# Supplementary material for: A strategy to find novel candidate anti-Alzheimer’s disease drugs by constructing interaction networks between drug targets and natural compounds in medical plants
Source: PeerJ. 2018 May 11;6:e4756. doi: 10.7717/peerj.4756 (PMC5951129; doi:10.7717/peerj.4756)
Supplement: Table S6 [file peerj-06-4756-s006.xlsx]

## Sheet: 1dqa
Protein HMG-COA
Cluster	Cluster Center	Cluster Center Structure	Cluster Size
1	31012		13
2	38891		2
3	21928		1
4	21339		1
5	8548		17
6	28982		1
7	6093		32
8	25638		45
9	15227		5
10	18583		9
