# Supplementary material for: A strategy to find novel candidate anti-Alzheimer’s disease drugs by constructing interaction networks between drug targets and natural compounds in medical plants
Source: PeerJ. 2018 May 11;6:e4756. doi: 10.7717/peerj.4756 (PMC5951129; doi:10.7717/peerj.4756)
Supplement: Table S12 [file peerj-06-4756-s012.xlsx]

## Sheet: 2az5
Protein TNF
Cluster	Cluster Center	Cluster Center Structure	Cluster Size
1	8849		6
2	23239		2
3	8625		15
4	1322		41
5	15515		16
6	24181		3
7	22930		2
8	26628		2
9	6476		22
10	8260		16
