# Supplementary material for: A strategy to find novel candidate anti-Alzheimer’s disease drugs by constructing interaction networks between drug targets and natural compounds in medical plants
Source: PeerJ. 2018 May 11;6:e4756. doi: 10.7717/peerj.4756 (PMC5951129; doi:10.7717/peerj.4756)
Supplement: Table S15 [file peerj-06-4756-s015.xlsx]

## Sheet: 2vqm
Protein HDAC
Cluster	Cluster Center	Cluster Center Structure	Cluster Size
1	30544		27
2	38891		2
3	22597		2
4	24181		5
5	8619		19
6	8855		28
7	16105		27
8	28467		3
9	21928		5
10	18582		8
