# Supplementary material for: A strategy to find novel candidate anti-Alzheimer’s disease drugs by constructing interaction networks between drug targets and natural compounds in medical plants
Source: PeerJ. 2018 May 11;6:e4756. doi: 10.7717/peerj.4756 (PMC5951129; doi:10.7717/peerj.4756)
Supplement: Table S21 [file peerj-06-4756-s021.xlsx]

## Sheet: 3o3u
Protein RAGE
Cluster	Cluster Center	Cluster Center Structure	Cluster Size
1	8876		15
2	10685		14
3	32024		11
4	20301		4
5	18583		10
6	22930		2
7	6107		15
8	15529		37
9	29514		15
10	24508		4
