# Supplementary material for: A strategy to find novel candidate anti-Alzheimer’s disease drugs by constructing interaction networks between drug targets and natural compounds in medical plants
Source: PeerJ. 2018 May 11;6:e4756. doi: 10.7717/peerj.4756 (PMC5951129; doi:10.7717/peerj.4756)
Supplement: Table S23 [file peerj-06-4756-s023.xlsx]

## Sheet: 4ey5
Protein AchE
Cluster	Cluster Center	Cluster Center Structure	Cluster Size
1	26870		24
2	35295		3
3	16577		2
4	18576		2
5	7445		25
6	24472		11
7	16167		2
8	28591		26
9	23166		4
10	10625		3
