# Supplementary material for: A strategy to find novel candidate anti-Alzheimer’s disease drugs by constructing interaction networks between drug targets and natural compounds in medical plants
Source: PeerJ. 2018 May 11;6:e4756. doi: 10.7717/peerj.4756 (PMC5951129; doi:10.7717/peerj.4756)
Supplement: Table S25 [file peerj-06-4756-s025.xlsx]

## Sheet: 4oc7
Protein RXR
Cluster	Cluster Center	Cluster Center Structure	Cluster Size
1	31579		5
2	5579		6
3	16577		1
4	14199		27
5	23699		3
6	10624		6
7	29136		29
8	30925		17
9	17907		6
10	23173		10
