# Supplementary material for: A strategy to find novel candidate anti-Alzheimer’s disease drugs by constructing interaction networks between drug targets and natural compounds in medical plants
Source: PeerJ. 2018 May 11;6:e4756. doi: 10.7717/peerj.4756 (PMC5951129; doi:10.7717/peerj.4756)
Supplement: Table S26 [file peerj-06-4756-s026.xlsx]

## Sheet: 4xar
Protein MGLUR
Cluster	Cluster Center	Cluster Center Structure	Cluster Size
1	7334		14
2	35295		1
3	16273		8
4	31600		5
5	16981		8
6	24064		15
7	21748		9
8	35014		7
9	29232		14
10	28827		20
