# Supplementary material for: A strategy to find novel candidate anti-Alzheimer’s disease drugs by constructing interaction networks between drug targets and natural compounds in medical plants
Source: PeerJ. 2018 May 11;6:e4756. doi: 10.7717/peerj.4756 (PMC5951129; doi:10.7717/peerj.4756)
Supplement: Table S28 [file peerj-06-4756-s028.xlsx]

## Sheet: 4zgm
Protein GLP-1R
Cluster	Cluster Center	Cluster Center Structure	Cluster Size
1	20757		12
2	16577		1
3	8260		19
4	38891		2
5	28982		2
6	6055		25
7	8619		23
8	6470		21
9	28468		4
10	8836		18
