# Supplementary material for: A strategy to find novel candidate anti-Alzheimer’s disease drugs by constructing interaction networks between drug targets and natural compounds in medical plants
Source: PeerJ. 2018 May 11;6:e4756. doi: 10.7717/peerj.4756 (PMC5951129; doi:10.7717/peerj.4756)
Supplement: Table S29 [file peerj-06-4756-s029.xlsx]

## Sheet: 4zzj
Protein SIRT1
Cluster	Cluster Center	Cluster Center Structure	Cluster Size
1	10528		4
2	8260		26
3	6478		26
4	24340		2
5	8592		21
6	12232		6
7	6414		24
8	18582		4
9	16837		3
10	6055		16
