# Supplementary material for: A strategy to find novel candidate anti-Alzheimer’s disease drugs by constructing interaction networks between drug targets and natural compounds in medical plants
Source: PeerJ. 2018 May 11;6:e4756. doi: 10.7717/peerj.4756 (PMC5951129; doi:10.7717/peerj.4756)
Supplement: Table S31 [file peerj-06-4756-s031.xlsx]

## Sheet: 5afh
Protein α7NACHR
Cluster	Cluster Center	Cluster Center Structure	Cluster Size
1	6471		22
2	8260		12
3	18569		7
4	22930		1
5	8619		23
6	6093		18
7	8831		16
8	16951		4
9	21019		18
10	6398		5
