# Supplementary material for: A strategy to find novel candidate anti-Alzheimer’s disease drugs by constructing interaction networks between drug targets and natural compounds in medical plants
Source: PeerJ. 2018 May 11;6:e4756. doi: 10.7717/peerj.4756 (PMC5951129; doi:10.7717/peerj.4756)
Supplement: Table S33 [file peerj-06-4756-s033.xlsx]

## Sheet: 5hk1
Protein SIG-1R
Cluster	Cluster Center	Cluster Center Structure	Cluster Size
1	25836		11
2	20542		33
3	16577		1
4	19800		2
5	20387		10
6	32136		5
7	22502		23
8	5189		13
9	2405		17
10	18576		4
