# Supplementary material for: A strategy to find novel candidate anti-Alzheimer’s disease drugs by constructing interaction networks between drug targets and natural compounds in medical plants
Source: PeerJ. 2018 May 11;6:e4756. doi: 10.7717/peerj.4756 (PMC5951129; doi:10.7717/peerj.4756)
Supplement: Table S34 [file peerj-06-4756-s034.xlsx]

## Sheet: 5ih5
Protein CKI-δ
Cluster	Cluster Center	Cluster Center Structure	Cluster Size
1	1317		31
2	5688		4
3	23111		25
4	23239		3
5	24508		4
6	21013		2
7	23808		11
8	26628		1
9	14209		32
10	12757		10
