# Supplementary material for: A strategy to find novel candidate anti-Alzheimer’s disease drugs by constructing interaction networks between drug targets and natural compounds in medical plants
Source: PeerJ. 2018 May 11;6:e4756. doi: 10.7717/peerj.4756 (PMC5951129; doi:10.7717/peerj.4756)
Supplement: Data S1 — (A) Docking results of 30 proteins with TCM compounds (B) PDB coordinates (C) TCM_compounds_2D_structures (D) Top0.5%_TCM_compounds_3D_structures [file peerj-06-4756-s036.zip]

Archive with 65 entries (62 files):
- Raw_Data/
- Raw_Data/Docking results of 30 proteins with TCM compounds/
- Raw_Data/Docking results of 30 proteins with TCM compounds/1db4.txt
- Raw_Data/Docking results of 30 proteins with TCM compounds/1dqa.txt
- Raw_Data/Docking results of 30 proteins with TCM compounds/1nme.txt
- Raw_Data/Docking results of 30 proteins with TCM compounds/1oja.txt
- Raw_Data/Docking results of 30 proteins with TCM compounds/1tb7.txt
- Raw_Data/Docking results of 30 proteins with TCM compounds/1tn6.txt
- Raw_Data/Docking results of 30 proteins with TCM compounds/2afw.txt
- Raw_Data/Docking results of 30 proteins with TCM compounds/2az5.txt
- Raw_Data/Docking results of 30 proteins with TCM compounds/2d0t.txt
- Raw_Data/Docking results of 30 proteins with TCM compounds/2dq7.txt
- Raw_Data/Docking results of 30 proteins with TCM compounds/2vqm.txt
- Raw_Data/Docking results of 30 proteins with TCM compounds/2z5y.txt
- Raw_Data/Docking results of 30 proteins with TCM compounds/3a4o.txt
- Raw_Data/Docking results of 30 proteins with TCM compounds/3g9n.txt
- Raw_Data/Docking results of 30 proteins with TCM compounds/3ika.txt
- Raw_Data/Docking results of 30 proteins with TCM compounds/3kmr.txt
- Raw_Data/Docking results of 30 proteins with TCM compounds/3o3u.txt
- Raw_Data/Docking results of 30 proteins with TCM compounds/4dju.txt
- Raw_Data/Docking results of 30 proteins with TCM compounds/4ey5.txt
- Raw_Data/Docking results of 30 proteins with TCM compounds/4ms4.txt
- Raw_Data/Docking results of 30 proteins with TCM compounds/4oc7.txt
- Raw_Data/Docking results of 30 proteins with TCM compounds/4xar.txt
- Raw_Data/Docking results of 30 proteins with TCM compounds/4ylk.txt
- Raw_Data/Docking results of 30 proteins with TCM compounds/4zgm.txt
- Raw_Data/Docking results of 30 proteins with TCM compounds/4zzj.txt
- Raw_Data/Docking results of 30 proteins with TCM compounds/5a46.txt
- Raw_Data/Docking results of 30 proteins with TCM compounds/5afh.txt
- Raw_Data/Docking results of 30 proteins with TCM compounds/5h8s.txt
- Raw_Data/Docking results of 30 proteins with TCM compounds/5hk1.txt
- Raw_Data/Docking results of 30 proteins with TCM compounds/5ih5.txt
- Raw_Data/PDB coordinates/
- Raw_Data/PDB coordinates/1db4.pdb
- Raw_Data/PDB coordinates/1dqa.pdb
- Raw_Data/PDB coordinates/1nme.pdb
- Raw_Data/PDB coordinates/1oja.pdb
- Raw_Data/PDB coordinates/1tb7.pdb
- Raw_Data/PDB coordinates/1tn6.pdb
- Raw_Data/PDB coordinates/2afw.pdb
- Raw_Data/PDB coordinates/2az5.pdb
- Raw_Data/PDB coordinates/2d0t.pdb
- Raw_Data/PDB coordinates/2dq7.pdb
- Raw_Data/PDB coordinates/2vqm.pdb
- Raw_Data/PDB coordinates/2z5y.pdb
- Raw_Data/PDB coordinates/3a4o.pdb
- Raw_Data/PDB coordinates/3g9n.pdb
- Raw_Data/PDB coordinates/3ika.pdb
- Raw_Data/PDB coordinates/3kmr.pdb
- Raw_Data/PDB coordinates/3o3u.pdb
- Raw_Data/PDB coordinates/4dju.pdb
- Raw_Data/PDB coordinates/4ey5.pdb
- Raw_Data/PDB coordinates/4ms4.pdb
- Raw_Data/PDB coordinates/4oc7.pdb
- Raw_Data/PDB coordinates/4xar.pdb
- Raw_Data/PDB coordinates/4ylk.pdb
- Raw_Data/PDB coordinates/4zgm.pdb
- Raw_Data/PDB coordinates/4zzj.pdb
- Raw_Data/PDB coordinates/5a46.pdb
- Raw_Data/PDB coordinates/5afh.pdb
- Raw_Data/PDB coordinates/5h8s.pdb
- Raw_Data/PDB coordinates/5hk1.pdb
- Raw_Data/PDB coordinates/5ih5.pdb
- Raw_Data/TCM_compounds_2D_structures.smi
- Raw_Data/Top0.5%_TCM_compounds_3D_structures.sdf
