# Supplementary material for: A strategy to find novel candidate anti-Alzheimer’s disease drugs by constructing interaction networks between drug targets and natural compounds in medical plants
Source: PeerJ. 2018 May 11;6:e4756. doi: 10.7717/peerj.4756 (PMC5951129; doi:10.7717/peerj.4756)
Supplement: Data S1 — (A) Docking results of 30 proteins with TCM compounds (B) PDB coordinates (C) TCM_compounds_2D_structures (D) Top0.5%_TCM_compounds_3D_structures [file peerj-06-4756-s036.zip › Raw_Data/Docking results of 30 proteins with TCM compounds/1db4.txt]

ID	Mean_Score	Min_Score
1db4_20528	-11.55	-12.3
1db4_24508	-10.58	-11.3
1db4_8546	-10.16	-11.3
1db4_22930	-10.1	-10.9
1db4_12768	-9.96	-10.2
1db4_19242	-9.94	-10.6
1db4_8863	-9.93	-10.8
1db4_8541	-9.92	-11.9
1db4_5981	-9.89	-11.7
1db4_9250	-9.86	-10.6
1db4_8592	-9.84	-10.9
1db4_32178	-9.65	-11.1
1db4_36917	-9.61	-11.1
1db4_29162	-9.6	-10.8
1db4_25047	-9.56	-11.1
1db4_11127	-9.48	-10.8
1db4_8876	-9.46	-10
1db4_14497	-9.39	-9.7
1db4_29514	-9.39	-10
1db4_12747	-9.37	-10
1db4_8548	-9.37	-10.7
1db4_30035	-9.36	-10.2
1db4_29111	-9.36	-9.9
1db4_12586	-9.33	-10
1db4_15227	-9.32	-10
1db4_25781	-9.3	-9.7
1db4_10947	-9.3	-9.9
1db4_10685	-9.28	-10
1db4_23431	-9.27	-10.2
1db4_15509	-9.27	-10
1db4_38868	-9.24	-9.8
1db4_12757	-9.23	-9.5
1db4_9268	-9.21	-9.8
1db4_15228	-9.2	-10
1db4_16577	-9.2	-9.8
1db4_15126	-9.19	-10.1
1db4_33109	-9.19	-10.3
1db4_28982	-9.18	-10
1db4_6118	-9.17	-10.2
1db4_24260	-9.17	-9.7
1db4_29110	-9.16	-10.1
1db4_29529	-9.14	-9.4
1db4_6479	-9.13	-10.8
1db4_22700	-9.12	-10
1db4_106	-9.12	-9.7
1db4_21664	-9.12	-9.9
1db4_8575	-9.11	-9.9
1db4_6102	-9.1	-10.4
1db4_10687	-9.1	-10
1db4_3826	-9.1	-9.3
1db4_15535	-9.1	-9.9
1db4_22699	-9.09	-9.9
1db4_37455	-9.09	-10
1db4_8880	-9.09	-9.7
1db4_26628	-9.07	-9.7
1db4_6093	-9.07	-10.2
1db4_22210	-9.06	-10.2
1db4_5205	-9.04	-10.5
1db4_22299	-9.03	-10
1db4_25048	-9.02	-9.8
1db4_26621	-9.02	-9.5
1db4_18320	-9.02	-9.8
1db4_24509	-9	-9.6
1db4_10631	-8.98	-9.7
1db4_17470	-8.98	-9.4
1db4_26626	-8.97	-9.5
1db4_6029	-8.97	-10.1
1db4_8619	-8.97	-10
1db4_33356	-8.97	-9.1
1db4_21782	-8.97	-9.4
1db4_1025	-8.97	-9.5
1db4_14299	-8.97	-9.2
1db4_31007	-8.96	-9.9
1db4_8864	-8.96	-9.6
1db4_19599	-8.96	-9.8
1db4_24722	-8.95	-10.9
1db4_8643	-8.94	-10.7
1db4_26580	-8.94	-9.6
1db4_12775	-8.94	-9.5
1db4_10684	-8.93	-9.9
1db4_10666	-8.93	-9.6
1db4_12750	-8.93	-9.5
1db4_6149	-8.93	-10.2
1db4_11325	-8.92	-9.7
1db4_29115	-8.92	-9.5
1db4_16265	-8.92	-9.4
1db4_24308	-8.91	-9.4
1db4_15229	-8.9	-10
1db4_32126	-8.89	-9.5
1db4_15251	-8.89	-9.8
1db4_25051	-8.89	-9.7
1db4_10715	-8.89	-10.1
1db4_21339	-8.88	-9.5
1db4_18568	-8.88	-9.6
1db4_28288	-8.87	-10.9
1db4_23697	-8.87	-10.2
1db4_25667	-8.86	-9.9
1db4_27246	-8.84	-9.1
1db4_22285	-8.84	-9.3
1db4_26629	-8.84	-9.7
1db4_22724	-8.84	-10.1
1db4_11642	-8.84	-9.9
1db4_23117	-8.84	-9.6
1db4_35322	-8.83	-9.3
1db4_13103	-8.82	-9.3
1db4_6535	-8.81	-10.2
1db4_23111	-8.8	-9.2
1db4_10714	-8.8	-9.4
1db4_17671	-8.8	-9.3
1db4_8581	-8.8	-10
1db4_35233	-8.79	-9.7
1db4_12767	-8.79	-9.4
1db4_19680	-8.79	-9.7
1db4_12581	-8.78	-9.5
1db4_19142	-8.78	-9.3
1db4_29113	-8.78	-9.7
1db4_9634	-8.78	-9.6
1db4_23239	-8.77	-9.4
1db4_18576	-8.77	-9.5
1db4_25568	-8.77	-9.1
1db4_36994	-8.76	-9.7
1db4_1734	-8.76	-9.1
1db4_9344	-8.76	-9.4
1db4_2006	-8.76	-9.3
1db4_37526	-8.76	-9.5
1db4_12746	-8.76	-9.7
