# Supplementary material for: A strategy to find novel candidate anti-Alzheimer’s disease drugs by constructing interaction networks between drug targets and natural compounds in medical plants
Source: PeerJ. 2018 May 11;6:e4756. doi: 10.7717/peerj.4756 (PMC5951129; doi:10.7717/peerj.4756)
Supplement: Data S1 — (A) Docking results of 30 proteins with TCM compounds (B) PDB coordinates (C) TCM_compounds_2D_structures (D) Top0.5%_TCM_compounds_3D_structures [file peerj-06-4756-s036.zip › Raw_Data/Docking results of 30 proteins with TCM compounds/1dqa.txt]

ID	Mean_Score	Min_Score
1dqa_21781	-9.78	-11.6
1dqa_29529	-9.52	-10.8
1dqa_29514	-9.44	-10.7
1dqa_21782	-9.36	-10.3
1dqa_24188	-9.32	-9.8
1dqa_6094	-9.23	-9.8
1dqa_8541	-9.22	-10.2
1dqa_5981	-9.19	-10.9
1dqa_18320	-9.08	-9.7
1dqa_8546	-9.02	-10.5
1dqa_9268	-8.98	-9.6
1dqa_22699	-8.97	-9.9
1dqa_6029	-8.97	-10.6
1dqa_8548	-8.92	-9.8
1dqa_22537	-8.89	-9.8
1dqa_23431	-8.8	-9.6
1dqa_6055	-8.73	-9.7
1dqa_20130	-8.72	-9.7
1dqa_19242	-8.71	-9.2
1dqa_19917	-8.69	-9.8
1dqa_18570	-8.68	-9
1dqa_12768	-8.64	-9.1
1dqa_22700	-8.64	-9.6
1dqa_6041	-8.64	-9.6
1dqa_8864	-8.63	-9.5
1dqa_38891	-8.62	-9.5
1dqa_19599	-8.62	-10.1
1dqa_23111	-8.59	-9.7
1dqa_33365	-8.58	-9.4
1dqa_14978	-8.5	-10
1dqa_24508	-8.44	-10
1dqa_12574	-8.42	-9.2
1dqa_20166	-8.41	-9.1
1dqa_10610	-8.37	-9
1dqa_23225	-8.37	-9.1
1dqa_25479	-8.36	-9.3
1dqa_18572	-8.36	-9.2
1dqa_34926	-8.33	-8.8
1dqa_35132	-8.32	-9.1
1dqa_16105	-8.31	-9.2
1dqa_23130	-8.3	-9.8
1dqa_23112	-8.29	-8.9
1dqa_9438	-8.29	-9
1dqa_25651	-8.29	-8.8
1dqa_18582	-8.27	-9.1
1dqa_19094	-8.27	-9.2
1dqa_12589	-8.26	-9.2
1dqa_18583	-8.26	-9.1
1dqa_6118	-8.26	-9.6
1dqa_4841	-8.26	-9.4
1dqa_10627	-8.24	-9.2
1dqa_20024	-8.24	-9.2
1dqa_14598	-8.24	-9.4
1dqa_30023	-8.23	-8.5
1dqa_15515	-8.23	-8.6
1dqa_6093	-8.23	-9.2
1dqa_15228	-8.23	-9.5
1dqa_26442	-8.21	-9.1
1dqa_6144	-8.21	-9.4
1dqa_3835	-8.2	-9.4
1dqa_24109	-8.2	-8.6
1dqa_8866	-8.19	-8.8
1dqa_15229	-8.19	-9.5
1dqa_7153	-8.18	-8.7
1dqa_8769	-8.17	-8.4
1dqa_26580	-8.17	-8.8
1dqa_18566	-8.14	-8.8
1dqa_21928	-8.13	-8.4
1dqa_32882	-8.12	-9.2
1dqa_37514	-8.12	-8.5
1dqa_29397	-8.12	-8.9
1dqa_24091	-8.12	-9.2
1dqa_24381	-8.11	-8.7
1dqa_5205	-8.1	-8.5
1dqa_15503	-8.1	-9
1dqa_12922	-8.1	-8.5
1dqa_27081	-8.1	-8.5
1dqa_32183	-8.1	-9.2
1dqa_8863	-8.1	-8.4
1dqa_7790	-8.09	-8.5
1dqa_33369	-8.09	-8.7
1dqa_8878	-8.09	-8.4
1dqa_15509	-8.08	-8.5
1dqa_21974	-8.08	-8.7
1dqa_25499	-8.08	-8.7
1dqa_28982	-8.07	-9.5
1dqa_12747	-8.07	-8.6
1dqa_31564	-8.07	-8.4
1dqa_21339	-8.07	-8.7
1dqa_22538	-8.06	-8.7
1dqa_14599	-8.04	-9.2
1dqa_18577	-8.04	-8.7
1dqa_25638	-8.03	-8.8
1dqa_9773	-8.03	-8.7
1dqa_22895	-8.03	-8.8
1dqa_6112	-8.03	-9
1dqa_27010	-8.02	-8.8
1dqa_16286	-8.01	-9.2
1dqa_8592	-8.01	-8.5
1dqa_10545	-8.01	-8.3
1dqa_33109	-8.01	-8.9
1dqa_14041	-8	-8.4
1dqa_11086	-8	-8.8
1dqa_7154	-8	-8.5
1dqa_10544	-7.99	-9.1
1dqa_31012	-7.99	-8.7
1dqa_15235	-7.99	-8.4
1dqa_18568	-7.99	-8.6
1dqa_15535	-7.98	-8.8
1dqa_12559	-7.98	-8.8
1dqa_8575	-7.98	-9.1
1dqa_15227	-7.98	-9.5
1dqa_11264	-7.98	-8.5
1dqa_6149	-7.98	-8.6
1dqa_15985	-7.98	-8.8
1dqa_28929	-7.97	-8.7
1dqa_6109	-7.97	-8.7
1dqa_27252	-7.96	-8.5
1dqa_29396	-7.96	-9.3
1dqa_31007	-7.96	-8.5
1dqa_14562	-7.96	-8.4
1dqa_35268	-7.96	-8.7
1dqa_25480	-7.96	-8.6
1dqa_15497	-7.94	-8.6
1dqa_25475	-7.94	-9.5
1dqa_9346	-7.94	-8.5
