# Supplementary material for: A strategy to find novel candidate anti-Alzheimer’s disease drugs by constructing interaction networks between drug targets and natural compounds in medical plants
Source: PeerJ. 2018 May 11;6:e4756. doi: 10.7717/peerj.4756 (PMC5951129; doi:10.7717/peerj.4756)
Supplement: Data S1 — (A) Docking results of 30 proteins with TCM compounds (B) PDB coordinates (C) TCM_compounds_2D_structures (D) Top0.5%_TCM_compounds_3D_structures [file peerj-06-4756-s036.zip › Raw_Data/Docking results of 30 proteins with TCM compounds/1nme.txt]

ID	Mean_Score	Min_Score
1nme_5981	-10.24	-11.1
1nme_6055	-10.08	-10.8
1nme_6029	-9.92	-10.8
1nme_6041	-9.59	-11.2
1nme_8580	-9.52	-10.1
1nme_6464	-9.3	-11.2
1nme_18582	-9.09	-9.8
1nme_29529	-9.09	-9.4
1nme_21782	-9.09	-9.6
1nme_12130	-9.06	-10
1nme_8546	-9.06	-10.1
1nme_8863	-9	-9.6
1nme_8825	-8.99	-10
1nme_10610	-8.9	-9.4
1nme_8548	-8.89	-9.9
1nme_29514	-8.89	-9.3
1nme_6093	-8.87	-9.4
1nme_8541	-8.86	-9.9
1nme_10529	-8.83	-9.7
1nme_18583	-8.82	-9.7
1nme_12242	-8.82	-9.8
1nme_6423	-8.81	-10.6
1nme_6475	-8.81	-10.2
1nme_6521	-8.81	-9.5
1nme_8587	-8.8	-9.9
1nme_24260	-8.8	-9.4
1nme_8569	-8.78	-9.5
1nme_16837	-8.78	-9.9
1nme_8581	-8.77	-9.4
1nme_21781	-8.76	-9.5
1nme_10528	-8.72	-9.2
1nme_6471	-8.7	-9.9
1nme_19242	-8.69	-9
1nme_8836	-8.69	-9.9
1nme_6479	-8.69	-9.7
1nme_6094	-8.68	-9.1
1nme_19599	-8.66	-9
1nme_9248	-8.64	-9.5
1nme_8847	-8.63	-9.5
1nme_21339	-8.62	-9.3
1nme_12243	-8.62	-9.1
1nme_6402	-8.61	-9.2
1nme_6118	-8.61	-9.1
1nme_18320	-8.6	-9
1nme_17514	-8.59	-9.4
1nme_30265	-8.59	-8.9
1nme_23111	-8.57	-9.4
1nme_15497	-8.57	-9
1nme_6470	-8.57	-9.5
1nme_11669	-8.54	-9.6
1nme_8615	-8.54	-8.8
1nme_15985	-8.53	-9.2
1nme_33109	-8.53	-9
1nme_23112	-8.53	-9.1
1nme_11671	-8.52	-9.2
1nme_15229	-8.5	-9.1
1nme_25447	-8.5	-9
1nme_6468	-8.5	-9.6
1nme_22538	-8.5	-8.8
1nme_10685	-8.48	-8.9
1nme_6523	-8.48	-9.1
1nme_12251	-8.48	-9.3
1nme_18099	-8.47	-8.7
1nme_15503	-8.47	-8.8
1nme_29110	-8.47	-9.1
1nme_2476	-8.47	-9.3
1nme_20834	-8.44	-9.6
1nme_8575	-8.44	-9.3
1nme_6406	-8.44	-9.2
1nme_24508	-8.43	-8.7
1nme_16919	-8.43	-9
1nme_18571	-8.43	-9.3
1nme_28982	-8.42	-9.1
1nme_30266	-8.42	-8.8
1nme_10655	-8.42	-9.4
1nme_15228	-8.42	-9.1
1nme_6377	-8.41	-9.8
1nme_6476	-8.41	-9.7
1nme_29888	-8.4	-9.2
1nme_20528	-8.4	-8.9
1nme_12140	-8.4	-9.1
1nme_10519	-8.4	-9
1nme_13103	-8.4	-9.2
1nme_22773	-8.39	-8.7
1nme_12239	-8.39	-10.1
1nme_12240	-8.38	-9.1
1nme_6157	-8.38	-9.3
1nme_14978	-8.37	-9
1nme_2562	-8.37	-9
1nme_8864	-8.37	-9
1nme_23647	-8.36	-9
1nme_6469	-8.36	-9.7
1nme_6109	-8.36	-8.8
1nme_15126	-8.36	-9.1
1nme_6474	-8.36	-9.5
1nme_14417	-8.34	-9.1
1nme_8844	-8.34	-8.9
1nme_6144	-8.34	-8.6
1nme_5205	-8.33	-8.9
1nme_15227	-8.32	-9.1
1nme_18365	-8.32	-9
1nme_12133	-8.31	-8.5
1nme_6102	-8.3	-9.1
1nme_21664	-8.3	-9.5
1nme_18569	-8.3	-9.5
1nme_6494	-8.3	-9.6
1nme_13099	-8.3	-8.8
1nme_10666	-8.3	-8.8
1nme_14414	-8.3	-9.4
1nme_13131	-8.29	-8.7
1nme_16654	-8.29	-9.1
1nme_37090	-8.29	-9.1
1nme_22169	-8.29	-8.9
1nme_22846	-8.28	-9
1nme_8647	-8.28	-8.9
1nme_18568	-8.28	-9.2
1nme_8592	-8.28	-8.6
1nme_20130	-8.28	-9.1
1nme_12107	-8.27	-8.6
1nme_31008	-8.27	-8.6
1nme_23547	-8.27	-8.9
1nme_8837	-8.27	-9.6
1nme_6966	-8.26	-9
1nme_6477	-8.26	-9.5
1nme_20431	-8.26	-9.4
1nme_8613	-8.24	-8.8
1nme_18578	-8.24	-8.7
