# Supplementary material for: A strategy to find novel candidate anti-Alzheimer’s disease drugs by constructing interaction networks between drug targets and natural compounds in medical plants
Source: PeerJ. 2018 May 11;6:e4756. doi: 10.7717/peerj.4756 (PMC5951129; doi:10.7717/peerj.4756)
Supplement: Data S1 — (A) Docking results of 30 proteins with TCM compounds (B) PDB coordinates (C) TCM_compounds_2D_structures (D) Top0.5%_TCM_compounds_3D_structures [file peerj-06-4756-s036.zip › Raw_Data/Docking results of 30 proteins with TCM compounds/1oja.txt]

ID	Mean_Score	Min_Score
1oja_2226	-12.2	-12.2
1oja_23699	-11.4	-11.4
1oja_34926	-11.34	-12
1oja_26579	-11.33	-11.8
1oja_19751	-11.2	-11.2
1oja_35231	-11.1	-11.2
1oja_2094	-11	-11
1oja_17883	-11	-12
1oja_6020	-10.95	-11.3
1oja_20876	-10.95	-12
1oja_29982	-10.9	-10.9
1oja_18935	-10.9	-10.9
1oja_37473	-10.9	-10.9
1oja_17410	-10.8	-10.8
1oja_18776	-10.8	-10.8
1oja_31728	-10.8	-10.8
1oja_23808	-10.76	-11.6
1oja_18356	-10.73	-11.9
1oja_23562	-10.7	-10.7
1oja_8880	-10.66	-11.7
1oja_11263	-10.66	-11.2
1oja_3292	-10.6	-10.6
1oja_3294	-10.6	-10.6
1oja_3291	-10.6	-10.6
1oja_36917	-10.6	-10.6
1oja_35268	-10.6	-10.6
1oja_16875	-10.6	-10.6
1oja_3293	-10.6	-10.6
1oja_23424	-10.58	-11.4
1oja_24814	-10.57	-11.2
1oja_24816	-10.57	-11.4
1oja_23809	-10.55	-10.8
1oja_20874	-10.54	-11.9
1oja_16400	-10.53	-11.6
1oja_16577	-10.51	-11.3
1oja_5041	-10.5	-10.5
1oja_10024	-10.5	-10.5
1oja_16340	-10.5	-10.8
1oja_5045	-10.5	-10.5
1oja_24429	-10.5	-10.5
1oja_5039	-10.5	-10.5
1oja_5040	-10.5	-10.5
1oja_5044	-10.5	-10.5
1oja_3315	-10.5	-11.4
1oja_5043	-10.5	-10.5
1oja_5042	-10.5	-10.5
1oja_17480	-10.5	-11.3
1oja_23128	-10.5	-10.5
1oja_20228	-10.48	-11.3
1oja_106	-10.43	-11.2
1oja_15337	-10.43	-11.2
1oja_19154	-10.4	-10.4
1oja_30134	-10.35	-11
1oja_17086	-10.3	-10.3
1oja_23802	-10.3	-10.5
1oja_15922	-10.3	-10.3
1oja_18388	-10.3	-10.3
1oja_7150	-10.3	-10.3
1oja_24595	-10.3	-10.3
1oja_37343	-10.3	-10.3
1oja_11440	-10.3	-10.3
1oja_24629	-10.3	-10.3
1oja_7149	-10.3	-10.3
1oja_1516	-10.3	-11.1
1oja_20126	-10.3	-11.6
1oja_28020	-10.3	-10.3
1oja_30024	-10.26	-11.3
1oja_15329	-10.25	-11.2
1oja_21394	-10.24	-10.9
1oja_15332	-10.23	-11.2
1oja_15335	-10.23	-11.2
1oja_7756	-10.22	-10.7
1oja_19300	-10.22	-10.9
1oja_29723	-10.2	-10.7
1oja_27626	-10.2	-11.1
1oja_28808	-10.2	-10.2
1oja_33335	-10.2	-11.7
1oja_9593	-10.2	-10.2
1oja_24454	-10.2	-10.2
1oja_15331	-10.2	-11.2
1oja_5177	-10.2	-10.2
1oja_31700	-10.2	-10.2
1oja_35117	-10.2	-11.1
1oja_3316	-10.17	-11.4
1oja_25836	-10.16	-11.2
1oja_28201	-10.16	-10.8
1oja_20479	-10.15	-10.9
1oja_22705	-10.15	-10.2
1oja_1017	-10.14	-11.2
1oja_19600	-10.14	-11.1
1oja_27660	-10.13	-11.4
1oja_1515	-10.13	-11.1
1oja_1018	-10.12	-11.2
1oja_13642	-10.11	-11.1
1oja_15334	-10.11	-11.2
1oja_15336	-10.11	-11.2
1oja_15333	-10.11	-11.2
1oja_30035	-10.1	-10.1
1oja_37526	-10.1	-10.1
1oja_19925	-10.1	-10.1
1oja_2314	-10.1	-10.1
1oja_21658	-10.1	-10.4
1oja_23729	-10.1	-10.1
1oja_24631	-10.1	-10.1
1oja_19133	-10.07	-11.9
1oja_1019	-10.07	-11.2
