# Supplementary material for: A strategy to find novel candidate anti-Alzheimer’s disease drugs by constructing interaction networks between drug targets and natural compounds in medical plants
Source: PeerJ. 2018 May 11;6:e4756. doi: 10.7717/peerj.4756 (PMC5951129; doi:10.7717/peerj.4756)
Supplement: Data S1 — (A) Docking results of 30 proteins with TCM compounds (B) PDB coordinates (C) TCM_compounds_2D_structures (D) Top0.5%_TCM_compounds_3D_structures [file peerj-06-4756-s036.zip › Raw_Data/Docking results of 30 proteins with TCM compounds/1tb7.txt]

ID	Mean_Score	Min_Score
1tb7_6866	-14.5	-14.5
1tb7_9589	-12	-12
1tb7_6118	-11.8	-13
1tb7_6094	-11.78	-12.9
1tb7_5981	-11.27	-12.8
1tb7_6029	-11.22	-12.5
1tb7_16105	-11.19	-12
1tb7_18566	-10.95	-12.1
1tb7_8546	-10.93	-12.1
1tb7_21782	-10.89	-12
1tb7_22537	-10.89	-11.2
1tb7_14416	-10.7	-10.7
1tb7_7428	-10.7	-10.7
1tb7_8613	-10.69	-11.7
1tb7_31175	-10.68	-11.4
1tb7_25651	-10.68	-11.2
1tb7_22842	-10.67	-11.7
1tb7_23431	-10.67	-11.9
1tb7_19242	-10.64	-11.1
1tb7_8567	-10.64	-11.6
1tb7_12757	-10.61	-11.4
1tb7_24508	-10.57	-11.1
1tb7_22699	-10.57	-11.6
1tb7_6093	-10.51	-11.6
1tb7_22700	-10.5	-10.9
1tb7_18583	-10.47	-11
1tb7_28990	-10.45	-11.6
1tb7_8643	-10.42	-12.4
1tb7_6144	-10.4	-11.6
1tb7_6495	-10.4	-10.4
1tb7_27002	-10.4	-11.1
1tb7_25627	-10.39	-11.2
1tb7_6521	-10.35	-11
1tb7_34926	-10.32	-10.8
1tb7_18582	-10.3	-10.9
1tb7_25476	-10.3	-10.8
1tb7_8619	-10.28	-11.5
1tb7_22930	-10.28	-11.2
1tb7_37065	-10.28	-10.8
1tb7_11665	-10.27	-11.8
1tb7_17182	-10.22	-10.5
1tb7_19964	-10.16	-11.4
1tb7_32882	-10.16	-10.8
1tb7_6475	-10.15	-11.3
1tb7_30023	-10.13	-10.7
1tb7_23144	-10.13	-10.7
1tb7_21713	-10.12	-11.9
1tb7_12893	-10.11	-10.7
1tb7_25047	-10.11	-10.8
1tb7_15229	-10.09	-11.3
1tb7_37514	-10.09	-10.7
1tb7_35138	-10.09	-10.6
1tb7_18577	-10.08	-11.6
1tb7_15126	-10.04	-11.1
1tb7_11671	-10.02	-11.6
1tb7_19599	-10.02	-12
1tb7_3279	-10.01	-11.9
1tb7_8876	-10.01	-10.8
1tb7_29110	-10.01	-11.1
1tb7_22210	-9.99	-10.7
1tb7_12240	-9.98	-10.7
1tb7_35132	-9.98	-10.8
1tb7_19094	-9.93	-10.4
1tb7_15515	-9.92	-11.3
1tb7_8580	-9.92	-11.8
1tb7_10601	-9.92	-10.5
1tb7_12767	-9.91	-10.3
1tb7_6149	-9.91	-12
1tb7_16847	-9.91	-10.5
1tb7_6518	-9.9	-11.2
1tb7_10705	-9.9	-10.4
1tb7_6477	-9.9	-9.9
1tb7_24381	-9.9	-10.2
1tb7_12251	-9.9	-11.9
1tb7_24188	-9.89	-10.2
1tb7_15967	-9.89	-10.9
1tb7_6112	-9.89	-11
1tb7_18569	-9.89	-10.6
1tb7_21664	-9.89	-10.4
1tb7_23069	-9.89	-10.8
1tb7_15228	-9.88	-11.2
1tb7_18146	-9.88	-10.8
1tb7_22538	-9.87	-11
1tb7_7556	-9.87	-10.7
1tb7_26626	-9.84	-10.6
1tb7_26628	-9.84	-10.6
1tb7_13268	-9.83	-10.5
1tb7_37528	-9.83	-10.6
1tb7_5205	-9.82	-10.5
1tb7_10947	-9.81	-10.3
1tb7_2562	-9.81	-10.6
1tb7_22169	-9.8	-11.3
1tb7_22713	-9.8	-10.8
1tb7_29887	-9.79	-10.7
1tb7_8866	-9.79	-10.2
1tb7_23358	-9.78	-11.1
1tb7_6041	-9.78	-11.2
1tb7_15509	-9.77	-11
1tb7_28982	-9.77	-11.3
1tb7_18365	-9.77	-10.3
1tb7_3288	-9.76	-12
1tb7_25444	-9.76	-10.3
1tb7_24308	-9.76	-11
1tb7_6470	-9.75	-11.1
1tb7_18568	-9.74	-10.5
1tb7_12789	-9.74	-11.3
1tb7_35326	-9.74	-10.2
1tb7_22895	-9.73	-10.4
1tb7_18456	-9.73	-11
1tb7_12879	-9.73	-10.6
1tb7_31871	-9.73	-11.3
1tb7_10639	-9.73	-10.4
1tb7_25667	-9.73	-10.5
1tb7_15535	-9.73	-10.6
1tb7_29529	-9.72	-10.6
1tb7_37180	-9.72	-10.3
1tb7_29111	-9.72	-10.2
1tb7_9773	-9.71	-10.6
1tb7_18	-9.71	-10.1
1tb7_17455	-9.71	-11
1tb7_24514	-9.71	-11.2
1tb7_11642	-9.7	-10.6
1tb7_9517	-9.7	-11.2
1tb7_577	-9.7	-11
1tb7_8769	-9.7	-10.4
1tb7_20949	-9.69	-10.7
