# Supplementary material for: A strategy to find novel candidate anti-Alzheimer’s disease drugs by constructing interaction networks between drug targets and natural compounds in medical plants
Source: PeerJ. 2018 May 11;6:e4756. doi: 10.7717/peerj.4756 (PMC5951129; doi:10.7717/peerj.4756)
Supplement: Data S1 — (A) Docking results of 30 proteins with TCM compounds (B) PDB coordinates (C) TCM_compounds_2D_structures (D) Top0.5%_TCM_compounds_3D_structures [file peerj-06-4756-s036.zip › Raw_Data/Docking results of 30 proteins with TCM compounds/1tn6.txt]

ID	Mean_Score	Min_Score
1tn6_22321	-11.9	-11.9
1tn6_5981	-11.83	-12.9
1tn6_22315	-11.4	-11.4
1tn6_18491	-11.4	-11.4
1tn6_21664	-10.61	-11.7
1tn6_30351	-10.55	-11.7
1tn6_8541	-10.42	-11.4
1tn6_6094	-10.4	-10.9
1tn6_23647	-10.4	-11.3
1tn6_6412	-10.28	-11.9
1tn6_8548	-10.21	-10.8
1tn6_8863	-10.09	-11.2
1tn6_12232	-10.09	-11.5
1tn6_31007	-10.08	-11
1tn6_6512	-10.07	-11.6
1tn6_6093	-10.07	-10.8
1tn6_22707	-10.03	-10.7
1tn6_17084	-10.02	-11.1
1tn6_6475	-10.02	-11
1tn6_6102	-10.01	-11.1
1tn6_6118	-9.99	-11
1tn6_20035	-9.98	-10.6
1tn6_6029	-9.97	-11.6
1tn6_31871	-9.97	-10.8
1tn6_6473	-9.96	-11.5
1tn6_12242	-9.94	-10.4
1tn6_8196	-9.92	-11.5
1tn6_12251	-9.91	-10.6
1tn6_16837	-9.9	-10.8
1tn6_18099	-9.89	-10.6
1tn6_10540	-9.89	-10.7
1tn6_8551	-9.89	-10.3
1tn6_6055	-9.87	-10.8
1tn6_24508	-9.86	-10.2
1tn6_16919	-9.86	-10.3
1tn6_15515	-9.84	-10.4
1tn6_8260	-9.84	-10.8
1tn6_12789	-9.82	-10.7
1tn6_6041	-9.8	-10.8
1tn6_12768	-9.79	-10.3
1tn6_24188	-9.79	-10.1
1tn6_6470	-9.78	-10.5
1tn6_18894	-9.77	-10.6
1tn6_6481	-9.76	-10.3
1tn6_3838	-9.73	-9.9
1tn6_22930	-9.72	-10
1tn6_18320	-9.71	-10.1
1tn6_8550	-9.71	-10.9
1tn6_18365	-9.71	-11
1tn6_14153	-9.7	-11.2
1tn6_11671	-9.7	-10.5
1tn6_6523	-9.7	-10.3
1tn6_6468	-9.69	-11.9
1tn6_8653	-9.68	-10
1tn6_21781	-9.68	-10.7
1tn6_6518	-9.67	-10.8
1tn6_8866	-9.67	-10
1tn6_15503	-9.67	-10.4
1tn6_6479	-9.66	-10.3
1tn6_15217	-9.66	-10.4
1tn6_6149	-9.64	-10.3
1tn6_8847	-9.64	-10.8
1tn6_8630	-9.62	-10.2
1tn6_8575	-9.62	-10.6
1tn6_6474	-9.61	-10.4
1tn6_8546	-9.61	-10.9
1tn6_17285	-9.6	-11
1tn6_11325	-9.59	-10.3
1tn6_29113	-9.59	-10.2
1tn6_8581	-9.59	-10.6
1tn6_31014	-9.58	-10.2
1tn6_10655	-9.58	-10.7
1tn6_6402	-9.58	-11.6
1tn6_29888	-9.58	-10.3
1tn6_22896	-9.57	-10.3
1tn6_6471	-9.57	-10.6
1tn6_28467	-9.57	-11.1
1tn6_8208	-9.55	-11.2
1tn6_10610	-9.54	-10
1tn6_5244	-9.54	-10.3
1tn6_12866	-9.54	-10.2
1tn6_8592	-9.54	-9.9
1tn6_33109	-9.53	-10.3
1tn6_8200	-9.53	-11.5
1tn6_19964	-9.52	-9.9
1tn6_12240	-9.52	-10.4
1tn6_6405	-9.52	-10
1tn6_15235	-9.51	-10.4
1tn6_21782	-9.51	-10.1
1tn6_8569	-9.51	-10.4
1tn6_24260	-9.51	-10.3
1tn6_1662	-9.5	-11.4
1tn6_15497	-9.49	-9.9
1tn6_10685	-9.48	-9.9
1tn6_6112	-9.48	-10.1
1tn6_590	-9.48	-10.3
1tn6_8844	-9.46	-11.2
1tn6_18568	-9.46	-10.8
1tn6_9803	-9.46	-10.3
1tn6_32120	-9.45	-11.2
1tn6_10573	-9.44	-10.2
1tn6_28289	-9.44	-11.1
1tn6_20528	-9.44	-10.4
1tn6_15216	-9.44	-10.8
1tn6_10690	-9.44	-9.9
1tn6_15234	-9.43	-10.1
1tn6_15227	-9.43	-10.9
1tn6_6519	-9.42	-10.8
1tn6_2562	-9.42	-10.1
1tn6_7716	-9.42	-10.3
1tn6_28982	-9.42	-10.9
1tn6_8836	-9.42	-9.7
1tn6_799	-9.41	-10.1
1tn6_32882	-9.41	-9.8
1tn6_28468	-9.4	-11
1tn6_5693	-9.4	-11.2
1tn6_20834	-9.4	-10.7
1tn6_15229	-9.4	-10.9
1tn6_6144	-9.4	-9.7
1tn6_16015	-9.39	-10.3
1tn6_25047	-9.39	-10
1tn6_15535	-9.39	-10
1tn6_12747	-9.39	-10.4
1tn6_15228	-9.38	-10.9
1tn6_10528	-9.38	-10.6
1tn6_10675	-9.37	-9.7
1tn6_6411	-9.37	-10.6
1tn6_13103	-9.37	-10.2
