# Supplementary material for: A strategy to find novel candidate anti-Alzheimer’s disease drugs by constructing interaction networks between drug targets and natural compounds in medical plants
Source: PeerJ. 2018 May 11;6:e4756. doi: 10.7717/peerj.4756 (PMC5951129; doi:10.7717/peerj.4756)
Supplement: Data S1 — (A) Docking results of 30 proteins with TCM compounds (B) PDB coordinates (C) TCM_compounds_2D_structures (D) Top0.5%_TCM_compounds_3D_structures [file peerj-06-4756-s036.zip › Raw_Data/Docking results of 30 proteins with TCM compounds/2afw.txt]

ID	Mean_Score	Min_Score
2afw_8592	-11.11	-12.8
2afw_29529	-10.56	-11.1
2afw_8863	-10.53	-11.2
2afw_8214	-10.4	-10.4
2afw_22896	-10.4	-11.1
2afw_6094	-10.36	-11.4
2afw_6149	-10.18	-11.4
2afw_8615	-10.03	-11.7
2afw_8541	-10.03	-10.8
2afw_29514	-9.97	-10.9
2afw_21781	-9.91	-10.8
2afw_8546	-9.91	-10.9
2afw_15229	-9.89	-11.2
2afw_33109	-9.87	-10.5
2afw_8636	-9.86	-10.3
2afw_11671	-9.86	-11.1
2afw_15228	-9.84	-11.2
2afw_25047	-9.78	-10.2
2afw_5205	-9.77	-10.7
2afw_21782	-9.72	-10.6
2afw_8866	-9.7	-10.4
2afw_19242	-9.68	-10.7
2afw_22699	-9.67	-10.4
2afw_24508	-9.64	-10
2afw_15227	-9.63	-11.2
2afw_26628	-9.61	-10.5
2afw_9250	-9.57	-11.3
2afw_6029	-9.54	-10.1
2afw_8588	-9.52	-10.2
2afw_28982	-9.51	-11.1
2afw_16015	-9.49	-10.4
2afw_10684	-9.46	-10.2
2afw_8619	-9.44	-10.3
2afw_8831	-9.44	-10.8
2afw_9326	-9.43	-10.2
2afw_38891	-9.42	-10
2afw_35132	-9.41	-10
2afw_8208	-9.4	-9.4
2afw_25048	-9.39	-10.1
2afw_8643	-9.38	-10.1
2afw_15515	-9.38	-9.8
2afw_8847	-9.38	-10.2
2afw_10705	-9.36	-10.2
2afw_16919	-9.34	-10.1
2afw_22700	-9.34	-9.9
2afw_24186	-9.33	-10.6
2afw_8876	-9.32	-10.1
2afw_23431	-9.32	-9.7
2afw_33175	-9.31	-9.6
2afw_16105	-9.3	-9.9
2afw_26625	-9.29	-10.1
2afw_26629	-9.29	-9.9
2afw_24188	-9.28	-9.6
2afw_12586	-9.28	-10.2
2afw_18099	-9.28	-10.1
2afw_10698	-9.28	-10.3
2afw_12768	-9.28	-9.7
2afw_6118	-9.28	-10.9
2afw_6041	-9.28	-9.6
2afw_8567	-9.28	-10.1
2afw_26626	-9.26	-9.6
2afw_25627	-9.24	-9.6
2afw_17475	-9.23	-9.6
2afw_18894	-9.22	-10.5
2afw_31007	-9.21	-10.7
2afw_17285	-9.2	-11
2afw_3282	-9.18	-9.9
2afw_35146	-9.17	-10.2
2afw_28468	-9.17	-10.9
2afw_22558	-9.16	-9.8
2afw_20528	-9.16	-9.6
2afw_22339	-9.16	-10.1
2afw_8581	-9.14	-9.7
2afw_18403	-9.14	-9.3
2afw_10666	-9.13	-10.3
2afw_6472	-9.13	-10
2afw_12582	-9.11	-9.7
2afw_15528	-9.11	-9.7
2afw_18582	-9.11	-9.6
2afw_27002	-9.11	-9.7
2afw_19094	-9.1	-9.8
2afw_17671	-9.09	-10.1
2afw_17470	-9.09	-11
2afw_19599	-9.09	-9.9
2afw_9908	-9.09	-9.6
2afw_11642	-9.08	-10.4
2afw_10677	-9.08	-10.3
2afw_20431	-9.07	-9.7
2afw_8575	-9.07	-9.9
2afw_20435	-9.07	-9.5
2afw_8758	-9.07	-10.2
2afw_16954	-9.06	-9.5
2afw_13055	-9.05	-10.9
2afw_30491	-9.03	-9.9
2afw_10685	-9.03	-9.5
2afw_6055	-9.03	-9.3
2afw_12244	-9.03	-10.4
2afw_24720	-9.02	-10.2
2afw_10529	-9.02	-9.5
2afw_24808	-9.01	-9.9
2afw_18583	-9.01	-9.6
2afw_29115	-9.01	-9.6
2afw_12581	-9	-9.7
2afw_10678	-9	-9.7
2afw_22895	-8.99	-9.8
2afw_23405	-8.99	-9.8
2afw_15741	-8.99	-10
2afw_6553	-8.99	-9.4
2afw_35161	-8.99	-9.4
2afw_12789	-8.98	-9.6
2afw_22842	-8.97	-9.3
2afw_10533	-8.97	-9.6
2afw_8642	-8.97	-10.4
2afw_23060	-8.97	-9.7
2afw_3274	-8.96	-9.3
2afw_17664	-8.96	-9.3
2afw_10573	-8.96	-9.6
2afw_17537	-8.96	-9.8
2afw_25781	-8.96	-9.6
2afw_10655	-8.96	-10.7
2afw_24718	-8.94	-10.6
2afw_16654	-8.94	-9.5
2afw_10697	-8.94	-9.3
