# Supplementary material for: A strategy to find novel candidate anti-Alzheimer’s disease drugs by constructing interaction networks between drug targets and natural compounds in medical plants
Source: PeerJ. 2018 May 11;6:e4756. doi: 10.7717/peerj.4756 (PMC5951129; doi:10.7717/peerj.4756)
Supplement: Data S1 — (A) Docking results of 30 proteins with TCM compounds (B) PDB coordinates (C) TCM_compounds_2D_structures (D) Top0.5%_TCM_compounds_3D_structures [file peerj-06-4756-s036.zip › Raw_Data/Docking results of 30 proteins with TCM compounds/2az5.txt]

ID	Mean_Score	Min_Score
2az5_8548	-9.53	-10.3
2az5_8546	-9.43	-10.2
2az5_8210	-9.4	-10.5
2az5_8368	-9.12	-10.1
2az5_8214	-8.98	-9.8
2az5_8247	-8.84	-10.1
2az5_6041	-8.71	-8.9
2az5_8581	-8.66	-9.3
2az5_5988	-8.56	-9.1
2az5_8201	-8.51	-9.1
2az5_33110	-8.47	-8.8
2az5_6055	-8.46	-9.2
2az5_6468	-8.39	-9.3
2az5_21781	-8.38	-8.6
2az5_8212	-8.37	-9.5
2az5_6029	-8.34	-8.6
2az5_16837	-8.28	-9
2az5_8241	-8.28	-9.1
2az5_21664	-8.26	-8.8
2az5_6475	-8.22	-9.3
2az5_8260	-8.22	-9.2
2az5_8863	-8.21	-8.7
2az5_8636	-8.18	-8.5
2az5_10685	-8.17	-8.9
2az5_8200	-8.12	-9.1
2az5_8844	-8.11	-9.1
2az5_12130	-8.11	-9.2
2az5_21339	-8.1	-8.4
2az5_12239	-8.1	-8.4
2az5_15985	-8.08	-8.7
2az5_8625	-8.08	-9.1
2az5_8647	-8.06	-9.4
2az5_8825	-8.06	-8.8
2az5_17514	-8.06	-9.3
2az5_17084	-8.06	-8.3
2az5_23647	-8.06	-9.3
2az5_8849	-8.03	-8.7
2az5_6884	-8.03	-8.8
2az5_6476	-8.03	-8.6
2az5_6474	-8.01	-8.9
2az5_6473	-8.01	-8.7
2az5_11671	-8	-8.9
2az5_8630	-7.99	-8.3
2az5_9248	-7.96	-8.4
2az5_11325	-7.94	-8.8
2az5_22299	-7.94	-8.3
2az5_14417	-7.94	-8.7
2az5_12133	-7.92	-8.7
2az5_24260	-7.91	-8.4
2az5_8342	-7.91	-9.2
2az5_11455	-7.91	-8.4
2az5_6377	-7.9	-8.8
2az5_24508	-7.9	-8.3
2az5_15217	-7.89	-8.7
2az5_8592	-7.88	-8.4
2az5_9590	-7.88	-8.8
2az5_23431	-7.87	-8.1
2az5_8249	-7.84	-9.5
2az5_6472	-7.84	-8.1
2az5_10501	-7.84	-8.8
2az5_6521	-7.83	-8.6
2az5_29113	-7.83	-8.8
2az5_15514	-7.82	-9
2az5_13446	-7.81	-8.8
2az5_12140	-7.81	-8.2
2az5_8541	-7.81	-8.8
2az5_15497	-7.8	-8.5
2az5_6519	-7.79	-8.4
2az5_8268	-7.79	-8.9
2az5_31012	-7.78	-8.8
2az5_25447	-7.77	-8
2az5_6423	-7.76	-8.8
2az5_23239	-7.76	-8.2
2az5_24509	-7.76	-8
2az5_6517	-7.76	-8.3
2az5_22930	-7.74	-8
2az5_20827	-7.74	-8.3
2az5_21782	-7.74	-8.8
2az5_13103	-7.74	-8.5
2az5_10677	-7.73	-8.5
2az5_1322	-7.72	-8
2az5_24181	-7.72	-8
2az5_11669	-7.71	-8.1
2az5_12107	-7.71	-8.1
2az5_15515	-7.71	-8.3
2az5_26628	-7.71	-8.5
2az5_1318	-7.71	-8
2az5_12106	-7.71	-8.2
2az5_10687	-7.71	-8
2az5_6523	-7.7	-8.1
2az5_10540	-7.69	-8.1
2az5_8847	-7.69	-8.2
2az5_15509	-7.68	-8.2
2az5_8831	-7.68	-8.4
2az5_8832	-7.68	-8.3
2az5_29114	-7.68	-8
2az5_31008	-7.67	-8.2
2az5_4440	-7.67	-8.4
2az5_31014	-7.66	-8.9
2az5_590	-7.66	-8
2az5_7460	-7.66	-8.8
2az5_9908	-7.66	-8.1
2az5_13054	-7.66	-8.1
2az5_23111	-7.66	-8
2az5_29529	-7.64	-8.2
2az5_18365	-7.64	-8.1
2az5_14409	-7.64	-8.1
2az5_23112	-7.63	-8
2az5_14034	-7.63	-8.2
2az5_26627	-7.63	-8.2
2az5_12581	-7.63	-8.1
2az5_106	-7.63	-8.3
2az5_10684	-7.63	-8
2az5_22538	-7.62	-7.8
2az5_1694	-7.62	-8.2
2az5_25667	-7.62	-8.4
2az5_9773	-7.61	-8.7
2az5_12243	-7.61	-8.8
2az5_6412	-7.61	-8.4
2az5_6518	-7.61	-8.2
2az5_1313	-7.61	-8
2az5_35132	-7.6	-8.4
2az5_8364	-7.6	-8.3
2az5_12866	-7.6	-8.7
2az5_8580	-7.6	-8.5
