# Supplementary material for: A strategy to find novel candidate anti-Alzheimer’s disease drugs by constructing interaction networks between drug targets and natural compounds in medical plants
Source: PeerJ. 2018 May 11;6:e4756. doi: 10.7717/peerj.4756 (PMC5951129; doi:10.7717/peerj.4756)
Supplement: Data S1 — (A) Docking results of 30 proteins with TCM compounds (B) PDB coordinates (C) TCM_compounds_2D_structures (D) Top0.5%_TCM_compounds_3D_structures [file peerj-06-4756-s036.zip › Raw_Data/Docking results of 30 proteins with TCM compounds/2d0t.txt]

ID	Mean_Score	Min_Score
2d0t_13079	-12.4	-12.4
2d0t_6055	-12.38	-13.7
2d0t_8844	-11.95	-13
2d0t_22272	-11.95	-12.1
2d0t_18894	-11.9	-11.9
2d0t_8863	-11.71	-12.2
2d0t_24508	-11.61	-12.2
2d0t_8671	-11.6	-11.8
2d0t_10610	-11.47	-12.8
2d0t_8864	-11.3	-11.9
2d0t_24509	-11.26	-12.2
2d0t_21782	-11.22	-11.7
2d0t_12768	-11.1	-12.4
2d0t_15506	-11.01	-11.9
2d0t_16837	-11	-12.5
2d0t_8878	-10.96	-12
2d0t_24188	-10.96	-11.4
2d0t_25047	-10.91	-12
2d0t_8866	-10.87	-11.4
2d0t_15510	-10.87	-11.6
2d0t_29529	-10.83	-11.6
2d0t_10627	-10.83	-11.7
2d0t_33175	-10.82	-11.2
2d0t_10529	-10.77	-11.9
2d0t_15985	-10.72	-11
2d0t_12191	-10.72	-11.6
2d0t_23431	-10.71	-11.7
2d0t_22699	-10.69	-11.4
2d0t_10704	-10.68	-11.2
2d0t_12746	-10.67	-11.9
2d0t_22537	-10.67	-10.9
2d0t_11325	-10.64	-11.1
2d0t_15497	-10.63	-11.1
2d0t_8876	-10.62	-11.4
2d0t_8877	-10.61	-11.4
2d0t_15235	-10.61	-11.2
2d0t_12747	-10.59	-11.3
2d0t_35138	-10.58	-11.2
2d0t_29113	-10.57	-11.1
2d0t_35326	-10.56	-11
2d0t_12140	-10.54	-11.3
2d0t_22169	-10.54	-11.4
2d0t_8880	-10.54	-11.6
2d0t_31009	-10.53	-11.6
2d0t_24260	-10.52	-12.1
2d0t_15227	-10.51	-12
2d0t_18583	-10.5	-11.6
2d0t_15503	-10.5	-11.3
2d0t_15535	-10.5	-11.1
2d0t_28982	-10.5	-12
2d0t_22558	-10.5	-11.4
2d0t_31007	-10.49	-11.2
2d0t_3101	-10.49	-11.5
2d0t_3102	-10.49	-11.5
2d0t_11671	-10.48	-11.7
2d0t_18327	-10.46	-11.7
2d0t_15228	-10.46	-12
2d0t_12133	-10.44	-11.5
2d0t_31871	-10.43	-11.8
2d0t_20024	-10.43	-11.1
2d0t_9634	-10.42	-11
2d0t_18569	-10.41	-11.4
2d0t_15229	-10.41	-12
2d0t_15237	-10.4	-11.6
2d0t_25048	-10.39	-11
2d0t_11127	-10.39	-11.1
2d0t_12757	-10.38	-11.1
2d0t_31093	-10.38	-12
2d0t_18582	-10.38	-11.6
2d0t_28578	-10.38	-11.1
2d0t_14590	-10.37	-11
2d0t_22930	-10.36	-11.6
2d0t_8847	-10.35	-11.5
2d0t_15509	-10.34	-12.1
2d0t_9268	-10.34	-10.8
2d0t_22340	-10.33	-11.3
2d0t_29162	-10.33	-11.1
2d0t_32183	-10.32	-11.1
2d0t_14598	-10.31	-11.2
2d0t_9773	-10.31	-11.6
2d0t_4841	-10.31	-11.2
2d0t_31008	-10.3	-10.8
2d0t_38891	-10.3	-10.6
2d0t_19242	-10.28	-11
2d0t_6112	-10.27	-11.7
2d0t_20035	-10.27	-10.6
2d0t_18365	-10.27	-10.9
2d0t_12940	-10.27	-11
2d0t_14599	-10.27	-11.2
2d0t_25651	-10.26	-10.9
2d0t_12107	-10.26	-10.8
2d0t_12106	-10.24	-10.8
2d0t_12767	-10.23	-10.8
2d0t_9248	-10.22	-11
2d0t_6153	-10.22	-11.7
2d0t_25667	-10.22	-11.7
2d0t_31012	-10.21	-11.6
2d0t_24340	-10.2	-11.9
2d0t_22700	-10.2	-10.9
2d0t_15251	-10.2	-10.7
2d0t_12750	-10.19	-11.5
2d0t_10601	-10.19	-11.4
2d0t_21581	-10.19	-11.4
2d0t_10684	-10.17	-11
2d0t_12922	-10.17	-10.3
2d0t_10686	-10.17	-10.7
2d0t_21339	-10.17	-11.4
2d0t_16951	-10.17	-11
2d0t_11642	-10.14	-11.7
2d0t_7147	-10.14	-10.6
2d0t_21839	-10.13	-11.3
2d0t_22597	-10.12	-10.7
2d0t_17923	-10.12	-10.7
2d0t_12789	-10.12	-11.8
2d0t_14978	-10.11	-11.8
2d0t_16919	-10.11	-12
2d0t_13446	-10.1	-10.6
2d0t_17529	-10.1	-10.1
2d0t_14417	-10.1	-10.1
2d0t_12879	-10.09	-10.6
