# Supplementary material for: A strategy to find novel candidate anti-Alzheimer’s disease drugs by constructing interaction networks between drug targets and natural compounds in medical plants
Source: PeerJ. 2018 May 11;6:e4756. doi: 10.7717/peerj.4756 (PMC5951129; doi:10.7717/peerj.4756)
Supplement: Data S1 — (A) Docking results of 30 proteins with TCM compounds (B) PDB coordinates (C) TCM_compounds_2D_structures (D) Top0.5%_TCM_compounds_3D_structures [file peerj-06-4756-s036.zip › Raw_Data/Docking results of 30 proteins with TCM compounds/2dq7.txt]

ID	Mean_Score	Min_Score
2dq7_22842	-12.41	-13.4
2dq7_12243	-11.9	-13.4
2dq7_6041	-11.86	-13.8
2dq7_22930	-11.71	-12.3
2dq7_9589	-11.7	-11.7
2dq7_19964	-11.56	-12.3
2dq7_11671	-11.46	-12.3
2dq7_18365	-11.21	-11.7
2dq7_8863	-11.13	-12
2dq7_22210	-11.09	-11.5
2dq7_31850	-11.08	-11.9
2dq7_12261	-10.98	-12.3
2dq7_106	-10.9	-11.4
2dq7_24260	-10.87	-11.5
2dq7_16577	-10.87	-11.4
2dq7_8636	-10.82	-12.1
2dq7_11669	-10.8	-11.4
2dq7_23060	-10.79	-11.6
2dq7_22340	-10.79	-11.9
2dq7_8643	-10.76	-12.2
2dq7_12750	-10.76	-11.2
2dq7_24509	-10.74	-11.3
2dq7_10610	-10.74	-11.2
2dq7_22299	-10.72	-11.5
2dq7_12254	-10.71	-12.2
2dq7_8546	-10.7	-11.8
2dq7_18571	-10.69	-12.1
2dq7_21782	-10.66	-11.7
2dq7_12130	-10.63	-11.8
2dq7_29113	-10.63	-11.4
2dq7_23405	-10.61	-11.3
2dq7_23239	-10.61	-11.2
2dq7_1694	-10.6	-11.4
2dq7_24508	-10.6	-11.2
2dq7_22339	-10.58	-11.1
2dq7_1693	-10.58	-11.4
2dq7_8541	-10.58	-11.6
2dq7_37065	-10.56	-11.2
2dq7_22699	-10.56	-11.1
2dq7_25651	-10.56	-11.1
2dq7_29162	-10.51	-11
2dq7_11325	-10.5	-11.3
2dq7_12746	-10.49	-11
2dq7_12768	-10.47	-11.1
2dq7_11127	-10.47	-11
2dq7_5981	-10.42	-11.8
2dq7_16501	-10.41	-11.4
2dq7_11333	-10.4	-10.8
2dq7_36917	-10.38	-11.3
2dq7_1321	-10.38	-11
2dq7_1317	-10.38	-11
2dq7_1324	-10.37	-11
2dq7_1314	-10.37	-11
2dq7_1323	-10.36	-11
2dq7_22338	-10.36	-11.3
2dq7_1316	-10.33	-11
2dq7_18108	-10.33	-11.2
2dq7_1889	-10.32	-10.7
2dq7_4393	-10.32	-10.9
2dq7_24340	-10.3	-12.2
2dq7_23431	-10.29	-10.7
2dq7_1318	-10.29	-11
2dq7_4389	-10.29	-10.9
2dq7_9599	-10.28	-11.3
2dq7_15985	-10.28	-10.9
2dq7_4394	-10.26	-10.9
2dq7_15497	-10.24	-11
2dq7_18576	-10.23	-10.8
2dq7_1315	-10.22	-11
2dq7_4390	-10.22	-10.9
2dq7_24181	-10.22	-11.5
2dq7_29529	-10.21	-10.8
2dq7_19608	-10.21	-10.8
2dq7_1320	-10.21	-11
2dq7_12716	-10.2	-10.7
2dq7_6055	-10.2	-11.9
2dq7_1313	-10.2	-11
2dq7_13446	-10.2	-10.8
2dq7_24727	-10.19	-11.2
2dq7_22817	-10.17	-10.4
2dq7_12747	-10.17	-10.5
2dq7_22136	-10.14	-10.7
2dq7_12586	-10.14	-10.9
2dq7_30428	-10.14	-10.7
2dq7_2481	-10.13	-11
2dq7_12133	-10.13	-10.9
2dq7_4395	-10.13	-10.8
2dq7_2480	-10.12	-11
2dq7_12251	-10.12	-11.1
2dq7_12280	-10.12	-11.2
2dq7_15522	-10.12	-11.2
2dq7_1319	-10.11	-11
2dq7_20920	-10.1	-10.4
2dq7_1322	-10.1	-11
2dq7_5914	-10.1	-11.5
2dq7_4391	-10.09	-10.9
2dq7_18582	-10.08	-10.5
2dq7_2482	-10.08	-11
2dq7_30712	-10.07	-10.7
2dq7_4396	-10.07	-10.9
2dq7_37432	-10.07	-10.4
2dq7_36921	-10.07	-11.6
2dq7_23808	-10.07	-10.8
2dq7_19242	-10.03	-11.2
2dq7_2479	-10.03	-11
2dq7_38891	-10.02	-10.4
2dq7_16105	-10.02	-11
2dq7_10627	-10.01	-10.6
2dq7_22853	-10	-11.1
2dq7_28467	-9.99	-11.2
2dq7_25157	-9.99	-10.8
2dq7_12281	-9.99	-10.8
2dq7_33348	-9.99	-10.7
2dq7_8588	-9.98	-11.5
2dq7_446	-9.98	-11.2
2dq7_26579	-9.98	-10.4
2dq7_5688	-9.97	-10.6
2dq7_21394	-9.97	-10.7
2dq7_21013	-9.97	-11
2dq7_10687	-9.97	-10.8
2dq7_10685	-9.97	-10.6
2dq7_23111	-9.96	-10.2
2dq7_8575	-9.96	-10.7
2dq7_31897	-9.96	-11.2
2dq7_27246	-9.94	-10.2
2dq7_444	-9.94	-11.2
2dq7_8593	-9.94	-10.9
