# Supplementary material for: A strategy to find novel candidate anti-Alzheimer’s disease drugs by constructing interaction networks between drug targets and natural compounds in medical plants
Source: PeerJ. 2018 May 11;6:e4756. doi: 10.7717/peerj.4756 (PMC5951129; doi:10.7717/peerj.4756)
Supplement: Data S1 — (A) Docking results of 30 proteins with TCM compounds (B) PDB coordinates (C) TCM_compounds_2D_structures (D) Top0.5%_TCM_compounds_3D_structures [file peerj-06-4756-s036.zip › Raw_Data/Docking results of 30 proteins with TCM compounds/2vqm.txt]

ID	Mean_Score	Min_Score
2vqm_8546	-11.33	-11.9
2vqm_8548	-10.97	-11.7
2vqm_6478	-10.9	-10.9
2vqm_20867	-10.29	-10.9
2vqm_8836	-10.12	-11.9
2vqm_8615	-10.03	-10.5
2vqm_6094	-10	-10.5
2vqm_29529	-9.89	-10.5
2vqm_8863	-9.88	-10.6
2vqm_5981	-9.73	-10.5
2vqm_8643	-9.71	-10.4
2vqm_8592	-9.66	-10.2
2vqm_38891	-9.66	-10.1
2vqm_26628	-9.64	-10.4
2vqm_29514	-9.64	-10.5
2vqm_8866	-9.61	-10.5
2vqm_10388	-9.61	-10.8
2vqm_30545	-9.59	-10.8
2vqm_21020	-9.57	-10.5
2vqm_10387	-9.54	-10.8
2vqm_8580	-9.54	-10.1
2vqm_8876	-9.53	-10.4
2vqm_22896	-9.49	-10.6
2vqm_18582	-9.49	-10.4
2vqm_9250	-9.49	-10.1
2vqm_22597	-9.48	-10.3
2vqm_10684	-9.48	-10.4
2vqm_18583	-9.47	-10.4
2vqm_25047	-9.46	-9.9
2vqm_8567	-9.46	-10.3
2vqm_8541	-9.43	-9.9
2vqm_33109	-9.4	-11.1
2vqm_8847	-9.39	-10.5
2vqm_8880	-9.38	-9.6
2vqm_19599	-9.33	-10.1
2vqm_17671	-9.33	-10.5
2vqm_28467	-9.28	-10.9
2vqm_20302	-9.28	-10.6
2vqm_18403	-9.27	-9.5
2vqm_21782	-9.26	-10.2
2vqm_6041	-9.24	-10.2
2vqm_14041	-9.23	-10.2
2vqm_8619	-9.23	-10.2
2vqm_25479	-9.23	-9.4
2vqm_11995	-9.22	-10.2
2vqm_24508	-9.21	-10.2
2vqm_30544	-9.21	-10.2
2vqm_8588	-9.2	-9.5
2vqm_8871	-9.19	-9.7
2vqm_21928	-9.18	-9.4
2vqm_26580	-9.17	-9.7
2vqm_12768	-9.17	-10.1
2vqm_6093	-9.17	-10.2
2vqm_16951	-9.16	-9.2
2vqm_5205	-9.14	-9.9
2vqm_16144	-9.13	-10.3
2vqm_26579	-9.12	-10
2vqm_22011	-9.12	-10
2vqm_17664	-9.11	-9.9
2vqm_22842	-9.1	-9.6
2vqm_16146	-9.1	-10.4
2vqm_26629	-9.1	-9.7
2vqm_28468	-9.1	-10.9
2vqm_8831	-9.1	-10.3
2vqm_37515	-9.09	-9.8
2vqm_30991	-9.07	-9.4
2vqm_23111	-9.07	-9.9
2vqm_8636	-9.06	-9.5
2vqm_19964	-9.06	-9.8
2vqm_9811	-9.06	-10
2vqm_22169	-9.04	-9.4
2vqm_5988	-9.04	-10.5
2vqm_23559	-9.04	-10.1
2vqm_21745	-9.03	-10.7
2vqm_33369	-9.03	-9.3
2vqm_8864	-9.03	-9.9
2vqm_23431	-9.02	-9.7
2vqm_30023	-9.02	-9.3
2vqm_9438	-9.02	-9.4
2vqm_11325	-9.01	-10.4
2vqm_23558	-9.01	-9.4
2vqm_37514	-9	-9.3
2vqm_23225	-9	-9.8
2vqm_8593	-9	-9.8
2vqm_29068	-9	-9.4
2vqm_30024	-9	-9.8
2vqm_16105	-8.99	-9.9
2vqm_23112	-8.97	-9.7
2vqm_22699	-8.96	-9.8
2vqm_17469	-8.96	-9.5
2vqm_15515	-8.96	-9.5
2vqm_12747	-8.94	-9.6
2vqm_29113	-8.93	-10.4
2vqm_18320	-8.93	-9.5
2vqm_8855	-8.93	-10.7
2vqm_10610	-8.93	-10
2vqm_21022	-8.92	-10.3
2vqm_29115	-8.92	-10.1
2vqm_24181	-8.92	-9.4
2vqm_23679	-8.9	-10.1
2vqm_20528	-8.9	-9.6
2vqm_21339	-8.9	-9.7
2vqm_10705	-8.89	-9.9
2vqm_3282	-8.88	-9.9
2vqm_591	-8.88	-10
2vqm_10627	-8.87	-9.5
2vqm_22895	-8.87	-9.1
2vqm_9908	-8.86	-10.1
2vqm_22010	-8.84	-9.8
2vqm_18177	-8.84	-9.4
2vqm_23670	-8.83	-9.7
2vqm_9808	-8.83	-9.3
2vqm_7446	-8.83	-9.3
2vqm_8758	-8.83	-9.3
2vqm_26626	-8.83	-9.5
2vqm_19242	-8.82	-9.9
2vqm_8877	-8.82	-10
2vqm_37090	-8.82	-9.5
2vqm_16954	-8.82	-9.1
2vqm_31564	-8.82	-9.4
2vqm_10715	-8.81	-10.3
2vqm_34926	-8.81	-9
2vqm_33155	-8.8	-10.2
2vqm_8613	-8.8	-10.1
2vqm_24188	-8.8	-9.6
2vqm_8581	-8.8	-9.6
