# Supplementary material for: A strategy to find novel candidate anti-Alzheimer’s disease drugs by constructing interaction networks between drug targets and natural compounds in medical plants
Source: PeerJ. 2018 May 11;6:e4756. doi: 10.7717/peerj.4756 (PMC5951129; doi:10.7717/peerj.4756)
Supplement: Data S1 — (A) Docking results of 30 proteins with TCM compounds (B) PDB coordinates (C) TCM_compounds_2D_structures (D) Top0.5%_TCM_compounds_3D_structures [file peerj-06-4756-s036.zip › Raw_Data/Docking results of 30 proteins with TCM compounds/2z5y.txt]

ID	Mean_Score	Min_Score
2z5y_15985	-12.8	-12.8
2z5y_15497	-12.5	-12.5
2z5y_35268	-12.1	-12.1
2z5y_8772	-12.05	-13.3
2z5y_12768	-11.95	-13.2
2z5y_7149	-11.8	-12.2
2z5y_7150	-11.8	-12.2
2z5y_28020	-11.8	-12.2
2z5y_20126	-11.7	-11.7
2z5y_18356	-11.47	-12
2z5y_19143	-11.4	-11.4
2z5y_17474	-11.4	-11.4
2z5y_29891	-11.4	-11.8
2z5y_20920	-11.39	-12.2
2z5y_2226	-11.3	-11.3
2z5y_24036	-11.27	-11.6
2z5y_18580	-11.25	-11.3
2z5y_20877	-11.23	-11.8
2z5y_19244	-11.2	-11.2
2z5y_26442	-11.19	-12.1
2z5y_19608	-11.13	-12.3
2z5y_16140	-11.1	-11.1
2z5y_37382	-11.1	-11.8
2z5y_31536	-11.1	-11.1
2z5y_20874	-11.1	-12.2
2z5y_24743	-11.1	-11.1
2z5y_15544	-11.1	-11.1
2z5y_38891	-11.07	-11.7
2z5y_30296	-11.05	-11.3
2z5y_3819	-11.05	-11.3
2z5y_3821	-11.05	-11.3
2z5y_3820	-11.05	-11.3
2z5y_33369	-11.04	-11.8
2z5y_13641	-11.01	-11.9
2z5y_13644	-11	-11.9
2z5y_22501	-11	-11
2z5y_8219	-11	-11
2z5y_3291	-11	-11
2z5y_8220	-11	-11
2z5y_11263	-10.99	-11.4
2z5y_37156	-10.95	-11.7
2z5y_19032	-10.95	-11
2z5y_13642	-10.94	-11.9
2z5y_21507	-10.9	-10.9
2z5y_749	-10.9	-10.9
2z5y_23687	-10.9	-10.9
2z5y_15335	-10.89	-11.6
2z5y_15329	-10.88	-11.6
2z5y_11265	-10.88	-11.5
2z5y_23559	-10.87	-12.3
2z5y_3293	-10.85	-11
2z5y_24568	-10.85	-11.8
2z5y_1516	-10.83	-11.6
2z5y_24812	-10.83	-11.8
2z5y_15330	-10.82	-11.6
2z5y_15332	-10.82	-11.6
2z5y_4545	-10.8	-10.8
2z5y_4544	-10.8	-10.8
2z5y_30713	-10.8	-12
2z5y_24823	-10.8	-10.8
2z5y_19599	-10.8	-10.8
2z5y_13643	-10.79	-11.9
2z5y_23424	-10.78	-11.5
2z5y_1515	-10.78	-11.5
2z5y_3294	-10.75	-11
2z5y_18176	-10.74	-11.6
2z5y_15334	-10.74	-11.6
2z5y_1517	-10.73	-11.5
2z5y_11266	-10.73	-11.5
2z5y_26494	-10.7	-10.7
2z5y_32147	-10.7	-10.7
2z5y_20200	-10.7	-11.7
2z5y_35231	-10.7	-10.8
2z5y_25842	-10.69	-11.7
2z5y_25836	-10.69	-11.5
2z5y_17334	-10.67	-11.7
2z5y_15336	-10.67	-11.6
2z5y_15331	-10.66	-11.6
2z5y_17480	-10.66	-11
2z5y_8880	-10.64	-11.8
2z5y_29958	-10.63	-11.5
2z5y_19600	-10.63	-11
2z5y_11264	-10.62	-11.5
2z5y_23426	-10.62	-11.4
2z5y_1018	-10.61	-11.6
2z5y_1230	-10.6	-10.6
2z5y_6777	-10.6	-11.4
2z5y_16100	-10.6	-10.6
2z5y_23808	-10.6	-11.4
2z5y_2094	-10.6	-10.6
2z5y_15444	-10.6	-10.6
2z5y_10699	-10.6	-10.6
2z5y_26905	-10.6	-10.6
2z5y_30714	-10.6	-12
2z5y_15445	-10.6	-10.6
2z5y_1019	-10.58	-11.6
2z5y_28386	-10.58	-11.4
2z5y_38859	-10.57	-11.3
2z5y_31362	-10.54	-11.5
2z5y_16562	-10.53	-11.7
2z5y_31728	-10.5	-10.5
2z5y_17557	-10.5	-10.5
2z5y_20382	-10.5	-10.5
2z5y_23386	-10.5	-12
2z5y_17410	-10.5	-10.5
2z5y_10024	-10.5	-10.5
2z5y_283	-10.5	-11
2z5y_16340	-10.5	-10.5
2z5y_17563	-10.5	-10.5
2z5y_20418	-10.5	-11.6
