# Supplementary material for: A strategy to find novel candidate anti-Alzheimer’s disease drugs by constructing interaction networks between drug targets and natural compounds in medical plants
Source: PeerJ. 2018 May 11;6:e4756. doi: 10.7717/peerj.4756 (PMC5951129; doi:10.7717/peerj.4756)
Supplement: Data S1 — (A) Docking results of 30 proteins with TCM compounds (B) PDB coordinates (C) TCM_compounds_2D_structures (D) Top0.5%_TCM_compounds_3D_structures [file peerj-06-4756-s036.zip › Raw_Data/Docking results of 30 proteins with TCM compounds/3a4o.txt]

ID	Mean_Score	Min_Score
3a4o_6094	-12.53	-14.4
3a4o_8548	-12.38	-14.1
3a4o_6041	-12.31	-13.9
3a4o_8546	-12.01	-13.4
3a4o_8541	-11.84	-12.5
3a4o_6093	-11.8	-12.8
3a4o_19964	-11.72	-12.3
3a4o_8643	-11.49	-12.2
3a4o_17084	-11.49	-11.8
3a4o_22842	-11.42	-11.7
3a4o_11671	-11.24	-11.9
3a4o_12243	-11.18	-12.4
3a4o_8592	-11.14	-11.9
3a4o_21782	-11.1	-11.4
3a4o_24340	-11.08	-12.3
3a4o_24260	-11.08	-12.4
3a4o_8550	-11.04	-11.5
3a4o_18583	-11.01	-11.8
3a4o_15514	-10.89	-11.6
3a4o_6144	-10.87	-11.4
3a4o_6055	-10.83	-12.1
3a4o_35132	-10.79	-11.6
3a4o_12130	-10.77	-11.2
3a4o_18365	-10.74	-11.5
3a4o_5981	-10.73	-11.7
3a4o_18582	-10.73	-11.6
3a4o_10685	-10.72	-11.7
3a4o_8630	-10.71	-11.3
3a4o_18568	-10.71	-11.7
3a4o_11439	-10.71	-11.5
3a4o_24181	-10.68	-12
3a4o_21339	-10.66	-11.7
3a4o_23404	-10.64	-11.1
3a4o_28467	-10.63	-11.2
3a4o_5244	-10.63	-12.4
3a4o_16837	-10.61	-11.2
3a4o_24508	-10.6	-11.3
3a4o_14417	-10.6	-11.7
3a4o_12251	-10.6	-11.3
3a4o_12276	-10.58	-11.8
3a4o_23060	-10.58	-10.9
3a4o_31850	-10.56	-10.9
3a4o_22930	-10.54	-11.1
3a4o_8647	-10.53	-11.4
3a4o_6473	-10.51	-12
3a4o_6029	-10.5	-11.9
3a4o_15985	-10.5	-10.8
3a4o_6477	-10.49	-12.2
3a4o_14978	-10.49	-11.3
3a4o_15506	-10.49	-11.2
3a4o_33109	-10.48	-11.1
3a4o_3835	-10.48	-11.1
3a4o_8575	-10.47	-11
3a4o_15126	-10.47	-11.3
3a4o_16654	-10.47	-11.4
3a4o_12133	-10.47	-11.1
3a4o_15503	-10.47	-11.2
3a4o_22340	-10.46	-11.6
3a4o_6509	-10.46	-11.9
3a4o_33110	-10.44	-11.1
3a4o_15497	-10.44	-10.9
3a4o_6423	-10.43	-12
3a4o_25448	-10.43	-11.6
3a4o_6521	-10.43	-12.1
3a4o_8619	-10.42	-11.4
3a4o_15216	-10.42	-11.4
3a4o_29110	-10.4	-11.3
3a4o_9589	-10.4	-12.2
3a4o_18578	-10.39	-11.1
3a4o_8613	-10.39	-11.7
3a4o_18570	-10.39	-10.7
3a4o_22699	-10.39	-11.1
3a4o_11642	-10.38	-10.8
3a4o_18569	-10.38	-11.7
3a4o_6107	-10.36	-11.3
3a4o_6476	-10.36	-11.3
3a4o_35159	-10.34	-10.7
3a4o_12768	-10.34	-11
3a4o_16105	-10.34	-10.8
3a4o_23431	-10.31	-10.9
3a4o_13079	-10.31	-11.3
3a4o_11453	-10.31	-10.7
3a4o_6512	-10.3	-11.6
3a4o_6495	-10.27	-11.3
3a4o_22538	-10.24	-10.7
3a4o_29113	-10.24	-11
3a4o_20920	-10.24	-11.1
3a4o_8563	-10.23	-10.4
3a4o_12254	-10.23	-12
3a4o_23405	-10.23	-10.8
3a4o_12747	-10.23	-10.7
3a4o_30265	-10.23	-11
3a4o_11325	-10.22	-11
3a4o_8651	-10.21	-11.7
3a4o_31540	-10.21	-10.8
3a4o_22339	-10.21	-11
3a4o_8593	-10.21	-11.1
3a4o_10514	-10.21	-11.4
3a4o_31012	-10.21	-11
3a4o_3825	-10.2	-11
3a4o_21781	-10.19	-11.2
3a4o_21664	-10.19	-11.7
3a4o_5988	-10.19	-11.2
3a4o_12280	-10.17	-10.9
3a4o_6471	-10.17	-11.8
3a4o_36917	-10.17	-10.6
3a4o_29529	-10.17	-10.5
3a4o_9248	-10.16	-12.5
3a4o_37065	-10.16	-10.6
3a4o_8587	-10.16	-11.5
3a4o_22338	-10.14	-11
3a4o_5205	-10.14	-11.1
3a4o_12140	-10.14	-10.7
3a4o_19067	-10.14	-11
3a4o_25447	-10.13	-10.7
3a4o_10501	-10.13	-10.6
3a4o_6157	-10.11	-10.9
3a4o_12281	-10.1	-10.7
3a4o_10666	-10.1	-11.3
3a4o_9101	-10.1	-10.8
3a4o_22700	-10.1	-11.1
3a4o_22299	-10.1	-10.7
3a4o_30266	-10.1	-10.8
3a4o_16919	-10.1	-11.3
3a4o_31008	-10.09	-11.2
3a4o_12107	-10.08	-11.2
3a4o_8580	-10.08	-11.1
