# Supplementary material for: A strategy to find novel candidate anti-Alzheimer’s disease drugs by constructing interaction networks between drug targets and natural compounds in medical plants
Source: PeerJ. 2018 May 11;6:e4756. doi: 10.7717/peerj.4756 (PMC5951129; doi:10.7717/peerj.4756)
Supplement: Data S1 — (A) Docking results of 30 proteins with TCM compounds (B) PDB coordinates (C) TCM_compounds_2D_structures (D) Top0.5%_TCM_compounds_3D_structures [file peerj-06-4756-s036.zip › Raw_Data/Docking results of 30 proteins with TCM compounds/3g9n.txt]

ID	Mean_Score	Min_Score
3g9n_24508	-10.36	-11.2
3g9n_24454	-10.3	-10.3
3g9n_6041	-9.97	-11.5
3g9n_8548	-9.62	-11
3g9n_8541	-9.5	-11.2
3g9n_8636	-9.37	-11
3g9n_8546	-9.34	-10
3g9n_38891	-9.33	-9.8
3g9n_24036	-9.27	-10.6
3g9n_22285	-9.15	-10.6
3g9n_26626	-9.14	-9.8
3g9n_34926	-9.14	-10.2
3g9n_5631	-9.14	-9.8
3g9n_26629	-9.11	-10.2
3g9n_22602	-9	-9.8
3g9n_106	-9	-10.1
3g9n_14978	-8.95	-10.5
3g9n_26099	-8.94	-10
3g9n_3824	-8.94	-10.1
3g9n_26628	-8.93	-10.1
3g9n_16577	-8.91	-10.1
3g9n_12768	-8.89	-9.8
3g9n_8866	-8.88	-10.2
3g9n_6990	-8.83	-9.9
3g9n_12922	-8.82	-9.2
3g9n_26093	-8.82	-10
3g9n_26106	-8.8	-9.9
3g9n_28193	-8.8	-9.9
3g9n_10610	-8.8	-9.1
3g9n_9908	-8.8	-9.6
3g9n_21987	-8.78	-9.8
3g9n_24260	-8.72	-9.6
3g9n_20175	-8.7	-9.8
3g9n_29115	-8.7	-9.6
3g9n_30991	-8.7	-9.1
3g9n_8863	-8.7	-9.1
3g9n_8592	-8.7	-9.4
3g9n_28199	-8.67	-10.1
3g9n_29529	-8.64	-9
3g9n_23559	-8.64	-9.1
3g9n_25383	-8.63	-9.5
3g9n_16276	-8.63	-8.9
3g9n_14041	-8.62	-9.1
3g9n_5250	-8.62	-9.5
3g9n_25047	-8.6	-9.2
3g9n_25781	-8.6	-9.2
3g9n_23814	-8.6	-10.2
3g9n_26627	-8.59	-10.3
3g9n_8877	-8.59	-9.1
3g9n_29388	-8.59	-9.3
3g9n_19505	-8.58	-10
3g9n_33269	-8.57	-9.7
3g9n_18582	-8.52	-10.2
3g9n_16594	-8.52	-9.1
3g9n_9438	-8.5	-8.9
3g9n_3826	-8.48	-10.3
3g9n_8876	-8.47	-9.4
3g9n_23431	-8.47	-9.1
3g9n_16271	-8.47	-9
3g9n_23813	-8.46	-9.7
3g9n_16925	-8.46	-8.8
3g9n_1730	-8.45	-10.1
3g9n_16105	-8.43	-10.2
3g9n_35322	-8.43	-9.3
3g9n_17660	-8.43	-8.8
3g9n_8880	-8.42	-9.5
3g9n_23801	-8.42	-10
3g9n_29068	-8.42	-8.9
3g9n_16609	-8.4	-9.6
3g9n_33369	-8.4	-9
3g9n_29514	-8.39	-9
3g9n_18578	-8.39	-9.6
3g9n_28744	-8.38	-9.1
3g9n_15126	-8.38	-9.6
3g9n_15535	-8.37	-9.1
3g9n_23166	-8.37	-10
3g9n_35325	-8.37	-9
3g9n_18176	-8.36	-8.9
3g9n_8878	-8.36	-9.4
3g9n_8613	-8.36	-9.8
3g9n_25651	-8.36	-8.9
3g9n_22700	-8.36	-9.2
3g9n_33319	-8.34	-9.4
3g9n_22699	-8.34	-9.1
3g9n_14042	-8.33	-8.6
3g9n_18576	-8.33	-10
3g9n_31175	-8.32	-9
3g9n_24509	-8.31	-9
3g9n_18013	-8.31	-8.8
3g9n_14599	-8.31	-8.8
3g9n_5688	-8.3	-9.8
3g9n_28964	-8.29	-8.5
3g9n_10627	-8.29	-8.7
3g9n_29110	-8.29	-9.6
3g9n_4841	-8.28	-8.8
3g9n_32183	-8.28	-8.8
3g9n_23558	-8.28	-8.7
3g9n_25045	-8.27	-8.9
3g9n_1734	-8.26	-10.1
3g9n_1732	-8.26	-10.1
3g9n_1733	-8.26	-10.1
3g9n_17455	-8.26	-8.9
3g9n_1735	-8.26	-10.1
3g9n_32328	-8.25	-9.5
3g9n_30559	-8.24	-9
3g9n_7007	-8.24	-9.6
3g9n_37546	-8.24	-9.3
3g9n_1731	-8.24	-10.1
3g9n_37124	-8.24	-8.5
3g9n_18794	-8.23	-8.7
3g9n_23219	-8.23	-9.9
3g9n_13210	-8.23	-9
3g9n_28578	-8.22	-8.5
3g9n_17126	-8.22	-9.2
3g9n_5625	-8.22	-8.6
3g9n_16008	-8.22	-9
3g9n_30023	-8.22	-9
3g9n_4845	-8.21	-8.5
3g9n_19849	-8.21	-8.9
3g9n_29111	-8.21	-9.4
3g9n_35326	-8.21	-8.8
3g9n_4298	-8.21	-8.9
3g9n_29898	-8.2	-8.6
3g9n_35320	-8.2	-9.4
