# Supplementary material for: A strategy to find novel candidate anti-Alzheimer’s disease drugs by constructing interaction networks between drug targets and natural compounds in medical plants
Source: PeerJ. 2018 May 11;6:e4756. doi: 10.7717/peerj.4756 (PMC5951129; doi:10.7717/peerj.4756)
Supplement: Data S1 — (A) Docking results of 30 proteins with TCM compounds (B) PDB coordinates (C) TCM_compounds_2D_structures (D) Top0.5%_TCM_compounds_3D_structures [file peerj-06-4756-s036.zip › Raw_Data/Docking results of 30 proteins with TCM compounds/3ika.txt]

ID	Mean_Score	Min_Score
3ika_12243	-11.45	-13.1
3ika_8541	-11.19	-11.7
3ika_8546	-11.07	-12
3ika_17084	-11.02	-11.8
3ika_8613	-10.96	-11.3
3ika_16837	-10.93	-11.7
3ika_9248	-10.86	-12.7
3ika_6029	-10.81	-12.4
3ika_22340	-10.71	-11.1
3ika_6093	-10.67	-11.8
3ika_8593	-10.64	-11.6
3ika_9773	-10.61	-11.7
3ika_6041	-10.6	-11.6
3ika_8201	-10.6	-10.6
3ika_31012	-10.59	-11.7
3ika_22842	-10.59	-10.9
3ika_11671	-10.59	-11.2
3ika_6055	-10.49	-11.7
3ika_24260	-10.48	-10.7
3ika_18582	-10.48	-10.8
3ika_8548	-10.46	-11.6
3ika_24181	-10.46	-11.9
3ika_8630	-10.44	-11.5
3ika_6472	-10.43	-11.7
3ika_24509	-10.43	-10.8
3ika_18583	-10.43	-10.9
3ika_8647	-10.39	-12.2
3ika_24508	-10.37	-11.1
3ika_8551	-10.34	-11.3
3ika_5244	-10.34	-11.3
3ika_12254	-10.33	-11.1
3ika_5981	-10.33	-11.4
3ika_19964	-10.32	-10.9
3ika_20031	-10.32	-11.1
3ika_10677	-10.31	-10.8
3ika_28467	-10.29	-11
3ika_18992	-10.28	-11.2
3ika_22930	-10.27	-11
3ika_8587	-10.24	-11.8
3ika_10529	-10.24	-11.3
3ika_21782	-10.22	-11
3ika_12251	-10.22	-11.8
3ika_15985	-10.22	-11
3ika_21781	-10.22	-10.9
3ika_15515	-10.22	-10.7
3ika_18365	-10.19	-10.7
3ika_25447	-10.18	-10.7
3ika_10685	-10.18	-11.1
3ika_10947	-10.17	-10.7
3ika_6464	-10.17	-11.3
3ika_21664	-10.16	-11
3ika_23647	-10.16	-11.6
3ika_12107	-10.16	-10.5
3ika_15216	-10.16	-12
3ika_11642	-10.14	-10.7
3ika_29111	-10.13	-10.7
3ika_5914	-10.13	-11.1
3ika_12746	-10.12	-10.9
3ika_12106	-10.12	-10.4
3ika_25667	-10.1	-10.7
3ika_12130	-10.09	-11.1
3ika_24340	-10.09	-11.5
3ika_29887	-10.08	-10.4
3ika_31023	-10.07	-10.8
3ika_8863	-10.07	-10.7
3ika_6112	-10.06	-10.8
3ika_11669	-10.03	-10.7
3ika_12747	-10.02	-10.4
3ika_15497	-10.02	-10.6
3ika_12133	-10.01	-10.7
3ika_11439	-10	-11.1
3ika_22846	-9.99	-10.4
3ika_31008	-9.99	-10.4
3ika_37065	-9.99	-10.7
3ika_15509	-9.98	-10.4
3ika_6144	-9.98	-10.8
3ika_23060	-9.97	-10.4
3ika_9101	-9.96	-11.5
3ika_1608	-9.96	-10.7
3ika_23404	-9.94	-10.7
3ika_18991	-9.93	-11.2
3ika_9102	-9.93	-11.5
3ika_14497	-9.93	-10.8
3ika_23111	-9.91	-10.7
3ika_14978	-9.91	-10.4
3ika_12191	-9.89	-10.3
3ika_5899	-9.87	-11
3ika_5297	-9.87	-10.7
3ika_10686	-9.87	-10.7
3ika_8575	-9.87	-10.6
3ika_1610	-9.86	-10.7
3ika_8636	-9.86	-10.4
3ika_12140	-9.84	-10.6
3ika_17553	-9.84	-11.1
3ika_6499	-9.83	-10.9
3ika_6518	-9.83	-11.4
3ika_10514	-9.83	-11.5
3ika_10666	-9.82	-10.5
3ika_6366	-9.82	-11.5
3ika_10684	-9.82	-10.3
3ika_8619	-9.82	-10.8
3ika_3847	-9.81	-10.4
3ika_9803	-9.81	-10.7
3ika_5243	-9.81	-11.1
3ika_24721	-9.8	-10.2
3ika_26579	-9.79	-10.6
3ika_22339	-9.78	-10.1
3ika_31014	-9.76	-10.1
3ika_31009	-9.76	-10.3
3ika_13395	-9.74	-10.5
3ika_12866	-9.74	-10.2
3ika_12750	-9.73	-10.3
3ika_10687	-9.73	-10.8
3ika_12716	-9.73	-10.5
3ika_10528	-9.72	-11.2
3ika_29792	-9.72	-10.9
3ika_15535	-9.72	-9.9
3ika_19476	-9.72	-11.3
3ika_35138	-9.71	-10.8
3ika_9589	-9.71	-11.5
3ika_24722	-9.71	-10.2
3ika_8580	-9.7	-11.2
3ika_20944	-9.7	-10.5
3ika_6866	-9.7	-9.7
3ika_23059	-9.7	-10.4
3ika_10681	-9.7	-10.9
3ika_8581	-9.7	-11.4
