# Supplementary material for: A strategy to find novel candidate anti-Alzheimer’s disease drugs by constructing interaction networks between drug targets and natural compounds in medical plants
Source: PeerJ. 2018 May 11;6:e4756. doi: 10.7717/peerj.4756 (PMC5951129; doi:10.7717/peerj.4756)
Supplement: Data S1 — (A) Docking results of 30 proteins with TCM compounds (B) PDB coordinates (C) TCM_compounds_2D_structures (D) Top0.5%_TCM_compounds_3D_structures [file peerj-06-4756-s036.zip › Raw_Data/Docking results of 30 proteins with TCM compounds/3kmr.txt]

ID	Mean_Score	Min_Score
3kmr_16225	-11.4	-11.4
3kmr_26442	-11.4	-11.4
3kmr_10624	-11.3	-11.6
3kmr_16227	-11.3	-11.3
3kmr_21112	-11.1	-11.1
3kmr_21235	-11.1	-11.1
3kmr_15555	-11	-11
3kmr_30712	-10.65	-11.5
3kmr_15991	-10.6	-10.6
3kmr_15554	-10.5	-10.5
3kmr_12047	-10.43	-10.6
3kmr_30314	-10.4	-10.4
3kmr_14199	-10.3	-10.3
3kmr_16224	-10.3	-11.4
3kmr_23173	-10.27	-10.5
3kmr_24654	-10.25	-10.4
3kmr_33335	-10.2	-10.2
3kmr_20111	-10.2	-10.2
3kmr_21386	-10.1	-10.9
3kmr_37435	-10.1	-10.1
3kmr_29146	-10.05	-10.1
3kmr_22263	-10	-10
3kmr_31683	-10	-10
3kmr_10608	-10	-11
3kmr_11626	-10	-10
3kmr_16940	-10	-10
3kmr_19849	-10	-10.7
3kmr_10417	-9.9	-9.9
3kmr_37473	-9.9	-9.9
3kmr_37421	-9.9	-10
3kmr_19748	-9.9	-9.9
3kmr_22855	-9.9	-9.9
3kmr_37070	-9.9	-9.9
3kmr_24466	-9.9	-9.9
3kmr_33269	-9.9	-10.1
3kmr_28354	-9.9	-10.1
3kmr_37389	-9.9	-9.9
3kmr_29982	-9.9	-9.9
3kmr_16577	-9.87	-11
3kmr_7337	-9.87	-10
3kmr_750	-9.8	-9.8
3kmr_29898	-9.8	-9.8
3kmr_31896	-9.8	-9.8
3kmr_14818	-9.8	-9.8
3kmr_26981	-9.8	-10.5
3kmr_16984	-9.8	-9.8
3kmr_21196	-9.78	-10
3kmr_6590	-9.73	-10.1
3kmr_31506	-9.7	-10
3kmr_17883	-9.7	-10
3kmr_4283	-9.7	-9.7
3kmr_28362	-9.7	-9.8
3kmr_4282	-9.7	-9.7
3kmr_4281	-9.7	-9.7
3kmr_4280	-9.7	-9.7
3kmr_4284	-9.7	-9.7
3kmr_16499	-9.67	-10.5
3kmr_29098	-9.67	-10.7
3kmr_13495	-9.65	-9.9
3kmr_24536	-9.63	-10.3
3kmr_17866	-9.6	-9.6
3kmr_23410	-9.6	-9.6
3kmr_6063	-9.6	-9.6
3kmr_17907	-9.6	-9.6
3kmr_9346	-9.6	-10.7
3kmr_31542	-9.6	-9.6
3kmr_3624	-9.6	-9.6
3kmr_1400	-9.6	-9.6
3kmr_28007	-9.58	-10.4
3kmr_7173	-9.58	-10.4
3kmr_33319	-9.58	-10.7
3kmr_25837	-9.57	-9.6
3kmr_7172	-9.57	-10.4
3kmr_33328	-9.57	-9.6
3kmr_14280	-9.56	-10.2
3kmr_24066	-9.55	-9.7
3kmr_7165	-9.55	-10.2
3kmr_28986	-9.53	-9.6
3kmr_18446	-9.53	-10.8
3kmr_22661	-9.52	-10.1
3kmr_33144	-9.5	-9.5
3kmr_7702	-9.5	-9.5
3kmr_28926	-9.5	-9.5
3kmr_13376	-9.5	-9.6
3kmr_20175	-9.5	-9.7
3kmr_27343	-9.5	-9.7
3kmr_13375	-9.5	-9.6
3kmr_20066	-9.5	-9.5
3kmr_24618	-9.5	-9.5
3kmr_13377	-9.5	-9.6
3kmr_11681	-9.5	-9.5
3kmr_29958	-9.5	-11
3kmr_23386	-9.47	-10.9
3kmr_28939	-9.45	-9.8
3kmr_19057	-9.45	-10.4
3kmr_106	-9.45	-10.9
3kmr_10625	-9.43	-10.6
3kmr_35296	-9.41	-10.6
3kmr_10637	-9.4	-10
3kmr_32368	-9.4	-9.4
3kmr_28578	-9.4	-10.1
3kmr_24036	-9.4	-9.4
3kmr_7178	-9.4	-9.4
3kmr_28002	-9.4	-9.4
3kmr_37528	-9.4	-9.4
3kmr_6596	-9.4	-9.9
3kmr_28814	-9.4	-9.4
3kmr_16642	-9.4	-9.4
3kmr_22663	-9.4	-10.5
3kmr_7179	-9.4	-9.4
