# Supplementary material for: A strategy to find novel candidate anti-Alzheimer’s disease drugs by constructing interaction networks between drug targets and natural compounds in medical plants
Source: PeerJ. 2018 May 11;6:e4756. doi: 10.7717/peerj.4756 (PMC5951129; doi:10.7717/peerj.4756)
Supplement: Data S1 — (A) Docking results of 30 proteins with TCM compounds (B) PDB coordinates (C) TCM_compounds_2D_structures (D) Top0.5%_TCM_compounds_3D_structures [file peerj-06-4756-s036.zip › Raw_Data/Docking results of 30 proteins with TCM compounds/3o3u.txt]

ID	Mean_Score	Min_Score
3o3u_6107	-14.08	-14.7
3o3u_13055	-13.6	-13.6
3o3u_10546	-13.1	-13.1
3o3u_24340	-12.8	-13.6
3o3u_8548	-12.75	-13.9
3o3u_13032	-12.6	-12.6
3o3u_5981	-12.58	-14.4
3o3u_8541	-12.47	-14.4
3o3u_8643	-12.19	-13.2
3o3u_24508	-11.82	-12.7
3o3u_28138	-11.8	-13.2
3o3u_21664	-11.78	-13
3o3u_34926	-11.7	-12.2
3o3u_6478	-11.6	-11.6
3o3u_6029	-11.58	-12.6
3o3u_10573	-11.43	-12.3
3o3u_15988	-11.4	-11.4
3o3u_6471	-11.4	-11.4
3o3u_6094	-11.38	-12.4
3o3u_29529	-11.34	-12
3o3u_8863	-11.32	-11.9
3o3u_32027	-11.25	-12.7
3o3u_1493	-11.25	-12.7
3o3u_8877	-11.2	-12.3
3o3u_12768	-11.2	-11.9
3o3u_1494	-11.2	-12.7
3o3u_29110	-11.19	-12.5
3o3u_10689	-11.13	-12.9
3o3u_21339	-11.11	-12.8
3o3u_22930	-11.1	-12.4
3o3u_15126	-11.08	-12.5
3o3u_15535	-11.06	-12
3o3u_30023	-11.04	-12
3o3u_8575	-11.04	-12.7
3o3u_14497	-11.02	-11.4
3o3u_16727	-11	-11
3o3u_16728	-11	-11
3o3u_18894	-10.97	-12.4
3o3u_30265	-10.96	-11.4
3o3u_22842	-10.96	-11.5
3o3u_1495	-10.95	-12.4
3o3u_1890	-10.94	-11.4
3o3u_22846	-10.9	-11.4
3o3u_1496	-10.9	-12.4
3o3u_10677	-10.89	-11.6
3o3u_6093	-10.89	-12.2
3o3u_29888	-10.88	-12.3
3o3u_8580	-10.88	-11.6
3o3u_21781	-10.88	-12.7
3o3u_21782	-10.87	-11.9
3o3u_10601	-10.87	-11.7
3o3u_9250	-10.86	-12.2
3o3u_24829	-10.86	-12.3
3o3u_29514	-10.84	-11.5
3o3u_8880	-10.83	-11.7
3o3u_10682	-10.82	-12.6
3o3u_22537	-10.82	-11.2
3o3u_8864	-10.82	-11.1
3o3u_8613	-10.79	-12.4
3o3u_10708	-10.79	-11.7
3o3u_8876	-10.79	-11.7
3o3u_35159	-10.78	-11.9
3o3u_10666	-10.78	-11.4
3o3u_8593	-10.77	-12.1
3o3u_10678	-10.77	-12.5
3o3u_25476	-10.77	-11.6
3o3u_18582	-10.74	-11.4
3o3u_9601	-10.73	-11.1
3o3u_10690	-10.73	-12.1
3o3u_37514	-10.73	-12
3o3u_19964	-10.72	-11.3
3o3u_18583	-10.72	-11.4
3o3u_5205	-10.72	-12.2
3o3u_12251	-10.72	-12.7
3o3u_18403	-10.71	-11.1
3o3u_30266	-10.71	-11.5
3o3u_10947	-10.71	-11.6
3o3u_25781	-10.71	-11.2
3o3u_1935	-10.7	-11.9
3o3u_8847	-10.7	-12
3o3u_22010	-10.7	-11.1
3o3u_10223	-10.7	-12.3
3o3u_8587	-10.7	-12.1
3o3u_29111	-10.7	-11.6
3o3u_11127	-10.7	-11.7
3o3u_10685	-10.69	-11.1
3o3u_10687	-10.69	-11.5
3o3u_24509	-10.68	-11.8
3o3u_29113	-10.67	-11.1
3o3u_18365	-10.67	-11.1
3o3u_35158	-10.67	-11.7
3o3u_11325	-10.66	-11.1
3o3u_5793	-10.65	-12.8
3o3u_32024	-10.65	-12.8
3o3u_22896	-10.64	-11.2
3o3u_9634	-10.64	-11.7
3o3u_15529	-10.63	-11.3
3o3u_29162	-10.63	-11.7
3o3u_17763	-10.63	-11.5
3o3u_8758	-10.63	-11.3
3o3u_20301	-10.62	-12.2
3o3u_14978	-10.62	-11.4
3o3u_24904	-10.61	-11.2
3o3u_8832	-10.6	-10.6
3o3u_9588	-10.6	-11.8
3o3u_5706	-10.6	-11.2
3o3u_18578	-10.59	-11.4
3o3u_32395	-10.59	-11.2
3o3u_12133	-10.58	-11.8
3o3u_6041	-10.58	-11.4
3o3u_20035	-10.57	-11.8
3o3u_29309	-10.57	-11.1
3o3u_23431	-10.57	-11.3
3o3u_12757	-10.56	-11.7
3o3u_33109	-10.54	-11.1
3o3u_25603	-10.54	-10.8
3o3u_8878	-10.53	-11.2
3o3u_15217	-10.53	-12.1
3o3u_22699	-10.52	-11.3
3o3u_9589	-10.52	-11.8
3o3u_20444	-10.51	-11
3o3u_25048	-10.5	-11.1
3o3u_12260	-10.5	-12.2
3o3u_24181	-10.5	-11.8
3o3u_10625	-10.49	-11.2
3o3u_894	-10.48	-12.6
3o3u_26580	-10.48	-12
