# Supplementary material for: A strategy to find novel candidate anti-Alzheimer’s disease drugs by constructing interaction networks between drug targets and natural compounds in medical plants
Source: PeerJ. 2018 May 11;6:e4756. doi: 10.7717/peerj.4756 (PMC5951129; doi:10.7717/peerj.4756)
Supplement: Data S1 — (A) Docking results of 30 proteins with TCM compounds (B) PDB coordinates (C) TCM_compounds_2D_structures (D) Top0.5%_TCM_compounds_3D_structures [file peerj-06-4756-s036.zip › Raw_Data/Docking results of 30 proteins with TCM compounds/4dju.txt]

ID	Mean_Score	Min_Score
4dju_8548	-12.2	-12.9
4dju_17084	-12	-12.4
4dju_6516	-12	-12
4dju_12243	-11.97	-12.7
4dju_8643	-11.94	-12.7
4dju_6094	-11.89	-13.6
4dju_6041	-11.75	-13.4
4dju_6049	-11.67	-12.7
4dju_12251	-11.51	-12.6
4dju_10501	-11.47	-12.2
4dju_6517	-11.45	-13.1
4dju_6474	-11.38	-13.3
4dju_11671	-11.38	-11.8
4dju_8541	-11.38	-11.7
4dju_8647	-11.34	-12
4dju_6093	-11.34	-12.6
4dju_31012	-11.3	-12
4dju_18365	-11.29	-11.9
4dju_9773	-11.29	-12
4dju_16837	-11.26	-12.6
4dju_6495	-11.15	-12.4
4dju_6144	-11.1	-12.5
4dju_8832	-11.1	-12.5
4dju_8847	-11.07	-12.7
4dju_4075	-11.03	-12.2
4dju_12254	-11.03	-12.3
4dju_21782	-11.02	-11.7
4dju_4072	-11	-12.2
4dju_8546	-11	-11.6
4dju_6523	-11	-11
4dju_13079	-11	-11.4
4dju_9589	-10.97	-11.9
4dju_4074	-10.96	-12.2
4dju_12261	-10.93	-11.5
4dju_8636	-10.93	-12
4dju_6157	-10.91	-12
4dju_10519	-10.9	-11.5
4dju_8567	-10.9	-11.5
4dju_8825	-10.9	-11.7
4dju_22930	-10.9	-11.3
4dju_18305	-10.88	-12.5
4dju_10545	-10.86	-11.8
4dju_8702	-10.85	-12
4dju_4073	-10.83	-12.2
4dju_8580	-10.83	-11.8
4dju_6884	-10.82	-12.7
4dju_8854	-10.79	-11.3
4dju_20945	-10.78	-12.3
4dju_8550	-10.76	-11.2
4dju_19964	-10.76	-11.2
4dju_20302	-10.74	-11.7
4dju_1723	-10.74	-12.6
4dju_24340	-10.74	-12
4dju_12130	-10.74	-11.6
4dju_37090	-10.73	-11.3
4dju_21664	-10.73	-11.1
4dju_14455	-10.72	-12.3
4dju_23647	-10.72	-11.6
4dju_8581	-10.71	-11.2
4dju_10678	-10.7	-11.3
4dju_25447	-10.69	-11.6
4dju_11453	-10.69	-11.7
4dju_31007	-10.69	-11.7
4dju_12107	-10.68	-11.7
4dju_12106	-10.66	-11.7
4dju_8587	-10.64	-11.5
4dju_15230	-10.64	-11
4dju_8588	-10.63	-11.2
4dju_8863	-10.63	-11.4
4dju_24181	-10.61	-12
4dju_10685	-10.59	-11.4
4dju_9250	-10.59	-10.9
4dju_8592	-10.58	-11.2
4dju_22842	-10.57	-11.1
4dju_12260	-10.57	-11.3
4dju_12768	-10.56	-11.4
4dju_5244	-10.56	-11.7
4dju_10687	-10.56	-11.3
4dju_12133	-10.56	-10.9
4dju_6472	-10.55	-12.3
4dju_9588	-10.53	-11.2
4dju_5205	-10.53	-11.3
4dju_24260	-10.53	-11.2
4dju_5899	-10.52	-11.7
4dju_6521	-10.52	-11.7
4dju_10677	-10.52	-11.3
4dju_8619	-10.52	-11.3
4dju_16919	-10.51	-10.9
4dju_9248	-10.51	-11.4
4dju_31008	-10.51	-11.7
4dju_8575	-10.51	-11.2
4dju_6107	-10.51	-11.2
4dju_18583	-10.51	-10.9
4dju_18992	-10.5	-11.2
4dju_12273	-10.5	-11.4
4dju_9590	-10.49	-12
4dju_5896	-10.49	-11.1
4dju_1890	-10.48	-11.4
4dju_12586	-10.48	-11.4
4dju_25448	-10.48	-11.7
4dju_36917	-10.46	-11.5
4dju_9102	-10.46	-11.1
4dju_14208	-10.43	-11.7
4dju_6112	-10.43	-11.2
4dju_10580	-10.43	-11.5
4dju_9592	-10.43	-11.3
4dju_10683	-10.43	-10.8
4dju_17514	-10.42	-11.5
4dju_8855	-10.42	-11.8
4dju_11325	-10.42	-11.9
4dju_24508	-10.41	-10.8
4dju_10682	-10.41	-11
4dju_25667	-10.4	-11.5
4dju_10540	-10.4	-11.6
4dju_6475	-10.4	-11.8
4dju_29113	-10.39	-11.9
4dju_8758	-10.39	-10.6
4dju_18582	-10.39	-10.9
4dju_12750	-10.38	-11.1
4dju_10537	-10.38	-11.2
4dju_19756	-10.38	-11.2
4dju_17664	-10.38	-10.7
4dju_6102	-10.37	-11.6
4dju_28467	-10.37	-11.4
4dju_10681	-10.37	-10.8
4dju_8625	-10.37	-10.8
4dju_11642	-10.37	-11.5
4dju_26756	-10.37	-10.8
4dju_22896	-10.36	-11.2
