# Supplementary material for: A strategy to find novel candidate anti-Alzheimer’s disease drugs by constructing interaction networks between drug targets and natural compounds in medical plants
Source: PeerJ. 2018 May 11;6:e4756. doi: 10.7717/peerj.4756 (PMC5951129; doi:10.7717/peerj.4756)
Supplement: Data S1 — (A) Docking results of 30 proteins with TCM compounds (B) PDB coordinates (C) TCM_compounds_2D_structures (D) Top0.5%_TCM_compounds_3D_structures [file peerj-06-4756-s036.zip › Raw_Data/Docking results of 30 proteins with TCM compounds/4ey5.txt]

ID	Mean_Score	Min_Score
4ey5_24829	-10.6	-10.6
4ey5_23166	-10.3	-10.3
4ey5_106	-10.07	-10.5
4ey5_33319	-10	-10.8
4ey5_10625	-10	-10.5
4ey5_10624	-9.9	-9.9
4ey5_10727	-9.9	-10.7
4ey5_6949	-9.82	-10.7
4ey5_7443	-9.75	-9.9
4ey5_28401	-9.73	-10.4
4ey5_24257	-9.73	-11
4ey5_27089	-9.7	-9.7
4ey5_5012	-9.7	-9.7
4ey5_35296	-9.69	-10.3
4ey5_22107	-9.65	-10
4ey5_18930	-9.64	-10.4
4ey5_28129	-9.6	-10.3
4ey5_6740	-9.6	-10.4
4ey5_5869	-9.59	-10
4ey5_18389	-9.58	-10.1
4ey5_7445	-9.57	-10.5
4ey5_20175	-9.53	-10.9
4ey5_35295	-9.51	-9.9
4ey5_28238	-9.51	-10.8
4ey5_2439	-9.51	-10.2
4ey5_7334	-9.5	-9.9
4ey5_31608	-9.5	-9.5
4ey5_4299	-9.5	-11.1
4ey5_16167	-9.5	-9.5
4ey5_16890	-9.5	-9.5
4ey5_24472	-9.49	-9.7
4ey5_5867	-9.48	-9.9
4ey5_21344	-9.48	-10.8
4ey5_28400	-9.47	-10.4
4ey5_31933	-9.47	-10.4
4ey5_21386	-9.46	-10.2
4ey5_31448	-9.43	-9.9
4ey5_31903	-9.41	-9.9
4ey5_5322	-9.4	-9.4
4ey5_27953	-9.4	-9.4
4ey5_5323	-9.4	-9.4
4ey5_26641	-9.38	-9.9
4ey5_5863	-9.38	-10.4
4ey5_8306	-9.34	-9.9
4ey5_28963	-9.34	-11
4ey5_26870	-9.34	-9.8
4ey5_21928	-9.33	-10
4ey5_32445	-9.31	-10.2
4ey5_28139	-9.31	-9.8
4ey5_27763	-9.31	-9.8
4ey5_28717	-9.3	-9.9
4ey5_23374	-9.3	-10.3
4ey5_18176	-9.3	-10.7
4ey5_19316	-9.3	-9.3
4ey5_6742	-9.3	-10.4
4ey5_18576	-9.3	-9.3
4ey5_5861	-9.3	-10.4
4ey5_16577	-9.3	-10.3
4ey5_26747	-9.27	-9.9
4ey5_5862	-9.27	-10
4ey5_28703	-9.23	-10
4ey5_31945	-9.21	-9.7
4ey5_26509	-9.2	-10.6
4ey5_7335	-9.2	-9.5
4ey5_18638	-9.2	-9.2
4ey5_36996	-9.19	-9.8
4ey5_27402	-9.19	-9.7
4ey5_18189	-9.18	-9.5
4ey5_8304	-9.18	-9.8
4ey5_6580	-9.17	-9.6
4ey5_27977	-9.17	-10.3
4ey5_29317	-9.15	-10.3
4ey5_34892	-9.14	-9.9
4ey5_33370	-9.13	-9.8
4ey5_12652	-9.12	-10.6
4ey5_19088	-9.12	-9.6
4ey5_8308	-9.11	-9.9
4ey5_27696	-9.11	-10.4
4ey5_16713	-9.11	-9.7
4ey5_31103	-9.11	-9.6
4ey5_4298	-9.1	-11
4ey5_19663	-9.1	-9.1
4ey5_6650	-9.1	-9.7
4ey5_31823	-9.1	-9.1
4ey5_32126	-9.1	-10
4ey5_35325	-9.1	-11
4ey5_6579	-9.08	-9.5
4ey5_6593	-9.07	-9.4
4ey5_28589	-9.07	-9.5
4ey5_20265	-9.07	-10.1
4ey5_26642	-9.06	-9.5
4ey5_30991	-9.06	-10
4ey5_21564	-9.06	-10.6
4ey5_5324	-9.05	-9.4
4ey5_8307	-9.04	-9.9
4ey5_28313	-9.04	-10.5
4ey5_24166	-9.03	-10.1
4ey5_6609	-9.03	-9.4
4ey5_34893	-9.02	-9.5
4ey5_30226	-9.02	-10.2
4ey5_28591	-9.02	-9.4
4ey5_28557	-9.01	-9.4
