# Supplementary material for: A strategy to find novel candidate anti-Alzheimer’s disease drugs by constructing interaction networks between drug targets and natural compounds in medical plants
Source: PeerJ. 2018 May 11;6:e4756. doi: 10.7717/peerj.4756 (PMC5951129; doi:10.7717/peerj.4756)
Supplement: Data S1 — (A) Docking results of 30 proteins with TCM compounds (B) PDB coordinates (C) TCM_compounds_2D_structures (D) Top0.5%_TCM_compounds_3D_structures [file peerj-06-4756-s036.zip › Raw_Data/Docking results of 30 proteins with TCM compounds/4ms4.txt]

ID	Mean_Score	Min_Score
4ms4_17590	-10.6	-10.6
4ms4_20528	-10.3	-10.3
4ms4_5173	-10.2	-10.2
4ms4_35295	-9.66	-10.5
4ms4_26629	-9.65	-10.2
4ms4_12768	-9.45	-11.3
4ms4_17346	-9.31	-9.6
4ms4_6138	-9.3	-9.3
4ms4_17890	-9.26	-9.9
4ms4_18176	-9.23	-11
4ms4_35296	-9.21	-10.5
4ms4_28467	-9.2	-9.2
4ms4_26761	-9.2	-10.4
4ms4_30977	-9.2	-9.2
4ms4_12140	-9.2	-9.2
4ms4_4299	-9.16	-9.6
4ms4_35325	-9.16	-10.2
4ms4_21386	-9.13	-10
4ms4_24508	-9.13	-9.8
4ms4_24430	-9.12	-9.9
4ms4_24195	-9.1	-9.1
4ms4_24196	-9.1	-9.1
4ms4_36996	-9.06	-9.8
4ms4_22895	-9.02	-10
4ms4_4298	-9.02	-9.6
4ms4_626	-9	-9
4ms4_25651	-8.93	-10.4
4ms4_24816	-8.93	-9.6
4ms4_26585	-8.92	-9.6
4ms4_23112	-8.92	-9.6
4ms4_35357	-8.9	-8.9
4ms4_5176	-8.9	-10
4ms4_30520	-8.9	-10.1
4ms4_18389	-8.9	-9.7
4ms4_36994	-8.88	-9.8
4ms4_18880	-8.88	-9.3
4ms4_35266	-8.88	-9.8
4ms4_17404	-8.86	-10.4
4ms4_20248	-8.82	-10.1
4ms4_6649	-8.81	-9.7
4ms4_23700	-8.8	-9.1
4ms4_27866	-8.8	-8.8
4ms4_24517	-8.79	-9.2
4ms4_12560	-8.79	-10.1
4ms4_30991	-8.78	-9.6
4ms4_32139	-8.78	-9.9
4ms4_27775	-8.78	-9.7
4ms4_27009	-8.76	-9.3
4ms4_37003	-8.75	-8.8
4ms4_15559	-8.74	-9.9
4ms4_6904	-8.74	-9.5
4ms4_30035	-8.73	-9.8
4ms4_16562	-8.73	-9
4ms4_29801	-8.72	-9.4
4ms4_18377	-8.72	-9.8
4ms4_750	-8.72	-9.8
4ms4_27239	-8.71	-9.2
4ms4_20920	-8.71	-9.2
4ms4_28387	-8.7	-9.8
4ms4_16488	-8.7	-10
4ms4_24194	-8.7	-8.7
4ms4_5174	-8.7	-10.2
4ms4_6641	-8.69	-9.1
4ms4_6949	-8.69	-9.6
4ms4_11313	-8.68	-8.9
4ms4_25699	-8.68	-9
4ms4_1944	-8.68	-9.5
4ms4_26581	-8.67	-9.6
4ms4_30235	-8.67	-9.5
4ms4_23466	-8.67	-9.6
4ms4_30239	-8.66	-9.6
4ms4_28963	-8.66	-10
4ms4_12757	-8.66	-10.4
4ms4_28404	-8.66	-9.3
4ms4_1595	-8.65	-9.9
4ms4_25848	-8.64	-9.5
4ms4_37260	-8.64	-9.8
4ms4_8295	-8.64	-8.8
4ms4_18794	-8.63	-9.7
4ms4_10297	-8.63	-9.1
4ms4_20165	-8.63	-9.2
4ms4_14532	-8.62	-9.8
4ms4_18189	-8.62	-9.2
4ms4_4841	-8.62	-9.1
4ms4_28129	-8.61	-9.2
4ms4_28362	-8.61	-9.3
4ms4_17455	-8.61	-9.4
4ms4_16453	-8.61	-10.1
4ms4_26717	-8.6	-8.6
4ms4_12581	-8.6	-9
4ms4_24091	-8.6	-9.3
4ms4_27010	-8.6	-9.6
4ms4_5175	-8.6	-10.1
4ms4_3113	-8.6	-8.6
4ms4_28250	-8.6	-9.6
4ms4_5868	-8.6	-9.2
4ms4_12559	-8.6	-10.1
4ms4_6567	-8.59	-9.1
4ms4_27237	-8.58	-9.3
4ms4_4297	-8.58	-10.1
4ms4_18930	-8.58	-9.2
4ms4_14599	-8.58	-9.4
4ms4_14533	-8.57	-9.8
4ms4_19086	-8.57	-9.3
4ms4_31944	-8.56	-9
4ms4_19087	-8.56	-9.2
4ms4_26264	-8.56	-9.3
4ms4_8294	-8.56	-8.8
4ms4_32183	-8.54	-9.4
4ms4_7498	-8.54	-9.4
4ms4_28539	-8.54	-9
4ms4_18881	-8.54	-9.5
4ms4_28606	-8.54	-9.1
4ms4_11265	-8.54	-8.9
4ms4_28873	-8.54	-9.2
4ms4_5863	-8.54	-9.4
4ms4_29029	-8.54	-9.2
4ms4_25701	-8.54	-9.1
4ms4_6736	-8.54	-9.2
