# Supplementary material for: A strategy to find novel candidate anti-Alzheimer’s disease drugs by constructing interaction networks between drug targets and natural compounds in medical plants
Source: PeerJ. 2018 May 11;6:e4756. doi: 10.7717/peerj.4756 (PMC5951129; doi:10.7717/peerj.4756)
Supplement: Data S1 — (A) Docking results of 30 proteins with TCM compounds (B) PDB coordinates (C) TCM_compounds_2D_structures (D) Top0.5%_TCM_compounds_3D_structures [file peerj-06-4756-s036.zip › Raw_Data/Docking results of 30 proteins with TCM compounds/4oc7.txt]

ID	Mean_Score	Min_Score
4oc7_16224	-11.3	-11.5
4oc7_22502	-11.3	-11.3
4oc7_17409	-11.2	-11.2
4oc7_3399	-10.9	-10.9
4oc7_18891	-10.8	-10.8
4oc7_7705	-10.8	-10.8
4oc7_32328	-10.8	-10.8
4oc7_18356	-10.8	-10.9
4oc7_19891	-10.8	-10.8
4oc7_28002	-10.6	-10.6
4oc7_28836	-10.6	-10.6
4oc7_7178	-10.6	-10.6
4oc7_7179	-10.6	-10.6
4oc7_9482	-10.6	-10.6
4oc7_19617	-10.55	-10.9
4oc7_15555	-10.5	-10.5
4oc7_14199	-10.4	-10.4
4oc7_10625	-10.4	-11.2
4oc7_16577	-10.4	-11.3
4oc7_16225	-10.35	-10.8
4oc7_3433	-10.3	-10.9
4oc7_19143	-10.3	-10.3
4oc7_28359	-10.25	-10.9
4oc7_106	-10.21	-11.2
4oc7_37421	-10.13	-11.6
4oc7_24035	-10.07	-11.4
4oc7_22863	-10.07	-11
4oc7_24841	-10.05	-10.9
4oc7_35268	-10	-10
4oc7_22736	-10	-10
4oc7_10608	-9.95	-10.9
4oc7_21735	-9.95	-11
4oc7_17907	-9.83	-10.5
4oc7_11139	-9.8	-9.8
4oc7_3819	-9.8	-10.3
4oc7_16088	-9.8	-9.8
4oc7_10624	-9.8	-10.5
4oc7_3821	-9.8	-10.3
4oc7_27357	-9.78	-10.8
4oc7_7698	-9.78	-10.8
4oc7_23173	-9.75	-10.3
4oc7_28697	-9.7	-11.1
4oc7_1063	-9.7	-10.8
4oc7_17327	-9.7	-9.7
4oc7_21394	-9.69	-10.8
4oc7_19032	-9.68	-9.9
4oc7_30024	-9.68	-11.2
4oc7_3426	-9.65	-10
4oc7_31086	-9.61	-10.4
4oc7_9944	-9.6	-9.6
4oc7_30925	-9.6	-10.4
4oc7_17660	-9.58	-10.5
4oc7_37382	-9.55	-9.9
4oc7_29891	-9.55	-9.9
4oc7_6168	-9.55	-10.3
4oc7_16227	-9.55	-10.7
4oc7_33309	-9.55	-10.2
4oc7_9638	-9.55	-9.8
4oc7_21386	-9.53	-10.5
4oc7_31579	-9.51	-10.9
4oc7_6038	-9.51	-10.9
4oc7_5580	-9.5	-9.5
4oc7_32212	-9.5	-9.5
4oc7_5579	-9.5	-9.5
4oc7_23386	-9.5	-10.6
4oc7_10601	-9.5	-9.5
4oc7_25962	-9.5	-10
4oc7_31625	-9.5	-10.8
4oc7_30314	-9.5	-10.2
4oc7_856	-9.5	-9.5
4oc7_26508	-9.48	-10.6
4oc7_21235	-9.45	-10.6
4oc7_26620	-9.45	-10.8
4oc7_6001	-9.45	-10.8
4oc7_12586	-9.45	-10.3
4oc7_19300	-9.44	-11
4oc7_24727	-9.44	-11.2
4oc7_13278	-9.44	-9.7
4oc7_24743	-9.44	-9.8
4oc7_27953	-9.44	-10.6
4oc7_21737	-9.42	-11
4oc7_4378	-9.41	-10.7
4oc7_13277	-9.41	-9.7
4oc7_27970	-9.4	-9.6
4oc7_32553	-9.4	-9.4
4oc7_17648	-9.4	-10.6
4oc7_28578	-9.4	-10.2
4oc7_37158	-9.4	-10.5
4oc7_37515	-9.38	-11.2
4oc7_18952	-9.38	-9.7
4oc7_285	-9.38	-10.7
4oc7_13275	-9.37	-9.6
4oc7_16609	-9.36	-10.5
4oc7_29766	-9.35	-9.6
4oc7_33377	-9.35	-10
4oc7_23699	-9.35	-10.3
4oc7_19868	-9.33	-10.8
4oc7_6590	-9.33	-10.2
4oc7_16242	-9.32	-10.1
4oc7_29136	-9.3	-9.8
4oc7_15991	-9.3	-9.3
4oc7_33375	-9.3	-9.3
4oc7_21488	-9.3	-9.3
4oc7_33144	-9.3	-9.3
4oc7_16559	-9.3	-10.4
4oc7_14038	-9.3	-9.3
4oc7_750	-9.3	-9.3
4oc7_28284	-9.3	-9.3
4oc7_6048	-9.3	-9.7
4oc7_24556	-9.3	-9.8
