# Supplementary material for: A strategy to find novel candidate anti-Alzheimer’s disease drugs by constructing interaction networks between drug targets and natural compounds in medical plants
Source: PeerJ. 2018 May 11;6:e4756. doi: 10.7717/peerj.4756 (PMC5951129; doi:10.7717/peerj.4756)
Supplement: Data S1 — (A) Docking results of 30 proteins with TCM compounds (B) PDB coordinates (C) TCM_compounds_2D_structures (D) Top0.5%_TCM_compounds_3D_structures [file peerj-06-4756-s036.zip › Raw_Data/Docking results of 30 proteins with TCM compounds/4xar.txt]

ID	Mean_Score	Min_Score
4xar_7446	-8.5	-8.5
4xar_32328	-8.3	-8.3
4xar_18891	-8.3	-8.3
4xar_7445	-8.3	-8.3
4xar_23172	-8.2	-8.5
4xar_21838	-8.1	-8.1
4xar_24814	-8	-8
4xar_4264	-8	-8
4xar_18979	-7.9	-7.9
4xar_15932	-7.9	-8
4xar_21735	-7.82	-8.7
4xar_20556	-7.8	-7.8
4xar_20096	-7.8	-7.8
4xar_21132	-7.8	-7.8
4xar_29872	-7.7	-7.7
4xar_10446	-7.7	-7.7
4xar_26378	-7.66	-8.2
4xar_3500	-7.6	-7.6
4xar_2006	-7.6	-7.6
4xar_35014	-7.6	-7.6
4xar_37237	-7.6	-7.6
4xar_6058	-7.6	-7.6
4xar_16273	-7.6	-7.6
4xar_35296	-7.59	-7.9
4xar_24487	-7.5	-7.5
4xar_16076	-7.5	-7.5
4xar_36963	-7.5	-8.3
4xar_1677	-7.5	-7.5
4xar_24320	-7.5	-7.7
4xar_20248	-7.43	-8.7
4xar_8838	-7.4	-7.6
4xar_10073	-7.4	-7.4
4xar_7179	-7.4	-7.4
4xar_1527	-7.4	-7.5
4xar_16981	-7.4	-8.6
4xar_36908	-7.36	-8.2
4xar_18330	-7.35	-7.9
4xar_34926	-7.32	-8.4
4xar_12285	-7.3	-7.3
4xar_31586	-7.3	-7.3
4xar_29977	-7.3	-7.3
4xar_4229	-7.3	-7.3
4xar_20928	-7.3	-7.3
4xar_16088	-7.3	-7.3
4xar_25965	-7.3	-7.3
4xar_28827	-7.3	-7.3
4xar_35280	-7.3	-7.3
4xar_37006	-7.25	-7.8
4xar_18105	-7.22	-7.7
4xar_18103	-7.21	-7.5
4xar_30239	-7.21	-7.6
4xar_25817	-7.2	-7.2
4xar_28214	-7.2	-7.2
4xar_10714	-7.2	-7.2
4xar_9656	-7.2	-7.2
4xar_29248	-7.2	-7.2
4xar_11428	-7.2	-7.3
4xar_22732	-7.2	-8.3
4xar_26147	-7.2	-7.2
4xar_17288	-7.2	-7.2
4xar_7334	-7.2	-7.7
4xar_24251	-7.15	-7.7
4xar_18188	-7.13	-7.9
4xar_24430	-7.11	-7.7
4xar_11944	-7.1	-7.1
4xar_21738	-7.1	-7.1
4xar_27484	-7.1	-7.1
4xar_33178	-7.09	-7.5
4xar_18823	-7.08	-7.6
4xar_24064	-7.07	-7.6
4xar_19891	-7.05	-8.3
4xar_14262	-7.05	-7.4
4xar_24902	-7.05	-7.4
4xar_15771	-7.05	-7.7
4xar_10314	-7.04	-7.1
4xar_21386	-7.04	-8.1
4xar_19044	-7.01	-7.6
4xar_10206	-7	-7
4xar_21748	-7	-7
4xar_35295	-7	-7.9
4xar_31600	-7	-7.7
4xar_5044	-7	-7
4xar_5045	-7	-7
4xar_29232	-7	-7
4xar_8379	-7	-7.2
4xar_37526	-7	-7.2
4xar_8380	-7	-7.3
4xar_16101	-7	-7
4xar_29029	-6.99	-7.8
4xar_36973	-6.99	-7.5
4xar_1219	-6.98	-8.1
4xar_21737	-6.97	-8
4xar_29148	-6.96	-7.6
4xar_28227	-6.95	-7.2
4xar_27463	-6.95	-7.2
4xar_26804	-6.95	-7.2
4xar_19605	-6.95	-7
4xar_1243	-6.95	-7.2
4xar_5863	-6.94	-7.6
4xar_33347	-6.93	-8
4xar_27697	-6.93	-8.3
