# Supplementary material for: A strategy to find novel candidate anti-Alzheimer’s disease drugs by constructing interaction networks between drug targets and natural compounds in medical plants
Source: PeerJ. 2018 May 11;6:e4756. doi: 10.7717/peerj.4756 (PMC5951129; doi:10.7717/peerj.4756)
Supplement: Data S1 — (A) Docking results of 30 proteins with TCM compounds (B) PDB coordinates (C) TCM_compounds_2D_structures (D) Top0.5%_TCM_compounds_3D_structures [file peerj-06-4756-s036.zip › Raw_Data/Docking results of 30 proteins with TCM compounds/4ylk.txt]

ID	Mean_Score	Min_Score
4ylk_22842	-12.54	-13.6
4ylk_8541	-12.49	-13.7
4ylk_8854	-12.3	-12.3
4ylk_19964	-12.1	-13.2
4ylk_6093	-11.96	-13.3
4ylk_12768	-11.96	-12.8
4ylk_18365	-11.92	-12.6
4ylk_8546	-11.77	-12.7
4ylk_24508	-11.74	-12.6
4ylk_22930	-11.72	-12.3
4ylk_24514	-11.59	-12.1
4ylk_5914	-11.48	-13.2
4ylk_8643	-11.47	-13.7
4ylk_8548	-11.42	-12.3
4ylk_12130	-11.41	-12.6
4ylk_22210	-11.4	-11.9
4ylk_6041	-11.4	-12.6
4ylk_24509	-11.34	-12
4ylk_12750	-11.32	-11.7
4ylk_106	-11.31	-11.8
4ylk_24260	-11.24	-11.4
4ylk_16577	-11.24	-11.8
4ylk_12746	-11.17	-11.9
4ylk_22340	-11.16	-11.9
4ylk_31014	-11.05	-12
4ylk_12747	-10.99	-11.4
4ylk_15497	-10.96	-11.9
4ylk_5899	-10.96	-11.8
4ylk_11671	-10.96	-11.6
4ylk_30428	-10.93	-11.3
4ylk_31850	-10.91	-11.6
4ylk_20816	-10.9	-11.5
4ylk_12251	-10.88	-11.5
4ylk_5688	-10.88	-12.3
4ylk_15985	-10.87	-11.7
4ylk_11325	-10.83	-11.7
4ylk_12586	-10.81	-11.5
4ylk_12254	-10.79	-11.3
4ylk_12140	-10.77	-11.2
4ylk_16837	-10.77	-11.1
4ylk_20875	-10.76	-11.6
4ylk_32126	-10.74	-12.3
4ylk_24181	-10.72	-11.3
4ylk_8863	-10.71	-11.3
4ylk_22338	-10.7	-11.4
4ylk_22285	-10.7	-11
4ylk_12240	-10.7	-10.7
4ylk_12133	-10.69	-11.5
4ylk_38868	-10.69	-11.2
4ylk_21782	-10.68	-11.8
4ylk_12105	-10.67	-11.3
4ylk_29340	-10.67	-11.3
4ylk_29529	-10.67	-10.9
4ylk_443	-10.67	-11.5
4ylk_8592	-10.67	-11.9
4ylk_23060	-10.66	-11.9
4ylk_12757	-10.66	-11.2
4ylk_22699	-10.64	-11
4ylk_445	-10.63	-11.5
4ylk_36917	-10.6	-11.4
4ylk_12914	-10.6	-10.9
4ylk_15515	-10.59	-11.3
4ylk_22299	-10.59	-11.3
4ylk_444	-10.59	-11.5
4ylk_22700	-10.58	-11
4ylk_31586	-10.58	-11.4
4ylk_24721	-10.57	-12.1
4ylk_12866	-10.57	-12
4ylk_12921	-10.56	-11.2
4ylk_13395	-10.56	-11
4ylk_11127	-10.56	-11.2
4ylk_6144	-10.55	-11.9
4ylk_6018	-10.53	-11.4
4ylk_29113	-10.53	-11.7
4ylk_446	-10.52	-11.5
4ylk_11453	-10.52	-11.2
4ylk_8573	-10.52	-11.3
4ylk_9773	-10.52	-11.3
4ylk_29162	-10.52	-11.2
4ylk_21664	-10.52	-12.6
4ylk_8647	-10.51	-10.9
4ylk_10685	-10.51	-11.2
4ylk_12261	-10.49	-11.3
4ylk_12775	-10.49	-11
4ylk_22605	-10.48	-10.9
4ylk_8876	-10.47	-11.7
4ylk_15936	-10.47	-11.5
4ylk_25157	-10.46	-11
4ylk_23808	-10.46	-10.8
4ylk_21828	-10.44	-11.9
4ylk_26106	-10.44	-10.9
4ylk_22597	-10.43	-11
4ylk_22339	-10.43	-11.6
4ylk_13446	-10.43	-11.5
4ylk_24722	-10.43	-11.3
4ylk_8613	-10.42	-11.5
4ylk_37065	-10.42	-11.4
4ylk_12922	-10.42	-10.8
4ylk_31600	-10.42	-11.4
4ylk_6019	-10.42	-11.4
4ylk_19242	-10.42	-10.8
4ylk_8878	-10.41	-10.6
4ylk_27246	-10.41	-10.8
4ylk_30519	-10.41	-10.9
4ylk_19657	-10.4	-11.8
4ylk_18576	-10.39	-11.4
4ylk_25047	-10.39	-10.8
4ylk_15555	-10.37	-10.9
4ylk_17590	-10.36	-10.8
4ylk_10781	-10.36	-11
4ylk_23239	-10.36	-10.8
4ylk_12940	-10.34	-11.4
4ylk_36921	-10.34	-11.1
4ylk_26093	-10.33	-10.7
4ylk_19501	-10.33	-11.1
4ylk_15126	-10.32	-11.3
4ylk_6047	-10.32	-11.3
4ylk_20024	-10.32	-10.7
4ylk_24829	-10.32	-11.5
4ylk_1731	-10.31	-10.8
4ylk_7147	-10.31	-10.7
4ylk_25651	-10.31	-10.8
4ylk_23697	-10.31	-11.5
4ylk_31023	-10.31	-11
4ylk_1733	-10.31	-10.8
