# Supplementary material for: A strategy to find novel candidate anti-Alzheimer’s disease drugs by constructing interaction networks between drug targets and natural compounds in medical plants
Source: PeerJ. 2018 May 11;6:e4756. doi: 10.7717/peerj.4756 (PMC5951129; doi:10.7717/peerj.4756)
Supplement: Data S1 — (A) Docking results of 30 proteins with TCM compounds (B) PDB coordinates (C) TCM_compounds_2D_structures (D) Top0.5%_TCM_compounds_3D_structures [file peerj-06-4756-s036.zip › Raw_Data/Docking results of 30 proteins with TCM compounds/4zgm.txt]

ID	Mean_Score	Min_Score
4zgm_8525	-9.06	-9.9
4zgm_8210	-9.01	-9.8
4zgm_8541	-8.96	-9.5
4zgm_8548	-8.96	-9.5
4zgm_8546	-8.96	-9.4
4zgm_8247	-8.87	-10.2
4zgm_5981	-8.87	-9.7
4zgm_6093	-8.64	-9.2
4zgm_8208	-8.58	-9.7
4zgm_6094	-8.56	-8.9
4zgm_6041	-8.54	-9
4zgm_6029	-8.54	-9.1
4zgm_8592	-8.51	-9.2
4zgm_8214	-8.42	-9.5
4zgm_8364	-8.37	-9.8
4zgm_8551	-8.28	-8.7
4zgm_6055	-8.23	-9.1
4zgm_8580	-8.2	-8.9
4zgm_8239	-8.14	-8.4
4zgm_8212	-8.12	-8.9
4zgm_8249	-8.1	-9.7
4zgm_5988	-8.09	-8.8
4zgm_20444	-8.07	-8.5
4zgm_10685	-7.98	-8.6
4zgm_6107	-7.93	-8.3
4zgm_8260	-7.9	-9.5
4zgm_8268	-7.88	-9
4zgm_8237	-7.87	-8.9
4zgm_16950	-7.86	-8.1
4zgm_15503	-7.86	-8.5
4zgm_33109	-7.84	-8.1
4zgm_8863	-7.84	-8.5
4zgm_29529	-7.83	-8.1
4zgm_6519	-7.79	-8.3
4zgm_8342	-7.76	-9
4zgm_9250	-7.76	-7.9
4zgm_8619	-7.74	-7.9
4zgm_8200	-7.72	-8.2
4zgm_8241	-7.72	-8.6
4zgm_6474	-7.7	-8.6
4zgm_8615	-7.64	-8.3
4zgm_6521	-7.61	-8.8
4zgm_13949	-7.58	-8.1
4zgm_8855	-7.57	-8.3
4zgm_6398	-7.56	-8.2
4zgm_16954	-7.56	-7.7
4zgm_8581	-7.54	-8
4zgm_24508	-7.53	-8.2
4zgm_8866	-7.53	-8.2
4zgm_8837	-7.53	-8.1
4zgm_17027	-7.52	-8
4zgm_6149	-7.51	-8
4zgm_8847	-7.5	-8.2
4zgm_22537	-7.5	-7.8
4zgm_20302	-7.47	-8.2
4zgm_8563	-7.47	-7.8
4zgm_21781	-7.44	-7.6
4zgm_7716	-7.44	-8.3
4zgm_8575	-7.43	-8.4
4zgm_6523	-7.43	-7.7
4zgm_8876	-7.43	-7.7
4zgm_15985	-7.42	-8.1
4zgm_8825	-7.4	-8.1
4zgm_23084	-7.39	-8.1
4zgm_8588	-7.39	-8.3
4zgm_8836	-7.39	-8.4
4zgm_6926	-7.39	-8
4zgm_11671	-7.39	-7.9
4zgm_25047	-7.39	-7.9
4zgm_6477	-7.38	-7.8
4zgm_8630	-7.38	-7.8
4zgm_12768	-7.38	-7.8
4zgm_6469	-7.37	-8.2
4zgm_13055	-7.34	-8.4
4zgm_30265	-7.33	-7.7
4zgm_19599	-7.33	-7.8
4zgm_26628	-7.32	-7.8
4zgm_20757	-7.31	-7.7
4zgm_17437	-7.3	-8
4zgm_18569	-7.3	-7.7
4zgm_22538	-7.29	-7.7
4zgm_9248	-7.29	-8.4
4zgm_29113	-7.28	-7.5
4zgm_16951	-7.28	-7.6
4zgm_6144	-7.27	-8
4zgm_12244	-7.27	-7.8
4zgm_38891	-7.27	-7.7
4zgm_15509	-7.27	-7.5
4zgm_28468	-7.27	-8
4zgm_6884	-7.26	-7.8
4zgm_6118	-7.26	-8.6
4zgm_29514	-7.26	-7.6
4zgm_9908	-7.24	-7.7
4zgm_25048	-7.24	-7.6
4zgm_8643	-7.24	-7.7
4zgm_8758	-7.23	-7.7
4zgm_6473	-7.23	-8.1
4zgm_22558	-7.23	-7.6
4zgm_24509	-7.23	-7.7
4zgm_15515	-7.23	-7.4
4zgm_35151	-7.23	-8.2
4zgm_19242	-7.23	-8.2
4zgm_21376	-7.23	-7.7
4zgm_6470	-7.22	-8.4
4zgm_6495	-7.22	-7.5
4zgm_6520	-7.22	-8.5
4zgm_13048	-7.22	-7.9
4zgm_10684	-7.22	-7.7
4zgm_10696	-7.21	-7.6
4zgm_22896	-7.2	-7.6
4zgm_12133	-7.2	-8
4zgm_11325	-7.2	-7.6
4zgm_6479	-7.19	-7.5
4zgm_6509	-7.19	-8.8
4zgm_24181	-7.19	-7.5
4zgm_28982	-7.19	-8.1
4zgm_16577	-7.19	-7.6
4zgm_15497	-7.19	-7.7
4zgm_21928	-7.18	-7.5
4zgm_15216	-7.18	-7.8
4zgm_15227	-7.18	-8.1
4zgm_6454	-7.18	-7.6
4zgm_8647	-7.18	-7.8
4zgm_10574	-7.17	-7.7
4zgm_12586	-7.17	-8
4zgm_17476	-7.17	-7.5
4zgm_8625	-7.17	-8.4
