# Supplementary material for: A strategy to find novel candidate anti-Alzheimer’s disease drugs by constructing interaction networks between drug targets and natural compounds in medical plants
Source: PeerJ. 2018 May 11;6:e4756. doi: 10.7717/peerj.4756 (PMC5951129; doi:10.7717/peerj.4756)
Supplement: Data S1 — (A) Docking results of 30 proteins with TCM compounds (B) PDB coordinates (C) TCM_compounds_2D_structures (D) Top0.5%_TCM_compounds_3D_structures [file peerj-06-4756-s036.zip › Raw_Data/Docking results of 30 proteins with TCM compounds/4zzj.txt]

ID	Mean_Score	Min_Score
4zzj_8201	-8.86	-10.6
4zzj_8250	-8.69	-9.6
4zzj_8196	-8.49	-9.2
4zzj_8247	-8.44	-9.5
4zzj_8239	-8.42	-8.9
4zzj_8548	-8.37	-8.6
4zzj_8549	-8.34	-8.8
4zzj_8200	-8.21	-9.3
4zzj_8189	-8.2	-8.8
4zzj_6029	-8.07	-8.5
4zzj_8246	-8.04	-9
4zzj_8364	-8.03	-9.5
4zzj_8342	-8.01	-8.9
4zzj_5981	-7.94	-8.5
4zzj_8214	-7.91	-8.7
4zzj_6518	-7.84	-8.2
4zzj_8194	-7.78	-9.7
4zzj_6104	-7.71	-8.1
4zzj_6055	-7.7	-8.1
4zzj_8581	-7.67	-8.5
4zzj_6521	-7.62	-8.2
4zzj_8208	-7.61	-9.3
4zzj_6473	-7.56	-8.4
4zzj_6479	-7.54	-8
4zzj_6472	-7.52	-8
4zzj_6423	-7.51	-7.9
4zzj_8241	-7.5	-8.2
4zzj_8249	-7.5	-9
4zzj_8348	-7.48	-8.6
4zzj_6041	-7.47	-8
4zzj_6350	-7.46	-8.1
4zzj_8203	-7.46	-9.4
4zzj_8212	-7.46	-8.9
4zzj_8847	-7.4	-8.1
4zzj_6093	-7.37	-7.8
4zzj_6328	-7.37	-8.1
4zzj_6523	-7.36	-8
4zzj_8259	-7.34	-8.5
4zzj_8580	-7.34	-8.1
4zzj_8242	-7.33	-8.3
4zzj_6477	-7.31	-7.9
4zzj_6517	-7.3	-7.7
4zzj_6495	-7.29	-8.4
4zzj_5920	-7.28	-7.7
4zzj_6475	-7.27	-7.6
4zzj_8268	-7.24	-8.4
4zzj_6324	-7.23	-8.5
4zzj_6511	-7.23	-8.1
4zzj_11671	-7.22	-7.7
4zzj_8260	-7.22	-7.8
4zzj_6478	-7.21	-8.3
4zzj_7716	-7.2	-8.6
4zzj_8368	-7.18	-7.7
4zzj_18582	-7.17	-7.6
4zzj_24508	-7.17	-7.7
4zzj_12177	-7.16	-7.8
4zzj_16837	-7.16	-7.7
4zzj_8237	-7.16	-7.7
4zzj_6364	-7.14	-7.9
4zzj_6520	-7.14	-8.1
4zzj_6474	-7.13	-7.5
4zzj_6399	-7.12	-7.6
4zzj_6468	-7.12	-7.6
4zzj_18583	-7.11	-7.7
4zzj_6405	-7.11	-8.1
4zzj_12176	-7.1	-7.7
4zzj_5935	-7.1	-7.7
4zzj_14417	-7.09	-7.7
4zzj_18365	-7.09	-7.4
4zzj_6118	-7.09	-7.6
4zzj_8836	-7.09	-8.6
4zzj_6470	-7.08	-7.5
4zzj_6519	-7.06	-7.2
4zzj_8832	-7.06	-7.8
4zzj_6411	-7.04	-7.6
4zzj_6454	-7.04	-7.6
4zzj_8234	-7.04	-7.7
4zzj_10528	-7.02	-7.5
4zzj_6371	-7.02	-7.8
4zzj_6533	-7.02	-7.5
4zzj_8647	-7.02	-7.6
4zzj_8592	-7.01	-7.3
4zzj_6402	-7	-7.7
4zzj_6377	-6.99	-7.7
4zzj_6412	-6.99	-7.8
4zzj_6476	-6.98	-7.7
4zzj_8863	-6.98	-7.3
4zzj_10685	-6.97	-7.7
4zzj_6366	-6.97	-7.6
4zzj_6319	-6.96	-7.6
4zzj_6469	-6.96	-7.9
4zzj_8546	-6.94	-8.3
4zzj_6516	-6.93	-7.6
4zzj_8825	-6.93	-8.2
4zzj_12243	-6.92	-7.6
4zzj_17887	-6.92	-7.1
4zzj_6360	-6.92	-7.6
4zzj_8625	-6.92	-8.1
4zzj_10690	-6.91	-7.2
4zzj_13953	-6.91	-7.2
4zzj_15497	-6.91	-7.2
4zzj_20302	-6.91	-7.2
4zzj_6333	-6.91	-8.1
4zzj_6362	-6.91	-7.9
4zzj_8866	-6.91	-7.3
4zzj_10573	-6.9	-7.4
4zzj_6398	-6.9	-7.7
4zzj_6414	-6.9	-7.8
4zzj_13103	-6.89	-7.1
4zzj_17514	-6.88	-7.5
4zzj_20616	-6.88	-7.2
4zzj_6508	-6.88	-7.6
4zzj_8844	-6.88	-7.4
4zzj_12232	-6.87	-7.5
4zzj_10655	-6.86	-7.6
4zzj_22540	-6.86	-7.2
4zzj_24340	-6.86	-7.5
4zzj_8541	-6.86	-7.5
4zzj_8571	-6.86	-7.1
4zzj_10540	-6.84	-8
4zzj_12251	-6.84	-7.6
4zzj_18099	-6.84	-7.5
4zzj_8630	-6.84	-7
4zzj_16919	-6.83	-7.7
4zzj_23647	-6.83	-7.2
4zzj_6327	-6.82	-7.6
4zzj_6512	-6.82	-7.1
4zzj_24509	-6.81	-7.5
4zzj_28289	-6.81	-7.8
4zzj_30265	-6.81	-7.4
4zzj_10682	-6.8	-6.9
4zzj_23111	-6.8	-7.4
