# Supplementary material for: A strategy to find novel candidate anti-Alzheimer’s disease drugs by constructing interaction networks between drug targets and natural compounds in medical plants
Source: PeerJ. 2018 May 11;6:e4756. doi: 10.7717/peerj.4756 (PMC5951129; doi:10.7717/peerj.4756)
Supplement: Data S1 — (A) Docking results of 30 proteins with TCM compounds (B) PDB coordinates (C) TCM_compounds_2D_structures (D) Top0.5%_TCM_compounds_3D_structures [file peerj-06-4756-s036.zip › Raw_Data/Docking results of 30 proteins with TCM compounds/5a46.txt]

ID	Mean_Score	Min_Score
5a46_6041	-12.8	-14.2
5a46_8548	-11.53	-13
5a46_8546	-11.32	-12.7
5a46_8541	-11.11	-12.4
5a46_11671	-11.09	-12
5a46_8643	-10.97	-11.7
5a46_8268	-10.6	-10.6
5a46_22842	-10.44	-10.7
5a46_8592	-10.32	-11.7
5a46_8550	-10.27	-11
5a46_5981	-10.26	-11.5
5a46_6144	-10.26	-11.2
5a46_12251	-10.19	-12
5a46_21782	-10.17	-11.3
5a46_12243	-10.11	-12.1
5a46_24681	-10.1	-10.8
5a46_6093	-10.06	-11.9
5a46_8575	-10.04	-11.2
5a46_8863	-10.02	-10.4
5a46_6029	-10.02	-11.3
5a46_15509	-10.02	-10.3
5a46_8593	-10	-11.3
5a46_5205	-9.99	-10.6
5a46_22930	-9.97	-10.3
5a46_21781	-9.97	-10.5
5a46_6094	-9.96	-12.1
5a46_8580	-9.94	-10.8
5a46_10519	-9.92	-11.5
5a46_18365	-9.91	-10.4
5a46_8588	-9.91	-10.8
5a46_25667	-9.9	-10.5
5a46_10610	-9.89	-10.7
5a46_15985	-9.88	-11
5a46_10537	-9.87	-10.4
5a46_19964	-9.82	-10.6
5a46_33109	-9.82	-10.6
5a46_24509	-9.82	-10
5a46_12130	-9.82	-10.7
5a46_12750	-9.79	-10.4
5a46_12276	-9.78	-10.5
5a46_15497	-9.77	-10.7
5a46_12768	-9.76	-10.2
5a46_24508	-9.76	-10.3
5a46_10580	-9.74	-10.9
5a46_18583	-9.72	-10.8
5a46_8567	-9.7	-11.1
5a46_29514	-9.7	-10.4
5a46_24260	-9.7	-10.5
5a46_32995	-9.69	-11.2
5a46_23431	-9.68	-10.3
5a46_23060	-9.68	-10.4
5a46_22699	-9.67	-10.3
5a46_24181	-9.67	-11.1
5a46_11642	-9.66	-10.5
5a46_19476	-9.64	-10.7
5a46_28467	-9.64	-10.9
5a46_12747	-9.64	-10
5a46_33333	-9.64	-10.3
5a46_18582	-9.63	-10.8
5a46_22700	-9.63	-10.4
5a46_29529	-9.63	-10
5a46_14978	-9.62	-10.1
5a46_5914	-9.61	-10.7
5a46_12254	-9.6	-10.5
5a46_8619	-9.6	-10.5
5a46_34971	-9.6	-10.1
5a46_8647	-9.59	-10.5
5a46_9773	-9.57	-10.1
5a46_6153	-9.57	-11.3
5a46_8636	-9.56	-10.2
5a46_25448	-9.56	-10.9
5a46_24340	-9.56	-11.2
5a46_8587	-9.54	-10.7
5a46_19477	-9.54	-10.7
5a46_22210	-9.53	-10.1
5a46_23111	-9.52	-10.7
5a46_23059	-9.52	-10.2
5a46_5896	-9.51	-10.5
5a46_16837	-9.5	-9.9
5a46_12277	-9.49	-10.4
5a46_9102	-9.48	-10.2
5a46_22597	-9.47	-10.2
5a46_10529	-9.46	-10
5a46_10514	-9.46	-10.3
5a46_9248	-9.45	-11.3
5a46_12866	-9.44	-10.5
5a46_23405	-9.44	-9.9
5a46_18992	-9.44	-10
5a46_12261	-9.44	-11.3
5a46_36917	-9.43	-10.2
5a46_12281	-9.43	-10.3
5a46_12716	-9.43	-9.8
5a46_16577	-9.43	-10.3
5a46_6112	-9.42	-10.1
5a46_10520	-9.42	-10.7
5a46_20031	-9.42	-11.1
5a46_7007	-9.41	-10.2
5a46_31850	-9.41	-10.5
5a46_31014	-9.4	-10.5
5a46_10528	-9.38	-10.2
5a46_31012	-9.38	-10
5a46_29162	-9.38	-10.3
5a46_106	-9.37	-10.2
5a46_6118	-9.37	-10.3
5a46_12191	-9.37	-9.7
5a46_31851	-9.37	-9.9
5a46_12140	-9.36	-10.2
5a46_15535	-9.36	-9.7
5a46_31009	-9.36	-9.7
5a46_10685	-9.34	-10.1
5a46_5899	-9.33	-10.6
5a46_17455	-9.33	-10.4
5a46_13055	-9.32	-10.5
5a46_23061	-9.31	-10
5a46_32395	-9.31	-9.6
5a46_37411	-9.31	-9.7
5a46_22339	-9.3	-9.8
5a46_8855	-9.3	-10.2
5a46_29887	-9.3	-9.9
5a46_12279	-9.3	-10.3
5a46_5244	-9.3	-10.3
5a46_20302	-9.3	-9.9
5a46_18568	-9.29	-10.4
5a46_12106	-9.29	-9.7
5a46_12107	-9.28	-9.6
