# Supplementary material for: A strategy to find novel candidate anti-Alzheimer’s disease drugs by constructing interaction networks between drug targets and natural compounds in medical plants
Source: PeerJ. 2018 May 11;6:e4756. doi: 10.7717/peerj.4756 (PMC5951129; doi:10.7717/peerj.4756)
Supplement: Data S1 — (A) Docking results of 30 proteins with TCM compounds (B) PDB coordinates (C) TCM_compounds_2D_structures (D) Top0.5%_TCM_compounds_3D_structures [file peerj-06-4756-s036.zip › Raw_Data/Docking results of 30 proteins with TCM compounds/5afh.txt]

ID	Mean_Score	Min_Score
5afh_8548	-9.64	-10.2
5afh_8546	-9.49	-10.1
5afh_5981	-9.16	-10.3
5afh_22896	-9.13	-9.9
5afh_8592	-9.12	-9.7
5afh_8268	-8.9	-10.4
5afh_8247	-8.83	-9.7
5afh_8863	-8.72	-9.1
5afh_8615	-8.69	-9.2
5afh_6041	-8.64	-9.2
5afh_8214	-8.53	-9.5
5afh_8580	-8.52	-9.3
5afh_8210	-8.46	-9.6
5afh_6055	-8.44	-9
5afh_33109	-8.41	-8.9
5afh_8541	-8.38	-8.9
5afh_6093	-8.34	-8.9
5afh_8636	-8.33	-8.8
5afh_6519	-8.31	-9.2
5afh_24508	-8.28	-9.2
5afh_8836	-8.23	-9.8
5afh_6474	-8.22	-8.9
5afh_31007	-8.19	-8.9
5afh_6521	-8.19	-9.2
5afh_21664	-8.18	-9.5
5afh_6475	-8.14	-9.2
5afh_6029	-8.13	-8.7
5afh_29068	-8.11	-8.6
5afh_8260	-8.1	-9.1
5afh_23647	-8.09	-9.4
5afh_8581	-8.08	-9.4
5afh_9438	-8.07	-8.6
5afh_8847	-8.07	-9.1
5afh_6470	-8.06	-9
5afh_15509	-8.06	-8.7
5afh_15503	-8.01	-8.9
5afh_15515	-8	-8.9
5afh_12130	-7.99	-9
5afh_8876	-7.99	-8.8
5afh_8866	-7.98	-8.4
5afh_35158	-7.97	-8.5
5afh_16951	-7.96	-8.1
5afh_8831	-7.96	-9.9
5afh_8643	-7.96	-8.8
5afh_6517	-7.94	-8.8
5afh_8855	-7.94	-8.5
5afh_6479	-7.94	-8.9
5afh_18894	-7.93	-9.3
5afh_16837	-7.92	-9.2
5afh_16919	-7.91	-8.4
5afh_8825	-7.9	-8.7
5afh_13079	-7.89	-8.2
5afh_8647	-7.88	-9.1
5afh_22010	-7.88	-8.7
5afh_8249	-7.88	-9.1
5afh_24260	-7.88	-8.7
5afh_6961	-7.88	-8.9
5afh_18582	-7.87	-8.5
5afh_8575	-7.87	-8.1
5afh_6473	-7.86	-8.6
5afh_6523	-7.84	-8.4
5afh_22558	-7.84	-8.7
5afh_997	-7.83	-8.3
5afh_31012	-7.83	-9.8
5afh_10574	-7.81	-8.4
5afh_15235	-7.81	-8.9
5afh_16861	-7.81	-8
5afh_12240	-7.81	-9
5afh_10685	-7.81	-8.7
5afh_15517	-7.81	-8.6
5afh_8619	-7.8	-8.1
5afh_29529	-7.8	-8.1
5afh_10704	-7.78	-8.4
5afh_22930	-7.78	-8.4
5afh_23761	-7.78	-8.2
5afh_18583	-7.78	-8.5
5afh_16955	-7.78	-8.4
5afh_6094	-7.78	-8.4
5afh_14978	-7.77	-8.7
5afh_20528	-7.76	-8.4
5afh_6472	-7.76	-8.8
5afh_18532	-7.76	-8.6
5afh_15525	-7.74	-8.7
5afh_8864	-7.74	-8.4
5afh_6478	-7.74	-8.5
5afh_9250	-7.74	-9.1
5afh_16954	-7.74	-8.2
5afh_30265	-7.74	-8
5afh_8588	-7.73	-8.4
5afh_21019	-7.73	-8.3
5afh_6468	-7.73	-8.6
5afh_18365	-7.73	-8.1
5afh_18320	-7.72	-8.3
5afh_6362	-7.72	-8.7
5afh_24509	-7.72	-8
5afh_18403	-7.72	-8.4
5afh_6398	-7.72	-8.4
5afh_10677	-7.72	-8.3
5afh_574	-7.72	-8.7
5afh_6477	-7.71	-8
5afh_8837	-7.7	-8.6
5afh_24721	-7.7	-8.8
5afh_10529	-7.7	-8.6
5afh_20431	-7.7	-9
5afh_17027	-7.69	-8
5afh_36949	-7.69	-8.5
5afh_10627	-7.69	-7.9
5afh_9811	-7.69	-8.1
5afh_30023	-7.69	-8
5afh_6516	-7.69	-8.4
5afh_35145	-7.68	-8.3
5afh_15228	-7.68	-8
5afh_6471	-7.67	-8.7
5afh_590	-7.67	-8.2
5afh_5284	-7.67	-8.4
5afh_37514	-7.66	-8
5afh_13953	-7.66	-8.5
5afh_15229	-7.66	-8
5afh_18569	-7.66	-8.2
5afh_34926	-7.66	-7.9
5afh_23431	-7.66	-8.2
5afh_8569	-7.66	-9
5afh_10678	-7.66	-8.3
5afh_8239	-7.64	-8.8
5afh_8208	-7.64	-8.9
5afh_21781	-7.64	-8.1
