# Supplementary material for: A strategy to find novel candidate anti-Alzheimer’s disease drugs by constructing interaction networks between drug targets and natural compounds in medical plants
Source: PeerJ. 2018 May 11;6:e4756. doi: 10.7717/peerj.4756 (PMC5951129; doi:10.7717/peerj.4756)
Supplement: Data S1 — (A) Docking results of 30 proteins with TCM compounds (B) PDB coordinates (C) TCM_compounds_2D_structures (D) Top0.5%_TCM_compounds_3D_structures [file peerj-06-4756-s036.zip › Raw_Data/Docking results of 30 proteins with TCM compounds/5h8s.txt]

ID	Mean_Score	Min_Score
5h8s_8548	-8.44	-9.2
5h8s_8196	-8.12	-9
5h8s_6094	-8.01	-8.2
5h8s_9250	-7.98	-8.9
5h8s_8831	-7.89	-9.2
5h8s_24508	-7.84	-8.2
5h8s_6041	-7.8	-8.2
5h8s_8580	-7.79	-8.1
5h8s_6029	-7.73	-8.5
5h8s_8863	-7.62	-8.5
5h8s_8653	-7.62	-8.1
5h8s_21782	-7.61	-8.2
5h8s_8581	-7.59	-8.3
5h8s_31007	-7.59	-8.3
5h8s_8825	-7.59	-8.9
5h8s_5981	-7.58	-8.4
5h8s_8587	-7.57	-9.2
5h8s_18569	-7.57	-8.1
5h8s_8242	-7.56	-8.4
5h8s_6329	-7.56	-8.5
5h8s_18568	-7.52	-8.1
5h8s_15497	-7.52	-8.1
5h8s_22896	-7.52	-7.9
5h8s_18583	-7.51	-8
5h8s_12232	-7.5	-8.1
5h8s_8239	-7.5	-8.3
5h8s_8201	-7.48	-9.3
5h8s_6055	-7.48	-8.1
5h8s_29529	-7.46	-8.3
5h8s_6364	-7.46	-8.3
5h8s_9248	-7.44	-7.9
5h8s_8212	-7.44	-7.7
5h8s_8200	-7.44	-8.8
5h8s_6474	-7.43	-8.2
5h8s_8643	-7.42	-8
5h8s_16919	-7.42	-7.7
5h8s_17514	-7.41	-8.4
5h8s_6512	-7.4	-8.1
5h8s_13103	-7.4	-8
5h8s_19242	-7.39	-8.2
5h8s_15515	-7.39	-7.9
5h8s_6475	-7.39	-8.1
5h8s_21664	-7.38	-8.1
5h8s_15985	-7.37	-8.1
5h8s_8214	-7.34	-7.7
5h8s_25448	-7.33	-8.2
5h8s_29110	-7.33	-7.9
5h8s_30265	-7.32	-7.9
5h8s_26756	-7.31	-8.2
5h8s_15126	-7.31	-7.9
5h8s_37073	-7.31	-8.4
5h8s_13099	-7.3	-8.1
5h8s_12107	-7.3	-8.1
5h8s_18582	-7.29	-8
5h8s_6473	-7.28	-7.6
5h8s_10574	-7.28	-7.7
5h8s_6519	-7.28	-8.1
5h8s_6398	-7.27	-7.9
5h8s_6520	-7.27	-8.2
5h8s_12243	-7.27	-8.4
5h8s_6476	-7.27	-9.2
5h8s_6118	-7.27	-7.9
5h8s_6517	-7.27	-7.9
5h8s_12106	-7.24	-8
5h8s_29514	-7.24	-7.6
5h8s_10705	-7.24	-7.7
5h8s_15503	-7.24	-7.6
5h8s_6827	-7.23	-7.9
5h8s_17470	-7.22	-7.7
5h8s_6423	-7.22	-8.1
5h8s_6472	-7.21	-8.2
5h8s_10501	-7.2	-7.8
5h8s_8260	-7.2	-8.1
5h8s_6470	-7.2	-7.8
5h8s_6469	-7.2	-7.4
5h8s_6511	-7.19	-8.1
5h8s_14409	-7.19	-7.9
5h8s_5250	-7.18	-7.6
5h8s_22699	-7.17	-7.4
5h8s_23112	-7.16	-7.6
5h8s_30267	-7.16	-7.6
5h8s_8249	-7.16	-7.5
5h8s_6518	-7.16	-8
5h8s_30266	-7.16	-7.7
5h8s_6509	-7.14	-8.2
5h8s_6479	-7.14	-7.7
5h8s_13054	-7.13	-7.6
5h8s_24260	-7.13	-7.7
5h8s_8546	-7.12	-8.4
5h8s_6521	-7.12	-7.8
5h8s_6481	-7.12	-7.8
5h8s_23647	-7.12	-8.4
5h8s_17513	-7.12	-7.7
5h8s_20431	-7.12	-7.7
5h8s_10528	-7.11	-8.1
5h8s_6523	-7.1	-7.7
5h8s_17455	-7.1	-7.9
5h8s_13143	-7.09	-7.8
5h8s_8615	-7.08	-7.3
5h8s_17664	-7.08	-7.6
5h8s_23761	-7.08	-7.6
5h8s_6471	-7.08	-7.6
5h8s_14978	-7.08	-8.1
5h8s_12242	-7.08	-8
5h8s_6477	-7.07	-7.7
5h8s_24509	-7.07	-8.1
5h8s_16837	-7.07	-7.5
5h8s_28468	-7.07	-8.1
5h8s_10675	-7.07	-7.6
5h8s_15216	-7.07	-7.6
5h8s_23111	-7.07	-7.3
5h8s_13037	-7.06	-8.5
5h8s_20528	-7.06	-7.8
5h8s_21938	-7.04	-7.9
5h8s_6102	-7.04	-7.6
5h8s_25667	-7.04	-7.5
5h8s_14083	-7.03	-7.5
5h8s_8364	-7.03	-7.7
5h8s_6377	-7.03	-8.1
5h8s_14450	-7.03	-7.8
5h8s_6400	-7.03	-8.2
5h8s_22700	-7.02	-7.3
5h8s_8241	-7.01	-8.6
5h8s_8837	-7.01	-8.2
5h8s_18320	-7.01	-7.9
5h8s_6407	-7.01	-7.9
5h8s_6495	-7	-7.7
