# Supplementary material for: A strategy to find novel candidate anti-Alzheimer’s disease drugs by constructing interaction networks between drug targets and natural compounds in medical plants
Source: PeerJ. 2018 May 11;6:e4756. doi: 10.7717/peerj.4756 (PMC5951129; doi:10.7717/peerj.4756)
Supplement: Data S1 — (A) Docking results of 30 proteins with TCM compounds (B) PDB coordinates (C) TCM_compounds_2D_structures (D) Top0.5%_TCM_compounds_3D_structures [file peerj-06-4756-s036.zip › Raw_Data/Docking results of 30 proteins with TCM compounds/5hk1.txt]

ID	Mean_Score	Min_Score
5hk1_20387	-12.8	-12.8
5hk1_23531	-12.7	-12.7
5hk1_28288	-12.3	-12.3
5hk1_2406	-12.1	-12.1
5hk1_18576	-12.1	-12.1
5hk1_2405	-12	-12
5hk1_24508	-11.97	-12.6
5hk1_2355	-11.9	-11.9
5hk1_3932	-11.7	-11.7
5hk1_13643	-11.7	-12
5hk1_1944	-11.63	-12.1
5hk1_30243	-11.6	-11.6
5hk1_23495	-11.6	-11.6
5hk1_5585	-11.5	-11.5
5hk1_32208	-11.5	-11.5
5hk1_13642	-11.5	-12
5hk1_25836	-11.47	-12
5hk1_11266	-11.45	-12
5hk1_11265	-11.43	-12
5hk1_18551	-11.4	-11.4
5hk1_749	-11.4	-12.1
5hk1_23494	-11.4	-11.4
5hk1_13644	-11.4	-12
5hk1_5700	-11.4	-11.4
5hk1_3180	-11.3	-11.3
5hk1_21020	-11.3	-11.3
5hk1_8687	-11.3	-11.3
5hk1_3181	-11.3	-11.3
5hk1_29344	-11.3	-11.3
5hk1_3182	-11.3	-11.3
5hk1_19751	-11.25	-11.9
5hk1_13641	-11.24	-12
5hk1_5189	-11.2	-12.2
5hk1_20542	-11.2	-12.4
5hk1_32139	-11.2	-11.2
5hk1_25842	-11.19	-12.1
5hk1_11263	-11.17	-12
5hk1_23671	-11.17	-12.8
5hk1_11264	-11.14	-12
5hk1_24186	-11.1	-11.1
5hk1_28359	-11.07	-11.5
5hk1_3433	-11.07	-11.5
5hk1_18356	-11.07	-12.1
5hk1_17455	-11.02	-12.5
5hk1_22771	-11	-11
5hk1_24407	-11	-11
5hk1_24036	-11	-12.1
5hk1_14959	-10.98	-11.3
5hk1_21304	-10.95	-11.9
5hk1_21300	-10.95	-11.9
5hk1_33380	-10.9	-10.9
5hk1_23444	-10.9	-11.5
5hk1_37156	-10.9	-11.8
5hk1_10727	-10.87	-12.6
5hk1_23239	-10.85	-12.4
5hk1_9980	-10.85	-10.9
5hk1_23426	-10.83	-11.6
5hk1_23699	-10.82	-11.7
5hk1_20200	-10.82	-12.1
5hk1_24437	-10.8	-10.8
5hk1_32136	-10.8	-10.8
5hk1_12847	-10.8	-10.8
5hk1_2413	-10.8	-11.8
5hk1_22502	-10.8	-12.1
5hk1_5620	-10.8	-10.8
5hk1_5013	-10.8	-10.8
5hk1_2412	-10.8	-11.8
5hk1_6559	-10.78	-11.6
5hk1_17231	-10.77	-11.5
5hk1_37382	-10.77	-12.1
5hk1_29891	-10.77	-12.1
5hk1_1517	-10.74	-11.9
5hk1_1516	-10.74	-11.9
5hk1_106	-10.74	-11.7
5hk1_18680	-10.72	-11.4
5hk1_2411	-10.7	-11.9
5hk1_3179	-10.7	-10.7
5hk1_20890	-10.67	-10.9
5hk1_18580	-10.67	-11.6
5hk1_25779	-10.65	-11.4
5hk1_5190	-10.65	-11.4
5hk1_26442	-10.65	-12.5
5hk1_25923	-10.64	-11.2
5hk1_23632	-10.63	-11.5
5hk1_24727	-10.62	-12.1
5hk1_9836	-10.6	-11
5hk1_18809	-10.6	-10.6
5hk1_33379	-10.6	-10.6
5hk1_17646	-10.6	-10.6
5hk1_17594	-10.6	-10.6
5hk1_21863	-10.6	-10.6
5hk1_17026	-10.6	-10.6
5hk1_19800	-10.6	-11.8
5hk1_21291	-10.6	-11.9
5hk1_26945	-10.6	-11.6
5hk1_16577	-10.58	-11.8
5hk1_30991	-10.58	-11.1
5hk1_20876	-10.58	-11.7
5hk1_13831	-10.57	-11.2
5hk1_846	-10.57	-11.1
5hk1_26943	-10.55	-10.6
5hk1_19248	-10.55	-10.6
5hk1_34989	-10.55	-11.6
5hk1_20874	-10.51	-11.3
5hk1_22895	-10.51	-11.4
5hk1_1019	-10.51	-11.2
5hk1_37467	-10.5	-10.5
5hk1_29976	-10.5	-10.5
5hk1_28656	-10.5	-10.5
5hk1_17647	-10.5	-10.5
5hk1_30035	-10.5	-10.7
5hk1_1669	-10.5	-10.5
5hk1_2398	-10.5	-11.7
5hk1_24035	-10.49	-11.7
5hk1_19142	-10.48	-11.1
5hk1_21983	-10.48	-11.4
5hk1_14292	-10.48	-11.3
5hk1_19145	-10.47	-11.3
5hk1_10418	-10.46	-11.1
