# Supplementary material for: A strategy to find novel candidate anti-Alzheimer’s disease drugs by constructing interaction networks between drug targets and natural compounds in medical plants
Source: PeerJ. 2018 May 11;6:e4756. doi: 10.7717/peerj.4756 (PMC5951129; doi:10.7717/peerj.4756)
Supplement: Data S1 — (A) Docking results of 30 proteins with TCM compounds (B) PDB coordinates (C) TCM_compounds_2D_structures (D) Top0.5%_TCM_compounds_3D_structures [file peerj-06-4756-s036.zip › Raw_Data/Docking results of 30 proteins with TCM compounds/5ih5.txt]

ID	Mean_Score	Min_Score
5ih5_24721	-12.5	-12.5
5ih5_5170	-11.5	-11.5
5ih5_20340	-11.5	-11.5
5ih5_5171	-11.5	-11.5
5ih5_14208	-11.17	-12.4
5ih5_14209	-11.15	-12.4
5ih5_14210	-11.13	-12.4
5ih5_22930	-11.11	-11.8
5ih5_12768	-10.9	-11.5
5ih5_16837	-10.9	-11.2
5ih5_14207	-10.8	-12.4
5ih5_22842	-10.73	-11
5ih5_33377	-10.63	-11.9
5ih5_22210	-10.53	-11.3
5ih5_22699	-10.39	-11.6
5ih5_22299	-10.37	-10.9
5ih5_106	-10.34	-10.8
5ih5_29162	-10.31	-11
5ih5_32178	-10.3	-10.3
5ih5_11127	-10.3	-11
5ih5_16577	-10.27	-10.9
5ih5_18365	-10.22	-11
5ih5_24508	-10.21	-10.6
5ih5_29340	-10.18	-10.6
5ih5_23059	-10.18	-11
5ih5_8573	-10.17	-10.6
5ih5_20920	-10.12	-10.4
5ih5_24727	-10.08	-10.8
5ih5_23239	-10.07	-10.6
5ih5_23431	-10.07	-10.6
5ih5_12746	-10.04	-11.1
5ih5_1693	-10.02	-10.7
5ih5_1694	-9.99	-10.7
5ih5_21013	-9.98	-10.2
5ih5_24509	-9.98	-11.4
5ih5_12750	-9.97	-10.8
5ih5_38868	-9.94	-10.4
5ih5_2480	-9.93	-10.1
5ih5_2482	-9.93	-10.1
5ih5_8876	-9.92	-11.1
5ih5_25157	-9.91	-10.5
5ih5_2483	-9.91	-10.1
5ih5_24260	-9.91	-10.9
5ih5_21782	-9.91	-10.9
5ih5_10678	-9.91	-11.1
5ih5_27246	-9.9	-10.3
5ih5_10687	-9.89	-11.4
5ih5_26628	-9.86	-10.6
5ih5_25055	-9.86	-10.2
5ih5_8587	-9.85	-10.3
5ih5_2479	-9.81	-10.1
5ih5_11325	-9.81	-10.2
5ih5_12775	-9.78	-10.5
5ih5_1317	-9.78	-10.3
5ih5_12757	-9.78	-10.3
5ih5_23808	-9.78	-10.2
5ih5_11671	-9.77	-11.5
5ih5_29113	-9.77	-10.2
5ih5_18583	-9.77	-10.5
5ih5_22136	-9.76	-10
5ih5_12586	-9.76	-10.3
5ih5_23111	-9.74	-11
5ih5_4389	-9.74	-10.3
5ih5_1323	-9.74	-10.3
5ih5_29529	-9.73	-10.1
5ih5_1319	-9.73	-10.3
5ih5_2481	-9.72	-10.1
5ih5_23112	-9.72	-10.9
5ih5_1315	-9.71	-10.3
5ih5_35233	-9.71	-10.4
5ih5_25651	-9.71	-10.3
5ih5_4391	-9.7	-10.3
5ih5_4396	-9.7	-10.3
5ih5_1324	-9.69	-10.3
5ih5_12133	-9.69	-10.6
5ih5_4395	-9.68	-10.3
5ih5_23404	-9.68	-10.9
5ih5_12758	-9.67	-10.4
5ih5_4394	-9.67	-10.3
5ih5_25047	-9.67	-10.2
5ih5_1313	-9.67	-10.3
5ih5_22700	-9.66	-10.3
5ih5_23296	-9.63	-10.2
5ih5_1321	-9.63	-10.3
5ih5_1316	-9.63	-10.3
5ih5_18108	-9.63	-10.4
5ih5_18582	-9.61	-10.4
5ih5_16501	-9.61	-10.5
5ih5_4392	-9.6	-10.2
5ih5_17455	-9.59	-10.4
5ih5_19868	-9.59	-10.1
5ih5_31175	-9.58	-10.3
5ih5_1320	-9.58	-10.3
5ih5_10682	-9.57	-11
5ih5_8882	-9.57	-11.2
5ih5_30519	-9.57	-11.4
5ih5_443	-9.57	-10.1
5ih5_12893	-9.57	-10.1
5ih5_23173	-9.57	-10
5ih5_16262	-9.56	-10.3
5ih5_12243	-9.55	-10.7
5ih5_6034	-9.54	-10.1
5ih5_6047	-9.54	-10.1
5ih5_31583	-9.54	-10.1
5ih5_10714	-9.53	-10.4
5ih5_1322	-9.53	-10.3
5ih5_22285	-9.53	-10
5ih5_5688	-9.52	-10.3
5ih5_22605	-9.52	-10.2
5ih5_21394	-9.52	-10.2
5ih5_23806	-9.51	-10.2
5ih5_12905	-9.51	-9.7
5ih5_15016	-9.51	-10.1
5ih5_282	-9.51	-10.1
5ih5_16265	-9.5	-9.8
5ih5_24437	-9.5	-10
5ih5_26099	-9.5	-10
5ih5_12130	-9.5	-10.5
5ih5_23805	-9.5	-10.1
5ih5_12140	-9.5	-10.8
5ih5_11682	-9.5	-10.7
5ih5_2579	-9.5	-9.5
5ih5_32126	-9.5	-10.3
