# Supplementary material for: A strategy to find novel candidate anti-Alzheimer’s disease drugs by constructing interaction networks between drug targets and natural compounds in medical plants
Source: PeerJ. 2018 May 11;6:e4756. doi: 10.7717/peerj.4756 (PMC5951129; doi:10.7717/peerj.4756)
Supplement: Data S1 — (A) Docking results of 30 proteins with TCM compounds (B) PDB coordinates (C) TCM_compounds_2D_structures (D) Top0.5%_TCM_compounds_3D_structures [file peerj-06-4756-s036.zip › Raw_Data/PDB coordinates/1db4.pdb]

REMARK   Accelrys Discovery Studio PDB file
REMARK   Created:  Wed Mar 07 16:19:58 �й���׼ʱ�� 2018
SSBOND   1 CYS A   26    CYS A  117                                     
SSBOND   2 CYS A   28    CYS A   44                                     
SSBOND   3 CYS A   43    CYS A   97                                     
SSBOND   4 CYS A   49    CYS A  124                                     
SSBOND   5 CYS A   50    CYS A   90                                     
SSBOND   6 CYS A   59    CYS A   83                                     
SSBOND   7 CYS A   77    CYS A   88                                     
CRYST1   77.012   77.012   91.620  90.00  90.00 120.00 P6122      
ATOM      1  N   ASN A   1      69.368  26.891  44.122  1.00 24.40           N1+
ATOM      2  CA  ASN A   1      68.720  26.847  45.463  1.00 24.08           C  
ATOM      3  C   ASN A   1      68.019  28.162  45.764  1.00 22.91           C  
ATOM      4  O   ASN A   1      68.180  29.135  45.028  1.00 21.78           O  
ATOM      5  CB  ASN A   1      69.753  26.521  46.561  1.00 25.59           C  
ATOM      6  CG  ASN A   1      70.866  27.568  46.675  1.00 26.85           C  
ATOM      7  OD1 ASN A   1      70.625  28.773  46.658  1.00 27.01           O  
ATOM      8  ND2 ASN A   1      72.099  27.094  46.808  1.00 31.13           N  
ATOM      9  N   LEU A   2      67.244  28.187  46.843  1.00 22.41           N  
ATOM     10  CA  LEU A   2      66.479  29.377  47.229  1.00 22.06           C  
ATOM     11  C   LEU A   2      67.342  30.622  47.476  1.00 21.67           C  
ATOM     12  O   LEU A   2      66.880  31.748  47.256  1.00 19.44           O  
ATOM     13  CB  LEU A   2      65.618  29.062  48.463  1.00 21.83           C  
ATOM     14  CG  LEU A   2      64.191  28.503  48.275  1.00 26.10           C  
ATOM     15  CD1 LEU A   2      63.720  28.564  46.816  1.00 25.06           C  
ATOM     16  CD2 LEU A   2      64.153  27.090  48.776  1.00 26.55           C  
ATOM     17  N   VAL A   3      68.583  30.431  47.929  1.00 21.91           N  
ATOM     18  CA  VAL A   3      69.486  31.568  48.152  1.00 22.87           C  
ATOM     19  C   VAL A   3      69.817  32.190  46.785  1.00 22.17           C  
ATOM     20  O   VAL A   3      69.809  33.407  46.629  1.00 23.99           O  
ATOM     21  CB  VAL A   3      70.821  31.137  48.872  1.00 24.11           C  
ATOM     22  CG1 VAL A   3      71.710  32.348  49.058  1.00 23.98           C  
ATOM     23  CG2 VAL A   3      70.528  30.513  50.241  1.00 24.54           C  
ATOM     24  N   ASN A   4      70.075  31.349  45.788  1.00 22.06           N  
ATOM     25  CA  ASN A   4      70.384  31.854  44.452  1.00 21.88           C  
ATOM     26  C   ASN A   4      69.146  32.595  43.954  1.00 21.81           C  
ATOM     27  O   ASN A   4      69.239  33.666  43.357  1.00 20.56           O  
ATOM     28  CB  ASN A   4      70.673  30.710  43.473  1.00 24.05           C  
ATOM     29  CG  ASN A   4      71.834  29.827  43.906  1.00 28.56           C  
ATOM     30  OD1 ASN A   4      71.684  28.602  44.070  1.00 28.71           O  
ATOM     31  ND2 ASN A   4      72.996  30.440  44.094  1.00 27.14           N  
ATOM     32  N   PHE A   5      67.984  32.004  44.202  1.00 19.49           N  
ATOM     33  CA  PHE A   5      66.726  32.581  43.759  1.00 20.76           C  
ATOM     34  C   PHE A   5      66.537  33.942  44.441  1.00 20.24           C  
ATOM     35  O   PHE A   5      66.137  34.909  43.799  1.00 18.98           O  
ATOM     36  CB  PHE A   5      65.563  31.631  44.091  1.00 18.76           C  
ATOM     37  CG  PHE A   5      64.237  32.050  43.521  1.00 21.23           C  
ATOM     38  CD1 PHE A   5      64.138  32.607  42.256  1.00 19.78           C  
ATOM     39  CD2 PHE A   5      63.069  31.847  44.246  1.00 19.47           C  
ATOM     40  CE1 PHE A   5      62.881  32.951  41.729  1.00 21.92           C  
ATOM     41  CE2 PHE A   5      61.828  32.186  43.722  1.00 19.66           C  
ATOM     42  CZ  PHE A   5      61.729  32.737  42.474  1.00 18.11           C  
ATOM     43  N   HIS A   6      66.837  34.023  45.735  1.00 22.18           N  
ATOM     44  CA  HIS A   6      66.696  35.274  46.465  1.00 23.37           C  
ATOM     45  C   HIS A   6      67.557  36.358  45.835  1.00 22.81           C  
ATOM     46  O   HIS A   6      67.067  37.449  45.545  1.00 21.53           O  
ATOM     47  CB  HIS A   6      67.091  35.088  47.933  1.00 28.01           C  
ATOM     48  CG  HIS A   6      66.765  36.266  48.794  1.00 32.23           C  
ATOM     49  ND1 HIS A   6      67.617  37.334  48.955  1.00 37.81           N  
ATOM     50  CD2 HIS A   6      65.638  36.576  49.487  1.00 35.98           C  
ATOM     51  CE1 HIS A   6      67.036  38.245  49.715  1.00 37.51           C  
ATOM     52  NE2 HIS A   6      65.840  37.812  50.050  1.00 35.78           N  
ATOM     53  N   ARG A   7      68.831  36.068  45.594  1.00 23.28           N  
ATOM     54  CA  ARG A   7      69.731  37.047  44.987  1.00 22.97           C  
ATOM     55  C   ARG A   7      69.252  37.456  43.604  1.00 22.84           C  
ATOM     56  O   ARG A   7      69.312  38.626  43.222  1.00 21.16           O  
ATOM     57  CB  ARG A   7      71.146  36.475  44.901  1.00 23.57           C  
ATOM     58  CG  ARG A   7      71.719  36.190  46.257  1.00 26.21           C  
ATOM     59  CD  ARG A   7      73.079  35.570  46.188  1.00 27.81           C  
ATOM     60  NE  ARG A   7      73.587  35.329  47.526  1.00 28.29           N  
ATOM     61  CZ  ARG A   7      74.497  34.414  47.824  1.00 29.83           C  
ATOM     62  NH1 ARG A   7      74.895  34.272  49.075  1.00 33.58           N  
ATOM     63  NH2 ARG A   7      75.008  33.641  46.875  1.00 32.64           N  
ATOM     64  N   MET A   8      68.772  36.485  42.844  1.00 21.85           N  
ATOM     65  CA  MET A   8      68.279  36.784  41.517  1.00 23.67           C  
ATOM     66  C   MET A   8      67.132  37.813  41.525  1.00 22.86           C  
ATOM     67  O   MET A   8      67.109  38.723  40.706  1.00 24.59           O  
ATOM     68  CB  MET A   8      67.810  35.495  40.837  1.00 23.87           C  
ATOM     69  CG  MET A   8      68.271  35.373  39.411  1.00 25.27           C  
ATOM     70  SD  MET A   8      67.611  33.935  38.632  1.00 22.73           S  
ATOM     71  CE  MET A   8      69.036  32.864  38.619  1.00 24.12           C  
ATOM     72  N   ILE A   9      66.188  37.663  42.452  1.00 23.45           N  
ATOM     73  CA  ILE A   9      65.035  38.550  42.534  1.00 22.97           C  
ATOM     74  C   ILE A   9      65.419  39.971  42.949  1.00 24.01           C  
ATOM     75  O   ILE A   9      64.828  40.952  42.490  1.00 23.66           O  
ATOM     76  CB  ILE A   9      63.984  37.986  43.523  1.00 23.51           C  
ATOM     77  CG1 ILE A   9      63.312  36.741  42.920  1.00 24.90           C  
ATOM     78  CG2 ILE A   9      62.932  39.030  43.813  1.00 24.05           C  
ATOM     79  CD1 ILE A   9      62.719  35.812  43.950  1.00 22.70           C  
ATOM     80  N   LYS A  10      66.403  40.079  43.831  1.00 25.68           N  
ATOM     81  CA  LYS A  10      66.871  41.379  44.274  1.00 28.84           C  
ATOM     82  C   LYS A  10      67.473  42.101  43.069  1.00 29.40           C  
ATOM     83  O   LYS A  10      67.344  43.316  42.928  1.00 30.24           O  
ATOM     84  CB  LYS A  10      67.927  41.210  45.367  1.00 31.57           C  
ATOM     85  CG  LYS A  10      68.507  42.507  45.878  1.00 36.28           C  
ATOM     86  CD  LYS A  10      67.835  42.911  47.180  1.00 40.52           C  
ATOM     87  CE  LYS A  10      67.107  44.245  47.037  1.00 43.12           C  
ATOM     88  NZ  LYS A  10      67.454  45.195  48.139  1.00 44.77           N1+
ATOM     89  N   LEU A  11      68.101  41.337  42.179  1.00 29.65           N  
ATOM     90  CA  LEU A  11      68.735  41.902  40.994  1.00 30.43           C  
ATOM     91  C   LEU A  11      67.749  42.456  39.964  1.00 31.63           C  
ATOM     92  O   LEU A  11      67.952  43.544  39.416  1.00 31.93           O  
ATOM     93  CB  LEU A  11      69.614  40.846  40.318  1.00 30.44           C  
ATOM     94  CG  LEU A  11      71.138  41.015  40.291  1.00 33.08           C  
ATOM     95  CD1 LEU A  11      71.588  42.090  41.282  1.00 33.42           C  
ATOM     96  CD2 LEU A  11      71.807  39.671  40.609  1.00 32.41           C  
ATOM     97  N   THR A  12      66.674  41.711  39.718  1.00 30.70           N  
ATOM     98  CA  THR A  12      65.691  42.093  38.716  1.00 29.34           C  
ATOM     99  C   THR A  12      64.604  43.055  39.165  1.00 30.54           C  
ATOM    100  O   THR A  12      64.161  43.898  38.390  1.00 30.87           O  
ATOM    101  CB  THR A  12      64.988  40.851  38.138  1.00 28.36           C  
ATOM    102  OG1 THR A  12      64.215  40.218  39.174  1.00 25.82           O  
ATOM    103  CG2 THR A  12      66.007  39.871  37.604  1.00 26.81           C  
ATOM    104  N   THR A  13      64.156  42.920  40.406  1.00 31.45           N  
ATOM    105  CA  THR A  13      63.088  43.771  40.913  1.00 31.43           C  
ATOM    106  C   THR A  13      63.606  44.752  41.942  1.00 33.32           C  
ATOM    107  O   THR A  13      62.924  45.717  42.288  1.00 33.14           O  
ATOM    108  CB  THR A  13      61.978  42.948  41.587  1.00 28.88           C  
ATOM    109  OG1 THR A  13      62.455  42.481  42.853  1.00 27.22           O  
ATOM    110  CG2 THR A  13      61.574  41.759  40.721  1.00 25.90           C  
ATOM    111  N   GLY A  14      64.801  44.484  42.445  1.00 33.96           N  
ATOM    112  CA  GLY A  14      65.381  45.352  43.442  1.00 36.53           C  
ATOM    113  C   GLY A  14      64.773  45.209  44.822  1.00 38.54           C  
ATOM    114  O   GLY A  14      65.000  46.049  45.680  1.00 39.20           O  
ATOM    115  N   LYS A  15      63.997  44.165  45.077  1.00 40.21           N  
ATOM    116  CA  LYS A  15      63.440  44.059  46.422  1.00 41.72           C  
ATOM    117  C   LYS A  15      63.696  42.746  47.131  1.00 40.83           C  
ATOM    118  O   LYS A  15      64.135  41.770  46.529  1.00 40.57           O  
ATOM    119  CB  LYS A  15      61.933  44.361  46.428  1.00 42.48           C  
ATOM    120  CG  LYS A  15      61.159  43.901  45.222  1.00 43.58           C  
ATOM    121  CD  LYS A  15      59.673  44.179  45.428  1.00 45.13           C  
ATOM    122  CE  LYS A  15      59.169  45.281  44.515  1.00 44.98           C  
ATOM    123  NZ  LYS A  15      57.757  45.640  44.833  1.00 44.56           N1+
ATOM    124  N   GLU A  16      63.434  42.745  48.430  1.00 40.11           N  
ATOM    125  CA  GLU A  16      63.621  41.559  49.229  1.00 42.11           C  
ATOM    126  C   GLU A  16      62.530  40.565  48.851  1.00 41.00           C  
ATOM    127  O   GLU A  16      61.349  40.910  48.800  1.00 40.38           O  
ATOM    128  CB  GLU A  16      63.544  41.911  50.706  1.00 46.19           C  
ATOM    129  CG  GLU A  16      64.823  41.624  51.436  1.00 52.71           C  
ATOM    130  CD  GLU A  16      65.873  42.695  51.204  1.00 58.14           C  
ATOM    131  OE1 GLU A  16      66.515  42.697  50.122  1.00 58.14           O  
ATOM    132  OE2 GLU A  16      66.056  43.539  52.115  1.00 62.08           O  
ATOM    133  N   ALA A  17      62.942  39.332  48.580  1.00 38.66           N  
ATOM    134  CA  ALA A  17      62.024  38.289  48.164  1.00 37.16           C  
ATOM    135  C   ALA A  17      61.100  37.813  49.264  1.00 36.44           C  
ATOM    136  O   ALA A  17      59.897  37.748  49.071  1.00 35.82           O  
ATOM    137  CB  ALA A  17      62.805  37.106  47.600  1.00 37.07           C  
ATOM    138  N   ALA A  18      61.649  37.486  50.424  1.00 35.88           N  
ATOM    139  CA  ALA A  18      60.800  36.982  51.488  1.00 37.45           C  
ATOM    140  C   ALA A  18      59.627  37.901  51.800  1.00 37.38           C  
ATOM    141  O   ALA A  18      58.473  37.471  51.775  1.00 38.71           O  
ATOM    142  CB  ALA A  18      61.615  36.738  52.740  1.00 38.33           C  
ATOM    143  N   LEU A  19      59.917  39.171  52.062  1.00 35.43           N  
ATOM    144  CA  LEU A  19      58.876  40.121  52.419  1.00 33.68           C  
ATOM    145  C   LEU A  19      57.975  40.582  51.299  1.00 30.94           C  
ATOM    146  O   LEU A  19      56.753  40.607  51.446  1.00 30.09           O  
ATOM    147  CB  LEU A  19      59.502  41.329  53.118  1.00 34.97           C  
ATOM    148  CG  LEU A  19      59.858  40.988  54.571  1.00 36.26           C  
ATOM    149  CD1 LEU A  19      60.197  42.253  55.350  1.00 35.98           C  
ATOM    150  CD2 LEU A  19      58.668  40.255  55.210  1.00 37.04           C  
ATOM    151  N   SER A  20      58.583  40.951  50.183  1.00 28.89           N  
ATOM    152  CA  SER A  20      57.853  41.427  49.022  1.00 26.98           C  
ATOM    153  C   SER A  20      57.111  40.327  48.244  1.00 24.53           C  
ATOM    154  O   SER A  20      56.063  40.586  47.664  1.00 24.49           O  
ATOM    155  CB  SER A  20      58.829  42.132  48.064  1.00 29.88           C  
ATOM    156  OG  SER A  20      58.981  43.508  48.371  1.00 35.69           O  
ATOM    157  N   TYR A  21      57.644  39.108  48.227  1.00 21.25           N  
ATOM    158  CA  TYR A  21      57.023  38.035  47.456  1.00 19.61           C  
ATOM    159  C   TYR A  21      56.747  36.738  48.173  1.00 19.33           C  
ATOM    160  O   TYR A  21      55.999  35.909  47.667  1.00 20.65           O  
ATOM    161  CB  TYR A  21      57.886  37.698  46.237  1.00 19.50           C  
ATOM    162  CG  TYR A  21      58.022  38.813  45.229  1.00 18.07           C  
ATOM    163  CD1 TYR A  21      59.194  39.576  45.154  1.00 19.61           C  
ATOM    164  CD2 TYR A  21      56.987  39.112  44.355  1.00 17.31           C  
ATOM    165  CE1 TYR A  21      59.322  40.613  44.230  1.00 21.04           C  
ATOM    166  CE2 TYR A  21      57.104  40.149  43.428  1.00 19.78           C  
ATOM    167  CZ  TYR A  21      58.273  40.894  43.375  1.00 21.14           C  
ATOM    168  OH  TYR A  21      58.375  41.932  42.481  1.00 25.27           O  
ATOM    169  N   GLY A  22      57.358  36.546  49.336  1.00 19.13           N  
ATOM    170  CA  GLY A  22      57.179  35.307  50.063  1.00 17.82           C  
ATOM    171  C   GLY A  22      55.762  34.846  50.355  1.00 18.55           C  
ATOM    172  O   GLY A  22      55.524  33.636  50.454  1.00 17.13           O  
ATOM    173  N   PHE A  23      54.826  35.785  50.492  1.00 17.20           N  
ATOM    174  CA  PHE A  23      53.439  35.437  50.815  1.00 18.12           C  
ATOM    175  C   PHE A  23      52.445  36.094  49.862  1.00 19.08           C  
ATOM    176  O   PHE A  23      51.247  36.154  50.135  1.00 17.44           O  
ATOM    177  CB  PHE A  23      53.141  35.899  52.242  1.00 15.33           C  
ATOM    178  CG  PHE A  23      54.143  35.415  53.250  1.00 17.01           C  
ATOM    179  CD1 PHE A  23      55.196  36.236  53.655  1.00 18.28           C  
ATOM    180  CD2 PHE A  23      54.074  34.113  53.752  1.00 17.74           C  
ATOM    181  CE1 PHE A  23      56.175  35.768  54.546  1.00 16.70           C  
ATOM    182  CE2 PHE A  23      55.041  33.627  54.640  1.00 17.64           C  
ATOM    183  CZ  PHE A  23      56.107  34.469  55.039  1.00 18.27           C  
ATOM    184  N   TYR A  24      52.956  36.602  48.747  1.00 19.09           N  
ATOM    185  CA  TYR A  24      52.125  37.308  47.795  1.00 18.38           C  
ATOM    186  C   TYR A  24      51.027  36.459  47.149  1.00 19.81           C  
ATOM    187  O   TYR A  24      51.270  35.343  46.709  1.00 15.54           O  
ATOM    188  CB  TYR A  24      53.009  37.942  46.720  1.00 17.43           C  
ATOM    189  CG  TYR A  24      52.305  38.970  45.867  1.00 17.29           C  
ATOM    190  CD1 TYR A  24      51.517  38.575  44.784  1.00 17.56           C  
ATOM    191  CD2 TYR A  24      52.441  40.339  46.126  1.00 16.44           C  
ATOM    192  CE1 TYR A  24      50.878  39.518  43.967  1.00 20.17           C  
ATOM    193  CE2 TYR A  24      51.808  41.291  45.322  1.00 20.19           C  
ATOM    194  CZ  TYR A  24      51.029  40.871  44.241  1.00 19.99           C  
ATOM    195  OH  TYR A  24      50.420  41.791  43.430  1.00 21.96           O  
ATOM    196  N   GLY A  25      49.820  37.022  47.122  1.00 18.51           N  
ATOM    197  CA  GLY A  25      48.684  36.368  46.519  1.00 20.71           C  
ATOM    198  C   GLY A  25      48.391  34.971  47.007  1.00 20.52           C  
ATOM    199  O   GLY A  25      48.449  34.720  48.199  1.00 22.63           O  
ATOM    200  N   CYS A  26      48.100  34.057  46.083  1.00 17.73           N  
ATOM    201  CA  CYS A  26      47.758  32.682  46.446  1.00 18.67           C  
ATOM    202  C   CYS A  26      48.757  31.610  46.065  1.00 18.32           C  
ATOM    203  O   CYS A  26      48.641  30.473  46.526  1.00 18.13           O  
ATOM    204  CB  CYS A  26      46.401  32.324  45.841  1.00 19.97           C  
ATOM    205  SG  CYS A  26      45.076  33.348  46.554  1.00 22.84           S  
ATOM    206  N   HIS A  27      49.746  31.952  45.247  1.00 18.15           N  
ATOM    207  CA  HIS A  27      50.702  30.931  44.836  1.00 19.01           C  
ATOM    208  C   HIS A  27      52.158  31.192  45.157  1.00 17.04           C  
ATOM    209  O   HIS A  27      52.952  30.271  45.102  1.00 16.43           O  
ATOM    210  CB  HIS A  27      50.540  30.648  43.339  1.00 19.96           C  
ATOM    211  CG  HIS A  27      49.197  30.095  42.994  1.00 23.33           C  
ATOM    212  ND1 HIS A  27      48.949  28.739  42.920  1.00 25.99           N  
ATOM    213  CD2 HIS A  27      48.003  30.707  42.804  1.00 23.06           C  
ATOM    214  CE1 HIS A  27      47.657  28.543  42.710  1.00 23.00           C  
ATOM    215  NE2 HIS A  27      47.063  29.720  42.635  1.00 22.27           N  
ATOM    216  N   CYS A  28      52.522  32.427  45.486  1.00 17.37           N  
ATOM    217  CA  CYS A  28      53.919  32.709  45.801  1.00 17.53           C  
ATOM    218  C   CYS A  28      54.309  32.136  47.165  1.00 18.43           C  
ATOM    219  O   CYS A  28      53.551  32.228  48.132  1.00 19.39           O  
ATOM    220  CB  CYS A  28      54.173  34.207  45.774  1.00 17.49           C  
ATOM    221  SG  CYS A  28      53.915  34.929  44.126  1.00 18.39           S  
ATOM    222  N   GLY A  29      55.514  31.584  47.250  1.00 15.68           N  
ATOM    223  CA  GLY A  29      55.960  30.976  48.490  1.00 16.11           C  
ATOM    224  C   GLY A  29      55.602  29.482  48.471  1.00 17.22           C  
ATOM    225  O   GLY A  29      55.056  28.975  47.490  1.00 18.48           O  
ATOM    226  N   VAL A  30      55.886  28.764  49.542  1.00 15.48           N  
ATOM    227  CA  VAL A  30      55.590  27.343  49.560  1.00 15.42           C  
ATOM    228  C   VAL A  30      54.085  27.138  49.527  1.00 17.98           C  
ATOM    229  O   VAL A  30      53.377  27.650  50.388  1.00 17.15           O  
ATOM    230  CB  VAL A  30      56.166  26.689  50.835  1.00 17.59           C  
ATOM    231  CG1 VAL A  30      55.724  25.204  50.918  1.00 19.76           C  
ATOM    232  CG2 VAL A  30      57.693  26.792  50.816  1.00 14.98           C  
ATOM    233  N   GLY A  31      53.594  26.393  48.541  1.00 19.89           N  
ATOM    234  CA  GLY A  31      52.157  26.159  48.431  1.00 21.66           C  
ATOM    235  C   GLY A  31      51.472  26.947  47.320  1.00 22.87           C  
ATOM    236  O   GLY A  31      52.113  27.694  46.580  1.00 19.81           O  
ATOM    237  N   GLY A  32      50.160  26.787  47.197  1.00 22.50           N  
ATOM    238  CA  GLY A  32      49.435  27.503  46.166  1.00 26.55           C  
ATOM    239  C   GLY A  32      48.085  26.875  45.880  1.00 29.95           C  
ATOM    240  O   GLY A  32      47.999  25.716  45.476  1.00 30.70           O  
ATOM    241  N   ARG A  33      47.018  27.639  46.088  1.00 31.98           N  
ATOM    242  CA  ARG A  33      45.672  27.124  45.843  1.00 33.33           C  
ATOM    243  C   ARG A  33      44.744  28.211  45.317  1.00 31.54           C  
ATOM    244  O   ARG A  33      44.977  29.406  45.534  1.00 29.86           O  
ATOM    245  CB  ARG A  33      45.090  26.529  47.136  1.00 36.49           C  
ATOM    246  CG  ARG A  33      44.588  27.571  48.138  1.00 42.10           C  
ATOM    247  CD  ARG A  33      43.986  26.934  49.389  1.00 46.40           C  
ATOM    248  NE  ARG A  33      43.053  27.840  50.055  1.00 51.61           N  
ATOM    249  CZ  ARG A  33      41.779  27.553  50.304  1.00 54.88           C  
ATOM    250  NH1 ARG A  33      40.998  28.439  50.916  1.00 55.24           N  
ATOM    251  NH2 ARG A  33      41.283  26.375  49.942  1.00 58.07           N  
ATOM    252  N   GLY A  34      43.691  27.788  44.622  1.00 31.27           N  
ATOM    253  CA  GLY A  34      42.727  28.736  44.099  1.00 29.83           C  
ATOM    254  C   GLY A  34      43.251  29.528  42.930  1.00 29.94           C  
ATOM    255  O   GLY A  34      44.340  29.258  42.422  1.00 30.03           O  
ATOM    256  N   SER A  35      42.467  30.511  42.506  1.00 29.54           N  
ATOM    257  CA  SER A  35      42.832  31.363  41.390  1.00 30.61           C  
ATOM    258  C   SER A  35      43.899  32.412  41.702  1.00 30.95           C  
ATOM    259  O   SER A  35      43.838  33.096  42.733  1.00 30.74           O  
ATOM    260  CB  SER A  35      41.594  32.089  40.865  1.00 31.14           C  
ATOM    261  OG  SER A  35      40.461  31.245  40.931  1.00 37.65           O  
ATOM    262  N   PRO A  36      44.914  32.527  40.826  1.00 29.36           N  
ATOM    263  CA  PRO A  36      45.967  33.525  41.042  1.00 28.96           C  
ATOM    264  C   PRO A  36      45.300  34.897  41.108  1.00 28.85           C  
ATOM    265  O   PRO A  36      44.304  35.135  40.439  1.00 30.11           O  
ATOM    266  CB  PRO A  36      46.871  33.407  39.819  1.00 26.85           C  
ATOM    267  CG  PRO A  36      46.317  32.333  38.976  1.00 28.57           C  
ATOM    268  CD  PRO A  36      45.153  31.684  39.648  1.00 29.22           C  
ATOM    269  N   LYS A  37      45.858  35.807  41.888  1.00 28.02           N  
ATOM    270  CA  LYS A  37      45.248  37.118  42.043  1.00 29.84           C  
ATOM    271  C   LYS A  37      45.534  38.116  40.943  1.00 29.42           C  
ATOM    272  O   LYS A  37      44.686  38.951  40.614  1.00 29.13           O  
ATOM    273  CB  LYS A  37      45.652  37.708  43.387  1.00 30.55           C  
ATOM    274  CG  LYS A  37      44.927  37.049  44.545  1.00 34.17           C  
ATOM    275  CD  LYS A  37      43.498  37.593  44.654  1.00 36.66           C  
ATOM    276  CE  LYS A  37      42.475  36.486  44.808  1.00 39.28           C  
ATOM    277  NZ  LYS A  37      42.314  36.089  46.232  1.00 41.05           N1+
ATOM    278  N   ASP A  38      46.730  38.033  40.373  1.00 27.42           N  
ATOM    279  CA  ASP A  38      47.116  38.950  39.321  1.00 25.09           C  
ATOM    280  C   ASP A  38      48.287  38.351  38.557  1.00 23.59           C  
ATOM    281  O   ASP A  38      48.591  37.170  38.717  1.00 22.07           O  
ATOM    282  CB  ASP A  38      47.483  40.307  39.934  1.00 24.97           C  
ATOM    283  CG  ASP A  38      48.602  40.208  40.956  1.00 24.80           C  
ATOM    284  OD1 ASP A  38      49.165  39.109  41.108  1.00 25.82           O  
ATOM    285  OD2 ASP A  38      48.919  41.228  41.608  1.00 24.79           O  
ATOM    286  N   ALA A  39      48.941  39.159  37.732  1.00 23.08           N  
ATOM    287  CA  ALA A  39      50.067  38.688  36.930  1.00 22.98           C  
ATOM    288  C   ALA A  39      51.257  38.217  37.781  1.00 23.33           C  
ATOM    289  O   ALA A  39      51.881  37.193  37.485  1.00 25.40           O  
ATOM    290  CB  ALA A  39      50.504  39.787  35.974  1.00 22.42           C  
ATOM    291  N   THR A  40      51.564  38.961  38.835  1.00 22.66           N  
ATOM    292  CA  THR A  40      52.664  38.599  39.718  1.00 22.26           C  
ATOM    293  C   THR A  40      52.402  37.208  40.309  1.00 22.18           C  
ATOM    294  O   THR A  40      53.283  36.362  40.318  1.00 20.80           O  
ATOM    295  CB  THR A  40      52.831  39.648  40.860  1.00 22.63           C  
ATOM    296  OG1 THR A  40      53.405  40.846  40.323  1.00 24.34           O  
ATOM    297  CG2 THR A  40      53.746  39.118  41.965  1.00 21.45           C  
ATOM    298  N   ASP A  41      51.185  36.976  40.793  1.00 21.77           N  
ATOM    299  CA  ASP A  41      50.818  35.693  41.366  1.00 20.96           C  
ATOM    300  C   ASP A  41      50.967  34.583  40.325  1.00 21.63           C  
ATOM    301  O   ASP A  41      51.356  33.458  40.657  1.00 20.70           O  
ATOM    302  CB  ASP A  41      49.382  35.761  41.872  1.00 21.62           C  
ATOM    303  CG  ASP A  41      49.109  34.802  43.013  1.00 21.99           C  
ATOM    304  OD1 ASP A  41      47.924  34.669  43.364  1.00 20.17           O  
ATOM    305  OD2 ASP A  41      50.056  34.185  43.554  1.00 22.05           O  
ATOM    306  N   ARG A  42      50.653  34.911  39.072  1.00 20.03           N  
ATOM    307  CA  ARG A  42      50.756  33.970  37.954  1.00 22.09           C  
ATOM    308  C   ARG A  42      52.214  33.572  37.705  1.00 18.93           C  
ATOM    309  O   ARG A  42      52.496  32.455  37.296  1.00 20.04           O  
ATOM    310  CB  ARG A  42      50.174  34.593  36.680  1.00 26.00           C  
ATOM    311  CG  ARG A  42      48.756  34.132  36.354  1.00 35.61           C  
ATOM    312  CD  ARG A  42      48.169  34.929  35.184  1.00 40.24           C  
ATOM    313  NE  ARG A  42      46.890  35.541  35.537  1.00 47.04           N  
ATOM    314  CZ  ARG A  42      46.645  36.850  35.521  1.00 48.04           C  
ATOM    315  NH1 ARG A  42      45.448  37.299  35.862  1.00 50.97           N  
ATOM    316  NH2 ARG A  42      47.584  37.710  35.154  1.00 48.79           N  
ATOM    317  N   CYS A  43      53.141  34.503  37.913  1.00 18.04           N  
ATOM    318  CA  CYS A  43      54.562  34.195  37.760  1.00 18.13           C  
ATOM    319  C   CYS A  43      54.825  33.042  38.718  1.00 15.79           C  
ATOM    320  O   CYS A  43      55.525  32.108  38.399  1.00 18.71           O  
ATOM    321  CB  CYS A  43      55.436  35.364  38.214  1.00 17.98           C  
ATOM    322  SG  CYS A  43      55.360  36.894  37.241  1.00 21.66           S  
ATOM    323  N   CYS A  44      54.246  33.106  39.908  1.00 17.39           N  
ATOM    324  CA  CYS A  44      54.475  32.045  40.877  1.00 17.62           C  
ATOM    325  C   CYS A  44      53.867  30.711  40.499  1.00 17.54           C  
ATOM    326  O   CYS A  44      54.414  29.668  40.869  1.00 17.33           O  
ATOM    327  CB  CYS A  44      53.986  32.490  42.247  1.00 18.62           C  
ATOM    328  SG  CYS A  44      55.063  33.801  42.885  1.00 18.61           S  
ATOM    329  N   VAL A  45      52.744  30.735  39.773  1.00 18.53           N  
ATOM    330  CA  VAL A  45      52.091  29.490  39.331  1.00 17.59           C  
ATOM    331  C   VAL A  45      53.015  28.824  38.317  1.00 17.41           C  
ATOM    332  O   VAL A  45      53.278  27.620  38.367  1.00 18.87           O  
ATOM    333  CB  VAL A  45      50.705  29.754  38.632  1.00 18.03           C  
ATOM    334  CG1 VAL A  45      50.166  28.461  38.032  1.00 13.82           C  
ATOM    335  CG2 VAL A  45      49.697  30.297  39.623  1.00 15.14           C  
ATOM    336  N   THR A  46      53.522  29.625  37.398  1.00 17.59           N  
ATOM    337  CA  THR A  46      54.419  29.125  36.369  1.00 17.81           C  
ATOM    338  C   THR A  46      55.664  28.526  37.008  1.00 18.31           C  
ATOM    339  O   THR A  46      56.112  27.435  36.628  1.00 20.56           O  
ATOM    340  CB  THR A  46      54.812  30.272  35.435  1.00 19.41           C  
ATOM    341  OG1 THR A  46      53.620  30.823  34.872  1.00 19.28           O  
ATOM    342  CG2 THR A  46      55.760  29.795  34.324  1.00 20.87           C  
ATOM    343  N   HIS A  47      56.222  29.239  37.984  1.00 16.52           N  
ATOM    344  CA  HIS A  47      57.414  28.765  38.685  1.00 15.34           C  
ATOM    345  C   HIS A  47      57.136  27.460  39.459  1.00 16.88           C  
ATOM    346  O   HIS A  47      57.945  26.532  39.437  1.00 14.82           O  
ATOM    347  CB  HIS A  47      57.900  29.846  39.635  1.00 15.52           C  
ATOM    348  CG  HIS A  47      59.288  29.625  40.130  1.00 17.95           C  
ATOM    349  ND1 HIS A  47      59.573  29.426  41.463  1.00 19.90           N  
ATOM    350  CD2 HIS A  47      60.472  29.571  39.476  1.00 17.53           C  
ATOM    351  CE1 HIS A  47      60.875  29.257  41.611  1.00 20.01           C  
ATOM    352  NE2 HIS A  47      61.443  29.339  40.421  1.00 19.44           N  
ATOM    353  N   ASP A  48      55.998  27.374  40.146  1.00 16.37           N  
ATOM    354  CA  ASP A  48      55.677  26.136  40.863  1.00 17.71           C  
ATOM    355  C   ASP A  48      55.672  24.976  39.859  1.00 17.91           C  
ATOM    356  O   ASP A  48      56.193  23.896  40.144  1.00 17.23           O  
ATOM    357  CB  ASP A  48      54.292  26.217  41.523  1.00 18.11           C  
ATOM    358  CG  ASP A  48      54.290  27.064  42.794  1.00 21.21           C  
ATOM    359  OD1 ASP A  48      53.194  27.394  43.304  1.00 21.17           O  
ATOM    360  OD2 ASP A  48      55.382  27.390  43.293  1.00 19.86           O  
ATOM    361  N   CYS A  49      55.068  25.206  38.688  1.00 20.20           N  
ATOM    362  CA  CYS A  49      54.969  24.180  37.643  1.00 19.90           C  
ATOM    363  C   CYS A  49      56.349  23.819  37.124  1.00 20.33           C  
ATOM    364  O   CYS A  49      56.602  22.671  36.787  1.00 19.99           O  
ATOM    365  CB  CYS A  49      54.091  24.673  36.489  1.00 21.95           C  
ATOM    366  SG  CYS A  49      52.324  24.797  36.904  1.00 26.10           S  
ATOM    367  N   CYS A  50      57.235  24.810  37.042  1.00 21.30           N  
ATOM    368  CA  CYS A  50      58.605  24.584  36.596  1.00 21.45           C  
ATOM    369  C   CYS A  50      59.311  23.663  37.597  1.00 21.32           C  
ATOM    370  O   CYS A  50      60.039  22.752  37.208  1.00 21.26           O  
ATOM    371  CB  CYS A  50      59.354  25.921  36.493  1.00 20.47           C  
ATOM    372  SG  CYS A  50      60.653  25.986  35.216  1.00 24.46           S  
ATOM    373  N   TYR A  51      59.090  23.883  38.885  1.00 20.85           N  
ATOM    374  CA  TYR A  51      59.722  23.043  39.900  1.00 21.91           C  
ATOM    375  C   TYR A  51      59.118  21.622  39.890  1.00 23.89           C  
ATOM    376  O   TYR A  51      59.833  20.638  40.073  1.00 22.27           O  
ATOM    377  CB  TYR A  51      59.573  23.676  41.289  1.00 21.13           C  
ATOM    378  CG  TYR A  51      60.648  24.699  41.640  1.00 20.40           C  
ATOM    379  CD1 TYR A  51      61.398  25.335  40.646  1.00 19.89           C  
ATOM    380  CD2 TYR A  51      60.905  25.029  42.965  1.00 20.92           C  
ATOM    381  CE1 TYR A  51      62.369  26.270  40.966  1.00 20.81           C  
ATOM    382  CE2 TYR A  51      61.877  25.968  43.300  1.00 21.83           C  
ATOM    383  CZ  TYR A  51      62.601  26.582  42.296  1.00 21.98           C  
ATOM    384  OH  TYR A  51      63.526  27.538  42.609  1.00 21.29           O  
ATOM    385  N   LYS A  52      57.811  21.512  39.673  1.00 25.44           N  
ATOM    386  CA  LYS A  52      57.191  20.191  39.636  1.00 29.26           C  
ATOM    387  C   LYS A  52      57.835  19.383  38.516  1.00 27.73           C  
ATOM    388  O   LYS A  52      58.207  18.238  38.721  1.00 28.96           O  
ATOM    389  CB  LYS A  52      55.684  20.300  39.400  1.00 31.84           C  
ATOM    390  CG  LYS A  52      54.871  20.429  40.678  1.00 39.65           C  
ATOM    391  CD  LYS A  52      53.633  21.290  40.450  1.00 43.10           C  
ATOM    392  CE  LYS A  52      53.030  21.794  41.763  1.00 46.09           C  
ATOM    393  NZ  LYS A  52      53.418  20.987  42.960  1.00 47.85           N1+
ATOM    394  N   ARG A  53      57.969  19.999  37.341  1.00 28.05           N  
ATOM    395  CA  ARG A  53      58.586  19.354  36.179  1.00 29.27           C  
ATOM    396  C   ARG A  53      59.970  18.794  36.521  1.00 30.44           C  
ATOM    397  O   ARG A  53      60.260  17.631  36.256  1.00 30.84           O  
ATOM    398  CB  ARG A  53      58.766  20.358  35.035  1.00 30.00           C  
ATOM    399  CG  ARG A  53      57.540  20.685  34.239  1.00 30.60           C  
ATOM    400  CD  ARG A  53      57.916  20.952  32.774  1.00 32.05           C  
ATOM    401  NE  ARG A  53      58.481  22.282  32.555  1.00 32.91           N  
ATOM    402  CZ  ARG A  53      57.827  23.418  32.775  1.00 32.89           C  
ATOM    403  NH1 ARG A  53      58.422  24.579  32.546  1.00 31.53           N  
ATOM    404  NH2 ARG A  53      56.580  23.389  33.227  1.00 34.11           N  
ATOM    405  N   LEU A  54      60.824  19.647  37.086  1.00 30.15           N  
ATOM    406  CA  LEU A  54      62.184  19.265  37.449  1.00 31.69           C  
ATOM    407  C   LEU A  54      62.182  18.118  38.444  1.00 32.14           C  
ATOM    408  O   LEU A  54      63.026  17.230  38.377  1.00 33.49           O  
ATOM    409  CB  LEU A  54      62.939  20.460  38.061  1.00 32.05           C  
ATOM    410  CG  LEU A  54      63.473  21.577  37.151  1.00 34.60           C  
ATOM    411  CD1 LEU A  54      64.313  22.533  37.966  1.00 34.11           C  
ATOM    412  CD2 LEU A  54      64.304  21.011  36.024  1.00 38.04           C  
ATOM    413  N   GLU A  55      61.244  18.148  39.380  1.00 33.47           N  
ATOM    414  CA  GLU A  55      61.154  17.094  40.373  1.00 36.40           C  
ATOM    415  C   GLU A  55      60.837  15.781  39.675  1.00 37.75           C  
ATOM    416  O   GLU A  55      61.414  14.746  39.997  1.00 38.17           O  
ATOM    417  CB  GLU A  55      60.070  17.425  41.387  1.00 38.25           C  
ATOM    418  CG  GLU A  55      60.634  17.829  42.735  1.00 42.45           C  
ATOM    419  CD  GLU A  55      59.671  18.672  43.525  1.00 44.05           C  
ATOM    420  OE1 GLU A  55      58.440  18.487  43.385  1.00 45.16           O  
ATOM    421  OE2 GLU A  55      60.155  19.525  44.289  1.00 48.13           O  
ATOM    422  N   LYS A  56      59.930  15.838  38.707  1.00 38.49           N  
ATOM    423  CA  LYS A  56      59.552  14.661  37.942  1.00 41.20           C  
ATOM    424  C   LYS A  56      60.774  14.017  37.320  1.00 41.48           C  
ATOM    425  O   LYS A  56      60.942  12.801  37.375  1.00 43.48           O  
ATOM    426  CB  LYS A  56      58.601  15.043  36.820  1.00 42.51           C  
ATOM    427  CG  LYS A  56      57.159  14.784  37.128  1.00 46.37           C  
ATOM    428  CD  LYS A  56      56.323  15.976  36.722  1.00 49.57           C  
ATOM    429  CE  LYS A  56      54.915  15.566  36.342  1.00 52.06           C  
ATOM    430  NZ  LYS A  56      53.934  16.627  36.702  1.00 54.50           N1+
ATOM    431  N   ARG A  57      61.623  14.842  36.718  1.00 40.68           N  
ATOM    432  CA  ARG A  57      62.827  14.355  36.066  1.00 39.56           C  
ATOM    433  C   ARG A  57      63.827  13.875  37.101  1.00 38.70           C  
ATOM    434  O   ARG A  57      64.904  13.401  36.753  1.00 38.31           O  
ATOM    435  CB  ARG A  57      63.453  15.462  35.217  1.00 41.16           C  
ATOM    436  CG  ARG A  57      62.761  15.673  33.884  1.00 46.67           C  
ATOM    437  CD  ARG A  57      62.780  17.136  33.449  1.00 51.21           C  
ATOM    438  NE  ARG A  57      61.749  17.430  32.448  1.00 55.77           N  
ATOM    439  CZ  ARG A  57      61.463  18.649  31.997  1.00 57.26           C  
ATOM    440  NH1 ARG A  57      60.507  18.818  31.085  1.00 57.49           N  
ATOM    441  NH2 ARG A  57      62.131  19.703  32.459  1.00 58.78           N  
ATOM    442  N   GLY A  58      63.468  14.006  38.376  1.00 37.14           N  
ATOM    443  CA  GLY A  58      64.364  13.588  39.438  1.00 35.23           C  
ATOM    444  C   GLY A  58      65.401  14.627  39.853  1.00 35.37           C  
ATOM    445  O   GLY A  58      66.366  14.291  40.537  1.00 36.22           O  
ATOM    446  N   CYS A  59      65.221  15.887  39.461  1.00 33.36           N  
ATOM    447  CA  CYS A  59      66.179  16.939  39.836  1.00 31.95           C  
ATOM    448  C   CYS A  59      65.877  17.543  41.195  1.00 31.05           C  
ATOM    449  O   CYS A  59      64.740  17.504  41.654  1.00 33.50           O  
ATOM    450  CB  CYS A  59      66.153  18.090  38.834  1.00 32.53           C  
ATOM    451  SG  CYS A  59      66.665  17.662  37.151  1.00 33.93           S  
ATOM    452  N   GLY A  60      66.888  18.118  41.834  1.00 28.42           N  
ATOM    453  CA  GLY A  60      66.641  18.772  43.102  1.00 25.89           C  
ATOM    454  C   GLY A  60      66.144  20.178  42.776  1.00 24.89           C  
ATOM    455  O   GLY A  60      66.231  20.601  41.624  1.00 23.09           O  
ATOM    456  N   THR A  61      65.605  20.898  43.759  1.00 22.90           N  
ATOM    457  CA  THR A  61      65.136  22.261  43.526  1.00 23.12           C  
ATOM    458  C   THR A  61      65.569  23.201  44.647  1.00 23.20           C  
ATOM    459  O   THR A  61      66.558  23.925  44.524  1.00 21.94           O  
ATOM    460  CB  THR A  61      63.586  22.339  43.388  1.00 23.91           C  
ATOM    461  OG1 THR A  61      62.970  21.603  44.449  1.00 25.98           O  
ATOM    462  CG2 THR A  61      63.126  21.763  42.050  1.00 24.59           C  
ATOM    463  N   LYS A  62      64.833  23.170  45.750  1.00 22.47           N  
ATOM    464  CA  LYS A  62      65.105  24.049  46.884  1.00 23.96           C  
ATOM    465  C   LYS A  62      66.523  24.032  47.426  1.00 24.99           C  
ATOM    466  O   LYS A  62      67.015  25.063  47.890  1.00 24.84           O  
ATOM    467  CB  LYS A  62      64.145  23.742  48.038  1.00 22.45           C  
ATOM    468  CG  LYS A  62      62.686  24.014  47.733  1.00 20.75           C  
ATOM    469  CD  LYS A  62      61.877  23.803  49.009  1.00 23.06           C  
ATOM    470  CE  LYS A  62      60.387  23.643  48.737  1.00 21.49           C  
ATOM    471  NZ  LYS A  62      60.112  22.389  48.022  1.00 21.56           N1+
ATOM    472  N   PHE A  63      67.179  22.874  47.379  1.00 26.10           N  
ATOM    473  CA  PHE A  63      68.530  22.770  47.913  1.00 27.46           C  
ATOM    474  C   PHE A  63      69.616  22.480  46.886  1.00 28.51           C  
ATOM    475  O   PHE A  63      70.743  22.154  47.246  1.00 30.94           O  
ATOM    476  CB  PHE A  63      68.577  21.715  49.026  1.00 27.83           C  
ATOM    477  CG  PHE A  63      67.454  21.834  50.024  1.00 27.89           C  
ATOM    478  CD1 PHE A  63      67.456  22.846  50.969  1.00 30.42           C  
ATOM    479  CD2 PHE A  63      66.396  20.928  50.018  1.00 29.38           C  
ATOM    480  CE1 PHE A  63      66.420  22.959  51.896  1.00 28.75           C  
ATOM    481  CE2 PHE A  63      65.357  21.031  50.941  1.00 28.11           C  
ATOM    482  CZ  PHE A  63      65.371  22.045  51.878  1.00 28.24           C  
ATOM    483  N   LEU A  64      69.301  22.614  45.605  1.00 27.65           N  
ATOM    484  CA  LEU A  64      70.302  22.355  44.578  1.00 26.56           C  
ATOM    485  C   LEU A  64      70.888  23.672  44.111  1.00 25.88           C  
ATOM    486  O   LEU A  64      70.196  24.489  43.506  1.00 26.06           O  
ATOM    487  CB  LEU A  64      69.665  21.615  43.395  1.00 26.87           C  
ATOM    488  CG  LEU A  64      70.529  21.384  42.154  1.00 27.57           C  
ATOM    489  CD1 LEU A  64      71.617  20.377  42.482  1.00 29.98           C  
ATOM    490  CD2 LEU A  64      69.670  20.857  41.003  1.00 27.93           C  
ATOM    491  N   SER A  65      72.166  23.885  44.387  1.00 26.46           N  
ATOM    492  CA  SER A  65      72.822  25.128  43.980  1.00 28.07           C  
ATOM    493  C   SER A  65      73.214  25.138  42.498  1.00 26.23           C  
ATOM    494  O   SER A  65      73.466  24.099  41.916  1.00 27.35           O  
ATOM    495  CB  SER A  65      74.075  25.352  44.825  1.00 29.86           C  
ATOM    496  OG  SER A  65      75.075  24.424  44.459  1.00 33.89           O  
ATOM    497  N   TYR A  66      73.235  26.320  41.892  1.00 24.65           N  
ATOM    498  CA  TYR A  66      73.645  26.470  40.501  1.00 22.96           C  
ATOM    499  C   TYR A  66      74.425  27.780  40.477  1.00 22.20           C  
ATOM    500  O   TYR A  66      74.445  28.502  41.478  1.00 21.22           O  
ATOM    501  CB  TYR A  66      72.425  26.543  39.552  1.00 21.52           C  
ATOM    502  CG  TYR A  66      71.399  27.607  39.898  1.00 22.65           C  
ATOM    503  CD1 TYR A  66      71.648  28.954  39.638  1.00 21.60           C  
ATOM    504  CD2 TYR A  66      70.178  27.265  40.494  1.00 20.67           C  
ATOM    505  CE1 TYR A  66      70.712  29.940  39.967  1.00 20.91           C  
ATOM    506  CE2 TYR A  66      69.238  28.244  40.827  1.00 18.96           C  
ATOM    507  CZ  TYR A  66      69.513  29.577  40.567  1.00 21.24           C  
ATOM    508  OH  TYR A  66      68.622  30.550  40.971  1.00 19.02           O  
ATOM    509  N   LYS A  67      75.071  28.094  39.363  1.00 20.23           N  
ATOM    510  CA  LYS A  67      75.813  29.344  39.283  1.00 21.16           C  
ATOM    511  C   LYS A  67      75.223  30.169  38.174  1.00 19.80           C  
ATOM    512  O   LYS A  67      74.675  29.612  37.219  1.00 19.78           O  
ATOM    513  CB  LYS A  67      77.304  29.123  38.954  1.00 25.12           C  
ATOM    514  CG  LYS A  67      78.009  27.990  39.655  1.00 27.54           C  
ATOM    515  CD  LYS A  67      79.021  27.423  38.690  1.00 31.94           C  
ATOM    516  CE  LYS A  67      79.982  26.475  39.341  1.00 35.83           C  
ATOM    517  NZ  LYS A  67      80.906  25.944  38.290  1.00 40.79           N1+
ATOM    518  N   PHE A  68      75.327  31.487  38.310  1.00 16.73           N  
ATOM    519  CA  PHE A  68      74.842  32.404  37.294  1.00 18.40           C  
ATOM    520  C   PHE A  68      75.653  33.687  37.369  1.00 18.52           C  
ATOM    521  O   PHE A  68      76.213  34.010  38.404  1.00 18.90           O  
ATOM    522  CB  PHE A  68      73.341  32.707  37.477  1.00 16.95           C  
ATOM    523  CG  PHE A  68      73.020  33.574  38.662  1.00 17.06           C  
ATOM    524  CD1 PHE A  68      72.878  33.020  39.921  1.00 16.95           C  
ATOM    525  CD2 PHE A  68      72.805  34.936  38.505  1.00 18.31           C  
ATOM    526  CE1 PHE A  68      72.525  33.812  41.002  1.00 20.20           C  
ATOM    527  CE2 PHE A  68      72.450  35.742  39.585  1.00 17.23           C  
ATOM    528  CZ  PHE A  68      72.309  35.193  40.829  1.00 15.79           C  
ATOM    529  N   SER A  69      75.740  34.402  36.256  1.00 19.94           N  
ATOM    530  CA  SER A  69      76.460  35.662  36.228  1.00 22.76           C  
ATOM    531  C   SER A  69      75.430  36.722  35.870  1.00 25.82           C  
ATOM    532  O   SER A  69      74.344  36.403  35.391  1.00 27.50           O  
ATOM    533  CB  SER A  69      77.577  35.632  35.177  1.00 22.32           C  
ATOM    534  OG  SER A  69      77.069  35.382  33.879  1.00 24.78           O  
ATOM    535  N   ASN A  70      75.749  37.982  36.112  1.00 27.78           N  
ATOM    536  CA  ASN A  70      74.809  39.036  35.775  1.00 30.33           C  
ATOM    537  C   ASN A  70      75.513  40.321  35.402  1.00 32.16           C  
ATOM    538  O   ASN A  70      76.626  40.591  35.845  1.00 33.35           O  
ATOM    539  CB  ASN A  70      73.886  39.342  36.951  1.00 29.34           C  
ATOM    540  CG  ASN A  70      74.597  40.091  38.057  1.00 29.27           C  
ATOM    541  OD1 ASN A  70      75.301  39.491  38.855  1.00 31.17           O  
ATOM    542  ND2 ASN A  70      74.419  41.412  38.107  1.00 29.17           N  
ATOM    543  N   SER A  71      74.829  41.110  34.591  1.00 35.31           N  
ATOM    544  CA  SER A  71      75.306  42.410  34.168  1.00 36.99           C  
ATOM    545  C   SER A  71      74.060  43.248  34.380  1.00 37.25           C  
ATOM    546  O   SER A  71      73.154  43.245  33.548  1.00 37.41           O  
ATOM    547  CB  SER A  71      75.698  42.392  32.696  1.00 37.35           C  
ATOM    548  OG  SER A  71      76.110  43.683  32.301  1.00 41.86           O  
ATOM    549  N   GLY A  72      74.009  43.945  35.509  1.00 37.88           N  
ATOM    550  CA  GLY A  72      72.835  44.733  35.818  1.00 39.21           C  
ATOM    551  C   GLY A  72      71.714  43.777  36.194  1.00 40.46           C  
ATOM    552  O   GLY A  72      71.842  42.993  37.135  1.00 41.62           O  
ATOM    553  N   SER A  73      70.626  43.821  35.438  1.00 40.47           N  
ATOM    554  CA  SER A  73      69.476  42.973  35.688  1.00 40.65           C  
ATOM    555  C   SER A  73      69.455  41.793  34.739  1.00 40.59           C  
ATOM    556  O   SER A  73      68.538  40.971  34.783  1.00 41.51           O  
ATOM    557  CB  SER A  73      68.188  43.779  35.509  1.00 41.53           C  
ATOM    558  OG  SER A  73      67.920  44.563  36.660  1.00 46.31           O  
ATOM    559  N   ARG A  74      70.447  41.714  33.862  1.00 40.06           N  
ATOM    560  CA  ARG A  74      70.497  40.608  32.915  1.00 39.67           C  
ATOM    561  C   ARG A  74      71.195  39.437  33.572  1.00 36.75           C  
ATOM    562  O   ARG A  74      72.327  39.563  34.046  1.00 35.96           O  
ATOM    563  CB  ARG A  74      71.233  41.021  31.644  1.00 43.00           C  
ATOM    564  CG  ARG A  74      70.783  42.365  31.107  1.00 48.82           C  
ATOM    565  CD  ARG A  74      69.368  42.282  30.547  1.00 53.93           C  
ATOM    566  NE  ARG A  74      69.319  41.436  29.358  1.00 57.54           N  
ATOM    567  CZ  ARG A  74      68.318  40.618  29.054  1.00 58.41           C  
ATOM    568  NH1 ARG A  74      68.378  39.893  27.945  1.00 59.64           N  
ATOM    569  NH2 ARG A  74      67.262  40.521  29.855  1.00 58.72           N  
ATOM    570  N   ILE A  75      70.503  38.303  33.616  1.00 33.34           N  
ATOM    571  CA  ILE A  75      71.047  37.099  34.223  1.00 29.89           C  
ATOM    572  C   ILE A  75      71.385  36.081  33.156  1.00 28.41           C  
ATOM    573  O   ILE A  75      70.665  35.952  32.168  1.00 27.17           O  
ATOM    574  CB  ILE A  75      70.042  36.461  35.198  1.00 29.98           C  
ATOM    575  CG1 ILE A  75      69.991  37.275  36.489  1.00 32.42           C  
ATOM    576  CG2 ILE A  75      70.453  35.020  35.518  1.00 27.65           C  
ATOM    577  CD1 ILE A  75      68.921  38.312  36.494  1.00 33.09           C  
ATOM    578  N   THR A  76      72.483  35.366  33.368  1.00 26.38           N  
ATOM    579  CA  THR A  76      72.925  34.335  32.448  1.00 26.98           C  
ATOM    580  C   THR A  76      73.282  33.106  33.256  1.00 26.48           C  
ATOM    581  O   THR A  76      74.185  33.144  34.087  1.00 26.46           O  
ATOM    582  CB  THR A  76      74.172  34.777  31.667  1.00 28.49           C  
ATOM    583  OG1 THR A  76      73.770  35.616  30.586  1.00 32.47           O  
ATOM    584  CG2 THR A  76      74.916  33.576  31.101  1.00 29.07           C  
ATOM    585  N   CYS A  77      72.563  32.020  33.021  1.00 25.10           N  
ATOM    586  CA  CYS A  77      72.835  30.777  33.720  1.00 24.53           C  
ATOM    587  C   CYS A  77      74.119  30.225  33.128  1.00 26.49           C  
ATOM    588  O   CYS A  77      74.317  30.255  31.912  1.00 26.92           O  
ATOM    589  CB  CYS A  77      71.668  29.804  33.516  1.00 22.68           C  
ATOM    590  SG  CYS A  77      70.160  30.403  34.353  1.00 22.26           S  
ATOM    591  N   ALA A  78      74.990  29.723  33.993  1.00 27.99           N  
ATOM    592  CA  ALA A  78      76.267  29.179  33.557  1.00 30.40           C  
ATOM    593  C   ALA A  78      76.131  27.773  32.994  1.00 31.40           C  
ATOM    594  O   ALA A  78      75.112  27.104  33.174  1.00 28.64           O  
ATOM    595  CB  ALA A  78      77.254  29.169  34.727  1.00 29.39           C  
ATOM    596  N   LYS A  79      77.174  27.338  32.294  1.00 33.64           N  
ATOM    597  CA  LYS A  79      77.209  25.998  31.733  1.00 36.06           C  
ATOM    598  C   LYS A  79      77.353  25.085  32.945  1.00 36.18           C  
ATOM    599  O   LYS A  79      78.232  25.308  33.780  1.00 36.85           O  
ATOM    600  CB  LYS A  79      78.424  25.846  30.816  1.00 39.85           C  
ATOM    601  CG  LYS A  79      78.740  24.410  30.450  1.00 42.27           C  
ATOM    602  CD  LYS A  79      78.883  24.259  28.947  1.00 44.08           C  
ATOM    603  CE  LYS A  79      79.469  22.898  28.576  1.00 44.28           C  
ATOM    604  NZ  LYS A  79      80.054  22.939  27.209  1.00 43.71           N1+
ATOM    605  N   GLN A  80      76.496  24.073  33.056  1.00 34.71           N  
ATOM    606  CA  GLN A  80      76.547  23.173  34.206  1.00 34.38           C  
ATOM    607  C   GLN A  80      75.610  21.985  33.995  1.00 35.08           C  
ATOM    608  O   GLN A  80      74.940  21.901  32.963  1.00 35.76           O  
ATOM    609  CB  GLN A  80      76.134  23.940  35.475  1.00 32.80           C  
ATOM    610  CG  GLN A  80      74.840  24.753  35.316  1.00 31.37           C  
ATOM    611  CD  GLN A  80      74.686  25.861  36.360  1.00 29.78           C  
ATOM    612  OE1 GLN A  80      75.092  25.709  37.516  1.00 27.85           O  
ATOM    613  NE2 GLN A  80      74.094  26.984  35.949  1.00 28.40           N  
ATOM    614  N   ASP A  81      75.561  21.081  34.972  1.00 35.39           N  
ATOM    615  CA  ASP A  81      74.687  19.901  34.921  1.00 37.62           C  
ATOM    616  C   ASP A  81      73.293  20.262  34.392  1.00 37.30           C  
ATOM    617  O   ASP A  81      72.805  21.375  34.588  1.00 38.22           O  
ATOM    618  CB  ASP A  81      74.548  19.286  36.323  1.00 41.31           C  
ATOM    619  CG  ASP A  81      75.834  19.370  37.131  1.00 46.27           C  
ATOM    620  OD1 ASP A  81      76.405  20.484  37.234  1.00 50.05           O  
ATOM    621  OD2 ASP A  81      76.284  18.324  37.664  1.00 48.38           O  
ATOM    622  N   SER A  82      72.644  19.317  33.733  1.00 35.96           N  
ATOM    623  CA  SER A  82      71.318  19.561  33.185  1.00 36.12           C  
ATOM    624  C   SER A  82      70.276  19.989  34.237  1.00 34.02           C  
ATOM    625  O   SER A  82      69.417  20.824  33.963  1.00 33.77           O  
ATOM    626  CB  SER A  82      70.829  18.311  32.459  1.00 37.38           C  
ATOM    627  OG  SER A  82      69.465  18.449  32.103  1.00 43.38           O  
ATOM    628  N   CYS A  83      70.338  19.408  35.429  1.00 32.04           N  
ATOM    629  CA  CYS A  83      69.387  19.770  36.479  1.00 31.76           C  
ATOM    630  C   CYS A  83      69.659  21.191  36.987  1.00 30.63           C  
ATOM    631  O   CYS A  83      68.734  21.996  37.146  1.00 30.63           O  
ATOM    632  CB  CYS A  83      69.464  18.773  37.641  1.00 31.74           C  
ATOM    633  SG  CYS A  83      68.617  17.180  37.360  1.00 34.02           S  
ATOM    634  N   ARG A  84      70.933  21.483  37.238  1.00 30.83           N  
ATOM    635  CA  ARG A  84      71.380  22.793  37.719  1.00 30.22           C  
ATOM    636  C   ARG A  84      71.043  23.882  36.720  1.00 29.02           C  
ATOM    637  O   ARG A  84      70.608  24.977  37.084  1.00 29.45           O  
ATOM    638  CB  ARG A  84      72.891  22.784  37.946  1.00 30.60           C  
ATOM    639  CG  ARG A  84      73.340  22.016  39.179  1.00 31.67           C  
ATOM    640  CD  ARG A  84      74.842  22.114  39.339  1.00 35.26           C  
ATOM    641  NE  ARG A  84      75.379  21.184  40.324  1.00 38.93           N  
ATOM    642  CZ  ARG A  84      74.988  21.127  41.595  1.00 41.20           C  
ATOM    643  NH1 ARG A  84      74.050  21.949  42.044  1.00 44.05           N  
ATOM    644  NH2 ARG A  84      75.556  20.271  42.427  1.00 40.59           N  
ATOM    645  N   SER A  85      71.239  23.552  35.452  1.00 27.70           N  
ATOM    646  CA  SER A  85      70.990  24.457  34.348  1.00 28.37           C  
ATOM    647  C   SER A  85      69.489  24.793  34.157  1.00 27.44           C  
ATOM    648  O   SER A  85      69.139  25.954  33.988  1.00 27.56           O  
ATOM    649  CB  SER A  85      71.592  23.843  33.074  1.00 28.50           C  
ATOM    650  OG  SER A  85      71.216  24.603  31.951  1.00 33.89           O  
ATOM    651  N   GLN A  86      68.626  23.777  34.191  1.00 26.04           N  
ATOM    652  CA  GLN A  86      67.181  23.959  34.041  1.00 25.96           C  
ATOM    653  C   GLN A  86      66.581  24.648  35.275  1.00 24.16           C  
ATOM    654  O   GLN A  86      65.613  25.395  35.168  1.00 23.95           O  
ATOM    655  CB  GLN A  86      66.492  22.597  33.846  1.00 27.54           C  
ATOM    656  CG  GLN A  86      66.571  22.022  32.441  1.00 29.44           C  
ATOM    657  CD  GLN A  86      65.894  20.670  32.350  1.00 33.47           C  
ATOM    658  OE1 GLN A  86      66.561  19.635  32.262  1.00 35.46           O  
ATOM    659  NE2 GLN A  86      64.564  20.668  32.394  1.00 32.67           N  
ATOM    660  N   LEU A  87      67.153  24.376  36.446  1.00 23.17           N  
ATOM    661  CA  LEU A  87      66.670  24.986  37.680  1.00 21.89           C  
ATOM    662  C   LEU A  87      66.935  26.490  37.605  1.00 22.32           C  
ATOM    663  O   LEU A  87      66.065  27.308  37.909  1.00 23.15           O  
ATOM    664  CB  LEU A  87      67.389  24.381  38.898  1.00 20.48           C  
ATOM    665  CG  LEU A  87      67.112  25.066  40.251  1.00 21.85           C  
ATOM    666  CD1 LEU A  87      65.610  25.122  40.468  1.00 20.78           C  
ATOM    667  CD2 LEU A  87      67.794  24.314  41.423  1.00 18.76           C  
ATOM    668  N   CYS A  88      68.149  26.836  37.184  1.00 21.85           N  
ATOM    669  CA  CYS A  88      68.551  28.228  37.053  1.00 20.49           C  
ATOM    670  C   CYS A  88      67.619  28.926  36.073  1.00 19.74           C  
ATOM    671  O   CYS A  88      67.206  30.058  36.304  1.00 21.18           O  
ATOM    672  CB  CYS A  88      70.010  28.326  36.561  1.00 19.32           C  
ATOM    673  SG  CYS A  88      70.608  30.033  36.300  1.00 20.76           S  
ATOM    674  N   GLU A  89      67.265  28.254  34.984  1.00 19.75           N  
ATOM    675  CA  GLU A  89      66.382  28.881  34.003  1.00 19.42           C  
ATOM    676  C   GLU A  89      64.950  29.032  34.523  1.00 19.22           C  
ATOM    677  O   GLU A  89      64.232  29.926  34.101  1.00 19.24           O  
ATOM    678  CB  GLU A  89      66.425  28.104  32.677  1.00 20.84           C  
ATOM    679  CG  GLU A  89      67.820  28.156  31.975  1.00 20.49           C  
ATOM    680  CD  GLU A  89      68.130  29.501  31.320  1.00 21.68           C  
ATOM    681  OE1 GLU A  89      67.206  30.320  31.171  1.00 25.55           O  
ATOM    682  OE2 GLU A  89      69.307  29.752  30.953  1.00 26.23           O  
ATOM    683  N   CYS A  90      64.540  28.162  35.440  1.00 19.14           N  
ATOM    684  CA  CYS A  90      63.208  28.274  36.033  1.00 19.13           C  
ATOM    685  C   CYS A  90      63.209  29.562  36.880  1.00 17.77           C  
ATOM    686  O   CYS A  90      62.306  30.405  36.775  1.00 13.99           O  
ATOM    687  CB  CYS A  90      62.920  27.081  36.970  1.00 19.62           C  
ATOM    688  SG  CYS A  90      62.343  25.508  36.223  1.00 25.45           S  
ATOM    689  N   ASP A  91      64.233  29.694  37.729  1.00 18.28           N  
ATOM    690  CA  ASP A  91      64.370  30.840  38.621  1.00 18.04           C  
ATOM    691  C   ASP A  91      64.529  32.146  37.848  1.00 17.91           C  
ATOM    692  O   ASP A  91      63.987  33.170  38.245  1.00 17.92           O  
ATOM    693  CB  ASP A  91      65.570  30.640  39.547  1.00 17.76           C  
ATOM    694  CG  ASP A  91      65.300  29.646  40.636  1.00 18.14           C  
ATOM    695  OD1 ASP A  91      66.155  29.525  41.528  1.00 17.21           O  
ATOM    696  OD2 ASP A  91      64.241  28.980  40.605  1.00 18.72           O  
ATOM    697  N   LYS A  92      65.267  32.118  36.740  1.00 17.91           N  
ATOM    698  CA  LYS A  92      65.448  33.339  35.941  1.00 19.39           C  
ATOM    699  C   LYS A  92      64.112  33.761  35.311  1.00 18.36           C  
ATOM    700  O   LYS A  92      63.733  34.932  35.354  1.00 18.78           O  
ATOM    701  CB  LYS A  92      66.490  33.102  34.854  1.00 20.64           C  
ATOM    702  CG  LYS A  92      66.580  34.203  33.824  1.00 23.08           C  
ATOM    703  CD  LYS A  92      67.524  33.773  32.706  1.00 25.66           C  
ATOM    704  CE  LYS A  92      67.582  34.766  31.541  1.00 27.43           C  
ATOM    705  NZ  LYS A  92      68.716  34.418  30.625  1.00 28.74           N1+
ATOM    706  N   ALA A  93      63.397  32.800  34.731  1.00 18.69           N  
ATOM    707  CA  ALA A  93      62.095  33.097  34.133  1.00 19.19           C  
ATOM    708  C   ALA A  93      61.168  33.774  35.163  1.00 18.45           C  
ATOM    709  O   ALA A  93      60.460  34.711  34.832  1.00 19.98           O  
ATOM    710  CB  ALA A  93      61.441  31.810  33.600  1.00 16.41           C  
ATOM    711  N   ALA A  94      61.169  33.308  36.413  1.00 17.33           N  
ATOM    712  CA  ALA A  94      60.304  33.922  37.435  1.00 16.63           C  
ATOM    713  C   ALA A  94      60.830  35.288  37.917  1.00 17.76           C  
ATOM    714  O   ALA A  94      60.049  36.221  38.125  1.00 15.73           O  
ATOM    715  CB  ALA A  94      60.128  32.975  38.629  1.00 16.21           C  
ATOM    716  N   ALA A  95      62.145  35.410  38.111  1.00 15.09           N  
ATOM    717  CA  ALA A  95      62.703  36.693  38.528  1.00 17.31           C  
ATOM    718  C   ALA A  95      62.374  37.766  37.491  1.00 18.02           C  
ATOM    719  O   ALA A  95      62.019  38.891  37.834  1.00 20.90           O  
ATOM    720  CB  ALA A  95      64.221  36.588  38.710  1.00 15.85           C  
ATOM    721  N   THR A  96      62.477  37.432  36.214  1.00 20.11           N  
ATOM    722  CA  THR A  96      62.186  38.422  35.184  1.00 21.38           C  
ATOM    723  C   THR A  96      60.681  38.664  35.041  1.00 22.14           C  
ATOM    724  O   THR A  96      60.249  39.774  34.712  1.00 21.29           O  
ATOM    725  CB  THR A  96      62.825  38.021  33.830  1.00 22.53           C  
ATOM    726  OG1 THR A  96      62.422  36.705  33.472  1.00 30.32           O  
ATOM    727  CG2 THR A  96      64.329  38.004  33.953  1.00 25.31           C  
ATOM    728  N   CYS A  97      59.880  37.638  35.317  1.00 21.55           N  
ATOM    729  CA  CYS A  97      58.423  37.774  35.264  1.00 22.39           C  
ATOM    730  C   CYS A  97      57.989  38.768  36.352  1.00 23.74           C  
ATOM    731  O   CYS A  97      57.152  39.630  36.109  1.00 24.35           O  
ATOM    732  CB  CYS A  97      57.756  36.407  35.482  1.00 20.68           C  
ATOM    733  SG  CYS A  97      55.937  36.375  35.354  1.00 23.30           S  
ATOM    734  N   PHE A  98      58.570  38.662  37.548  1.00 24.35           N  
ATOM    735  CA  PHE A  98      58.238  39.589  38.636  1.00 25.02           C  
ATOM    736  C   PHE A  98      58.599  41.028  38.220  1.00 26.30           C  
ATOM    737  O   PHE A  98      57.817  41.973  38.408  1.00 24.01           O  
ATOM    738  CB  PHE A  98      59.036  39.257  39.911  1.00 25.45           C  
ATOM    739  CG  PHE A  98      58.571  38.026  40.644  1.00 25.37           C  
ATOM    740  CD1 PHE A  98      57.253  37.592  40.570  1.00 25.62           C  
ATOM    741  CD2 PHE A  98      59.461  37.319  41.441  1.00 27.32           C  
ATOM    742  CE1 PHE A  98      56.825  36.470  41.282  1.00 26.98           C  
ATOM    743  CE2 PHE A  98      59.049  36.192  42.161  1.00 28.53           C  
ATOM    744  CZ  PHE A  98      57.724  35.771  42.077  1.00 28.74           C  
ATOM    745  N   ALA A  99      59.807  41.188  37.678  1.00 26.88           N  
ATOM    746  CA  ALA A  99      60.288  42.501  37.246  1.00 26.42           C  
ATOM    747  C   ALA A  99      59.347  43.110  36.215  1.00 27.43           C  
ATOM    748  O   ALA A  99      58.976  44.273  36.320  1.00 28.39           O  
ATOM    749  CB  ALA A  99      61.671  42.376  36.664  1.00 27.71           C  
ATOM    750  N   ARG A 100      58.947  42.310  35.233  1.00 29.22           N  
ATOM    751  CA  ARG A 100      58.038  42.754  34.178  1.00 31.95           C  
ATOM    752  C   ARG A 100      56.659  43.169  34.694  1.00 33.44           C  
ATOM    753  O   ARG A 100      55.965  43.942  34.039  1.00 32.97           O  
ATOM    754  CB  ARG A 100      57.845  41.634  33.150  1.00 34.71           C  
ATOM    755  CG  ARG A 100      58.819  41.665  31.997  1.00 39.04           C  
ATOM    756  CD  ARG A 100      58.557  40.528  31.023  1.00 44.09           C  
ATOM    757  NE  ARG A 100      57.428  39.683  31.420  1.00 46.24           N  
ATOM    758  CZ  ARG A 100      57.529  38.381  31.677  1.00 46.79           C  
ATOM    759  NH1 ARG A 100      56.457  37.685  32.030  1.00 47.45           N  
ATOM    760  NH2 ARG A 100      58.706  37.772  31.586  1.00 45.40           N  
ATOM    761  N   ASN A 101      56.265  42.657  35.862  1.00 33.97           N  
ATOM    762  CA  ASN A 101      54.953  42.950  36.433  1.00 34.27           C  
ATOM    763  C   ASN A 101      54.988  43.823  37.680  1.00 35.15           C  
ATOM    764  O   ASN A 101      54.032  43.844  38.450  1.00 35.72           O  
ATOM    765  CB  ASN A 101      54.223  41.645  36.757  1.00 34.07           C  
ATOM    766  CG  ASN A 101      53.896  40.837  35.517  1.00 36.32           C  
ATOM    767  OD1 ASN A 101      53.117  41.265  34.667  1.00 38.13           O  
ATOM    768  ND2 ASN A 101      54.493  39.660  35.406  1.00 36.22           N  
ATOM    769  N   LYS A 102      56.081  44.545  37.874  1.00 36.52           N  
ATOM    770  CA  LYS A 102      56.217  45.423  39.028  1.00 38.72           C  
ATOM    771  C   LYS A 102      55.190  46.555  39.004  1.00 39.87           C  
ATOM    772  O   LYS A 102      54.829  47.082  40.053  1.00 41.30           O  
ATOM    773  CB  LYS A 102      57.619  46.020  39.068  1.00 38.66           C  
ATOM    774  CG  LYS A 102      58.410  45.652  40.299  1.00 42.61           C  
ATOM    775  CD  LYS A 102      59.232  46.831  40.810  1.00 44.28           C  
ATOM    776  CE  LYS A 102      60.618  46.837  40.190  1.00 47.66           C  
ATOM    777  NZ  LYS A 102      61.555  47.757  40.891  1.00 49.26           N1+
ATOM    778  N   THR A 103      54.726  46.929  37.812  1.00 40.24           N  
ATOM    779  CA  THR A 103      53.752  48.011  37.674  1.00 40.79           C  
ATOM    780  C   THR A 103      52.371  47.660  38.198  1.00 40.50           C  
ATOM    781  O   THR A 103      51.620  48.549  38.586  1.00 41.93           O  
ATOM    782  CB  THR A 103      53.600  48.468  36.207  1.00 41.00           C  
ATOM    783  OG1 THR A 103      53.299  47.345  35.375  1.00 43.57           O  
ATOM    784  CG2 THR A 103      54.877  49.102  35.722  1.00 42.24           C  
ATOM    785  N   THR A 104      52.021  46.377  38.210  1.00 39.05           N  
ATOM    786  CA  THR A 104      50.710  45.991  38.705  1.00 37.52           C  
ATOM    787  C   THR A 104      50.803  45.337  40.079  1.00 37.26           C  
ATOM    788  O   THR A 104      49.824  44.784  40.581  1.00 37.86           O  
ATOM    789  CB  THR A 104      50.002  45.039  37.728  1.00 37.75           C  
ATOM    790  OG1 THR A 104      50.819  43.893  37.501  1.00 40.71           O  
ATOM    791  CG2 THR A 104      49.756  45.732  36.390  1.00 38.23           C  
ATOM    792  N   TYR A 105      51.983  45.403  40.688  1.00 36.08           N  
ATOM    793  CA  TYR A 105      52.187  44.827  42.016  1.00 35.83           C  
ATOM    794  C   TYR A 105      51.210  45.499  42.971  1.00 36.44           C  
ATOM    795  O   TYR A 105      51.181  46.727  43.079  1.00 37.90           O  
ATOM    796  CB  TYR A 105      53.626  45.068  42.483  1.00 33.55           C  
ATOM    797  CG  TYR A 105      53.958  44.481  43.840  1.00 32.09           C  
ATOM    798  CD1 TYR A 105      54.622  43.254  43.954  1.00 30.90           C  
ATOM    799  CD2 TYR A 105      53.654  45.172  45.008  1.00 30.74           C  
ATOM    800  CE1 TYR A 105      54.978  42.734  45.207  1.00 28.64           C  
ATOM    801  CE2 TYR A 105      54.002  44.668  46.254  1.00 30.61           C  
ATOM    802  CZ  TYR A 105      54.665  43.453  46.349  1.00 29.03           C  
ATOM    803  OH  TYR A 105      55.018  42.986  47.591  1.00 28.29           O  
ATOM    804  N   ASN A 106      50.415  44.692  43.662  1.00 35.94           N  
ATOM    805  CA  ASN A 106      49.417  45.209  44.580  1.00 36.35           C  
ATOM    806  C   ASN A 106      49.739  44.894  46.036  1.00 35.15           C  
ATOM    807  O   ASN A 106      49.725  43.734  46.457  1.00 33.57           O  
ATOM    808  CB  ASN A 106      48.050  44.637  44.208  1.00 38.31           C  
ATOM    809  CG  ASN A 106      46.911  45.482  44.714  1.00 41.67           C  
ATOM    810  OD1 ASN A 106      45.802  45.425  44.176  1.00 45.83           O  
ATOM    811  ND2 ASN A 106      47.169  46.275  45.757  1.00 39.88           N  
ATOM    812  N   LYS A 107      50.006  45.937  46.810  1.00 33.95           N  
ATOM    813  CA  LYS A 107      50.342  45.756  48.210  1.00 34.78           C  
ATOM    814  C   LYS A 107      49.249  45.098  49.016  1.00 33.14           C  
ATOM    815  O   LYS A 107      49.513  44.596  50.105  1.00 31.79           O  
ATOM    816  CB  LYS A 107      50.722  47.083  48.846  1.00 36.66           C  
ATOM    817  CG  LYS A 107      52.213  47.221  49.013  1.00 42.06           C  
ATOM    818  CD  LYS A 107      52.567  48.509  49.720  1.00 47.06           C  
ATOM    819  CE  LYS A 107      52.324  49.712  48.819  1.00 49.26           C  
ATOM    820  NZ  LYS A 107      52.088  50.938  49.630  1.00 51.53           N1+
ATOM    821  N   LYS A 108      48.026  45.094  48.494  1.00 31.75           N  
ATOM    822  CA  LYS A 108      46.929  44.450  49.214  1.00 32.77           C  
ATOM    823  C   LYS A 108      47.044  42.928  49.115  1.00 31.53           C  
ATOM    824  O   LYS A 108      46.359  42.198  49.834  1.00 31.74           O  
ATOM    825  CB  LYS A 108      45.572  44.912  48.674  1.00 36.05           C  
ATOM    826  CG  LYS A 108      45.309  44.517  47.242  1.00 39.83           C  
ATOM    827  CD  LYS A 108      43.821  44.326  46.995  1.00 45.19           C  
ATOM    828  CE  LYS A 108      43.348  45.165  45.820  1.00 46.48           C  
ATOM    829  NZ  LYS A 108      42.118  45.944  46.168  1.00 50.81           N1+
ATOM    830  N   TYR A 109      47.907  42.449  48.218  1.00 28.84           N  
ATOM    831  CA  TYR A 109      48.121  41.011  48.071  1.00 27.16           C  
ATOM    832  C   TYR A 109      49.478  40.595  48.640  1.00 24.60           C  
ATOM    833  O   TYR A 109      49.814  39.421  48.649  1.00 26.45           O  
ATOM    834  CB  TYR A 109      48.078  40.594  46.601  1.00 29.08           C  
ATOM    835  CG  TYR A 109      46.762  40.814  45.894  1.00 29.44           C  
ATOM    836  CD1 TYR A 109      46.733  41.316  44.591  1.00 31.03           C  
ATOM    837  CD2 TYR A 109      45.553  40.494  46.506  1.00 31.03           C  
ATOM    838  CE1 TYR A 109      45.520  41.496  43.908  1.00 31.59           C  
ATOM    839  CE2 TYR A 109      44.343  40.667  45.842  1.00 33.02           C  
ATOM    840  CZ  TYR A 109      44.334  41.167  44.544  1.00 33.14           C  
ATOM    841  OH  TYR A 109      43.140  41.332  43.898  1.00 35.59           O  
ATOM    842  N   GLN A 110      50.266  41.556  49.098  1.00 22.07           N  
ATOM    843  CA  GLN A 110      51.587  41.248  49.627  1.00 20.57           C  
ATOM    844  C   GLN A 110      51.572  40.171  50.709  1.00 20.71           C  
ATOM    845  O   GLN A 110      52.352  39.226  50.660  1.00 18.98           O  
ATOM    846  CB  GLN A 110      52.238  42.513  50.186  1.00 20.62           C  
ATOM    847  CG  GLN A 110      53.641  42.269  50.715  1.00 21.86           C  
ATOM    848  CD  GLN A 110      54.391  43.559  50.999  1.00 23.70           C  
ATOM    849  OE1 GLN A 110      53.817  44.644  50.950  1.00 24.93           O  
ATOM    850  NE2 GLN A 110      55.679  43.441  51.299  1.00 21.38           N  
ATOM    851  N   TYR A 111      50.674  40.321  51.679  1.00 19.97           N  
ATOM    852  CA  TYR A 111      50.564  39.380  52.779  1.00 22.13           C  
ATOM    853  C   TYR A 111      49.203  38.703  52.775  1.00 23.08           C  
ATOM    854  O   TYR A 111      48.542  38.615  53.798  1.00 24.20           O  
ATOM    855  CB  TYR A 111      50.798  40.120  54.098  1.00 21.04           C  
ATOM    856  CG  TYR A 111      52.203  40.662  54.195  1.00 22.60           C  
ATOM    857  CD1 TYR A 111      53.296  39.792  54.306  1.00 21.51           C  
ATOM    858  CD2 TYR A 111      52.449  42.037  54.201  1.00 21.75           C  
ATOM    859  CE1 TYR A 111      54.594  40.271  54.425  1.00 21.83           C  
ATOM    860  CE2 TYR A 111      53.754  42.530  54.322  1.00 21.92           C  
ATOM    861  CZ  TYR A 111      54.815  41.645  54.438  1.00 22.58           C  
ATOM    862  OH  TYR A 111      56.091  42.139  54.604  1.00 25.98           O  
ATOM    863  N   TYR A 112      48.787  38.227  51.605  1.00 23.56           N  
ATOM    864  CA  TYR A 112      47.501  37.569  51.469  1.00 21.33           C  
ATOM    865  C   TYR A 112      47.520  36.165  52.096  1.00 21.95           C  
ATOM    866  O   TYR A 112      48.306  35.310  51.702  1.00 20.61           O  
ATOM    867  CB  TYR A 112      47.139  37.509  49.984  1.00 24.33           C  
ATOM    868  CG  TYR A 112      45.659  37.339  49.700  1.00 25.61           C  
ATOM    869  CD1 TYR A 112      45.109  36.069  49.576  1.00 26.31           C  
ATOM    870  CD2 TYR A 112      44.808  38.443  49.578  1.00 26.42           C  
ATOM    871  CE1 TYR A 112      43.764  35.890  49.340  1.00 27.07           C  
ATOM    872  CE2 TYR A 112      43.437  38.270  49.337  1.00 24.09           C  
ATOM    873  CZ  TYR A 112      42.931  36.984  49.225  1.00 27.29           C  
ATOM    874  OH  TYR A 112      41.593  36.737  49.017  1.00 29.51           O  
ATOM    875  N   SER A 113      46.662  35.933  53.085  1.00 20.36           N  
ATOM    876  CA  SER A 113      46.593  34.640  53.753  1.00 21.30           C  
ATOM    877  C   SER A 113      45.944  33.591  52.835  1.00 23.13           C  
ATOM    878  O   SER A 113      44.830  33.782  52.330  1.00 22.65           O  
ATOM    879  CB  SER A 113      45.801  34.797  55.047  1.00 23.61           C  
ATOM    880  OG  SER A 113      46.263  33.911  56.046  1.00 27.27           O  
ATOM    881  N   ASN A 114      46.629  32.471  52.645  1.00 22.36           N  
ATOM    882  CA  ASN A 114      46.143  31.442  51.754  1.00 23.81           C  
ATOM    883  C   ASN A 114      44.821  30.786  52.150  1.00 24.99           C  
ATOM    884  O   ASN A 114      44.146  30.205  51.304  1.00 25.42           O  
ATOM    885  CB  ASN A 114      47.235  30.394  51.547  1.00 23.01           C  
ATOM    886  CG  ASN A 114      48.402  30.930  50.717  1.00 24.00           C  
ATOM    887  OD1 ASN A 114      48.440  32.103  50.363  1.00 19.46           O  
ATOM    888  ND2 ASN A 114      49.346  30.064  50.399  1.00 23.00           N  
ATOM    889  N   LYS A 115      44.442  30.886  53.421  1.00 25.66           N  
ATOM    890  CA  LYS A 115      43.175  30.310  53.882  1.00 26.50           C  
ATOM    891  C   LYS A 115      42.013  31.026  53.183  1.00 26.79           C  
ATOM    892  O   LYS A 115      40.886  30.536  53.156  1.00 25.98           O  
ATOM    893  CB  LYS A 115      43.043  30.479  55.398  1.00 27.43           C  
ATOM    894  CG  LYS A 115      42.678  31.889  55.808  1.00 28.41           C  
ATOM    895  CD  LYS A 115      43.555  32.373  56.927  1.00 32.76           C  
ATOM    896  CE  LYS A 115      42.879  32.178  58.277  1.00 34.58           C  
ATOM    897  NZ  LYS A 115      42.809  33.449  59.075  1.00 35.49           N1+
ATOM    898  N   HIS A 116      42.308  32.190  52.614  1.00 25.79           N  
ATOM    899  CA  HIS A 116      41.303  32.986  51.923  1.00 26.83           C  
ATOM    900  C   HIS A 116      41.263  32.795  50.421  1.00 26.10           C  
ATOM    901  O   HIS A 116      40.478  33.454  49.754  1.00 25.64           O  
ATOM    902  CB  HIS A 116      41.525  34.461  52.215  1.00 25.15           C  
ATOM    903  CG  HIS A 116      41.296  34.816  53.642  1.00 26.99           C  
ATOM    904  ND1 HIS A 116      42.056  35.752  54.306  1.00 28.35           N  
ATOM    905  CD2 HIS A 116      40.394  34.355  54.540  1.00 27.29           C  
ATOM    906  CE1 HIS A 116      41.634  35.849  55.556  1.00 27.20           C  
ATOM    907  NE2 HIS A 116      40.630  35.013  55.721  1.00 27.25           N  
ATOM    908  N   CYS A 117      42.095  31.898  49.898  1.00 26.21           N  
ATOM    909  CA  CYS A 117      42.155  31.661  48.456  1.00 25.81           C  
ATOM    910  C   CYS A 117      41.143  30.625  47.969  1.00 27.99           C  
ATOM    911  O   CYS A 117      41.110  29.503  48.469  1.00 27.35           O  
ATOM    912  CB  CYS A 117      43.571  31.223  48.065  1.00 24.17           C  
ATOM    913  SG  CYS A 117      44.830  32.504  48.375  1.00 22.66           S  
ATOM    914  N   ARG A 118      40.329  31.015  46.984  1.00 29.81           N  
ATOM    915  CA  ARG A 118      39.315  30.127  46.406  1.00 31.87           C  
ATOM    916  C   ARG A 118      39.375  30.197  44.890  1.00 31.76           C  
ATOM    917  O   ARG A 118      40.120  30.997  44.320  1.00 29.86           O  
ATOM    918  CB  ARG A 118      37.897  30.534  46.834  1.00 32.40           C  
ATOM    919  CG  ARG A 118      37.702  30.768  48.303  1.00 34.84           C  
ATOM    920  CD  ARG A 118      36.444  30.075  48.838  1.00 35.01           C  
ATOM    921  NE  ARG A 118      36.677  29.616  50.203  1.00 32.72           N  
ATOM    922  CZ  ARG A 118      37.135  30.410  51.159  1.00 33.32           C  
ATOM    923  NH1 ARG A 118      37.337  29.943  52.386  1.00 33.22           N  
ATOM    924  NH2 ARG A 118      37.369  31.687  50.879  1.00 32.22           N  
ATOM    925  N   GLY A 119      38.543  29.389  44.241  1.00 32.72           N  
ATOM    926  CA  GLY A 119      38.522  29.360  42.793  1.00 34.02           C  
ATOM    927  C   GLY A 119      39.178  28.066  42.365  1.00 35.39           C  
ATOM    928  O   GLY A 119      39.678  27.309  43.203  1.00 35.39           O  
ATOM    929  N   SER A 120      39.180  27.785  41.071  1.00 36.78           N  
ATOM    930  CA  SER A 120      39.797  26.555  40.590  1.00 37.54           C  
ATOM    931  C   SER A 120      41.302  26.760  40.579  1.00 37.35           C  
ATOM    932  O   SER A 120      41.782  27.836  40.223  1.00 35.63           O  
ATOM    933  CB  SER A 120      39.310  26.243  39.180  1.00 38.46           C  
ATOM    934  OG  SER A 120      39.077  27.445  38.474  1.00 42.30           O  
ATOM    935  N   THR A 121      42.046  25.737  40.984  1.00 37.46           N  
ATOM    936  CA  THR A 121      43.496  25.836  40.987  1.00 38.02           C  
ATOM    937  C   THR A 121      43.987  25.458  39.609  1.00 37.75           C  
ATOM    938  O   THR A 121      43.716  24.365  39.132  1.00 35.98           O  
ATOM    939  CB  THR A 121      44.110  24.880  41.977  1.00 38.03           C  
ATOM    940  OG1 THR A 121      43.439  25.000  43.232  1.00 40.81           O  
ATOM    941  CG2 THR A 121      45.586  25.221  42.171  1.00 38.89           C  
ATOM    942  N   PRO A 122      44.772  26.342  38.975  1.00 38.15           N  
ATOM    943  CA  PRO A 122      45.278  26.052  37.629  1.00 38.98           C  
ATOM    944  C   PRO A 122      46.246  24.884  37.620  1.00 40.07           C  
ATOM    945  O   PRO A 122      46.994  24.670  38.578  1.00 40.06           O  
ATOM    946  CB  PRO A 122      45.948  27.358  37.216  1.00 39.29           C  
ATOM    947  CG  PRO A 122      46.346  28.001  38.497  1.00 38.84           C  
ATOM    948  CD  PRO A 122      45.277  27.616  39.494  1.00 38.31           C  
ATOM    949  N   ARG A 123      46.218  24.111  36.540  1.00 40.45           N  
ATOM    950  CA  ARG A 123      47.113  22.971  36.425  1.00 43.22           C  
ATOM    951  C   ARG A 123      48.287  23.345  35.539  1.00 40.65           C  
ATOM    952  O   ARG A 123      48.269  24.387  34.892  1.00 42.01           O  
ATOM    953  CB  ARG A 123      46.376  21.763  35.846  1.00 47.01           C  
ATOM    954  CG  ARG A 123      45.278  22.112  34.855  1.00 52.50           C  
ATOM    955  CD  ARG A 123      45.341  21.187  33.632  1.00 57.89           C  
ATOM    956  NE  ARG A 123      44.373  21.554  32.603  1.00 62.10           N  
ATOM    957  CZ  ARG A 123      44.328  22.750  32.024  1.00 64.76           C  
ATOM    958  NH1 ARG A 123      45.189  23.698  32.367  1.00 66.41           N  
ATOM    959  NH2 ARG A 123      43.411  23.007  31.101  1.00 64.86           N  
ATOM    960  N   CYS A 124      49.306  22.497  35.512  1.00 39.45           N  
ATOM    961  CA  CYS A 124      50.504  22.753  34.717  1.00 38.33           C  
ATOM    962  C   CYS A 124      50.468  22.151  33.296  1.00 40.30           C  
ATOM    963  O   CYS A 124      49.369  21.835  32.789  1.00 41.80           O  
ATOM    964  CB  CYS A 124      51.718  22.233  35.487  1.00 35.02           C  
ATOM    965  SG  CYS A 124      51.825  22.878  37.194  1.00 30.36           S  
ATOM    966  OXT CYS A 124      51.551  22.011  32.689  1.00 42.57           O  
TER     967      CYS A 124 
HETATM  968  C1  8IN A 200      60.228  28.660  48.411  1.00 19.73           C  
HETATM  969  C2  8IN A 200      60.172  30.037  48.664  1.00 17.81           C  
HETATM  970  C3  8IN A 200      59.607  30.948  47.693  1.00 17.98           C  
HETATM  971  C4  8IN A 200      59.123  30.419  46.482  1.00 17.58           C  
HETATM  972  C5  8IN A 200      59.216  29.031  46.292  1.00 17.64           C  
HETATM  973  C6  8IN A 200      59.753  28.150  47.224  1.00 18.37           C  
HETATM  974  N7  8IN A 200      59.414  32.343  47.633  1.00 17.35           N  
HETATM  975  C8  8IN A 200      58.793  32.642  46.369  1.00 18.17           C  
HETATM  976  C9  8IN A 200      58.601  31.456  45.625  1.00 16.04           C  
HETATM  977  C10 8IN A 200      57.965  31.254  44.173  1.00 17.85           C  
HETATM  978  C11 8IN A 200      56.961  30.108  44.114  1.00 19.90           C  
HETATM  979  O12 8IN A 200      56.073  30.004  44.928  1.00 21.43           O  
HETATM  980  N13 8IN A 200      57.133  29.234  43.140  1.00 17.74           N  
HETATM  981  C14 8IN A 200      58.356  34.048  45.797  1.00 14.82           C  
HETATM  982  C15 8IN A 200      59.830  33.301  48.746  1.00 19.84           C  
HETATM  983  C16 8IN A 200      61.374  33.356  48.895  1.00 23.63           C  
HETATM  984  C17 8IN A 200      61.926  33.501  50.187  1.00 26.01           C  
HETATM  985  C18 8IN A 200      63.319  33.531  50.299  1.00 26.00           C  
HETATM  986  C19 8IN A 200      64.136  33.411  49.118  1.00 26.30           C  
HETATM  987  C20 8IN A 200      63.623  33.269  47.840  1.00 24.35           C  
HETATM  988  C21 8IN A 200      62.238  33.242  47.733  1.00 23.91           C  
HETATM  989  O22 8IN A 200      59.895  26.764  47.115  1.00 22.00           O  
HETATM  990  C23 8IN A 200      59.326  25.849  46.194  1.00 21.72           C  
HETATM  991  C24 8IN A 200      57.857  25.494  46.567  1.00 20.59           C  
HETATM  992  C25 8IN A 200      57.031  25.129  45.316  1.00 20.38           C  
HETATM  993  P26 8IN A 200      55.385  24.741  45.896  1.00 22.71           P  
HETATM  994  O27 8IN A 200      55.398  23.923  47.015  1.00 18.84           O  
HETATM  995  O28 8IN A 200      54.774  24.125  44.799  1.00 17.56           O1-
HETATM  996  O29 8IN A 200      54.830  26.120  46.186  1.00 17.17           O1-
TER     997      8IN A 200 
HETATM  998  C   478 d   2      58.856  33.570  46.748  0.00  0.00      1db4 C  
HETATM  999  C   478 d   2      59.808  32.545  46.797  0.00  0.00      1db4 C  
HETATM 1000  C   478 d   2      58.050  33.702  45.585  0.00  0.00      1db4 C  
HETATM 1001  C   478 d   2      57.907  32.693  44.654  0.00  0.00      1db4 C  
HETATM 1002  C   478 d   2      59.334  31.370  46.129  0.00  0.00      1db4 C  
HETATM 1003  C   478 d   2      58.472  31.457  45.029  0.00  0.00      1db4 C  
HETATM 1004  N   478 d   2      58.254  30.194  44.496  0.00  0.00      1db4 N  
HETATM 1005  C   478 d   2      58.840  29.261  45.335  0.00  0.00      1db4 C  
HETATM 1006  C   478 d   2      59.457  29.953  46.383  0.00  0.00      1db4 C  
HETATM 1007  C   478 d   2      58.823  27.848  45.294  0.00  0.00      1db4 C  
HETATM 1008  C   478 d   2      59.431  27.119  46.314  0.00  0.00      1db4 C  
HETATM 1009  C   478 d   2      59.943  27.827  47.440  0.00  0.00      1db4 C  
HETATM 1010  C   478 d   2      59.938  29.213  47.486  0.00  0.00      1db4 C  
HETATM 1011  C   478 d   2      58.230  27.127  44.172  0.00  0.00      1db4 C  
HETATM 1012  C   478 d   2      58.056  25.802  44.316  0.00  0.00      1db4 C  
HETATM 1013  C   478 d   2      58.372  25.118  45.628  0.00  0.00      1db4 C  
HETATM 1014  O   478 d   2      59.424  25.748  46.313  0.00  0.00      1db4 O  
HETATM 1015  C   478 d   2      60.489  27.044  48.614  0.00  0.00      1db4 C  
HETATM 1016  C   478 d   2      58.801  23.670  45.375  0.00  0.00      1db4 C  
HETATM 1017  C   478 d   2      57.118  25.145  46.512  0.00  0.00      1db4 C  
HETATM 1018  H   478 d   2      57.659  29.972  43.666  0.00  0.00      1db4 H  
HETATM 1019  C   478 d   2      61.053  32.584  47.599  0.00  0.00      1db4 C  
HETATM 1020  C   478 d   2      62.088  33.487  47.324  0.00  0.00      1db4 C  
HETATM 1021  C   478 d   2      63.421  33.110  47.644  0.00  0.00      1db4 C  
HETATM 1022  C   478 d   2      63.720  32.062  48.491  0.00  0.00      1db4 C  
HETATM 1023  C   478 d   2      62.615  31.504  49.164  0.00  0.00      1db4 C  
HETATM 1024  C   478 d   2      61.305  31.834  48.793  0.00  0.00      1db4 C  
HETATM 1025  N   478 d   2      62.602  30.656  50.262  0.00  0.00      1db4 N  
HETATM 1026  C   478 d   2      60.492  31.335  49.880  0.00  0.00      1db4 C  
HETATM 1027  C   478 d   2      61.299  30.559  50.719  0.00  0.00      1db4 C  
HETATM 1028  C   478 d   2      59.168  31.604  50.296  0.00  0.00      1db4 C  
HETATM 1029  C   478 d   2      60.772  29.888  51.846  0.00  0.00      1db4 C  
HETATM 1030  C   478 d   2      59.417  30.007  52.143  0.00  0.00      1db4 C  
HETATM 1031  C   478 d   2      61.605  29.018  52.670  0.00  0.00      1db4 C  
HETATM 1032  C   478 d   2      58.636  30.932  51.388  0.00  0.00      1db4 C  
HETATM 1033  O   478 d   2      58.864  29.365  53.220  0.00  0.00      1db4 O  
HETATM 1034  C   478 d   2      57.202  31.188  51.795  0.00  0.00      1db4 C  
HETATM 1035  C   478 d   2      59.718  29.048  54.290  0.00  0.00      1db4 C  
HETATM 1036  C   478 d   2      61.079  28.577  53.826  0.00  0.00      1db4 C  
HETATM 1037  C   478 d   2      59.033  27.941  55.101  0.00  0.00      1db4 C  
HETATM 1038  C   478 d   2      59.901  30.299  55.157  0.00  0.00      1db4 C  
HETATM 1039  H   478 d   2      63.438  30.243  50.734  0.00  0.00      1db4 H  
HETATM 1040  O   478 d   2      61.923  34.580  46.530  0.00  0.00      1db4 O  
HETATM 1041  H   478 d   2      61.954  34.318  45.596  0.00  0.00      1db4 H  
HETATM 1042  O   478 d   2      58.817  34.584  47.649  0.00  0.00      1db4 O  
HETATM 1043  H   478 d   2      59.602  34.564  48.218  0.00  0.00      1db4 H  
TER    1044      478 d   2 
CONECT  205  913
CONECT  221  328
CONECT  322  733
CONECT  328  221
CONECT  366  965
CONECT  372  688
CONECT  451  633
CONECT  590  673
CONECT  633  451
CONECT  673  590
CONECT  688  372
CONECT  733  322
CONECT  913  205
CONECT  965  366
CONECT  968  969  973
CONECT  969  968  970
CONECT  970  969  971  974
CONECT  971  970  972  976
CONECT  972  971  973
CONECT  973  968  972  989
CONECT  974  970  975  982
CONECT  975  974  976  981
CONECT  976  971  975  977
CONECT  977  976  978
CONECT  978  977  979  980
CONECT  979  978
CONECT  980  978
CONECT  981  975
CONECT  982  974  983
CONECT  983  982  984  988
CONECT  984  983  985
CONECT  985  984  986
CONECT  986  985  987
CONECT  987  986  988
CONECT  988  983  987
CONECT  989  973  990
CONECT  990  989  991
CONECT  991  990  992
CONECT  992  991  993
CONECT  993  992  994  995  996
CONECT  994  993
CONECT  995  993
CONECT  996  993
CONECT  998  999 1042 1000
CONECT  999  998 1019 1002
CONECT 1000  998 1001
CONECT 1001 1000 1003
CONECT 1002  999 1006 1003
CONECT 1003 1001 1002 1004
CONECT 1004 1003 1005 1018
CONECT 1005 1004 1007 1006
CONECT 1006 1002 1005 1010
CONECT 1007 1005 1011 1008
CONECT 1008 1007 1009 1014
CONECT 1009 1008 1010 1015
CONECT 1010 1006 1009
CONECT 1011 1007 1012
CONECT 1012 1011 1013
CONECT 1013 1012 1016 1017 1014
CONECT 1014 1008 1013
CONECT 1015 1009
CONECT 1016 1013
CONECT 1017 1013
CONECT 1018 1004
CONECT 1019  999 1020 1024
CONECT 1020 1019 1021 1040
CONECT 1021 1020 1022
CONECT 1022 1021 1023
CONECT 1023 1022 1024 1025
CONECT 1024 1019 1023 1026
CONECT 1025 1023 1039 1027
CONECT 1026 1024 1027 1028
CONECT 1027 1025 1026 1029
CONECT 1028 1026 1032
CONECT 1029 1027 1031 1030
CONECT 1030 1029 1032 1033
CONECT 1031 1029 1036
CONECT 1032 1028 1030 1034
CONECT 1033 1030 1035
CONECT 1034 1032
CONECT 1035 1033 1036 1038 1037
CONECT 1036 1031 1035
CONECT 1037 1035
CONECT 1038 1035
CONECT 1039 1025
CONECT 1040 1020 1041
CONECT 1041 1040
CONECT 1042  998 1043
CONECT 1043 1042
END
