# Supplementary material for: A strategy to find novel candidate anti-Alzheimer’s disease drugs by constructing interaction networks between drug targets and natural compounds in medical plants
Source: PeerJ. 2018 May 11;6:e4756. doi: 10.7717/peerj.4756 (PMC5951129; doi:10.7717/peerj.4756)
Supplement: Data S1 — (A) Docking results of 30 proteins with TCM compounds (B) PDB coordinates (C) TCM_compounds_2D_structures (D) Top0.5%_TCM_compounds_3D_structures [file peerj-06-4756-s036.zip › Raw_Data/PDB coordinates/1dqa.pdb]

REMARK   Accelrys Discovery Studio PDB file
REMARK   Created:  Wed Mar 07 16:22:24 �й���׼ʱ�� 2018
CRYST1   73.918  172.630   73.991  90.00 117.50  90.00 P21        
ATOM      1  N   LEU A 462      -3.932  50.314  -0.801  1.00 47.40           N1+
ATOM      2  CA  LEU A 462      -3.717  49.210  -1.783  1.00 46.37           C  
ATOM      3  C   LEU A 462      -4.925  48.287  -1.866  1.00 45.80           C  
ATOM      4  O   LEU A 462      -5.742  48.235  -0.943  1.00 46.37           O  
ATOM      5  CB  LEU A 462      -2.489  48.389  -1.396  1.00 47.25           C  
ATOM      6  CG  LEU A 462      -1.131  49.090  -1.409  1.00 48.27           C  
ATOM      7  CD1 LEU A 462      -0.063  48.150  -0.868  1.00 47.78           C  
ATOM      8  CD2 LEU A 462      -0.792  49.536  -2.825  1.00 48.50           C  
ATOM      9  N   SER A 463      -5.051  47.572  -2.978  1.00 43.65           N  
ATOM     10  CA  SER A 463      -6.162  46.645  -3.145  1.00 43.19           C  
ATOM     11  C   SER A 463      -5.731  45.259  -2.672  1.00 42.55           C  
ATOM     12  O   SER A 463      -4.560  45.030  -2.360  1.00 40.50           O  
ATOM     13  CB  SER A 463      -6.587  46.557  -4.609  1.00 43.04           C  
ATOM     14  OG  SER A 463      -5.703  45.726  -5.340  1.00 42.91           O  
ATOM     15  N   ASP A 464      -6.690  44.338  -2.641  1.00 42.85           N  
ATOM     16  CA  ASP A 464      -6.436  42.967  -2.226  1.00 42.50           C  
ATOM     17  C   ASP A 464      -5.505  42.294  -3.234  1.00 43.39           C  
ATOM     18  O   ASP A 464      -4.485  41.713  -2.856  1.00 41.74           O  
ATOM     19  CB  ASP A 464      -7.761  42.198  -2.095  1.00 40.57           C  
ATOM     20  CG  ASP A 464      -8.482  42.477  -0.776  1.00 40.52           C  
ATOM     21  OD1 ASP A 464      -8.033  43.345   0.006  1.00 40.05           O  
ATOM     22  OD2 ASP A 464      -9.501  41.807  -0.503  1.00 40.65           O  
ATOM     23  N   ALA A 465      -5.825  42.444  -4.520  1.00 45.27           N  
ATOM     24  CA  ALA A 465      -5.022  41.862  -5.597  1.00 46.54           C  
ATOM     25  C   ALA A 465      -3.578  42.355  -5.551  1.00 47.73           C  
ATOM     26  O   ALA A 465      -2.640  41.588  -5.789  1.00 48.17           O  
ATOM     27  CB  ALA A 465      -5.641  42.186  -6.952  1.00 46.15           C  
ATOM     28  N   GLU A 466      -3.406  43.636  -5.237  1.00 48.74           N  
ATOM     29  CA  GLU A 466      -2.078  44.238  -5.159  1.00 49.44           C  
ATOM     30  C   GLU A 466      -1.292  43.716  -3.963  1.00 49.01           C  
ATOM     31  O   GLU A 466      -0.104  43.409  -4.078  1.00 49.19           O  
ATOM     32  CB  GLU A 466      -2.179  45.768  -5.131  1.00 51.26           C  
ATOM     33  CG  GLU A 466      -2.663  46.357  -6.463  1.00 53.85           C  
ATOM     34  CD  GLU A 466      -2.783  47.872  -6.456  1.00 54.78           C  
ATOM     35  OE1 GLU A 466      -3.215  48.437  -5.428  1.00 55.83           O  
ATOM     36  OE2 GLU A 466      -2.461  48.495  -7.494  1.00 55.55           O  
ATOM     37  N   ILE A 467      -1.956  43.609  -2.817  1.00 48.46           N  
ATOM     38  CA  ILE A 467      -1.308  43.097  -1.614  1.00 47.50           C  
ATOM     39  C   ILE A 467      -0.820  41.667  -1.854  1.00 46.68           C  
ATOM     40  O   ILE A 467       0.303  41.317  -1.486  1.00 46.35           O  
ATOM     41  CB  ILE A 467      -2.263  43.162  -0.412  1.00 46.34           C  
ATOM     42  CG1 ILE A 467      -2.464  44.623  -0.017  1.00 46.55           C  
ATOM     43  CG2 ILE A 467      -1.714  42.357   0.760  1.00 46.72           C  
ATOM     44  CD1 ILE A 467      -3.414  44.828   1.128  1.00 46.61           C  
ATOM     45  N   ILE A 468      -1.648  40.876  -2.531  1.00 46.82           N  
ATOM     46  CA  ILE A 468      -1.325  39.491  -2.863  1.00 47.52           C  
ATOM     47  C   ILE A 468      -0.101  39.411  -3.773  1.00 49.45           C  
ATOM     48  O   ILE A 468       0.818  38.623  -3.526  1.00 48.55           O  
ATOM     49  CB  ILE A 468      -2.511  38.802  -3.576  1.00 46.38           C  
ATOM     50  CG1 ILE A 468      -3.673  38.603  -2.599  1.00 45.82           C  
ATOM     51  CG2 ILE A 468      -2.077  37.478  -4.176  1.00 45.42           C  
ATOM     52  CD1 ILE A 468      -4.952  38.120  -3.258  1.00 44.35           C  
ATOM     53  N   GLN A 469      -0.106  40.215  -4.837  1.00 51.90           N  
ATOM     54  CA  GLN A 469       1.001  40.242  -5.793  1.00 53.58           C  
ATOM     55  C   GLN A 469       2.309  40.575  -5.092  1.00 53.14           C  
ATOM     56  O   GLN A 469       3.361  40.040  -5.442  1.00 53.12           O  
ATOM     57  CB  GLN A 469       0.738  41.264  -6.900  1.00 55.85           C  
ATOM     58  CG  GLN A 469       0.552  40.653  -8.285  1.00 59.80           C  
ATOM     59  CD  GLN A 469       0.359  41.708  -9.378  1.00 62.18           C  
ATOM     60  OE1 GLN A 469      -0.534  41.587 -10.226  1.00 62.90           O  
ATOM     61  NE2 GLN A 469       1.199  42.745  -9.362  1.00 60.78           N  
ATOM     62  N   LEU A 470       2.230  41.453  -4.098  1.00 52.91           N  
ATOM     63  CA  LEU A 470       3.403  41.856  -3.334  1.00 54.18           C  
ATOM     64  C   LEU A 470       3.873  40.699  -2.453  1.00 54.42           C  
ATOM     65  O   LEU A 470       5.077  40.503  -2.251  1.00 54.42           O  
ATOM     66  CB  LEU A 470       3.064  43.070  -2.472  1.00 55.47           C  
ATOM     67  CG  LEU A 470       4.215  43.924  -1.930  1.00 57.97           C  
ATOM     68  CD1 LEU A 470       4.938  43.226  -0.788  1.00 58.24           C  
ATOM     69  CD2 LEU A 470       5.176  44.272  -3.060  1.00 58.65           C  
ATOM     70  N   VAL A 471       2.911  39.950  -1.915  1.00 53.49           N  
ATOM     71  CA  VAL A 471       3.205  38.805  -1.063  1.00 52.56           C  
ATOM     72  C   VAL A 471       3.964  37.756  -1.863  1.00 52.91           C  
ATOM     73  O   VAL A 471       5.100  37.432  -1.540  1.00 51.99           O  
ATOM     74  CB  VAL A 471       1.906  38.195  -0.479  1.00 51.95           C  
ATOM     75  CG1 VAL A 471       2.182  36.835   0.155  1.00 51.39           C  
ATOM     76  CG2 VAL A 471       1.315  39.141   0.556  1.00 50.45           C  
ATOM     77  N   ASN A 472       3.347  37.271  -2.936  1.00 53.85           N  
ATOM     78  CA  ASN A 472       3.963  36.260  -3.788  1.00 55.57           C  
ATOM     79  C   ASN A 472       5.343  36.680  -4.299  1.00 56.99           C  
ATOM     80  O   ASN A 472       6.315  35.931  -4.168  1.00 56.06           O  
ATOM     81  CB  ASN A 472       3.044  35.945  -4.971  1.00 55.61           C  
ATOM     82  CG  ASN A 472       1.726  35.327  -4.538  1.00 55.48           C  
ATOM     83  OD1 ASN A 472       1.697  34.432  -3.696  1.00 56.64           O  
ATOM     84  ND2 ASN A 472       0.630  35.798  -5.120  1.00 55.06           N  
ATOM     85  N   ALA A 473       5.328  37.867  -4.898  1.00 58.33           N  
ATOM     86  CA  ALA A 473       6.540  38.443  -5.448  1.00 60.22           C  
ATOM     87  C   ALA A 473       7.628  38.443  -4.383  1.00 60.81           C  
ATOM     88  O   ALA A 473       8.796  38.183  -4.710  1.00 61.40           O  
ATOM     89  CB  ALA A 473       6.304  39.851  -5.963  1.00 59.90           C  
ATOM     90  N   LYS A 474       7.325  38.755  -3.140  1.00 61.30           N  
ATOM     91  CA  LYS A 474       8.450  38.941  -2.198  1.00 62.33           C  
ATOM     92  C   LYS A 474       8.514  37.819  -1.320  1.00 62.52           C  
ATOM     93  O   LYS A 474       8.760  37.873  -0.124  1.00 61.34           O  
ATOM     94  CB  LYS A 474       8.285  40.204  -1.400  1.00 63.44           C  
ATOM     95  CG  LYS A 474       8.355  41.447  -2.275  1.00 65.17           C  
ATOM     96  CD  LYS A 474       9.680  41.528  -3.021  1.00 66.50           C  
ATOM     97  CE  LYS A 474      10.842  41.617  -2.032  1.00 67.35           C  
ATOM     98  NZ  LYS A 474      12.147  41.455  -2.726  1.00 68.40           N1+
ATOM     99  N   HIS A 475       8.254  36.786  -1.942  1.00 62.68           N  
ATOM    100  CA  HIS A 475       8.121  35.625  -1.183  1.00 63.01           C  
ATOM    101  C   HIS A 475       7.891  35.830   0.355  1.00 61.00           C  
ATOM    102  O   HIS A 475       8.611  35.228   1.150  1.00 61.92           O  
ATOM    103  CB  HIS A 475       9.342  34.744  -1.284  1.00 66.84           C  
ATOM    104  CG  HIS A 475       8.929  33.434  -0.621  1.00 70.39           C  
ATOM    105  ND1 HIS A 475       8.941  33.177   0.731  1.00 72.55           N  
ATOM    106  CD2 HIS A 475       8.444  32.317  -1.220  1.00 71.57           C  
ATOM    107  CE1 HIS A 475       8.482  31.949   0.942  1.00 73.14           C  
ATOM    108  NE2 HIS A 475       8.175  31.409  -0.226  1.00 72.95           N  
ATOM    109  N   ILE A 476       6.860  36.675   0.835  1.00 57.60           N  
ATOM    110  CA  ILE A 476       6.415  37.016   2.287  1.00 53.92           C  
ATOM    111  C   ILE A 476       5.562  35.954   3.014  1.00 51.11           C  
ATOM    112  O   ILE A 476       4.594  35.475   2.418  1.00 50.76           O  
ATOM    113  CB  ILE A 476       5.559  38.313   2.253  1.00 54.36           C  
ATOM    114  CG1 ILE A 476       6.381  39.489   1.756  1.00 54.79           C  
ATOM    115  CG2 ILE A 476       4.970  38.611   3.630  1.00 52.78           C  
ATOM    116  CD1 ILE A 476       5.568  40.740   1.515  1.00 55.88           C  
ATOM    117  N   PRO A 477       5.877  35.539   4.311  1.00 48.96           N  
ATOM    118  CA  PRO A 477       5.118  34.502   5.012  1.00 46.52           C  
ATOM    119  C   PRO A 477       3.658  34.918   5.175  1.00 43.51           C  
ATOM    120  O   PRO A 477       3.369  36.055   5.566  1.00 42.80           O  
ATOM    121  CB  PRO A 477       5.808  34.449   6.375  1.00 47.29           C  
ATOM    122  CG  PRO A 477       7.209  34.884   6.076  1.00 48.99           C  
ATOM    123  CD  PRO A 477       6.972  36.045   5.157  1.00 48.74           C  
ATOM    124  N   ALA A 478       2.746  34.005   4.849  1.00 41.04           N  
ATOM    125  CA  ALA A 478       1.315  34.260   4.980  1.00 39.16           C  
ATOM    126  C   ALA A 478       0.979  34.551   6.444  1.00 37.50           C  
ATOM    127  O   ALA A 478       0.088  35.352   6.732  1.00 36.19           O  
ATOM    128  CB  ALA A 478       0.513  33.062   4.473  1.00 39.72           C  
ATOM    129  N   TYR A 479       1.721  33.930   7.364  1.00 36.22           N  
ATOM    130  CA  TYR A 479       1.496  34.142   8.794  1.00 36.36           C  
ATOM    131  C   TYR A 479       1.872  35.539   9.290  1.00 37.08           C  
ATOM    132  O   TYR A 479       1.452  35.944  10.369  1.00 36.27           O  
ATOM    133  CB  TYR A 479       2.175  33.049   9.650  1.00 35.39           C  
ATOM    134  CG  TYR A 479       3.678  32.896   9.489  1.00 32.93           C  
ATOM    135  CD1 TYR A 479       4.565  33.638  10.272  1.00 32.08           C  
ATOM    136  CD2 TYR A 479       4.212  31.994   8.571  1.00 32.69           C  
ATOM    137  CE1 TYR A 479       5.952  33.488  10.144  1.00 32.12           C  
ATOM    138  CE2 TYR A 479       5.601  31.835   8.432  1.00 32.38           C  
ATOM    139  CZ  TYR A 479       6.460  32.587   9.223  1.00 32.51           C  
ATOM    140  OH  TYR A 479       7.825  32.446   9.081  1.00 33.20           O  
ATOM    141  N   LYS A 480       2.629  36.287   8.486  1.00 39.60           N  
ATOM    142  CA  LYS A 480       3.043  37.646   8.853  1.00 41.61           C  
ATOM    143  C   LYS A 480       2.114  38.750   8.320  1.00 42.50           C  
ATOM    144  O   LYS A 480       2.312  39.936   8.612  1.00 42.70           O  
ATOM    145  CB  LYS A 480       4.480  37.907   8.387  1.00 44.77           C  
ATOM    146  CG  LYS A 480       5.551  37.188   9.217  1.00 48.16           C  
ATOM    147  CD  LYS A 480       6.948  37.639   8.811  1.00 52.18           C  
ATOM    148  CE  LYS A 480       8.039  37.041   9.704  1.00 54.96           C  
ATOM    149  NZ  LYS A 480       9.409  37.560   9.350  1.00 55.67           N1+
ATOM    150  N   LEU A 481       1.091  38.353   7.567  1.00 42.48           N  
ATOM    151  CA  LEU A 481       0.139  39.294   6.975  1.00 42.61           C  
ATOM    152  C   LEU A 481      -0.415  40.372   7.914  1.00 44.09           C  
ATOM    153  O   LEU A 481      -0.543  41.529   7.509  1.00 44.42           O  
ATOM    154  CB  LEU A 481      -1.017  38.542   6.311  1.00 40.64           C  
ATOM    155  CG  LEU A 481      -0.751  37.843   4.978  1.00 39.69           C  
ATOM    156  CD1 LEU A 481      -1.926  36.965   4.615  1.00 37.02           C  
ATOM    157  CD2 LEU A 481      -0.511  38.870   3.882  1.00 40.30           C  
ATOM    158  N   GLU A 482      -0.724  40.010   9.160  1.00 44.76           N  
ATOM    159  CA  GLU A 482      -1.269  40.976  10.118  1.00 45.56           C  
ATOM    160  C   GLU A 482      -0.296  42.088  10.500  1.00 48.02           C  
ATOM    161  O   GLU A 482      -0.720  43.182  10.879  1.00 47.97           O  
ATOM    162  CB  GLU A 482      -1.779  40.284  11.390  1.00 43.22           C  
ATOM    163  CG  GLU A 482      -3.124  39.588  11.244  1.00 40.18           C  
ATOM    164  CD  GLU A 482      -3.018  38.176  10.687  1.00 39.87           C  
ATOM    165  OE1 GLU A 482      -1.884  37.712  10.404  1.00 37.15           O  
ATOM    166  OE2 GLU A 482      -4.079  37.528  10.540  1.00 38.80           O  
ATOM    167  N   THR A 483       1.001  41.800  10.431  1.00 50.52           N  
ATOM    168  CA  THR A 483       2.016  42.797  10.768  1.00 53.84           C  
ATOM    169  C   THR A 483       2.241  43.740   9.583  1.00 55.39           C  
ATOM    170  O   THR A 483       2.912  44.768   9.706  1.00 55.96           O  
ATOM    171  CB  THR A 483       3.373  42.137  11.131  1.00 54.34           C  
ATOM    172  OG1 THR A 483       3.977  41.595   9.948  1.00 55.01           O  
ATOM    173  CG2 THR A 483       3.170  41.020  12.160  1.00 54.31           C  
ATOM    174  N   LEU A 484       1.674  43.371   8.440  1.00 57.10           N  
ATOM    175  CA  LEU A 484       1.802  44.140   7.211  1.00 58.68           C  
ATOM    176  C   LEU A 484       0.576  45.031   6.988  1.00 59.23           C  
ATOM    177  O   LEU A 484       0.709  46.212   6.668  1.00 59.55           O  
ATOM    178  CB  LEU A 484       2.015  43.167   6.048  1.00 59.65           C  
ATOM    179  CG  LEU A 484       2.411  43.621   4.643  1.00 61.25           C  
ATOM    180  CD1 LEU A 484       3.123  42.474   3.935  1.00 61.29           C  
ATOM    181  CD2 LEU A 484       1.180  44.063   3.856  1.00 61.69           C  
ATOM    182  N   ILE A 485      -0.612  44.461   7.169  1.00 59.51           N  
ATOM    183  CA  ILE A 485      -1.867  45.195   7.005  1.00 60.16           C  
ATOM    184  C   ILE A 485      -2.249  45.859   8.335  1.00 60.48           C  
ATOM    185  O   ILE A 485      -1.691  45.529   9.386  1.00 60.65           O  
ATOM    186  CB  ILE A 485      -3.001  44.241   6.525  1.00 60.68           C  
ATOM    187  CG1 ILE A 485      -2.606  43.607   5.189  1.00 60.99           C  
ATOM    188  CG2 ILE A 485      -4.329  44.988   6.368  1.00 60.92           C  
ATOM    189  CD1 ILE A 485      -3.674  42.722   4.581  1.00 62.02           C  
ATOM    190  N   GLU A 486      -3.170  46.817   8.285  1.00 60.49           N  
ATOM    191  CA  GLU A 486      -3.603  47.514   9.493  1.00 61.10           C  
ATOM    192  C   GLU A 486      -4.650  46.723  10.276  1.00 58.79           C  
ATOM    193  O   GLU A 486      -4.449  46.400  11.452  1.00 59.67           O  
ATOM    194  CB  GLU A 486      -4.130  48.909   9.142  1.00 64.49           C  
ATOM    195  CG  GLU A 486      -3.065  49.817   8.520  1.00 69.58           C  
ATOM    196  CD  GLU A 486      -3.591  51.197   8.161  1.00 72.75           C  
ATOM    197  OE1 GLU A 486      -3.732  51.485   6.947  1.00 74.17           O  
ATOM    198  OE2 GLU A 486      -3.852  51.995   9.093  1.00 73.98           O  
ATOM    199  N   THR A 487      -5.751  46.394   9.609  1.00 54.86           N  
ATOM    200  CA  THR A 487      -6.831  45.642  10.228  1.00 50.57           C  
ATOM    201  C   THR A 487      -6.611  44.121  10.209  1.00 47.95           C  
ATOM    202  O   THR A 487      -6.117  43.553   9.224  1.00 46.43           O  
ATOM    203  CB  THR A 487      -8.196  46.023   9.600  1.00 51.39           C  
ATOM    204  OG1 THR A 487      -9.139  44.959   9.781  1.00 51.90           O  
ATOM    205  CG2 THR A 487      -8.046  46.336   8.119  1.00 53.10           C  
ATOM    206  N   HIS A 488      -6.954  43.480  11.326  1.00 43.99           N  
ATOM    207  CA  HIS A 488      -6.820  42.035  11.480  1.00 40.38           C  
ATOM    208  C   HIS A 488      -7.709  41.271  10.513  1.00 36.93           C  
ATOM    209  O   HIS A 488      -7.258  40.318   9.883  1.00 35.60           O  
ATOM    210  CB  HIS A 488      -7.169  41.613  12.909  1.00 42.16           C  
ATOM    211  CG  HIS A 488      -6.099  41.918  13.910  1.00 43.41           C  
ATOM    212  ND1 HIS A 488      -6.209  42.937  14.831  1.00 44.04           N  
ATOM    213  CD2 HIS A 488      -4.915  41.311  14.162  1.00 44.32           C  
ATOM    214  CE1 HIS A 488      -5.142  42.940  15.611  1.00 44.35           C  
ATOM    215  NE2 HIS A 488      -4.341  41.963  15.226  1.00 43.79           N  
ATOM    216  N   GLU A 489      -8.967  41.692  10.395  1.00 34.21           N  
ATOM    217  CA  GLU A 489      -9.912  41.013   9.512  1.00 33.54           C  
ATOM    218  C   GLU A 489      -9.460  40.954   8.062  1.00 31.55           C  
ATOM    219  O   GLU A 489      -9.611  39.930   7.403  1.00 31.18           O  
ATOM    220  CB  GLU A 489     -11.317  41.623   9.601  1.00 34.02           C  
ATOM    221  CG  GLU A 489     -12.367  40.774   8.871  1.00 37.91           C  
ATOM    222  CD  GLU A 489     -13.797  41.297   8.999  1.00 38.83           C  
ATOM    223  OE1 GLU A 489     -14.317  41.392  10.132  1.00 39.23           O  
ATOM    224  OE2 GLU A 489     -14.411  41.587   7.950  1.00 41.24           O  
ATOM    225  N   ARG A 490      -8.898  42.049   7.563  1.00 30.71           N  
ATOM    226  CA  ARG A 490      -8.433  42.078   6.183  1.00 30.14           C  
ATOM    227  C   ARG A 490      -7.256  41.123   5.972  1.00 27.58           C  
ATOM    228  O   ARG A 490      -7.125  40.524   4.910  1.00 27.51           O  
ATOM    229  CB  ARG A 490      -8.068  43.504   5.753  1.00 32.87           C  
ATOM    230  CG  ARG A 490      -7.843  43.605   4.257  1.00 36.66           C  
ATOM    231  CD  ARG A 490      -7.576  45.018   3.789  1.00 37.63           C  
ATOM    232  NE  ARG A 490      -7.321  45.016   2.354  1.00 38.58           N  
ATOM    233  CZ  ARG A 490      -6.685  45.981   1.696  1.00 39.65           C  
ATOM    234  NH1 ARG A 490      -6.235  47.056   2.338  1.00 37.44           N  
ATOM    235  NH2 ARG A 490      -6.438  45.833   0.400  1.00 39.76           N  
ATOM    236  N   GLY A 491      -6.402  40.984   6.986  1.00 25.79           N  
ATOM    237  CA  GLY A 491      -5.288  40.058   6.884  1.00 25.09           C  
ATOM    238  C   GLY A 491      -5.818  38.639   6.726  1.00 25.03           C  
ATOM    239  O   GLY A 491      -5.299  37.849   5.936  1.00 24.60           O  
ATOM    240  N   VAL A 492      -6.857  38.323   7.494  1.00 23.26           N  
ATOM    241  CA  VAL A 492      -7.491  37.018   7.449  1.00 23.67           C  
ATOM    242  C   VAL A 492      -8.118  36.827   6.061  1.00 24.24           C  
ATOM    243  O   VAL A 492      -7.946  35.777   5.437  1.00 21.22           O  
ATOM    244  CB  VAL A 492      -8.545  36.885   8.569  1.00 24.04           C  
ATOM    245  CG1 VAL A 492      -9.427  35.638   8.354  1.00 20.22           C  
ATOM    246  CG2 VAL A 492      -7.829  36.804   9.922  1.00 22.74           C  
ATOM    247  N   SER A 493      -8.787  37.869   5.560  1.00 24.55           N  
ATOM    248  CA  SER A 493      -9.392  37.812   4.225  1.00 24.87           C  
ATOM    249  C   SER A 493      -8.342  37.514   3.144  1.00 23.52           C  
ATOM    250  O   SER A 493      -8.554  36.679   2.260  1.00 23.93           O  
ATOM    251  CB  SER A 493     -10.099  39.131   3.895  1.00 25.17           C  
ATOM    252  OG  SER A 493     -10.679  39.070   2.596  1.00 27.67           O  
ATOM    253  N   ILE A 494      -7.227  38.232   3.205  1.00 23.05           N  
ATOM    254  CA  ILE A 494      -6.138  38.064   2.260  1.00 22.87           C  
ATOM    255  C   ILE A 494      -5.577  36.648   2.393  1.00 23.26           C  
ATOM    256  O   ILE A 494      -5.359  35.976   1.392  1.00 22.45           O  
ATOM    257  CB  ILE A 494      -5.007  39.111   2.515  1.00 24.07           C  
ATOM    258  CG1 ILE A 494      -5.514  40.523   2.206  1.00 25.75           C  
ATOM    259  CG2 ILE A 494      -3.785  38.813   1.653  1.00 23.99           C  
ATOM    260  CD1 ILE A 494      -6.025  40.673   0.803  1.00 26.91           C  
ATOM    261  N   ARG A 495      -5.378  36.185   3.630  1.00 23.67           N  
ATOM    262  CA  ARG A 495      -4.854  34.831   3.845  1.00 22.22           C  
ATOM    263  C   ARG A 495      -5.778  33.792   3.199  1.00 21.84           C  
ATOM    264  O   ARG A 495      -5.315  32.867   2.516  1.00 22.67           O  
ATOM    265  CB  ARG A 495      -4.676  34.544   5.344  1.00 22.62           C  
ATOM    266  CG  ARG A 495      -4.038  33.174   5.629  1.00 21.42           C  
ATOM    267  CD  ARG A 495      -3.800  32.959   7.122  1.00 21.44           C  
ATOM    268  NE  ARG A 495      -2.718  33.809   7.597  1.00 19.63           N  
ATOM    269  CZ  ARG A 495      -2.883  34.902   8.337  1.00 20.91           C  
ATOM    270  NH1 ARG A 495      -4.096  35.287   8.727  1.00 22.42           N  
ATOM    271  NH2 ARG A 495      -1.835  35.655   8.616  1.00 22.98           N  
ATOM    272  N   ARG A 496      -7.084  33.974   3.372  1.00 21.14           N  
ATOM    273  CA  ARG A 496      -8.068  33.059   2.782  1.00 22.07           C  
ATOM    274  C   ARG A 496      -7.965  33.063   1.258  1.00 24.22           C  
ATOM    275  O   ARG A 496      -8.126  32.022   0.610  1.00 23.09           O  
ATOM    276  CB  ARG A 496      -9.492  33.435   3.201  1.00 21.25           C  
ATOM    277  CG  ARG A 496      -9.791  33.188   4.686  1.00 22.11           C  
ATOM    278  CD  ARG A 496     -11.037  33.942   5.147  1.00 18.15           C  
ATOM    279  NE  ARG A 496     -12.223  33.582   4.369  1.00 21.45           N  
ATOM    280  CZ  ARG A 496     -13.122  32.654   4.708  1.00 22.60           C  
ATOM    281  NH1 ARG A 496     -13.002  31.936   5.832  1.00 20.50           N  
ATOM    282  NH2 ARG A 496     -14.184  32.470   3.932  1.00 22.22           N  
ATOM    283  N   GLN A 497      -7.688  34.239   0.693  1.00 24.59           N  
ATOM    284  CA  GLN A 497      -7.552  34.371  -0.758  1.00 26.41           C  
ATOM    285  C   GLN A 497      -6.290  33.661  -1.257  1.00 25.92           C  
ATOM    286  O   GLN A 497      -6.326  32.953  -2.267  1.00 26.24           O  
ATOM    287  CB  GLN A 497      -7.557  35.855  -1.147  1.00 27.15           C  
ATOM    288  CG  GLN A 497      -8.895  36.538  -0.864  1.00 28.09           C  
ATOM    289  CD  GLN A 497      -8.875  38.010  -1.241  1.00 31.73           C  
ATOM    290  OE1 GLN A 497      -8.660  38.356  -2.409  1.00 30.66           O  
ATOM    291  NE2 GLN A 497      -9.079  38.884  -0.254  1.00 28.14           N  
ATOM    292  N   LEU A 498      -5.187  33.834  -0.529  1.00 27.10           N  
ATOM    293  CA  LEU A 498      -3.914  33.183  -0.863  1.00 27.71           C  
ATOM    294  C   LEU A 498      -4.058  31.661  -0.779  1.00 27.52           C  
ATOM    295  O   LEU A 498      -3.487  30.917  -1.581  1.00 25.10           O  
ATOM    296  CB  LEU A 498      -2.820  33.615   0.122  1.00 29.66           C  
ATOM    297  CG  LEU A 498      -2.098  34.936  -0.148  1.00 32.07           C  
ATOM    298  CD1 LEU A 498      -3.080  35.974  -0.625  1.00 35.69           C  
ATOM    299  CD2 LEU A 498      -1.398  35.413   1.113  1.00 31.24           C  
ATOM    300  N   LEU A 499      -4.809  31.213   0.223  1.00 26.48           N  
ATOM    301  CA  LEU A 499      -5.035  29.792   0.442  1.00 26.41           C  
ATOM    302  C   LEU A 499      -5.935  29.155  -0.609  1.00 25.73           C  
ATOM    303  O   LEU A 499      -5.653  28.061  -1.086  1.00 24.45           O  
ATOM    304  CB  LEU A 499      -5.630  29.573   1.831  1.00 24.69           C  
ATOM    305  CG  LEU A 499      -6.012  28.140   2.197  1.00 26.24           C  
ATOM    306  CD1 LEU A 499      -4.784  27.240   2.082  1.00 24.37           C  
ATOM    307  CD2 LEU A 499      -6.618  28.104   3.619  1.00 24.64           C  
ATOM    308  N   SER A 500      -7.000  29.855  -0.983  1.00 28.71           N  
ATOM    309  CA  SER A 500      -7.957  29.346  -1.970  1.00 31.55           C  
ATOM    310  C   SER A 500      -7.317  28.899  -3.264  1.00 31.09           C  
ATOM    311  O   SER A 500      -7.790  27.957  -3.897  1.00 30.41           O  
ATOM    312  CB  SER A 500      -9.023  30.393  -2.272  1.00 33.03           C  
ATOM    313  OG  SER A 500      -9.787  30.642  -1.111  1.00 40.87           O  
ATOM    314  N   LYS A 501      -6.254  29.595  -3.661  1.00 32.59           N  
ATOM    315  CA  LYS A 501      -5.533  29.268  -4.884  1.00 34.46           C  
ATOM    316  C   LYS A 501      -4.776  27.955  -4.778  1.00 34.34           C  
ATOM    317  O   LYS A 501      -4.426  27.360  -5.801  1.00 34.48           O  
ATOM    318  CB  LYS A 501      -4.533  30.370  -5.245  1.00 37.72           C  
ATOM    319  CG  LYS A 501      -5.135  31.720  -5.565  1.00 39.69           C  
ATOM    320  CD  LYS A 501      -4.007  32.684  -5.866  1.00 44.76           C  
ATOM    321  CE  LYS A 501      -4.481  34.124  -5.905  1.00 47.78           C  
ATOM    322  NZ  LYS A 501      -3.317  35.014  -6.174  1.00 50.52           N1+
ATOM    323  N   LYS A 502      -4.496  27.514  -3.553  1.00 32.86           N  
ATOM    324  CA  LYS A 502      -3.757  26.266  -3.349  1.00 32.14           C  
ATOM    325  C   LYS A 502      -4.672  25.065  -3.077  1.00 31.60           C  
ATOM    326  O   LYS A 502      -4.197  23.987  -2.725  1.00 31.67           O  
ATOM    327  CB  LYS A 502      -2.778  26.404  -2.180  1.00 32.40           C  
ATOM    328  CG  LYS A 502      -1.814  27.574  -2.242  1.00 34.68           C  
ATOM    329  CD  LYS A 502      -1.159  27.749  -0.881  1.00 37.59           C  
ATOM    330  CE  LYS A 502      -0.410  29.060  -0.754  1.00 41.97           C  
ATOM    331  NZ  LYS A 502      -0.078  29.358   0.680  1.00 45.10           N1+
ATOM    332  N   LEU A 503      -5.978  25.249  -3.228  1.00 30.53           N  
ATOM    333  CA  LEU A 503      -6.913  24.166  -2.960  1.00 30.47           C  
ATOM    334  C   LEU A 503      -7.452  23.474  -4.205  1.00 32.48           C  
ATOM    335  O   LEU A 503      -7.713  24.117  -5.227  1.00 31.47           O  
ATOM    336  CB  LEU A 503      -8.079  24.684  -2.117  1.00 27.68           C  
ATOM    337  CG  LEU A 503      -7.720  25.366  -0.791  1.00 27.80           C  
ATOM    338  CD1 LEU A 503      -8.991  25.827  -0.098  1.00 27.08           C  
ATOM    339  CD2 LEU A 503      -6.927  24.399   0.110  1.00 25.24           C  
ATOM    340  N   SER A 504      -7.638  22.161  -4.102  1.00 33.53           N  
ATOM    341  CA  SER A 504      -8.194  21.379  -5.200  1.00 35.32           C  
ATOM    342  C   SER A 504      -9.628  21.875  -5.455  1.00 36.32           C  
ATOM    343  O   SER A 504     -10.107  21.839  -6.590  1.00 36.25           O  
ATOM    344  CB  SER A 504      -8.171  19.875  -4.874  1.00 36.73           C  
ATOM    345  OG  SER A 504      -8.886  19.580  -3.688  1.00 37.34           O  
ATOM    346  N   GLU A 505     -10.278  22.377  -4.399  1.00 36.09           N  
ATOM    347  CA  GLU A 505     -11.639  22.933  -4.470  1.00 36.55           C  
ATOM    348  C   GLU A 505     -11.507  24.370  -3.960  1.00 36.38           C  
ATOM    349  O   GLU A 505     -11.659  24.634  -2.765  1.00 35.62           O  
ATOM    350  CB  GLU A 505     -12.607  22.164  -3.556  1.00 38.94           C  
ATOM    351  CG  GLU A 505     -12.724  20.659  -3.834  1.00 42.42           C  
ATOM    352  CD  GLU A 505     -13.446  19.897  -2.710  1.00 43.31           C  
ATOM    353  OE1 GLU A 505     -14.698  19.978  -2.633  1.00 43.71           O  
ATOM    354  OE2 GLU A 505     -12.758  19.215  -1.911  1.00 39.22           O  
ATOM    355  N   PRO A 506     -11.240  25.325  -4.868  1.00 35.77           N  
ATOM    356  CA  PRO A 506     -11.071  26.747  -4.547  1.00 34.43           C  
ATOM    357  C   PRO A 506     -12.209  27.377  -3.748  1.00 33.27           C  
ATOM    358  O   PRO A 506     -11.992  28.320  -2.987  1.00 34.13           O  
ATOM    359  CB  PRO A 506     -10.929  27.388  -5.923  1.00 34.66           C  
ATOM    360  CG  PRO A 506     -10.305  26.293  -6.737  1.00 36.32           C  
ATOM    361  CD  PRO A 506     -11.125  25.108  -6.319  1.00 35.70           C  
ATOM    362  N   SER A 507     -13.415  26.847  -3.903  1.00 31.31           N  
ATOM    363  CA  SER A 507     -14.561  27.383  -3.189  1.00 30.87           C  
ATOM    364  C   SER A 507     -14.762  26.783  -1.789  1.00 29.04           C  
ATOM    365  O   SER A 507     -15.745  27.103  -1.120  1.00 28.60           O  
ATOM    366  CB  SER A 507     -15.824  27.174  -4.021  1.00 31.78           C  
ATOM    367  OG  SER A 507     -16.016  25.791  -4.260  1.00 35.53           O  
ATOM    368  N   SER A 508     -13.833  25.934  -1.351  1.00 28.83           N  
ATOM    369  CA  SER A 508     -13.915  25.267  -0.033  1.00 28.25           C  
ATOM    370  C   SER A 508     -14.271  26.168   1.140  1.00 27.31           C  
ATOM    371  O   SER A 508     -15.104  25.815   1.962  1.00 28.02           O  
ATOM    372  CB  SER A 508     -12.589  24.576   0.318  1.00 28.00           C  
ATOM    373  OG  SER A 508     -12.311  23.471  -0.521  1.00 27.51           O  
ATOM    374  N   LEU A 509     -13.650  27.340   1.194  1.00 27.55           N  
ATOM    375  CA  LEU A 509     -13.832  28.295   2.284  1.00 28.37           C  
ATOM    376  C   LEU A 509     -15.137  29.068   2.344  1.00 29.93           C  
ATOM    377  O   LEU A 509     -15.388  29.773   3.321  1.00 30.53           O  
ATOM    378  CB  LEU A 509     -12.664  29.280   2.284  1.00 29.28           C  
ATOM    379  CG  LEU A 509     -11.420  28.969   3.123  1.00 32.08           C  
ATOM    380  CD1 LEU A 509     -11.237  27.480   3.339  1.00 29.95           C  
ATOM    381  CD2 LEU A 509     -10.199  29.601   2.475  1.00 31.02           C  
ATOM    382  N   GLN A 510     -15.983  28.896   1.335  1.00 30.59           N  
ATOM    383  CA  GLN A 510     -17.251  29.613   1.253  1.00 31.64           C  
ATOM    384  C   GLN A 510     -18.066  29.622   2.550  1.00 30.26           C  
ATOM    385  O   GLN A 510     -18.500  30.684   3.005  1.00 28.32           O  
ATOM    386  CB  GLN A 510     -18.086  29.055   0.102  1.00 35.30           C  
ATOM    387  CG  GLN A 510     -19.281  29.914  -0.274  1.00 41.73           C  
ATOM    388  CD  GLN A 510     -20.090  29.333  -1.430  1.00 45.38           C  
ATOM    389  OE1 GLN A 510     -19.589  28.531  -2.229  1.00 47.65           O  
ATOM    390  NE2 GLN A 510     -21.350  29.740  -1.522  1.00 47.71           N  
ATOM    391  N   TYR A 511     -18.255  28.450   3.155  1.00 27.77           N  
ATOM    392  CA  TYR A 511     -19.028  28.362   4.389  1.00 26.41           C  
ATOM    393  C   TYR A 511     -18.234  28.374   5.702  1.00 24.09           C  
ATOM    394  O   TYR A 511     -18.781  28.077   6.770  1.00 21.33           O  
ATOM    395  CB  TYR A 511     -19.996  27.180   4.333  1.00 30.11           C  
ATOM    396  CG  TYR A 511     -21.045  27.347   3.258  1.00 34.10           C  
ATOM    397  CD1 TYR A 511     -20.868  26.796   1.987  1.00 36.62           C  
ATOM    398  CD2 TYR A 511     -22.194  28.101   3.498  1.00 36.99           C  
ATOM    399  CE1 TYR A 511     -21.817  27.000   0.973  1.00 39.11           C  
ATOM    400  CE2 TYR A 511     -23.147  28.313   2.496  1.00 39.07           C  
ATOM    401  CZ  TYR A 511     -22.953  27.762   1.237  1.00 40.25           C  
ATOM    402  OH  TYR A 511     -23.894  27.987   0.250  1.00 42.69           O  
ATOM    403  N   LEU A 512     -16.946  28.696   5.617  1.00 22.27           N  
ATOM    404  CA  LEU A 512     -16.100  28.819   6.818  1.00 21.67           C  
ATOM    405  C   LEU A 512     -16.166  30.317   7.130  1.00 20.67           C  
ATOM    406  O   LEU A 512     -15.601  31.129   6.409  1.00 20.18           O  
ATOM    407  CB  LEU A 512     -14.654  28.429   6.508  1.00 20.20           C  
ATOM    408  CG  LEU A 512     -13.665  28.081   7.637  1.00 24.39           C  
ATOM    409  CD1 LEU A 512     -12.455  28.979   7.593  1.00 23.73           C  
ATOM    410  CD2 LEU A 512     -14.298  28.033   9.029  1.00 21.73           C  
ATOM    411  N   PRO A 513     -16.828  30.695   8.227  1.00 20.65           N  
ATOM    412  CA  PRO A 513     -16.955  32.107   8.593  1.00 19.98           C  
ATOM    413  C   PRO A 513     -15.689  32.761   9.104  1.00 20.44           C  
ATOM    414  O   PRO A 513     -14.789  32.088   9.608  1.00 16.83           O  
ATOM    415  CB  PRO A 513     -18.049  32.080   9.658  1.00 20.76           C  
ATOM    416  CG  PRO A 513     -17.833  30.767  10.326  1.00 19.11           C  
ATOM    417  CD  PRO A 513     -17.545  29.827   9.183  1.00 20.12           C  
ATOM    418  N   TYR A 514     -15.636  34.089   8.981  1.00 20.41           N  
ATOM    419  CA  TYR A 514     -14.482  34.852   9.441  1.00 21.67           C  
ATOM    420  C   TYR A 514     -14.815  36.293   9.823  1.00 22.48           C  
ATOM    421  O   TYR A 514     -14.102  36.894  10.617  1.00 21.15           O  
ATOM    422  CB  TYR A 514     -13.367  34.844   8.388  1.00 22.48           C  
ATOM    423  CG  TYR A 514     -13.555  35.842   7.250  1.00 25.97           C  
ATOM    424  CD1 TYR A 514     -12.928  37.091   7.288  1.00 26.87           C  
ATOM    425  CD2 TYR A 514     -14.349  35.537   6.142  1.00 27.58           C  
ATOM    426  CE1 TYR A 514     -13.081  38.015   6.252  1.00 29.89           C  
ATOM    427  CE2 TYR A 514     -14.506  36.456   5.091  1.00 29.48           C  
ATOM    428  CZ  TYR A 514     -13.867  37.690   5.158  1.00 30.46           C  
ATOM    429  OH  TYR A 514     -14.000  38.602   4.137  1.00 35.78           O  
ATOM    430  N   ARG A 515     -15.902  36.837   9.284  1.00 25.64           N  
ATOM    431  CA  ARG A 515     -16.276  38.225   9.570  1.00 29.81           C  
ATOM    432  C   ARG A 515     -16.889  38.484  10.943  1.00 31.05           C  
ATOM    433  O   ARG A 515     -17.479  37.594  11.571  1.00 30.79           O  
ATOM    434  CB  ARG A 515     -17.224  38.766   8.489  1.00 32.28           C  
ATOM    435  CG  ARG A 515     -16.611  38.849   7.109  1.00 37.08           C  
ATOM    436  CD  ARG A 515     -17.645  39.197   6.034  1.00 43.91           C  
ATOM    437  NE  ARG A 515     -17.124  38.882   4.700  1.00 50.05           N  
ATOM    438  CZ  ARG A 515     -17.835  38.878   3.574  1.00 52.22           C  
ATOM    439  NH1 ARG A 515     -19.129  39.185   3.589  1.00 53.66           N  
ATOM    440  NH2 ARG A 515     -17.254  38.526   2.431  1.00 53.58           N  
ATOM    441  N   ASP A 516     -16.749  39.729  11.385  1.00 33.14           N  
ATOM    442  CA  ASP A 516     -17.293  40.208  12.656  1.00 36.03           C  
ATOM    443  C   ASP A 516     -16.801  39.469  13.889  1.00 35.89           C  
ATOM    444  O   ASP A 516     -17.568  39.227  14.825  1.00 38.14           O  
ATOM    445  CB  ASP A 516     -18.830  40.193  12.650  1.00 38.52           C  
ATOM    446  CG  ASP A 516     -19.443  41.040  11.540  1.00 43.06           C  
ATOM    447  OD1 ASP A 516     -18.756  41.923  10.959  1.00 44.90           O  
ATOM    448  OD2 ASP A 516     -20.642  40.811  11.254  1.00 45.24           O  
ATOM    449  N   TYR A 517     -15.533  39.093  13.891  1.00 36.09           N  
ATOM    450  CA  TYR A 517     -14.970  38.414  15.048  1.00 35.11           C  
ATOM    451  C   TYR A 517     -13.772  39.233  15.507  1.00 34.87           C  
ATOM    452  O   TYR A 517     -13.045  39.778  14.686  1.00 33.29           O  
ATOM    453  CB  TYR A 517     -14.569  36.976  14.700  1.00 34.35           C  
ATOM    454  CG  TYR A 517     -14.042  36.191  15.884  1.00 32.37           C  
ATOM    455  CD1 TYR A 517     -14.911  35.556  16.777  1.00 32.52           C  
ATOM    456  CD2 TYR A 517     -12.672  36.082  16.112  1.00 33.30           C  
ATOM    457  CE1 TYR A 517     -14.419  34.828  17.872  1.00 30.09           C  
ATOM    458  CE2 TYR A 517     -12.173  35.363  17.199  1.00 31.60           C  
ATOM    459  CZ  TYR A 517     -13.048  34.739  18.071  1.00 31.67           C  
ATOM    460  OH  TYR A 517     -12.541  34.025  19.128  1.00 31.12           O  
ATOM    461  N   ASN A 518     -13.580  39.330  16.819  1.00 35.52           N  
ATOM    462  CA  ASN A 518     -12.476  40.106  17.379  1.00 36.38           C  
ATOM    463  C   ASN A 518     -11.138  39.367  17.328  1.00 33.30           C  
ATOM    464  O   ASN A 518     -10.749  38.715  18.292  1.00 32.95           O  
ATOM    465  CB  ASN A 518     -12.801  40.506  18.826  1.00 40.85           C  
ATOM    466  CG  ASN A 518     -11.834  41.547  19.376  1.00 45.02           C  
ATOM    467  OD1 ASN A 518     -10.641  41.280  19.542  1.00 46.34           O  
ATOM    468  ND2 ASN A 518     -12.347  42.746  19.651  1.00 46.19           N  
ATOM    469  N   TYR A 519     -10.392  39.548  16.243  1.00 31.94           N  
ATOM    470  CA  TYR A 519      -9.109  38.869  16.094  1.00 30.42           C  
ATOM    471  C   TYR A 519      -7.963  39.423  16.939  1.00 32.08           C  
ATOM    472  O   TYR A 519      -6.964  38.726  17.171  1.00 30.91           O  
ATOM    473  CB  TYR A 519      -8.715  38.800  14.616  1.00 29.25           C  
ATOM    474  CG  TYR A 519      -9.648  37.935  13.783  1.00 27.51           C  
ATOM    475  CD1 TYR A 519     -10.605  38.506  12.940  1.00 27.14           C  
ATOM    476  CD2 TYR A 519      -9.586  36.541  13.857  1.00 25.85           C  
ATOM    477  CE1 TYR A 519     -11.482  37.707  12.190  1.00 24.79           C  
ATOM    478  CE2 TYR A 519     -10.448  35.741  13.121  1.00 23.94           C  
ATOM    479  CZ  TYR A 519     -11.395  36.323  12.292  1.00 25.10           C  
ATOM    480  OH  TYR A 519     -12.263  35.512  11.591  1.00 21.74           O  
ATOM    481  N   SER A 520      -8.121  40.640  17.453  1.00 32.85           N  
ATOM    482  CA  SER A 520      -7.071  41.254  18.265  1.00 35.37           C  
ATOM    483  C   SER A 520      -6.732  40.453  19.528  1.00 35.46           C  
ATOM    484  O   SER A 520      -5.571  40.396  19.943  1.00 35.01           O  
ATOM    485  CB  SER A 520      -7.438  42.696  18.620  1.00 36.99           C  
ATOM    486  OG  SER A 520      -8.587  42.750  19.445  1.00 41.97           O  
ATOM    487  N   LEU A 521      -7.749  39.841  20.136  1.00 34.75           N  
ATOM    488  CA  LEU A 521      -7.561  39.028  21.338  1.00 35.77           C  
ATOM    489  C   LEU A 521      -6.869  37.695  21.014  1.00 35.47           C  
ATOM    490  O   LEU A 521      -6.136  37.137  21.838  1.00 36.58           O  
ATOM    491  CB  LEU A 521      -8.920  38.749  21.992  1.00 36.19           C  
ATOM    492  CG  LEU A 521      -9.516  39.782  22.958  1.00 38.26           C  
ATOM    493  CD1 LEU A 521      -9.234  41.200  22.493  1.00 38.48           C  
ATOM    494  CD2 LEU A 521     -11.009  39.534  23.108  1.00 37.57           C  
ATOM    495  N   VAL A 522      -7.115  37.205  19.804  1.00 35.48           N  
ATOM    496  CA  VAL A 522      -6.578  35.939  19.310  1.00 36.73           C  
ATOM    497  C   VAL A 522      -5.103  35.969  18.914  1.00 39.03           C  
ATOM    498  O   VAL A 522      -4.347  35.044  19.232  1.00 37.85           O  
ATOM    499  CB  VAL A 522      -7.400  35.450  18.083  1.00 36.69           C  
ATOM    500  CG1 VAL A 522      -6.759  34.209  17.462  1.00 36.62           C  
ATOM    501  CG2 VAL A 522      -8.836  35.165  18.498  1.00 35.12           C  
ATOM    502  N   MET A 523      -4.711  37.009  18.184  1.00 40.57           N  
ATOM    503  CA  MET A 523      -3.336  37.144  17.712  1.00 43.84           C  
ATOM    504  C   MET A 523      -2.345  37.309  18.856  1.00 44.01           C  
ATOM    505  O   MET A 523      -2.583  38.072  19.803  1.00 44.59           O  
ATOM    506  CB  MET A 523      -3.204  38.320  16.737  1.00 46.82           C  
ATOM    507  CG  MET A 523      -4.348  38.475  15.725  1.00 52.38           C  
ATOM    508  SD  MET A 523      -4.822  37.026  14.724  1.00 59.14           S  
ATOM    509  CE  MET A 523      -3.238  36.049  14.714  1.00 56.16           C  
ATOM    510  N   GLY A 524      -1.246  36.565  18.775  1.00 43.38           N  
ATOM    511  CA  GLY A 524      -0.227  36.632  19.808  1.00 41.85           C  
ATOM    512  C   GLY A 524      -0.653  35.973  21.108  1.00 41.62           C  
ATOM    513  O   GLY A 524      -0.015  36.167  22.153  1.00 42.89           O  
ATOM    514  N   ALA A 525      -1.746  35.214  21.077  1.00 37.91           N  
ATOM    515  CA  ALA A 525      -2.187  34.554  22.295  1.00 34.70           C  
ATOM    516  C   ALA A 525      -2.880  33.219  22.109  1.00 31.66           C  
ATOM    517  O   ALA A 525      -2.661  32.298  22.892  1.00 32.36           O  
ATOM    518  CB  ALA A 525      -3.082  35.477  23.110  1.00 33.21           C  
ATOM    519  N   CYS A 526      -3.705  33.104  21.077  1.00 26.87           N  
ATOM    520  CA  CYS A 526      -4.470  31.883  20.903  1.00 23.67           C  
ATOM    521  C   CYS A 526      -4.361  31.125  19.596  1.00 22.11           C  
ATOM    522  O   CYS A 526      -4.673  29.935  19.574  1.00 19.98           O  
ATOM    523  CB  CYS A 526      -5.943  32.173  21.196  1.00 23.18           C  
ATOM    524  SG  CYS A 526      -6.247  32.718  22.905  1.00 25.63           S  
ATOM    525  N   CYS A 527      -3.910  31.772  18.523  1.00 19.56           N  
ATOM    526  CA  CYS A 527      -3.839  31.069  17.239  1.00 20.48           C  
ATOM    527  C   CYS A 527      -3.022  31.838  16.205  1.00 21.07           C  
ATOM    528  O   CYS A 527      -2.964  33.064  16.238  1.00 21.95           O  
ATOM    529  CB  CYS A 527      -5.274  30.861  16.720  1.00 20.71           C  
ATOM    530  SG  CYS A 527      -5.526  29.665  15.367  1.00 18.33           S  
ATOM    531  N   GLU A 528      -2.394  31.110  15.287  1.00 19.64           N  
ATOM    532  CA  GLU A 528      -1.585  31.732  14.235  1.00 19.83           C  
ATOM    533  C   GLU A 528      -2.148  31.342  12.873  1.00 19.65           C  
ATOM    534  O   GLU A 528      -2.938  30.392  12.770  1.00 16.19           O  
ATOM    535  CB  GLU A 528      -0.121  31.258  14.321  1.00 18.94           C  
ATOM    536  CG  GLU A 528       0.605  31.569  15.640  1.00 19.90           C  
ATOM    537  CD  GLU A 528       0.267  30.595  16.784  1.00 21.56           C  
ATOM    538  OE1 GLU A 528       0.277  29.358  16.578  1.00 18.25           O  
ATOM    539  OE2 GLU A 528      -0.004  31.082  17.898  1.00 18.83           O  
ATOM    540  N   ASN A 529      -1.772  32.108  11.842  1.00 19.42           N  
ATOM    541  CA  ASN A 529      -2.187  31.834  10.466  1.00 19.61           C  
ATOM    542  C   ASN A 529      -3.696  31.607  10.393  1.00 18.71           C  
ATOM    543  O   ASN A 529      -4.164  30.651   9.781  1.00 19.23           O  
ATOM    544  CB  ASN A 529      -1.434  30.590   9.979  1.00 20.77           C  
ATOM    545  CG  ASN A 529      -0.795  30.779   8.620  1.00 23.78           C  
ATOM    546  OD1 ASN A 529      -0.608  31.904   8.151  1.00 26.27           O  
ATOM    547  ND2 ASN A 529      -0.438  29.668   7.978  1.00 24.19           N  
ATOM    548  N   VAL A 530      -4.445  32.518  11.007  1.00 18.96           N  
ATOM    549  CA  VAL A 530      -5.897  32.439  11.085  1.00 19.38           C  
ATOM    550  C   VAL A 530      -6.666  32.651   9.783  1.00 20.67           C  
ATOM    551  O   VAL A 530      -6.446  33.648   9.076  1.00 21.17           O  
ATOM    552  CB  VAL A 530      -6.410  33.436  12.133  1.00 20.27           C  
ATOM    553  CG1 VAL A 530      -7.918  33.260  12.346  1.00 20.56           C  
ATOM    554  CG2 VAL A 530      -5.632  33.262  13.432  1.00 17.78           C  
ATOM    555  N   ILE A 531      -7.584  31.724   9.488  1.00 18.44           N  
ATOM    556  CA  ILE A 531      -8.416  31.783   8.288  1.00 18.61           C  
ATOM    557  C   ILE A 531      -9.913  31.901   8.574  1.00 19.21           C  
ATOM    558  O   ILE A 531     -10.722  31.912   7.644  1.00 19.55           O  
ATOM    559  CB  ILE A 531      -8.178  30.568   7.341  1.00 20.14           C  
ATOM    560  CG1 ILE A 531      -8.357  29.237   8.101  1.00 19.47           C  
ATOM    561  CG2 ILE A 531      -6.774  30.655   6.729  1.00 16.93           C  
ATOM    562  CD1 ILE A 531      -8.466  28.016   7.184  1.00 19.34           C  
ATOM    563  N   GLY A 532     -10.270  32.018   9.856  1.00 18.86           N  
ATOM    564  CA  GLY A 532     -11.665  32.145  10.257  1.00 17.89           C  
ATOM    565  C   GLY A 532     -11.918  31.527  11.625  1.00 17.31           C  
ATOM    566  O   GLY A 532     -11.003  31.431  12.456  1.00 15.79           O  
ATOM    567  N   TYR A 533     -13.174  31.187  11.896  1.00 15.23           N  
ATOM    568  CA  TYR A 533     -13.537  30.545  13.151  1.00 16.73           C  
ATOM    569  C   TYR A 533     -14.514  29.412  12.901  1.00 16.50           C  
ATOM    570  O   TYR A 533     -15.272  29.431  11.924  1.00 17.13           O  
ATOM    571  CB  TYR A 533     -14.117  31.536  14.178  1.00 16.78           C  
ATOM    572  CG  TYR A 533     -15.289  32.339  13.685  1.00 21.82           C  
ATOM    573  CD1 TYR A 533     -16.594  31.886  13.857  1.00 20.53           C  
ATOM    574  CD2 TYR A 533     -15.089  33.570  13.049  1.00 24.34           C  
ATOM    575  CE1 TYR A 533     -17.673  32.637  13.410  1.00 23.82           C  
ATOM    576  CE2 TYR A 533     -16.156  34.326  12.599  1.00 24.03           C  
ATOM    577  CZ  TYR A 533     -17.440  33.859  12.778  1.00 24.97           C  
ATOM    578  OH  TYR A 533     -18.494  34.616  12.325  1.00 27.61           O  
ATOM    579  N   MET A 534     -14.511  28.441  13.811  1.00 16.24           N  
ATOM    580  CA  MET A 534     -15.393  27.277  13.713  1.00 16.28           C  
ATOM    581  C   MET A 534     -16.444  27.352  14.792  1.00 15.49           C  
ATOM    582  O   MET A 534     -16.119  27.289  15.969  1.00 14.75           O  
ATOM    583  CB  MET A 534     -14.596  25.976  13.892  1.00 17.42           C  
ATOM    584  CG  MET A 534     -15.457  24.713  13.871  1.00 15.67           C  
ATOM    585  SD  MET A 534     -16.314  24.520  12.312  1.00 15.46           S  
ATOM    586  CE  MET A 534     -14.983  24.799  11.124  1.00  9.53           C  
ATOM    587  N   PRO A 535     -17.719  27.540  14.404  1.00 15.77           N  
ATOM    588  CA  PRO A 535     -18.829  27.625  15.351  1.00 15.53           C  
ATOM    589  C   PRO A 535     -19.205  26.243  15.888  1.00 14.02           C  
ATOM    590  O   PRO A 535     -19.465  25.315  15.107  1.00 14.94           O  
ATOM    591  CB  PRO A 535     -19.979  28.178  14.492  1.00 16.18           C  
ATOM    592  CG  PRO A 535     -19.328  28.768  13.317  1.00 17.31           C  
ATOM    593  CD  PRO A 535     -18.186  27.838  13.044  1.00 14.54           C  
ATOM    594  N   ILE A 536     -19.185  26.089  17.212  1.00 14.16           N  
ATOM    595  CA  ILE A 536     -19.583  24.810  17.823  1.00 13.44           C  
ATOM    596  C   ILE A 536     -20.882  25.103  18.568  1.00 13.85           C  
ATOM    597  O   ILE A 536     -20.913  26.003  19.397  1.00 12.98           O  
ATOM    598  CB  ILE A 536     -18.527  24.283  18.829  1.00 12.35           C  
ATOM    599  CG1 ILE A 536     -17.149  24.169  18.150  1.00 12.69           C  
ATOM    600  CG2 ILE A 536     -18.958  22.897  19.371  1.00 11.62           C  
ATOM    601  CD1 ILE A 536     -17.153  23.270  16.866  1.00 14.61           C  
ATOM    602  N   PRO A 537     -21.982  24.370  18.262  1.00 15.38           N  
ATOM    603  CA  PRO A 537     -23.242  24.637  18.962  1.00 14.49           C  
ATOM    604  C   PRO A 537     -23.111  24.538  20.487  1.00 14.96           C  
ATOM    605  O   PRO A 537     -22.413  23.663  21.006  1.00 12.78           O  
ATOM    606  CB  PRO A 537     -24.188  23.554  18.419  1.00 14.55           C  
ATOM    607  CG  PRO A 537     -23.650  23.260  17.053  1.00 17.09           C  
ATOM    608  CD  PRO A 537     -22.143  23.285  17.270  1.00 13.97           C  
ATOM    609  N   VAL A 538     -23.743  25.475  21.197  1.00 13.42           N  
ATOM    610  CA  VAL A 538     -23.712  25.465  22.655  1.00 11.87           C  
ATOM    611  C   VAL A 538     -25.138  25.272  23.141  1.00 14.55           C  
ATOM    612  O   VAL A 538     -26.044  26.002  22.719  1.00 16.64           O  
ATOM    613  CB  VAL A 538     -23.182  26.812  23.234  1.00 12.80           C  
ATOM    614  CG1 VAL A 538     -23.257  26.814  24.782  1.00 10.07           C  
ATOM    615  CG2 VAL A 538     -21.751  27.059  22.766  1.00 12.02           C  
ATOM    616  N   GLY A 539     -25.334  24.277  24.003  1.00 13.14           N  
ATOM    617  CA  GLY A 539     -26.635  24.033  24.595  1.00 13.97           C  
ATOM    618  C   GLY A 539     -26.521  24.266  26.096  1.00 16.01           C  
ATOM    619  O   GLY A 539     -25.432  24.548  26.580  1.00 16.40           O  
ATOM    620  N   VAL A 540     -27.626  24.188  26.837  1.00 15.01           N  
ATOM    621  CA  VAL A 540     -27.556  24.388  28.279  1.00 16.21           C  
ATOM    622  C   VAL A 540     -28.240  23.251  29.035  1.00 15.54           C  
ATOM    623  O   VAL A 540     -29.298  22.777  28.637  1.00 15.72           O  
ATOM    624  CB  VAL A 540     -28.130  25.785  28.718  1.00 16.19           C  
ATOM    625  CG1 VAL A 540     -29.614  25.884  28.418  1.00 16.69           C  
ATOM    626  CG2 VAL A 540     -27.866  26.027  30.212  1.00 16.02           C  
ATOM    627  N   ALA A 541     -27.593  22.792  30.103  1.00 16.05           N  
ATOM    628  CA  ALA A 541     -28.124  21.722  30.953  1.00 15.25           C  
ATOM    629  C   ALA A 541     -28.247  22.307  32.364  1.00 15.38           C  
ATOM    630  O   ALA A 541     -27.339  22.974  32.842  1.00 16.51           O  
ATOM    631  CB  ALA A 541     -27.167  20.528  30.960  1.00 15.26           C  
ATOM    632  N   GLY A 542     -29.380  22.091  33.010  1.00 15.09           N  
ATOM    633  CA  GLY A 542     -29.553  22.629  34.346  1.00 16.85           C  
ATOM    634  C   GLY A 542     -31.017  22.869  34.687  1.00 15.84           C  
ATOM    635  O   GLY A 542     -31.895  22.646  33.859  1.00 15.31           O  
ATOM    636  N   PRO A 543     -31.302  23.364  35.897  1.00 16.20           N  
ATOM    637  CA  PRO A 543     -30.253  23.697  36.862  1.00 15.35           C  
ATOM    638  C   PRO A 543     -29.533  22.514  37.509  1.00 14.64           C  
ATOM    639  O   PRO A 543     -30.128  21.464  37.776  1.00 13.91           O  
ATOM    640  CB  PRO A 543     -31.005  24.514  37.911  1.00 15.53           C  
ATOM    641  CG  PRO A 543     -32.381  23.842  37.929  1.00 17.63           C  
ATOM    642  CD  PRO A 543     -32.649  23.650  36.438  1.00 15.10           C  
ATOM    643  N   LEU A 544     -28.228  22.673  37.690  1.00 13.18           N  
ATOM    644  CA  LEU A 544     -27.438  21.663  38.377  1.00 15.60           C  
ATOM    645  C   LEU A 544     -27.412  22.162  39.828  1.00 15.70           C  
ATOM    646  O   LEU A 544     -26.803  23.201  40.115  1.00 15.30           O  
ATOM    647  CB  LEU A 544     -26.000  21.605  37.843  1.00 14.36           C  
ATOM    648  CG  LEU A 544     -25.045  20.742  38.691  1.00 14.63           C  
ATOM    649  CD1 LEU A 544     -25.518  19.304  38.718  1.00 17.21           C  
ATOM    650  CD2 LEU A 544     -23.627  20.837  38.143  1.00 16.81           C  
ATOM    651  N   CYS A 545     -28.092  21.438  40.719  1.00 16.03           N  
ATOM    652  CA  CYS A 545     -28.154  21.788  42.146  1.00 16.97           C  
ATOM    653  C   CYS A 545     -26.936  21.196  42.832  1.00 16.35           C  
ATOM    654  O   CYS A 545     -26.873  19.993  43.097  1.00 14.49           O  
ATOM    655  CB  CYS A 545     -29.456  21.270  42.773  1.00 17.07           C  
ATOM    656  SG  CYS A 545     -30.952  21.924  41.902  1.00 23.55           S  
ATOM    657  N   LEU A 546     -25.995  22.072  43.159  1.00 16.62           N  
ATOM    658  CA  LEU A 546     -24.731  21.651  43.725  1.00 17.69           C  
ATOM    659  C   LEU A 546     -24.272  22.548  44.856  1.00 17.19           C  
ATOM    660  O   LEU A 546     -24.122  23.763  44.677  1.00 17.54           O  
ATOM    661  CB  LEU A 546     -23.677  21.690  42.604  1.00 16.25           C  
ATOM    662  CG  LEU A 546     -22.220  21.358  42.945  1.00 15.67           C  
ATOM    663  CD1 LEU A 546     -22.104  19.874  43.342  1.00 16.08           C  
ATOM    664  CD2 LEU A 546     -21.331  21.664  41.703  1.00 16.87           C  
ATOM    665  N   ASP A 547     -24.023  21.926  46.004  1.00 17.51           N  
ATOM    666  CA  ASP A 547     -23.547  22.623  47.196  1.00 18.31           C  
ATOM    667  C   ASP A 547     -24.410  23.840  47.517  1.00 20.32           C  
ATOM    668  O   ASP A 547     -23.897  24.948  47.696  1.00 17.16           O  
ATOM    669  CB  ASP A 547     -22.088  23.038  46.991  1.00 18.07           C  
ATOM    670  CG  ASP A 547     -21.179  21.844  46.758  1.00 17.41           C  
ATOM    671  OD1 ASP A 547     -21.214  20.896  47.580  1.00 14.60           O  
ATOM    672  OD2 ASP A 547     -20.464  21.846  45.738  1.00 17.28           O  
ATOM    673  N   GLU A 548     -25.722  23.609  47.564  1.00 22.81           N  
ATOM    674  CA  GLU A 548     -26.723  24.641  47.849  1.00 26.61           C  
ATOM    675  C   GLU A 548     -26.835  25.762  46.808  1.00 26.81           C  
ATOM    676  O   GLU A 548     -27.485  26.777  47.058  1.00 27.92           O  
ATOM    677  CB  GLU A 548     -26.523  25.214  49.256  1.00 29.30           C  
ATOM    678  CG  GLU A 548     -26.886  24.216  50.357  1.00 37.03           C  
ATOM    679  CD  GLU A 548     -26.154  24.465  51.671  1.00 40.96           C  
ATOM    680  OE1 GLU A 548     -25.582  25.567  51.863  1.00 42.95           O  
ATOM    681  OE2 GLU A 548     -26.141  23.538  52.513  1.00 44.27           O  
ATOM    682  N   LYS A 549     -26.206  25.582  45.646  1.00 25.48           N  
ATOM    683  CA  LYS A 549     -26.287  26.576  44.571  1.00 24.58           C  
ATOM    684  C   LYS A 549     -26.906  25.941  43.331  1.00 24.25           C  
ATOM    685  O   LYS A 549     -27.055  24.725  43.266  1.00 23.46           O  
ATOM    686  CB  LYS A 549     -24.903  27.131  44.231  1.00 27.32           C  
ATOM    687  CG  LYS A 549     -24.244  27.868  45.387  1.00 31.38           C  
ATOM    688  CD  LYS A 549     -22.858  28.358  44.998  1.00 34.70           C  
ATOM    689  CE  LYS A 549     -22.008  28.584  46.228  1.00 35.74           C  
ATOM    690  NZ  LYS A 549     -20.599  28.931  45.893  1.00 39.32           N1+
ATOM    691  N   GLU A 550     -27.325  26.763  42.377  1.00 22.17           N  
ATOM    692  CA  GLU A 550     -27.911  26.253  41.144  1.00 23.29           C  
ATOM    693  C   GLU A 550     -27.128  26.796  39.970  1.00 22.59           C  
ATOM    694  O   GLU A 550     -26.925  28.002  39.865  1.00 23.66           O  
ATOM    695  CB  GLU A 550     -29.389  26.632  41.041  1.00 25.64           C  
ATOM    696  CG  GLU A 550     -30.242  25.860  42.029  1.00 27.36           C  
ATOM    697  CD  GLU A 550     -31.734  26.086  41.878  1.00 32.13           C  
ATOM    698  OE1 GLU A 550     -32.176  26.671  40.864  1.00 32.52           O  
ATOM    699  OE2 GLU A 550     -32.468  25.670  42.801  1.00 34.33           O  
ATOM    700  N   PHE A 551     -26.657  25.898  39.109  1.00 18.77           N  
ATOM    701  CA  PHE A 551     -25.859  26.297  37.952  1.00 17.75           C  
ATOM    702  C   PHE A 551     -26.528  25.944  36.629  1.00 17.00           C  
ATOM    703  O   PHE A 551     -27.197  24.909  36.525  1.00 16.20           O  
ATOM    704  CB  PHE A 551     -24.481  25.610  38.001  1.00 18.15           C  
ATOM    705  CG  PHE A 551     -23.647  25.995  39.192  1.00 16.71           C  
ATOM    706  CD1 PHE A 551     -23.571  25.158  40.302  1.00 17.47           C  
ATOM    707  CD2 PHE A 551     -22.955  27.199  39.210  1.00 17.30           C  
ATOM    708  CE1 PHE A 551     -22.809  25.516  41.427  1.00 17.96           C  
ATOM    709  CE2 PHE A 551     -22.193  27.572  40.331  1.00 18.20           C  
ATOM    710  CZ  PHE A 551     -22.121  26.725  41.440  1.00 16.73           C  
ATOM    711  N   GLN A 552     -26.351  26.816  35.633  1.00 16.01           N  
ATOM    712  CA  GLN A 552     -26.871  26.600  34.276  1.00 14.89           C  
ATOM    713  C   GLN A 552     -25.579  26.347  33.488  1.00 14.38           C  
ATOM    714  O   GLN A 552     -24.827  27.272  33.184  1.00 14.44           O  
ATOM    715  CB  GLN A 552     -27.631  27.848  33.775  1.00 16.41           C  
ATOM    716  CG  GLN A 552     -28.904  28.158  34.577  1.00 19.12           C  
ATOM    717  CD  GLN A 552     -30.031  27.106  34.397  1.00 22.03           C  
ATOM    718  OE1 GLN A 552     -30.067  26.356  33.416  1.00 23.51           O  
ATOM    719  NE2 GLN A 552     -30.950  27.068  35.349  1.00 24.16           N  
ATOM    720  N   VAL A 553     -25.335  25.076  33.170  1.00 12.80           N  
ATOM    721  CA  VAL A 553     -24.102  24.657  32.530  1.00 12.10           C  
ATOM    722  C   VAL A 553     -24.081  24.681  31.005  1.00 12.34           C  
ATOM    723  O   VAL A 553     -24.842  23.963  30.343  1.00 11.95           O  
ATOM    724  CB  VAL A 553     -23.679  23.242  33.043  1.00 11.77           C  
ATOM    725  CG1 VAL A 553     -22.268  22.887  32.558  1.00 12.10           C  
ATOM    726  CG2 VAL A 553     -23.752  23.184  34.597  1.00 11.89           C  
ATOM    727  N   PRO A 554     -23.176  25.486  30.432  1.00 12.90           N  
ATOM    728  CA  PRO A 554     -23.055  25.592  28.976  1.00 13.81           C  
ATOM    729  C   PRO A 554     -22.196  24.439  28.469  1.00 14.05           C  
ATOM    730  O   PRO A 554     -21.183  24.097  29.090  1.00 13.03           O  
ATOM    731  CB  PRO A 554     -22.378  26.956  28.782  1.00 13.69           C  
ATOM    732  CG  PRO A 554     -21.483  27.075  29.984  1.00 13.63           C  
ATOM    733  CD  PRO A 554     -22.256  26.416  31.126  1.00 13.34           C  
ATOM    734  N   MET A 555     -22.611  23.855  27.341  1.00 13.24           N  
ATOM    735  CA  MET A 555     -21.930  22.707  26.740  1.00 12.00           C  
ATOM    736  C   MET A 555     -21.837  22.870  25.212  1.00 13.10           C  
ATOM    737  O   MET A 555     -22.854  22.942  24.540  1.00 12.56           O  
ATOM    738  CB  MET A 555     -22.721  21.426  27.080  1.00 10.73           C  
ATOM    739  CG  MET A 555     -22.904  21.182  28.591  1.00 11.85           C  
ATOM    740  SD  MET A 555     -23.869  19.692  28.981  1.00 13.95           S  
ATOM    741  CE  MET A 555     -22.648  18.427  28.612  1.00 12.66           C  
ATOM    742  N   ALA A 556     -20.618  22.947  24.686  1.00 11.69           N  
ATOM    743  CA  ALA A 556     -20.391  23.082  23.252  1.00 13.31           C  
ATOM    744  C   ALA A 556     -20.153  21.686  22.673  1.00 13.84           C  
ATOM    745  O   ALA A 556     -19.163  21.020  23.007  1.00 14.32           O  
ATOM    746  CB  ALA A 556     -19.190  23.964  22.987  1.00  9.29           C  
ATOM    747  N   THR A 557     -21.023  21.261  21.765  1.00 14.22           N  
ATOM    748  CA  THR A 557     -20.889  19.920  21.209  1.00 13.62           C  
ATOM    749  C   THR A 557     -21.612  19.770  19.874  1.00 13.69           C  
ATOM    750  O   THR A 557     -22.435  20.626  19.505  1.00 13.61           O  
ATOM    751  CB  THR A 557     -21.519  18.894  22.207  1.00 14.19           C  
ATOM    752  OG1 THR A 557     -21.192  17.553  21.822  1.00 14.49           O  
ATOM    753  CG2 THR A 557     -23.058  19.040  22.257  1.00 15.59           C  
ATOM    754  N   THR A 558     -21.274  18.697  19.154  1.00 13.28           N  
ATOM    755  CA  THR A 558     -21.954  18.335  17.904  1.00 14.14           C  
ATOM    756  C   THR A 558     -22.541  16.943  18.082  1.00 13.46           C  
ATOM    757  O   THR A 558     -23.074  16.364  17.150  1.00 13.70           O  
ATOM    758  CB  THR A 558     -21.055  18.412  16.625  1.00 12.34           C  
ATOM    759  OG1 THR A 558     -19.871  17.625  16.790  1.00 12.26           O  
ATOM    760  CG2 THR A 558     -20.654  19.870  16.352  1.00 14.06           C  
ATOM    761  N   GLU A 559     -22.481  16.423  19.306  1.00 14.22           N  
ATOM    762  CA  GLU A 559     -23.046  15.099  19.568  1.00 13.56           C  
ATOM    763  C   GLU A 559     -24.497  15.210  20.047  1.00 13.85           C  
ATOM    764  O   GLU A 559     -24.756  15.714  21.139  1.00 13.17           O  
ATOM    765  CB  GLU A 559     -22.201  14.319  20.602  1.00 14.98           C  
ATOM    766  CG  GLU A 559     -22.806  12.953  20.943  1.00 15.18           C  
ATOM    767  CD  GLU A 559     -21.877  11.999  21.698  1.00 18.34           C  
ATOM    768  OE1 GLU A 559     -20.889  12.447  22.325  1.00 15.10           O  
ATOM    769  OE2 GLU A 559     -22.164  10.779  21.668  1.00 17.20           O  
ATOM    770  N   GLY A 560     -25.441  14.784  19.205  1.00 11.65           N  
ATOM    771  CA  GLY A 560     -26.838  14.807  19.593  1.00 13.97           C  
ATOM    772  C   GLY A 560     -27.006  13.918  20.816  1.00 13.37           C  
ATOM    773  O   GLY A 560     -26.275  12.923  20.939  1.00 13.08           O  
ATOM    774  N   CYS A 561     -27.988  14.248  21.661  1.00 12.01           N  
ATOM    775  CA  CYS A 561     -28.309  13.558  22.915  1.00 14.48           C  
ATOM    776  C   CYS A 561     -27.486  13.994  24.125  1.00 13.51           C  
ATOM    777  O   CYS A 561     -27.931  13.847  25.257  1.00 13.32           O  
ATOM    778  CB  CYS A 561     -28.169  12.029  22.786  1.00 17.42           C  
ATOM    779  SG  CYS A 561     -29.452  11.245  21.814  1.00 21.04           S  
ATOM    780  N   LEU A 562     -26.288  14.521  23.906  1.00 13.18           N  
ATOM    781  CA  LEU A 562     -25.452  14.884  25.050  1.00 12.66           C  
ATOM    782  C   LEU A 562     -26.087  15.897  26.003  1.00 12.44           C  
ATOM    783  O   LEU A 562     -26.219  15.629  27.206  1.00 12.78           O  
ATOM    784  CB  LEU A 562     -24.065  15.337  24.586  1.00 14.53           C  
ATOM    785  CG  LEU A 562     -23.077  15.735  25.695  1.00 13.00           C  
ATOM    786  CD1 LEU A 562     -22.915  14.595  26.707  1.00 15.47           C  
ATOM    787  CD2 LEU A 562     -21.744  16.063  25.069  1.00 11.34           C  
ATOM    788  N   VAL A 563     -26.535  17.028  25.465  1.00 11.16           N  
ATOM    789  CA  VAL A 563     -27.157  18.049  26.299  1.00 11.89           C  
ATOM    790  C   VAL A 563     -28.478  17.538  26.906  1.00 11.98           C  
ATOM    791  O   VAL A 563     -28.742  17.750  28.089  1.00 12.18           O  
ATOM    792  CB  VAL A 563     -27.362  19.366  25.515  1.00  9.63           C  
ATOM    793  CG1 VAL A 563     -28.144  20.369  26.363  1.00 11.43           C  
ATOM    794  CG2 VAL A 563     -25.991  19.948  25.114  1.00  9.67           C  
ATOM    795  N   ALA A 564     -29.263  16.789  26.125  1.00 12.41           N  
ATOM    796  CA  ALA A 564     -30.529  16.252  26.643  1.00 12.97           C  
ATOM    797  C   ALA A 564     -30.288  15.309  27.828  1.00 13.06           C  
ATOM    798  O   ALA A 564     -30.984  15.387  28.848  1.00 11.88           O  
ATOM    799  CB  ALA A 564     -31.299  15.506  25.545  1.00 13.59           C  
ATOM    800  N   SER A 565     -29.313  14.415  27.671  1.00 11.92           N  
ATOM    801  CA  SER A 565     -28.975  13.419  28.707  1.00 11.26           C  
ATOM    802  C   SER A 565     -28.467  14.087  29.972  1.00 10.65           C  
ATOM    803  O   SER A 565     -28.885  13.737  31.078  1.00 12.24           O  
ATOM    804  CB  SER A 565     -27.905  12.445  28.174  1.00 10.81           C  
ATOM    805  OG  SER A 565     -27.666  11.351  29.061  1.00 11.15           O  
ATOM    806  N   THR A 566     -27.539  15.027  29.808  1.00 11.26           N  
ATOM    807  CA  THR A 566     -26.954  15.738  30.935  1.00 12.83           C  
ATOM    808  C   THR A 566     -28.040  16.526  31.683  1.00 13.91           C  
ATOM    809  O   THR A 566     -28.066  16.569  32.917  1.00 12.51           O  
ATOM    810  CB  THR A 566     -25.824  16.686  30.454  1.00 12.55           C  
ATOM    811  OG1 THR A 566     -24.854  15.927  29.712  1.00 11.94           O  
ATOM    812  CG2 THR A 566     -25.129  17.353  31.642  1.00  9.81           C  
ATOM    813  N   ASN A 567     -28.966  17.098  30.918  1.00 15.52           N  
ATOM    814  CA  ASN A 567     -30.085  17.860  31.478  1.00 15.41           C  
ATOM    815  C   ASN A 567     -30.977  16.900  32.283  1.00 14.73           C  
ATOM    816  O   ASN A 567     -31.445  17.243  33.373  1.00 13.37           O  
ATOM    817  CB  ASN A 567     -30.879  18.524  30.336  1.00 14.93           C  
ATOM    818  CG  ASN A 567     -31.843  19.606  30.823  1.00 19.88           C  
ATOM    819  OD1 ASN A 567     -31.456  20.530  31.559  1.00 18.71           O  
ATOM    820  ND2 ASN A 567     -33.101  19.518  30.380  1.00 18.48           N  
ATOM    821  N   ARG A 568     -31.195  15.687  31.764  1.00 13.35           N  
ATOM    822  CA  ARG A 568     -32.011  14.704  32.481  1.00 14.52           C  
ATOM    823  C   ARG A 568     -31.357  14.342  33.819  1.00 13.13           C  
ATOM    824  O   ARG A 568     -32.030  14.228  34.841  1.00 12.75           O  
ATOM    825  CB  ARG A 568     -32.211  13.428  31.643  1.00 15.51           C  
ATOM    826  CG  ARG A 568     -33.170  12.413  32.289  1.00 17.47           C  
ATOM    827  CD  ARG A 568     -33.620  11.296  31.321  1.00 14.41           C  
ATOM    828  NE  ARG A 568     -32.560  10.318  31.027  1.00 17.67           N  
ATOM    829  CZ  ARG A 568     -32.793   9.036  30.723  1.00 17.81           C  
ATOM    830  NH1 ARG A 568     -34.041   8.581  30.687  1.00 14.71           N  
ATOM    831  NH2 ARG A 568     -31.790   8.206  30.439  1.00 15.36           N  
ATOM    832  N   GLY A 569     -30.047  14.114  33.791  1.00 12.87           N  
ATOM    833  CA  GLY A 569     -29.312  13.788  35.010  1.00 10.78           C  
ATOM    834  C   GLY A 569     -29.426  14.913  36.028  1.00 11.24           C  
ATOM    835  O   GLY A 569     -29.596  14.639  37.215  1.00 12.16           O  
ATOM    836  N   CYS A 570     -29.287  16.167  35.579  1.00 11.74           N  
ATOM    837  CA  CYS A 570     -29.441  17.337  36.475  1.00 12.72           C  
ATOM    838  C   CYS A 570     -30.843  17.321  37.091  1.00 12.75           C  
ATOM    839  O   CYS A 570     -31.015  17.633  38.266  1.00 14.77           O  
ATOM    840  CB  CYS A 570     -29.278  18.660  35.698  1.00 11.92           C  
ATOM    841  SG  CYS A 570     -27.580  19.039  35.196  1.00 16.02           S  
ATOM    842  N   ARG A 571     -31.853  17.012  36.274  1.00 13.50           N  
ATOM    843  CA  ARG A 571     -33.240  16.946  36.759  1.00 14.55           C  
ATOM    844  C   ARG A 571     -33.360  15.882  37.862  1.00 14.80           C  
ATOM    845  O   ARG A 571     -34.012  16.105  38.881  1.00 14.53           O  
ATOM    846  CB  ARG A 571     -34.196  16.619  35.597  1.00 16.39           C  
ATOM    847  CG  ARG A 571     -35.679  16.487  35.991  1.00 19.55           C  
ATOM    848  CD  ARG A 571     -36.265  17.858  36.325  1.00 27.59           C  
ATOM    849  NE  ARG A 571     -37.713  17.822  36.556  1.00 30.26           N  
ATOM    850  CZ  ARG A 571     -38.356  18.658  37.367  1.00 33.62           C  
ATOM    851  NH1 ARG A 571     -37.687  19.605  38.029  1.00 34.90           N  
ATOM    852  NH2 ARG A 571     -39.662  18.529  37.549  1.00 35.52           N  
ATOM    853  N   ALA A 572     -32.731  14.722  37.667  1.00 14.50           N  
ATOM    854  CA  ALA A 572     -32.792  13.662  38.677  1.00 14.03           C  
ATOM    855  C   ALA A 572     -32.114  14.106  39.972  1.00 14.07           C  
ATOM    856  O   ALA A 572     -32.643  13.889  41.062  1.00 15.34           O  
ATOM    857  CB  ALA A 572     -32.161  12.371  38.152  1.00 14.69           C  
ATOM    858  N   ILE A 573     -30.938  14.711  39.851  1.00 14.14           N  
ATOM    859  CA  ILE A 573     -30.201  15.216  41.009  1.00 14.07           C  
ATOM    860  C   ILE A 573     -31.016  16.278  41.768  1.00 16.51           C  
ATOM    861  O   ILE A 573     -31.040  16.275  43.008  1.00 16.27           O  
ATOM    862  CB  ILE A 573     -28.836  15.814  40.564  1.00 14.47           C  
ATOM    863  CG1 ILE A 573     -27.862  14.674  40.221  1.00 12.45           C  
ATOM    864  CG2 ILE A 573     -28.231  16.709  41.658  1.00 15.38           C  
ATOM    865  CD1 ILE A 573     -26.610  15.137  39.486  1.00 15.35           C  
ATOM    866  N   GLY A 574     -31.677  17.163  41.012  1.00 16.59           N  
ATOM    867  CA  GLY A 574     -32.469  18.236  41.605  1.00 18.64           C  
ATOM    868  C   GLY A 574     -33.649  17.719  42.409  1.00 19.25           C  
ATOM    869  O   GLY A 574     -33.893  18.165  43.535  1.00 20.37           O  
ATOM    870  N   LEU A 575     -34.362  16.747  41.849  1.00 19.67           N  
ATOM    871  CA  LEU A 575     -35.499  16.165  42.550  1.00 20.39           C  
ATOM    872  C   LEU A 575     -35.036  15.364  43.762  1.00 21.81           C  
ATOM    873  O   LEU A 575     -35.819  15.074  44.656  1.00 21.74           O  
ATOM    874  CB  LEU A 575     -36.325  15.298  41.596  1.00 20.50           C  
ATOM    875  CG  LEU A 575     -37.026  16.084  40.484  1.00 20.16           C  
ATOM    876  CD1 LEU A 575     -37.694  15.111  39.523  1.00 23.35           C  
ATOM    877  CD2 LEU A 575     -38.074  17.044  41.078  1.00 23.29           C  
ATOM    878  N   GLY A 576     -33.752  15.013  43.787  1.00 22.54           N  
ATOM    879  CA  GLY A 576     -33.206  14.264  44.906  1.00 23.89           C  
ATOM    880  C   GLY A 576     -32.614  15.136  46.002  1.00 24.04           C  
ATOM    881  O   GLY A 576     -31.935  14.628  46.899  1.00 26.02           O  
ATOM    882  N   GLY A 577     -32.831  16.446  45.928  1.00 22.49           N  
ATOM    883  CA  GLY A 577     -32.298  17.323  46.960  1.00 23.56           C  
ATOM    884  C   GLY A 577     -30.905  17.893  46.720  1.00 23.38           C  
ATOM    885  O   GLY A 577     -30.349  18.545  47.604  1.00 23.40           O  
ATOM    886  N   GLY A 578     -30.325  17.637  45.545  1.00 22.06           N  
ATOM    887  CA  GLY A 578     -29.013  18.181  45.233  1.00 18.67           C  
ATOM    888  C   GLY A 578     -27.778  17.321  45.449  1.00 18.43           C  
ATOM    889  O   GLY A 578     -27.794  16.299  46.153  1.00 18.50           O  
ATOM    890  N   ALA A 579     -26.678  17.787  44.860  1.00 17.21           N  
ATOM    891  CA  ALA A 579     -25.397  17.104  44.943  1.00 15.59           C  
ATOM    892  C   ALA A 579     -24.437  17.884  45.849  1.00 16.20           C  
ATOM    893  O   ALA A 579     -24.630  19.073  46.091  1.00 15.76           O  
ATOM    894  CB  ALA A 579     -24.798  16.957  43.534  1.00 14.56           C  
ATOM    895  N   SER A 580     -23.435  17.189  46.377  1.00 14.84           N  
ATOM    896  CA  SER A 580     -22.418  17.799  47.242  1.00 16.82           C  
ATOM    897  C   SER A 580     -21.042  17.445  46.674  1.00 16.14           C  
ATOM    898  O   SER A 580     -20.821  16.305  46.252  1.00 15.46           O  
ATOM    899  CB  SER A 580     -22.516  17.254  48.682  1.00 17.07           C  
ATOM    900  OG  SER A 580     -23.685  17.725  49.336  1.00 21.64           O  
ATOM    901  N   SER A 581     -20.118  18.401  46.700  1.00 16.72           N  
ATOM    902  CA  SER A 581     -18.762  18.168  46.191  1.00 17.00           C  
ATOM    903  C   SER A 581     -17.670  18.759  47.085  1.00 16.33           C  
ATOM    904  O   SER A 581     -17.927  19.658  47.891  1.00 15.42           O  
ATOM    905  CB  SER A 581     -18.607  18.746  44.785  1.00 16.71           C  
ATOM    906  OG  SER A 581     -18.556  20.173  44.839  1.00 18.77           O  
ATOM    907  N   ARG A 582     -16.447  18.254  46.906  1.00 14.49           N  
ATOM    908  CA  ARG A 582     -15.291  18.714  47.659  1.00 13.43           C  
ATOM    909  C   ARG A 582     -14.050  18.668  46.786  1.00 14.20           C  
ATOM    910  O   ARG A 582     -13.864  17.723  46.016  1.00 12.43           O  
ATOM    911  CB  ARG A 582     -15.038  17.816  48.877  1.00 13.13           C  
ATOM    912  CG  ARG A 582     -16.127  17.841  49.949  1.00 16.69           C  
ATOM    913  CD  ARG A 582     -16.140  19.181  50.710  1.00 15.44           C  
ATOM    914  NE  ARG A 582     -17.070  19.137  51.837  1.00 17.80           N  
ATOM    915  CZ  ARG A 582     -18.359  19.456  51.765  1.00 19.42           C  
ATOM    916  NH1 ARG A 582     -18.896  19.847  50.613  1.00 19.24           N  
ATOM    917  NH2 ARG A 582     -19.112  19.399  52.854  1.00 18.04           N  
ATOM    918  N   VAL A 583     -13.232  19.713  46.863  1.00 13.60           N  
ATOM    919  CA  VAL A 583     -11.975  19.732  46.139  1.00 14.56           C  
ATOM    920  C   VAL A 583     -11.003  19.088  47.137  1.00 16.86           C  
ATOM    921  O   VAL A 583     -10.886  19.540  48.287  1.00 15.59           O  
ATOM    922  CB  VAL A 583     -11.502  21.156  45.827  1.00 16.06           C  
ATOM    923  CG1 VAL A 583     -10.088  21.123  45.241  1.00 15.75           C  
ATOM    924  CG2 VAL A 583     -12.452  21.804  44.841  1.00 17.27           C  
ATOM    925  N   LEU A 584     -10.290  18.061  46.676  1.00 12.99           N  
ATOM    926  CA  LEU A 584      -9.378  17.297  47.510  1.00 15.10           C  
ATOM    927  C   LEU A 584      -7.920  17.713  47.457  1.00 15.57           C  
ATOM    928  O   LEU A 584      -7.173  17.433  48.382  1.00 16.89           O  
ATOM    929  CB  LEU A 584      -9.463  15.807  47.111  1.00 14.49           C  
ATOM    930  CG  LEU A 584     -10.912  15.294  47.042  1.00 16.21           C  
ATOM    931  CD1 LEU A 584     -10.992  13.950  46.355  1.00 19.92           C  
ATOM    932  CD2 LEU A 584     -11.467  15.223  48.471  1.00 15.99           C  
ATOM    933  N   ALA A 585      -7.521  18.333  46.359  1.00 13.64           N  
ATOM    934  CA  ALA A 585      -6.137  18.720  46.127  1.00 13.48           C  
ATOM    935  C   ALA A 585      -6.148  19.681  44.965  1.00 15.18           C  
ATOM    936  O   ALA A 585      -7.087  19.686  44.160  1.00 14.69           O  
ATOM    937  CB  ALA A 585      -5.297  17.470  45.770  1.00 14.04           C  
ATOM    938  N   ASP A 586      -5.126  20.517  44.890  1.00 14.79           N  
ATOM    939  CA  ASP A 586      -5.032  21.499  43.828  1.00 15.13           C  
ATOM    940  C   ASP A 586      -3.573  21.721  43.553  1.00 17.46           C  
ATOM    941  O   ASP A 586      -2.859  22.274  44.397  1.00 17.33           O  
ATOM    942  CB  ASP A 586      -5.675  22.828  44.249  1.00 17.48           C  
ATOM    943  CG  ASP A 586      -5.602  23.905  43.149  1.00 20.05           C  
ATOM    944  OD1 ASP A 586      -5.103  23.626  42.037  1.00 19.54           O  
ATOM    945  OD2 ASP A 586      -6.051  25.047  43.399  1.00 22.25           O  
ATOM    946  N   GLY A 587      -3.135  21.308  42.366  1.00 15.45           N  
ATOM    947  CA  GLY A 587      -1.749  21.493  42.002  1.00 15.47           C  
ATOM    948  C   GLY A 587      -1.387  21.017  40.610  1.00 15.40           C  
ATOM    949  O   GLY A 587      -1.402  19.814  40.334  1.00 14.30           O  
ATOM    950  N   MET A 588      -1.066  21.962  39.729  1.00 15.44           N  
ATOM    951  CA  MET A 588      -0.656  21.641  38.367  1.00 14.15           C  
ATOM    952  C   MET A 588       0.786  21.108  38.465  1.00 15.33           C  
ATOM    953  O   MET A 588       1.497  21.388  39.438  1.00 15.08           O  
ATOM    954  CB  MET A 588      -0.772  22.890  37.483  1.00 15.27           C  
ATOM    955  CG  MET A 588      -0.148  22.786  36.083  1.00 15.29           C  
ATOM    956  SD  MET A 588      -0.693  21.366  35.134  1.00 16.19           S  
ATOM    957  CE  MET A 588      -2.435  21.513  35.146  1.00 13.58           C  
ATOM    958  N   THR A 589       1.219  20.316  37.490  1.00 13.94           N  
ATOM    959  CA  THR A 589       2.570  19.753  37.560  1.00 14.14           C  
ATOM    960  C   THR A 589       3.368  19.865  36.268  1.00 15.36           C  
ATOM    961  O   THR A 589       2.810  20.079  35.181  1.00 13.77           O  
ATOM    962  CB  THR A 589       2.536  18.225  37.905  1.00 13.56           C  
ATOM    963  OG1 THR A 589       1.922  17.500  36.830  1.00 10.47           O  
ATOM    964  CG2 THR A 589       1.754  17.953  39.192  1.00  9.60           C  
ATOM    965  N   ARG A 590       4.684  19.712  36.420  1.00 16.27           N  
ATOM    966  CA  ARG A 590       5.634  19.682  35.311  1.00 15.50           C  
ATOM    967  C   ARG A 590       6.697  18.654  35.710  1.00 15.17           C  
ATOM    968  O   ARG A 590       7.233  18.683  36.835  1.00 13.73           O  
ATOM    969  CB  ARG A 590       6.283  21.040  35.061  1.00 17.22           C  
ATOM    970  CG  ARG A 590       6.995  21.087  33.717  1.00 20.73           C  
ATOM    971  CD  ARG A 590       6.128  20.359  32.653  1.00 26.83           C  
ATOM    972  NE  ARG A 590       5.795  21.222  31.547  1.00 26.87           N  
ATOM    973  CZ  ARG A 590       5.001  20.907  30.529  1.00 27.21           C  
ATOM    974  NH1 ARG A 590       4.408  19.716  30.426  1.00 25.88           N  
ATOM    975  NH2 ARG A 590       4.832  21.801  29.580  1.00 25.51           N  
ATOM    976  N   GLY A 591       7.004  17.754  34.785  1.00 14.67           N  
ATOM    977  CA  GLY A 591       7.961  16.706  35.057  1.00 11.64           C  
ATOM    978  C   GLY A 591       9.126  16.595  34.101  1.00 13.18           C  
ATOM    979  O   GLY A 591       9.136  15.730  33.224  1.00 13.91           O  
ATOM    980  N   PRO A 592      10.129  17.473  34.241  1.00 12.96           N  
ATOM    981  CA  PRO A 592      11.323  17.473  33.398  1.00 11.79           C  
ATOM    982  C   PRO A 592      12.186  16.245  33.618  1.00 13.28           C  
ATOM    983  O   PRO A 592      12.070  15.556  34.636  1.00 12.21           O  
ATOM    984  CB  PRO A 592      12.091  18.707  33.894  1.00 11.60           C  
ATOM    985  CG  PRO A 592      11.616  18.854  35.353  1.00 14.08           C  
ATOM    986  CD  PRO A 592      10.126  18.650  35.134  1.00 12.70           C  
ATOM    987  N   VAL A 593      13.034  15.970  32.633  1.00 12.63           N  
ATOM    988  CA  VAL A 593      14.014  14.903  32.747  1.00 13.31           C  
ATOM    989  C   VAL A 593      15.411  15.544  32.661  1.00 14.11           C  
ATOM    990  O   VAL A 593      15.675  16.406  31.807  1.00 12.79           O  
ATOM    991  CB  VAL A 593      13.870  13.815  31.645  1.00 13.66           C  
ATOM    992  CG1 VAL A 593      13.843  14.442  30.231  1.00 15.20           C  
ATOM    993  CG2 VAL A 593      14.993  12.794  31.786  1.00 14.01           C  
ATOM    994  N   VAL A 594      16.260  15.197  33.618  1.00 12.67           N  
ATOM    995  CA  VAL A 594      17.640  15.678  33.637  1.00 13.59           C  
ATOM    996  C   VAL A 594      18.491  14.402  33.751  1.00 15.73           C  
ATOM    997  O   VAL A 594      17.939  13.321  33.984  1.00 14.00           O  
ATOM    998  CB  VAL A 594      17.895  16.634  34.826  1.00 13.46           C  
ATOM    999  CG1 VAL A 594      16.908  17.804  34.782  1.00 13.95           C  
ATOM   1000  CG2 VAL A 594      17.791  15.903  36.155  1.00 15.17           C  
ATOM   1001  N   ARG A 595      19.798  14.506  33.503  1.00 14.69           N  
ATOM   1002  CA  ARG A 595      20.705  13.353  33.572  1.00 16.13           C  
ATOM   1003  C   ARG A 595      22.008  13.770  34.250  1.00 15.70           C  
ATOM   1004  O   ARG A 595      22.479  14.885  34.044  1.00 17.27           O  
ATOM   1005  CB  ARG A 595      21.159  12.884  32.174  1.00 16.91           C  
ATOM   1006  CG  ARG A 595      20.129  12.369  31.239  1.00 25.05           C  
ATOM   1007  CD  ARG A 595      20.850  11.555  30.172  1.00 24.04           C  
ATOM   1008  NE  ARG A 595      21.513  12.388  29.178  1.00 20.28           N  
ATOM   1009  CZ  ARG A 595      21.616  12.031  27.902  1.00 21.05           C  
ATOM   1010  NH1 ARG A 595      21.105  10.863  27.510  1.00 16.98           N  
ATOM   1011  NH2 ARG A 595      22.204  12.835  27.027  1.00 19.27           N  
ATOM   1012  N   LEU A 596      22.620  12.817  34.943  1.00 13.82           N  
ATOM   1013  CA  LEU A 596      23.900  12.977  35.619  1.00 14.77           C  
ATOM   1014  C   LEU A 596      24.838  11.999  34.922  1.00 15.35           C  
ATOM   1015  O   LEU A 596      24.385  11.136  34.153  1.00 15.74           O  
ATOM   1016  CB  LEU A 596      23.775  12.596  37.105  1.00 12.95           C  
ATOM   1017  CG  LEU A 596      23.235  13.692  38.040  1.00 14.54           C  
ATOM   1018  CD1 LEU A 596      24.158  14.894  37.965  1.00 14.45           C  
ATOM   1019  CD2 LEU A 596      21.815  14.109  37.644  1.00 17.47           C  
ATOM   1020  N   PRO A 597      26.162  12.129  35.144  1.00 15.71           N  
ATOM   1021  CA  PRO A 597      27.117  11.211  34.504  1.00 14.54           C  
ATOM   1022  C   PRO A 597      26.836   9.736  34.817  1.00 14.07           C  
ATOM   1023  O   PRO A 597      26.925   8.883  33.934  1.00 14.74           O  
ATOM   1024  CB  PRO A 597      28.460  11.655  35.096  1.00 15.92           C  
ATOM   1025  CG  PRO A 597      28.258  13.173  35.239  1.00 16.51           C  
ATOM   1026  CD  PRO A 597      26.863  13.233  35.838  1.00 16.58           C  
ATOM   1027  N   ARG A 598      26.468   9.452  36.065  1.00 13.81           N  
ATOM   1028  CA  ARG A 598      26.174   8.093  36.516  1.00 14.52           C  
ATOM   1029  C   ARG A 598      24.953   8.054  37.446  1.00 13.80           C  
ATOM   1030  O   ARG A 598      24.526   9.079  37.978  1.00 13.17           O  
ATOM   1031  CB  ARG A 598      27.375   7.510  37.266  1.00 14.56           C  
ATOM   1032  CG  ARG A 598      28.655   7.372  36.424  1.00 17.27           C  
ATOM   1033  CD  ARG A 598      28.579   6.216  35.417  1.00 16.56           C  
ATOM   1034  NE  ARG A 598      29.788   6.124  34.584  1.00 19.77           N  
ATOM   1035  CZ  ARG A 598      30.806   5.299  34.815  1.00 22.56           C  
ATOM   1036  NH1 ARG A 598      30.783   4.479  35.864  1.00 22.96           N  
ATOM   1037  NH2 ARG A 598      31.833   5.253  33.969  1.00 21.74           N  
ATOM   1038  N   ALA A 599      24.394   6.857  37.608  1.00 14.75           N  
ATOM   1039  CA  ALA A 599      23.228   6.627  38.459  1.00 15.65           C  
ATOM   1040  C   ALA A 599      23.549   6.955  39.908  1.00 16.70           C  
ATOM   1041  O   ALA A 599      22.673   7.399  40.659  1.00 16.24           O  
ATOM   1042  CB  ALA A 599      22.763   5.182  38.331  1.00 14.25           C  
ATOM   1043  N   CYS A 600      24.791   6.699  40.309  1.00 16.93           N  
ATOM   1044  CA  CYS A 600      25.228   7.007  41.676  1.00 19.76           C  
ATOM   1045  C   CYS A 600      25.135   8.519  41.918  1.00 17.33           C  
ATOM   1046  O   CYS A 600      24.870   8.943  43.029  1.00 16.59           O  
ATOM   1047  CB  CYS A 600      26.658   6.505  41.926  1.00 21.55           C  
ATOM   1048  SG  CYS A 600      26.755   4.690  42.093  1.00 30.54           S  
ATOM   1049  N   ASP A 601      25.303   9.311  40.853  1.00 17.17           N  
ATOM   1050  CA  ASP A 601      25.208  10.766  40.947  1.00 16.44           C  
ATOM   1051  C   ASP A 601      23.744  11.213  41.001  1.00 17.48           C  
ATOM   1052  O   ASP A 601      23.383  12.080  41.802  1.00 14.58           O  
ATOM   1053  CB  ASP A 601      25.904  11.433  39.759  1.00 15.16           C  
ATOM   1054  CG  ASP A 601      27.360  11.021  39.635  1.00 20.90           C  
ATOM   1055  OD1 ASP A 601      28.000  10.793  40.684  1.00 21.09           O  
ATOM   1056  OD2 ASP A 601      27.868  10.924  38.496  1.00 19.19           O  
ATOM   1057  N   SER A 602      22.898  10.619  40.157  1.00 16.13           N  
ATOM   1058  CA  SER A 602      21.481  10.993  40.162  1.00 15.53           C  
ATOM   1059  C   SER A 602      20.830  10.618  41.492  1.00 13.79           C  
ATOM   1060  O   SER A 602      19.948  11.316  41.986  1.00 12.17           O  
ATOM   1061  CB  SER A 602      20.745  10.395  38.964  1.00 16.49           C  
ATOM   1062  OG  SER A 602      20.761   8.981  38.981  1.00 19.70           O  
ATOM   1063  N   ALA A 603      21.307   9.533  42.090  1.00 14.29           N  
ATOM   1064  CA  ALA A 603      20.819   9.083  43.380  1.00 16.06           C  
ATOM   1065  C   ALA A 603      21.142  10.155  44.436  1.00 16.78           C  
ATOM   1066  O   ALA A 603      20.340  10.408  45.336  1.00 17.44           O  
ATOM   1067  CB  ALA A 603      21.472   7.750  43.756  1.00 15.62           C  
ATOM   1068  N   GLU A 604      22.308  10.785  44.304  1.00 18.04           N  
ATOM   1069  CA  GLU A 604      22.740  11.850  45.220  1.00 19.82           C  
ATOM   1070  C   GLU A 604      21.827  13.069  45.067  1.00 18.41           C  
ATOM   1071  O   GLU A 604      21.415  13.692  46.055  1.00 17.87           O  
ATOM   1072  CB  GLU A 604      24.194  12.244  44.920  1.00 21.43           C  
ATOM   1073  CG  GLU A 604      24.712  13.419  45.725  1.00 31.64           C  
ATOM   1074  CD  GLU A 604      26.128  13.863  45.331  1.00 36.54           C  
ATOM   1075  OE1 GLU A 604      26.581  13.562  44.196  1.00 40.65           O  
ATOM   1076  OE2 GLU A 604      26.779  14.546  46.159  1.00 40.46           O  
ATOM   1077  N   VAL A 605      21.535  13.424  43.821  1.00 16.65           N  
ATOM   1078  CA  VAL A 605      20.659  14.546  43.537  1.00 15.69           C  
ATOM   1079  C   VAL A 605      19.269  14.300  44.097  1.00 15.87           C  
ATOM   1080  O   VAL A 605      18.658  15.211  44.677  1.00 15.37           O  
ATOM   1081  CB  VAL A 605      20.590  14.842  42.015  1.00 14.49           C  
ATOM   1082  CG1 VAL A 605      19.638  16.013  41.732  1.00 15.72           C  
ATOM   1083  CG2 VAL A 605      21.983  15.200  41.514  1.00 15.40           C  
ATOM   1084  N   LYS A 606      18.765  13.071  43.937  1.00 14.92           N  
ATOM   1085  CA  LYS A 606      17.441  12.712  44.458  1.00 15.50           C  
ATOM   1086  C   LYS A 606      17.425  12.929  45.991  1.00 15.55           C  
ATOM   1087  O   LYS A 606      16.491  13.516  46.551  1.00 16.74           O  
ATOM   1088  CB  LYS A 606      17.139  11.234  44.128  1.00 14.87           C  
ATOM   1089  CG  LYS A 606      15.744  10.746  44.540  1.00 17.41           C  
ATOM   1090  CD  LYS A 606      15.655   9.238  44.334  1.00 19.56           C  
ATOM   1091  CE  LYS A 606      14.239   8.724  44.158  1.00 24.15           C  
ATOM   1092  NZ  LYS A 606      13.275   9.068  45.240  1.00 20.49           N1+
ATOM   1093  N   ALA A 607      18.479  12.463  46.655  1.00 15.13           N  
ATOM   1094  CA  ALA A 607      18.617  12.599  48.107  1.00 17.37           C  
ATOM   1095  C   ALA A 607      18.613  14.073  48.518  1.00 18.21           C  
ATOM   1096  O   ALA A 607      17.913  14.464  49.459  1.00 20.24           O  
ATOM   1097  CB  ALA A 607      19.916  11.912  48.581  1.00 17.60           C  
ATOM   1098  N   TRP A 608      19.365  14.887  47.782  1.00 18.21           N  
ATOM   1099  CA  TRP A 608      19.466  16.316  48.038  1.00 18.27           C  
ATOM   1100  C   TRP A 608      18.098  16.997  47.915  1.00 19.61           C  
ATOM   1101  O   TRP A 608      17.708  17.776  48.792  1.00 21.06           O  
ATOM   1102  CB  TRP A 608      20.459  16.939  47.061  1.00 19.84           C  
ATOM   1103  CG  TRP A 608      20.807  18.379  47.338  1.00 22.57           C  
ATOM   1104  CD1 TRP A 608      21.885  18.841  48.052  1.00 25.38           C  
ATOM   1105  CD2 TRP A 608      20.138  19.540  46.827  1.00 23.97           C  
ATOM   1106  NE1 TRP A 608      21.930  20.226  48.004  1.00 26.36           N  
ATOM   1107  CE2 TRP A 608      20.871  20.677  47.260  1.00 25.41           C  
ATOM   1108  CE3 TRP A 608      18.994  19.734  46.038  1.00 24.37           C  
ATOM   1109  CZ2 TRP A 608      20.498  21.982  46.926  1.00 24.40           C  
ATOM   1110  CZ3 TRP A 608      18.625  21.032  45.702  1.00 25.60           C  
ATOM   1111  CH2 TRP A 608      19.382  22.142  46.148  1.00 26.13           C  
ATOM   1112  N   LEU A 609      17.368  16.696  46.841  1.00 17.77           N  
ATOM   1113  CA  LEU A 609      16.036  17.265  46.622  1.00 18.91           C  
ATOM   1114  C   LEU A 609      15.044  16.820  47.689  1.00 20.47           C  
ATOM   1115  O   LEU A 609      14.006  17.466  47.879  1.00 21.21           O  
ATOM   1116  CB  LEU A 609      15.484  16.876  45.237  1.00 16.50           C  
ATOM   1117  CG  LEU A 609      16.204  17.448  44.012  1.00 17.40           C  
ATOM   1118  CD1 LEU A 609      15.778  16.703  42.740  1.00 17.35           C  
ATOM   1119  CD2 LEU A 609      15.886  18.948  43.879  1.00 18.56           C  
ATOM   1120  N   GLU A 610      15.356  15.710  48.363  1.00 21.61           N  
ATOM   1121  CA  GLU A 610      14.497  15.167  49.408  1.00 22.66           C  
ATOM   1122  C   GLU A 610      14.760  15.745  50.798  1.00 24.89           C  
ATOM   1123  O   GLU A 610      14.091  15.369  51.762  1.00 26.12           O  
ATOM   1124  CB  GLU A 610      14.533  13.629  49.410  1.00 23.06           C  
ATOM   1125  CG  GLU A 610      13.552  13.027  48.391  1.00 26.34           C  
ATOM   1126  CD  GLU A 610      13.810  11.553  48.016  1.00 27.35           C  
ATOM   1127  OE1 GLU A 610      14.584  10.853  48.690  1.00 28.32           O  
ATOM   1128  OE2 GLU A 610      13.211  11.104  47.021  1.00 28.11           O  
ATOM   1129  N   THR A 611      15.711  16.673  50.895  1.00 25.41           N  
ATOM   1130  CA  THR A 611      16.015  17.339  52.167  1.00 26.47           C  
ATOM   1131  C   THR A 611      15.179  18.616  52.259  1.00 25.91           C  
ATOM   1132  O   THR A 611      14.837  19.223  51.237  1.00 23.83           O  
ATOM   1133  CB  THR A 611      17.511  17.724  52.304  1.00 25.00           C  
ATOM   1134  OG1 THR A 611      17.854  18.703  51.319  1.00 25.43           O  
ATOM   1135  CG2 THR A 611      18.404  16.509  52.144  1.00 27.42           C  
ATOM   1136  N   SER A 612      14.846  19.026  53.482  1.00 27.67           N  
ATOM   1137  CA  SER A 612      14.054  20.234  53.667  1.00 29.71           C  
ATOM   1138  C   SER A 612      14.796  21.460  53.144  1.00 28.40           C  
ATOM   1139  O   SER A 612      14.189  22.350  52.561  1.00 29.62           O  
ATOM   1140  CB  SER A 612      13.605  20.397  55.133  1.00 31.73           C  
ATOM   1141  OG  SER A 612      14.665  20.177  56.048  1.00 36.70           O  
ATOM   1142  N   GLU A 613      16.120  21.457  53.267  1.00 28.92           N  
ATOM   1143  CA  GLU A 613      16.944  22.560  52.778  1.00 29.89           C  
ATOM   1144  C   GLU A 613      17.044  22.569  51.252  1.00 28.06           C  
ATOM   1145  O   GLU A 613      17.030  23.630  50.635  1.00 26.02           O  
ATOM   1146  CB  GLU A 613      18.347  22.516  53.391  1.00 34.01           C  
ATOM   1147  CG  GLU A 613      18.812  21.127  53.815  1.00 39.81           C  
ATOM   1148  CD  GLU A 613      18.249  20.722  55.166  1.00 42.50           C  
ATOM   1149  OE1 GLU A 613      18.450  21.492  56.133  1.00 45.47           O  
ATOM   1150  OE2 GLU A 613      17.605  19.650  55.258  1.00 43.11           O  
ATOM   1151  N   GLY A 614      17.152  21.387  50.646  1.00 27.18           N  
ATOM   1152  CA  GLY A 614      17.231  21.313  49.200  1.00 24.39           C  
ATOM   1153  C   GLY A 614      15.905  21.746  48.607  1.00 23.88           C  
ATOM   1154  O   GLY A 614      15.858  22.477  47.629  1.00 22.87           O  
ATOM   1155  N   PHE A 615      14.815  21.298  49.215  1.00 23.20           N  
ATOM   1156  CA  PHE A 615      13.498  21.674  48.730  1.00 24.49           C  
ATOM   1157  C   PHE A 615      13.305  23.176  48.921  1.00 23.30           C  
ATOM   1158  O   PHE A 615      12.724  23.841  48.071  1.00 20.76           O  
ATOM   1159  CB  PHE A 615      12.398  20.891  49.457  1.00 22.57           C  
ATOM   1160  CG  PHE A 615      11.010  21.337  49.100  1.00 25.22           C  
ATOM   1161  CD1 PHE A 615      10.426  20.949  47.891  1.00 24.04           C  
ATOM   1162  CD2 PHE A 615      10.288  22.174  49.962  1.00 24.44           C  
ATOM   1163  CE1 PHE A 615       9.138  21.388  47.538  1.00 23.53           C  
ATOM   1164  CE2 PHE A 615       9.008  22.621  49.625  1.00 25.83           C  
ATOM   1165  CZ  PHE A 615       8.427  22.229  48.408  1.00 25.37           C  
ATOM   1166  N   ALA A 616      13.854  23.721  50.004  1.00 24.48           N  
ATOM   1167  CA  ALA A 616      13.712  25.164  50.262  1.00 24.82           C  
ATOM   1168  C   ALA A 616      14.359  26.013  49.164  1.00 25.48           C  
ATOM   1169  O   ALA A 616      13.738  26.947  48.629  1.00 25.60           O  
ATOM   1170  CB  ALA A 616      14.298  25.528  51.642  1.00 25.77           C  
ATOM   1171  N   VAL A 617      15.593  25.686  48.802  1.00 24.87           N  
ATOM   1172  CA  VAL A 617      16.258  26.455  47.760  1.00 25.90           C  
ATOM   1173  C   VAL A 617      15.511  26.360  46.435  1.00 23.91           C  
ATOM   1174  O   VAL A 617      15.380  27.353  45.718  1.00 22.19           O  
ATOM   1175  CB  VAL A 617      17.745  26.045  47.566  1.00 28.08           C  
ATOM   1176  CG1 VAL A 617      18.552  26.388  48.803  1.00 30.88           C  
ATOM   1177  CG2 VAL A 617      17.854  24.583  47.303  1.00 33.00           C  
ATOM   1178  N   ILE A 618      15.012  25.167  46.120  1.00 22.56           N  
ATOM   1179  CA  ILE A 618      14.270  24.952  44.876  1.00 21.01           C  
ATOM   1180  C   ILE A 618      12.959  25.734  44.880  1.00 20.27           C  
ATOM   1181  O   ILE A 618      12.606  26.359  43.879  1.00 20.50           O  
ATOM   1182  CB  ILE A 618      13.964  23.448  44.656  1.00 20.88           C  
ATOM   1183  CG1 ILE A 618      15.273  22.673  44.514  1.00 20.07           C  
ATOM   1184  CG2 ILE A 618      13.060  23.256  43.437  1.00 18.46           C  
ATOM   1185  CD1 ILE A 618      16.117  23.118  43.323  1.00 23.83           C  
ATOM   1186  N   LYS A 619      12.249  25.691  46.005  1.00 20.75           N  
ATOM   1187  CA  LYS A 619      10.979  26.411  46.149  1.00 22.75           C  
ATOM   1188  C   LYS A 619      11.184  27.918  45.945  1.00 23.83           C  
ATOM   1189  O   LYS A 619      10.417  28.564  45.231  1.00 24.42           O  
ATOM   1190  CB  LYS A 619      10.366  26.147  47.537  1.00 22.97           C  
ATOM   1191  CG  LYS A 619       9.043  26.891  47.791  1.00 25.99           C  
ATOM   1192  CD  LYS A 619       8.347  26.413  49.069  1.00 29.78           C  
ATOM   1193  CE  LYS A 619       7.120  27.269  49.426  1.00 28.60           C  
ATOM   1194  NZ  LYS A 619       6.179  27.470  48.282  1.00 27.95           N1+
ATOM   1195  N   GLU A 620      12.257  28.448  46.527  1.00 25.20           N  
ATOM   1196  CA  GLU A 620      12.574  29.876  46.439  1.00 26.81           C  
ATOM   1197  C   GLU A 620      12.766  30.316  45.000  1.00 24.92           C  
ATOM   1198  O   GLU A 620      12.194  31.314  44.572  1.00 25.18           O  
ATOM   1199  CB  GLU A 620      13.826  30.199  47.262  1.00 32.20           C  
ATOM   1200  CG  GLU A 620      14.150  31.687  47.340  1.00 39.48           C  
ATOM   1201  CD  GLU A 620      15.561  31.974  47.857  1.00 45.08           C  
ATOM   1202  OE1 GLU A 620      16.049  31.251  48.764  1.00 47.17           O  
ATOM   1203  OE2 GLU A 620      16.183  32.939  47.350  1.00 49.09           O  
ATOM   1204  N   ALA A 621      13.543  29.549  44.240  1.00 22.42           N  
ATOM   1205  CA  ALA A 621      13.777  29.879  42.847  1.00 22.57           C  
ATOM   1206  C   ALA A 621      12.483  29.722  42.059  1.00 22.49           C  
ATOM   1207  O   ALA A 621      12.140  30.566  41.231  1.00 22.88           O  
ATOM   1208  CB  ALA A 621      14.864  28.971  42.262  1.00 23.40           C  
ATOM   1209  N   PHE A 622      11.775  28.623  42.306  1.00 20.39           N  
ATOM   1210  CA  PHE A 622      10.523  28.352  41.598  1.00 21.54           C  
ATOM   1211  C   PHE A 622       9.518  29.485  41.761  1.00 21.42           C  
ATOM   1212  O   PHE A 622       9.033  30.052  40.775  1.00 21.98           O  
ATOM   1213  CB  PHE A 622       9.892  27.035  42.103  1.00 21.03           C  
ATOM   1214  CG  PHE A 622       8.742  26.532  41.250  1.00 20.09           C  
ATOM   1215  CD1 PHE A 622       8.952  25.531  40.295  1.00 18.81           C  
ATOM   1216  CD2 PHE A 622       7.453  27.043  41.412  1.00 21.31           C  
ATOM   1217  CE1 PHE A 622       7.896  25.045  39.506  1.00 18.02           C  
ATOM   1218  CE2 PHE A 622       6.382  26.565  40.629  1.00 20.09           C  
ATOM   1219  CZ  PHE A 622       6.609  25.563  39.674  1.00 19.23           C  
ATOM   1220  N   ASP A 623       9.241  29.833  43.009  1.00 21.96           N  
ATOM   1221  CA  ASP A 623       8.252  30.864  43.311  1.00 25.41           C  
ATOM   1222  C   ASP A 623       8.581  32.291  42.861  1.00 26.60           C  
ATOM   1223  O   ASP A 623       7.669  33.081  42.600  1.00 27.87           O  
ATOM   1224  CB  ASP A 623       7.912  30.839  44.807  1.00 24.73           C  
ATOM   1225  CG  ASP A 623       7.251  29.530  45.248  1.00 26.05           C  
ATOM   1226  OD1 ASP A 623       7.083  28.616  44.417  1.00 24.21           O  
ATOM   1227  OD2 ASP A 623       6.907  29.408  46.443  1.00 24.37           O  
ATOM   1228  N   SER A 624       9.866  32.598  42.695  1.00 27.03           N  
ATOM   1229  CA  SER A 624      10.291  33.939  42.283  1.00 26.13           C  
ATOM   1230  C   SER A 624       9.770  34.372  40.913  1.00 27.02           C  
ATOM   1231  O   SER A 624       9.793  35.558  40.586  1.00 25.64           O  
ATOM   1232  CB  SER A 624      11.826  34.019  42.287  1.00 27.49           C  
ATOM   1233  OG  SER A 624      12.378  33.307  41.190  1.00 24.42           O  
ATOM   1234  N   THR A 625       9.294  33.419  40.114  1.00 26.30           N  
ATOM   1235  CA  THR A 625       8.798  33.725  38.771  1.00 25.97           C  
ATOM   1236  C   THR A 625       7.340  34.173  38.688  1.00 25.85           C  
ATOM   1237  O   THR A 625       6.873  34.557  37.613  1.00 25.97           O  
ATOM   1238  CB  THR A 625       8.946  32.496  37.832  1.00 27.35           C  
ATOM   1239  OG1 THR A 625       8.127  31.419  38.320  1.00 27.42           O  
ATOM   1240  CG2 THR A 625      10.395  32.036  37.781  1.00 26.47           C  
ATOM   1241  N   SER A 626       6.617  34.133  39.803  1.00 26.80           N  
ATOM   1242  CA  SER A 626       5.199  34.479  39.762  1.00 27.49           C  
ATOM   1243  C   SER A 626       4.630  34.954  41.088  1.00 28.84           C  
ATOM   1244  O   SER A 626       5.190  34.680  42.146  1.00 30.56           O  
ATOM   1245  CB  SER A 626       4.424  33.234  39.283  1.00 27.30           C  
ATOM   1246  OG  SER A 626       3.027  33.401  39.364  1.00 25.09           O  
ATOM   1247  N   ARG A 627       3.524  35.696  41.029  1.00 30.04           N  
ATOM   1248  CA  ARG A 627       2.855  36.160  42.243  1.00 30.61           C  
ATOM   1249  C   ARG A 627       1.899  35.066  42.723  1.00 29.26           C  
ATOM   1250  O   ARG A 627       1.422  35.106  43.856  1.00 29.12           O  
ATOM   1251  CB  ARG A 627       2.027  37.430  41.972  1.00 34.50           C  
ATOM   1252  CG  ARG A 627       2.828  38.653  41.546  1.00 37.60           C  
ATOM   1253  CD  ARG A 627       2.456  39.080  40.123  1.00 42.21           C  
ATOM   1254  NE  ARG A 627       1.200  39.829  40.052  1.00 45.30           N  
ATOM   1255  CZ  ARG A 627       0.417  39.902  38.972  1.00 47.14           C  
ATOM   1256  NH1 ARG A 627       0.741  39.257  37.858  1.00 45.30           N  
ATOM   1257  NH2 ARG A 627      -0.665  40.679  38.984  1.00 47.19           N  
ATOM   1258  N   PHE A 628       1.633  34.078  41.863  1.00 28.47           N  
ATOM   1259  CA  PHE A 628       0.687  33.013  42.203  1.00 28.19           C  
ATOM   1260  C   PHE A 628       1.232  31.586  42.301  1.00 28.11           C  
ATOM   1261  O   PHE A 628       0.724  30.774  43.079  1.00 26.83           O  
ATOM   1262  CB  PHE A 628      -0.469  33.053  41.212  1.00 28.86           C  
ATOM   1263  CG  PHE A 628      -1.144  34.398  41.136  1.00 29.27           C  
ATOM   1264  CD1 PHE A 628      -0.769  35.322  40.164  1.00 27.19           C  
ATOM   1265  CD2 PHE A 628      -2.136  34.746  42.052  1.00 29.44           C  
ATOM   1266  CE1 PHE A 628      -1.367  36.574  40.101  1.00 28.73           C  
ATOM   1267  CE2 PHE A 628      -2.746  36.000  41.998  1.00 29.12           C  
ATOM   1268  CZ  PHE A 628      -2.357  36.917  41.020  1.00 29.08           C  
ATOM   1269  N   ALA A 629       2.215  31.264  41.467  1.00 27.93           N  
ATOM   1270  CA  ALA A 629       2.813  29.932  41.472  1.00 28.41           C  
ATOM   1271  C   ALA A 629       3.587  29.687  42.773  1.00 27.38           C  
ATOM   1272  O   ALA A 629       4.570  30.369  43.047  1.00 27.45           O  
ATOM   1273  CB  ALA A 629       3.731  29.769  40.267  1.00 28.36           C  
ATOM   1274  N   ARG A 630       3.108  28.747  43.585  1.00 25.38           N  
ATOM   1275  CA  ARG A 630       3.748  28.400  44.861  1.00 24.77           C  
ATOM   1276  C   ARG A 630       3.993  26.898  44.904  1.00 23.94           C  
ATOM   1277  O   ARG A 630       3.044  26.118  44.939  1.00 21.89           O  
ATOM   1278  CB  ARG A 630       2.868  28.818  46.048  1.00 28.32           C  
ATOM   1279  CG  ARG A 630       3.214  30.198  46.646  1.00 33.27           C  
ATOM   1280  CD  ARG A 630       3.113  31.284  45.606  1.00 37.76           C  
ATOM   1281  NE  ARG A 630       3.680  32.567  46.030  1.00 39.30           N  
ATOM   1282  CZ  ARG A 630       4.426  33.344  45.247  1.00 40.87           C  
ATOM   1283  NH1 ARG A 630       4.724  32.959  44.014  1.00 38.22           N  
ATOM   1284  NH2 ARG A 630       4.754  34.573  45.640  1.00 42.62           N  
ATOM   1285  N   LEU A 631       5.265  26.502  44.925  1.00 23.57           N  
ATOM   1286  CA  LEU A 631       5.640  25.084  44.931  1.00 23.11           C  
ATOM   1287  C   LEU A 631       5.193  24.364  46.189  1.00 22.72           C  
ATOM   1288  O   LEU A 631       5.519  24.776  47.299  1.00 24.80           O  
ATOM   1289  CB  LEU A 631       7.153  24.918  44.737  1.00 22.69           C  
ATOM   1290  CG  LEU A 631       7.626  23.481  44.445  1.00 21.02           C  
ATOM   1291  CD1 LEU A 631       7.101  23.030  43.083  1.00 20.04           C  
ATOM   1292  CD2 LEU A 631       9.140  23.442  44.449  1.00 22.00           C  
ATOM   1293  N   GLN A 632       4.461  23.269  46.015  1.00 21.25           N  
ATOM   1294  CA  GLN A 632       3.956  22.516  47.154  1.00 22.71           C  
ATOM   1295  C   GLN A 632       4.769  21.281  47.466  1.00 23.47           C  
ATOM   1296  O   GLN A 632       4.998  20.958  48.640  1.00 24.33           O  
ATOM   1297  CB  GLN A 632       2.487  22.129  46.933  1.00 24.21           C  
ATOM   1298  CG  GLN A 632       1.559  23.322  46.710  1.00 28.88           C  
ATOM   1299  CD  GLN A 632       1.462  24.245  47.916  1.00 31.90           C  
ATOM   1300  OE1 GLN A 632       1.026  23.836  48.993  1.00 35.46           O  
ATOM   1301  NE2 GLN A 632       1.851  25.504  47.732  1.00 31.76           N  
ATOM   1302  N   LYS A 633       5.185  20.563  46.426  1.00 21.34           N  
ATOM   1303  CA  LYS A 633       5.959  19.364  46.654  1.00 23.12           C  
ATOM   1304  C   LYS A 633       6.663  18.863  45.413  1.00 20.95           C  
ATOM   1305  O   LYS A 633       6.447  19.356  44.300  1.00 19.40           O  
ATOM   1306  CB  LYS A 633       5.085  18.253  47.251  1.00 26.22           C  
ATOM   1307  CG  LYS A 633       4.117  17.622  46.300  1.00 29.56           C  
ATOM   1308  CD  LYS A 633       3.411  16.407  46.936  1.00 36.25           C  
ATOM   1309  CE  LYS A 633       2.720  15.565  45.862  1.00 38.17           C  
ATOM   1310  NZ  LYS A 633       1.961  14.383  46.388  1.00 42.78           N1+
ATOM   1311  N   LEU A 634       7.510  17.875  45.642  1.00 18.88           N  
ATOM   1312  CA  LEU A 634       8.292  17.240  44.608  1.00 20.82           C  
ATOM   1313  C   LEU A 634       8.153  15.718  44.696  1.00 21.37           C  
ATOM   1314  O   LEU A 634       7.993  15.162  45.785  1.00 23.71           O  
ATOM   1315  CB  LEU A 634       9.768  17.583  44.828  1.00 21.74           C  
ATOM   1316  CG  LEU A 634      10.545  18.546  43.934  1.00 24.65           C  
ATOM   1317  CD1 LEU A 634       9.712  19.703  43.418  1.00 22.87           C  
ATOM   1318  CD2 LEU A 634      11.792  19.019  44.669  1.00 24.36           C  
ATOM   1319  N   HIS A 635       8.106  15.067  43.547  1.00 20.03           N  
ATOM   1320  CA  HIS A 635       8.129  13.609  43.502  1.00 21.46           C  
ATOM   1321  C   HIS A 635       9.262  13.344  42.516  1.00 21.81           C  
ATOM   1322  O   HIS A 635       9.160  13.679  41.335  1.00 20.38           O  
ATOM   1323  CB  HIS A 635       6.837  12.970  43.004  1.00 22.94           C  
ATOM   1324  CG  HIS A 635       6.931  11.479  42.888  1.00 28.06           C  
ATOM   1325  ND1 HIS A 635       7.951  10.749  43.468  1.00 32.77           N  
ATOM   1326  CD2 HIS A 635       6.138  10.579  42.269  1.00 29.76           C  
ATOM   1327  CE1 HIS A 635       7.771   9.464  43.216  1.00 31.53           C  
ATOM   1328  NE2 HIS A 635       6.675   9.333  42.491  1.00 30.56           N  
ATOM   1329  N   THR A 636      10.334  12.739  43.010  1.00 20.56           N  
ATOM   1330  CA  THR A 636      11.524  12.479  42.202  1.00 23.53           C  
ATOM   1331  C   THR A 636      11.741  10.982  41.977  1.00 24.79           C  
ATOM   1332  O   THR A 636      11.648  10.200  42.919  1.00 26.46           O  
ATOM   1333  CB  THR A 636      12.753  13.100  42.905  1.00 24.48           C  
ATOM   1334  OG1 THR A 636      12.557  14.514  43.027  1.00 26.84           O  
ATOM   1335  CG2 THR A 636      14.016  12.870  42.128  1.00 26.65           C  
ATOM   1336  N   SER A 637      11.968  10.584  40.724  1.00 22.79           N  
ATOM   1337  CA  SER A 637      12.189   9.173  40.398  1.00 22.89           C  
ATOM   1338  C   SER A 637      13.369   8.987  39.463  1.00 20.31           C  
ATOM   1339  O   SER A 637      13.607   9.786  38.570  1.00 20.17           O  
ATOM   1340  CB  SER A 637      10.952   8.531  39.780  1.00 23.62           C  
ATOM   1341  OG  SER A 637       9.943   8.364  40.763  1.00 33.94           O  
ATOM   1342  N   ILE A 638      14.065   7.882  39.658  1.00 16.54           N  
ATOM   1343  CA  ILE A 638      15.242   7.554  38.888  1.00 16.87           C  
ATOM   1344  C   ILE A 638      15.022   6.447  37.875  1.00 14.73           C  
ATOM   1345  O   ILE A 638      14.145   5.603  38.049  1.00 12.63           O  
ATOM   1346  CB  ILE A 638      16.381   7.108  39.874  1.00 20.05           C  
ATOM   1347  CG1 ILE A 638      17.034   8.345  40.498  1.00 23.94           C  
ATOM   1348  CG2 ILE A 638      17.384   6.174  39.206  1.00 19.69           C  
ATOM   1349  CD1 ILE A 638      18.420   8.098  41.048  1.00 27.47           C  
ATOM   1350  N   ALA A 639      15.788   6.527  36.784  1.00 14.17           N  
ATOM   1351  CA  ALA A 639      15.834   5.509  35.740  1.00 11.96           C  
ATOM   1352  C   ALA A 639      17.324   5.540  35.395  1.00 12.46           C  
ATOM   1353  O   ALA A 639      17.746   6.273  34.499  1.00 11.30           O  
ATOM   1354  CB  ALA A 639      14.965   5.883  34.520  1.00 13.31           C  
ATOM   1355  N   GLY A 640      18.133   4.821  36.181  1.00  9.86           N  
ATOM   1356  CA  GLY A 640      19.561   4.833  35.930  1.00 11.29           C  
ATOM   1357  C   GLY A 640      20.108   6.221  36.218  1.00 12.21           C  
ATOM   1358  O   GLY A 640      19.832   6.793  37.283  1.00 13.08           O  
ATOM   1359  N   ARG A 641      20.828   6.791  35.255  1.00 13.05           N  
ATOM   1360  CA  ARG A 641      21.414   8.122  35.422  1.00 13.45           C  
ATOM   1361  C   ARG A 641      20.432   9.268  35.133  1.00 12.44           C  
ATOM   1362  O   ARG A 641      20.747  10.453  35.351  1.00 10.52           O  
ATOM   1363  CB  ARG A 641      22.724   8.250  34.620  1.00 14.04           C  
ATOM   1364  CG  ARG A 641      22.597   8.459  33.109  1.00 12.54           C  
ATOM   1365  CD  ARG A 641      23.962   8.202  32.455  1.00 17.21           C  
ATOM   1366  NE  ARG A 641      23.985   8.521  31.023  1.00 15.22           N  
ATOM   1367  CZ  ARG A 641      24.194   9.730  30.515  1.00 18.59           C  
ATOM   1368  NH1 ARG A 641      24.413  10.783  31.311  1.00 14.90           N  
ATOM   1369  NH2 ARG A 641      24.197   9.882  29.196  1.00 15.56           N  
ATOM   1370  N   ASN A 642      19.223   8.913  34.701  1.00 12.65           N  
ATOM   1371  CA  ASN A 642      18.188   9.915  34.443  1.00 12.13           C  
ATOM   1372  C   ASN A 642      17.454  10.182  35.740  1.00 13.61           C  
ATOM   1373  O   ASN A 642      17.266   9.279  36.543  1.00 13.39           O  
ATOM   1374  CB  ASN A 642      17.120   9.410  33.466  1.00 13.72           C  
ATOM   1375  CG  ASN A 642      17.626   9.249  32.045  1.00 13.40           C  
ATOM   1376  OD1 ASN A 642      18.812   9.439  31.753  1.00 13.68           O  
ATOM   1377  ND2 ASN A 642      16.701   8.911  31.134  1.00 15.81           N  
ATOM   1378  N   LEU A 643      16.992  11.416  35.916  1.00 13.77           N  
ATOM   1379  CA  LEU A 643      16.216  11.769  37.086  1.00 14.88           C  
ATOM   1380  C   LEU A 643      15.022  12.539  36.548  1.00 14.69           C  
ATOM   1381  O   LEU A 643      15.192  13.436  35.708  1.00 13.62           O  
ATOM   1382  CB  LEU A 643      17.033  12.641  38.047  1.00 18.58           C  
ATOM   1383  CG  LEU A 643      16.372  12.966  39.388  1.00 22.57           C  
ATOM   1384  CD1 LEU A 643      16.149  11.668  40.155  1.00 25.89           C  
ATOM   1385  CD2 LEU A 643      17.269  13.903  40.211  1.00 24.12           C  
ATOM   1386  N   TYR A 644      13.822  12.121  36.966  1.00 13.44           N  
ATOM   1387  CA  TYR A 644      12.560  12.744  36.568  1.00 13.46           C  
ATOM   1388  C   TYR A 644      12.050  13.433  37.830  1.00 14.83           C  
ATOM   1389  O   TYR A 644      11.903  12.805  38.870  1.00 16.55           O  
ATOM   1390  CB  TYR A 644      11.558  11.677  36.071  1.00 13.01           C  
ATOM   1391  CG  TYR A 644      12.021  10.972  34.801  1.00 11.91           C  
ATOM   1392  CD1 TYR A 644      12.922   9.901  34.863  1.00 12.76           C  
ATOM   1393  CD2 TYR A 644      11.632  11.438  33.540  1.00 11.33           C  
ATOM   1394  CE1 TYR A 644      13.437   9.320  33.694  1.00 11.75           C  
ATOM   1395  CE2 TYR A 644      12.137  10.866  32.363  1.00 10.74           C  
ATOM   1396  CZ  TYR A 644      13.043   9.813  32.453  1.00 11.20           C  
ATOM   1397  OH  TYR A 644      13.603   9.311  31.309  1.00 13.07           O  
ATOM   1398  N   ILE A 645      11.786  14.731  37.734  1.00 13.91           N  
ATOM   1399  CA  ILE A 645      11.373  15.503  38.889  1.00 13.47           C  
ATOM   1400  C   ILE A 645      10.012  16.079  38.644  1.00 12.45           C  
ATOM   1401  O   ILE A 645       9.833  16.910  37.755  1.00 12.54           O  
ATOM   1402  CB  ILE A 645      12.360  16.663  39.124  1.00 13.74           C  
ATOM   1403  CG1 ILE A 645      13.795  16.147  39.152  1.00 14.74           C  
ATOM   1404  CG2 ILE A 645      12.033  17.392  40.400  1.00 15.67           C  
ATOM   1405  CD1 ILE A 645      14.829  17.271  39.101  1.00 15.58           C  
ATOM   1406  N   ARG A 646       9.042  15.633  39.430  1.00 14.21           N  
ATOM   1407  CA  ARG A 646       7.679  16.127  39.267  1.00 13.46           C  
ATOM   1408  C   ARG A 646       7.442  17.281  40.244  1.00 14.22           C  
ATOM   1409  O   ARG A 646       7.322  17.070  41.451  1.00 13.59           O  
ATOM   1410  CB  ARG A 646       6.674  14.998  39.518  1.00 11.87           C  
ATOM   1411  CG  ARG A 646       5.225  15.270  39.055  1.00 12.59           C  
ATOM   1412  CD  ARG A 646       4.363  14.017  39.243  1.00 14.01           C  
ATOM   1413  NE  ARG A 646       3.084  14.046  38.508  1.00 13.18           N  
ATOM   1414  CZ  ARG A 646       1.882  14.210  39.063  1.00 11.92           C  
ATOM   1415  NH1 ARG A 646       1.749  14.375  40.377  1.00 12.72           N  
ATOM   1416  NH2 ARG A 646       0.797  14.217  38.298  1.00 12.94           N  
ATOM   1417  N   PHE A 647       7.418  18.501  39.709  1.00 14.38           N  
ATOM   1418  CA  PHE A 647       7.156  19.702  40.501  1.00 15.02           C  
ATOM   1419  C   PHE A 647       5.640  19.833  40.588  1.00 15.43           C  
ATOM   1420  O   PHE A 647       4.968  19.704  39.575  1.00 14.76           O  
ATOM   1421  CB  PHE A 647       7.672  20.942  39.767  1.00 15.77           C  
ATOM   1422  CG  PHE A 647       9.173  21.029  39.688  1.00 17.51           C  
ATOM   1423  CD1 PHE A 647       9.882  20.284  38.743  1.00 16.51           C  
ATOM   1424  CD2 PHE A 647       9.869  21.891  40.532  1.00 16.69           C  
ATOM   1425  CE1 PHE A 647      11.285  20.404  38.627  1.00 19.46           C  
ATOM   1426  CE2 PHE A 647      11.265  22.021  40.433  1.00 17.54           C  
ATOM   1427  CZ  PHE A 647      11.973  21.283  39.478  1.00 19.42           C  
ATOM   1428  N   GLN A 648       5.107  20.100  41.777  1.00 14.60           N  
ATOM   1429  CA  GLN A 648       3.665  20.277  41.913  1.00 16.22           C  
ATOM   1430  C   GLN A 648       3.451  21.599  42.618  1.00 17.88           C  
ATOM   1431  O   GLN A 648       3.961  21.810  43.729  1.00 16.68           O  
ATOM   1432  CB  GLN A 648       2.993  19.154  42.688  1.00 17.24           C  
ATOM   1433  CG  GLN A 648       1.467  19.361  42.683  1.00 21.08           C  
ATOM   1434  CD  GLN A 648       0.691  18.170  43.178  1.00 26.12           C  
ATOM   1435  OE1 GLN A 648       1.194  17.386  44.002  1.00 29.56           O  
ATOM   1436  NE2 GLN A 648      -0.542  18.003  42.671  1.00 25.78           N  
ATOM   1437  N   SER A 649       2.633  22.451  42.003  1.00 17.30           N  
ATOM   1438  CA  SER A 649       2.426  23.801  42.503  1.00 18.52           C  
ATOM   1439  C   SER A 649       1.039  24.368  42.252  1.00 19.04           C  
ATOM   1440  O   SER A 649       0.378  24.040  41.247  1.00 16.74           O  
ATOM   1441  CB  SER A 649       3.458  24.711  41.799  1.00 19.29           C  
ATOM   1442  OG  SER A 649       3.130  26.096  41.824  1.00 21.56           O  
ATOM   1443  N   ARG A 650       0.640  25.266  43.156  1.00 18.03           N  
ATOM   1444  CA  ARG A 650      -0.631  25.988  43.043  1.00 18.96           C  
ATOM   1445  C   ARG A 650      -0.400  26.989  41.915  1.00 17.29           C  
ATOM   1446  O   ARG A 650       0.755  27.295  41.587  1.00 15.12           O  
ATOM   1447  CB  ARG A 650      -0.936  26.756  44.332  1.00 23.02           C  
ATOM   1448  CG  ARG A 650      -1.303  25.879  45.505  1.00 31.29           C  
ATOM   1449  CD  ARG A 650      -2.698  25.281  45.324  1.00 35.72           C  
ATOM   1450  NE  ARG A 650      -3.045  24.398  46.437  1.00 40.60           N  
ATOM   1451  CZ  ARG A 650      -3.733  24.777  47.511  1.00 44.65           C  
ATOM   1452  NH1 ARG A 650      -4.165  26.029  47.625  1.00 44.65           N  
ATOM   1453  NH2 ARG A 650      -3.969  23.904  48.488  1.00 45.76           N  
ATOM   1454  N   SER A 651      -1.481  27.543  41.363  1.00 15.75           N  
ATOM   1455  CA  SER A 651      -1.353  28.473  40.256  1.00 17.24           C  
ATOM   1456  C   SER A 651      -2.483  29.492  40.241  1.00 17.29           C  
ATOM   1457  O   SER A 651      -2.886  29.944  39.173  1.00 17.56           O  
ATOM   1458  CB  SER A 651      -1.379  27.674  38.943  1.00 19.13           C  
ATOM   1459  OG  SER A 651      -2.603  26.949  38.823  1.00 17.20           O  
ATOM   1460  N   GLY A 652      -2.989  29.864  41.413  1.00 17.12           N  
ATOM   1461  CA  GLY A 652      -4.090  30.814  41.453  1.00 18.03           C  
ATOM   1462  C   GLY A 652      -5.254  30.277  40.630  1.00 19.02           C  
ATOM   1463  O   GLY A 652      -5.553  29.072  40.695  1.00 18.19           O  
ATOM   1464  N   ASP A 653      -5.889  31.135  39.833  1.00 17.48           N  
ATOM   1465  CA  ASP A 653      -7.025  30.702  38.996  1.00 17.57           C  
ATOM   1466  C   ASP A 653      -6.647  30.203  37.592  1.00 16.35           C  
ATOM   1467  O   ASP A 653      -7.521  29.914  36.771  1.00 14.86           O  
ATOM   1468  CB  ASP A 653      -8.058  31.818  38.859  1.00 18.90           C  
ATOM   1469  CG  ASP A 653      -8.742  32.137  40.170  1.00 20.40           C  
ATOM   1470  OD1 ASP A 653      -9.567  31.321  40.645  1.00 17.29           O  
ATOM   1471  OD2 ASP A 653      -8.434  33.202  40.731  1.00 20.55           O  
ATOM   1472  N   ALA A 654      -5.355  30.091  37.318  1.00 14.45           N  
ATOM   1473  CA  ALA A 654      -4.913  29.632  36.001  1.00 14.37           C  
ATOM   1474  C   ALA A 654      -4.760  28.112  35.958  1.00 14.76           C  
ATOM   1475  O   ALA A 654      -4.566  27.473  37.000  1.00 17.88           O  
ATOM   1476  CB  ALA A 654      -3.575  30.297  35.637  1.00 14.38           C  
ATOM   1477  N   MET A 655      -4.874  27.529  34.766  1.00 13.90           N  
ATOM   1478  CA  MET A 655      -4.661  26.088  34.609  1.00 14.79           C  
ATOM   1479  C   MET A 655      -3.191  25.888  35.009  1.00 15.12           C  
ATOM   1480  O   MET A 655      -2.841  24.900  35.655  1.00 16.86           O  
ATOM   1481  CB  MET A 655      -4.953  25.639  33.173  1.00 17.52           C  
ATOM   1482  CG  MET A 655      -4.707  24.148  32.952  1.00 16.24           C  
ATOM   1483  SD  MET A 655      -3.071  23.953  32.277  1.00 17.22           S  
ATOM   1484  CE  MET A 655      -3.388  24.437  30.537  1.00 16.44           C  
ATOM   1485  N   GLY A 656      -2.366  26.881  34.674  1.00 15.07           N  
ATOM   1486  CA  GLY A 656      -0.976  26.924  35.100  1.00 17.28           C  
ATOM   1487  C   GLY A 656       0.164  26.313  34.334  1.00 17.86           C  
ATOM   1488  O   GLY A 656       1.306  26.469  34.749  1.00 18.83           O  
ATOM   1489  N   MET A 657      -0.107  25.662  33.209  1.00 19.36           N  
ATOM   1490  CA  MET A 657       0.978  25.037  32.470  1.00 20.49           C  
ATOM   1491  C   MET A 657       2.144  25.968  32.121  1.00 21.04           C  
ATOM   1492  O   MET A 657       3.302  25.615  32.351  1.00 21.71           O  
ATOM   1493  CB  MET A 657       0.459  24.338  31.224  1.00 21.89           C  
ATOM   1494  CG  MET A 657       1.502  23.431  30.645  1.00 27.49           C  
ATOM   1495  SD  MET A 657       1.472  21.706  31.168  1.00 22.78           S  
ATOM   1496  CE  MET A 657       2.547  21.867  32.611  1.00 22.70           C  
ATOM   1497  N   ASN A 658       1.860  27.149  31.572  1.00 21.73           N  
ATOM   1498  CA  ASN A 658       2.941  28.096  31.245  1.00 22.96           C  
ATOM   1499  C   ASN A 658       3.633  28.596  32.515  1.00 22.25           C  
ATOM   1500  O   ASN A 658       4.864  28.640  32.590  1.00 22.09           O  
ATOM   1501  CB  ASN A 658       2.403  29.304  30.469  1.00 25.49           C  
ATOM   1502  CG  ASN A 658       1.945  28.945  29.055  1.00 29.15           C  
ATOM   1503  OD1 ASN A 658       2.413  27.959  28.459  1.00 28.88           O  
ATOM   1504  ND2 ASN A 658       1.043  29.766  28.498  1.00 29.87           N  
ATOM   1505  N   MET A 659       2.827  28.991  33.497  1.00 21.64           N  
ATOM   1506  CA  MET A 659       3.311  29.491  34.788  1.00 22.00           C  
ATOM   1507  C   MET A 659       4.245  28.474  35.451  1.00 22.51           C  
ATOM   1508  O   MET A 659       5.342  28.814  35.910  1.00 20.63           O  
ATOM   1509  CB  MET A 659       2.102  29.746  35.706  1.00 24.96           C  
ATOM   1510  CG  MET A 659       2.413  30.298  37.089  1.00 28.26           C  
ATOM   1511  SD  MET A 659       0.898  30.473  38.122  1.00 35.22           S  
ATOM   1512  CE  MET A 659      -0.249  31.140  36.809  1.00 27.25           C  
ATOM   1513  N   ILE A 660       3.788  27.227  35.515  1.00 21.77           N  
ATOM   1514  CA  ILE A 660       4.560  26.142  36.117  1.00 20.67           C  
ATOM   1515  C   ILE A 660       5.828  25.815  35.317  1.00 19.36           C  
ATOM   1516  O   ILE A 660       6.874  25.523  35.909  1.00 18.16           O  
ATOM   1517  CB  ILE A 660       3.688  24.859  36.253  1.00 22.97           C  
ATOM   1518  CG1 ILE A 660       2.489  25.109  37.180  1.00 25.23           C  
ATOM   1519  CG2 ILE A 660       4.521  23.670  36.693  1.00 24.24           C  
ATOM   1520  CD1 ILE A 660       2.771  25.917  38.403  1.00 26.06           C  
ATOM   1521  N   SER A 661       5.732  25.822  33.981  1.00 19.14           N  
ATOM   1522  CA  SER A 661       6.904  25.535  33.135  1.00 19.32           C  
ATOM   1523  C   SER A 661       7.977  26.606  33.368  1.00 19.46           C  
ATOM   1524  O   SER A 661       9.170  26.298  33.446  1.00 18.76           O  
ATOM   1525  CB  SER A 661       6.519  25.489  31.640  1.00 19.78           C  
ATOM   1526  OG  SER A 661       5.590  24.445  31.354  1.00 21.09           O  
ATOM   1527  N   LYS A 662       7.537  27.857  33.483  1.00 19.44           N  
ATOM   1528  CA  LYS A 662       8.425  28.999  33.731  1.00 21.71           C  
ATOM   1529  C   LYS A 662       9.128  28.823  35.082  1.00 20.78           C  
ATOM   1530  O   LYS A 662      10.343  28.968  35.176  1.00 21.56           O  
ATOM   1531  CB  LYS A 662       7.602  30.299  33.697  1.00 24.08           C  
ATOM   1532  CG  LYS A 662       8.389  31.608  33.629  1.00 28.76           C  
ATOM   1533  CD  LYS A 662       7.412  32.815  33.645  1.00 30.76           C  
ATOM   1534  CE  LYS A 662       8.132  34.166  33.491  1.00 34.97           C  
ATOM   1535  NZ  LYS A 662       9.244  34.399  34.481  1.00 33.74           N1+
ATOM   1536  N   GLY A 663       8.367  28.456  36.116  1.00 22.47           N  
ATOM   1537  CA  GLY A 663       8.942  28.223  37.441  1.00 19.21           C  
ATOM   1538  C   GLY A 663       9.894  27.022  37.456  1.00 20.96           C  
ATOM   1539  O   GLY A 663      10.908  27.029  38.154  1.00 20.76           O  
ATOM   1540  N   THR A 664       9.562  25.975  36.700  1.00 21.16           N  
ATOM   1541  CA  THR A 664      10.405  24.783  36.616  1.00 19.98           C  
ATOM   1542  C   THR A 664      11.754  25.118  35.975  1.00 21.36           C  
ATOM   1543  O   THR A 664      12.806  24.701  36.460  1.00 20.25           O  
ATOM   1544  CB  THR A 664       9.736  23.679  35.771  1.00 19.34           C  
ATOM   1545  OG1 THR A 664       8.469  23.329  36.349  1.00 18.57           O  
ATOM   1546  CG2 THR A 664      10.628  22.433  35.728  1.00 17.88           C  
ATOM   1547  N   GLU A 665      11.721  25.894  34.900  1.00 22.25           N  
ATOM   1548  CA  GLU A 665      12.950  26.276  34.208  1.00 27.09           C  
ATOM   1549  C   GLU A 665      13.882  27.030  35.162  1.00 26.67           C  
ATOM   1550  O   GLU A 665      15.090  26.759  35.207  1.00 26.78           O  
ATOM   1551  CB  GLU A 665      12.623  27.092  32.936  1.00 29.39           C  
ATOM   1552  CG  GLU A 665      13.513  26.731  31.740  1.00 38.02           C  
ATOM   1553  CD  GLU A 665      12.887  27.041  30.375  1.00 40.56           C  
ATOM   1554  OE1 GLU A 665      12.814  28.238  30.006  1.00 39.86           O  
ATOM   1555  OE2 GLU A 665      12.506  26.076  29.660  1.00 40.62           O  
ATOM   1556  N   LYS A 666      13.321  27.912  35.985  1.00 27.27           N  
ATOM   1557  CA  LYS A 666      14.143  28.656  36.944  1.00 27.16           C  
ATOM   1558  C   LYS A 666      14.742  27.760  38.029  1.00 25.50           C  
ATOM   1559  O   LYS A 666      15.911  27.922  38.396  1.00 22.66           O  
ATOM   1560  CB  LYS A 666      13.347  29.786  37.604  1.00 30.80           C  
ATOM   1561  CG  LYS A 666      13.672  31.170  37.059  1.00 38.30           C  
ATOM   1562  CD  LYS A 666      15.094  31.606  37.403  1.00 39.53           C  
ATOM   1563  CE  LYS A 666      15.206  32.118  38.837  1.00 42.23           C  
ATOM   1564  NZ  LYS A 666      14.790  33.547  38.992  1.00 41.41           N1+
ATOM   1565  N   ALA A 667      13.925  26.845  38.559  1.00 22.03           N  
ATOM   1566  CA  ALA A 667      14.355  25.921  39.601  1.00 20.57           C  
ATOM   1567  C   ALA A 667      15.456  24.993  39.084  1.00 19.65           C  
ATOM   1568  O   ALA A 667      16.401  24.675  39.808  1.00 20.45           O  
ATOM   1569  CB  ALA A 667      13.150  25.100  40.125  1.00 19.38           C  
ATOM   1570  N   LEU A 668      15.348  24.569  37.827  1.00 18.41           N  
ATOM   1571  CA  LEU A 668      16.364  23.702  37.260  1.00 20.01           C  
ATOM   1572  C   LEU A 668      17.705  24.457  37.138  1.00 20.02           C  
ATOM   1573  O   LEU A 668      18.767  23.883  37.399  1.00 20.03           O  
ATOM   1574  CB  LEU A 668      15.907  23.132  35.909  1.00 19.01           C  
ATOM   1575  CG  LEU A 668      14.753  22.105  35.915  1.00 19.36           C  
ATOM   1576  CD1 LEU A 668      14.324  21.790  34.463  1.00 17.16           C  
ATOM   1577  CD2 LEU A 668      15.184  20.825  36.633  1.00 16.60           C  
ATOM   1578  N   SER A 669      17.661  25.735  36.747  1.00 21.59           N  
ATOM   1579  CA  SER A 669      18.888  26.545  36.638  1.00 22.71           C  
ATOM   1580  C   SER A 669      19.567  26.628  37.988  1.00 21.52           C  
ATOM   1581  O   SER A 669      20.794  26.590  38.080  1.00 22.47           O  
ATOM   1582  CB  SER A 669      18.584  27.973  36.175  1.00 25.44           C  
ATOM   1583  OG  SER A 669      18.070  27.971  34.860  1.00 32.99           O  
ATOM   1584  N   LYS A 670      18.759  26.783  39.034  1.00 21.62           N  
ATOM   1585  CA  LYS A 670      19.274  26.857  40.395  1.00 22.33           C  
ATOM   1586  C   LYS A 670      19.882  25.503  40.781  1.00 23.44           C  
ATOM   1587  O   LYS A 670      20.980  25.440  41.348  1.00 22.52           O  
ATOM   1588  CB  LYS A 670      18.150  27.245  41.359  1.00 22.29           C  
ATOM   1589  CG  LYS A 670      18.511  27.160  42.848  1.00 25.91           C  
ATOM   1590  CD  LYS A 670      19.699  28.054  43.214  1.00 29.52           C  
ATOM   1591  CE  LYS A 670      19.404  29.517  42.943  1.00 32.50           C  
ATOM   1592  NZ  LYS A 670      20.575  30.362  43.295  1.00 36.99           N1+
ATOM   1593  N   LEU A 671      19.169  24.416  40.466  1.00 22.29           N  
ATOM   1594  CA  LEU A 671      19.664  23.070  40.766  1.00 20.52           C  
ATOM   1595  C   LEU A 671      21.038  22.866  40.114  1.00 19.59           C  
ATOM   1596  O   LEU A 671      21.950  22.301  40.719  1.00 18.81           O  
ATOM   1597  CB  LEU A 671      18.669  22.006  40.265  1.00 18.72           C  
ATOM   1598  CG  LEU A 671      18.983  20.541  40.600  1.00 20.56           C  
ATOM   1599  CD1 LEU A 671      19.197  20.341  42.113  1.00 18.18           C  
ATOM   1600  CD2 LEU A 671      17.852  19.633  40.110  1.00 18.09           C  
ATOM   1601  N   HIS A 672      21.166  23.350  38.884  1.00 19.93           N  
ATOM   1602  CA  HIS A 672      22.402  23.250  38.118  1.00 21.83           C  
ATOM   1603  C   HIS A 672      23.591  23.946  38.806  1.00 23.25           C  
ATOM   1604  O   HIS A 672      24.738  23.550  38.607  1.00 22.99           O  
ATOM   1605  CB  HIS A 672      22.188  23.806  36.706  1.00 25.12           C  
ATOM   1606  CG  HIS A 672      23.318  23.517  35.772  1.00 29.99           C  
ATOM   1607  ND1 HIS A 672      24.255  24.466  35.418  1.00 33.48           N  
ATOM   1608  CD2 HIS A 672      23.676  22.377  35.134  1.00 32.09           C  
ATOM   1609  CE1 HIS A 672      25.139  23.922  34.600  1.00 35.99           C  
ATOM   1610  NE2 HIS A 672      24.811  22.655  34.410  1.00 35.22           N  
ATOM   1611  N   GLU A 673      23.321  24.990  39.591  1.00 22.18           N  
ATOM   1612  CA  GLU A 673      24.383  25.683  40.322  1.00 23.26           C  
ATOM   1613  C   GLU A 673      24.986  24.735  41.372  1.00 23.10           C  
ATOM   1614  O   GLU A 673      26.175  24.822  41.681  1.00 23.44           O  
ATOM   1615  CB  GLU A 673      23.840  26.945  41.017  1.00 24.14           C  
ATOM   1616  CG  GLU A 673      23.449  28.073  40.066  1.00 26.42           C  
ATOM   1617  CD  GLU A 673      22.844  29.286  40.795  1.00 29.95           C  
ATOM   1618  OE1 GLU A 673      23.034  29.424  42.030  1.00 30.38           O  
ATOM   1619  OE2 GLU A 673      22.153  30.086  40.126  1.00 32.08           O  
ATOM   1620  N   TYR A 674      24.159  23.862  41.954  1.00 22.59           N  
ATOM   1621  CA  TYR A 674      24.648  22.893  42.938  1.00 21.76           C  
ATOM   1622  C   TYR A 674      25.244  21.660  42.257  1.00 20.78           C  
ATOM   1623  O   TYR A 674      26.162  21.050  42.781  1.00 21.70           O  
ATOM   1624  CB  TYR A 674      23.538  22.461  43.900  1.00 25.04           C  
ATOM   1625  CG  TYR A 674      23.089  23.565  44.815  1.00 28.71           C  
ATOM   1626  CD1 TYR A 674      22.116  24.470  44.408  1.00 30.73           C  
ATOM   1627  CD2 TYR A 674      23.671  23.738  46.076  1.00 31.96           C  
ATOM   1628  CE1 TYR A 674      21.730  25.522  45.220  1.00 32.80           C  
ATOM   1629  CE2 TYR A 674      23.292  24.793  46.903  1.00 32.88           C  
ATOM   1630  CZ  TYR A 674      22.320  25.683  46.464  1.00 33.66           C  
ATOM   1631  OH  TYR A 674      21.933  26.751  47.247  1.00 34.35           O  
ATOM   1632  N   PHE A 675      24.697  21.273  41.108  1.00 17.64           N  
ATOM   1633  CA  PHE A 675      25.199  20.108  40.378  1.00 19.11           C  
ATOM   1634  C   PHE A 675      25.507  20.500  38.933  1.00 19.77           C  
ATOM   1635  O   PHE A 675      24.715  20.244  38.026  1.00 19.06           O  
ATOM   1636  CB  PHE A 675      24.170  18.965  40.428  1.00 18.09           C  
ATOM   1637  CG  PHE A 675      23.831  18.530  41.819  1.00 19.01           C  
ATOM   1638  CD1 PHE A 675      22.742  19.077  42.480  1.00 19.31           C  
ATOM   1639  CD2 PHE A 675      24.627  17.602  42.489  1.00 18.99           C  
ATOM   1640  CE1 PHE A 675      22.448  18.710  43.801  1.00 21.26           C  
ATOM   1641  CE2 PHE A 675      24.337  17.234  43.803  1.00 21.95           C  
ATOM   1642  CZ  PHE A 675      23.244  17.794  44.458  1.00 20.40           C  
ATOM   1643  N   PRO A 676      26.663  21.162  38.704  1.00 21.71           N  
ATOM   1644  CA  PRO A 676      27.061  21.597  37.362  1.00 20.96           C  
ATOM   1645  C   PRO A 676      27.209  20.508  36.317  1.00 21.17           C  
ATOM   1646  O   PRO A 676      27.130  20.791  35.127  1.00 17.57           O  
ATOM   1647  CB  PRO A 676      28.371  22.352  37.611  1.00 21.49           C  
ATOM   1648  CG  PRO A 676      28.901  21.706  38.864  1.00 23.98           C  
ATOM   1649  CD  PRO A 676      27.658  21.591  39.705  1.00 21.87           C  
ATOM   1650  N   GLU A 677      27.427  19.270  36.748  1.00 22.76           N  
ATOM   1651  CA  GLU A 677      27.547  18.170  35.794  1.00 24.78           C  
ATOM   1652  C   GLU A 677      26.166  17.669  35.331  1.00 24.70           C  
ATOM   1653  O   GLU A 677      26.072  16.761  34.491  1.00 23.23           O  
ATOM   1654  CB  GLU A 677      28.354  17.022  36.402  1.00 28.55           C  
ATOM   1655  CG  GLU A 677      29.750  17.449  36.848  1.00 38.47           C  
ATOM   1656  CD  GLU A 677      30.630  16.281  37.263  1.00 43.93           C  
ATOM   1657  OE1 GLU A 677      30.087  15.258  37.757  1.00 46.90           O  
ATOM   1658  OE2 GLU A 677      31.873  16.389  37.092  1.00 48.05           O  
ATOM   1659  N   MET A 678      25.103  18.234  35.905  1.00 22.53           N  
ATOM   1660  CA  MET A 678      23.744  17.852  35.534  1.00 21.96           C  
ATOM   1661  C   MET A 678      23.356  18.406  34.164  1.00 22.51           C  
ATOM   1662  O   MET A 678      23.554  19.590  33.880  1.00 22.16           O  
ATOM   1663  CB  MET A 678      22.727  18.345  36.567  1.00 18.81           C  
ATOM   1664  CG  MET A 678      21.276  18.015  36.176  1.00 21.50           C  
ATOM   1665  SD  MET A 678      20.061  18.635  37.317  1.00 20.90           S  
ATOM   1666  CE  MET A 678      20.171  20.474  36.969  1.00 20.23           C  
ATOM   1667  N   GLN A 679      22.864  17.531  33.294  1.00 20.46           N  
ATOM   1668  CA  GLN A 679      22.408  17.943  31.972  1.00 20.76           C  
ATOM   1669  C   GLN A 679      20.878  18.032  31.997  1.00 19.73           C  
ATOM   1670  O   GLN A 679      20.210  17.086  32.402  1.00 19.29           O  
ATOM   1671  CB  GLN A 679      22.815  16.924  30.903  1.00 22.09           C  
ATOM   1672  CG  GLN A 679      22.092  17.175  29.569  1.00 26.55           C  
ATOM   1673  CD  GLN A 679      22.481  16.200  28.468  1.00 29.76           C  
ATOM   1674  OE1 GLN A 679      22.760  15.029  28.727  1.00 30.90           O  
ATOM   1675  NE2 GLN A 679      22.489  16.682  27.222  1.00 28.68           N  
ATOM   1676  N   ILE A 680      20.329  19.171  31.600  1.00 18.58           N  
ATOM   1677  CA  ILE A 680      18.875  19.325  31.559  1.00 19.70           C  
ATOM   1678  C   ILE A 680      18.452  18.894  30.142  1.00 20.26           C  
ATOM   1679  O   ILE A 680      18.726  19.603  29.179  1.00 21.20           O  
ATOM   1680  CB  ILE A 680      18.482  20.790  31.850  1.00 22.11           C  
ATOM   1681  CG1 ILE A 680      18.955  21.175  33.264  1.00 24.28           C  
ATOM   1682  CG2 ILE A 680      16.970  20.994  31.649  1.00 21.79           C  
ATOM   1683  CD1 ILE A 680      18.766  22.634  33.624  1.00 27.76           C  
ATOM   1684  N   LEU A 681      17.831  17.719  30.006  1.00 16.95           N  
ATOM   1685  CA  LEU A 681      17.436  17.229  28.674  1.00 17.41           C  
ATOM   1686  C   LEU A 681      16.178  17.872  28.099  1.00 16.45           C  
ATOM   1687  O   LEU A 681      16.143  18.198  26.908  1.00 18.68           O  
ATOM   1688  CB  LEU A 681      17.257  15.703  28.657  1.00 18.02           C  
ATOM   1689  CG  LEU A 681      18.370  14.764  28.202  1.00 23.50           C  
ATOM   1690  CD1 LEU A 681      17.857  13.316  28.250  1.00 22.69           C  
ATOM   1691  CD2 LEU A 681      18.831  15.109  26.770  1.00 22.01           C  
ATOM   1692  N   ALA A 682      15.123  17.969  28.907  1.00 13.98           N  
ATOM   1693  CA  ALA A 682      13.868  18.578  28.461  1.00 12.61           C  
ATOM   1694  C   ALA A 682      13.051  19.054  29.643  1.00 14.20           C  
ATOM   1695  O   ALA A 682      12.910  18.342  30.642  1.00 13.69           O  
ATOM   1696  CB  ALA A 682      13.037  17.590  27.609  1.00 13.46           C  
ATOM   1697  N   VAL A 683      12.460  20.237  29.496  1.00 14.43           N  
ATOM   1698  CA  VAL A 683      11.644  20.835  30.542  1.00 15.67           C  
ATOM   1699  C   VAL A 683      10.413  19.952  30.822  1.00 14.66           C  
ATOM   1700  O   VAL A 683       9.888  19.954  31.924  1.00 13.90           O  
ATOM   1701  CB  VAL A 683      11.320  22.333  30.215  1.00 17.15           C  
ATOM   1702  CG1 VAL A 683      10.343  22.447  29.061  1.00 17.66           C  
ATOM   1703  CG2 VAL A 683      10.831  23.060  31.466  1.00 17.84           C  
ATOM   1704  N   SER A 684       9.971  19.193  29.817  1.00 14.73           N  
ATOM   1705  CA  SER A 684       8.902  18.206  30.001  1.00 13.56           C  
ATOM   1706  C   SER A 684       9.483  16.858  29.592  1.00 13.25           C  
ATOM   1707  O   SER A 684       9.814  16.659  28.427  1.00 12.88           O  
ATOM   1708  CB  SER A 684       7.668  18.439  29.137  1.00 14.35           C  
ATOM   1709  OG  SER A 684       6.807  17.291  29.276  1.00 14.17           O  
ATOM   1710  N   GLY A 685       9.642  15.958  30.561  1.00 12.07           N  
ATOM   1711  CA  GLY A 685      10.153  14.628  30.266  1.00 12.53           C  
ATOM   1712  C   GLY A 685       9.037  13.591  30.301  1.00 12.71           C  
ATOM   1713  O   GLY A 685       9.297  12.393  30.478  1.00 14.11           O  
ATOM   1714  N   ASN A 686       7.801  14.066  30.115  1.00 12.64           N  
ATOM   1715  CA  ASN A 686       6.570  13.255  30.119  1.00 12.77           C  
ATOM   1716  C   ASN A 686       6.227  12.688  31.513  1.00 13.19           C  
ATOM   1717  O   ASN A 686       5.445  11.740  31.643  1.00 13.26           O  
ATOM   1718  CB  ASN A 686       6.631  12.110  29.075  1.00  9.32           C  
ATOM   1719  CG  ASN A 686       6.238  12.574  27.654  1.00  9.72           C  
ATOM   1720  OD1 ASN A 686       5.976  13.756  27.423  1.00  9.53           O  
ATOM   1721  ND2 ASN A 686       6.129  11.622  26.723  1.00  6.21           N  
ATOM   1722  N   TYR A 687       6.821  13.251  32.556  1.00 12.90           N  
ATOM   1723  CA  TYR A 687       6.539  12.755  33.907  1.00 12.22           C  
ATOM   1724  C   TYR A 687       5.523  13.648  34.612  1.00 12.71           C  
ATOM   1725  O   TYR A 687       5.210  13.426  35.792  1.00 14.17           O  
ATOM   1726  CB  TYR A 687       7.845  12.678  34.716  1.00 12.66           C  
ATOM   1727  CG  TYR A 687       7.782  11.818  35.962  1.00 12.94           C  
ATOM   1728  CD1 TYR A 687       7.464  10.465  35.878  1.00 13.29           C  
ATOM   1729  CD2 TYR A 687       8.098  12.353  37.224  1.00 13.83           C  
ATOM   1730  CE1 TYR A 687       7.463   9.656  37.020  1.00 16.32           C  
ATOM   1731  CE2 TYR A 687       8.107  11.558  38.360  1.00 14.38           C  
ATOM   1732  CZ  TYR A 687       7.784  10.205  38.247  1.00 16.91           C  
ATOM   1733  OH  TYR A 687       7.766   9.410  39.365  1.00 21.08           O  
ATOM   1734  N   CYS A 688       4.963  14.621  33.885  1.00 10.30           N  
ATOM   1735  CA  CYS A 688       3.985  15.559  34.457  1.00 11.67           C  
ATOM   1736  C   CYS A 688       2.658  14.930  34.930  1.00 11.37           C  
ATOM   1737  O   CYS A 688       2.305  15.085  36.091  1.00  9.70           O  
ATOM   1738  CB  CYS A 688       3.699  16.736  33.487  1.00 12.84           C  
ATOM   1739  SG  CYS A 688       5.086  17.113  32.325  1.00 16.24           S  
ATOM   1740  N   THR A 689       1.888  14.264  34.064  1.00 11.45           N  
ATOM   1741  CA  THR A 689       2.149  14.051  32.627  1.00 11.04           C  
ATOM   1742  C   THR A 689       1.090  14.902  31.932  1.00 11.67           C  
ATOM   1743  O   THR A 689      -0.054  14.942  32.389  1.00 13.53           O  
ATOM   1744  CB  THR A 689       1.885  12.552  32.265  1.00 10.80           C  
ATOM   1745  OG1 THR A 689       2.856  11.733  32.916  1.00 10.05           O  
ATOM   1746  CG2 THR A 689       1.964  12.302  30.752  1.00 10.51           C  
ATOM   1747  N   ASP A 690       1.450  15.568  30.839  1.00  9.75           N  
ATOM   1748  CA  ASP A 690       0.499  16.430  30.149  1.00 12.34           C  
ATOM   1749  C   ASP A 690       0.027  15.875  28.808  1.00 10.78           C  
ATOM   1750  O   ASP A 690       0.838  15.551  27.936  1.00 11.62           O  
ATOM   1751  CB  ASP A 690       1.100  17.838  29.932  1.00 11.93           C  
ATOM   1752  CG  ASP A 690       0.062  18.869  29.413  1.00 15.85           C  
ATOM   1753  OD1 ASP A 690      -1.026  19.028  30.017  1.00 13.97           O  
ATOM   1754  OD2 ASP A 690       0.357  19.537  28.405  1.00 13.20           O  
ATOM   1755  N   LYS A 691      -1.287  15.715  28.707  1.00 11.59           N  
ATOM   1756  CA  LYS A 691      -1.971  15.278  27.489  1.00 11.47           C  
ATOM   1757  C   LYS A 691      -1.683  13.896  26.923  1.00 11.23           C  
ATOM   1758  O   LYS A 691      -1.846  13.665  25.723  1.00  9.53           O  
ATOM   1759  CB  LYS A 691      -1.817  16.358  26.412  1.00 11.77           C  
ATOM   1760  CG  LYS A 691      -2.416  17.700  26.847  1.00 13.49           C  
ATOM   1761  CD  LYS A 691      -2.066  18.827  25.887  1.00 12.98           C  
ATOM   1762  CE  LYS A 691      -2.659  20.176  26.345  1.00 15.58           C  
ATOM   1763  NZ  LYS A 691      -2.265  21.327  25.443  1.00 13.44           N1+
ATOM   1764  N   LYS A 692      -1.313  12.975  27.805  1.00 10.85           N  
ATOM   1765  CA  LYS A 692      -1.084  11.571  27.455  1.00 11.59           C  
ATOM   1766  C   LYS A 692      -1.629  10.767  28.637  1.00 13.08           C  
ATOM   1767  O   LYS A 692      -1.591  11.239  29.790  1.00 11.62           O  
ATOM   1768  CB  LYS A 692       0.418  11.255  27.298  1.00 11.37           C  
ATOM   1769  CG  LYS A 692       1.035  11.629  25.911  1.00 13.02           C  
ATOM   1770  CD  LYS A 692       1.549  13.073  25.869  1.00 12.61           C  
ATOM   1771  CE  LYS A 692       2.708  13.254  26.855  1.00 11.98           C  
ATOM   1772  NZ  LYS A 692       3.285  14.615  26.801  1.00  9.90           N1+
ATOM   1773  N   PRO A 693      -2.192   9.581  28.376  1.00 11.67           N  
ATOM   1774  CA  PRO A 693      -2.709   8.774  29.489  1.00 11.48           C  
ATOM   1775  C   PRO A 693      -1.515   8.358  30.360  1.00 13.43           C  
ATOM   1776  O   PRO A 693      -0.427   8.059  29.846  1.00 12.96           O  
ATOM   1777  CB  PRO A 693      -3.339   7.569  28.778  1.00  9.66           C  
ATOM   1778  CG  PRO A 693      -2.558   7.457  27.491  1.00 12.48           C  
ATOM   1779  CD  PRO A 693      -2.399   8.907  27.076  1.00 11.36           C  
ATOM   1780  N   ALA A 694      -1.681   8.408  31.677  1.00 12.68           N  
ATOM   1781  CA  ALA A 694      -0.580   8.049  32.556  1.00 12.65           C  
ATOM   1782  C   ALA A 694      -1.094   7.739  33.937  1.00 12.56           C  
ATOM   1783  O   ALA A 694      -1.826   8.542  34.538  1.00 13.32           O  
ATOM   1784  CB  ALA A 694       0.448   9.193  32.627  1.00 12.22           C  
ATOM   1785  N   ALA A 695      -0.625   6.618  34.477  1.00 11.48           N  
ATOM   1786  CA  ALA A 695      -1.052   6.201  35.806  1.00 10.83           C  
ATOM   1787  C   ALA A 695      -0.704   7.242  36.865  1.00  9.88           C  
ATOM   1788  O   ALA A 695      -1.435   7.389  37.846  1.00 11.98           O  
ATOM   1789  CB  ALA A 695      -0.414   4.867  36.175  1.00  9.34           C  
ATOM   1790  N   ILE A 696       0.405   7.952  36.678  1.00 10.17           N  
ATOM   1791  CA  ILE A 696       0.830   8.948  37.665  1.00 10.91           C  
ATOM   1792  C   ILE A 696      -0.196  10.023  37.965  1.00  9.92           C  
ATOM   1793  O   ILE A 696      -0.339  10.415  39.130  1.00 10.85           O  
ATOM   1794  CB  ILE A 696       2.224   9.537  37.360  1.00 11.80           C  
ATOM   1795  CG1 ILE A 696       2.813  10.125  38.643  1.00 12.34           C  
ATOM   1796  CG2 ILE A 696       2.153  10.608  36.256  1.00 11.26           C  
ATOM   1797  CD1 ILE A 696       4.317  10.460  38.549  1.00  9.88           C  
ATOM   1798  N   ASN A 697      -0.936  10.459  36.943  1.00  8.11           N  
ATOM   1799  CA  ASN A 697      -1.991  11.463  37.113  1.00 11.09           C  
ATOM   1800  C   ASN A 697      -3.184  10.893  37.896  1.00 11.02           C  
ATOM   1801  O   ASN A 697      -3.779  11.575  38.741  1.00 10.53           O  
ATOM   1802  CB  ASN A 697      -2.489  11.951  35.752  1.00 12.96           C  
ATOM   1803  CG  ASN A 697      -1.447  12.747  35.008  1.00 13.13           C  
ATOM   1804  OD1 ASN A 697      -0.412  13.147  35.568  1.00 12.09           O  
ATOM   1805  ND2 ASN A 697      -1.706  12.979  33.743  1.00 16.81           N  
ATOM   1806  N   TRP A 698      -3.506   9.633  37.609  1.00  9.76           N  
ATOM   1807  CA  TRP A 698      -4.597   8.924  38.261  1.00 10.87           C  
ATOM   1808  C   TRP A 698      -4.307   8.721  39.750  1.00 10.66           C  
ATOM   1809  O   TRP A 698      -5.172   8.921  40.607  1.00 10.42           O  
ATOM   1810  CB  TRP A 698      -4.761   7.530  37.601  1.00 11.15           C  
ATOM   1811  CG  TRP A 698      -5.779   6.607  38.272  1.00  9.20           C  
ATOM   1812  CD1 TRP A 698      -5.539   5.381  38.824  1.00 11.75           C  
ATOM   1813  CD2 TRP A 698      -7.199   6.818  38.364  1.00  9.65           C  
ATOM   1814  NE1 TRP A 698      -6.733   4.803  39.245  1.00 11.99           N  
ATOM   1815  CE2 TRP A 698      -7.759   5.671  38.975  1.00 10.29           C  
ATOM   1816  CE3 TRP A 698      -8.053   7.866  37.976  1.00  7.36           C  
ATOM   1817  CZ2 TRP A 698      -9.136   5.541  39.209  1.00 10.58           C  
ATOM   1818  CZ3 TRP A 698      -9.424   7.737  38.209  1.00  9.39           C  
ATOM   1819  CH2 TRP A 698      -9.948   6.577  38.822  1.00 11.29           C  
ATOM   1820  N   ILE A 699      -3.077   8.325  40.042  1.00 10.66           N  
ATOM   1821  CA  ILE A 699      -2.700   8.012  41.413  1.00 13.56           C  
ATOM   1822  C   ILE A 699      -2.291   9.199  42.280  1.00 13.88           C  
ATOM   1823  O   ILE A 699      -2.667   9.275  43.451  1.00 13.28           O  
ATOM   1824  CB  ILE A 699      -1.595   6.933  41.398  1.00 13.43           C  
ATOM   1825  CG1 ILE A 699      -2.151   5.634  40.802  1.00 13.94           C  
ATOM   1826  CG2 ILE A 699      -1.002   6.712  42.812  1.00 13.65           C  
ATOM   1827  CD1 ILE A 699      -1.068   4.667  40.446  1.00 13.32           C  
ATOM   1828  N   GLU A 700      -1.522  10.120  41.713  1.00 12.69           N  
ATOM   1829  CA  GLU A 700      -1.066  11.280  42.482  1.00 13.15           C  
ATOM   1830  C   GLU A 700      -1.915  12.529  42.272  1.00 13.06           C  
ATOM   1831  O   GLU A 700      -1.787  13.503  43.030  1.00 13.09           O  
ATOM   1832  CB  GLU A 700       0.390  11.584  42.135  1.00 16.48           C  
ATOM   1833  CG  GLU A 700       1.324  10.383  42.322  1.00 19.44           C  
ATOM   1834  CD  GLU A 700       2.781  10.783  42.402  1.00 27.36           C  
ATOM   1835  OE1 GLU A 700       3.105  11.971  42.124  1.00 29.23           O  
ATOM   1836  OE2 GLU A 700       3.604   9.902  42.749  1.00 29.18           O  
ATOM   1837  N   GLY A 701      -2.754  12.508  41.227  1.00 11.42           N  
ATOM   1838  CA  GLY A 701      -3.589  13.656  40.900  1.00 11.78           C  
ATOM   1839  C   GLY A 701      -2.817  14.675  40.062  1.00 13.43           C  
ATOM   1840  O   GLY A 701      -1.593  14.603  39.978  1.00 13.05           O  
ATOM   1841  N   ARG A 702      -3.533  15.558  39.361  1.00 12.80           N  
ATOM   1842  CA  ARG A 702      -2.913  16.626  38.579  1.00 12.78           C  
ATOM   1843  C   ARG A 702      -3.954  17.711  38.447  1.00 14.29           C  
ATOM   1844  O   ARG A 702      -5.095  17.435  38.074  1.00 14.53           O  
ATOM   1845  CB  ARG A 702      -2.430  16.156  37.197  1.00 13.07           C  
ATOM   1846  CG  ARG A 702      -1.572  17.223  36.492  1.00 14.66           C  
ATOM   1847  CD  ARG A 702      -0.969  16.740  35.178  1.00 13.15           C  
ATOM   1848  NE  ARG A 702       0.020  17.684  34.660  1.00 15.41           N  
ATOM   1849  CZ  ARG A 702      -0.109  18.394  33.536  1.00 14.01           C  
ATOM   1850  NH1 ARG A 702      -1.199  18.299  32.781  1.00 11.06           N  
ATOM   1851  NH2 ARG A 702       0.885  19.167  33.136  1.00 13.77           N  
ATOM   1852  N   GLY A 703      -3.571  18.957  38.724  1.00 14.63           N  
ATOM   1853  CA  GLY A 703      -4.554  20.026  38.678  1.00 13.61           C  
ATOM   1854  C   GLY A 703      -5.471  19.837  39.886  1.00 14.82           C  
ATOM   1855  O   GLY A 703      -4.985  19.651  41.011  1.00 14.57           O  
ATOM   1856  N   LYS A 704      -6.785  19.803  39.653  1.00 12.69           N  
ATOM   1857  CA  LYS A 704      -7.760  19.649  40.729  1.00 14.20           C  
ATOM   1858  C   LYS A 704      -8.320  18.237  40.944  1.00 14.13           C  
ATOM   1859  O   LYS A 704      -8.704  17.567  39.987  1.00 11.95           O  
ATOM   1860  CB  LYS A 704      -8.878  20.695  40.530  1.00 14.05           C  
ATOM   1861  CG  LYS A 704      -8.302  22.079  40.800  1.00 18.39           C  
ATOM   1862  CD  LYS A 704      -9.074  23.235  40.273  1.00 23.18           C  
ATOM   1863  CE  LYS A 704      -8.316  24.521  40.623  1.00 21.01           C  
ATOM   1864  NZ  LYS A 704      -6.984  24.525  39.963  1.00 19.98           N1+
ATOM   1865  N   SER A 705      -8.264  17.738  42.186  1.00 12.83           N  
ATOM   1866  CA  SER A 705      -8.819  16.405  42.478  1.00 12.00           C  
ATOM   1867  C   SER A 705     -10.153  16.705  43.149  1.00 12.63           C  
ATOM   1868  O   SER A 705     -10.209  17.414  44.171  1.00 11.21           O  
ATOM   1869  CB  SER A 705      -7.903  15.571  43.406  1.00 12.99           C  
ATOM   1870  OG  SER A 705      -6.593  15.459  42.858  1.00 15.51           O  
ATOM   1871  N   VAL A 706     -11.227  16.186  42.560  1.00 11.16           N  
ATOM   1872  CA  VAL A 706     -12.581  16.472  43.033  1.00 12.19           C  
ATOM   1873  C   VAL A 706     -13.458  15.239  43.258  1.00 11.61           C  
ATOM   1874  O   VAL A 706     -13.267  14.218  42.621  1.00 12.96           O  
ATOM   1875  CB  VAL A 706     -13.289  17.389  41.987  1.00 11.74           C  
ATOM   1876  CG1 VAL A 706     -14.657  17.823  42.468  1.00  6.68           C  
ATOM   1877  CG2 VAL A 706     -12.398  18.587  41.658  1.00 11.50           C  
ATOM   1878  N   VAL A 707     -14.398  15.339  44.193  1.00 12.35           N  
ATOM   1879  CA  VAL A 707     -15.344  14.260  44.464  1.00 11.99           C  
ATOM   1880  C   VAL A 707     -16.743  14.890  44.622  1.00 13.58           C  
ATOM   1881  O   VAL A 707     -16.872  16.040  45.084  1.00 13.93           O  
ATOM   1882  CB  VAL A 707     -14.961  13.421  45.740  1.00 13.56           C  
ATOM   1883  CG1 VAL A 707     -15.110  14.250  47.016  1.00 13.45           C  
ATOM   1884  CG2 VAL A 707     -15.824  12.144  45.846  1.00 11.31           C  
ATOM   1885  N   CYS A 708     -17.762  14.196  44.116  1.00 12.32           N  
ATOM   1886  CA  CYS A 708     -19.157  14.642  44.244  1.00 12.67           C  
ATOM   1887  C   CYS A 708     -20.047  13.429  44.432  1.00 12.86           C  
ATOM   1888  O   CYS A 708     -19.683  12.298  44.063  1.00 10.33           O  
ATOM   1889  CB  CYS A 708     -19.624  15.499  43.067  1.00 16.23           C  
ATOM   1890  SG  CYS A 708     -19.735  14.653  41.523  1.00 27.38           S  
ATOM   1891  N   GLU A 709     -21.234  13.665  44.974  1.00 11.71           N  
ATOM   1892  CA  GLU A 709     -22.147  12.584  45.289  1.00 12.27           C  
ATOM   1893  C   GLU A 709     -23.566  13.122  45.415  1.00 12.98           C  
ATOM   1894  O   GLU A 709     -23.778  14.323  45.636  1.00 13.47           O  
ATOM   1895  CB  GLU A 709     -21.753  11.974  46.653  1.00 11.92           C  
ATOM   1896  CG  GLU A 709     -21.846  12.992  47.800  1.00 13.76           C  
ATOM   1897  CD  GLU A 709     -21.343  12.480  49.149  1.00 14.21           C  
ATOM   1898  OE1 GLU A 709     -21.334  11.258  49.395  1.00 13.42           O  
ATOM   1899  OE2 GLU A 709     -20.949  13.324  49.969  1.00 16.95           O  
ATOM   1900  N   ALA A 710     -24.524  12.217  45.277  1.00 12.57           N  
ATOM   1901  CA  ALA A 710     -25.938  12.556  45.427  1.00 12.78           C  
ATOM   1902  C   ALA A 710     -26.703  11.272  45.690  1.00 13.59           C  
ATOM   1903  O   ALA A 710     -26.171  10.163  45.510  1.00 13.05           O  
ATOM   1904  CB  ALA A 710     -26.470  13.231  44.150  1.00 12.19           C  
ATOM   1905  N   VAL A 711     -27.936  11.418  46.161  1.00 12.98           N  
ATOM   1906  CA  VAL A 711     -28.807  10.276  46.377  1.00 12.62           C  
ATOM   1907  C   VAL A 711     -30.071  10.539  45.555  1.00 13.98           C  
ATOM   1908  O   VAL A 711     -30.729  11.581  45.710  1.00 13.47           O  
ATOM   1909  CB  VAL A 711     -29.188  10.083  47.861  1.00 16.18           C  
ATOM   1910  CG1 VAL A 711     -30.248   8.977  47.986  1.00 14.83           C  
ATOM   1911  CG2 VAL A 711     -27.955   9.715  48.676  1.00 13.98           C  
ATOM   1912  N   ILE A 712     -30.400   9.606  44.669  1.00 12.27           N  
ATOM   1913  CA  ILE A 712     -31.576   9.770  43.827  1.00 15.05           C  
ATOM   1914  C   ILE A 712     -32.701   8.885  44.373  1.00 15.68           C  
ATOM   1915  O   ILE A 712     -32.574   7.660  44.417  1.00 17.19           O  
ATOM   1916  CB  ILE A 712     -31.272   9.385  42.361  1.00 13.73           C  
ATOM   1917  CG1 ILE A 712     -29.920   9.967  41.924  1.00 12.64           C  
ATOM   1918  CG2 ILE A 712     -32.429   9.871  41.431  1.00 11.76           C  
ATOM   1919  CD1 ILE A 712     -29.851  11.534  41.877  1.00 13.67           C  
ATOM   1920  N   PRO A 713     -33.822   9.494  44.794  1.00 17.74           N  
ATOM   1921  CA  PRO A 713     -34.945   8.708  45.329  1.00 17.32           C  
ATOM   1922  C   PRO A 713     -35.434   7.636  44.317  1.00 18.13           C  
ATOM   1923  O   PRO A 713     -35.451   7.883  43.105  1.00 16.19           O  
ATOM   1924  CB  PRO A 713     -36.024   9.779  45.581  1.00 17.09           C  
ATOM   1925  CG  PRO A 713     -35.212  11.059  45.803  1.00 18.38           C  
ATOM   1926  CD  PRO A 713     -34.147  10.935  44.743  1.00 17.93           C  
ATOM   1927  N   ALA A 714     -35.864   6.475  44.816  1.00 17.85           N  
ATOM   1928  CA  ALA A 714     -36.351   5.390  43.946  1.00 18.62           C  
ATOM   1929  C   ALA A 714     -37.399   5.844  42.933  1.00 19.78           C  
ATOM   1930  O   ALA A 714     -37.366   5.431  41.771  1.00 18.57           O  
ATOM   1931  CB  ALA A 714     -36.908   4.246  44.784  1.00 18.84           C  
ATOM   1932  N   LYS A 715     -38.346   6.665  43.387  1.00 20.06           N  
ATOM   1933  CA  LYS A 715     -39.414   7.191  42.521  1.00 20.58           C  
ATOM   1934  C   LYS A 715     -38.866   8.008  41.334  1.00 18.74           C  
ATOM   1935  O   LYS A 715     -39.425   7.999  40.221  1.00 18.08           O  
ATOM   1936  CB  LYS A 715     -40.355   8.064  43.354  1.00 22.69           C  
ATOM   1937  CG  LYS A 715     -41.531   8.626  42.582  1.00 29.23           C  
ATOM   1938  CD  LYS A 715     -42.108   9.863  43.277  1.00 34.31           C  
ATOM   1939  CE  LYS A 715     -43.182  10.517  42.401  1.00 35.91           C  
ATOM   1940  NZ  LYS A 715     -43.378  11.966  42.728  1.00 37.66           N1+
ATOM   1941  N   VAL A 716     -37.809   8.765  41.598  1.00 16.53           N  
ATOM   1942  CA  VAL A 716     -37.154   9.592  40.579  1.00 15.33           C  
ATOM   1943  C   VAL A 716     -36.388   8.716  39.569  1.00 14.88           C  
ATOM   1944  O   VAL A 716     -36.388   8.983  38.362  1.00 14.94           O  
ATOM   1945  CB  VAL A 716     -36.186  10.587  41.268  1.00 15.38           C  
ATOM   1946  CG1 VAL A 716     -35.393  11.397  40.230  1.00 14.01           C  
ATOM   1947  CG2 VAL A 716     -36.998  11.530  42.174  1.00 15.18           C  
ATOM   1948  N   VAL A 717     -35.700   7.694  40.068  1.00 14.95           N  
ATOM   1949  CA  VAL A 717     -34.969   6.787  39.188  1.00 13.44           C  
ATOM   1950  C   VAL A 717     -35.985   6.156  38.231  1.00 14.10           C  
ATOM   1951  O   VAL A 717     -35.729   6.031  37.043  1.00 12.51           O  
ATOM   1952  CB  VAL A 717     -34.245   5.680  39.987  1.00 14.56           C  
ATOM   1953  CG1 VAL A 717     -33.549   4.687  39.034  1.00 11.72           C  
ATOM   1954  CG2 VAL A 717     -33.215   6.307  40.937  1.00 12.21           C  
ATOM   1955  N   ARG A 718     -37.164   5.813  38.748  1.00 15.19           N  
ATOM   1956  CA  ARG A 718     -38.190   5.193  37.920  1.00 15.18           C  
ATOM   1957  C   ARG A 718     -38.839   6.131  36.904  1.00 16.40           C  
ATOM   1958  O   ARG A 718     -38.855   5.832  35.707  1.00 14.61           O  
ATOM   1959  CB  ARG A 718     -39.275   4.545  38.797  1.00 18.47           C  
ATOM   1960  CG  ARG A 718     -38.738   3.502  39.787  1.00 23.42           C  
ATOM   1961  CD  ARG A 718     -39.848   2.863  40.649  1.00 27.38           C  
ATOM   1962  NE  ARG A 718     -40.398   1.706  39.967  1.00 33.12           N  
ATOM   1963  CZ  ARG A 718     -40.043   0.446  40.210  1.00 33.58           C  
ATOM   1964  NH1 ARG A 718     -39.155   0.155  41.154  1.00 34.36           N  
ATOM   1965  NH2 ARG A 718     -40.461  -0.509  39.401  1.00 33.27           N  
ATOM   1966  N   GLU A 719     -39.339   7.279  37.372  1.00 16.78           N  
ATOM   1967  CA  GLU A 719     -40.041   8.228  36.504  1.00 18.10           C  
ATOM   1968  C   GLU A 719     -39.180   9.078  35.596  1.00 16.61           C  
ATOM   1969  O   GLU A 719     -39.518   9.300  34.426  1.00 18.71           O  
ATOM   1970  CB  GLU A 719     -40.947   9.151  37.324  1.00 19.78           C  
ATOM   1971  CG  GLU A 719     -41.975   8.436  38.149  1.00 25.83           C  
ATOM   1972  CD  GLU A 719     -43.082   9.359  38.664  1.00 28.35           C  
ATOM   1973  OE1 GLU A 719     -43.224  10.506  38.172  1.00 30.52           O  
ATOM   1974  OE2 GLU A 719     -43.826   8.906  39.553  1.00 31.96           O  
ATOM   1975  N   VAL A 720     -38.082   9.587  36.132  1.00 16.23           N  
ATOM   1976  CA  VAL A 720     -37.201  10.428  35.342  1.00 15.36           C  
ATOM   1977  C   VAL A 720     -36.194   9.623  34.521  1.00 15.44           C  
ATOM   1978  O   VAL A 720     -36.053   9.839  33.324  1.00 11.55           O  
ATOM   1979  CB  VAL A 720     -36.453  11.436  36.252  1.00 16.12           C  
ATOM   1980  CG1 VAL A 720     -35.384  12.215  35.451  1.00 17.65           C  
ATOM   1981  CG2 VAL A 720     -37.470  12.420  36.871  1.00 15.26           C  
ATOM   1982  N   LEU A 721     -35.537   8.666  35.173  1.00 13.40           N  
ATOM   1983  CA  LEU A 721     -34.498   7.872  34.516  1.00 14.30           C  
ATOM   1984  C   LEU A 721     -34.976   6.604  33.809  1.00 13.43           C  
ATOM   1985  O   LEU A 721     -34.197   5.965  33.105  1.00 12.37           O  
ATOM   1986  CB  LEU A 721     -33.378   7.577  35.514  1.00 12.57           C  
ATOM   1987  CG  LEU A 721     -32.679   8.853  36.027  1.00 14.13           C  
ATOM   1988  CD1 LEU A 721     -31.673   8.482  37.146  1.00 12.64           C  
ATOM   1989  CD2 LEU A 721     -31.968   9.575  34.867  1.00 12.25           C  
ATOM   1990  N   LYS A 722     -36.264   6.282  33.975  1.00 12.82           N  
ATOM   1991  CA  LYS A 722     -36.921   5.133  33.333  1.00 13.27           C  
ATOM   1992  C   LYS A 722     -36.292   3.755  33.642  1.00 15.32           C  
ATOM   1993  O   LYS A 722     -36.270   2.859  32.784  1.00 17.22           O  
ATOM   1994  CB  LYS A 722     -36.992   5.356  31.800  1.00 12.88           C  
ATOM   1995  CG  LYS A 722     -37.411   6.769  31.350  1.00 13.87           C  
ATOM   1996  CD  LYS A 722     -38.880   7.101  31.712  1.00 13.22           C  
ATOM   1997  CE  LYS A 722     -39.294   8.470  31.122  1.00 15.02           C  
ATOM   1998  NZ  LYS A 722     -38.566   9.630  31.725  1.00 13.74           N1+
ATOM   1999  N   THR A 723     -35.813   3.574  34.867  1.00 12.28           N  
ATOM   2000  CA  THR A 723     -35.195   2.312  35.253  1.00 13.05           C  
ATOM   2001  C   THR A 723     -35.318   2.128  36.775  1.00 12.98           C  
ATOM   2002  O   THR A 723     -36.193   2.734  37.411  1.00 13.27           O  
ATOM   2003  CB  THR A 723     -33.707   2.278  34.783  1.00 12.27           C  
ATOM   2004  OG1 THR A 723     -33.167   0.964  34.973  1.00 15.07           O  
ATOM   2005  CG2 THR A 723     -32.864   3.315  35.550  1.00 13.86           C  
ATOM   2006  N   THR A 724     -34.485   1.271  37.359  1.00 11.97           N  
ATOM   2007  CA  THR A 724     -34.551   1.042  38.798  1.00 11.72           C  
ATOM   2008  C   THR A 724     -33.161   1.164  39.401  1.00 12.19           C  
ATOM   2009  O   THR A 724     -32.165   1.052  38.693  1.00 11.34           O  
ATOM   2010  CB  THR A 724     -35.080  -0.374  39.122  1.00 11.63           C  
ATOM   2011  OG1 THR A 724     -34.131  -1.352  38.672  1.00 10.89           O  
ATOM   2012  CG2 THR A 724     -36.427  -0.606  38.423  1.00 12.58           C  
ATOM   2013  N   THR A 725     -33.105   1.441  40.700  1.00 12.28           N  
ATOM   2014  CA  THR A 725     -31.841   1.548  41.414  1.00 13.78           C  
ATOM   2015  C   THR A 725     -31.020   0.263  41.231  1.00 14.44           C  
ATOM   2016  O   THR A 725     -29.799   0.314  40.993  1.00 12.64           O  
ATOM   2017  CB  THR A 725     -32.113   1.782  42.914  1.00 13.42           C  
ATOM   2018  OG1 THR A 725     -32.726   3.064  43.069  1.00 13.75           O  
ATOM   2019  CG2 THR A 725     -30.820   1.709  43.740  1.00 12.67           C  
ATOM   2020  N   GLU A 726     -31.695  -0.882  41.342  1.00 12.62           N  
ATOM   2021  CA  GLU A 726     -31.043  -2.185  41.197  1.00 14.95           C  
ATOM   2022  C   GLU A 726     -30.394  -2.352  39.824  1.00 14.07           C  
ATOM   2023  O   GLU A 726     -29.235  -2.777  39.728  1.00 13.77           O  
ATOM   2024  CB  GLU A 726     -32.069  -3.309  41.428  1.00 18.88           C  
ATOM   2025  CG  GLU A 726     -31.510  -4.726  41.368  1.00 26.43           C  
ATOM   2026  CD  GLU A 726     -32.624  -5.790  41.414  1.00 32.08           C  
ATOM   2027  OE1 GLU A 726     -33.540  -5.672  42.267  1.00 34.74           O  
ATOM   2028  OE2 GLU A 726     -32.590  -6.732  40.590  1.00 34.50           O  
ATOM   2029  N   ALA A 727     -31.123  -2.012  38.763  1.00 12.86           N  
ATOM   2030  CA  ALA A 727     -30.575  -2.150  37.410  1.00 14.18           C  
ATOM   2031  C   ALA A 727     -29.381  -1.226  37.230  1.00 12.65           C  
ATOM   2032  O   ALA A 727     -28.417  -1.578  36.578  1.00 12.96           O  
ATOM   2033  CB  ALA A 727     -31.636  -1.844  36.355  1.00 11.52           C  
ATOM   2034  N   MET A 728     -29.475  -0.032  37.803  1.00 13.01           N  
ATOM   2035  CA  MET A 728     -28.406   0.952  37.717  1.00 13.86           C  
ATOM   2036  C   MET A 728     -27.125   0.392  38.342  1.00 12.88           C  
ATOM   2037  O   MET A 728     -26.050   0.457  37.755  1.00 12.55           O  
ATOM   2038  CB  MET A 728     -28.842   2.245  38.437  1.00 13.67           C  
ATOM   2039  CG  MET A 728     -29.864   3.075  37.660  1.00 15.61           C  
ATOM   2040  SD  MET A 728     -29.099   3.813  36.200  1.00 22.33           S  
ATOM   2041  CE  MET A 728     -28.398   5.339  36.937  1.00 17.84           C  
ATOM   2042  N   ILE A 729     -27.254  -0.168  39.538  1.00 13.97           N  
ATOM   2043  CA  ILE A 729     -26.109  -0.731  40.246  1.00 12.79           C  
ATOM   2044  C   ILE A 729     -25.468  -1.878  39.469  1.00 13.90           C  
ATOM   2045  O   ILE A 729     -24.230  -1.898  39.281  1.00 13.26           O  
ATOM   2046  CB  ILE A 729     -26.515  -1.152  41.689  1.00 13.18           C  
ATOM   2047  CG1 ILE A 729     -26.967   0.101  42.459  1.00 14.20           C  
ATOM   2048  CG2 ILE A 729     -25.323  -1.803  42.430  1.00 14.20           C  
ATOM   2049  CD1 ILE A 729     -27.601  -0.183  43.817  1.00 14.25           C  
ATOM   2050  N   GLU A 730     -26.298  -2.795  38.962  1.00 11.88           N  
ATOM   2051  CA  GLU A 730     -25.798  -3.932  38.196  1.00 14.58           C  
ATOM   2052  C   GLU A 730     -25.033  -3.477  36.959  1.00 13.87           C  
ATOM   2053  O   GLU A 730     -23.971  -4.030  36.650  1.00 13.83           O  
ATOM   2054  CB  GLU A 730     -26.946  -4.868  37.778  1.00 18.40           C  
ATOM   2055  CG  GLU A 730     -27.598  -5.640  38.938  1.00 28.31           C  
ATOM   2056  CD  GLU A 730     -26.632  -6.591  39.654  1.00 34.23           C  
ATOM   2057  OE1 GLU A 730     -26.391  -7.705  39.132  1.00 37.11           O  
ATOM   2058  OE2 GLU A 730     -26.123  -6.232  40.748  1.00 37.49           O  
ATOM   2059  N   VAL A 731     -25.571  -2.495  36.226  1.00 12.84           N  
ATOM   2060  CA  VAL A 731     -24.851  -2.015  35.048  1.00 11.58           C  
ATOM   2061  C   VAL A 731     -23.566  -1.307  35.474  1.00 11.38           C  
ATOM   2062  O   VAL A 731     -22.504  -1.568  34.913  1.00  9.49           O  
ATOM   2063  CB  VAL A 731     -25.692  -1.063  34.152  1.00 12.29           C  
ATOM   2064  CG1 VAL A 731     -24.825  -0.562  32.983  1.00 11.13           C  
ATOM   2065  CG2 VAL A 731     -26.947  -1.801  33.596  1.00  8.63           C  
ATOM   2066  N   ASN A 732     -23.628  -0.493  36.525  1.00 11.42           N  
ATOM   2067  CA  ASN A 732     -22.416   0.217  36.945  1.00 12.01           C  
ATOM   2068  C   ASN A 732     -21.262  -0.702  37.320  1.00 11.16           C  
ATOM   2069  O   ASN A 732     -20.115  -0.503  36.890  1.00 10.93           O  
ATOM   2070  CB  ASN A 732     -22.688   1.215  38.086  1.00 11.42           C  
ATOM   2071  CG  ASN A 732     -21.547   2.205  38.254  1.00 10.87           C  
ATOM   2072  OD1 ASN A 732     -21.403   3.128  37.454  1.00 11.99           O  
ATOM   2073  ND2 ASN A 732     -20.678   1.962  39.226  1.00  8.98           N  
ATOM   2074  N   ILE A 733     -21.562  -1.729  38.100  1.00 11.04           N  
ATOM   2075  CA  ILE A 733     -20.521  -2.659  38.538  1.00 12.79           C  
ATOM   2076  C   ILE A 733     -19.955  -3.467  37.366  1.00 12.95           C  
ATOM   2077  O   ILE A 733     -18.743  -3.550  37.183  1.00 12.09           O  
ATOM   2078  CB  ILE A 733     -21.065  -3.630  39.617  1.00 14.28           C  
ATOM   2079  CG1 ILE A 733     -21.362  -2.858  40.912  1.00 13.47           C  
ATOM   2080  CG2 ILE A 733     -20.068  -4.774  39.861  1.00 14.70           C  
ATOM   2081  CD1 ILE A 733     -22.111  -3.688  41.961  1.00 16.88           C  
ATOM   2082  N   ASN A 734     -20.838  -3.956  36.508  1.00 10.23           N  
ATOM   2083  CA  ASN A 734     -20.393  -4.779  35.393  1.00 12.33           C  
ATOM   2084  C   ASN A 734     -19.818  -4.078  34.166  1.00 11.61           C  
ATOM   2085  O   ASN A 734     -19.091  -4.684  33.374  1.00 12.19           O  
ATOM   2086  CB  ASN A 734     -21.497  -5.781  35.067  1.00 11.59           C  
ATOM   2087  CG  ASN A 734     -21.676  -6.790  36.198  1.00 11.48           C  
ATOM   2088  OD1 ASN A 734     -20.764  -7.576  36.477  1.00 12.17           O  
ATOM   2089  ND2 ASN A 734     -22.801  -6.717  36.902  1.00  9.31           N  
ATOM   2090  N   LYS A 735     -20.051  -2.773  34.082  1.00  9.97           N  
ATOM   2091  CA  LYS A 735     -19.553  -1.980  32.975  1.00 11.71           C  
ATOM   2092  C   LYS A 735     -18.371  -1.102  33.435  1.00 11.53           C  
ATOM   2093  O   LYS A 735     -17.254  -1.248  32.951  1.00 10.62           O  
ATOM   2094  CB  LYS A 735     -20.692  -1.092  32.425  1.00  9.84           C  
ATOM   2095  CG  LYS A 735     -20.240   0.008  31.452  1.00  9.84           C  
ATOM   2096  CD  LYS A 735     -21.364   1.052  31.214  1.00  7.58           C  
ATOM   2097  CE  LYS A 735     -20.879   2.204  30.327  1.00  8.33           C  
ATOM   2098  NZ  LYS A 735     -20.573   1.747  28.925  1.00  9.21           N1+
ATOM   2099  N   ASN A 736     -18.636  -0.202  34.378  1.00 11.56           N  
ATOM   2100  CA  ASN A 736     -17.618   0.728  34.875  1.00 10.46           C  
ATOM   2101  C   ASN A 736     -16.492   0.134  35.711  1.00 10.03           C  
ATOM   2102  O   ASN A 736     -15.405   0.723  35.808  1.00 11.81           O  
ATOM   2103  CB  ASN A 736     -18.297   1.907  35.583  1.00 10.93           C  
ATOM   2104  CG  ASN A 736     -19.071   2.808  34.600  1.00 13.50           C  
ATOM   2105  OD1 ASN A 736     -18.833   2.762  33.392  1.00 10.56           O  
ATOM   2106  ND2 ASN A 736     -19.979   3.632  35.121  1.00 10.16           N  
ATOM   2107  N   LEU A 737     -16.740  -1.010  36.343  1.00  9.81           N  
ATOM   2108  CA  LEU A 737     -15.693  -1.667  37.119  1.00  9.31           C  
ATOM   2109  C   LEU A 737     -15.166  -2.894  36.376  1.00  9.74           C  
ATOM   2110  O   LEU A 737     -14.047  -2.874  35.878  1.00  9.24           O  
ATOM   2111  CB  LEU A 737     -16.190  -2.054  38.518  1.00  9.13           C  
ATOM   2112  CG  LEU A 737     -16.690  -0.868  39.354  1.00 12.56           C  
ATOM   2113  CD1 LEU A 737     -17.144  -1.351  40.744  1.00 10.65           C  
ATOM   2114  CD2 LEU A 737     -15.594   0.197  39.485  1.00 13.46           C  
ATOM   2115  N   VAL A 738     -15.991  -3.931  36.237  1.00  7.51           N  
ATOM   2116  CA  VAL A 738     -15.546  -5.163  35.573  1.00  9.27           C  
ATOM   2117  C   VAL A 738     -15.218  -4.955  34.092  1.00  8.91           C  
ATOM   2118  O   VAL A 738     -14.161  -5.372  33.630  1.00 11.12           O  
ATOM   2119  CB  VAL A 738     -16.591  -6.312  35.736  1.00  9.87           C  
ATOM   2120  CG1 VAL A 738     -16.036  -7.618  35.122  1.00  9.56           C  
ATOM   2121  CG2 VAL A 738     -16.918  -6.524  37.229  1.00  9.23           C  
ATOM   2122  N   GLY A 739     -16.086  -4.248  33.370  1.00 10.13           N  
ATOM   2123  CA  GLY A 739     -15.833  -3.994  31.951  1.00  8.45           C  
ATOM   2124  C   GLY A 739     -14.540  -3.229  31.692  1.00  9.21           C  
ATOM   2125  O   GLY A 739     -13.735  -3.617  30.837  1.00 11.22           O  
ATOM   2126  N   SER A 740     -14.317  -2.149  32.437  1.00  8.83           N  
ATOM   2127  CA  SER A 740     -13.084  -1.363  32.273  1.00  9.69           C  
ATOM   2128  C   SER A 740     -11.863  -2.193  32.678  1.00  9.58           C  
ATOM   2129  O   SER A 740     -10.788  -2.055  32.086  1.00  9.79           O  
ATOM   2130  CB  SER A 740     -13.157  -0.071  33.097  1.00  9.87           C  
ATOM   2131  OG  SER A 740     -14.174   0.769  32.569  1.00 10.21           O  
ATOM   2132  N   ALA A 741     -12.030  -3.071  33.667  1.00  8.53           N  
ATOM   2133  CA  ALA A 741     -10.921  -3.933  34.089  1.00  8.75           C  
ATOM   2134  C   ALA A 741     -10.586  -4.901  32.945  1.00  7.98           C  
ATOM   2135  O   ALA A 741      -9.424  -5.095  32.607  1.00  6.18           O  
ATOM   2136  CB  ALA A 741     -11.284  -4.712  35.353  1.00  6.60           C  
ATOM   2137  N   MET A 742     -11.612  -5.467  32.313  1.00  8.49           N  
ATOM   2138  CA  MET A 742     -11.382  -6.402  31.199  1.00 10.90           C  
ATOM   2139  C   MET A 742     -10.638  -5.735  30.042  1.00  9.52           C  
ATOM   2140  O   MET A 742      -9.803  -6.366  29.387  1.00 10.08           O  
ATOM   2141  CB  MET A 742     -12.720  -6.968  30.688  1.00 12.70           C  
ATOM   2142  CG  MET A 742     -13.498  -7.717  31.760  1.00 17.35           C  
ATOM   2143  SD  MET A 742     -12.501  -9.034  32.521  1.00 23.19           S  
ATOM   2144  CE  MET A 742     -12.615 -10.135  31.187  1.00 24.72           C  
ATOM   2145  N   ALA A 743     -10.990  -4.476  29.783  1.00  9.93           N  
ATOM   2146  CA  ALA A 743     -10.405  -3.651  28.725  1.00  8.27           C  
ATOM   2147  C   ALA A 743      -8.987  -3.166  29.036  1.00  9.92           C  
ATOM   2148  O   ALA A 743      -8.327  -2.611  28.152  1.00  8.18           O  
ATOM   2149  CB  ALA A 743     -11.312  -2.426  28.461  1.00  9.30           C  
ATOM   2150  N   GLY A 744      -8.540  -3.345  30.285  1.00 10.14           N  
ATOM   2151  CA  GLY A 744      -7.206  -2.893  30.673  1.00  9.75           C  
ATOM   2152  C   GLY A 744      -7.129  -1.370  30.792  1.00  9.36           C  
ATOM   2153  O   GLY A 744      -6.187  -0.736  30.308  1.00  9.83           O  
ATOM   2154  N   SER A 745      -8.128  -0.776  31.434  1.00  8.53           N  
ATOM   2155  CA  SER A 745      -8.169   0.685  31.598  1.00 10.70           C  
ATOM   2156  C   SER A 745      -7.463   1.166  32.859  1.00 11.46           C  
ATOM   2157  O   SER A 745      -7.515   0.494  33.884  1.00 12.47           O  
ATOM   2158  CB  SER A 745      -9.617   1.172  31.700  1.00 12.04           C  
ATOM   2159  OG  SER A 745      -9.654   2.589  31.810  1.00 14.01           O  
ATOM   2160  N   ILE A 746      -6.748   2.282  32.750  1.00 13.28           N  
ATOM   2161  CA  ILE A 746      -6.117   2.914  33.915  1.00 13.14           C  
ATOM   2162  C   ILE A 746      -6.842   4.260  33.951  1.00 13.29           C  
ATOM   2163  O   ILE A 746      -6.703   5.048  33.019  1.00 11.26           O  
ATOM   2164  CB  ILE A 746      -4.606   3.204  33.745  1.00 15.31           C  
ATOM   2165  CG1 ILE A 746      -3.795   1.895  33.689  1.00 18.12           C  
ATOM   2166  CG2 ILE A 746      -4.091   4.098  34.920  1.00 13.22           C  
ATOM   2167  CD1 ILE A 746      -3.893   1.082  34.925  1.00 21.96           C  
ATOM   2168  N   GLY A 747      -7.705   4.462  34.947  1.00 11.34           N  
ATOM   2169  CA  GLY A 747      -8.415   5.727  35.059  1.00 10.41           C  
ATOM   2170  C   GLY A 747      -9.746   5.869  34.334  1.00 11.75           C  
ATOM   2171  O   GLY A 747     -10.413   6.887  34.509  1.00 10.90           O  
ATOM   2172  N   GLY A 748     -10.142   4.878  33.525  1.00  9.97           N  
ATOM   2173  CA  GLY A 748     -11.407   4.984  32.799  1.00  9.00           C  
ATOM   2174  C   GLY A 748     -12.541   4.140  33.370  1.00 10.97           C  
ATOM   2175  O   GLY A 748     -13.179   3.361  32.648  1.00 10.07           O  
ATOM   2176  N   TYR A 749     -12.818   4.317  34.660  1.00  9.29           N  
ATOM   2177  CA  TYR A 749     -13.864   3.548  35.345  1.00 10.99           C  
ATOM   2178  C   TYR A 749     -15.151   4.359  35.392  1.00  8.89           C  
ATOM   2179  O   TYR A 749     -15.772   4.544  36.452  1.00  9.08           O  
ATOM   2180  CB  TYR A 749     -13.384   3.158  36.752  1.00 10.91           C  
ATOM   2181  CG  TYR A 749     -12.262   2.165  36.663  1.00 17.57           C  
ATOM   2182  CD1 TYR A 749     -10.955   2.573  36.430  1.00 21.85           C  
ATOM   2183  CD2 TYR A 749     -12.531   0.804  36.659  1.00 18.71           C  
ATOM   2184  CE1 TYR A 749      -9.945   1.634  36.173  1.00 23.16           C  
ATOM   2185  CE2 TYR A 749     -11.543  -0.121  36.407  1.00 24.06           C  
ATOM   2186  CZ  TYR A 749     -10.262   0.298  36.151  1.00 23.51           C  
ATOM   2187  OH  TYR A 749      -9.333  -0.653  35.782  1.00 30.96           O  
ATOM   2188  N   ASN A 750     -15.597   4.746  34.203  1.00  8.82           N  
ATOM   2189  CA  ASN A 750     -16.779   5.579  34.055  1.00  7.62           C  
ATOM   2190  C   ASN A 750     -17.380   5.336  32.663  1.00 11.09           C  
ATOM   2191  O   ASN A 750     -16.761   4.673  31.799  1.00  9.65           O  
ATOM   2192  CB  ASN A 750     -16.355   7.057  34.207  1.00  9.73           C  
ATOM   2193  CG  ASN A 750     -15.448   7.518  33.084  1.00 10.21           C  
ATOM   2194  OD1 ASN A 750     -15.926   7.937  32.027  1.00  6.43           O  
ATOM   2195  ND2 ASN A 750     -14.129   7.404  33.289  1.00  8.64           N  
ATOM   2196  N   ALA A 751     -18.589   5.854  32.456  1.00 10.35           N  
ATOM   2197  CA  ALA A 751     -19.317   5.678  31.190  1.00  9.62           C  
ATOM   2198  C   ALA A 751     -18.941   6.709  30.122  1.00 10.35           C  
ATOM   2199  O   ALA A 751     -18.537   6.335  29.015  1.00  9.12           O  
ATOM   2200  CB  ALA A 751     -20.833   5.675  31.464  1.00  9.66           C  
ATOM   2201  N   HIS A 752     -19.058   8.001  30.439  1.00  9.61           N  
ATOM   2202  CA  HIS A 752     -18.688   9.021  29.454  1.00 11.32           C  
ATOM   2203  C   HIS A 752     -18.283  10.384  30.016  1.00  9.45           C  
ATOM   2204  O   HIS A 752     -18.669  11.419  29.483  1.00 10.70           O  
ATOM   2205  CB  HIS A 752     -19.745   9.165  28.317  1.00  8.94           C  
ATOM   2206  CG  HIS A 752     -21.010   9.871  28.719  1.00 13.36           C  
ATOM   2207  ND1 HIS A 752     -21.820  10.517  27.803  1.00 10.69           N  
ATOM   2208  CD2 HIS A 752     -21.646   9.959  29.913  1.00 10.38           C  
ATOM   2209  CE1 HIS A 752     -22.903  10.961  28.414  1.00  9.35           C  
ATOM   2210  NE2 HIS A 752     -22.823  10.635  29.693  1.00 11.48           N  
ATOM   2211  N   ALA A 753     -17.482  10.375  31.081  1.00  7.67           N  
ATOM   2212  CA  ALA A 753     -16.986  11.613  31.681  1.00  9.76           C  
ATOM   2213  C   ALA A 753     -16.357  12.521  30.603  1.00 10.98           C  
ATOM   2214  O   ALA A 753     -16.582  13.737  30.588  1.00 12.35           O  
ATOM   2215  CB  ALA A 753     -15.953  11.292  32.764  1.00  7.69           C  
ATOM   2216  N   ALA A 754     -15.652  11.908  29.656  1.00 10.23           N  
ATOM   2217  CA  ALA A 754     -14.991  12.633  28.553  1.00 10.98           C  
ATOM   2218  C   ALA A 754     -15.933  13.522  27.734  1.00  9.78           C  
ATOM   2219  O   ALA A 754     -15.552  14.626  27.310  1.00  9.68           O  
ATOM   2220  CB  ALA A 754     -14.278  11.645  27.629  1.00 10.64           C  
ATOM   2221  N   ASN A 755     -17.172  13.067  27.554  1.00 10.78           N  
ATOM   2222  CA  ASN A 755     -18.155  13.843  26.802  1.00 10.39           C  
ATOM   2223  C   ASN A 755     -18.465  15.157  27.504  1.00  9.47           C  
ATOM   2224  O   ASN A 755     -18.522  16.213  26.858  1.00  8.36           O  
ATOM   2225  CB  ASN A 755     -19.466  13.063  26.629  1.00  9.88           C  
ATOM   2226  CG  ASN A 755     -19.440  12.154  25.420  1.00 10.83           C  
ATOM   2227  OD1 ASN A 755     -18.632  12.351  24.516  1.00 10.55           O  
ATOM   2228  ND2 ASN A 755     -20.329  11.147  25.394  1.00  8.41           N  
ATOM   2229  N   ILE A 756     -18.773  15.065  28.800  1.00  8.24           N  
ATOM   2230  CA  ILE A 756     -19.115  16.241  29.579  1.00  9.28           C  
ATOM   2231  C   ILE A 756     -17.909  17.165  29.728  1.00 10.30           C  
ATOM   2232  O   ILE A 756     -18.018  18.378  29.507  1.00  8.60           O  
ATOM   2233  CB  ILE A 756     -19.699  15.866  30.981  1.00 11.53           C  
ATOM   2234  CG1 ILE A 756     -21.123  15.293  30.835  1.00 12.06           C  
ATOM   2235  CG2 ILE A 756     -19.723  17.118  31.894  1.00  9.41           C  
ATOM   2236  CD1 ILE A 756     -21.196  13.865  30.258  1.00 14.69           C  
ATOM   2237  N   VAL A 757     -16.760  16.588  30.085  1.00  8.37           N  
ATOM   2238  CA  VAL A 757     -15.538  17.370  30.222  1.00 10.01           C  
ATOM   2239  C   VAL A 757     -15.244  18.162  28.926  1.00 10.51           C  
ATOM   2240  O   VAL A 757     -15.062  19.387  28.952  1.00 10.12           O  
ATOM   2241  CB  VAL A 757     -14.339  16.446  30.533  1.00 10.65           C  
ATOM   2242  CG1 VAL A 757     -13.034  17.207  30.356  1.00  9.82           C  
ATOM   2243  CG2 VAL A 757     -14.457  15.871  31.963  1.00 10.61           C  
ATOM   2244  N   THR A 758     -15.263  17.465  27.791  1.00  9.70           N  
ATOM   2245  CA  THR A 758     -14.982  18.086  26.491  1.00  9.62           C  
ATOM   2246  C   THR A 758     -15.942  19.231  26.131  1.00  9.68           C  
ATOM   2247  O   THR A 758     -15.503  20.315  25.756  1.00 10.75           O  
ATOM   2248  CB  THR A 758     -14.949  17.013  25.364  1.00  8.71           C  
ATOM   2249  OG1 THR A 758     -13.982  15.997  25.695  1.00  7.99           O  
ATOM   2250  CG2 THR A 758     -14.543  17.643  23.994  1.00  9.00           C  
ATOM   2251  N   ALA A 759     -17.243  19.004  26.296  1.00 10.52           N  
ATOM   2252  CA  ALA A 759     -18.247  20.010  25.960  1.00 11.42           C  
ATOM   2253  C   ALA A 759     -18.102  21.261  26.828  1.00 11.81           C  
ATOM   2254  O   ALA A 759     -18.195  22.377  26.318  1.00 12.29           O  
ATOM   2255  CB  ALA A 759     -19.649  19.438  26.095  1.00 12.39           C  
ATOM   2256  N   ILE A 760     -17.903  21.084  28.135  1.00 11.60           N  
ATOM   2257  CA  ILE A 760     -17.723  22.244  29.011  1.00 11.68           C  
ATOM   2258  C   ILE A 760     -16.403  22.942  28.682  1.00 11.33           C  
ATOM   2259  O   ILE A 760     -16.334  24.183  28.610  1.00 11.55           O  
ATOM   2260  CB  ILE A 760     -17.707  21.860  30.504  1.00 11.30           C  
ATOM   2261  CG1 ILE A 760     -19.094  21.406  30.951  1.00 11.98           C  
ATOM   2262  CG2 ILE A 760     -17.262  23.083  31.366  1.00 13.91           C  
ATOM   2263  CD1 ILE A 760     -19.120  20.778  32.383  1.00 11.16           C  
ATOM   2264  N   TYR A 761     -15.360  22.157  28.441  1.00 11.19           N  
ATOM   2265  CA  TYR A 761     -14.047  22.740  28.136  1.00 12.30           C  
ATOM   2266  C   TYR A 761     -14.083  23.646  26.910  1.00 12.66           C  
ATOM   2267  O   TYR A 761     -13.526  24.748  26.913  1.00 11.53           O  
ATOM   2268  CB  TYR A 761     -12.973  21.649  27.959  1.00 12.58           C  
ATOM   2269  CG  TYR A 761     -12.342  21.189  29.272  1.00 14.58           C  
ATOM   2270  CD1 TYR A 761     -13.071  21.205  30.463  1.00 13.27           C  
ATOM   2271  CD2 TYR A 761     -11.009  20.749  29.315  1.00 12.60           C  
ATOM   2272  CE1 TYR A 761     -12.493  20.801  31.665  1.00 14.12           C  
ATOM   2273  CE2 TYR A 761     -10.427  20.330  30.507  1.00 10.77           C  
ATOM   2274  CZ  TYR A 761     -11.165  20.357  31.671  1.00 12.23           C  
ATOM   2275  OH  TYR A 761     -10.599  19.939  32.854  1.00 12.11           O  
ATOM   2276  N   ILE A 762     -14.699  23.151  25.844  1.00 13.86           N  
ATOM   2277  CA  ILE A 762     -14.788  23.920  24.603  1.00 13.02           C  
ATOM   2278  C   ILE A 762     -15.642  25.176  24.820  1.00 14.11           C  
ATOM   2279  O   ILE A 762     -15.330  26.239  24.283  1.00 14.81           O  
ATOM   2280  CB  ILE A 762     -15.368  23.063  23.453  1.00 12.43           C  
ATOM   2281  CG1 ILE A 762     -14.364  21.958  23.074  1.00 12.47           C  
ATOM   2282  CG2 ILE A 762     -15.696  23.944  22.227  1.00 13.09           C  
ATOM   2283  CD1 ILE A 762     -14.885  20.941  22.034  1.00 12.01           C  
ATOM   2284  N   ALA A 763     -16.699  25.062  25.622  1.00 12.87           N  
ATOM   2285  CA  ALA A 763     -17.566  26.223  25.867  1.00 15.33           C  
ATOM   2286  C   ALA A 763     -16.902  27.313  26.712  1.00 15.43           C  
ATOM   2287  O   ALA A 763     -17.130  28.504  26.491  1.00 15.19           O  
ATOM   2288  CB  ALA A 763     -18.863  25.795  26.547  1.00 13.65           C  
ATOM   2289  N   CYS A 764     -16.076  26.887  27.666  1.00 14.93           N  
ATOM   2290  CA  CYS A 764     -15.442  27.786  28.612  1.00 15.26           C  
ATOM   2291  C   CYS A 764     -13.975  28.154  28.367  1.00 13.13           C  
ATOM   2292  O   CYS A 764     -13.298  28.592  29.285  1.00 12.26           O  
ATOM   2293  CB  CYS A 764     -15.634  27.234  30.034  1.00 14.24           C  
ATOM   2294  SG  CYS A 764     -17.382  27.065  30.513  1.00 16.42           S  
ATOM   2295  N   GLY A 765     -13.497  27.989  27.138  1.00 11.58           N  
ATOM   2296  CA  GLY A 765     -12.123  28.356  26.826  1.00 12.08           C  
ATOM   2297  C   GLY A 765     -11.005  27.559  27.471  1.00 13.56           C  
ATOM   2298  O   GLY A 765      -9.881  28.059  27.640  1.00 14.89           O  
ATOM   2299  N   GLN A 766     -11.299  26.317  27.842  1.00 14.16           N  
ATOM   2300  CA  GLN A 766     -10.287  25.451  28.435  1.00 13.84           C  
ATOM   2301  C   GLN A 766      -9.485  24.812  27.310  1.00 14.65           C  
ATOM   2302  O   GLN A 766      -9.713  25.097  26.139  1.00 13.43           O  
ATOM   2303  CB  GLN A 766     -10.951  24.385  29.299  1.00 12.23           C  
ATOM   2304  CG  GLN A 766     -11.923  24.977  30.319  1.00 14.30           C  
ATOM   2305  CD  GLN A 766     -11.253  25.956  31.254  1.00 15.54           C  
ATOM   2306  OE1 GLN A 766     -10.259  25.630  31.911  1.00 15.31           O  
ATOM   2307  NE2 GLN A 766     -11.766  27.181  31.290  1.00 16.03           N  
ATOM   2308  N   ASP A 767      -8.487  24.015  27.663  1.00 15.26           N  
ATOM   2309  CA  ASP A 767      -7.687  23.344  26.651  1.00 13.84           C  
ATOM   2310  C   ASP A 767      -8.338  21.971  26.432  1.00 13.14           C  
ATOM   2311  O   ASP A 767      -8.100  21.055  27.208  1.00 11.87           O  
ATOM   2312  CB  ASP A 767      -6.254  23.184  27.162  1.00 16.33           C  
ATOM   2313  CG  ASP A 767      -5.299  22.695  26.085  1.00 20.10           C  
ATOM   2314  OD1 ASP A 767      -5.737  21.941  25.177  1.00 17.40           O  
ATOM   2315  OD2 ASP A 767      -4.103  23.066  26.147  1.00 18.22           O  
ATOM   2316  N   ALA A 768      -9.112  21.810  25.355  1.00 10.67           N  
ATOM   2317  CA  ALA A 768      -9.810  20.538  25.089  1.00 10.43           C  
ATOM   2318  C   ALA A 768      -8.881  19.308  24.972  1.00 10.58           C  
ATOM   2319  O   ALA A 768      -9.290  18.179  25.265  1.00 10.67           O  
ATOM   2320  CB  ALA A 768     -10.694  20.666  23.851  1.00 10.39           C  
ATOM   2321  N   ALA A 769      -7.643  19.523  24.540  1.00 10.88           N  
ATOM   2322  CA  ALA A 769      -6.691  18.413  24.433  1.00 11.43           C  
ATOM   2323  C   ALA A 769      -6.419  17.801  25.822  1.00 12.63           C  
ATOM   2324  O   ALA A 769      -5.975  16.647  25.913  1.00 11.61           O  
ATOM   2325  CB  ALA A 769      -5.390  18.879  23.783  1.00  9.19           C  
ATOM   2326  N   GLN A 770      -6.687  18.565  26.893  1.00 11.35           N  
ATOM   2327  CA  GLN A 770      -6.504  18.044  28.258  1.00 12.09           C  
ATOM   2328  C   GLN A 770      -7.617  17.101  28.712  1.00 12.59           C  
ATOM   2329  O   GLN A 770      -7.607  16.606  29.843  1.00 11.24           O  
ATOM   2330  CB  GLN A 770      -6.253  19.165  29.280  1.00 10.97           C  
ATOM   2331  CG  GLN A 770      -4.854  19.723  29.098  1.00 14.68           C  
ATOM   2332  CD  GLN A 770      -4.519  20.820  30.046  1.00 14.68           C  
ATOM   2333  OE1 GLN A 770      -5.363  21.655  30.379  1.00 15.72           O  
ATOM   2334  NE2 GLN A 770      -3.271  20.833  30.500  1.00 18.16           N  
ATOM   2335  N   ASN A 771      -8.582  16.867  27.825  1.00 10.02           N  
ATOM   2336  CA  ASN A 771      -9.637  15.900  28.090  1.00 11.11           C  
ATOM   2337  C   ASN A 771      -8.946  14.521  28.348  1.00 11.57           C  
ATOM   2338  O   ASN A 771      -9.447  13.683  29.095  1.00 11.30           O  
ATOM   2339  CB  ASN A 771     -10.528  15.783  26.848  1.00 14.35           C  
ATOM   2340  CG  ASN A 771     -11.626  14.760  27.022  1.00 22.90           C  
ATOM   2341  OD1 ASN A 771     -12.358  14.789  28.020  1.00 26.58           O  
ATOM   2342  ND2 ASN A 771     -11.777  13.863  26.041  1.00 24.93           N  
ATOM   2343  N   VAL A 772      -7.794  14.296  27.733  1.00 10.41           N  
ATOM   2344  CA  VAL A 772      -7.080  13.019  27.912  1.00 14.07           C  
ATOM   2345  C   VAL A 772      -7.001  12.606  29.405  1.00 17.06           C  
ATOM   2346  O   VAL A 772      -7.586  11.584  29.820  1.00 21.10           O  
ATOM   2347  CB  VAL A 772      -5.694  13.092  27.214  1.00 15.07           C  
ATOM   2348  CG1 VAL A 772      -4.845  11.864  27.529  1.00 15.31           C  
ATOM   2349  CG2 VAL A 772      -5.908  13.197  25.706  1.00 14.43           C  
ATOM   2350  N   GLY A 773      -6.416  13.466  30.226  1.00 15.71           N  
ATOM   2351  CA  GLY A 773      -6.321  13.185  31.652  1.00 12.62           C  
ATOM   2352  C   GLY A 773      -7.418  13.806  32.519  1.00 12.42           C  
ATOM   2353  O   GLY A 773      -7.752  13.250  33.563  1.00 11.29           O  
ATOM   2354  N   SER A 774      -7.991  14.940  32.101  1.00 10.83           N  
ATOM   2355  CA  SER A 774      -9.046  15.604  32.883  1.00  9.75           C  
ATOM   2356  C   SER A 774     -10.289  14.742  33.014  1.00 10.77           C  
ATOM   2357  O   SER A 774     -11.045  14.893  33.976  1.00 11.27           O  
ATOM   2358  CB  SER A 774      -9.402  16.976  32.294  1.00  9.74           C  
ATOM   2359  OG  SER A 774      -8.300  17.875  32.420  1.00 11.19           O  
ATOM   2360  N   SER A 775     -10.466  13.826  32.056  1.00 10.09           N  
ATOM   2361  CA  SER A 775     -11.573  12.863  32.025  1.00 14.61           C  
ATOM   2362  C   SER A 775     -11.429  11.670  32.976  1.00 13.45           C  
ATOM   2363  O   SER A 775     -12.383  10.896  33.094  1.00 12.86           O  
ATOM   2364  CB  SER A 775     -11.714  12.247  30.625  1.00 15.15           C  
ATOM   2365  OG  SER A 775     -12.160  13.209  29.731  1.00 25.43           O  
ATOM   2366  N   ASN A 776     -10.251  11.456  33.574  1.00 12.30           N  
ATOM   2367  CA  ASN A 776     -10.089  10.306  34.498  1.00 12.32           C  
ATOM   2368  C   ASN A 776     -11.226  10.372  35.506  1.00 12.48           C  
ATOM   2369  O   ASN A 776     -11.474  11.431  36.102  1.00 11.74           O  
ATOM   2370  CB  ASN A 776      -8.753  10.352  35.277  1.00 12.72           C  
ATOM   2371  CG  ASN A 776      -7.541  10.025  34.410  1.00 14.96           C  
ATOM   2372  OD1 ASN A 776      -7.665   9.416  33.337  1.00 13.46           O  
ATOM   2373  ND2 ASN A 776      -6.352  10.457  34.865  1.00 12.02           N  
ATOM   2374  N   CYS A 777     -11.896   9.246  35.730  1.00  9.97           N  
ATOM   2375  CA  CYS A 777     -13.019   9.243  36.644  1.00 10.04           C  
ATOM   2376  C   CYS A 777     -13.471   7.856  37.052  1.00  9.23           C  
ATOM   2377  O   CYS A 777     -13.423   6.919  36.261  1.00 10.29           O  
ATOM   2378  CB  CYS A 777     -14.214   9.980  35.985  1.00 10.64           C  
ATOM   2379  SG  CYS A 777     -15.793  10.058  36.935  1.00 12.72           S  
ATOM   2380  N   ILE A 778     -13.812   7.701  38.327  1.00  9.79           N  
ATOM   2381  CA  ILE A 778     -14.396   6.447  38.758  1.00  9.54           C  
ATOM   2382  C   ILE A 778     -15.782   6.798  39.275  1.00  9.75           C  
ATOM   2383  O   ILE A 778     -15.941   7.657  40.166  1.00 10.39           O  
ATOM   2384  CB  ILE A 778     -13.543   5.621  39.791  1.00 10.36           C  
ATOM   2385  CG1 ILE A 778     -14.334   4.361  40.210  1.00 10.99           C  
ATOM   2386  CG2 ILE A 778     -13.201   6.448  41.056  1.00  9.53           C  
ATOM   2387  CD1 ILE A 778     -13.430   3.233  40.824  1.00  9.22           C  
ATOM   2388  N   THR A 779     -16.787   6.179  38.661  1.00  8.90           N  
ATOM   2389  CA  THR A 779     -18.201   6.385  39.001  1.00  9.90           C  
ATOM   2390  C   THR A 779     -18.673   5.176  39.795  1.00 11.38           C  
ATOM   2391  O   THR A 779     -18.541   4.034  39.320  1.00 11.61           O  
ATOM   2392  CB  THR A 779     -19.038   6.488  37.698  1.00 11.94           C  
ATOM   2393  OG1 THR A 779     -18.569   7.611  36.932  1.00 11.26           O  
ATOM   2394  CG2 THR A 779     -20.540   6.632  37.999  1.00 10.78           C  
ATOM   2395  N   LEU A 780     -19.195   5.418  41.004  1.00 10.23           N  
ATOM   2396  CA  LEU A 780     -19.664   4.330  41.867  1.00 10.84           C  
ATOM   2397  C   LEU A 780     -21.145   4.498  42.212  1.00 12.20           C  
ATOM   2398  O   LEU A 780     -21.631   5.622  42.354  1.00 11.17           O  
ATOM   2399  CB  LEU A 780     -18.833   4.277  43.165  1.00 11.44           C  
ATOM   2400  CG  LEU A 780     -17.321   3.996  43.009  1.00 13.60           C  
ATOM   2401  CD1 LEU A 780     -16.627   4.068  44.367  1.00 11.64           C  
ATOM   2402  CD2 LEU A 780     -17.101   2.619  42.371  1.00 12.11           C  
ATOM   2403  N   MET A 781     -21.856   3.377  42.336  1.00 11.49           N  
ATOM   2404  CA  MET A 781     -23.280   3.411  42.681  1.00 12.19           C  
ATOM   2405  C   MET A 781     -23.633   2.330  43.696  1.00 13.02           C  
ATOM   2406  O   MET A 781     -23.054   1.245  43.682  1.00 15.06           O  
ATOM   2407  CB  MET A 781     -24.145   3.202  41.436  1.00 11.75           C  
ATOM   2408  CG  MET A 781     -23.928   4.222  40.363  1.00 12.27           C  
ATOM   2409  SD  MET A 781     -25.164   4.048  39.104  1.00 12.47           S  
ATOM   2410  CE  MET A 781     -24.477   5.064  37.807  1.00 13.58           C  
ATOM   2411  N   GLU A 782     -24.580   2.626  44.581  1.00 13.20           N  
ATOM   2412  CA  GLU A 782     -25.015   1.637  45.568  1.00 14.79           C  
ATOM   2413  C   GLU A 782     -26.390   2.004  46.088  1.00 14.49           C  
ATOM   2414  O   GLU A 782     -26.872   3.118  45.849  1.00 14.76           O  
ATOM   2415  CB  GLU A 782     -24.000   1.486  46.733  1.00 18.10           C  
ATOM   2416  CG  GLU A 782     -23.973   2.627  47.743  1.00 22.70           C  
ATOM   2417  CD  GLU A 782     -22.834   2.495  48.761  1.00 23.90           C  
ATOM   2418  OE1 GLU A 782     -22.861   1.574  49.608  1.00 24.01           O  
ATOM   2419  OE2 GLU A 782     -21.903   3.318  48.714  1.00 21.49           O  
ATOM   2420  N   ALA A 783     -27.037   1.036  46.740  1.00 14.69           N  
ATOM   2421  CA  ALA A 783     -28.371   1.213  47.318  1.00 15.64           C  
ATOM   2422  C   ALA A 783     -28.264   2.068  48.582  1.00 16.98           C  
ATOM   2423  O   ALA A 783     -27.263   2.008  49.315  1.00 15.63           O  
ATOM   2424  CB  ALA A 783     -28.991  -0.153  47.644  1.00 18.07           C  
ATOM   2425  N   SER A 784     -29.293   2.875  48.819  1.00 17.71           N  
ATOM   2426  CA  SER A 784     -29.316   3.778  49.958  1.00 21.06           C  
ATOM   2427  C   SER A 784     -30.748   3.943  50.483  1.00 22.28           C  
ATOM   2428  O   SER A 784     -31.720   3.508  49.859  1.00 19.55           O  
ATOM   2429  CB  SER A 784     -28.753   5.140  49.507  1.00 20.85           C  
ATOM   2430  OG  SER A 784     -28.492   6.026  50.581  1.00 24.43           O  
ATOM   2431  N   GLY A 785     -30.864   4.588  51.637  1.00 27.99           N  
ATOM   2432  CA  GLY A 785     -32.168   4.814  52.227  1.00 32.52           C  
ATOM   2433  C   GLY A 785     -32.620   3.697  53.151  1.00 36.57           C  
ATOM   2434  O   GLY A 785     -32.113   2.571  53.085  1.00 35.72           O  
ATOM   2435  N   PRO A 786     -33.632   3.975  53.992  1.00 39.85           N  
ATOM   2436  CA  PRO A 786     -34.212   3.041  54.965  1.00 40.98           C  
ATOM   2437  C   PRO A 786     -34.523   1.661  54.386  1.00 42.26           C  
ATOM   2438  O   PRO A 786     -34.271   0.640  55.028  1.00 43.61           O  
ATOM   2439  CB  PRO A 786     -35.494   3.752  55.388  1.00 41.64           C  
ATOM   2440  CG  PRO A 786     -35.124   5.202  55.296  1.00 42.46           C  
ATOM   2441  CD  PRO A 786     -34.389   5.243  53.970  1.00 41.33           C  
ATOM   2442  N   THR A 787     -35.045   1.646  53.163  1.00 41.13           N  
ATOM   2443  CA  THR A 787     -35.418   0.408  52.489  1.00 40.48           C  
ATOM   2444  C   THR A 787     -34.401  -0.016  51.436  1.00 38.40           C  
ATOM   2445  O   THR A 787     -34.618  -1.004  50.732  1.00 37.83           O  
ATOM   2446  CB  THR A 787     -36.778   0.566  51.777  1.00 41.90           C  
ATOM   2447  OG1 THR A 787     -37.528   1.606  52.417  1.00 45.53           O  
ATOM   2448  CG2 THR A 787     -37.579  -0.735  51.849  1.00 43.20           C  
ATOM   2449  N   ASN A 788     -33.310   0.742  51.309  1.00 36.63           N  
ATOM   2450  CA  ASN A 788     -32.274   0.442  50.319  1.00 32.21           C  
ATOM   2451  C   ASN A 788     -32.868   0.426  48.908  1.00 30.20           C  
ATOM   2452  O   ASN A 788     -32.512  -0.418  48.074  1.00 29.18           O  
ATOM   2453  CB  ASN A 788     -31.616  -0.903  50.633  1.00 35.46           C  
ATOM   2454  CG  ASN A 788     -30.209  -0.759  51.190  1.00 37.37           C  
ATOM   2455  OD1 ASN A 788     -29.434  -1.710  51.150  1.00 41.88           O  
ATOM   2456  ND2 ASN A 788     -29.870   0.424  51.703  1.00 36.00           N  
ATOM   2457  N   GLU A 789     -33.783   1.363  48.664  1.00 25.75           N  
ATOM   2458  CA  GLU A 789     -34.471   1.520  47.383  1.00 25.44           C  
ATOM   2459  C   GLU A 789     -33.896   2.711  46.586  1.00 21.53           C  
ATOM   2460  O   GLU A 789     -34.126   2.828  45.387  1.00 19.38           O  
ATOM   2461  CB  GLU A 789     -35.965   1.816  47.629  1.00 28.47           C  
ATOM   2462  CG  GLU A 789     -36.173   3.174  48.380  1.00 37.32           C  
ATOM   2463  CD  GLU A 789     -37.592   3.797  48.321  1.00 41.68           C  
ATOM   2464  OE1 GLU A 789     -38.492   3.236  47.647  1.00 46.43           O  
ATOM   2465  OE2 GLU A 789     -37.798   4.878  48.942  1.00 40.22           O  
ATOM   2466  N   ASP A 790     -33.238   3.635  47.281  1.00 18.47           N  
ATOM   2467  CA  ASP A 790     -32.687   4.835  46.661  1.00 17.87           C  
ATOM   2468  C   ASP A 790     -31.294   4.598  46.063  1.00 16.27           C  
ATOM   2469  O   ASP A 790     -30.567   3.694  46.484  1.00 16.20           O  
ATOM   2470  CB  ASP A 790     -32.678   5.989  47.679  1.00 18.13           C  
ATOM   2471  CG  ASP A 790     -34.073   6.262  48.272  1.00 22.30           C  
ATOM   2472  OD1 ASP A 790     -35.068   6.139  47.531  1.00 19.48           O  
ATOM   2473  OD2 ASP A 790     -34.180   6.562  49.485  1.00 20.30           O  
ATOM   2474  N   LEU A 791     -30.907   5.449  45.119  1.00 15.39           N  
ATOM   2475  CA  LEU A 791     -29.622   5.294  44.445  1.00 14.95           C  
ATOM   2476  C   LEU A 791     -28.563   6.289  44.890  1.00 15.29           C  
ATOM   2477  O   LEU A 791     -28.697   7.490  44.676  1.00 14.96           O  
ATOM   2478  CB  LEU A 791     -29.809   5.414  42.926  1.00 13.52           C  
ATOM   2479  CG  LEU A 791     -28.541   5.309  42.049  1.00 16.82           C  
ATOM   2480  CD1 LEU A 791     -27.984   3.899  42.108  1.00 10.40           C  
ATOM   2481  CD2 LEU A 791     -28.899   5.677  40.588  1.00 15.29           C  
ATOM   2482  N   TYR A 792     -27.500   5.778  45.493  1.00 14.98           N  
ATOM   2483  CA  TYR A 792     -26.396   6.627  45.896  1.00 15.68           C  
ATOM   2484  C   TYR A 792     -25.384   6.570  44.740  1.00 14.86           C  
ATOM   2485  O   TYR A 792     -25.080   5.495  44.232  1.00 13.68           O  
ATOM   2486  CB  TYR A 792     -25.713   6.108  47.178  1.00 15.32           C  
ATOM   2487  CG  TYR A 792     -24.380   6.822  47.456  1.00 15.56           C  
ATOM   2488  CD1 TYR A 792     -24.351   8.059  48.101  1.00 16.40           C  
ATOM   2489  CD2 TYR A 792     -23.156   6.281  47.012  1.00 16.63           C  
ATOM   2490  CE1 TYR A 792     -23.139   8.759  48.298  1.00 15.54           C  
ATOM   2491  CE2 TYR A 792     -21.938   6.971  47.204  1.00 14.70           C  
ATOM   2492  CZ  TYR A 792     -21.934   8.206  47.847  1.00 16.79           C  
ATOM   2493  OH  TYR A 792     -20.729   8.886  48.064  1.00 14.04           O  
ATOM   2494  N   ILE A 793     -24.884   7.726  44.328  1.00 13.82           N  
ATOM   2495  CA  ILE A 793     -23.886   7.776  43.266  1.00 13.40           C  
ATOM   2496  C   ILE A 793     -22.778   8.742  43.646  1.00 12.13           C  
ATOM   2497  O   ILE A 793     -23.029   9.747  44.293  1.00 11.84           O  
ATOM   2498  CB  ILE A 793     -24.496   8.237  41.894  1.00 12.49           C  
ATOM   2499  CG1 ILE A 793     -23.409   8.264  40.803  1.00 13.35           C  
ATOM   2500  CG2 ILE A 793     -25.166   9.625  42.008  1.00 10.62           C  
ATOM   2501  CD1 ILE A 793     -23.976   8.551  39.373  1.00 14.15           C  
ATOM   2502  N   SER A 794     -21.549   8.404  43.266  1.00 13.26           N  
ATOM   2503  CA  SER A 794     -20.417   9.286  43.486  1.00 11.64           C  
ATOM   2504  C   SER A 794     -19.484   9.218  42.262  1.00 12.73           C  
ATOM   2505  O   SER A 794     -19.411   8.188  41.587  1.00 12.03           O  
ATOM   2506  CB  SER A 794     -19.640   8.883  44.743  1.00 12.13           C  
ATOM   2507  OG  SER A 794     -18.917   7.683  44.531  1.00 12.49           O  
ATOM   2508  N   CYS A 795     -18.855  10.343  41.934  1.00 11.15           N  
ATOM   2509  CA  CYS A 795     -17.864  10.404  40.852  1.00 11.95           C  
ATOM   2510  C   CYS A 795     -16.639  11.035  41.487  1.00 11.78           C  
ATOM   2511  O   CYS A 795     -16.755  12.039  42.190  1.00 11.55           O  
ATOM   2512  CB  CYS A 795     -18.323  11.286  39.678  1.00 12.84           C  
ATOM   2513  SG  CYS A 795     -19.682  10.569  38.749  1.00 14.08           S  
ATOM   2514  N   THR A 796     -15.475  10.438  41.245  1.00 10.76           N  
ATOM   2515  CA  THR A 796     -14.228  10.962  41.782  1.00 11.04           C  
ATOM   2516  C   THR A 796     -13.304  11.187  40.605  1.00 10.58           C  
ATOM   2517  O   THR A 796     -13.003  10.250  39.848  1.00 10.15           O  
ATOM   2518  CB  THR A 796     -13.559   9.982  42.772  1.00 11.50           C  
ATOM   2519  OG1 THR A 796     -14.518   9.549  43.738  1.00 11.97           O  
ATOM   2520  CG2 THR A 796     -12.361  10.654  43.461  1.00  9.50           C  
ATOM   2521  N   MET A 797     -12.869  12.438  40.453  1.00 11.06           N  
ATOM   2522  CA  MET A 797     -12.002  12.863  39.343  1.00 11.32           C  
ATOM   2523  C   MET A 797     -10.727  13.447  39.919  1.00 10.90           C  
ATOM   2524  O   MET A 797     -10.680  14.616  40.309  1.00 13.61           O  
ATOM   2525  CB  MET A 797     -12.766  13.887  38.476  1.00  9.24           C  
ATOM   2526  CG  MET A 797     -14.068  13.282  37.930  1.00 10.05           C  
ATOM   2527  SD  MET A 797     -15.019  14.343  36.832  1.00 11.65           S  
ATOM   2528  CE  MET A 797     -13.829  14.455  35.414  1.00 10.83           C  
ATOM   2529  N   PRO A 798      -9.644  12.654  39.918  1.00 12.36           N  
ATOM   2530  CA  PRO A 798      -8.365  13.107  40.475  1.00 12.28           C  
ATOM   2531  C   PRO A 798      -7.508  14.072  39.686  1.00 12.23           C  
ATOM   2532  O   PRO A 798      -6.603  14.648  40.256  1.00 10.82           O  
ATOM   2533  CB  PRO A 798      -7.612  11.794  40.701  1.00 12.30           C  
ATOM   2534  CG  PRO A 798      -8.031  10.984  39.491  1.00 16.21           C  
ATOM   2535  CD  PRO A 798      -9.532  11.294  39.345  1.00 11.94           C  
ATOM   2536  N   SER A 799      -7.820  14.300  38.414  1.00 11.51           N  
ATOM   2537  CA  SER A 799      -6.961  15.145  37.605  1.00 11.99           C  
ATOM   2538  C   SER A 799      -7.628  16.124  36.617  1.00 13.22           C  
ATOM   2539  O   SER A 799      -7.343  16.114  35.418  1.00 13.00           O  
ATOM   2540  CB  SER A 799      -5.968  14.236  36.874  1.00 12.34           C  
ATOM   2541  OG  SER A 799      -6.646  13.276  36.089  1.00 11.80           O  
ATOM   2542  N   ILE A 800      -8.488  16.987  37.140  1.00 11.94           N  
ATOM   2543  CA  ILE A 800      -9.172  17.981  36.330  1.00 11.86           C  
ATOM   2544  C   ILE A 800      -8.213  19.186  36.126  1.00 14.49           C  
ATOM   2545  O   ILE A 800      -7.837  19.864  37.097  1.00 14.34           O  
ATOM   2546  CB  ILE A 800     -10.481  18.396  37.028  1.00 12.44           C  
ATOM   2547  CG1 ILE A 800     -11.436  17.185  37.082  1.00 10.68           C  
ATOM   2548  CG2 ILE A 800     -11.121  19.604  36.323  1.00 10.59           C  
ATOM   2549  CD1 ILE A 800     -12.699  17.411  37.895  1.00 10.62           C  
ATOM   2550  N   GLU A 801      -7.787  19.403  34.877  1.00 10.99           N  
ATOM   2551  CA  GLU A 801      -6.859  20.480  34.524  1.00 12.69           C  
ATOM   2552  C   GLU A 801      -7.710  21.621  33.998  1.00 13.00           C  
ATOM   2553  O   GLU A 801      -8.248  21.572  32.877  1.00 12.04           O  
ATOM   2554  CB  GLU A 801      -5.860  19.948  33.490  1.00 13.18           C  
ATOM   2555  CG  GLU A 801      -5.141  18.687  34.043  1.00 13.66           C  
ATOM   2556  CD  GLU A 801      -4.827  17.634  32.982  1.00 14.30           C  
ATOM   2557  OE1 GLU A 801      -5.664  17.371  32.093  1.00 15.53           O  
ATOM   2558  OE2 GLU A 801      -3.743  17.047  33.071  1.00 16.27           O  
ATOM   2559  N   ILE A 802      -7.834  22.660  34.817  1.00 12.93           N  
ATOM   2560  CA  ILE A 802      -8.737  23.738  34.469  1.00 15.04           C  
ATOM   2561  C   ILE A 802      -8.298  25.121  34.994  1.00 14.88           C  
ATOM   2562  O   ILE A 802      -7.460  25.209  35.904  1.00 14.45           O  
ATOM   2563  CB  ILE A 802     -10.109  23.306  35.038  1.00 16.93           C  
ATOM   2564  CG1 ILE A 802     -11.254  23.818  34.191  1.00 18.91           C  
ATOM   2565  CG2 ILE A 802     -10.244  23.647  36.538  1.00 16.54           C  
ATOM   2566  CD1 ILE A 802     -12.541  23.194  34.617  1.00 19.64           C  
ATOM   2567  N   GLY A 803      -8.873  26.184  34.430  1.00 15.17           N  
ATOM   2568  CA  GLY A 803      -8.528  27.546  34.848  1.00 15.87           C  
ATOM   2569  C   GLY A 803      -9.563  28.559  34.385  1.00 17.13           C  
ATOM   2570  O   GLY A 803     -10.374  28.256  33.498  1.00 17.18           O  
ATOM   2571  N   THR A 804      -9.573  29.752  34.988  1.00 17.35           N  
ATOM   2572  CA  THR A 804     -10.552  30.783  34.610  1.00 16.85           C  
ATOM   2573  C   THR A 804      -9.889  32.066  34.141  1.00 18.71           C  
ATOM   2574  O   THR A 804     -10.562  33.073  33.887  1.00 18.04           O  
ATOM   2575  CB  THR A 804     -11.539  31.124  35.753  1.00 17.46           C  
ATOM   2576  OG1 THR A 804     -10.810  31.555  36.910  1.00 15.01           O  
ATOM   2577  CG2 THR A 804     -12.389  29.917  36.111  1.00 14.78           C  
ATOM   2578  N   VAL A 805      -8.560  32.030  34.089  1.00 18.89           N  
ATOM   2579  CA  VAL A 805      -7.732  33.141  33.617  1.00 19.10           C  
ATOM   2580  C   VAL A 805      -6.750  32.467  32.659  1.00 20.50           C  
ATOM   2581  O   VAL A 805      -6.370  31.312  32.887  1.00 19.49           O  
ATOM   2582  CB  VAL A 805      -6.906  33.761  34.779  1.00 21.17           C  
ATOM   2583  CG1 VAL A 805      -5.910  34.761  34.239  1.00 23.06           C  
ATOM   2584  CG2 VAL A 805      -7.835  34.426  35.799  1.00 19.70           C  
ATOM   2585  N   GLY A 806      -6.344  33.176  31.607  1.00 19.70           N  
ATOM   2586  CA  GLY A 806      -5.390  32.634  30.648  1.00 21.74           C  
ATOM   2587  C   GLY A 806      -5.947  31.799  29.504  1.00 21.11           C  
ATOM   2588  O   GLY A 806      -7.097  31.354  29.526  1.00 20.90           O  
ATOM   2589  N   GLY A 807      -5.109  31.601  28.492  1.00 21.23           N  
ATOM   2590  CA  GLY A 807      -5.484  30.809  27.339  1.00 21.60           C  
ATOM   2591  C   GLY A 807      -6.753  31.293  26.679  1.00 21.79           C  
ATOM   2592  O   GLY A 807      -6.964  32.502  26.535  1.00 22.81           O  
ATOM   2593  N   GLY A 808      -7.603  30.341  26.289  1.00 19.57           N  
ATOM   2594  CA  GLY A 808      -8.861  30.668  25.649  1.00 16.70           C  
ATOM   2595  C   GLY A 808      -9.846  31.425  26.535  1.00 17.82           C  
ATOM   2596  O   GLY A 808     -10.827  31.951  26.033  1.00 15.77           O  
ATOM   2597  N   THR A 809      -9.606  31.487  27.846  1.00 18.61           N  
ATOM   2598  CA  THR A 809     -10.529  32.222  28.713  1.00 18.42           C  
ATOM   2599  C   THR A 809     -10.377  33.739  28.521  1.00 19.64           C  
ATOM   2600  O   THR A 809     -11.085  34.517  29.167  1.00 19.68           O  
ATOM   2601  CB  THR A 809     -10.322  31.902  30.202  1.00 18.06           C  
ATOM   2602  OG1 THR A 809      -9.109  32.525  30.653  1.00 15.54           O  
ATOM   2603  CG2 THR A 809     -10.264  30.361  30.431  1.00 13.63           C  
ATOM   2604  N   ASN A 810      -9.449  34.151  27.663  1.00 20.31           N  
ATOM   2605  CA  ASN A 810      -9.226  35.576  27.366  1.00 23.50           C  
ATOM   2606  C   ASN A 810     -10.208  36.043  26.289  1.00 23.40           C  
ATOM   2607  O   ASN A 810     -10.373  37.242  26.057  1.00 24.61           O  
ATOM   2608  CB  ASN A 810      -7.808  35.820  26.824  1.00 26.62           C  
ATOM   2609  CG  ASN A 810      -6.720  35.638  27.869  1.00 30.62           C  
ATOM   2610  OD1 ASN A 810      -6.899  35.960  29.035  1.00 34.90           O  
ATOM   2611  ND2 ASN A 810      -5.565  35.137  27.434  1.00 34.63           N  
ATOM   2612  N   LEU A 811     -10.812  35.093  25.582  1.00 21.28           N  
ATOM   2613  CA  LEU A 811     -11.748  35.423  24.516  1.00 19.65           C  
ATOM   2614  C   LEU A 811     -13.151  35.701  25.056  1.00 19.58           C  
ATOM   2615  O   LEU A 811     -13.619  35.052  25.997  1.00 18.64           O  
ATOM   2616  CB  LEU A 811     -11.752  34.313  23.468  1.00 18.14           C  
ATOM   2617  CG  LEU A 811     -10.349  33.884  23.020  1.00 18.81           C  
ATOM   2618  CD1 LEU A 811     -10.466  32.820  21.943  1.00 17.60           C  
ATOM   2619  CD2 LEU A 811      -9.548  35.095  22.485  1.00 20.89           C  
ATOM   2620  N   LEU A 812     -13.816  36.694  24.475  1.00 20.45           N  
ATOM   2621  CA  LEU A 812     -15.146  37.096  24.940  1.00 20.00           C  
ATOM   2622  C   LEU A 812     -16.280  36.068  24.948  1.00 16.71           C  
ATOM   2623  O   LEU A 812     -17.064  36.039  25.893  1.00 15.48           O  
ATOM   2624  CB  LEU A 812     -15.591  38.380  24.223  1.00 23.49           C  
ATOM   2625  CG  LEU A 812     -14.671  39.579  24.498  1.00 25.76           C  
ATOM   2626  CD1 LEU A 812     -15.169  40.822  23.761  1.00 28.67           C  
ATOM   2627  CD2 LEU A 812     -14.612  39.845  25.993  1.00 29.00           C  
ATOM   2628  N   PRO A 813     -16.457  35.291  23.859  1.00 15.47           N  
ATOM   2629  CA  PRO A 813     -17.560  34.329  23.930  1.00 15.71           C  
ATOM   2630  C   PRO A 813     -17.312  33.336  25.060  1.00 16.56           C  
ATOM   2631  O   PRO A 813     -18.229  33.014  25.817  1.00 15.36           O  
ATOM   2632  CB  PRO A 813     -17.510  33.653  22.566  1.00 17.92           C  
ATOM   2633  CG  PRO A 813     -17.064  34.791  21.660  1.00 17.79           C  
ATOM   2634  CD  PRO A 813     -15.914  35.365  22.492  1.00 16.50           C  
ATOM   2635  N   GLN A 814     -16.076  32.857  25.187  1.00 15.77           N  
ATOM   2636  CA  GLN A 814     -15.831  31.908  26.256  1.00 18.08           C  
ATOM   2637  C   GLN A 814     -15.960  32.542  27.640  1.00 17.27           C  
ATOM   2638  O   GLN A 814     -16.338  31.854  28.588  1.00 15.81           O  
ATOM   2639  CB  GLN A 814     -14.549  31.054  26.090  1.00 19.46           C  
ATOM   2640  CG  GLN A 814     -13.483  31.376  25.042  1.00 24.07           C  
ATOM   2641  CD  GLN A 814     -13.922  31.360  23.583  1.00 20.08           C  
ATOM   2642  OE1 GLN A 814     -14.361  32.378  23.082  1.00 18.50           O  
ATOM   2643  NE2 GLN A 814     -13.662  30.262  22.868  1.00 20.40           N  
ATOM   2644  N   GLN A 815     -15.701  33.851  27.754  1.00 15.71           N  
ATOM   2645  CA  GLN A 815     -15.861  34.523  29.049  1.00 17.91           C  
ATOM   2646  C   GLN A 815     -17.361  34.585  29.355  1.00 17.28           C  
ATOM   2647  O   GLN A 815     -17.771  34.563  30.518  1.00 18.77           O  
ATOM   2648  CB  GLN A 815     -15.251  35.940  29.049  1.00 17.55           C  
ATOM   2649  CG  GLN A 815     -13.725  35.976  28.981  1.00 19.20           C  
ATOM   2650  CD  GLN A 815     -13.118  37.378  29.147  1.00 23.64           C  
ATOM   2651  OE1 GLN A 815     -13.834  38.375  29.305  1.00 24.86           O  
ATOM   2652  NE2 GLN A 815     -11.790  37.446  29.132  1.00 21.73           N  
ATOM   2653  N   ALA A 816     -18.182  34.649  28.309  1.00 16.04           N  
ATOM   2654  CA  ALA A 816     -19.634  34.675  28.499  1.00 16.70           C  
ATOM   2655  C   ALA A 816     -20.095  33.373  29.165  1.00 17.49           C  
ATOM   2656  O   ALA A 816     -20.956  33.393  30.049  1.00 16.34           O  
ATOM   2657  CB  ALA A 816     -20.361  34.865  27.149  1.00 17.05           C  
ATOM   2658  N   CYS A 817     -19.546  32.240  28.724  1.00 14.89           N  
ATOM   2659  CA  CYS A 817     -19.917  30.954  29.323  1.00 15.67           C  
ATOM   2660  C   CYS A 817     -19.380  30.870  30.762  1.00 15.39           C  
ATOM   2661  O   CYS A 817     -20.068  30.384  31.665  1.00 16.50           O  
ATOM   2662  CB  CYS A 817     -19.438  29.796  28.434  1.00 13.28           C  
ATOM   2663  SG  CYS A 817     -20.455  29.666  26.902  1.00 16.08           S  
ATOM   2664  N   LEU A 818     -18.182  31.407  30.987  1.00 14.65           N  
ATOM   2665  CA  LEU A 818     -17.604  31.429  32.327  1.00 16.20           C  
ATOM   2666  C   LEU A 818     -18.459  32.325  33.235  1.00 17.61           C  
ATOM   2667  O   LEU A 818     -18.675  32.007  34.409  1.00 16.37           O  
ATOM   2668  CB  LEU A 818     -16.149  31.910  32.272  1.00 15.01           C  
ATOM   2669  CG  LEU A 818     -15.176  30.876  31.677  1.00 15.72           C  
ATOM   2670  CD1 LEU A 818     -13.825  31.528  31.360  1.00 10.97           C  
ATOM   2671  CD2 LEU A 818     -15.000  29.681  32.646  1.00 12.88           C  
ATOM   2672  N   GLN A 819     -18.951  33.438  32.685  1.00 18.66           N  
ATOM   2673  CA  GLN A 819     -19.819  34.350  33.445  1.00 20.22           C  
ATOM   2674  C   GLN A 819     -21.168  33.723  33.810  1.00 18.16           C  
ATOM   2675  O   GLN A 819     -21.693  33.993  34.888  1.00 17.90           O  
ATOM   2676  CB  GLN A 819     -20.029  35.670  32.688  1.00 22.03           C  
ATOM   2677  CG  GLN A 819     -18.823  36.599  32.760  1.00 28.39           C  
ATOM   2678  CD  GLN A 819     -18.987  37.863  31.944  1.00 32.60           C  
ATOM   2679  OE1 GLN A 819     -20.100  38.234  31.566  1.00 35.97           O  
ATOM   2680  NE2 GLN A 819     -17.870  38.548  31.677  1.00 34.64           N  
ATOM   2681  N   MET A 820     -21.723  32.879  32.931  1.00 18.85           N  
ATOM   2682  CA  MET A 820     -22.998  32.186  33.228  1.00 18.72           C  
ATOM   2683  C   MET A 820     -22.838  31.360  34.497  1.00 17.92           C  
ATOM   2684  O   MET A 820     -23.806  31.148  35.254  1.00 14.93           O  
ATOM   2685  CB  MET A 820     -23.366  31.153  32.151  1.00 20.45           C  
ATOM   2686  CG  MET A 820     -23.784  31.648  30.807  1.00 23.62           C  
ATOM   2687  SD  MET A 820     -24.228  30.196  29.753  1.00 27.58           S  
ATOM   2688  CE  MET A 820     -23.368  30.601  28.278  1.00 31.56           C  
ATOM   2689  N   LEU A 821     -21.628  30.817  34.666  1.00 15.81           N  
ATOM   2690  CA  LEU A 821     -21.313  29.965  35.808  1.00 17.22           C  
ATOM   2691  C   LEU A 821     -20.859  30.729  37.045  1.00 18.44           C  
ATOM   2692  O   LEU A 821     -20.761  30.146  38.111  1.00 18.79           O  
ATOM   2693  CB  LEU A 821     -20.269  28.900  35.419  1.00 16.59           C  
ATOM   2694  CG  LEU A 821     -20.731  27.806  34.441  1.00 14.56           C  
ATOM   2695  CD1 LEU A 821     -19.546  26.953  34.038  1.00 15.47           C  
ATOM   2696  CD2 LEU A 821     -21.837  26.922  35.055  1.00 14.93           C  
ATOM   2697  N   GLY A 822     -20.613  32.031  36.891  1.00 18.44           N  
ATOM   2698  CA  GLY A 822     -20.186  32.868  38.000  1.00 19.17           C  
ATOM   2699  C   GLY A 822     -18.724  32.689  38.366  1.00 19.28           C  
ATOM   2700  O   GLY A 822     -18.316  32.991  39.503  1.00 18.22           O  
ATOM   2701  N   VAL A 823     -17.912  32.291  37.385  1.00 17.64           N  
ATOM   2702  CA  VAL A 823     -16.498  32.017  37.650  1.00 17.78           C  
ATOM   2703  C   VAL A 823     -15.496  32.672  36.715  1.00 17.12           C  
ATOM   2704  O   VAL A 823     -14.324  32.322  36.747  1.00 18.33           O  
ATOM   2705  CB  VAL A 823     -16.221  30.460  37.630  1.00 17.97           C  
ATOM   2706  CG1 VAL A 823     -17.007  29.759  38.711  1.00 18.98           C  
ATOM   2707  CG2 VAL A 823     -16.592  29.872  36.275  1.00 18.44           C  
ATOM   2708  N   GLN A 824     -15.928  33.638  35.910  1.00 18.67           N  
ATOM   2709  CA  GLN A 824     -15.013  34.273  34.960  1.00 18.39           C  
ATOM   2710  C   GLN A 824     -13.897  35.087  35.613  1.00 20.31           C  
ATOM   2711  O   GLN A 824     -14.127  35.818  36.579  1.00 20.13           O  
ATOM   2712  CB  GLN A 824     -15.790  35.135  33.949  1.00 19.15           C  
ATOM   2713  CG  GLN A 824     -14.959  35.641  32.755  1.00 20.24           C  
ATOM   2714  CD  GLN A 824     -14.309  36.998  33.005  1.00 23.91           C  
ATOM   2715  OE1 GLN A 824     -14.977  37.942  33.437  1.00 24.73           O  
ATOM   2716  NE2 GLN A 824     -13.009  37.106  32.723  1.00 20.91           N  
ATOM   2717  N   GLY A 825     -12.679  34.892  35.106  1.00 19.06           N  
ATOM   2718  CA  GLY A 825     -11.517  35.617  35.587  1.00 20.48           C  
ATOM   2719  C   GLY A 825     -10.971  35.265  36.955  1.00 20.91           C  
ATOM   2720  O   GLY A 825     -11.289  34.225  37.547  1.00 19.08           O  
ATOM   2721  N   ALA A 826     -10.150  36.176  37.470  1.00 21.49           N  
ATOM   2722  CA  ALA A 826      -9.518  36.009  38.769  1.00 22.12           C  
ATOM   2723  C   ALA A 826     -10.461  36.218  39.945  1.00 23.67           C  
ATOM   2724  O   ALA A 826     -11.392  37.010  39.861  1.00 23.67           O  
ATOM   2725  CB  ALA A 826      -8.347  36.991  38.895  1.00 21.02           C  
ATOM   2726  N   CYS A 827     -10.262  35.446  41.010  1.00 24.37           N  
ATOM   2727  CA  CYS A 827     -11.022  35.657  42.238  1.00 27.84           C  
ATOM   2728  C   CYS A 827     -10.029  36.503  43.045  1.00 30.28           C  
ATOM   2729  O   CYS A 827      -9.114  35.972  43.675  1.00 28.10           O  
ATOM   2730  CB  CYS A 827     -11.283  34.361  42.992  1.00 26.60           C  
ATOM   2731  SG  CYS A 827     -12.161  34.664  44.558  1.00 31.60           S  
ATOM   2732  N   LYS A 828     -10.179  37.818  42.980  1.00 33.81           N  
ATOM   2733  CA  LYS A 828      -9.253  38.717  43.666  1.00 37.53           C  
ATOM   2734  C   LYS A 828      -9.141  38.547  45.178  1.00 38.50           C  
ATOM   2735  O   LYS A 828      -8.043  38.652  45.730  1.00 39.37           O  
ATOM   2736  CB  LYS A 828      -9.543  40.166  43.277  1.00 40.22           C  
ATOM   2737  CG  LYS A 828      -9.338  40.418  41.774  1.00 44.32           C  
ATOM   2738  CD  LYS A 828      -9.623  41.865  41.380  1.00 47.12           C  
ATOM   2739  CE  LYS A 828      -9.633  42.040  39.862  1.00 48.55           C  
ATOM   2740  NZ  LYS A 828     -10.692  41.204  39.219  1.00 50.36           N1+
ATOM   2741  N   ASP A 829     -10.257  38.253  45.837  1.00 40.15           N  
ATOM   2742  CA  ASP A 829     -10.267  38.042  47.281  1.00 41.43           C  
ATOM   2743  C   ASP A 829      -9.556  36.753  47.668  1.00 41.22           C  
ATOM   2744  O   ASP A 829      -8.921  36.679  48.725  1.00 41.12           O  
ATOM   2745  CB  ASP A 829     -11.701  37.938  47.805  1.00 45.49           C  
ATOM   2746  CG  ASP A 829     -12.456  39.252  47.738  1.00 49.23           C  
ATOM   2747  OD1 ASP A 829     -11.815  40.323  47.603  1.00 49.58           O  
ATOM   2748  OD2 ASP A 829     -13.706  39.201  47.832  1.00 51.31           O  
ATOM   2749  N   ASN A 830      -9.659  35.739  46.812  1.00 38.26           N  
ATOM   2750  CA  ASN A 830      -9.063  34.444  47.113  1.00 36.03           C  
ATOM   2751  C   ASN A 830      -8.645  33.765  45.810  1.00 33.65           C  
ATOM   2752  O   ASN A 830      -9.393  32.970  45.250  1.00 30.38           O  
ATOM   2753  CB  ASN A 830     -10.109  33.601  47.859  1.00 38.11           C  
ATOM   2754  CG  ASN A 830      -9.549  32.302  48.422  1.00 39.61           C  
ATOM   2755  OD1 ASN A 830      -8.333  32.115  48.535  1.00 39.95           O  
ATOM   2756  ND2 ASN A 830     -10.451  31.396  48.789  1.00 41.08           N  
ATOM   2757  N   PRO A 831      -7.422  34.057  45.331  1.00 31.53           N  
ATOM   2758  CA  PRO A 831      -6.884  33.490  44.088  1.00 28.46           C  
ATOM   2759  C   PRO A 831      -7.004  31.963  44.048  1.00 25.94           C  
ATOM   2760  O   PRO A 831      -6.524  31.269  44.938  1.00 24.70           O  
ATOM   2761  CB  PRO A 831      -5.420  33.947  44.115  1.00 29.91           C  
ATOM   2762  CG  PRO A 831      -5.481  35.237  44.911  1.00 29.80           C  
ATOM   2763  CD  PRO A 831      -6.402  34.867  46.025  1.00 30.81           C  
ATOM   2764  N   GLY A 832      -7.696  31.456  43.033  1.00 23.76           N  
ATOM   2765  CA  GLY A 832      -7.875  30.019  42.911  1.00 21.65           C  
ATOM   2766  C   GLY A 832      -9.299  29.570  43.168  1.00 20.84           C  
ATOM   2767  O   GLY A 832      -9.695  28.503  42.706  1.00 18.26           O  
ATOM   2768  N   GLU A 833     -10.084  30.390  43.862  1.00 19.60           N  
ATOM   2769  CA  GLU A 833     -11.463  30.021  44.172  1.00 21.83           C  
ATOM   2770  C   GLU A 833     -12.352  29.848  42.940  1.00 19.60           C  
ATOM   2771  O   GLU A 833     -13.221  28.974  42.946  1.00 19.25           O  
ATOM   2772  CB  GLU A 833     -12.126  31.018  45.140  1.00 26.59           C  
ATOM   2773  CG  GLU A 833     -13.478  30.515  45.676  1.00 36.13           C  
ATOM   2774  CD  GLU A 833     -14.486  31.631  45.991  1.00 43.24           C  
ATOM   2775  OE1 GLU A 833     -14.315  32.324  47.025  1.00 46.38           O  
ATOM   2776  OE2 GLU A 833     -15.466  31.797  45.216  1.00 46.62           O  
ATOM   2777  N   ASN A 834     -12.176  30.683  41.911  1.00 17.84           N  
ATOM   2778  CA  ASN A 834     -13.012  30.552  40.693  1.00 16.96           C  
ATOM   2779  C   ASN A 834     -12.704  29.242  39.954  1.00 16.66           C  
ATOM   2780  O   ASN A 834     -13.620  28.559  39.490  1.00 15.70           O  
ATOM   2781  CB  ASN A 834     -12.826  31.737  39.732  1.00 16.62           C  
ATOM   2782  CG  ASN A 834     -13.599  32.992  40.170  1.00 20.41           C  
ATOM   2783  OD1 ASN A 834     -14.475  32.924  41.030  1.00 19.33           O  
ATOM   2784  ND2 ASN A 834     -13.268  34.139  39.568  1.00 18.08           N  
ATOM   2785  N   ALA A 835     -11.412  28.931  39.813  1.00 15.30           N  
ATOM   2786  CA  ALA A 835     -10.981  27.693  39.160  1.00 14.87           C  
ATOM   2787  C   ALA A 835     -11.474  26.484  39.945  1.00 15.53           C  
ATOM   2788  O   ALA A 835     -11.893  25.477  39.339  1.00 14.13           O  
ATOM   2789  CB  ALA A 835      -9.460  27.646  39.031  1.00 12.40           C  
ATOM   2790  N   ARG A 836     -11.382  26.548  41.280  1.00 15.87           N  
ATOM   2791  CA  ARG A 836     -11.859  25.438  42.118  1.00 16.03           C  
ATOM   2792  C   ARG A 836     -13.356  25.246  41.943  1.00 16.11           C  
ATOM   2793  O   ARG A 836     -13.863  24.109  41.891  1.00 15.51           O  
ATOM   2794  CB  ARG A 836     -11.563  25.683  43.602  1.00 18.32           C  
ATOM   2795  CG  ARG A 836     -10.102  25.488  43.985  1.00 23.29           C  
ATOM   2796  CD  ARG A 836      -9.833  25.964  45.410  1.00 28.13           C  
ATOM   2797  NE  ARG A 836      -8.439  26.380  45.500  1.00 38.20           N  
ATOM   2798  CZ  ARG A 836      -8.020  27.600  45.823  1.00 38.73           C  
ATOM   2799  NH1 ARG A 836      -8.883  28.564  46.121  1.00 39.41           N  
ATOM   2800  NH2 ARG A 836      -6.724  27.875  45.763  1.00 42.74           N  
ATOM   2801  N   GLN A 837     -14.078  26.359  41.894  1.00 14.05           N  
ATOM   2802  CA  GLN A 837     -15.523  26.283  41.732  1.00 15.34           C  
ATOM   2803  C   GLN A 837     -15.860  25.685  40.361  1.00 13.92           C  
ATOM   2804  O   GLN A 837     -16.816  24.931  40.238  1.00 14.00           O  
ATOM   2805  CB  GLN A 837     -16.167  27.669  41.856  1.00 17.56           C  
ATOM   2806  CG  GLN A 837     -17.691  27.650  41.620  1.00 20.41           C  
ATOM   2807  CD  GLN A 837     -18.427  26.880  42.700  1.00 26.24           C  
ATOM   2808  OE1 GLN A 837     -18.501  27.325  43.849  1.00 28.67           O  
ATOM   2809  NE2 GLN A 837     -18.935  25.701  42.353  1.00 25.07           N  
ATOM   2810  N   LEU A 838     -15.097  26.054  39.331  1.00 13.68           N  
ATOM   2811  CA  LEU A 838     -15.357  25.504  37.999  1.00 13.50           C  
ATOM   2812  C   LEU A 838     -15.090  23.987  38.028  1.00 12.30           C  
ATOM   2813  O   LEU A 838     -15.841  23.226  37.449  1.00 10.96           O  
ATOM   2814  CB  LEU A 838     -14.473  26.170  36.946  1.00 12.71           C  
ATOM   2815  CG  LEU A 838     -14.682  25.705  35.494  1.00 12.17           C  
ATOM   2816  CD1 LEU A 838     -16.152  25.790  35.083  1.00 13.12           C  
ATOM   2817  CD2 LEU A 838     -13.818  26.561  34.575  1.00 12.82           C  
ATOM   2818  N   ALA A 839     -14.019  23.560  38.705  1.00 11.06           N  
ATOM   2819  CA  ALA A 839     -13.712  22.122  38.793  1.00 12.14           C  
ATOM   2820  C   ALA A 839     -14.868  21.370  39.464  1.00 11.41           C  
ATOM   2821  O   ALA A 839     -15.220  20.254  39.062  1.00 12.21           O  
ATOM   2822  CB  ALA A 839     -12.399  21.883  39.568  1.00 10.57           C  
ATOM   2823  N   ARG A 840     -15.478  21.982  40.477  1.00 11.12           N  
ATOM   2824  CA  ARG A 840     -16.594  21.334  41.169  1.00 12.79           C  
ATOM   2825  C   ARG A 840     -17.784  21.159  40.236  1.00 12.05           C  
ATOM   2826  O   ARG A 840     -18.456  20.116  40.256  1.00 11.70           O  
ATOM   2827  CB  ARG A 840     -17.012  22.128  42.404  1.00 10.62           C  
ATOM   2828  CG  ARG A 840     -15.935  22.157  43.465  1.00 16.21           C  
ATOM   2829  CD  ARG A 840     -16.524  22.051  44.843  1.00 23.13           C  
ATOM   2830  NE  ARG A 840     -16.460  23.300  45.569  1.00 25.92           N  
ATOM   2831  CZ  ARG A 840     -16.988  23.498  46.780  1.00 29.89           C  
ATOM   2832  NH1 ARG A 840     -17.645  22.528  47.424  1.00 27.12           N  
ATOM   2833  NH2 ARG A 840     -16.820  24.673  47.373  1.00 26.14           N  
ATOM   2834  N   ILE A 841     -18.041  22.192  39.437  1.00 11.30           N  
ATOM   2835  CA  ILE A 841     -19.138  22.193  38.466  1.00 11.93           C  
ATOM   2836  C   ILE A 841     -18.909  21.094  37.418  1.00 10.86           C  
ATOM   2837  O   ILE A 841     -19.844  20.388  37.019  1.00 11.24           O  
ATOM   2838  CB  ILE A 841     -19.246  23.584  37.786  1.00 12.27           C  
ATOM   2839  CG1 ILE A 841     -19.740  24.633  38.808  1.00 12.15           C  
ATOM   2840  CG2 ILE A 841     -20.145  23.505  36.556  1.00 13.08           C  
ATOM   2841  CD1 ILE A 841     -19.492  26.094  38.369  1.00 11.28           C  
ATOM   2842  N   VAL A 842     -17.672  20.962  36.961  1.00 10.22           N  
ATOM   2843  CA  VAL A 842     -17.352  19.913  35.995  1.00 11.53           C  
ATOM   2844  C   VAL A 842     -17.626  18.516  36.578  1.00 10.50           C  
ATOM   2845  O   VAL A 842     -18.264  17.696  35.932  1.00 13.14           O  
ATOM   2846  CB  VAL A 842     -15.883  20.010  35.530  1.00 12.36           C  
ATOM   2847  CG1 VAL A 842     -15.470  18.753  34.758  1.00 12.75           C  
ATOM   2848  CG2 VAL A 842     -15.701  21.248  34.642  1.00 11.90           C  
ATOM   2849  N   CYS A 843     -17.168  18.253  37.800  1.00 11.39           N  
ATOM   2850  CA  CYS A 843     -17.382  16.945  38.433  1.00 11.45           C  
ATOM   2851  C   CYS A 843     -18.874  16.657  38.642  1.00 11.02           C  
ATOM   2852  O   CYS A 843     -19.342  15.530  38.427  1.00 10.06           O  
ATOM   2853  CB  CYS A 843     -16.636  16.883  39.772  1.00 11.78           C  
ATOM   2854  SG  CYS A 843     -16.380  15.197  40.434  1.00 12.62           S  
ATOM   2855  N   GLY A 844     -19.612  17.666  39.105  1.00 11.71           N  
ATOM   2856  CA  GLY A 844     -21.047  17.497  39.317  1.00 11.70           C  
ATOM   2857  C   GLY A 844     -21.806  17.249  38.012  1.00 10.08           C  
ATOM   2858  O   GLY A 844     -22.742  16.442  37.963  1.00 11.93           O  
ATOM   2859  N   THR A 845     -21.400  17.937  36.948  1.00  9.81           N  
ATOM   2860  CA  THR A 845     -22.051  17.771  35.641  1.00 10.00           C  
ATOM   2861  C   THR A 845     -21.718  16.405  35.053  1.00  9.09           C  
ATOM   2862  O   THR A 845     -22.553  15.793  34.382  1.00 10.10           O  
ATOM   2863  CB  THR A 845     -21.636  18.902  34.673  1.00 10.14           C  
ATOM   2864  OG1 THR A 845     -21.883  20.159  35.313  1.00 13.17           O  
ATOM   2865  CG2 THR A 845     -22.461  18.846  33.382  1.00 10.68           C  
ATOM   2866  N   VAL A 846     -20.489  15.942  35.273  1.00  7.49           N  
ATOM   2867  CA  VAL A 846     -20.093  14.606  34.820  1.00  9.27           C  
ATOM   2868  C   VAL A 846     -21.014  13.608  35.528  1.00 10.49           C  
ATOM   2869  O   VAL A 846     -21.579  12.705  34.895  1.00 10.88           O  
ATOM   2870  CB  VAL A 846     -18.615  14.275  35.197  1.00  8.41           C  
ATOM   2871  CG1 VAL A 846     -18.361  12.697  35.144  1.00  7.53           C  
ATOM   2872  CG2 VAL A 846     -17.672  14.987  34.235  1.00  8.41           C  
ATOM   2873  N   MET A 847     -21.213  13.812  36.831  1.00  9.28           N  
ATOM   2874  CA  MET A 847     -22.088  12.931  37.597  1.00 10.45           C  
ATOM   2875  C   MET A 847     -23.512  12.937  37.032  1.00 10.26           C  
ATOM   2876  O   MET A 847     -24.158  11.892  36.962  1.00 10.23           O  
ATOM   2877  CB  MET A 847     -22.089  13.310  39.083  1.00 10.18           C  
ATOM   2878  CG  MET A 847     -22.816  12.293  39.958  1.00 12.07           C  
ATOM   2879  SD  MET A 847     -22.682  12.607  41.749  1.00 15.18           S  
ATOM   2880  CE  MET A 847     -23.813  13.949  41.918  1.00 13.94           C  
ATOM   2881  N   ALA A 848     -24.007  14.103  36.618  1.00 11.51           N  
ATOM   2882  CA  ALA A 848     -25.354  14.151  36.011  1.00 12.24           C  
ATOM   2883  C   ALA A 848     -25.364  13.339  34.701  1.00 11.52           C  
ATOM   2884  O   ALA A 848     -26.321  12.601  34.417  1.00 13.02           O  
ATOM   2885  CB  ALA A 848     -25.777  15.614  35.733  1.00 10.79           C  
ATOM   2886  N   GLY A 849     -24.297  13.476  33.915  1.00 11.21           N  
ATOM   2887  CA  GLY A 849     -24.180  12.765  32.647  1.00  9.90           C  
ATOM   2888  C   GLY A 849     -24.080  11.252  32.827  1.00 10.93           C  
ATOM   2889  O   GLY A 849     -24.662  10.486  32.037  1.00 12.53           O  
ATOM   2890  N   GLU A 850     -23.262  10.822  33.792  1.00  9.64           N  
ATOM   2891  CA  GLU A 850     -23.132   9.399  34.131  1.00 11.25           C  
ATOM   2892  C   GLU A 850     -24.509   8.820  34.515  1.00 12.07           C  
ATOM   2893  O   GLU A 850     -24.879   7.720  34.091  1.00 12.01           O  
ATOM   2894  CB  GLU A 850     -22.185   9.224  35.323  1.00 10.24           C  
ATOM   2895  CG  GLU A 850     -20.704   9.503  35.008  1.00 10.13           C  
ATOM   2896  CD  GLU A 850     -20.118   8.505  34.035  1.00 12.60           C  
ATOM   2897  OE1 GLU A 850     -19.629   7.428  34.489  1.00 10.06           O  
ATOM   2898  OE2 GLU A 850     -20.133   8.802  32.812  1.00 10.27           O  
ATOM   2899  N   LEU A 851     -25.232   9.526  35.385  1.00 11.27           N  
ATOM   2900  CA  LEU A 851     -26.562   9.074  35.807  1.00 13.79           C  
ATOM   2901  C   LEU A 851     -27.477   8.803  34.613  1.00 12.50           C  
ATOM   2902  O   LEU A 851     -28.078   7.738  34.532  1.00 13.33           O  
ATOM   2903  CB  LEU A 851     -27.244  10.105  36.711  1.00 12.25           C  
ATOM   2904  CG  LEU A 851     -27.000  10.005  38.219  1.00 19.65           C  
ATOM   2905  CD1 LEU A 851     -27.624  11.229  38.894  1.00 19.27           C  
ATOM   2906  CD2 LEU A 851     -27.626   8.724  38.794  1.00 15.06           C  
ATOM   2907  N   SER A 852     -27.586   9.764  33.692  1.00 12.63           N  
ATOM   2908  CA  SER A 852     -28.467   9.578  32.533  1.00 11.78           C  
ATOM   2909  C   SER A 852     -28.024   8.504  31.531  1.00 10.72           C  
ATOM   2910  O   SER A 852     -28.865   7.753  31.019  1.00 12.67           O  
ATOM   2911  CB  SER A 852     -28.709  10.907  31.819  1.00 13.79           C  
ATOM   2912  OG  SER A 852     -29.648  10.744  30.768  1.00 13.08           O  
ATOM   2913  N   LEU A 853     -26.733   8.441  31.197  1.00 10.70           N  
ATOM   2914  CA  LEU A 853     -26.279   7.406  30.268  1.00  9.54           C  
ATOM   2915  C   LEU A 853     -26.455   6.007  30.873  1.00  9.54           C  
ATOM   2916  O   LEU A 853     -26.855   5.071  30.188  1.00 10.01           O  
ATOM   2917  CB  LEU A 853     -24.801   7.605  29.863  1.00  8.88           C  
ATOM   2918  CG  LEU A 853     -24.187   6.487  28.992  1.00  8.76           C  
ATOM   2919  CD1 LEU A 853     -25.027   6.222  27.704  1.00  9.07           C  
ATOM   2920  CD2 LEU A 853     -22.756   6.881  28.594  1.00  8.70           C  
ATOM   2921  N   MET A 854     -26.077   5.843  32.138  1.00  9.92           N  
ATOM   2922  CA  MET A 854     -26.196   4.532  32.777  1.00 11.23           C  
ATOM   2923  C   MET A 854     -27.656   4.069  32.797  1.00 11.34           C  
ATOM   2924  O   MET A 854     -27.964   2.886  32.615  1.00 13.74           O  
ATOM   2925  CB  MET A 854     -25.607   4.596  34.190  1.00 11.89           C  
ATOM   2926  CG  MET A 854     -24.086   4.933  34.176  1.00 19.02           C  
ATOM   2927  SD  MET A 854     -23.158   3.642  33.353  1.00 16.26           S  
ATOM   2928  CE  MET A 854     -23.548   2.349  34.448  1.00 19.73           C  
ATOM   2929  N   ALA A 855     -28.557   5.012  33.009  1.00 10.43           N  
ATOM   2930  CA  ALA A 855     -29.977   4.697  33.030  1.00 10.66           C  
ATOM   2931  C   ALA A 855     -30.417   4.297  31.633  1.00 11.22           C  
ATOM   2932  O   ALA A 855     -31.161   3.327  31.466  1.00 11.85           O  
ATOM   2933  CB  ALA A 855     -30.771   5.904  33.534  1.00 10.03           C  
ATOM   2934  N   ALA A 856     -29.949   5.015  30.610  1.00 12.67           N  
ATOM   2935  CA  ALA A 856     -30.334   4.651  29.237  1.00 12.13           C  
ATOM   2936  C   ALA A 856     -29.773   3.268  28.877  1.00 12.48           C  
ATOM   2937  O   ALA A 856     -30.449   2.476  28.212  1.00 11.03           O  
ATOM   2938  CB  ALA A 856     -29.861   5.696  28.236  1.00 13.02           C  
ATOM   2939  N   LEU A 857     -28.552   2.963  29.326  1.00 10.21           N  
ATOM   2940  CA  LEU A 857     -27.967   1.647  29.036  1.00  9.83           C  
ATOM   2941  C   LEU A 857     -28.764   0.524  29.723  1.00 11.57           C  
ATOM   2942  O   LEU A 857     -29.004  -0.542  29.131  1.00 13.90           O  
ATOM   2943  CB  LEU A 857     -26.498   1.600  29.486  1.00  9.05           C  
ATOM   2944  CG  LEU A 857     -25.578   2.478  28.621  1.00  9.15           C  
ATOM   2945  CD1 LEU A 857     -24.212   2.688  29.287  1.00  8.16           C  
ATOM   2946  CD2 LEU A 857     -25.426   1.809  27.235  1.00  8.13           C  
ATOM   2947  N   ALA A 858     -29.148   0.769  30.972  1.00 10.78           N  
ATOM   2948  CA  ALA A 858     -29.915  -0.173  31.773  1.00 13.61           C  
ATOM   2949  C   ALA A 858     -31.293  -0.474  31.166  1.00 14.61           C  
ATOM   2950  O   ALA A 858     -31.763  -1.622  31.198  1.00 12.51           O  
ATOM   2951  CB  ALA A 858     -30.085   0.381  33.175  1.00 13.54           C  
ATOM   2952  N   ALA A 859     -31.925   0.563  30.616  1.00 13.53           N  
ATOM   2953  CA  ALA A 859     -33.258   0.439  30.021  1.00 14.01           C  
ATOM   2954  C   ALA A 859     -33.298   0.088  28.530  1.00 15.07           C  
ATOM   2955  O   ALA A 859     -34.383  -0.065  27.969  1.00 14.62           O  
ATOM   2956  CB  ALA A 859     -34.046   1.714  30.269  1.00 14.62           C  
ATOM   2957  N   GLY A 860     -32.137  -0.029  27.891  1.00 15.83           N  
ATOM   2958  CA  GLY A 860     -32.088  -0.359  26.470  1.00 16.05           C  
ATOM   2959  C   GLY A 860     -32.493   0.802  25.567  1.00 14.82           C  
ATOM   2960  O   GLY A 860     -32.987   0.587  24.455  1.00 13.73           O  
ATOM   2961  N   HIS A 861     -32.214   2.024  26.024  1.00 13.25           N  
ATOM   2962  CA  HIS A 861     -32.574   3.259  25.327  1.00 14.95           C  
ATOM   2963  C   HIS A 861     -31.477   3.992  24.578  1.00 15.38           C  
ATOM   2964  O   HIS A 861     -31.754   5.040  23.965  1.00 16.13           O  
ATOM   2965  CB  HIS A 861     -33.171   4.254  26.336  1.00 12.77           C  
ATOM   2966  CG  HIS A 861     -34.502   3.844  26.876  1.00 12.58           C  
ATOM   2967  ND1 HIS A 861     -35.072   4.435  27.984  1.00 14.99           N  
ATOM   2968  CD2 HIS A 861     -35.397   2.930  26.434  1.00 13.46           C  
ATOM   2969  CE1 HIS A 861     -36.264   3.907  28.199  1.00 12.77           C  
ATOM   2970  NE2 HIS A 861     -36.486   2.991  27.270  1.00 12.47           N  
ATOM   2971  N   LEU A 862     -30.251   3.474  24.616  1.00 14.47           N  
ATOM   2972  CA  LEU A 862     -29.145   4.160  23.966  1.00 13.49           C  
ATOM   2973  C   LEU A 862     -29.278   4.361  22.466  1.00 13.93           C  
ATOM   2974  O   LEU A 862     -29.286   5.504  21.989  1.00 13.82           O  
ATOM   2975  CB  LEU A 862     -27.797   3.498  24.296  1.00 14.64           C  
ATOM   2976  CG  LEU A 862     -26.590   4.228  23.689  1.00 13.76           C  
ATOM   2977  CD1 LEU A 862     -26.477   5.628  24.304  1.00 15.26           C  
ATOM   2978  CD2 LEU A 862     -25.290   3.445  23.895  1.00 14.64           C  
ATOM   2979  N   VAL A 863     -29.377   3.267  21.715  1.00 14.50           N  
ATOM   2980  CA  VAL A 863     -29.467   3.392  20.269  1.00 16.26           C  
ATOM   2981  C   VAL A 863     -30.714   4.179  19.861  1.00 16.49           C  
ATOM   2982  O   VAL A 863     -30.613   5.100  19.047  1.00 16.26           O  
ATOM   2983  CB  VAL A 863     -29.392   1.997  19.553  1.00 16.71           C  
ATOM   2984  CG1 VAL A 863     -29.441   2.169  18.029  1.00 18.65           C  
ATOM   2985  CG2 VAL A 863     -28.090   1.282  19.933  1.00 17.33           C  
ATOM   2986  N   LYS A 864     -31.857   3.875  20.484  1.00 17.29           N  
ATOM   2987  CA  LYS A 864     -33.128   4.566  20.172  1.00 19.19           C  
ATOM   2988  C   LYS A 864     -33.015   6.082  20.352  1.00 18.74           C  
ATOM   2989  O   LYS A 864     -33.449   6.856  19.485  1.00 17.68           O  
ATOM   2990  CB  LYS A 864     -34.267   4.076  21.074  1.00 20.02           C  
ATOM   2991  CG  LYS A 864     -34.430   2.581  21.229  1.00 25.30           C  
ATOM   2992  CD  LYS A 864     -34.914   1.918  19.984  1.00 28.40           C  
ATOM   2993  CE  LYS A 864     -35.341   0.469  20.289  1.00 31.99           C  
ATOM   2994  NZ  LYS A 864     -35.704  -0.224  19.013  1.00 35.29           N1+
ATOM   2995  N   SER A 865     -32.473   6.514  21.496  1.00 17.91           N  
ATOM   2996  CA  SER A 865     -32.324   7.948  21.737  1.00 16.55           C  
ATOM   2997  C   SER A 865     -31.445   8.599  20.675  1.00 17.93           C  
ATOM   2998  O   SER A 865     -31.774   9.687  20.170  1.00 19.49           O  
ATOM   2999  CB  SER A 865     -31.789   8.242  23.145  1.00 16.96           C  
ATOM   3000  OG  SER A 865     -30.517   7.661  23.359  1.00 15.50           O  
ATOM   3001  N   HIS A 866     -30.360   7.932  20.287  1.00 17.35           N  
ATOM   3002  CA  HIS A 866     -29.494   8.502  19.260  1.00 18.60           C  
ATOM   3003  C   HIS A 866     -30.146   8.537  17.872  1.00 21.51           C  
ATOM   3004  O   HIS A 866     -29.799   9.378  17.034  1.00 21.12           O  
ATOM   3005  CB  HIS A 866     -28.129   7.824  19.246  1.00 18.35           C  
ATOM   3006  CG  HIS A 866     -27.217   8.345  20.316  1.00 20.06           C  
ATOM   3007  ND1 HIS A 866     -27.336   7.975  21.642  1.00 19.21           N  
ATOM   3008  CD2 HIS A 866     -26.237   9.281  20.270  1.00 17.00           C  
ATOM   3009  CE1 HIS A 866     -26.468   8.662  22.367  1.00 20.31           C  
ATOM   3010  NE2 HIS A 866     -25.791   9.463  21.560  1.00 21.71           N  
ATOM   3011  N   MET A 867     -31.094   7.638  17.631  1.00 22.75           N  
ATOM   3012  CA  MET A 867     -31.791   7.654  16.354  1.00 26.04           C  
ATOM   3013  C   MET A 867     -32.670   8.926  16.308  1.00 27.51           C  
ATOM   3014  O   MET A 867     -32.836   9.543  15.250  1.00 29.30           O  
ATOM   3015  CB  MET A 867     -32.642   6.386  16.166  1.00 26.39           C  
ATOM   3016  CG  MET A 867     -31.824   5.095  15.972  1.00 27.13           C  
ATOM   3017  SD  MET A 867     -30.559   5.259  14.654  1.00 31.20           S  
ATOM   3018  CE  MET A 867     -29.028   5.595  15.670  1.00 28.38           C  
ATOM   3019  N   ILE A 868     -33.171   9.360  17.462  1.00 27.67           N  
ATOM   3020  CA  ILE A 868     -34.014  10.552  17.490  1.00 28.87           C  
ATOM   3021  C   ILE A 868     -33.295  11.907  17.538  1.00 27.81           C  
ATOM   3022  O   ILE A 868     -33.709  12.844  16.842  1.00 26.74           O  
ATOM   3023  CB  ILE A 868     -35.104  10.482  18.602  1.00 31.26           C  
ATOM   3024  CG1 ILE A 868     -35.719  11.865  18.839  1.00 34.33           C  
ATOM   3025  CG2 ILE A 868     -34.541   9.958  19.884  1.00 35.35           C  
ATOM   3026  CD1 ILE A 868     -36.548  11.967  20.118  1.00 38.51           C  
ATOM   3027  N   HIS A 869     -32.207  12.007  18.306  1.00 23.53           N  
ATOM   3028  CA  HIS A 869     -31.493  13.282  18.441  1.00 23.98           C  
ATOM   3029  C   HIS A 869     -30.110  13.372  17.813  1.00 22.67           C  
ATOM   3030  O   HIS A 869     -29.541  14.469  17.769  1.00 21.09           O  
ATOM   3031  CB  HIS A 869     -31.334  13.642  19.934  1.00 24.22           C  
ATOM   3032  CG  HIS A 869     -32.626  13.754  20.677  1.00 25.50           C  
ATOM   3033  ND1 HIS A 869     -33.465  14.839  20.550  1.00 26.53           N  
ATOM   3034  CD2 HIS A 869     -33.213  12.930  21.575  1.00 26.18           C  
ATOM   3035  CE1 HIS A 869     -34.509  14.683  21.344  1.00 24.09           C  
ATOM   3036  NE2 HIS A 869     -34.382  13.532  21.977  1.00 26.45           N  
ATOM   3037  N   ASN A 870     -29.595  12.261  17.286  1.00 22.48           N  
ATOM   3038  CA  ASN A 870     -28.231  12.213  16.736  1.00 23.89           C  
ATOM   3039  C   ASN A 870     -28.137  11.520  15.355  1.00 26.23           C  
ATOM   3040  O   ASN A 870     -27.070  10.912  15.074  1.00 26.31           O  
ATOM   3041  CB  ASN A 870     -27.357  11.495  17.806  1.00 21.75           C  
ATOM   3042  CG  ASN A 870     -25.839  11.600  17.572  1.00 22.71           C  
ATOM   3043  OD1 ASN A 870     -25.104  10.700  17.985  1.00 23.51           O  
ATOM   3044  ND2 ASN A 870     -25.360  12.708  16.980  1.00 21.32           N  
TER    3045      ASN A 870 
HETATM 3046  PA  NAP A   1      -0.931  32.028  31.644  1.00 32.71           P  
HETATM 3047  O1A NAP A   1      -1.696  33.193  30.830  1.00 31.53           O1-
HETATM 3048  O2A NAP A   1       0.332  31.562  30.797  1.00 30.47           O  
HETATM 3049  O5B NAP A   1      -0.479  32.592  33.074  1.00 30.59           O  
HETATM 3050  C5B NAP A   1      -1.372  33.299  33.956  1.00 30.75           C  
HETATM 3051  C4B NAP A   1      -1.006  34.789  33.959  1.00 32.85           C  
HETATM 3052  O4B NAP A   1      -2.093  35.542  34.545  1.00 30.73           O  
HETATM 3053  C3B NAP A   1       0.239  35.097  34.800  1.00 33.31           C  
HETATM 3054  O3B NAP A   1       1.018  36.122  34.154  1.00 35.87           O  
HETATM 3055  C2B NAP A   1      -0.351  35.542  36.135  1.00 31.80           C  
HETATM 3056  O2B NAP A   1       0.565  36.336  36.902  1.00 33.71           O  
HETATM 3057  C1B NAP A   1      -1.617  36.281  35.687  1.00 30.84           C  
HETATM 3058  N9A NAP A   1      -2.672  36.264  36.716  1.00 29.73           N  
HETATM 3059  C8A NAP A   1      -3.461  37.291  37.229  1.00 29.27           C  
HETATM 3060  N7A NAP A   1      -4.391  37.109  38.161  1.00 28.25           N  
HETATM 3061  C5A NAP A   1      -4.209  35.675  38.318  1.00 26.61           C  
HETATM 3062  C6A NAP A   1      -4.863  34.693  39.163  1.00 26.26           C  
HETATM 3063  N6A NAP A   1      -5.844  34.951  40.023  1.00 23.74           N  
HETATM 3064  N1A NAP A   1      -4.504  33.409  39.119  1.00 26.68           N  
HETATM 3065  C2A NAP A   1      -3.546  33.027  38.304  1.00 25.18           C  
HETATM 3066  N3A NAP A   1      -2.843  33.750  37.468  1.00 26.23           N  
HETATM 3067  C4A NAP A   1      -3.163  35.185  37.442  1.00 26.92           C  
HETATM 3068  O3  NAP A   1      -1.989  30.854  31.880  1.00 31.30           O  
HETATM 3069  PN  NAP A   1      -1.495  29.355  32.042  1.00 28.11           P  
HETATM 3070  O1N NAP A   1      -2.647  28.580  32.798  1.00 24.99           O  
HETATM 3071  O2N NAP A   1      -0.117  29.256  32.845  1.00 23.73           O1-
HETATM 3072  O5D NAP A   1      -1.386  28.711  30.574  1.00 30.41           O  
HETATM 3073  C5D NAP A   1      -2.585  28.432  29.797  1.00 33.96           C  
HETATM 3074  C4D NAP A   1      -2.248  28.159  28.338  1.00 37.25           C  
HETATM 3075  O4D NAP A   1      -1.155  27.225  28.266  1.00 37.71           O  
HETATM 3076  C3D NAP A   1      -3.396  27.534  27.490  1.00 38.52           C  
HETATM 3077  O3D NAP A   1      -3.669  28.305  26.310  1.00 38.52           O  
HETATM 3078  C2D NAP A   1      -2.896  26.112  27.191  1.00 38.50           C  
HETATM 3079  O2D NAP A   1      -3.413  25.656  25.939  1.00 38.18           O  
HETATM 3080  C1D NAP A   1      -1.398  26.323  27.178  1.00 38.81           C  
HETATM 3081  N1N NAP A   1      -0.584  25.096  27.413  1.00 40.09           N  
HETATM 3082  C2N NAP A   1       0.727  25.245  27.467  1.00 40.91           C  
HETATM 3083  C3N NAP A   1       1.613  24.205  27.690  1.00 40.61           C  
HETATM 3084  C7N NAP A   1       3.122  24.400  27.759  1.00 41.64           C  
HETATM 3085  O7N NAP A   1       3.877  23.705  28.412  1.00 39.25           O  
HETATM 3086  N7N NAP A   1       3.725  25.384  27.109  1.00 40.11           N  
HETATM 3087  C4N NAP A   1       1.035  22.911  27.868  1.00 40.36           C  
HETATM 3088  C5N NAP A   1      -0.366  22.744  27.814  1.00 38.36           C  
HETATM 3089  C6N NAP A   1      -1.150  23.888  27.581  1.00 39.80           C  
HETATM 3090  P2B NAP A   1       2.117  35.914  37.062  1.00 32.73           P  
HETATM 3091  O1X NAP A   1       2.201  34.327  37.207  1.00 35.69           O1-
HETATM 3092  O2X NAP A   1       2.926  36.361  35.756  1.00 34.68           O1-
HETATM 3093  O3X NAP A   1       2.705  36.608  38.370  1.00 34.18           O  
TER    3094      NAP A   1 
HETATM 3095  C   603 d   5      -2.401  30.665  31.177  0.00  0.00      1dqa C  
HETATM 3096  C   603 d   5      -1.989  31.200  29.960  0.00  0.00      1dqa C  
HETATM 3097  C   603 d   5      -1.399  32.464  29.879  0.00  0.00      1dqa C  
HETATM 3098  C   603 d   5      -1.228  33.243  31.039  0.00  0.00      1dqa C  
HETATM 3099  C   603 d   5      -1.677  32.751  32.298  0.00  0.00      1dqa C  
HETATM 3100  C   603 d   5      -2.225  31.458  32.308  0.00  0.00      1dqa C  
HETATM 3101  C   603 d   5      -0.612  34.654  30.892  0.00  0.00      1dqa C  
HETATM 3102  C   603 d   5      -0.157  34.925  32.605  0.00  0.00      1dqa C  
HETATM 3103  C   603 d   5      -0.828  34.443  33.863  0.00  0.00      1dqa C  
HETATM 3104  O   603 d   5      -1.640  33.338  33.553  0.00  0.00      1dqa O  
HETATM 3105  C   603 d   5       1.516  35.581  32.991  0.00  0.00      1dqa C  
HETATM 3106  C   603 d   5       1.681  35.841  34.466  0.00  0.00      1dqa C  
HETATM 3107  C   603 d   5       0.969  34.970  35.314  0.00  0.00      1dqa C  
HETATM 3108  O   603 d   5       0.109  34.013  34.824  0.00  0.00      1dqa O  
HETATM 3109  C   603 d   5       2.602  36.755  34.983  0.00  0.00      1dqa C  
HETATM 3110  C   603 d   5       2.792  36.847  36.361  0.00  0.00      1dqa C  
HETATM 3111  C   603 d   5       2.089  36.017  37.239  0.00  0.00      1dqa C  
HETATM 3112  C   603 d   5       1.199  35.087  36.690  0.00  0.00      1dqa C  
HETATM 3113  C   603 d   5       0.726  35.052  29.638  0.00  0.00      1dqa C  
HETATM 3114  C   603 d   5       2.042  35.576  29.953  0.00  0.00      1dqa C  
HETATM 3115  C   603 d   5       2.694  35.866  31.653  0.00  0.00      1dqa C  
HETATM 3116  C   603 d   5       3.089  35.800  28.892  0.00  0.00      1dqa C  
HETATM 3117  C   603 d   5      -1.682  35.601  34.502  0.00  0.00      1dqa C  
HETATM 3118  C   603 d   5      -2.551  35.110  35.674  0.00  0.00      1dqa C  
HETATM 3119  C   603 d   5      -2.225  33.887  36.266  0.00  0.00      1dqa C  
HETATM 3120  C   603 d   5      -2.833  33.446  37.448  0.00  0.00      1dqa C  
HETATM 3121  C   603 d   5      -3.739  34.253  38.129  0.00  0.00      1dqa C  
HETATM 3122  C   603 d   5      -4.040  35.494  37.544  0.00  0.00      1dqa C  
HETATM 3123  C   603 d   5      -3.575  35.882  36.284  0.00  0.00      1dqa C  
HETATM 3124  C   603 d   5      -4.813  36.543  38.213  0.00  0.00      1dqa C  
HETATM 3125  O   603 d   5      -4.170  37.010  35.762  0.00  0.00      1dqa O  
HETATM 3126  C   603 d   5      -4.062  38.342  36.397  0.00  0.00      1dqa C  
HETATM 3127  C   603 d   5      -4.790  37.817  37.753  0.00  0.00      1dqa C  
HETATM 3128  C   603 d   5      -2.439  39.623  36.250  0.00  0.00      1dqa C  
HETATM 3129  C   603 d   5      -5.634  38.701  35.860  0.00  0.00      1dqa C  
HETATM 3130  O   603 d   5      -4.243  33.896  39.338  0.00  0.00      1dqa O  
HETATM 3131  H   603 d   5      -5.200  33.766  39.245  0.00  0.00      1dqa H  
HETATM 3132  O   603 d   5      -1.080  32.941  28.647  0.00  0.00      1dqa O  
HETATM 3133  H   603 d   5      -0.126  32.837  28.511  0.00  0.00      1dqa H  
HETATM 3134  C   603 d   5      -3.073  29.317  31.275  0.00  0.00      1dqa C  
HETATM 3135  O   603 d   5      -4.439  29.416  31.687  0.00  0.00      1dqa O  
HETATM 3136  C   603 d   5      -5.204  28.573  30.909  0.00  0.00      1dqa C  
HETATM 3137  C   603 d   5      -6.552  28.255  31.071  0.00  0.00      1dqa C  
HETATM 3138  C   603 d   5      -4.447  28.025  29.880  0.00  0.00      1dqa C  
HETATM 3139  C   603 d   5      -7.155  27.364  30.175  0.00  0.00      1dqa C  
HETATM 3140  C   603 d   5      -6.378  26.825  29.137  0.00  0.00      1dqa C  
HETATM 3141  C   603 d   5      -5.026  27.144  28.973  0.00  0.00      1dqa C  
HETATM 3142  C   603 d   5      -3.042  28.548  29.927  0.00  0.00      1dqa C  
HETATM 3143  O   603 d   5      -8.466  27.032  30.314  0.00  0.00      1dqa O  
HETATM 3144  H   603 d   5      -8.937  27.246  29.492  0.00  0.00      1dqa H  
HETATM 3145  O   603 d   5       2.295  36.066  38.581  0.00  0.00      1dqa O  
HETATM 3146  H   603 d   5       3.082  36.606  38.757  0.00  0.00      1dqa H  
TER    3147      603 d   5 
CONECT 3046 3047 3048 3049 3068
CONECT 3047 3046
CONECT 3048 3046
CONECT 3049 3046 3050
CONECT 3050 3049 3051
CONECT 3051 3050 3052 3053
CONECT 3052 3051 3057
CONECT 3053 3051 3054 3055
CONECT 3054 3053
CONECT 3055 3053 3056 3057
CONECT 3056 3055 3090
CONECT 3057 3052 3055 3058
CONECT 3058 3057 3059 3067
CONECT 3059 3058 3060
CONECT 3060 3059 3061
CONECT 3061 3060 3062 3067
CONECT 3062 3061 3063 3064
CONECT 3063 3062
CONECT 3064 3062 3065
CONECT 3065 3064 3066
CONECT 3066 3065 3067
CONECT 3067 3058 3061 3066
CONECT 3068 3046 3069
CONECT 3069 3068 3070 3071 3072
CONECT 3070 3069
CONECT 3071 3069
CONECT 3072 3069 3073
CONECT 3073 3072 3074
CONECT 3074 3073 3075 3076
CONECT 3075 3074 3080
CONECT 3076 3074 3077 3078
CONECT 3077 3076
CONECT 3078 3076 3079 3080
CONECT 3079 3078
CONECT 3080 3075 3078 3081
CONECT 3081 3080 3082 3089
CONECT 3082 3081 3083
CONECT 3083 3082 3084 3087
CONECT 3084 3083 3085 3086
CONECT 3085 3084
CONECT 3086 3084
CONECT 3087 3083 3088
CONECT 3088 3087 3089
CONECT 3089 3081 3088
CONECT 3090 3056 3091 3092 3093
CONECT 3091 3090
CONECT 3092 3090
CONECT 3093 3090
CONECT 3095 3134 3096 3100
CONECT 3096 3095 3097
CONECT 3097 3096 3132 3098
CONECT 3098 3097 3101 3099
CONECT 3099 3098 3104 3100
CONECT 3100 3095 3099
CONECT 3101 3098
CONECT 3102 3103
CONECT 3103 3102 3108 3117 3104
CONECT 3104 3099 3103
CONECT 3105 3106
CONECT 3106 3105 3109 3107
CONECT 3107 3106 3108 3112
CONECT 3108 3103 3107
CONECT 3109 3106 3110
CONECT 3110 3109 3111
CONECT 3111 3110 3145 3112
CONECT 3112 3107 3111
CONECT 3113 3114
CONECT 3114 3113 3116
CONECT 3116 3114
CONECT 3117 3103 3118
CONECT 3118 3117 3119 3123
CONECT 3119 3118 3120
CONECT 3120 3119 3121
CONECT 3121 3120 3122 3130
CONECT 3122 3121 3124 3123
CONECT 3123 3118 3122 3125
CONECT 3124 3122 3127
CONECT 3125 3123 3126
CONECT 3126 3125 3129 3127
CONECT 3127 3124 3126
CONECT 3129 3126
CONECT 3130 3121 3131
CONECT 3131 3130
CONECT 3132 3097 3133
CONECT 3133 3132
CONECT 3134 3095 3135 3142
CONECT 3135 3134 3136
CONECT 3136 3135 3137 3138
CONECT 3137 3136 3139
CONECT 3138 3136 3141 3142
CONECT 3139 3137 3143 3140
CONECT 3140 3139 3141
CONECT 3141 3138 3140
CONECT 3142 3134 3138
CONECT 3143 3139 3144
CONECT 3144 3143
CONECT 3145 3111 3146
CONECT 3146 3145
END
