# Supplementary material for: A strategy to find novel candidate anti-Alzheimer’s disease drugs by constructing interaction networks between drug targets and natural compounds in medical plants
Source: PeerJ. 2018 May 11;6:e4756. doi: 10.7717/peerj.4756 (PMC5951129; doi:10.7717/peerj.4756)
Supplement: Data S1 — (A) Docking results of 30 proteins with TCM compounds (B) PDB coordinates (C) TCM_compounds_2D_structures (D) Top0.5%_TCM_compounds_3D_structures [file peerj-06-4756-s036.zip › Raw_Data/PDB coordinates/1nme.pdb]

REMARK   Accelrys Discovery Studio PDB file
REMARK   Created:  Wed Mar 07 16:22:43 �й���׼ʱ�� 2018
CRYST1   69.488   83.598   95.600  90.00  90.00  90.00 I222       
ATOM      1  N   LYS B 186      15.894 105.914 -14.609  1.00 24.66           N1+
ATOM      2  CA  LYS B 186      16.157 104.868 -13.583  1.00 20.15           C  
ATOM      3  C   LYS B 186      17.452 105.191 -12.850  1.00 14.00           C  
ATOM      4  O   LYS B 186      18.343 105.794 -13.435  1.00 15.11           O  
ATOM      5  CB  LYS B 186      16.302 103.513 -14.279  1.00 25.74           C  
ATOM      6  CG  LYS B 186      15.617 102.374 -13.594  1.00 30.76           C  
ATOM      7  CD  LYS B 186      15.016 101.371 -14.579  1.00 25.31           C  
ATOM      8  CE  LYS B 186      16.097 100.558 -15.305  1.00 22.53           C  
ATOM      9  NZ  LYS B 186      15.600  99.177 -15.657  1.00 19.15           N1+
ATOM     10  N   ILE B 187      17.536 104.809 -11.573  1.00 15.77           N  
ATOM     11  CA  ILE B 187      18.821 104.795 -10.849  1.00 14.36           C  
ATOM     12  C   ILE B 187      19.147 103.366 -10.403  1.00 13.81           C  
ATOM     13  O   ILE B 187      18.249 102.534 -10.287  1.00 14.58           O  
ATOM     14  CB  ILE B 187      18.848 105.774  -9.621  1.00 18.06           C  
ATOM     15  CG1 ILE B 187      17.835 105.375  -8.536  1.00 15.72           C  
ATOM     16  CG2 ILE B 187      18.719 107.235 -10.073  1.00 19.36           C  
ATOM     17  CD1 ILE B 187      18.046 106.123  -7.209  1.00 15.91           C  
ATOM     18  N   PRO B 188      20.419 103.068 -10.145  1.00 11.45           N  
ATOM     19  CA  PRO B 188      20.783 101.760  -9.593  1.00 11.60           C  
ATOM     20  C   PRO B 188      20.143 101.548  -8.231  1.00 11.85           C  
ATOM     21  O   PRO B 188      20.021 102.513  -7.456  1.00 13.63           O  
ATOM     22  CB  PRO B 188      22.312 101.833  -9.463  1.00 10.09           C  
ATOM     23  CG  PRO B 188      22.740 102.973 -10.368  1.00 11.82           C  
ATOM     24  CD  PRO B 188      21.590 103.931 -10.387  1.00 12.67           C  
ATOM     25  N   VAL B 189      19.717 100.323  -7.956  1.00 13.93           N  
ATOM     26  CA  VAL B 189      19.095  99.993  -6.664  1.00 14.20           C  
ATOM     27  C   VAL B 189      20.120 100.073  -5.536  1.00 14.42           C  
ATOM     28  O   VAL B 189      19.760 100.246  -4.378  1.00 15.12           O  
ATOM     29  CB  VAL B 189      18.406  98.595  -6.679  1.00 14.42           C  
ATOM     30  CG1 VAL B 189      17.361  98.532  -7.800  1.00 16.76           C  
ATOM     31  CG2 VAL B 189      19.433  97.446  -6.798  1.00 14.49           C  
ATOM     32  N   ASP B 190      21.396  99.996  -5.894  1.00 14.53           N  
ATOM     33  CA  ASP B 190      22.474 100.106  -4.917  1.00 12.89           C  
ATOM     34  C   ASP B 190      23.000 101.546  -4.771  1.00 12.29           C  
ATOM     35  O   ASP B 190      23.896 101.798  -3.956  1.00 11.64           O  
ATOM     36  CB  ASP B 190      23.626  99.170  -5.303  1.00 14.94           C  
ATOM     37  CG  ASP B 190      23.369  97.716  -4.925  1.00 19.72           C  
ATOM     38  OD1 ASP B 190      22.271  97.389  -4.420  1.00 21.16           O  
ATOM     39  OD2 ASP B 190      24.237  96.829  -5.079  1.00 26.16           O  
ATOM     40  N   ALA B 191      22.487 102.482  -5.566  1.00  9.45           N  
ATOM     41  CA  ALA B 191      22.870 103.894  -5.427  1.00 10.97           C  
ATOM     42  C   ALA B 191      22.425 104.462  -4.076  1.00 10.34           C  
ATOM     43  O   ALA B 191      21.412 104.049  -3.518  1.00 10.90           O  
ATOM     44  CB  ALA B 191      22.294 104.740  -6.576  1.00 13.71           C  
ATOM     45  N   ASP B 192      23.204 105.428  -3.591  1.00 10.80           N  
ATOM     46  CA  ASP B 192      22.903 106.242  -2.405  1.00 10.55           C  
ATOM     47  C   ASP B 192      23.072 105.496  -1.089  1.00 11.01           C  
ATOM     48  O   ASP B 192      22.425 105.830  -0.095  1.00  9.69           O  
ATOM     49  CB  ASP B 192      21.503 106.867  -2.485  1.00 10.91           C  
ATOM     50  CG  ASP B 192      21.289 107.636  -3.766  1.00 12.96           C  
ATOM     51  OD1 ASP B 192      22.122 108.518  -4.073  1.00 10.69           O  
ATOM     52  OD2 ASP B 192      20.306 107.424  -4.498  1.00 11.49           O  
ATOM     53  N   PHE B 193      23.957 104.507  -1.096  1.00  9.34           N  
ATOM     54  CA  PHE B 193      24.391 103.880   0.148  1.00 10.13           C  
ATOM     55  C   PHE B 193      25.799 104.338   0.514  1.00  9.76           C  
ATOM     56  O   PHE B 193      26.652 104.498  -0.360  1.00  7.01           O  
ATOM     57  CB  PHE B 193      24.418 102.370  -0.009  1.00 11.00           C  
ATOM     58  CG  PHE B 193      23.079 101.705   0.084  1.00  9.92           C  
ATOM     59  CD1 PHE B 193      22.722 101.004   1.238  1.00  9.01           C  
ATOM     60  CD2 PHE B 193      22.221 101.650  -1.017  1.00 12.43           C  
ATOM     61  CE1 PHE B 193      21.498 100.330   1.327  1.00 12.12           C  
ATOM     62  CE2 PHE B 193      20.989 100.974  -0.936  1.00 16.43           C  
ATOM     63  CZ  PHE B 193      20.634 100.307   0.236  1.00 13.67           C  
ATOM     64  N   LEU B 194      26.057 104.500   1.806  1.00 10.10           N  
ATOM     65  CA  LEU B 194      27.413 104.718   2.263  1.00  8.94           C  
ATOM     66  C   LEU B 194      27.642 103.756   3.424  1.00  9.22           C  
ATOM     67  O   LEU B 194      26.795 103.638   4.294  1.00 10.79           O  
ATOM     68  CB  LEU B 194      27.599 106.171   2.719  1.00 11.58           C  
ATOM     69  CG  LEU B 194      29.041 106.333   3.213  1.00 16.11           C  
ATOM     70  CD1 LEU B 194      29.740 107.406   2.473  1.00 16.64           C  
ATOM     71  CD2 LEU B 194      29.169 106.442   4.754  1.00 13.70           C  
ATOM     72  N   TYR B 195      28.789 103.077   3.410  1.00  9.99           N  
ATOM     73  CA  TYR B 195      29.212 102.250   4.525  1.00 10.14           C  
ATOM     74  C   TYR B 195      30.416 102.900   5.159  1.00 11.06           C  
ATOM     75  O   TYR B 195      31.442 103.102   4.497  1.00 13.12           O  
ATOM     76  CB  TYR B 195      29.597 100.840   4.068  1.00 11.54           C  
ATOM     77  CG  TYR B 195      28.492 100.071   3.384  1.00 15.52           C  
ATOM     78  CD1 TYR B 195      28.153 100.325   2.059  1.00 14.32           C  
ATOM     79  CD2 TYR B 195      27.796  99.066   4.063  1.00 14.46           C  
ATOM     80  CE1 TYR B 195      27.132  99.603   1.426  1.00 18.28           C  
ATOM     81  CE2 TYR B 195      26.787  98.352   3.452  1.00 19.61           C  
ATOM     82  CZ  TYR B 195      26.449  98.624   2.136  1.00 20.24           C  
ATOM     83  OH  TYR B 195      25.448  97.883   1.533  1.00 22.84           O  
ATOM     84  N   ALA B 196      30.306 103.224   6.438  1.00  8.21           N  
ATOM     85  CA  ALA B 196      31.471 103.718   7.149  1.00  8.26           C  
ATOM     86  C   ALA B 196      31.959 102.562   8.024  1.00  7.89           C  
ATOM     87  O   ALA B 196      31.438 102.351   9.117  1.00 10.71           O  
ATOM     88  CB  ALA B 196      31.112 104.930   7.975  1.00 10.23           C  
ATOM     89  N   TYR B 197      32.930 101.798   7.511  1.00  7.84           N  
ATOM     90  CA  TYR B 197      33.469 100.661   8.260  1.00 10.38           C  
ATOM     91  C   TYR B 197      34.564 101.113   9.212  1.00 12.45           C  
ATOM     92  O   TYR B 197      35.370 101.980   8.884  1.00 10.50           O  
ATOM     93  CB  TYR B 197      34.066  99.599   7.329  1.00 11.19           C  
ATOM     94  CG  TYR B 197      33.069  98.817   6.490  1.00 11.71           C  
ATOM     95  CD1 TYR B 197      32.394  97.710   7.004  1.00 13.36           C  
ATOM     96  CD2 TYR B 197      32.837  99.169   5.158  1.00 12.92           C  
ATOM     97  CE1 TYR B 197      31.486  96.985   6.197  1.00 14.62           C  
ATOM     98  CE2 TYR B 197      31.949  98.458   4.367  1.00 12.35           C  
ATOM     99  CZ  TYR B 197      31.283  97.376   4.885  1.00 14.93           C  
ATOM    100  OH  TYR B 197      30.412  96.678   4.069  1.00 16.47           O  
ATOM    101  N   SER B 198      34.607 100.473  10.381  1.00 11.27           N  
ATOM    102  CA  SER B 198      35.614 100.786  11.386  1.00 10.72           C  
ATOM    103  C   SER B 198      37.025 100.402  10.956  1.00 11.43           C  
ATOM    104  O   SER B 198      37.997 100.891  11.524  1.00 11.97           O  
ATOM    105  CB  SER B 198      35.274 100.080  12.693  1.00 11.04           C  
ATOM    106  OG  SER B 198      35.425  98.673  12.559  1.00 12.99           O  
ATOM    107  N   THR B 199      37.134  99.505   9.976  1.00  9.82           N  
ATOM    108  CA  THR B 199      38.425  98.897   9.666  1.00 11.63           C  
ATOM    109  C   THR B 199      38.502  98.437   8.215  1.00 12.24           C  
ATOM    110  O   THR B 199      37.465  98.248   7.570  1.00 10.66           O  
ATOM    111  CB  THR B 199      38.705  97.733  10.659  1.00 10.54           C  
ATOM    112  OG1 THR B 199      40.081  97.348  10.583  1.00 12.91           O  
ATOM    113  CG2 THR B 199      37.902  96.474  10.278  1.00  9.91           C  
ATOM    114  N   ALA B 200      39.731  98.238   7.736  1.00 11.38           N  
ATOM    115  CA  ALA B 200      39.990  97.707   6.391  1.00 15.18           C  
ATOM    116  C   ALA B 200      39.391  96.305   6.175  1.00 14.02           C  
ATOM    117  O   ALA B 200      39.227  95.548   7.129  1.00 11.88           O  
ATOM    118  CB  ALA B 200      41.504  97.673   6.128  1.00 14.32           C  
ATOM    119  N   PRO B 201      39.080  95.946   4.930  1.00 14.89           N  
ATOM    120  CA  PRO B 201      38.600  94.588   4.640  1.00 14.46           C  
ATOM    121  C   PRO B 201      39.596  93.524   5.134  1.00 11.09           C  
ATOM    122  O   PRO B 201      40.799  93.671   4.921  1.00 14.37           O  
ATOM    123  CB  PRO B 201      38.501  94.570   3.110  1.00 18.10           C  
ATOM    124  CG  PRO B 201      38.302  96.015   2.736  1.00 16.77           C  
ATOM    125  CD  PRO B 201      39.147  96.785   3.712  1.00 17.18           C  
ATOM    126  N   GLY B 202      39.099  92.502   5.823  1.00 14.89           N  
ATOM    127  CA  GLY B 202      39.960  91.446   6.335  1.00 14.56           C  
ATOM    128  C   GLY B 202      40.516  91.673   7.731  1.00 17.29           C  
ATOM    129  O   GLY B 202      41.105  90.758   8.310  1.00 17.10           O  
ATOM    130  N   TYR B 203      40.333  92.879   8.270  1.00 14.43           N  
ATOM    131  CA  TYR B 203      41.041  93.288   9.489  1.00 15.29           C  
ATOM    132  C   TYR B 203      40.239  93.311  10.791  1.00 12.52           C  
ATOM    133  O   TYR B 203      39.016  93.475  10.816  1.00 14.79           O  
ATOM    134  CB  TYR B 203      41.744  94.645   9.263  1.00 15.23           C  
ATOM    135  CG  TYR B 203      43.052  94.492   8.538  1.00 13.12           C  
ATOM    136  CD1 TYR B 203      43.084  94.221   7.161  1.00 14.09           C  
ATOM    137  CD2 TYR B 203      44.263  94.570   9.225  1.00 14.44           C  
ATOM    138  CE1 TYR B 203      44.287  94.050   6.490  1.00 19.66           C  
ATOM    139  CE2 TYR B 203      45.468  94.413   8.565  1.00 17.85           C  
ATOM    140  CZ  TYR B 203      45.479  94.151   7.201  1.00 22.81           C  
ATOM    141  OH  TYR B 203      46.684  93.977   6.552  1.00 20.93           O  
ATOM    142  N   TYR B 204      40.991  93.160  11.884  1.00 12.44           N  
ATOM    143  CA  TYR B 204      40.530  93.257  13.257  1.00 13.61           C  
ATOM    144  C   TYR B 204      40.082  94.695  13.507  1.00 10.83           C  
ATOM    145  O   TYR B 204      40.495  95.605  12.798  1.00 14.98           O  
ATOM    146  CB  TYR B 204      41.745  92.970  14.141  1.00 13.39           C  
ATOM    147  CG  TYR B 204      41.539  92.624  15.608  1.00 16.34           C  
ATOM    148  CD1 TYR B 204      41.063  91.364  16.000  1.00 20.20           C  
ATOM    149  CD2 TYR B 204      41.951  93.506  16.613  1.00 14.06           C  
ATOM    150  CE1 TYR B 204      40.941  91.021  17.362  1.00 16.54           C  
ATOM    151  CE2 TYR B 204      41.826  93.172  17.973  1.00 14.55           C  
ATOM    152  CZ  TYR B 204      41.344  91.922  18.335  1.00 16.17           C  
ATOM    153  OH  TYR B 204      41.234  91.593  19.674  1.00 15.13           O  
ATOM    154  N   SER B 205      39.231  94.875  14.507  1.00 11.09           N  
ATOM    155  CA  SER B 205      38.772  96.200  14.901  1.00  8.88           C  
ATOM    156  C   SER B 205      38.877  96.326  16.414  1.00 13.07           C  
ATOM    157  O   SER B 205      38.359  95.484  17.157  1.00 12.62           O  
ATOM    158  CB  SER B 205      37.335  96.429  14.406  1.00 10.31           C  
ATOM    159  OG  SER B 205      36.895  97.740  14.698  1.00 12.42           O  
ATOM    160  N   TRP B 206      39.535  97.396  16.860  1.00 12.85           N  
ATOM    161  CA  TRP B 206      39.867  97.573  18.275  1.00 12.37           C  
ATOM    162  C   TRP B 206      38.816  98.303  19.104  1.00 13.93           C  
ATOM    163  O   TRP B 206      38.207  99.286  18.652  1.00 13.20           O  
ATOM    164  CB  TRP B 206      41.203  98.302  18.370  1.00 10.37           C  
ATOM    165  CG  TRP B 206      42.338  97.449  17.972  1.00 12.75           C  
ATOM    166  CD1 TRP B 206      42.919  97.364  16.742  1.00 10.56           C  
ATOM    167  CD2 TRP B 206      43.038  96.531  18.812  1.00 12.97           C  
ATOM    168  NE1 TRP B 206      43.949  96.451  16.764  1.00 11.40           N  
ATOM    169  CE2 TRP B 206      44.044  95.928  18.029  1.00 13.82           C  
ATOM    170  CE3 TRP B 206      42.919  96.165  20.161  1.00 12.61           C  
ATOM    171  CZ2 TRP B 206      44.930  94.972  18.550  1.00 15.15           C  
ATOM    172  CZ3 TRP B 206      43.789  95.212  20.675  1.00 12.33           C  
ATOM    173  CH2 TRP B 206      44.782  94.630  19.872  1.00 11.72           C  
ATOM    174  N   ARG B 207      38.624  97.814  20.333  1.00 12.97           N  
ATOM    175  CA  ARG B 207      37.676  98.377  21.277  1.00 13.38           C  
ATOM    176  C   ARG B 207      38.291  98.334  22.665  1.00 16.40           C  
ATOM    177  O   ARG B 207      38.891  97.335  23.078  1.00 15.32           O  
ATOM    178  CB  ARG B 207      36.363  97.585  21.211  1.00 14.72           C  
ATOM    179  CG  ARG B 207      35.340  97.887  22.297  1.00 16.70           C  
ATOM    180  CD  ARG B 207      34.068  97.044  22.204  1.00 15.35           C  
ATOM    181  NE  ARG B 207      34.332  95.655  21.819  1.00 17.04           N  
ATOM    182  CZ  ARG B 207      34.747  94.706  22.650  1.00 18.80           C  
ATOM    183  NH1 ARG B 207      34.984  93.482  22.193  1.00 17.48           N  
ATOM    184  NH2 ARG B 207      34.987  94.985  23.928  1.00 15.52           N  
ATOM    185  N   ASN B 208      38.142  99.449  23.364  1.00 20.58           N  
ATOM    186  CA  ASN B 208      38.679  99.634  24.700  1.00 27.84           C  
ATOM    187  C   ASN B 208      37.529  99.521  25.704  1.00 26.74           C  
ATOM    188  O   ASN B 208      36.432 100.058  25.487  1.00 20.75           O  
ATOM    189  CB  ASN B 208      39.386 100.998  24.748  1.00 30.16           C  
ATOM    190  CG  ASN B 208      39.872 101.365  26.115  1.00 33.69           C  
ATOM    191  OD1 ASN B 208      39.092 101.775  26.972  1.00 35.85           O  
ATOM    192  ND2 ASN B 208      41.180 101.268  26.323  1.00 38.74           N  
ATOM    193  N   SER B 209      37.782  98.799  26.792  1.00 31.16           N  
ATOM    194  CA  SER B 209      36.785  98.550  27.827  1.00 31.96           C  
ATOM    195  C   SER B 209      36.169  99.823  28.406  1.00 33.23           C  
ATOM    196  O   SER B 209      34.981  99.843  28.719  1.00 39.15           O  
ATOM    197  CB  SER B 209      37.396  97.713  28.962  1.00 39.66           C  
ATOM    198  OG  SER B 209      38.174  96.643  28.446  1.00 44.15           O  
ATOM    199  N   LYS B 210      36.960 100.887  28.545  1.00 30.44           N  
ATOM    200  CA  LYS B 210      36.451 102.107  29.173  1.00 33.06           C  
ATOM    201  C   LYS B 210      36.164 103.298  28.246  1.00 29.81           C  
ATOM    202  O   LYS B 210      35.360 104.163  28.597  1.00 30.99           O  
ATOM    203  CB  LYS B 210      37.336 102.533  30.356  1.00 41.03           C  
ATOM    204  CG  LYS B 210      38.690 103.074  29.975  1.00 46.19           C  
ATOM    205  CD  LYS B 210      39.513 103.406  31.206  1.00 53.74           C  
ATOM    206  CE  LYS B 210      40.961 103.673  30.831  1.00 56.06           C  
ATOM    207  NZ  LYS B 210      41.892 103.454  31.973  1.00 57.60           N1+
ATOM    208  N   ASP B 211      36.810 103.352  27.082  1.00 21.29           N  
ATOM    209  CA  ASP B 211      36.632 104.471  26.147  1.00 24.40           C  
ATOM    210  C   ASP B 211      35.682 104.119  25.000  1.00 20.04           C  
ATOM    211  O   ASP B 211      35.185 105.002  24.292  1.00 22.04           O  
ATOM    212  CB  ASP B 211      37.989 104.904  25.553  1.00 31.17           C  
ATOM    213  CG  ASP B 211      38.982 105.387  26.614  1.00 41.14           C  
ATOM    214  OD1 ASP B 211      38.697 106.405  27.277  1.00 40.86           O  
ATOM    215  OD2 ASP B 211      40.085 104.827  26.837  1.00 45.51           O  
ATOM    216  N   GLY B 212      35.440 102.822  24.813  1.00 17.68           N  
ATOM    217  CA  GLY B 212      34.729 102.340  23.641  1.00 13.66           C  
ATOM    218  C   GLY B 212      35.677 102.013  22.501  1.00 14.62           C  
ATOM    219  O   GLY B 212      36.869 101.873  22.708  1.00 13.85           O  
ATOM    220  N   SER B 213      35.121 101.890  21.296  1.00 12.08           N  
ATOM    221  CA  SER B 213      35.921 101.513  20.134  1.00 10.41           C  
ATOM    222  C   SER B 213      36.663 102.730  19.611  1.00 11.72           C  
ATOM    223  O   SER B 213      36.185 103.860  19.728  1.00 11.10           O  
ATOM    224  CB  SER B 213      35.036 100.921  19.031  1.00 11.35           C  
ATOM    225  OG  SER B 213      34.074 101.862  18.548  1.00 12.35           O  
ATOM    226  N   TRP B 214      37.844 102.494  19.046  1.00 10.60           N  
ATOM    227  CA  TRP B 214      38.657 103.567  18.477  1.00  6.25           C  
ATOM    228  C   TRP B 214      37.839 104.337  17.429  1.00  9.19           C  
ATOM    229  O   TRP B 214      37.822 105.571  17.400  1.00  9.53           O  
ATOM    230  CB  TRP B 214      39.858 102.951  17.775  1.00 10.33           C  
ATOM    231  CG  TRP B 214      40.841 102.255  18.699  1.00 10.09           C  
ATOM    232  CD1 TRP B 214      40.730 102.068  20.062  1.00 12.60           C  
ATOM    233  CD2 TRP B 214      42.076 101.651  18.311  1.00  9.49           C  
ATOM    234  NE1 TRP B 214      41.834 101.395  20.533  1.00 11.43           N  
ATOM    235  CE2 TRP B 214      42.676 101.125  19.483  1.00  9.69           C  
ATOM    236  CE3 TRP B 214      42.751 101.507  17.089  1.00  9.62           C  
ATOM    237  CZ2 TRP B 214      43.920 100.474  19.470  1.00 10.53           C  
ATOM    238  CZ3 TRP B 214      43.987 100.855  17.074  1.00 12.19           C  
ATOM    239  CH2 TRP B 214      44.552 100.336  18.265  1.00 14.03           C  
ATOM    240  N   PHE B 215      37.178 103.581  16.569  1.00 10.50           N  
ATOM    241  CA  PHE B 215      36.418 104.157  15.468  1.00 11.49           C  
ATOM    242  C   PHE B 215      35.216 104.982  15.929  1.00 11.00           C  
ATOM    243  O   PHE B 215      35.064 106.135  15.526  1.00  8.62           O  
ATOM    244  CB  PHE B 215      35.968 103.052  14.527  1.00  9.58           C  
ATOM    245  CG  PHE B 215      35.076 103.523  13.406  1.00 10.26           C  
ATOM    246  CD1 PHE B 215      35.557 104.410  12.435  1.00 11.06           C  
ATOM    247  CD2 PHE B 215      33.765 103.060  13.304  1.00 10.22           C  
ATOM    248  CE1 PHE B 215      34.767 104.822  11.378  1.00  8.63           C  
ATOM    249  CE2 PHE B 215      32.952 103.477  12.227  1.00 10.79           C  
ATOM    250  CZ  PHE B 215      33.453 104.366  11.265  1.00 11.48           C  
ATOM    251  N   ILE B 216      34.374 104.428  16.800  1.00  9.84           N  
ATOM    252  CA  ILE B 216      33.198 105.180  17.223  1.00 12.41           C  
ATOM    253  C   ILE B 216      33.581 106.410  18.044  1.00 10.28           C  
ATOM    254  O   ILE B 216      32.977 107.477  17.885  1.00 10.01           O  
ATOM    255  CB  ILE B 216      32.170 104.297  17.983  1.00  9.87           C  
ATOM    256  CG1 ILE B 216      31.651 103.159  17.080  1.00  8.88           C  
ATOM    257  CG2 ILE B 216      30.999 105.145  18.531  1.00 10.02           C  
ATOM    258  CD1 ILE B 216      30.907 103.644  15.789  1.00 11.22           C  
ATOM    259  N   GLN B 217      34.561 106.282  18.938  1.00  8.94           N  
ATOM    260  CA  GLN B 217      34.984 107.489  19.659  1.00 11.67           C  
ATOM    261  C   GLN B 217      35.466 108.577  18.701  1.00 10.22           C  
ATOM    262  O   GLN B 217      35.136 109.752  18.876  1.00 11.65           O  
ATOM    263  CB  GLN B 217      36.021 107.211  20.762  1.00 19.64           C  
ATOM    264  CG  GLN B 217      37.324 106.573  20.374  1.00 28.39           C  
ATOM    265  CD  GLN B 217      38.122 106.121  21.604  1.00 29.71           C  
ATOM    266  OE1 GLN B 217      38.400 104.932  21.778  1.00 32.87           O  
ATOM    267  NE2 GLN B 217      38.471 107.073  22.464  1.00 18.54           N  
ATOM    268  N   SER B 218      36.228 108.186  17.684  1.00 10.62           N  
ATOM    269  CA  SER B 218      36.740 109.164  16.720  1.00  7.79           C  
ATOM    270  C   SER B 218      35.634 109.741  15.830  1.00 10.22           C  
ATOM    271  O   SER B 218      35.619 110.945  15.558  1.00 11.66           O  
ATOM    272  CB  SER B 218      37.860 108.558  15.859  1.00 11.65           C  
ATOM    273  OG  SER B 218      38.940 108.114  16.667  1.00 11.92           O  
ATOM    274  N   LEU B 219      34.718 108.888  15.381  1.00 10.55           N  
ATOM    275  CA  LEU B 219      33.581 109.332  14.576  1.00 11.97           C  
ATOM    276  C   LEU B 219      32.739 110.365  15.309  1.00 10.51           C  
ATOM    277  O   LEU B 219      32.391 111.410  14.750  1.00  8.93           O  
ATOM    278  CB  LEU B 219      32.703 108.134  14.163  1.00 10.15           C  
ATOM    279  CG  LEU B 219      31.409 108.457  13.397  1.00 11.27           C  
ATOM    280  CD1 LEU B 219      31.703 109.040  11.995  1.00 10.94           C  
ATOM    281  CD2 LEU B 219      30.550 107.222  13.249  1.00 11.97           C  
ATOM    282  N   CYS B 220      32.411 110.085  16.568  1.00  9.31           N  
ATOM    283  CA  CYS B 220      31.572 111.016  17.329  1.00 10.34           C  
ATOM    284  C   CYS B 220      32.295 112.328  17.555  1.00 12.09           C  
ATOM    285  O   CYS B 220      31.699 113.387  17.409  1.00 11.74           O  
ATOM    286  CB  CYS B 220      31.159 110.385  18.660  1.00 10.93           C  
ATOM    287  SG  CYS B 220      29.949 109.069  18.450  1.00 11.36           S  
ATOM    288  N   ALA B 221      33.587 112.264  17.871  1.00 11.17           N  
ATOM    289  CA  ALA B 221      34.389 113.475  18.044  1.00 11.07           C  
ATOM    290  C   ALA B 221      34.386 114.335  16.766  1.00 10.00           C  
ATOM    291  O   ALA B 221      34.240 115.548  16.841  1.00 11.33           O  
ATOM    292  CB  ALA B 221      35.822 113.125  18.451  1.00 10.18           C  
ATOM    293  N   MET B 222      34.566 113.703  15.609  1.00 10.41           N  
ATOM    294  CA  MET B 222      34.656 114.478  14.368  1.00 10.37           C  
ATOM    295  C   MET B 222      33.293 115.018  13.935  1.00  9.62           C  
ATOM    296  O   MET B 222      33.210 116.128  13.393  1.00 10.20           O  
ATOM    297  CB  MET B 222      35.326 113.681  13.249  1.00  7.72           C  
ATOM    298  CG  MET B 222      36.797 113.280  13.549  1.00 10.31           C  
ATOM    299  SD  MET B 222      37.877 114.726  13.751  1.00 13.29           S  
ATOM    300  CE  MET B 222      37.842 115.016  15.575  1.00 17.05           C  
ATOM    301  N   LEU B 223      32.236 114.238  14.146  1.00  8.34           N  
ATOM    302  CA  LEU B 223      30.891 114.768  13.943  1.00  9.91           C  
ATOM    303  C   LEU B 223      30.577 115.957  14.856  1.00 13.59           C  
ATOM    304  O   LEU B 223      30.032 116.972  14.395  1.00 12.17           O  
ATOM    305  CB  LEU B 223      29.838 113.654  14.073  1.00 12.56           C  
ATOM    306  CG  LEU B 223      29.733 112.682  12.895  1.00 10.69           C  
ATOM    307  CD1 LEU B 223      28.922 111.435  13.315  1.00 10.36           C  
ATOM    308  CD2 LEU B 223      29.161 113.307  11.603  1.00 12.61           C  
ATOM    309  N   LYS B 224      30.904 115.834  16.143  1.00 12.90           N  
ATOM    310  CA  LYS B 224      30.718 116.942  17.077  1.00 12.00           C  
ATOM    311  C   LYS B 224      31.430 118.208  16.602  1.00 13.75           C  
ATOM    312  O   LYS B 224      30.883 119.314  16.685  1.00 16.63           O  
ATOM    313  CB  LYS B 224      31.275 116.571  18.453  1.00 12.82           C  
ATOM    314  CG  LYS B 224      30.342 115.726  19.261  1.00 24.70           C  
ATOM    315  CD  LYS B 224      30.978 115.240  20.553  1.00 27.04           C  
ATOM    316  CE  LYS B 224      30.215 114.025  21.064  1.00 31.96           C  
ATOM    317  NZ  LYS B 224      28.743 114.258  20.957  1.00 31.15           N1+
ATOM    318  N   GLN B 225      32.645 118.041  16.102  1.00 10.00           N  
ATOM    319  CA  GLN B 225      33.494 119.183  15.775  1.00 13.18           C  
ATOM    320  C   GLN B 225      33.167 119.760  14.399  1.00 14.01           C  
ATOM    321  O   GLN B 225      33.256 120.978  14.195  1.00 13.96           O  
ATOM    322  CB  GLN B 225      34.969 118.791  15.875  1.00 14.62           C  
ATOM    323  CG  GLN B 225      35.912 119.890  15.422  1.00 17.93           C  
ATOM    324  CD  GLN B 225      37.363 119.616  15.743  1.00 21.54           C  
ATOM    325  OE1 GLN B 225      37.740 118.504  16.123  1.00 19.09           O  
ATOM    326  NE2 GLN B 225      38.190 120.647  15.600  1.00 23.55           N  
ATOM    327  N   TYR B 226      32.767 118.898  13.466  1.00 12.36           N  
ATOM    328  CA  TYR B 226      32.695 119.306  12.054  1.00 11.98           C  
ATOM    329  C   TYR B 226      31.383 119.145  11.311  1.00 11.65           C  
ATOM    330  O   TYR B 226      31.313 119.526  10.130  1.00 12.66           O  
ATOM    331  CB  TYR B 226      33.771 118.575  11.227  1.00  9.91           C  
ATOM    332  CG  TYR B 226      35.185 118.929  11.621  1.00 13.03           C  
ATOM    333  CD1 TYR B 226      35.699 120.205  11.358  1.00 15.56           C  
ATOM    334  CD2 TYR B 226      36.001 117.999  12.277  1.00 14.54           C  
ATOM    335  CE1 TYR B 226      37.002 120.540  11.731  1.00 20.40           C  
ATOM    336  CE2 TYR B 226      37.303 118.316  12.644  1.00 17.03           C  
ATOM    337  CZ  TYR B 226      37.792 119.599  12.368  1.00 20.51           C  
ATOM    338  OH  TYR B 226      39.073 119.938  12.732  1.00 24.35           O  
ATOM    339  N   ALA B 227      30.346 118.569  11.935  1.00 12.16           N  
ATOM    340  CA  ALA B 227      29.107 118.336  11.192  1.00 11.51           C  
ATOM    341  C   ALA B 227      28.428 119.624  10.709  1.00 11.03           C  
ATOM    342  O   ALA B 227      27.690 119.601   9.717  1.00 13.04           O  
ATOM    343  CB  ALA B 227      28.128 117.449  11.979  1.00 12.24           C  
ATOM    344  N   ASP B 228      28.696 120.750  11.376  1.00 14.02           N  
ATOM    345  CA  ASP B 228      28.136 122.012  10.893  1.00 14.45           C  
ATOM    346  C   ASP B 228      29.102 122.778   9.995  1.00 17.57           C  
ATOM    347  O   ASP B 228      28.900 123.968   9.741  1.00 19.12           O  
ATOM    348  CB  ASP B 228      27.669 122.895  12.061  1.00 16.72           C  
ATOM    349  CG  ASP B 228      28.804 123.302  12.986  1.00 19.33           C  
ATOM    350  OD1 ASP B 228      29.965 122.899  12.771  1.00 19.90           O  
ATOM    351  OD2 ASP B 228      28.617 124.034  13.982  1.00 25.15           O  
ATOM    352  N   LYS B 229      30.146 122.102   9.510  1.00 18.40           N  
ATOM    353  CA  LYS B 229      31.248 122.772   8.810  1.00 19.86           C  
ATOM    354  C   LYS B 229      31.712 122.084   7.524  1.00 19.40           C  
ATOM    355  O   LYS B 229      32.132 122.753   6.574  1.00 23.76           O  
ATOM    356  CB  LYS B 229      32.469 122.872   9.735  1.00 22.67           C  
ATOM    357  CG  LYS B 229      32.339 123.852  10.873  1.00 27.80           C  
ATOM    358  CD  LYS B 229      33.545 123.752  11.776  1.00 23.37           C  
ATOM    359  CE  LYS B 229      33.263 124.360  13.145  1.00 29.62           C  
ATOM    360  NZ  LYS B 229      32.291 123.578  13.960  1.00 31.42           N1+
ATOM    361  N   LEU B 230      31.672 120.759   7.515  1.00 12.57           N  
ATOM    362  CA  LEU B 230      32.317 119.978   6.464  1.00 11.92           C  
ATOM    363  C   LEU B 230      31.378 118.972   5.833  1.00 12.10           C  
ATOM    364  O   LEU B 230      30.443 118.482   6.472  1.00 12.13           O  
ATOM    365  CB  LEU B 230      33.532 119.199   7.021  1.00 11.95           C  
ATOM    366  CG  LEU B 230      34.765 119.889   7.583  1.00 18.59           C  
ATOM    367  CD1 LEU B 230      35.828 118.812   7.825  1.00 18.89           C  
ATOM    368  CD2 LEU B 230      35.284 120.995   6.638  1.00 19.07           C  
ATOM    369  N   GLU B 231      31.643 118.664   4.561  1.00 11.95           N  
ATOM    370  CA  GLU B 231      30.914 117.623   3.857  1.00 10.20           C  
ATOM    371  C   GLU B 231      31.269 116.275   4.469  1.00  8.46           C  
ATOM    372  O   GLU B 231      32.380 116.093   4.993  1.00  9.13           O  
ATOM    373  CB  GLU B 231      31.249 117.677   2.358  1.00  9.62           C  
ATOM    374  CG  GLU B 231      30.289 116.903   1.456  1.00 10.62           C  
ATOM    375  CD  GLU B 231      30.598 115.404   1.366  1.00 10.66           C  
ATOM    376  OE1 GLU B 231      31.788 115.033   1.444  1.00 11.81           O  
ATOM    377  OE2 GLU B 231      29.654 114.596   1.210  1.00  9.30           O  
ATOM    378  N   PHE B 232      30.315 115.342   4.437  1.00  9.32           N  
ATOM    379  CA  PHE B 232      30.456 114.073   5.179  1.00 10.09           C  
ATOM    380  C   PHE B 232      31.700 113.264   4.810  1.00  9.96           C  
ATOM    381  O   PHE B 232      32.353 112.731   5.706  1.00  8.17           O  
ATOM    382  CB  PHE B 232      29.179 113.210   5.054  1.00  8.55           C  
ATOM    383  CG  PHE B 232      29.122 112.007   5.991  1.00  9.51           C  
ATOM    384  CD1 PHE B 232      29.591 112.063   7.307  1.00 10.54           C  
ATOM    385  CD2 PHE B 232      28.519 110.830   5.553  1.00 13.42           C  
ATOM    386  CE1 PHE B 232      29.478 110.946   8.163  1.00 11.33           C  
ATOM    387  CE2 PHE B 232      28.410 109.702   6.398  1.00 12.35           C  
ATOM    388  CZ  PHE B 232      28.889 109.760   7.698  1.00 13.86           C  
ATOM    389  N   MET B 233      32.054 113.174   3.527  1.00  9.39           N  
ATOM    390  CA  MET B 233      33.273 112.414   3.179  1.00  9.60           C  
ATOM    391  C   MET B 233      34.505 113.057   3.809  1.00  9.52           C  
ATOM    392  O   MET B 233      35.433 112.365   4.195  1.00 11.14           O  
ATOM    393  CB  MET B 233      33.486 112.233   1.666  1.00  9.88           C  
ATOM    394  CG  MET B 233      32.398 111.504   0.917  1.00 11.02           C  
ATOM    395  SD  MET B 233      32.172 109.818   1.526  1.00 17.13           S  
ATOM    396  CE  MET B 233      30.884 110.142   2.791  1.00 24.22           C  
ATOM    397  N   HIS B 234      34.492 114.389   3.931  1.00  7.82           N  
ATOM    398  CA  HIS B 234      35.611 115.073   4.552  1.00  8.65           C  
ATOM    399  C   HIS B 234      35.652 114.876   6.068  1.00 10.34           C  
ATOM    400  O   HIS B 234      36.733 114.759   6.632  1.00 12.09           O  
ATOM    401  CB  HIS B 234      35.625 116.539   4.136  1.00  6.89           C  
ATOM    402  CG  HIS B 234      35.920 116.709   2.678  1.00 13.74           C  
ATOM    403  ND1 HIS B 234      35.860 117.920   2.025  1.00 17.88           N  
ATOM    404  CD2 HIS B 234      36.270 115.791   1.743  1.00  9.67           C  
ATOM    405  CE1 HIS B 234      36.174 117.743   0.754  1.00 16.44           C  
ATOM    406  NE2 HIS B 234      36.423 116.461   0.557  1.00 13.06           N  
ATOM    407  N   ILE B 235      34.483 114.794   6.703  1.00  8.82           N  
ATOM    408  CA  ILE B 235      34.437 114.400   8.121  1.00  9.55           C  
ATOM    409  C   ILE B 235      35.006 113.005   8.276  1.00  7.96           C  
ATOM    410  O   ILE B 235      35.869 112.778   9.151  1.00  8.30           O  
ATOM    411  CB  ILE B 235      32.992 114.444   8.658  1.00  8.86           C  
ATOM    412  CG1 ILE B 235      32.473 115.879   8.620  1.00  9.54           C  
ATOM    413  CG2 ILE B 235      32.926 113.960  10.117  1.00 11.55           C  
ATOM    414  CD1 ILE B 235      30.987 115.999   8.973  1.00 11.33           C  
ATOM    415  N   LEU B 236      34.543 112.068   7.440  1.00  7.98           N  
ATOM    416  CA  LEU B 236      35.011 110.684   7.570  1.00  8.48           C  
ATOM    417  C   LEU B 236      36.519 110.540   7.305  1.00  8.14           C  
ATOM    418  O   LEU B 236      37.152 109.639   7.832  1.00  8.26           O  
ATOM    419  CB  LEU B 236      34.207 109.732   6.669  1.00  7.12           C  
ATOM    420  CG  LEU B 236      32.750 109.504   7.109  1.00  4.54           C  
ATOM    421  CD1 LEU B 236      32.057 108.625   6.073  1.00  8.14           C  
ATOM    422  CD2 LEU B 236      32.660 108.839   8.496  1.00 10.97           C  
ATOM    423  N   THR B 237      37.079 111.425   6.483  1.00  8.53           N  
ATOM    424  CA  THR B 237      38.507 111.413   6.203  1.00  9.09           C  
ATOM    425  C   THR B 237      39.267 111.853   7.464  1.00  8.11           C  
ATOM    426  O   THR B 237      40.315 111.301   7.785  1.00  9.80           O  
ATOM    427  CB  THR B 237      38.831 112.334   4.993  1.00  8.82           C  
ATOM    428  OG1 THR B 237      38.205 111.785   3.822  1.00 10.74           O  
ATOM    429  CG2 THR B 237      40.346 112.329   4.661  1.00 12.79           C  
ATOM    430  N   ARG B 238      38.710 112.818   8.195  1.00 10.12           N  
ATOM    431  CA  ARG B 238      39.325 113.240   9.458  1.00  7.89           C  
ATOM    432  C   ARG B 238      39.266 112.080  10.472  1.00  8.39           C  
ATOM    433  O   ARG B 238      40.192 111.897  11.263  1.00 10.76           O  
ATOM    434  CB  ARG B 238      38.637 114.472  10.072  1.00 12.14           C  
ATOM    435  CG  ARG B 238      38.538 115.709   9.198  1.00 18.32           C  
ATOM    436  CD  ARG B 238      39.812 116.410   8.936  1.00 24.28           C  
ATOM    437  NE  ARG B 238      39.556 117.755   8.422  1.00 25.17           N  
ATOM    438  CZ  ARG B 238      39.693 118.869   9.137  1.00 27.83           C  
ATOM    439  NH1 ARG B 238      40.109 118.827  10.401  1.00 25.65           N  
ATOM    440  NH2 ARG B 238      39.448 120.036   8.575  1.00 24.14           N  
ATOM    441  N   VAL B 239      38.156 111.329  10.466  1.00 10.01           N  
ATOM    442  CA  VAL B 239      38.034 110.132  11.313  1.00  8.77           C  
ATOM    443  C   VAL B 239      39.138 109.111  10.954  1.00 11.21           C  
ATOM    444  O   VAL B 239      39.760 108.531  11.850  1.00  9.19           O  
ATOM    445  CB  VAL B 239      36.652 109.466  11.184  1.00  7.86           C  
ATOM    446  CG1 VAL B 239      36.573 108.207  12.068  1.00  8.44           C  
ATOM    447  CG2 VAL B 239      35.526 110.446  11.570  1.00  7.82           C  
ATOM    448  N   ASN B 240      39.370 108.890   9.659  1.00  7.72           N  
ATOM    449  CA  ASN B 240      40.460 108.000   9.214  1.00  8.00           C  
ATOM    450  C   ASN B 240      41.796 108.436   9.813  1.00  8.38           C  
ATOM    451  O   ASN B 240      42.543 107.629  10.355  1.00  9.04           O  
ATOM    452  CB  ASN B 240      40.575 107.939   7.680  1.00  8.78           C  
ATOM    453  CG  ASN B 240      39.518 107.022   7.034  1.00  8.51           C  
ATOM    454  OD1 ASN B 240      38.699 106.419   7.729  1.00  9.15           O  
ATOM    455  ND2 ASN B 240      39.547 106.917   5.693  1.00  9.07           N  
ATOM    456  N   ARG B 241      42.079 109.728   9.729  1.00  9.51           N  
ATOM    457  CA  ARG B 241      43.360 110.233  10.215  1.00 10.72           C  
ATOM    458  C   ARG B 241      43.467 110.097  11.724  1.00  9.85           C  
ATOM    459  O   ARG B 241      44.530 109.742  12.233  1.00 11.12           O  
ATOM    460  CB  ARG B 241      43.568 111.695   9.819  1.00 12.03           C  
ATOM    461  CG  ARG B 241      44.977 112.213  10.123  1.00 14.52           C  
ATOM    462  CD  ARG B 241      45.374 113.434   9.290  1.00 19.08           C  
ATOM    463  NE  ARG B 241      44.727 114.678   9.731  1.00 22.57           N  
ATOM    464  CZ  ARG B 241      43.728 115.311   9.092  1.00 19.24           C  
ATOM    465  NH1 ARG B 241      43.199 114.829   7.962  1.00 17.37           N  
ATOM    466  NH2 ARG B 241      43.251 116.448   9.583  1.00 20.57           N  
ATOM    467  N   LYS B 242      42.377 110.393  12.423  1.00 11.31           N  
ATOM    468  CA  LYS B 242      42.384 110.340  13.887  1.00  9.21           C  
ATOM    469  C   LYS B 242      42.648 108.925  14.383  1.00 10.44           C  
ATOM    470  O   LYS B 242      43.485 108.724  15.252  1.00 10.61           O  
ATOM    471  CB  LYS B 242      41.066 110.886  14.468  1.00 11.60           C  
ATOM    472  CG  LYS B 242      41.064 111.029  15.988  1.00 12.86           C  
ATOM    473  CD  LYS B 242      39.784 111.688  16.499  1.00 17.85           C  
ATOM    474  CE  LYS B 242      39.698 111.613  18.021  1.00 22.45           C  
ATOM    475  NZ  LYS B 242      40.641 112.558  18.668  1.00 22.59           N1+
ATOM    476  N   VAL B 243      41.943 107.947  13.814  1.00 10.04           N  
ATOM    477  CA  VAL B 243      42.138 106.541  14.186  1.00  9.76           C  
ATOM    478  C   VAL B 243      43.550 106.093  13.820  1.00 10.32           C  
ATOM    479  O   VAL B 243      44.233 105.452  14.622  1.00 10.82           O  
ATOM    480  CB  VAL B 243      41.054 105.626  13.527  1.00  6.52           C  
ATOM    481  CG1 VAL B 243      41.360 104.131  13.757  1.00  9.74           C  
ATOM    482  CG2 VAL B 243      39.657 105.981  14.072  1.00  6.46           C  
ATOM    483  N   ALA B 244      44.012 106.477  12.633  1.00 11.14           N  
ATOM    484  CA  ALA B 244      45.302 106.028  12.127  1.00  9.29           C  
ATOM    485  C   ALA B 244      46.472 106.568  12.931  1.00 11.60           C  
ATOM    486  O   ALA B 244      47.477 105.879  13.094  1.00 11.58           O  
ATOM    487  CB  ALA B 244      45.468 106.423  10.650  1.00 10.42           C  
ATOM    488  N   THR B 245      46.331 107.793  13.430  1.00 11.50           N  
ATOM    489  CA  THR B 245      47.454 108.446  14.106  1.00 15.74           C  
ATOM    490  C   THR B 245      47.448 108.364  15.628  1.00 11.70           C  
ATOM    491  O   THR B 245      48.520 108.228  16.219  1.00 15.00           O  
ATOM    492  CB  THR B 245      47.620 109.927  13.665  1.00 19.40           C  
ATOM    493  OG1 THR B 245      46.448 110.661  14.006  1.00 18.22           O  
ATOM    494  CG2 THR B 245      47.714 110.042  12.152  1.00 15.63           C  
ATOM    495  N   GLU B 246      46.278 108.446  16.254  1.00 13.05           N  
ATOM    496  CA  GLU B 246      46.206 108.610  17.710  1.00 12.81           C  
ATOM    497  C   GLU B 246      46.069 107.321  18.512  1.00 14.27           C  
ATOM    498  O   GLU B 246      46.161 107.354  19.742  1.00 16.70           O  
ATOM    499  CB  GLU B 246      45.078 109.570  18.085  1.00 12.39           C  
ATOM    500  CG  GLU B 246      45.238 110.967  17.478  1.00 15.58           C  
ATOM    501  CD  GLU B 246      44.077 111.885  17.794  1.00 21.15           C  
ATOM    502  OE1 GLU B 246      43.189 111.466  18.551  1.00 19.39           O  
ATOM    503  OE2 GLU B 246      44.052 113.018  17.257  1.00 25.58           O  
ATOM    504  N   PHE B 247      45.815 106.199  17.835  1.00 11.87           N  
ATOM    505  CA  PHE B 247      45.602 104.921  18.526  1.00 11.87           C  
ATOM    506  C   PHE B 247      46.644 103.870  18.162  1.00 11.64           C  
ATOM    507  O   PHE B 247      47.021 103.714  16.986  1.00 10.72           O  
ATOM    508  CB  PHE B 247      44.214 104.367  18.174  1.00 11.26           C  
ATOM    509  CG  PHE B 247      43.087 105.239  18.628  1.00 11.20           C  
ATOM    510  CD1 PHE B 247      42.428 104.994  19.823  1.00 11.53           C  
ATOM    511  CD2 PHE B 247      42.685 106.320  17.845  1.00 11.65           C  
ATOM    512  CE1 PHE B 247      41.375 105.806  20.233  1.00 11.79           C  
ATOM    513  CE2 PHE B 247      41.638 107.148  18.245  1.00 11.22           C  
ATOM    514  CZ  PHE B 247      40.968 106.887  19.435  1.00 13.79           C  
ATOM    515  N   GLU B 248      47.118 103.155  19.182  1.00 11.79           N  
ATOM    516  CA  GLU B 248      47.986 101.995  18.980  1.00 12.76           C  
ATOM    517  C   GLU B 248      47.722 101.019  20.127  1.00 11.06           C  
ATOM    518  O   GLU B 248      47.578 101.451  21.267  1.00 11.66           O  
ATOM    519  CB  GLU B 248      49.456 102.409  18.930  1.00 13.86           C  
ATOM    520  CG  GLU B 248      50.397 101.237  18.696  1.00 13.06           C  
ATOM    521  CD  GLU B 248      51.842 101.672  18.652  1.00 18.34           C  
ATOM    522  OE1 GLU B 248      52.147 102.655  17.937  1.00 17.96           O  
ATOM    523  OE2 GLU B 248      52.666 101.013  19.310  1.00 18.04           O  
ATOM    524  N   SER B 249      47.628  99.719  19.835  1.00  9.77           N  
ATOM    525  CA  SER B 249      47.341  98.763  20.914  1.00 11.96           C  
ATOM    526  C   SER B 249      48.555  98.500  21.803  1.00 11.75           C  
ATOM    527  O   SER B 249      49.715  98.619  21.378  1.00 12.01           O  
ATOM    528  CB  SER B 249      46.798  97.431  20.378  1.00 12.24           C  
ATOM    529  OG  SER B 249      47.829  96.675  19.761  1.00 11.07           O  
ATOM    530  N   PHE B 250      48.258  98.155  23.050  1.00 12.58           N  
ATOM    531  CA  PHE B 250      49.271  97.701  23.992  1.00 14.07           C  
ATOM    532  C   PHE B 250      48.742  96.381  24.527  1.00 12.20           C  
ATOM    533  O   PHE B 250      47.614  96.318  25.029  1.00 15.37           O  
ATOM    534  CB  PHE B 250      49.401  98.690  25.147  1.00 14.42           C  
ATOM    535  CG  PHE B 250      50.379  98.241  26.202  1.00 13.74           C  
ATOM    536  CD1 PHE B 250      49.943  97.518  27.312  1.00 18.07           C  
ATOM    537  CD2 PHE B 250      51.727  98.522  26.068  1.00 17.58           C  
ATOM    538  CE1 PHE B 250      50.853  97.076  28.285  1.00 16.47           C  
ATOM    539  CE2 PHE B 250      52.651  98.089  27.041  1.00 18.54           C  
ATOM    540  CZ  PHE B 250      52.206  97.357  28.142  1.00 18.80           C  
ATOM    541  N   SER B 251      49.547  95.325  24.433  1.00 11.90           N  
ATOM    542  CA  SER B 251      49.118  94.010  24.884  1.00 11.79           C  
ATOM    543  C   SER B 251      50.271  93.228  25.453  1.00 13.36           C  
ATOM    544  O   SER B 251      51.388  93.315  24.943  1.00 12.73           O  
ATOM    545  CB  SER B 251      48.564  93.217  23.705  1.00 11.75           C  
ATOM    546  OG  SER B 251      48.033  91.979  24.144  1.00 15.00           O  
ATOM    547  N   PHE B 252      49.985  92.437  26.479  1.00 13.75           N  
ATOM    548  CA  PHE B 252      50.970  91.491  27.019  1.00 13.61           C  
ATOM    549  C   PHE B 252      51.260  90.356  26.032  1.00 16.74           C  
ATOM    550  O   PHE B 252      52.309  89.716  26.088  1.00 14.53           O  
ATOM    551  CB  PHE B 252      50.507  90.923  28.370  1.00 14.80           C  
ATOM    552  CG  PHE B 252      50.324  91.966  29.438  1.00 16.06           C  
ATOM    553  CD1 PHE B 252      51.183  93.069  29.503  1.00 17.45           C  
ATOM    554  CD2 PHE B 252      49.305  91.848  30.389  1.00 21.81           C  
ATOM    555  CE1 PHE B 252      51.017  94.046  30.467  1.00 14.68           C  
ATOM    556  CE2 PHE B 252      49.137  92.824  31.381  1.00 22.69           C  
ATOM    557  CZ  PHE B 252      50.000  93.931  31.416  1.00 18.86           C  
ATOM    558  N   ASP B 253      50.321  90.120  25.121  1.00 15.16           N  
ATOM    559  CA  ASP B 253      50.498  89.110  24.085  1.00 13.76           C  
ATOM    560  C   ASP B 253      51.113  89.796  22.881  1.00 13.99           C  
ATOM    561  O   ASP B 253      50.484  90.662  22.264  1.00 11.86           O  
ATOM    562  CB  ASP B 253      49.117  88.514  23.741  1.00 17.27           C  
ATOM    563  CG  ASP B 253      49.148  87.495  22.600  1.00 16.85           C  
ATOM    564  OD1 ASP B 253      50.191  87.248  21.960  1.00 18.72           O  
ATOM    565  OD2 ASP B 253      48.103  86.890  22.265  1.00 22.84           O  
ATOM    566  N   ALA B 254      52.353  89.413  22.560  1.00 14.92           N  
ATOM    567  CA  ALA B 254      53.087  90.004  21.442  1.00 14.28           C  
ATOM    568  C   ALA B 254      52.292  89.999  20.130  1.00 13.30           C  
ATOM    569  O   ALA B 254      52.432  90.916  19.310  1.00 13.54           O  
ATOM    570  CB  ALA B 254      54.439  89.323  21.249  1.00 14.54           C  
ATOM    571  N   THR B 255      51.459  88.970  19.947  1.00 15.06           N  
ATOM    572  CA  THR B 255      50.615  88.847  18.750  1.00 15.79           C  
ATOM    573  C   THR B 255      49.723  90.067  18.532  1.00 15.38           C  
ATOM    574  O   THR B 255      49.499  90.484  17.397  1.00 14.36           O  
ATOM    575  CB  THR B 255      49.731  87.583  18.829  1.00 18.52           C  
ATOM    576  OG1 THR B 255      50.558  86.419  18.935  1.00 21.42           O  
ATOM    577  CG2 THR B 255      48.954  87.374  17.507  1.00 15.70           C  
ATOM    578  N   PHE B 256      49.231  90.643  19.624  1.00 12.67           N  
ATOM    579  CA  PHE B 256      48.227  91.695  19.553  1.00 11.11           C  
ATOM    580  C   PHE B 256      48.783  93.066  19.969  1.00 10.28           C  
ATOM    581  O   PHE B 256      48.037  94.046  20.128  1.00 13.19           O  
ATOM    582  CB  PHE B 256      47.032  91.285  20.429  1.00 10.81           C  
ATOM    583  CG  PHE B 256      46.202  90.180  19.821  1.00 13.04           C  
ATOM    584  CD1 PHE B 256      46.547  88.837  20.015  1.00 18.04           C  
ATOM    585  CD2 PHE B 256      45.094  90.481  19.037  1.00 16.73           C  
ATOM    586  CE1 PHE B 256      45.788  87.807  19.422  1.00 16.61           C  
ATOM    587  CE2 PHE B 256      44.336  89.459  18.446  1.00 14.53           C  
ATOM    588  CZ  PHE B 256      44.684  88.125  18.643  1.00 17.69           C  
ATOM    589  N   HIS B 257      50.097  93.126  20.139  1.00 11.92           N  
ATOM    590  CA  HIS B 257      50.720  94.331  20.650  1.00 10.85           C  
ATOM    591  C   HIS B 257      51.193  95.283  19.548  1.00 13.14           C  
ATOM    592  O   HIS B 257      51.713  94.848  18.497  1.00 10.56           O  
ATOM    593  CB  HIS B 257      51.895  93.954  21.569  1.00 12.06           C  
ATOM    594  CG  HIS B 257      52.662  95.135  22.074  1.00 13.18           C  
ATOM    595  ND1 HIS B 257      52.111  96.103  22.889  1.00 11.68           N  
ATOM    596  CD2 HIS B 257      53.944  95.508  21.850  1.00 13.54           C  
ATOM    597  CE1 HIS B 257      53.038  97.010  23.162  1.00 10.85           C  
ATOM    598  NE2 HIS B 257      54.148  96.680  22.532  1.00 10.27           N  
ATOM    599  N   ALA B 258      51.041  96.580  19.818  1.00 12.13           N  
ATOM    600  CA  ALA B 258      51.602  97.637  18.978  1.00 12.06           C  
ATOM    601  C   ALA B 258      50.922  97.678  17.605  1.00 12.04           C  
ATOM    602  O   ALA B 258      51.558  97.980  16.583  1.00 12.67           O  
ATOM    603  CB  ALA B 258      53.114  97.459  18.835  1.00 13.33           C  
ATOM    604  N   LYS B 259      49.628  97.392  17.599  1.00 11.42           N  
ATOM    605  CA  LYS B 259      48.880  97.324  16.342  1.00 11.42           C  
ATOM    606  C   LYS B 259      48.123  98.616  16.039  1.00 11.46           C  
ATOM    607  O   LYS B 259      47.844  99.451  16.930  1.00 11.31           O  
ATOM    608  CB  LYS B 259      47.930  96.121  16.344  1.00 11.08           C  
ATOM    609  CG  LYS B 259      48.601  94.751  16.566  1.00 11.40           C  
ATOM    610  CD  LYS B 259      49.775  94.541  15.633  1.00 11.36           C  
ATOM    611  CE  LYS B 259      50.420  93.169  15.821  1.00 14.41           C  
ATOM    612  NZ  LYS B 259      51.639  93.001  14.988  1.00 18.86           N1+
ATOM    613  N   LYS B 260      47.792  98.772  14.764  1.00  9.15           N  
ATOM    614  CA  LYS B 260      47.224 100.003  14.255  1.00  9.16           C  
ATOM    615  C   LYS B 260      45.945  99.676  13.495  1.00 10.98           C  
ATOM    616  O   LYS B 260      45.691  98.512  13.193  1.00 11.62           O  
ATOM    617  CB  LYS B 260      48.234 100.681  13.311  1.00 10.76           C  
ATOM    618  CG  LYS B 260      49.579 101.066  13.990  1.00 10.84           C  
ATOM    619  CD  LYS B 260      49.422 102.248  14.964  1.00 11.86           C  
ATOM    620  CE  LYS B 260      49.076 103.527  14.208  1.00 13.05           C  
ATOM    621  NZ  LYS B 260      48.892 104.665  15.166  1.00 12.69           N1+
ATOM    622  N   GLN B 261      45.163 100.708  13.158  1.00  9.57           N  
ATOM    623  CA  GLN B 261      43.879 100.501  12.489  1.00 10.74           C  
ATOM    624  C   GLN B 261      43.607 101.631  11.516  1.00 10.43           C  
ATOM    625  O   GLN B 261      43.813 102.791  11.839  1.00  9.92           O  
ATOM    626  CB  GLN B 261      42.756 100.410  13.528  1.00 10.66           C  
ATOM    627  CG  GLN B 261      41.354 100.061  12.966  1.00  9.75           C  
ATOM    628  CD  GLN B 261      40.387  99.806  14.099  1.00 14.43           C  
ATOM    629  OE1 GLN B 261      40.760  99.181  15.081  1.00 13.91           O  
ATOM    630  NE2 GLN B 261      39.163 100.309  13.989  1.00 12.67           N  
ATOM    631  N   ILE B 262      43.139 101.293  10.318  1.00  9.01           N  
ATOM    632  CA  ILE B 262      42.622 102.324   9.415  1.00  7.60           C  
ATOM    633  C   ILE B 262      41.150 102.005   9.104  1.00  8.83           C  
ATOM    634  O   ILE B 262      40.862 100.869   8.695  1.00  9.79           O  
ATOM    635  CB  ILE B 262      43.509 102.442   8.126  1.00  7.64           C  
ATOM    636  CG1 ILE B 262      43.018 103.588   7.228  1.00 10.13           C  
ATOM    637  CG2 ILE B 262      43.551 101.135   7.332  1.00 12.40           C  
ATOM    638  CD1 ILE B 262      43.325 104.985   7.787  1.00 11.87           C  
ATOM    639  N   PRO B 263      40.221 102.938   9.349  1.00 10.06           N  
ATOM    640  CA  PRO B 263      38.817 102.741   8.935  1.00  7.50           C  
ATOM    641  C   PRO B 263      38.708 102.813   7.417  1.00 10.08           C  
ATOM    642  O   PRO B 263      39.678 103.164   6.729  1.00 10.53           O  
ATOM    643  CB  PRO B 263      38.065 103.916   9.580  1.00  8.21           C  
ATOM    644  CG  PRO B 263      39.030 104.457  10.619  1.00 12.26           C  
ATOM    645  CD  PRO B 263      40.407 104.220  10.047  1.00  9.57           C  
ATOM    646  N   CYS B 264      37.529 102.500   6.899  1.00 10.41           N  
ATOM    647  CA  CYS B 264      37.390 102.287   5.470  1.00 10.30           C  
ATOM    648  C   CYS B 264      36.040 102.813   5.024  1.00 10.46           C  
ATOM    649  O   CYS B 264      34.984 102.248   5.385  1.00  9.96           O  
ATOM    650  CB  CYS B 264      37.509 100.786   5.204  1.00 11.17           C  
ATOM    651  SG  CYS B 264      37.304 100.268   3.484  1.00 13.12           S  
ATOM    652  N   ILE B 265      36.074 103.917   4.275  1.00  9.57           N  
ATOM    653  CA  ILE B 265      34.863 104.575   3.786  1.00  8.31           C  
ATOM    654  C   ILE B 265      34.450 103.941   2.460  1.00  8.96           C  
ATOM    655  O   ILE B 265      35.251 103.879   1.527  1.00 11.20           O  
ATOM    656  CB  ILE B 265      35.119 106.084   3.554  1.00  8.93           C  
ATOM    657  CG1 ILE B 265      35.652 106.739   4.826  1.00  9.49           C  
ATOM    658  CG2 ILE B 265      33.833 106.784   3.072  1.00  8.55           C  
ATOM    659  CD1 ILE B 265      36.463 108.018   4.538  1.00  9.03           C  
ATOM    660  N   VAL B 266      33.218 103.459   2.382  1.00  7.99           N  
ATOM    661  CA  VAL B 266      32.749 102.866   1.134  1.00  8.68           C  
ATOM    662  C   VAL B 266      31.553 103.656   0.633  1.00  7.82           C  
ATOM    663  O   VAL B 266      30.441 103.515   1.152  1.00 10.33           O  
ATOM    664  CB  VAL B 266      32.427 101.364   1.287  1.00 10.03           C  
ATOM    665  CG1 VAL B 266      32.038 100.723  -0.060  1.00  8.73           C  
ATOM    666  CG2 VAL B 266      33.619 100.615   1.872  1.00 12.39           C  
ATOM    667  N   SER B 267      31.787 104.498  -0.369  1.00  9.40           N  
ATOM    668  CA  SER B 267      30.710 105.358  -0.859  1.00 11.30           C  
ATOM    669  C   SER B 267      30.148 104.966  -2.210  1.00 10.90           C  
ATOM    670  O   SER B 267      30.867 104.922  -3.216  1.00  9.65           O  
ATOM    671  CB  SER B 267      31.122 106.821  -0.907  1.00 11.01           C  
ATOM    672  OG  SER B 267      30.002 107.606  -1.324  1.00  8.70           O  
ATOM    673  N   MET B 268      28.848 104.681  -2.193  1.00  7.73           N  
ATOM    674  CA  MET B 268      28.038 104.601  -3.419  1.00  9.39           C  
ATOM    675  C   MET B 268      27.034 105.755  -3.438  1.00  8.48           C  
ATOM    676  O   MET B 268      25.962 105.684  -4.045  1.00  9.72           O  
ATOM    677  CB AMET B 268      27.421 103.196  -3.548  0.50  9.72           C  
ATOM    678  CB BMET B 268      27.290 103.265  -3.509  0.50 14.67           C  
ATOM    679  CG AMET B 268      28.487 102.163  -3.971  0.50  9.69           C  
ATOM    680  CG BMET B 268      28.150 102.116  -3.963  0.50 20.55           C  
ATOM    681  SD AMET B 268      28.191 100.396  -3.683  0.50  6.40           S  
ATOM    682  SD BMET B 268      29.159 101.550  -2.622  0.50 26.72           S  
ATOM    683  CE AMET B 268      28.751 100.205  -1.936  0.50 12.35           C  
ATOM    684  CE BMET B 268      28.233 100.153  -2.039  0.50 27.88           C  
ATOM    685  N   LEU B 269      27.407 106.852  -2.787  1.00  6.88           N  
ATOM    686  CA  LEU B 269      26.585 108.053  -2.794  1.00 10.21           C  
ATOM    687  C   LEU B 269      26.668 108.743  -4.149  1.00 10.87           C  
ATOM    688  O   LEU B 269      27.650 108.579  -4.879  1.00 11.60           O  
ATOM    689  CB  LEU B 269      27.001 109.003  -1.672  1.00  9.80           C  
ATOM    690  CG  LEU B 269      26.878 108.452  -0.234  1.00  8.77           C  
ATOM    691  CD1 LEU B 269      27.239 109.619   0.698  1.00  7.52           C  
ATOM    692  CD2 LEU B 269      25.472 107.962   0.068  1.00  8.94           C  
ATOM    693  N   THR B 270      25.648 109.521  -4.492  1.00  8.64           N  
ATOM    694  CA  THR B 270      25.657 110.234  -5.770  1.00 11.31           C  
ATOM    695  C   THR B 270      25.704 111.745  -5.616  1.00 11.61           C  
ATOM    696  O   THR B 270      25.719 112.457  -6.611  1.00  9.54           O  
ATOM    697  CB  THR B 270      24.427 109.870  -6.648  1.00  9.69           C  
ATOM    698  OG1 THR B 270      23.218 110.169  -5.946  1.00 11.58           O  
ATOM    699  CG2 THR B 270      24.355 108.344  -6.923  1.00 11.23           C  
ATOM    700  N   LYS B 271      25.714 112.228  -4.375  1.00 10.42           N  
ATOM    701  CA  LYS B 271      25.747 113.665  -4.088  1.00  9.29           C  
ATOM    702  C   LYS B 271      26.569 113.897  -2.835  1.00  9.98           C  
ATOM    703  O   LYS B 271      26.778 112.972  -2.051  1.00 12.04           O  
ATOM    704  CB  LYS B 271      24.333 114.234  -3.877  1.00 11.92           C  
ATOM    705  CG  LYS B 271      23.490 114.281  -5.143  1.00 11.23           C  
ATOM    706  CD  LYS B 271      22.078 114.776  -4.870  1.00 10.83           C  
ATOM    707  CE  LYS B 271      21.266 114.809  -6.172  1.00 12.99           C  
ATOM    708  NZ  LYS B 271      19.840 115.164  -5.868  1.00 17.02           N1+
ATOM    709  N   GLU B 272      27.008 115.133  -2.650  1.00  9.98           N  
ATOM    710  CA  GLU B 272      27.622 115.567  -1.389  1.00  9.01           C  
ATOM    711  C   GLU B 272      26.550 115.568  -0.297  1.00  9.89           C  
ATOM    712  O   GLU B 272      25.376 115.777  -0.591  1.00 10.71           O  
ATOM    713  CB  GLU B 272      28.254 116.948  -1.557  1.00  9.53           C  
ATOM    714  CG  GLU B 272      29.453 116.909  -2.501  1.00 12.53           C  
ATOM    715  CD  GLU B 272      29.977 118.278  -2.890  1.00 19.05           C  
ATOM    716  OE1 GLU B 272      29.659 119.269  -2.187  1.00 16.72           O  
ATOM    717  OE2 GLU B 272      30.726 118.361  -3.901  1.00 17.45           O  
ATOM    718  N   LEU B 273      26.954 115.335   0.947  1.00 10.50           N  
ATOM    719  CA  LEU B 273      26.020 115.259   2.069  1.00 11.31           C  
ATOM    720  C   LEU B 273      26.498 116.198   3.159  1.00  9.65           C  
ATOM    721  O   LEU B 273      27.599 116.027   3.696  1.00  9.61           O  
ATOM    722  CB  LEU B 273      25.962 113.825   2.607  1.00  9.39           C  
ATOM    723  CG  LEU B 273      24.846 113.454   3.598  1.00 12.27           C  
ATOM    724  CD1 LEU B 273      24.871 111.951   3.811  1.00 11.99           C  
ATOM    725  CD2 LEU B 273      24.991 114.158   4.926  1.00 18.06           C  
ATOM    726  N   TYR B 274      25.667 117.190   3.474  1.00 12.06           N  
ATOM    727  CA  TYR B 274      25.897 118.107   4.589  1.00 11.91           C  
ATOM    728  C   TYR B 274      24.771 117.888   5.582  1.00 12.68           C  
ATOM    729  O   TYR B 274      23.611 117.801   5.184  1.00 12.56           O  
ATOM    730  CB  TYR B 274      25.904 119.569   4.085  1.00 10.45           C  
ATOM    731  CG  TYR B 274      26.982 119.801   3.050  1.00 11.23           C  
ATOM    732  CD1 TYR B 274      28.259 120.214   3.424  1.00 12.11           C  
ATOM    733  CD2 TYR B 274      26.731 119.577   1.693  1.00 11.57           C  
ATOM    734  CE1 TYR B 274      29.254 120.395   2.465  1.00 12.46           C  
ATOM    735  CE2 TYR B 274      27.720 119.751   0.739  1.00 14.24           C  
ATOM    736  CZ  TYR B 274      28.977 120.147   1.131  1.00 14.01           C  
ATOM    737  OH  TYR B 274      29.956 120.301   0.185  1.00 13.37           O  
ATOM    738  N   PHE B 275      25.108 117.788   6.866  1.00 10.73           N  
ATOM    739  CA  PHE B 275      24.078 117.582   7.890  1.00 10.75           C  
ATOM    740  C   PHE B 275      23.258 118.841   8.157  1.00 15.62           C  
ATOM    741  O   PHE B 275      22.121 118.773   8.653  1.00 18.18           O  
ATOM    742  CB  PHE B 275      24.694 116.998   9.163  1.00 11.87           C  
ATOM    743  CG  PHE B 275      25.212 115.597   8.967  1.00  9.41           C  
ATOM    744  CD1 PHE B 275      24.328 114.524   8.813  1.00 11.12           C  
ATOM    745  CD2 PHE B 275      26.586 115.352   8.902  1.00 12.58           C  
ATOM    746  CE1 PHE B 275      24.805 113.223   8.602  1.00 11.98           C  
ATOM    747  CE2 PHE B 275      27.081 114.067   8.715  1.00  9.69           C  
ATOM    748  CZ  PHE B 275      26.192 112.993   8.553  1.00 12.71           C  
ATOM    749  N   TYR B 276      23.821 119.975   7.769  1.00 15.43           N  
ATOM    750  CA  TYR B 276      23.163 121.265   7.921  1.00 15.81           C  
ATOM    751  C   TYR B 276      22.625 121.735   6.577  1.00 18.25           C  
ATOM    752  O   TYR B 276      22.973 121.193   5.529  1.00 18.25           O  
ATOM    753  CB  TYR B 276      24.164 122.296   8.441  1.00 15.96           C  
ATOM    754  CG  TYR B 276      25.327 122.564   7.512  1.00 16.99           C  
ATOM    755  CD1 TYR B 276      25.266 123.584   6.553  1.00 17.52           C  
ATOM    756  CD2 TYR B 276      26.490 121.804   7.586  1.00 17.48           C  
ATOM    757  CE1 TYR B 276      26.334 123.838   5.702  1.00 21.03           C  
ATOM    758  CE2 TYR B 276      27.566 122.050   6.732  1.00 21.21           C  
ATOM    759  CZ  TYR B 276      27.480 123.069   5.800  1.00 23.34           C  
ATOM    760  OH  TYR B 276      28.539 123.321   4.954  1.00 25.95           O  
ATOM    761  N   HIS B 277      21.783 122.756   6.613  1.00 20.37           N  
ATOM    762  CA  HIS B 277      21.327 123.402   5.391  1.00 19.64           C  
ATOM    763  C   HIS B 277      21.221 124.908   5.597  1.00 24.79           C  
ATOM    764  O   HIS B 277      21.645 125.411   6.639  1.00 25.51           O  
ATOM    765  CB  HIS B 277      19.998 122.822   4.936  1.00 20.62           C  
ATOM    766  CG  HIS B 277      18.884 123.034   5.908  1.00 22.01           C  
ATOM    767  ND1 HIS B 277      18.715 122.249   7.027  1.00 21.52           N  
ATOM    768  CD2 HIS B 277      17.874 123.935   5.920  1.00 25.09           C  
ATOM    769  CE1 HIS B 277      17.654 122.665   7.696  1.00 24.80           C  
ATOM    770  NE2 HIS B 277      17.125 123.686   7.045  1.00 24.43           N  
ATOM    771  OXT HIS B 277      20.732 125.593   4.690  1.00 25.51           O  
TER     772      HIS B 277 
HETATM  773  O5  159 B9002      41.766  99.894  23.192  0.80 28.30           O  
HETATM  774  C12 159 B9002      42.919  99.472  23.305  0.80 25.48           C  
HETATM  775  O4  159 B9002      43.857 100.200  22.945  0.80 25.50           O1-
HETATM  776  C8  159 B9002      43.147  98.091  23.854  0.80 20.47           C  
HETATM  777  C9  159 B9002      44.408  97.534  23.876  0.80 20.80           C  
HETATM  778  C10 159 B9002      44.622  96.252  24.374  0.80 20.58           C  
HETATM  779  C11 159 B9002      43.551  95.510  24.856  0.80 22.41           C  
HETATM  780  O3  159 B9002      45.422  98.241  23.422  0.80 19.86           O  
HETATM  781  C7  159 B9002      42.075  97.342  24.330  0.80 22.80           C  
HETATM  782  C6  159 B9002      42.268  96.053  24.837  0.80 23.20           C  
HETATM  783  S2  159 B9002      41.007  95.216  25.388  0.80 24.19           S  
HETATM  784  O1  159 B9002      40.158  96.154  26.329  0.80 24.27           O  
HETATM  785  O2  159 B9002      41.513  93.924  26.147  0.80 26.14           O  
HETATM  786  N1  159 B9002      40.111  94.728  24.151  0.80 22.75           N  
HETATM  787  C5  159 B9002      40.694  93.778  23.215  0.80 24.78           C  
HETATM  788  C4  159 B9002      39.866  92.505  23.072  0.80 28.66           C  
HETATM  789  S1  159 B9002      38.103  92.905  22.893  0.80 34.28           S  
TER     790      159 B9002 
HETATM  791  C   LIG d   1      43.328  92.723  28.920  0.00  0.00      1nme C  
HETATM  792  C   LIG d   1      43.809  91.481  29.422  0.00  0.00      1nme C  
HETATM  793  C   LIG d   1      43.448  91.051  30.720  0.00  0.00      1nme C  
HETATM  794  C   LIG d   1      42.637  91.864  31.547  0.00  0.00      1nme C  
HETATM  795  C   LIG d   1      42.182  93.109  31.061  0.00  0.00      1nme C  
HETATM  796  C   LIG d   1      42.519  93.547  29.750  0.00  0.00      1nme C  
HETATM  797  C   LIG d   1      41.342  94.002  31.892  0.00  0.00      1nme C  
HETATM  798  C   LIG d   1      40.929  95.169  31.395  0.00  0.00      1nme C  
HETATM  799  C   LIG d   1      41.306  95.583  30.023  0.00  0.00      1nme C  
HETATM  800  O   LIG d   1      42.072  94.743  29.292  0.00  0.00      1nme O  
HETATM  801  C   LIG d   1      43.652  93.160  27.537  0.00  0.00      1nme C  
HETATM  802  C   LIG d   1      44.392  92.087  26.702  0.00  0.00      1nme C  
HETATM  803  C   LIG d   1      45.328  91.205  27.561  0.00  0.00      1nme C  
HETATM  804  O   LIG d   1      44.606  90.685  28.681  0.00  0.00      1nme O  
HETATM  805  O   LIG d   1      43.367  91.306  26.072  0.00  0.00      1nme O  
HETATM  806  C   LIG d   1      45.884  90.009  26.786  0.00  0.00      1nme C  
HETATM  807  C   LIG d   1      46.504  92.037  28.092  0.00  0.00      1nme C  
HETATM  808  O   LIG d   1      40.924  96.648  29.600  0.00  0.00      1nme O  
HETATM  809  C   LIG d   1      43.580  90.854  24.826  0.00  0.00      1nme C  
HETATM  810  O   LIG d   1      44.675  90.796  24.312  0.00  0.00      1nme O  
HETATM  811  C   LIG d   1      42.402  90.417  24.051  0.00  0.00      1nme C  
HETATM  812  C   LIG d   1      42.537  89.756  22.885  0.00  0.00      1nme C  
HETATM  813  C   LIG d   1      43.891  89.724  22.229  0.00  0.00      1nme C  
HETATM  814  C   LIG d   1      41.324  89.084  22.298  0.00  0.00      1nme C  
HETATM  815  O   LIG d   1      44.355  94.407  27.588  0.00  0.00      1nme O  
HETATM  816  O   LIG d   1      44.409  94.686  25.356  0.00  0.00      1nme O  
HETATM  817  C   LIG d   1      44.352  95.152  26.470  0.00  0.00      1nme C  
HETATM  818  C   LIG d   1      44.256  96.645  26.638  0.00  0.00      1nme C  
HETATM  819  C   LIG d   1      41.007  90.712  24.567  0.00  0.00      1nme C  
HETATM  820  C   LIG d   1      42.072  95.253  23.548  0.00  0.00      1nme C  
HETATM  821  C   LIG d   1      41.015  95.131  25.729  0.00  0.00      1nme C  
HETATM  822  C   LIG d   1      40.302  91.882  23.851  0.00  0.00      1nme C  
HETATM  823  C   LIG d   1      41.763  95.864  24.782  0.00  0.00      1nme C  
HETATM  824  C   LIG d   1      41.623  93.952  23.254  0.00  0.00      1nme C  
HETATM  825  C   LIG d   1      40.841  93.244  24.188  0.00  0.00      1nme C  
HETATM  826  C   LIG d   1      40.556  93.835  25.433  0.00  0.00      1nme C  
HETATM  827  C   LIG d   1      43.702  97.474  25.451  0.00  0.00      1nme C  
HETATM  828  C   LIG d   1      42.200  97.278  25.088  0.00  0.00      1nme C  
HETATM  829  C   LIG d   1      44.598  97.458  24.199  0.00  0.00      1nme C  
HETATM  830  C   LIG d   1      44.181  98.560  23.199  0.00  0.00      1nme C  
HETATM  831  C   LIG d   1      40.089  95.932  32.382  0.00  0.00      1nme C  
HETATM  832  C   LIG d   1      40.902  97.065  32.998  0.00  0.00      1nme C  
HETATM  833  C   LIG d   1      38.788  96.447  31.774  0.00  0.00      1nme C  
HETATM  834  C   LIG d   1      39.787  94.870  33.471  0.00  0.00      1nme C  
HETATM  835  C   LIG d   1      40.856  93.778  33.294  0.00  0.00      1nme C  
HETATM  836  C   LIG d   1      41.794  98.205  23.955  0.00  0.00      1nme C  
HETATM  837  C   LIG d   1      42.679  98.756  23.099  0.00  0.00      1nme C  
HETATM  838  C   LIG d   1      44.837  99.858  23.521  0.00  0.00      1nme C  
HETATM  839  C   LIG d   1      44.557 100.999  22.748  0.00  0.00      1nme C  
HETATM  840  C   LIG d   1      45.179 102.224  23.053  0.00  0.00      1nme C  
HETATM  841  C   LIG d   1      46.079 102.306  24.129  0.00  0.00      1nme C  
HETATM  842  C   LIG d   1      46.360 101.166  24.900  0.00  0.00      1nme C  
HETATM  843  C   LIG d   1      45.740  99.940  24.598  0.00  0.00      1nme C  
HETATM  844  C   LIG d   1      44.883 103.431  22.237  0.00  0.00      1nme C  
HETATM  845  C   LIG d   1      43.769 104.192  22.864  0.00  0.00      1nme C  
HETATM  846  C   LIG d   1      42.542 103.560  23.118  0.00  0.00      1nme C  
HETATM  847  C   LIG d   1      41.488 104.281  23.712  0.00  0.00      1nme C  
HETATM  848  C   LIG d   1      41.666 105.634  24.048  0.00  0.00      1nme C  
HETATM  849  C   LIG d   1      42.895 106.267  23.792  0.00  0.00      1nme C  
HETATM  850  C   LIG d   1      43.947 105.547  23.199  0.00  0.00      1nme C  
TER     851      LIG d   1 
CONECT  773  774
CONECT  774  773  775  776
CONECT  775  774
CONECT  776  774  777  781
CONECT  777  776  778  780
CONECT  778  777  779
CONECT  779  778  782
CONECT  780  777
CONECT  781  776  782
CONECT  782  779  781  783
CONECT  783  782  784  785  786
CONECT  784  783
CONECT  785  783
CONECT  786  783  787
CONECT  787  786  788
CONECT  788  787  789
CONECT  789  788
CONECT  791  796  792  801
CONECT  792  791  804  793
CONECT  793  792  794
CONECT  794  793  795
CONECT  795  794  796  797
CONECT  796  791  795  800
CONECT  797  795  835  798
CONECT  798  797  799  831
CONECT  799  798  800  808
CONECT  800  796  799
CONECT  801  791  815  802
CONECT  802  801  803  805
CONECT  803  802  807  806  804
CONECT  804  792  803
CONECT  805  802  809
CONECT  806  803
CONECT  807  803
CONECT  808  799
CONECT  809  805  811  810
CONECT  810  809
CONECT  811  809  819  812
CONECT  812  811  813  814
CONECT  813  812
CONECT  814  812
CONECT  815  801  817
CONECT  816  817
CONECT  817  815  816  818
CONECT  818  817  827
CONECT  819  811  822
CONECT  820  824  823
CONECT  821  826  823
CONECT  822  819  825
CONECT  823  820  821  828
CONECT  824  820  825
CONECT  825  822  824  826
CONECT  826  821  825
CONECT  827  818  828  829
CONECT  828  823  827  836
CONECT  829  827  830
CONECT  830  829  837  838
CONECT  831  798  832  834  833
CONECT  832  831
CONECT  833  831
CONECT  834  831  835
CONECT  835  797  834
CONECT  836  828  837
CONECT  837  830  836
CONECT  838  830  843  839
CONECT  839  838  840
CONECT  840  839  841  844
CONECT  841  840  842
CONECT  842  841  843
CONECT  843  838  842
CONECT  844  840  845
CONECT  845  844  850  846
CONECT  846  845  847
CONECT  847  846  848
CONECT  848  847  849
CONECT  849  848  850
CONECT  850  845  849
END
