# Supplementary material for: A strategy to find novel candidate anti-Alzheimer’s disease drugs by constructing interaction networks between drug targets and natural compounds in medical plants
Source: PeerJ. 2018 May 11;6:e4756. doi: 10.7717/peerj.4756 (PMC5951129; doi:10.7717/peerj.4756)
Supplement: Data S1 — (A) Docking results of 30 proteins with TCM compounds (B) PDB coordinates (C) TCM_compounds_2D_structures (D) Top0.5%_TCM_compounds_3D_structures [file peerj-06-4756-s036.zip › Raw_Data/PDB coordinates/1oja.pdb]

REMARK   Accelrys Discovery Studio PDB file
REMARK   Created:  Wed Mar 07 16:23:31 �й���׼ʱ�� 2018
CRYST1  130.340  221.964   85.966  90.00  90.00  90.00 C222       
ATOM      1  N   ASN A   3      64.711 121.019   5.885  1.00 30.02           N1+
ATOM      2  CA  ASN A   3      64.088 119.732   6.308  1.00 29.73           C  
ATOM      3  C   ASN A   3      64.283 119.443   7.805  1.00 28.61           C  
ATOM      4  O   ASN A   3      63.433 119.840   8.595  1.00 28.20           O  
ATOM      5  CB  ASN A   3      64.538 118.552   5.428  1.00 30.92           C  
ATOM      6  CG  ASN A   3      63.362 117.764   4.827  1.00 33.26           C  
ATOM      7  OD1 ASN A   3      62.210 117.862   5.273  1.00 35.94           O  
ATOM      8  ND2 ASN A   3      63.661 116.963   3.811  1.00 36.24           N  
ATOM      9  N   LYS A   4      65.388 118.794   8.202  1.00 26.68           N  
ATOM     10  CA  LYS A   4      65.504 118.260   9.574  1.00 25.35           C  
ATOM     11  C   LYS A   4      66.291 119.113  10.568  1.00 23.81           C  
ATOM     12  O   LYS A   4      67.376 119.613  10.254  1.00 23.46           O  
ATOM     13  CB  LYS A   4      66.059 116.820   9.586  1.00 26.00           C  
ATOM     14  CG  LYS A   4      65.702 115.980   8.360  1.00 28.23           C  
ATOM     15  CD  LYS A   4      64.890 114.751   8.741  1.00 31.99           C  
ATOM     16  CE  LYS A   4      64.310 114.070   7.505  1.00 33.80           C  
ATOM     17  NZ  LYS A   4      63.737 112.736   7.853  1.00 36.22           N1+
ATOM     18  N   CYS A   5      65.734 119.262  11.773  1.00 21.21           N  
ATOM     19  CA  CYS A   5      66.377 120.028  12.841  1.00 19.60           C  
ATOM     20  C   CYS A   5      65.872 119.592  14.215  1.00 18.10           C  
ATOM     21  O   CYS A   5      65.054 118.675  14.324  1.00 18.07           O  
ATOM     22  CB  CYS A   5      66.159 121.531  12.630  1.00 19.87           C  
ATOM     23  SG  CYS A   5      64.417 122.006  12.716  1.00 19.46           S  
ATOM     24  N   ASP A   6      66.370 120.232  15.269  1.00 16.25           N  
ATOM     25  CA  ASP A   6      65.918 119.921  16.616  1.00 14.80           C  
ATOM     26  C   ASP A   6      64.613 120.648  16.944  1.00 13.61           C  
ATOM     27  O   ASP A   6      63.679 120.047  17.485  1.00 12.62           O  
ATOM     28  CB  ASP A   6      66.985 120.296  17.635  1.00 15.24           C  
ATOM     29  CG  ASP A   6      68.247 119.469  17.474  1.00 17.27           C  
ATOM     30  OD1 ASP A   6      68.113 118.231  17.351  1.00 19.94           O  
ATOM     31  OD2 ASP A   6      69.384 119.977  17.440  1.00 17.58           O  
ATOM     32  N   VAL A   7      64.567 121.937  16.619  1.00 12.18           N  
ATOM     33  CA  VAL A   7      63.413 122.782  16.962  1.00 11.05           C  
ATOM     34  C   VAL A   7      63.070 123.718  15.809  1.00 10.66           C  
ATOM     35  O   VAL A   7      63.949 124.395  15.269  1.00 10.96           O  
ATOM     36  CB  VAL A   7      63.668 123.639  18.222  1.00 11.12           C  
ATOM     37  CG1 VAL A   7      62.404 124.440  18.612  1.00 10.43           C  
ATOM     38  CG2 VAL A   7      64.120 122.777  19.403  1.00 11.47           C  
ATOM     39  N   VAL A   8      61.788 123.735  15.440  1.00 10.00           N  
ATOM     40  CA  VAL A   8      61.264 124.726  14.506  1.00  9.13           C  
ATOM     41  C   VAL A   8      60.643 125.814  15.372  1.00  9.26           C  
ATOM     42  O   VAL A   8      59.847 125.520  16.282  1.00  8.99           O  
ATOM     43  CB  VAL A   8      60.210 124.126  13.549  1.00  9.41           C  
ATOM     44  CG1 VAL A   8      59.392 125.214  12.878  1.00  8.93           C  
ATOM     45  CG2 VAL A   8      60.877 123.267  12.470  1.00  9.73           C  
ATOM     46  N   VAL A   9      61.053 127.052  15.124  1.00  8.48           N  
ATOM     47  CA  VAL A   9      60.422 128.205  15.774  1.00  7.97           C  
ATOM     48  C   VAL A   9      59.550 128.849  14.731  1.00  7.35           C  
ATOM     49  O   VAL A   9      60.033 129.229  13.675  1.00  7.49           O  
ATOM     50  CB  VAL A   9      61.467 129.206  16.273  1.00  7.57           C  
ATOM     51  CG1 VAL A   9      60.795 130.486  16.839  1.00  7.88           C  
ATOM     52  CG2 VAL A   9      62.337 128.549  17.350  1.00  8.79           C  
ATOM     53  N   VAL A  10      58.263 128.985  15.039  1.00  7.13           N  
ATOM     54  CA  VAL A  10      57.319 129.600  14.119  1.00  7.34           C  
ATOM     55  C   VAL A  10      57.205 131.064  14.523  1.00  7.36           C  
ATOM     56  O   VAL A  10      56.693 131.380  15.602  1.00  7.71           O  
ATOM     57  CB  VAL A  10      55.921 128.948  14.199  1.00  7.43           C  
ATOM     58  CG1 VAL A  10      54.955 129.649  13.234  1.00  6.86           C  
ATOM     59  CG2 VAL A  10      56.001 127.430  13.884  1.00  7.84           C  
ATOM     60  N   GLY A  11      57.673 131.946  13.651  1.00  7.15           N  
ATOM     61  CA  GLY A  11      57.654 133.373  13.924  1.00  7.41           C  
ATOM     62  C   GLY A  11      59.025 133.930  14.273  1.00  7.26           C  
ATOM     63  O   GLY A  11      59.680 133.473  15.219  1.00  7.41           O  
ATOM     64  N   GLY A  12      59.436 134.938  13.514  1.00  7.04           N  
ATOM     65  CA  GLY A  12      60.707 135.604  13.698  1.00  7.13           C  
ATOM     66  C   GLY A  12      60.557 137.027  14.206  1.00  7.42           C  
ATOM     67  O   GLY A  12      61.281 137.915  13.762  1.00  7.42           O  
ATOM     68  N   GLY A  13      59.620 137.238  15.134  1.00  6.92           N  
ATOM     69  CA  GLY A  13      59.603 138.456  15.927  1.00  6.73           C  
ATOM     70  C   GLY A  13      60.648 138.322  17.029  1.00  6.69           C  
ATOM     71  O   GLY A  13      61.425 137.336  17.074  1.00  7.13           O  
ATOM     72  N   ILE A  14      60.682 139.287  17.942  1.00  6.48           N  
ATOM     73  CA  ILE A  14      61.654 139.223  19.027  1.00  6.39           C  
ATOM     74  C   ILE A  14      61.548 137.943  19.845  1.00  6.45           C  
ATOM     75  O   ILE A  14      62.578 137.362  20.245  1.00  5.79           O  
ATOM     76  CB  ILE A  14      61.550 140.476  19.936  1.00  6.72           C  
ATOM     77  CG1 ILE A  14      62.138 141.677  19.191  1.00  6.62           C  
ATOM     78  CG2 ILE A  14      62.319 140.250  21.248  1.00  6.17           C  
ATOM     79  CD1 ILE A  14      61.778 143.045  19.848  1.00  6.69           C  
ATOM     80  N   SER A  15      60.321 137.486  20.112  1.00  6.17           N  
ATOM     81  CA  SER A  15      60.150 136.291  20.921  1.00  5.69           C  
ATOM     82  C   SER A  15      60.747 135.057  20.248  1.00  5.81           C  
ATOM     83  O   SER A  15      61.526 134.314  20.877  1.00  5.91           O  
ATOM     84  CB  SER A  15      58.669 136.047  21.256  1.00  5.80           C  
ATOM     85  OG  SER A  15      58.563 135.189  22.384  1.00  6.48           O  
ATOM     86  N   GLY A  16      60.406 134.850  18.975  1.00  5.41           N  
ATOM     87  CA  GLY A  16      60.918 133.705  18.230  1.00  5.97           C  
ATOM     88  C   GLY A  16      62.427 133.805  18.059  1.00  6.69           C  
ATOM     89  O   GLY A  16      63.140 132.800  18.191  1.00  7.11           O  
ATOM     90  N   MET A  17      62.919 135.015  17.797  1.00  6.43           N  
ATOM     91  CA  MET A  17      64.368 135.218  17.644  1.00  6.80           C  
ATOM     92  C   MET A  17      65.096 134.980  18.954  1.00  7.11           C  
ATOM     93  O   MET A  17      66.150 134.331  18.955  1.00  7.60           O  
ATOM     94  CB  MET A  17      64.702 136.592  17.048  1.00  6.28           C  
ATOM     95  CG  MET A  17      64.124 136.788  15.646  1.00  8.69           C  
ATOM     96  SD  MET A  17      64.652 135.508  14.431  1.00 13.34           S  
ATOM     97  CE  MET A  17      66.117 136.158  14.036  1.00 17.24           C  
ATOM     98  N   ALA A  18      64.553 135.472  20.071  1.00  7.28           N  
ATOM     99  CA  ALA A  18      65.157 135.198  21.389  1.00  7.72           C  
ATOM    100  C   ALA A  18      65.176 133.704  21.713  1.00  8.18           C  
ATOM    101  O   ALA A  18      66.189 133.191  22.216  1.00  8.60           O  
ATOM    102  CB  ALA A  18      64.448 136.003  22.520  1.00  7.43           C  
ATOM    103  N   ALA A  19      64.071 133.008  21.435  1.00  7.39           N  
ATOM    104  CA  ALA A  19      64.023 131.553  21.633  1.00  7.99           C  
ATOM    105  C   ALA A  19      65.067 130.845  20.762  1.00  8.11           C  
ATOM    106  O   ALA A  19      65.823 129.987  21.247  1.00  8.05           O  
ATOM    107  CB  ALA A  19      62.625 131.018  21.325  1.00  6.78           C  
ATOM    108  N   ALA A  20      65.111 131.205  19.483  1.00  8.41           N  
ATOM    109  CA  ALA A  20      66.029 130.543  18.565  1.00  9.02           C  
ATOM    110  C   ALA A  20      67.469 130.786  18.972  1.00  9.40           C  
ATOM    111  O   ALA A  20      68.293 129.864  18.926  1.00  9.86           O  
ATOM    112  CB  ALA A  20      65.800 130.983  17.145  1.00  9.33           C  
ATOM    113  N   LYS A  21      67.770 132.011  19.398  1.00  9.03           N  
ATOM    114  CA  LYS A  21      69.126 132.337  19.818  1.00  9.12           C  
ATOM    115  C   LYS A  21      69.548 131.488  21.022  1.00  9.19           C  
ATOM    116  O   LYS A  21      70.663 130.951  21.050  1.00  9.66           O  
ATOM    117  CB  LYS A  21      69.247 133.825  20.151  1.00  8.88           C  
ATOM    118  CG  LYS A  21      70.646 134.218  20.654  1.00  9.98           C  
ATOM    119  CD  LYS A  21      70.771 135.724  20.843  1.00 10.59           C  
ATOM    120  CE  LYS A  21      72.175 136.092  21.370  1.00 11.27           C  
ATOM    121  NZ  LYS A  21      72.563 135.320  22.598  1.00 11.88           N1+
ATOM    122  N   LEU A  22      68.672 131.374  22.018  1.00  8.99           N  
ATOM    123  CA  LEU A  22      68.995 130.592  23.209  1.00  9.67           C  
ATOM    124  C   LEU A  22      69.238 129.125  22.845  1.00 10.38           C  
ATOM    125  O   LEU A  22      70.210 128.494  23.324  1.00 10.77           O  
ATOM    126  CB  LEU A  22      67.887 130.711  24.260  1.00  9.70           C  
ATOM    127  CG  LEU A  22      68.149 130.163  25.669  1.00 11.16           C  
ATOM    128  CD1 LEU A  22      67.257 130.868  26.693  1.00 12.28           C  
ATOM    129  CD2 LEU A  22      67.951 128.644  25.777  1.00 11.81           C  
ATOM    130  N   LEU A  23      68.359 128.576  22.008  1.00 10.27           N  
ATOM    131  CA  LEU A  23      68.508 127.183  21.587  1.00 11.15           C  
ATOM    132  C   LEU A  23      69.785 126.971  20.768  1.00 11.26           C  
ATOM    133  O   LEU A  23      70.491 125.968  20.965  1.00 11.44           O  
ATOM    134  CB  LEU A  23      67.285 126.728  20.786  1.00 11.05           C  
ATOM    135  CG  LEU A  23      65.974 126.661  21.562  1.00 11.66           C  
ATOM    136  CD1 LEU A  23      64.853 126.482  20.557  1.00 12.36           C  
ATOM    137  CD2 LEU A  23      65.975 125.522  22.609  1.00 13.10           C  
ATOM    138  N   HIS A  24      70.059 127.903  19.858  1.00 11.24           N  
ATOM    139  CA  HIS A  24      71.263 127.862  19.023  1.00 11.81           C  
ATOM    140  C   HIS A  24      72.506 127.930  19.900  1.00 12.17           C  
ATOM    141  O   HIS A  24      73.453 127.128  19.731  1.00 12.07           O  
ATOM    142  CB  HIS A  24      71.233 128.995  17.991  1.00 12.07           C  
ATOM    143  CG  HIS A  24      72.511 129.171  17.238  1.00 12.96           C  
ATOM    144  ND1 HIS A  24      72.806 128.461  16.094  1.00 14.98           N  
ATOM    145  CD2 HIS A  24      73.556 130.007  17.447  1.00 14.33           C  
ATOM    146  CE1 HIS A  24      73.992 128.840  15.640  1.00 14.89           C  
ATOM    147  NE2 HIS A  24      74.469 129.773  16.447  1.00 15.29           N  
ATOM    148  N   ASP A  25      72.497 128.847  20.866  1.00 12.28           N  
ATOM    149  CA  ASP A  25      73.629 129.014  21.792  1.00 13.42           C  
ATOM    150  C   ASP A  25      73.847 127.788  22.659  1.00 14.38           C  
ATOM    151  O   ASP A  25      74.966 127.537  23.120  1.00 14.40           O  
ATOM    152  CB  ASP A  25      73.418 130.203  22.724  1.00 12.79           C  
ATOM    153  CG  ASP A  25      73.554 131.532  22.028  1.00 13.60           C  
ATOM    154  OD1 ASP A  25      73.968 131.577  20.846  1.00 13.70           O  
ATOM    155  OD2 ASP A  25      73.244 132.599  22.605  1.00 14.02           O  
ATOM    156  N   SER A  26      72.779 127.032  22.890  1.00 15.11           N  
ATOM    157  CA  SER A  26      72.866 125.819  23.699  1.00 16.38           C  
ATOM    158  C   SER A  26      73.310 124.607  22.858  1.00 16.63           C  
ATOM    159  O   SER A  26      73.443 123.503  23.393  1.00 17.52           O  
ATOM    160  CB  SER A  26      71.521 125.543  24.376  1.00 16.43           C  
ATOM    161  OG  SER A  26      70.740 124.668  23.569  1.00 20.05           O  
ATOM    162  N   GLY A  27      73.509 124.810  21.557  1.00 16.67           N  
ATOM    163  CA  GLY A  27      74.033 123.774  20.679  1.00 16.78           C  
ATOM    164  C   GLY A  27      73.009 122.981  19.888  1.00 16.99           C  
ATOM    165  O   GLY A  27      73.368 121.984  19.251  1.00 17.68           O  
ATOM    166  N   LEU A  28      71.738 123.399  19.923  1.00 16.19           N  
ATOM    167  CA  LEU A  28      70.711 122.738  19.124  1.00 15.88           C  
ATOM    168  C   LEU A  28      70.631 123.343  17.734  1.00 15.68           C  
ATOM    169  O   LEU A  28      71.020 124.493  17.533  1.00 15.59           O  
ATOM    170  CB  LEU A  28      69.342 122.822  19.807  1.00 15.89           C  
ATOM    171  CG  LEU A  28      69.216 122.193  21.193  1.00 17.17           C  
ATOM    172  CD1 LEU A  28      67.804 122.433  21.678  1.00 19.38           C  
ATOM    173  CD2 LEU A  28      69.517 120.692  21.174  1.00 19.78           C  
ATOM    174  N   ASN A  29      70.148 122.538  16.791  1.00 15.19           N  
ATOM    175  CA  ASN A  29      69.904 122.951  15.420  1.00 15.08           C  
ATOM    176  C   ASN A  29      68.497 123.519  15.327  1.00 14.22           C  
ATOM    177  O   ASN A  29      67.508 122.808  15.534  1.00 13.67           O  
ATOM    178  CB  ASN A  29      70.070 121.759  14.479  1.00 15.67           C  
ATOM    179  CG  ASN A  29      71.521 121.345  14.355  1.00 18.88           C  
ATOM    180  OD1 ASN A  29      72.392 122.182  14.112  1.00 21.31           O  
ATOM    181  ND2 ASN A  29      71.797 120.053  14.550  1.00 20.91           N  
ATOM    182  N   VAL A  30      68.421 124.812  15.053  1.00 13.43           N  
ATOM    183  CA  VAL A  30      67.121 125.497  15.020  1.00 13.23           C  
ATOM    184  C   VAL A  30      66.839 126.039  13.647  1.00 12.46           C  
ATOM    185  O   VAL A  30      67.760 126.343  12.888  1.00 12.70           O  
ATOM    186  CB  VAL A  30      67.009 126.627  16.089  1.00 13.10           C  
ATOM    187  CG1 VAL A  30      67.317 126.076  17.438  1.00 15.04           C  
ATOM    188  CG2 VAL A  30      67.935 127.824  15.769  1.00 13.63           C  
ATOM    189  N   VAL A  31      65.554 126.147  13.322  1.00 11.50           N  
ATOM    190  CA  VAL A  31      65.120 126.832  12.123  1.00 11.47           C  
ATOM    191  C   VAL A  31      64.025 127.787  12.573  1.00 11.12           C  
ATOM    192  O   VAL A  31      63.253 127.444  13.458  1.00 10.61           O  
ATOM    193  CB  VAL A  31      64.613 125.821  11.068  1.00 12.40           C  
ATOM    194  CG1 VAL A  31      63.819 126.486   9.964  1.00 13.90           C  
ATOM    195  CG2 VAL A  31      65.806 125.064  10.472  1.00 12.15           C  
ATOM    196  N   VAL A  32      64.031 128.990  12.011  1.00 10.19           N  
ATOM    197  CA  VAL A  32      62.965 129.970  12.253  1.00  9.64           C  
ATOM    198  C   VAL A  32      62.189 130.106  10.957  1.00  9.14           C  
ATOM    199  O   VAL A  32      62.758 130.434   9.902  1.00  9.14           O  
ATOM    200  CB  VAL A  32      63.525 131.346  12.666  1.00  9.55           C  
ATOM    201  CG1 VAL A  32      62.383 132.377  12.814  1.00  9.46           C  
ATOM    202  CG2 VAL A  32      64.320 131.257  13.958  1.00  9.11           C  
ATOM    203  N   LEU A  33      60.887 129.845  11.026  1.00  7.99           N  
ATOM    204  CA  LEU A  33      60.035 129.987   9.858  1.00  8.09           C  
ATOM    205  C   LEU A  33      59.228 131.258  10.029  1.00  8.27           C  
ATOM    206  O   LEU A  33      58.402 131.361  10.944  1.00  8.64           O  
ATOM    207  CB  LEU A  33      59.111 128.773   9.702  1.00  7.59           C  
ATOM    208  CG  LEU A  33      59.866 127.434   9.617  1.00  8.14           C  
ATOM    209  CD1 LEU A  33      58.851 126.304   9.522  1.00  8.56           C  
ATOM    210  CD2 LEU A  33      60.809 127.417   8.433  1.00  8.34           C  
ATOM    211  N   GLU A  34      59.498 132.231   9.161  1.00  8.68           N  
ATOM    212  CA  GLU A  34      58.902 133.560   9.270  1.00  7.57           C  
ATOM    213  C   GLU A  34      58.045 133.847   8.054  1.00  7.67           C  
ATOM    214  O   GLU A  34      58.520 133.768   6.927  1.00  7.62           O  
ATOM    215  CB  GLU A  34      60.009 134.611   9.405  1.00  7.86           C  
ATOM    216  CG  GLU A  34      59.552 136.041   9.164  1.00  7.82           C  
ATOM    217  CD  GLU A  34      58.428 136.482  10.095  1.00  7.60           C  
ATOM    218  OE1 GLU A  34      58.473 136.160  11.306  1.00  7.14           O  
ATOM    219  OE2 GLU A  34      57.506 137.154   9.604  1.00  7.77           O  
ATOM    220  N   ALA A  35      56.788 134.219   8.299  1.00  6.91           N  
ATOM    221  CA  ALA A  35      55.821 134.466   7.238  1.00  7.10           C  
ATOM    222  C   ALA A  35      56.199 135.610   6.305  1.00  7.20           C  
ATOM    223  O   ALA A  35      55.935 135.537   5.100  1.00  6.98           O  
ATOM    224  CB  ALA A  35      54.440 134.748   7.858  1.00  7.39           C  
ATOM    225  N   ARG A  36      56.770 136.673   6.866  1.00  7.05           N  
ATOM    226  CA  ARG A  36      57.038 137.895   6.110  1.00  7.77           C  
ATOM    227  C   ARG A  36      58.402 137.844   5.424  1.00  8.24           C  
ATOM    228  O   ARG A  36      59.222 136.970   5.703  1.00  8.21           O  
ATOM    229  CB  ARG A  36      57.015 139.125   7.011  1.00  6.69           C  
ATOM    230  CG  ARG A  36      55.653 139.524   7.539  1.00  7.61           C  
ATOM    231  CD  ARG A  36      55.799 140.674   8.485  1.00  7.61           C  
ATOM    232  NE  ARG A  36      54.580 141.398   8.829  1.00  7.54           N  
ATOM    233  CZ  ARG A  36      54.056 141.389  10.054  1.00  8.47           C  
ATOM    234  NH1 ARG A  36      54.580 140.606  11.011  1.00  7.40           N  
ATOM    235  NH2 ARG A  36      52.997 142.157  10.321  1.00  7.42           N  
ATOM    236  N   ASP A  37      58.646 138.829   4.565  1.00  9.05           N  
ATOM    237  CA  ASP A  37      59.952 139.005   3.945  1.00 10.05           C  
ATOM    238  C   ASP A  37      60.955 139.742   4.841  1.00 10.07           C  
ATOM    239  O   ASP A  37      62.004 140.191   4.378  1.00 10.40           O  
ATOM    240  CB  ASP A  37      59.793 139.707   2.584  1.00 10.95           C  
ATOM    241  CG  ASP A  37      59.319 141.159   2.711  1.00 14.34           C  
ATOM    242  OD1 ASP A  37      59.134 141.668   3.845  1.00 13.89           O  
ATOM    243  OD2 ASP A  37      59.103 141.876   1.710  1.00 17.49           O  
ATOM    244  N   ARG A  38      60.635 139.868   6.126  1.00  9.06           N  
ATOM    245  CA  ARG A  38      61.517 140.485   7.101  1.00  8.79           C  
ATOM    246  C   ARG A  38      61.296 139.806   8.449  1.00  8.53           C  
ATOM    247  O   ARG A  38      60.257 139.182   8.672  1.00  8.47           O  
ATOM    248  CB  ARG A  38      61.194 141.982   7.230  1.00  8.56           C  
ATOM    249  CG  ARG A  38      59.748 142.269   7.710  1.00  8.92           C  
ATOM    250  CD  ARG A  38      59.436 143.746   7.918  1.00  9.50           C  
ATOM    251  NE  ARG A  38      58.113 143.921   8.524  1.00  9.13           N  
ATOM    252  CZ  ARG A  38      57.890 143.935   9.827  1.00  8.89           C  
ATOM    253  NH1 ARG A  38      58.911 143.802  10.672  1.00  8.39           N  
ATOM    254  NH2 ARG A  38      56.644 144.102  10.278  1.00  8.79           N  
ATOM    255  N   VAL A  39      62.265 139.960   9.346  1.00  7.72           N  
ATOM    256  CA  VAL A  39      62.059 139.633  10.753  1.00  7.67           C  
ATOM    257  C   VAL A  39      61.606 140.877  11.536  1.00  7.54           C  
ATOM    258  O   VAL A  39      61.654 142.001  11.021  1.00  8.16           O  
ATOM    259  CB  VAL A  39      63.338 139.044  11.402  1.00  7.99           C  
ATOM    260  CG1 VAL A  39      63.683 137.699  10.760  1.00  8.91           C  
ATOM    261  CG2 VAL A  39      64.534 140.019  11.305  1.00  8.32           C  
ATOM    262  N   GLY A  40      61.208 140.673  12.784  1.00  6.50           N  
ATOM    263  CA  GLY A  40      60.868 141.787  13.658  1.00  5.90           C  
ATOM    264  C   GLY A  40      59.405 141.856  14.075  1.00  5.28           C  
ATOM    265  O   GLY A  40      59.115 142.382  15.159  1.00  5.70           O  
ATOM    266  N   GLY A  41      58.516 141.365  13.217  1.00  4.90           N  
ATOM    267  CA  GLY A  41      57.090 141.283  13.495  1.00  5.22           C  
ATOM    268  C   GLY A  41      56.450 142.619  13.824  1.00  5.53           C  
ATOM    269  O   GLY A  41      56.332 143.496  12.972  1.00  5.65           O  
ATOM    270  N   ARG A  42      56.026 142.749  15.080  1.00  5.13           N  
ATOM    271  CA  ARG A  42      55.399 143.979  15.565  1.00  5.43           C  
ATOM    272  C   ARG A  42      56.423 145.088  15.854  1.00  5.41           C  
ATOM    273  O   ARG A  42      56.043 146.220  16.185  1.00  5.76           O  
ATOM    274  CB  ARG A  42      54.507 143.667  16.782  1.00  4.56           C  
ATOM    275  CG  ARG A  42      53.164 143.035  16.393  1.00  5.08           C  
ATOM    276  CD  ARG A  42      52.342 142.668  17.629  1.00  4.86           C  
ATOM    277  NE  ARG A  42      52.706 141.328  18.091  1.00  5.14           N  
ATOM    278  CZ  ARG A  42      52.301 140.776  19.227  1.00  5.37           C  
ATOM    279  NH1 ARG A  42      51.577 141.467  20.115  1.00  6.25           N  
ATOM    280  NH2 ARG A  42      52.657 139.536  19.504  1.00  5.11           N  
ATOM    281  N   THR A  43      57.720 144.769  15.717  1.00  5.99           N  
ATOM    282  CA  THR A  43      58.718 145.820  15.541  1.00  5.98           C  
ATOM    283  C   THR A  43      59.094 145.933  14.077  1.00  6.54           C  
ATOM    284  O   THR A  43      59.181 144.932  13.356  1.00  6.61           O  
ATOM    285  CB  THR A  43      59.974 145.603  16.407  1.00  5.76           C  
ATOM    286  OG1 THR A  43      60.702 144.438  15.965  1.00  6.29           O  
ATOM    287  CG2 THR A  43      59.594 145.318  17.856  1.00  5.90           C  
ATOM    288  N   TYR A  44      59.293 147.177  13.635  1.00  6.19           N  
ATOM    289  CA  TYR A  44      59.608 147.462  12.241  1.00  6.53           C  
ATOM    290  C   TYR A  44      60.249 148.831  12.193  1.00  6.63           C  
ATOM    291  O   TYR A  44      59.612 149.849  12.506  1.00  7.30           O  
ATOM    292  CB  TYR A  44      58.358 147.446  11.353  1.00  6.11           C  
ATOM    293  CG  TYR A  44      58.635 147.834   9.922  1.00  9.27           C  
ATOM    294  CD1 TYR A  44      59.638 147.197   9.190  1.00 12.33           C  
ATOM    295  CD2 TYR A  44      57.899 148.843   9.306  1.00 14.43           C  
ATOM    296  CE1 TYR A  44      59.900 147.547   7.872  1.00 14.12           C  
ATOM    297  CE2 TYR A  44      58.162 149.210   7.979  1.00 14.94           C  
ATOM    298  CZ  TYR A  44      59.161 148.554   7.283  1.00 16.38           C  
ATOM    299  OH  TYR A  44      59.427 148.896   5.976  1.00 20.09           O  
ATOM    300  N   THR A  45      61.512 148.833  11.813  1.00  6.54           N  
ATOM    301  CA  THR A  45      62.295 150.059  11.710  1.00  6.80           C  
ATOM    302  C   THR A  45      62.441 150.369  10.242  1.00  7.08           C  
ATOM    303  O   THR A  45      63.107 149.644   9.503  1.00  7.27           O  
ATOM    304  CB  THR A  45      63.696 149.903  12.348  1.00  6.84           C  
ATOM    305  OG1 THR A  45      63.587 149.675  13.761  1.00  7.63           O  
ATOM    306  CG2 THR A  45      64.459 151.233  12.255  1.00  6.04           C  
ATOM    307  N   LEU A  46      61.782 151.435   9.813  1.00  7.45           N  
ATOM    308  CA  LEU A  46      61.898 151.908   8.443  1.00  8.27           C  
ATOM    309  C   LEU A  46      63.147 152.765   8.296  1.00  8.31           C  
ATOM    310  O   LEU A  46      63.404 153.620   9.140  1.00  8.05           O  
ATOM    311  CB  LEU A  46      60.648 152.717   8.071  1.00  8.75           C  
ATOM    312  CG  LEU A  46      60.679 153.460   6.734  1.00 11.17           C  
ATOM    313  CD1 LEU A  46      60.575 152.492   5.561  1.00 12.86           C  
ATOM    314  CD2 LEU A  46      59.565 154.498   6.696  1.00 11.08           C  
ATOM    315  N   ARG A  47      63.910 152.556   7.220  1.00  8.35           N  
ATOM    316  CA  ARG A  47      65.041 153.441   6.925  1.00  9.07           C  
ATOM    317  C   ARG A  47      64.841 154.107   5.576  1.00  9.53           C  
ATOM    318  O   ARG A  47      64.543 153.433   4.576  1.00  9.89           O  
ATOM    319  CB  ARG A  47      66.388 152.701   6.943  1.00  8.92           C  
ATOM    320  CG  ARG A  47      66.854 152.263   8.317  1.00 10.42           C  
ATOM    321  CD  ARG A  47      66.497 150.858   8.618  1.00 13.17           C  
ATOM    322  NE  ARG A  47      67.228 150.295   9.761  1.00 13.25           N  
ATOM    323  CZ  ARG A  47      67.014 149.067  10.200  1.00 12.92           C  
ATOM    324  NH1 ARG A  47      66.123 148.292   9.584  1.00 12.95           N  
ATOM    325  NH2 ARG A  47      67.676 148.607  11.249  1.00 11.36           N  
ATOM    326  N   ASN A  48      64.977 155.427   5.558  1.00  9.76           N  
ATOM    327  CA  ASN A  48      65.077 156.195   4.316  1.00  9.76           C  
ATOM    328  C   ASN A  48      65.823 157.503   4.607  1.00 10.24           C  
ATOM    329  O   ASN A  48      66.124 157.816   5.766  1.00  9.89           O  
ATOM    330  CB  ASN A  48      63.690 156.441   3.686  1.00  9.82           C  
ATOM    331  CG  ASN A  48      62.794 157.296   4.554  1.00 10.57           C  
ATOM    332  OD1 ASN A  48      63.209 158.328   5.070  1.00  9.25           O  
ATOM    333  ND2 ASN A  48      61.539 156.858   4.719  1.00 11.58           N  
ATOM    334  N   GLN A  49      66.134 158.268   3.568  1.00 10.36           N  
ATOM    335  CA  GLN A  49      66.958 159.447   3.788  1.00 11.34           C  
ATOM    336  C   GLN A  49      66.236 160.541   4.567  1.00 10.87           C  
ATOM    337  O   GLN A  49      66.874 161.330   5.262  1.00 11.08           O  
ATOM    338  CB  GLN A  49      67.477 159.999   2.458  1.00 12.28           C  
ATOM    339  CG  GLN A  49      68.399 161.203   2.657  1.00 16.95           C  
ATOM    340  CD  GLN A  49      68.040 162.400   1.786  1.00 23.56           C  
ATOM    341  OE1 GLN A  49      66.851 162.716   1.576  1.00 25.29           O  
ATOM    342  NE2 GLN A  49      69.073 163.071   1.270  1.00 25.81           N  
ATOM    343  N   LYS A  50      64.916 160.592   4.437  1.00 10.41           N  
ATOM    344  CA  LYS A  50      64.158 161.660   5.087  1.00 11.13           C  
ATOM    345  C   LYS A  50      64.100 161.488   6.589  1.00 10.72           C  
ATOM    346  O   LYS A  50      64.069 162.468   7.316  1.00 11.85           O  
ATOM    347  CB  LYS A  50      62.751 161.760   4.509  1.00 11.73           C  
ATOM    348  CG  LYS A  50      62.699 162.459   3.136  1.00 14.10           C  
ATOM    349  CD  LYS A  50      62.899 163.959   3.258  1.00 18.48           C  
ATOM    350  CE  LYS A  50      63.116 164.622   1.892  1.00 22.48           C  
ATOM    351  NZ  LYS A  50      61.934 164.406   1.034  1.00 26.06           N1+
ATOM    352  N   VAL A  51      64.093 160.244   7.056  1.00  9.82           N  
ATOM    353  CA  VAL A  51      63.927 159.996   8.490  1.00  8.81           C  
ATOM    354  C   VAL A  51      65.179 159.434   9.151  1.00  8.60           C  
ATOM    355  O   VAL A  51      65.261 159.377  10.369  1.00  8.37           O  
ATOM    356  CB  VAL A  51      62.746 159.009   8.756  1.00  8.96           C  
ATOM    357  CG1 VAL A  51      61.486 159.483   8.049  1.00  8.77           C  
ATOM    358  CG2 VAL A  51      63.103 157.602   8.321  1.00  7.39           C  
ATOM    359  N   LYS A  52      66.129 159.003   8.321  1.00  8.60           N  
ATOM    360  CA  LYS A  52      67.264 158.164   8.731  1.00  9.14           C  
ATOM    361  C   LYS A  52      66.763 156.772   9.141  1.00  9.05           C  
ATOM    362  O   LYS A  52      66.931 155.801   8.384  1.00  8.90           O  
ATOM    363  CB  LYS A  52      68.142 158.813   9.813  1.00 10.01           C  
ATOM    364  CG  LYS A  52      69.472 158.081  10.018  1.00 13.02           C  
ATOM    365  CD  LYS A  52      70.603 159.067  10.292  1.00 20.93           C  
ATOM    366  CE  LYS A  52      70.785 159.312  11.767  1.00 23.72           C  
ATOM    367  NZ  LYS A  52      71.979 160.179  11.998  1.00 24.98           N1+
ATOM    368  N   TYR A  53      66.141 156.690  10.312  1.00  8.43           N  
ATOM    369  CA  TYR A  53      65.439 155.478  10.742  1.00  7.68           C  
ATOM    370  C   TYR A  53      64.236 155.910  11.568  1.00  7.22           C  
ATOM    371  O   TYR A  53      64.251 156.981  12.155  1.00  7.07           O  
ATOM    372  CB  TYR A  53      66.351 154.551  11.577  1.00  7.71           C  
ATOM    373  CG  TYR A  53      66.865 155.152  12.877  1.00  8.35           C  
ATOM    374  CD1 TYR A  53      66.132 155.039  14.061  1.00  8.10           C  
ATOM    375  CD2 TYR A  53      68.084 155.840  12.915  1.00  8.34           C  
ATOM    376  CE1 TYR A  53      66.592 155.586  15.256  1.00  9.58           C  
ATOM    377  CE2 TYR A  53      68.566 156.401  14.116  1.00  9.49           C  
ATOM    378  CZ  TYR A  53      67.810 156.272  15.270  1.00 10.24           C  
ATOM    379  OH  TYR A  53      68.270 156.805  16.435  1.00 11.31           O  
ATOM    380  N   VAL A  54      63.204 155.077  11.598  1.00  6.57           N  
ATOM    381  CA  VAL A  54      62.055 155.338  12.472  1.00  6.77           C  
ATOM    382  C   VAL A  54      61.358 154.033  12.827  1.00  6.32           C  
ATOM    383  O   VAL A  54      61.096 153.197  11.956  1.00  6.99           O  
ATOM    384  CB  VAL A  54      61.058 156.346  11.838  1.00  7.07           C  
ATOM    385  CG1 VAL A  54      60.488 155.847  10.497  1.00  7.28           C  
ATOM    386  CG2 VAL A  54      59.938 156.736  12.860  1.00  8.17           C  
ATOM    387  N   ASP A  55      61.040 153.878  14.110  1.00  7.02           N  
ATOM    388  CA  ASP A  55      60.284 152.724  14.556  1.00  6.92           C  
ATOM    389  C   ASP A  55      58.819 152.965  14.249  1.00  6.95           C  
ATOM    390  O   ASP A  55      58.221 153.917  14.793  1.00  7.89           O  
ATOM    391  CB  ASP A  55      60.466 152.521  16.055  1.00  6.74           C  
ATOM    392  CG  ASP A  55      61.760 151.812  16.389  1.00  9.07           C  
ATOM    393  OD1 ASP A  55      62.153 150.917  15.609  1.00  9.74           O  
ATOM    394  OD2 ASP A  55      62.415 152.069  17.424  1.00 11.92           O  
ATOM    395  N   LEU A  56      58.261 152.143  13.365  1.00  6.22           N  
ATOM    396  CA  LEU A  56      56.834 152.212  13.043  1.00  6.43           C  
ATOM    397  C   LEU A  56      56.014 151.236  13.876  1.00  6.24           C  
ATOM    398  O   LEU A  56      54.779 151.312  13.881  1.00  5.65           O  
ATOM    399  CB  LEU A  56      56.602 151.950  11.557  1.00  6.92           C  
ATOM    400  CG  LEU A  56      57.109 153.028  10.595  1.00  8.78           C  
ATOM    401  CD1 LEU A  56      56.730 152.645   9.191  1.00 10.61           C  
ATOM    402  CD2 LEU A  56      56.523 154.388  10.938  1.00 11.71           C  
ATOM    403  N   GLY A  57      56.703 150.297  14.537  1.00  5.74           N  
ATOM    404  CA  GLY A  57      56.100 149.405  15.521  1.00  4.87           C  
ATOM    405  C   GLY A  57      56.627 149.665  16.921  1.00  5.21           C  
ATOM    406  O   GLY A  57      56.903 150.824  17.285  1.00  6.22           O  
ATOM    407  N   GLY A  58      56.801 148.592  17.703  1.00  5.03           N  
ATOM    408  CA  GLY A  58      57.289 148.722  19.073  1.00  5.33           C  
ATOM    409  C   GLY A  58      58.622 149.468  19.106  1.00  5.62           C  
ATOM    410  O   GLY A  58      59.499 149.213  18.277  1.00  6.37           O  
ATOM    411  N   SER A  59      58.792 150.351  20.088  1.00  5.24           N  
ATOM    412  CA  SER A  59      59.933 151.270  20.109  1.00  6.48           C  
ATOM    413  C   SER A  59      60.525 151.459  21.508  1.00  5.98           C  
ATOM    414  O   SER A  59      61.756 151.462  21.697  1.00  6.45           O  
ATOM    415  CB  SER A  59      59.485 152.648  19.591  1.00  7.43           C  
ATOM    416  OG  SER A  59      60.620 153.454  19.315  1.00 11.57           O  
ATOM    417  N   TYR A  60      59.656 151.635  22.488  1.00  5.43           N  
ATOM    418  CA  TYR A  60      60.128 152.104  23.799  1.00  4.99           C  
ATOM    419  C   TYR A  60      60.565 150.982  24.705  1.00  5.36           C  
ATOM    420  O   TYR A  60      59.971 149.901  24.711  1.00  6.23           O  
ATOM    421  CB  TYR A  60      59.054 152.947  24.504  1.00  5.15           C  
ATOM    422  CG  TYR A  60      58.646 154.108  23.655  1.00  5.94           C  
ATOM    423  CD1 TYR A  60      57.439 154.097  22.978  1.00  6.96           C  
ATOM    424  CD2 TYR A  60      59.515 155.192  23.459  1.00  7.16           C  
ATOM    425  CE1 TYR A  60      57.085 155.149  22.128  1.00  8.17           C  
ATOM    426  CE2 TYR A  60      59.163 156.262  22.625  1.00  6.57           C  
ATOM    427  CZ  TYR A  60      57.953 156.214  21.958  1.00  9.18           C  
ATOM    428  OH  TYR A  60      57.607 157.235  21.116  1.00  8.45           O  
ATOM    429  N   VAL A  61      61.628 151.245  25.457  1.00  5.10           N  
ATOM    430  CA  VAL A  61      61.998 150.370  26.545  1.00  5.65           C  
ATOM    431  C   VAL A  61      62.225 151.224  27.787  1.00  5.04           C  
ATOM    432  O   VAL A  61      62.399 152.427  27.697  1.00  5.62           O  
ATOM    433  CB  VAL A  61      63.262 149.506  26.234  1.00  5.33           C  
ATOM    434  CG1 VAL A  61      63.007 148.515  25.079  1.00  6.45           C  
ATOM    435  CG2 VAL A  61      64.474 150.416  25.939  1.00  6.84           C  
ATOM    436  N   GLY A  62      62.207 150.606  28.955  1.00  5.25           N  
ATOM    437  CA  GLY A  62      62.436 151.388  30.154  1.00  5.67           C  
ATOM    438  C   GLY A  62      62.846 150.554  31.341  1.00  6.06           C  
ATOM    439  O   GLY A  62      62.953 149.342  31.251  1.00  6.02           O  
ATOM    440  N   PRO A  63      63.061 151.215  32.469  1.00  6.58           N  
ATOM    441  CA  PRO A  63      63.454 150.526  33.705  1.00  6.79           C  
ATOM    442  C   PRO A  63      62.524 149.376  34.070  1.00  7.45           C  
ATOM    443  O   PRO A  63      61.295 149.469  33.885  1.00  7.19           O  
ATOM    444  CB  PRO A  63      63.380 151.625  34.758  1.00  7.17           C  
ATOM    445  CG  PRO A  63      62.698 152.741  34.127  1.00  7.84           C  
ATOM    446  CD  PRO A  63      62.951 152.675  32.658  1.00  6.94           C  
ATOM    447  N   THR A  64      63.143 148.313  34.586  1.00  7.49           N  
ATOM    448  CA  THR A  64      62.538 147.004  34.924  1.00  7.54           C  
ATOM    449  C   THR A  64      62.355 146.061  33.744  1.00  7.39           C  
ATOM    450  O   THR A  64      62.012 144.904  33.944  1.00  8.60           O  
ATOM    451  CB  THR A  64      61.249 147.050  35.767  1.00  7.42           C  
ATOM    452  OG1 THR A  64      60.126 147.419  34.934  1.00  7.20           O  
ATOM    453  CG2 THR A  64      61.316 148.091  36.883  1.00  7.95           C  
ATOM    454  N   GLN A  65      62.606 146.539  32.531  1.00  6.51           N  
ATOM    455  CA  GLN A  65      62.562 145.666  31.360  1.00  6.34           C  
ATOM    456  C   GLN A  65      63.963 145.120  31.091  1.00  6.91           C  
ATOM    457  O   GLN A  65      64.591 145.428  30.070  1.00  7.17           O  
ATOM    458  CB  GLN A  65      62.058 146.425  30.147  1.00  6.51           C  
ATOM    459  CG  GLN A  65      60.669 147.032  30.343  1.00  5.82           C  
ATOM    460  CD  GLN A  65      60.182 147.749  29.099  1.00  5.38           C  
ATOM    461  OE1 GLN A  65      60.934 147.926  28.137  1.00  6.03           O  
ATOM    462  NE2 GLN A  65      58.914 148.145  29.102  1.00  6.83           N  
ATOM    463  N   ASN A  66      64.448 144.299  32.022  1.00  6.98           N  
ATOM    464  CA  ASN A  66      65.860 143.947  32.006  1.00  7.51           C  
ATOM    465  C   ASN A  66      66.260 142.924  30.969  1.00  7.19           C  
ATOM    466  O   ASN A  66      67.424 142.894  30.549  1.00  6.94           O  
ATOM    467  CB  ASN A  66      66.284 143.517  33.411  1.00  7.83           C  
ATOM    468  CG  ASN A  66      66.163 144.657  34.399  1.00  8.22           C  
ATOM    469  OD1 ASN A  66      66.688 145.759  34.162  1.00 10.85           O  
ATOM    470  ND2 ASN A  66      65.435 144.427  35.475  1.00  9.32           N  
ATOM    471  N   ARG A  67      65.313 142.099  30.520  1.00  7.23           N  
ATOM    472  CA  ARG A  67      65.636 141.088  29.501  1.00  7.15           C  
ATOM    473  C   ARG A  67      65.874 141.688  28.128  1.00  6.96           C  
ATOM    474  O   ARG A  67      66.863 141.352  27.461  1.00  7.40           O  
ATOM    475  CB  ARG A  67      64.566 139.987  29.437  1.00  7.19           C  
ATOM    476  CG  ARG A  67      64.389 139.256  30.763  1.00  8.68           C  
ATOM    477  CD  ARG A  67      63.259 138.216  30.747  1.00 11.35           C  
ATOM    478  NE  ARG A  67      63.298 137.451  31.993  1.00 14.28           N  
ATOM    479  CZ  ARG A  67      62.654 137.785  33.102  1.00 17.00           C  
ATOM    480  NH1 ARG A  67      61.876 138.860  33.132  1.00 17.69           N  
ATOM    481  NH2 ARG A  67      62.789 137.043  34.191  1.00 15.23           N  
ATOM    482  N   ILE A  68      64.985 142.573  27.684  1.00  6.94           N  
ATOM    483  CA  ILE A  68      65.206 143.227  26.393  1.00  6.94           C  
ATOM    484  C   ILE A  68      66.459 144.092  26.441  1.00  6.85           C  
ATOM    485  O   ILE A  68      67.213 144.142  25.477  1.00  6.78           O  
ATOM    486  CB  ILE A  68      63.950 144.028  25.902  1.00  7.24           C  
ATOM    487  CG1 ILE A  68      64.180 144.584  24.497  1.00  6.69           C  
ATOM    488  CG2 ILE A  68      63.574 145.152  26.870  1.00  7.20           C  
ATOM    489  CD1 ILE A  68      64.288 143.512  23.431  1.00  7.38           C  
ATOM    490  N   LEU A  69      66.696 144.753  27.573  1.00  6.71           N  
ATOM    491  CA  LEU A  69      67.880 145.577  27.684  1.00  7.27           C  
ATOM    492  C   LEU A  69      69.161 144.734  27.572  1.00  7.63           C  
ATOM    493  O   LEU A  69      70.115 145.144  26.915  1.00  8.17           O  
ATOM    494  CB  LEU A  69      67.870 146.366  28.989  1.00  7.45           C  
ATOM    495  CG  LEU A  69      66.805 147.478  29.029  1.00  6.92           C  
ATOM    496  CD1 LEU A  69      66.700 148.043  30.427  1.00  7.96           C  
ATOM    497  CD2 LEU A  69      67.106 148.583  28.027  1.00  7.14           C  
ATOM    498  N   ARG A  70      69.154 143.564  28.212  1.00  7.61           N  
ATOM    499  CA  ARG A  70      70.314 142.678  28.226  1.00  7.42           C  
ATOM    500  C   ARG A  70      70.518 142.091  26.828  1.00  7.52           C  
ATOM    501  O   ARG A  70      71.632 142.040  26.325  1.00  8.18           O  
ATOM    502  CB  ARG A  70      70.151 141.583  29.301  1.00  7.46           C  
ATOM    503  CG  ARG A  70      71.196 140.426  29.225  1.00  7.31           C  
ATOM    504  CD  ARG A  70      70.717 139.207  28.435  1.00  8.46           C  
ATOM    505  NE  ARG A  70      69.510 138.650  29.043  1.00  8.84           N  
ATOM    506  CZ  ARG A  70      68.621 137.894  28.414  1.00  9.18           C  
ATOM    507  NH1 ARG A  70      68.792 137.569  27.137  1.00  8.19           N  
ATOM    508  NH2 ARG A  70      67.563 137.445  29.077  1.00  9.34           N  
ATOM    509  N   LEU A  71      69.432 141.632  26.211  1.00  7.74           N  
ATOM    510  CA  LEU A  71      69.539 141.065  24.871  1.00  7.38           C  
ATOM    511  C   LEU A  71      70.063 142.106  23.902  1.00  7.65           C  
ATOM    512  O   LEU A  71      70.992 141.839  23.137  1.00  8.04           O  
ATOM    513  CB  LEU A  71      68.191 140.503  24.402  1.00  7.51           C  
ATOM    514  CG  LEU A  71      68.149 139.966  22.959  1.00  7.50           C  
ATOM    515  CD1 LEU A  71      69.097 138.768  22.719  1.00  8.50           C  
ATOM    516  CD2 LEU A  71      66.712 139.577  22.651  1.00  8.69           C  
ATOM    517  N   ALA A  72      69.480 143.305  23.926  1.00  7.00           N  
ATOM    518  CA  ALA A  72      69.893 144.344  23.003  1.00  7.90           C  
ATOM    519  C   ALA A  72      71.346 144.759  23.256  1.00  8.43           C  
ATOM    520  O   ALA A  72      72.109 144.991  22.314  1.00  8.60           O  
ATOM    521  CB  ALA A  72      68.945 145.554  23.116  1.00  8.04           C  
ATOM    522  N   LYS A  73      71.741 144.807  24.526  1.00  9.06           N  
ATOM    523  CA  LYS A  73      73.123 145.163  24.852  1.00  9.59           C  
ATOM    524  C   LYS A  73      74.105 144.140  24.280  1.00  9.67           C  
ATOM    525  O   LYS A  73      75.131 144.514  23.706  1.00 10.30           O  
ATOM    526  CB  LYS A  73      73.319 145.271  26.360  1.00 10.03           C  
ATOM    527  CG  LYS A  73      74.668 145.898  26.769  1.00 11.52           C  
ATOM    528  CD  LYS A  73      74.795 145.974  28.276  1.00 15.01           C  
ATOM    529  CE  LYS A  73      76.095 146.681  28.653  1.00 17.20           C  
ATOM    530  NZ  LYS A  73      76.057 147.137  30.061  1.00 20.10           N1+
ATOM    531  N   GLU A  74      73.771 142.868  24.432  1.00 10.05           N  
ATOM    532  CA  GLU A  74      74.607 141.773  23.942  1.00 10.76           C  
ATOM    533  C   GLU A  74      74.760 141.843  22.427  1.00 10.72           C  
ATOM    534  O   GLU A  74      75.822 141.496  21.895  1.00 11.10           O  
ATOM    535  CB  GLU A  74      74.049 140.413  24.357  1.00 10.86           C  
ATOM    536  CG  GLU A  74      74.991 139.271  23.992  1.00 13.58           C  
ATOM    537  CD  GLU A  74      74.389 137.904  24.236  1.00 15.33           C  
ATOM    538  OE1 GLU A  74      74.538 137.035  23.348  1.00 17.11           O  
ATOM    539  OE2 GLU A  74      73.801 137.706  25.325  1.00 17.50           O  
ATOM    540  N   LEU A  75      73.710 142.308  21.747  1.00  9.56           N  
ATOM    541  CA  LEU A  75      73.733 142.470  20.297  1.00  9.38           C  
ATOM    542  C   LEU A  75      74.437 143.750  19.822  1.00  9.58           C  
ATOM    543  O   LEU A  75      74.533 144.006  18.627  1.00 10.05           O  
ATOM    544  CB  LEU A  75      72.315 142.377  19.722  1.00  9.54           C  
ATOM    545  CG  LEU A  75      71.573 141.064  20.004  1.00  9.23           C  
ATOM    546  CD1 LEU A  75      70.079 141.245  19.740  1.00  8.44           C  
ATOM    547  CD2 LEU A  75      72.148 139.900  19.169  1.00 10.29           C  
ATOM    548  N   GLY A  76      74.935 144.543  20.761  1.00  9.39           N  
ATOM    549  CA  GLY A  76      75.663 145.766  20.451  1.00 10.37           C  
ATOM    550  C   GLY A  76      74.842 147.039  20.308  1.00 10.81           C  
ATOM    551  O   GLY A  76      75.332 148.040  19.766  1.00 11.63           O  
ATOM    552  N   LEU A  77      73.616 147.025  20.827  1.00 11.31           N  
ATOM    553  CA  LEU A  77      72.726 148.177  20.711  1.00 11.56           C  
ATOM    554  C   LEU A  77      72.845 149.085  21.925  1.00 11.76           C  
ATOM    555  O   LEU A  77      73.241 148.643  23.015  1.00 12.84           O  
ATOM    556  CB  LEU A  77      71.270 147.713  20.529  1.00 11.70           C  
ATOM    557  CG  LEU A  77      71.023 146.810  19.313  1.00 12.16           C  
ATOM    558  CD1 LEU A  77      69.539 146.420  19.265  1.00 14.62           C  
ATOM    559  CD2 LEU A  77      71.458 147.469  17.997  1.00 13.08           C  
ATOM    560  N   GLU A  78      72.494 150.352  21.738  1.00 11.69           N  
ATOM    561  CA  GLU A  78      72.518 151.343  22.808  1.00 12.03           C  
ATOM    562  C   GLU A  78      71.141 152.003  22.872  1.00 11.01           C  
ATOM    563  O   GLU A  78      70.417 151.989  21.883  1.00 10.24           O  
ATOM    564  CB  GLU A  78      73.515 152.441  22.476  1.00 12.87           C  
ATOM    565  CG  GLU A  78      74.956 151.994  22.350  1.00 18.85           C  
ATOM    566  CD  GLU A  78      75.859 153.194  22.172  1.00 25.96           C  
ATOM    567  OE1 GLU A  78      75.800 153.819  21.089  1.00 30.15           O  
ATOM    568  OE2 GLU A  78      76.589 153.537  23.123  1.00 30.88           O  
ATOM    569  N   THR A  79      70.799 152.569  24.030  1.00 10.80           N  
ATOM    570  CA  THR A  79      69.534 153.304  24.159  1.00 10.28           C  
ATOM    571  C   THR A  79      69.804 154.787  24.298  1.00 10.70           C  
ATOM    572  O   THR A  79      70.941 155.205  24.557  1.00 10.42           O  
ATOM    573  CB  THR A  79      68.692 152.854  25.369  1.00 10.73           C  
ATOM    574  OG1 THR A  79      69.407 153.114  26.587  1.00 11.46           O  
ATOM    575  CG2 THR A  79      68.429 151.343  25.349  1.00 10.74           C  
ATOM    576  N   TYR A  80      68.759 155.584  24.113  1.00 10.06           N  
ATOM    577  CA  TYR A  80      68.807 157.000  24.456  1.00 10.08           C  
ATOM    578  C   TYR A  80      67.472 157.370  25.084  1.00  9.95           C  
ATOM    579  O   TYR A  80      66.474 156.668  24.896  1.00  9.08           O  
ATOM    580  CB  TYR A  80      69.091 157.866  23.230  1.00 10.75           C  
ATOM    581  CG  TYR A  80      67.977 157.941  22.225  1.00 11.78           C  
ATOM    582  CD1 TYR A  80      67.025 158.968  22.284  1.00 13.37           C  
ATOM    583  CD2 TYR A  80      67.867 156.999  21.200  1.00 12.28           C  
ATOM    584  CE1 TYR A  80      66.000 159.041  21.362  1.00 15.55           C  
ATOM    585  CE2 TYR A  80      66.837 157.072  20.268  1.00 15.56           C  
ATOM    586  CZ  TYR A  80      65.912 158.101  20.361  1.00 16.00           C  
ATOM    587  OH  TYR A  80      64.901 158.190  19.444  1.00 18.31           O  
ATOM    588  N   LYS A  81      67.451 158.476  25.812  1.00  9.49           N  
ATOM    589  CA  LYS A  81      66.248 158.856  26.542  1.00  9.47           C  
ATOM    590  C   LYS A  81      65.316 159.683  25.678  1.00  9.33           C  
ATOM    591  O   LYS A  81      65.738 160.641  25.019  1.00  9.35           O  
ATOM    592  CB  LYS A  81      66.615 159.665  27.784  1.00 10.35           C  
ATOM    593  CG  LYS A  81      67.202 158.842  28.903  1.00 12.75           C  
ATOM    594  CD  LYS A  81      67.653 159.801  29.996  1.00 18.36           C  
ATOM    595  CE  LYS A  81      67.991 159.084  31.280  1.00 21.72           C  
ATOM    596  NZ  LYS A  81      68.444 160.092  32.284  1.00 24.81           N1+
ATOM    597  N   VAL A  82      64.036 159.329  25.736  1.00  7.90           N  
ATOM    598  CA  VAL A  82      62.986 160.104  25.092  1.00  7.74           C  
ATOM    599  C   VAL A  82      62.971 161.480  25.752  1.00  7.67           C  
ATOM    600  O   VAL A  82      63.133 161.593  26.966  1.00  7.80           O  
ATOM    601  CB  VAL A  82      61.625 159.392  25.286  1.00  7.55           C  
ATOM    602  CG1 VAL A  82      60.466 160.288  24.869  1.00  7.39           C  
ATOM    603  CG2 VAL A  82      61.643 158.090  24.498  1.00  7.70           C  
ATOM    604  N   ASN A  83      62.792 162.526  24.954  1.00  7.92           N  
ATOM    605  CA  ASN A  83      62.801 163.865  25.526  1.00  7.96           C  
ATOM    606  C   ASN A  83      61.661 164.145  26.494  1.00  7.93           C  
ATOM    607  O   ASN A  83      60.492 164.102  26.120  1.00  8.17           O  
ATOM    608  CB  ASN A  83      62.814 164.925  24.432  1.00  7.88           C  
ATOM    609  CG  ASN A  83      62.953 166.313  25.001  1.00  9.43           C  
ATOM    610  OD1 ASN A  83      63.925 166.597  25.686  1.00  9.49           O  
ATOM    611  ND2 ASN A  83      61.976 167.179  24.751  1.00  9.36           N  
ATOM    612  N   GLU A  84      61.996 164.437  27.747  1.00  7.88           N  
ATOM    613  CA  GLU A  84      60.992 164.858  28.711  1.00  8.51           C  
ATOM    614  C   GLU A  84      61.513 166.022  29.550  1.00  9.05           C  
ATOM    615  O   GLU A  84      61.126 166.185  30.708  1.00  9.69           O  
ATOM    616  CB  GLU A  84      60.536 163.697  29.627  1.00  8.46           C  
ATOM    617  CG  GLU A  84      59.115 163.909  30.151  1.00  9.86           C  
ATOM    618  CD  GLU A  84      58.579 162.785  31.014  1.00 12.28           C  
ATOM    619  OE1 GLU A  84      59.384 162.026  31.601  1.00 13.25           O  
ATOM    620  OE2 GLU A  84      57.338 162.654  31.110  1.00 13.31           O  
ATOM    621  N   VAL A  85      62.373 166.843  28.951  1.00  8.65           N  
ATOM    622  CA  VAL A  85      63.023 167.917  29.698  1.00 10.00           C  
ATOM    623  C   VAL A  85      62.015 169.019  30.015  1.00  9.88           C  
ATOM    624  O   VAL A  85      61.885 169.474  31.171  1.00 10.77           O  
ATOM    625  CB  VAL A  85      64.239 168.491  28.935  1.00 10.09           C  
ATOM    626  CG1 VAL A  85      64.835 169.716  29.680  1.00 11.13           C  
ATOM    627  CG2 VAL A  85      65.317 167.415  28.723  1.00 10.95           C  
ATOM    628  N   GLU A  86      61.259 169.421  28.998  1.00  9.57           N  
ATOM    629  CA  GLU A  86      60.335 170.549  29.142  1.00  9.63           C  
ATOM    630  C   GLU A  86      58.942 170.077  29.592  1.00  9.22           C  
ATOM    631  O   GLU A  86      58.792 168.927  30.015  1.00  9.69           O  
ATOM    632  CB  GLU A  86      60.280 171.338  27.837  1.00  9.38           C  
ATOM    633  CG  GLU A  86      61.642 171.800  27.302  1.00 10.64           C  
ATOM    634  CD  GLU A  86      62.370 170.783  26.417  1.00 12.35           C  
ATOM    635  OE1 GLU A  86      61.886 169.637  26.251  1.00 10.18           O  
ATOM    636  OE2 GLU A  86      63.447 171.142  25.878  1.00 12.22           O  
ATOM    637  N   ARG A  87      57.947 170.960  29.521  1.00  8.77           N  
ATOM    638  CA  ARG A  87      56.643 170.664  30.107  1.00  8.39           C  
ATOM    639  C   ARG A  87      55.826 169.731  29.240  1.00  8.19           C  
ATOM    640  O   ARG A  87      55.876 169.801  28.014  1.00  8.98           O  
ATOM    641  CB  ARG A  87      55.827 171.931  30.354  1.00  9.17           C  
ATOM    642  CG  ARG A  87      56.513 172.970  31.226  1.00 10.58           C  
ATOM    643  CD  ARG A  87      55.774 174.277  31.235  1.00 10.85           C  
ATOM    644  NE  ARG A  87      55.757 174.897  29.912  1.00 11.39           N  
ATOM    645  CZ  ARG A  87      55.059 175.984  29.598  1.00 12.68           C  
ATOM    646  NH1 ARG A  87      54.306 176.591  30.516  1.00 14.76           N  
ATOM    647  NH2 ARG A  87      55.107 176.471  28.367  1.00 11.97           N  
ATOM    648  N   LEU A  88      55.065 168.870  29.894  1.00  7.54           N  
ATOM    649  CA  LEU A  88      54.087 168.011  29.220  1.00  7.70           C  
ATOM    650  C   LEU A  88      52.834 168.847  29.041  1.00  7.58           C  
ATOM    651  O   LEU A  88      52.692 169.907  29.668  1.00  8.33           O  
ATOM    652  CB  LEU A  88      53.778 166.813  30.112  1.00  7.16           C  
ATOM    653  CG  LEU A  88      54.855 165.717  30.278  1.00  8.33           C  
ATOM    654  CD1 LEU A  88      56.110 166.207  31.051  1.00 10.28           C  
ATOM    655  CD2 LEU A  88      54.228 164.512  30.949  1.00  9.77           C  
ATOM    656  N   ILE A  89      51.923 168.410  28.180  1.00  7.06           N  
ATOM    657  CA  ILE A  89      50.654 169.121  28.032  1.00  6.87           C  
ATOM    658  C   ILE A  89      49.499 168.155  28.231  1.00  6.79           C  
ATOM    659  O   ILE A  89      49.512 167.069  27.685  1.00  6.77           O  
ATOM    660  CB  ILE A  89      50.526 169.738  26.623  1.00  6.55           C  
ATOM    661  CG1 ILE A  89      51.528 170.883  26.418  1.00  7.57           C  
ATOM    662  CG2 ILE A  89      49.068 170.207  26.357  1.00  7.52           C  
ATOM    663  CD1 ILE A  89      51.657 171.296  24.943  1.00  8.24           C  
ATOM    664  N   HIS A  90      48.505 168.571  29.010  1.00  6.95           N  
ATOM    665  CA  HIS A  90      47.214 167.889  29.049  1.00  7.68           C  
ATOM    666  C   HIS A  90      46.215 168.811  28.373  1.00  8.38           C  
ATOM    667  O   HIS A  90      46.014 169.949  28.806  1.00  8.13           O  
ATOM    668  CB  HIS A  90      46.792 167.631  30.497  1.00  8.73           C  
ATOM    669  CG  HIS A  90      45.541 166.818  30.636  1.00  8.83           C  
ATOM    670  ND1 HIS A  90      44.722 166.898  31.744  1.00 10.89           N  
ATOM    671  CD2 HIS A  90      44.965 165.916  29.807  1.00  9.81           C  
ATOM    672  CE1 HIS A  90      43.697 166.077  31.594  1.00 10.53           C  
ATOM    673  NE2 HIS A  90      43.817 165.471  30.424  1.00 11.06           N  
ATOM    674  N   HIS A  91      45.622 168.327  27.290  1.00  8.37           N  
ATOM    675  CA  HIS A  91      44.670 169.116  26.517  1.00  9.09           C  
ATOM    676  C   HIS A  91      43.305 168.527  26.775  1.00 10.36           C  
ATOM    677  O   HIS A  91      43.047 167.366  26.445  1.00  9.40           O  
ATOM    678  CB  HIS A  91      45.015 169.027  25.042  1.00  8.61           C  
ATOM    679  CG  HIS A  91      44.184 169.910  24.160  1.00  8.88           C  
ATOM    680  ND1 HIS A  91      44.548 171.203  23.859  1.00  8.46           N  
ATOM    681  CD2 HIS A  91      43.050 169.661  23.456  1.00  7.84           C  
ATOM    682  CE1 HIS A  91      43.652 171.730  23.042  1.00  9.29           C  
ATOM    683  NE2 HIS A  91      42.740 170.810  22.768  1.00  8.70           N  
ATOM    684  N   VAL A  92      42.445 169.320  27.401  1.00 11.35           N  
ATOM    685  CA  VAL A  92      41.119 168.841  27.781  1.00 14.22           C  
ATOM    686  C   VAL A  92      40.108 169.960  27.525  1.00 14.49           C  
ATOM    687  O   VAL A  92      40.387 171.125  27.809  1.00 14.09           O  
ATOM    688  CB  VAL A  92      41.071 168.291  29.259  1.00 14.90           C  
ATOM    689  CG1 VAL A  92      42.025 169.020  30.190  1.00 17.03           C  
ATOM    690  CG2 VAL A  92      39.644 168.313  29.831  1.00 17.78           C  
ATOM    691  N   LYS A  93      38.969 169.583  26.936  1.00 15.75           N  
ATOM    692  CA  LYS A  93      37.899 170.535  26.575  1.00 17.21           C  
ATOM    693  C   LYS A  93      38.435 171.710  25.739  1.00 16.64           C  
ATOM    694  O   LYS A  93      38.087 172.879  25.950  1.00 16.66           O  
ATOM    695  CB  LYS A  93      37.173 171.027  27.832  1.00 18.08           C  
ATOM    696  CG  LYS A  93      36.091 170.076  28.302  1.00 22.47           C  
ATOM    697  CD  LYS A  93      34.787 170.825  28.621  1.00 28.29           C  
ATOM    698  CE  LYS A  93      33.752 170.658  27.502  1.00 31.17           C  
ATOM    699  NZ  LYS A  93      32.525 171.489  27.716  1.00 33.70           N1+
ATOM    700  N   GLY A  94      39.293 171.372  24.785  1.00 15.70           N  
ATOM    701  CA  GLY A  94      39.767 172.326  23.809  1.00 15.32           C  
ATOM    702  C   GLY A  94      40.837 173.276  24.288  1.00 14.54           C  
ATOM    703  O   GLY A  94      41.168 174.191  23.538  1.00 14.17           O  
ATOM    704  N   LYS A  95      41.383 173.050  25.489  1.00 13.62           N  
ATOM    705  CA  LYS A  95      42.410 173.931  26.078  1.00 13.36           C  
ATOM    706  C   LYS A  95      43.611 173.115  26.534  1.00 12.03           C  
ATOM    707  O   LYS A  95      43.437 172.009  27.037  1.00 11.59           O  
ATOM    708  CB  LYS A  95      41.815 174.673  27.286  1.00 14.08           C  
ATOM    709  CG  LYS A  95      42.596 175.863  27.800  1.00 19.51           C  
ATOM    710  CD  LYS A  95      41.658 176.917  28.474  1.00 24.72           C  
ATOM    711  CE  LYS A  95      42.037 177.210  29.937  1.00 27.99           C  
ATOM    712  NZ  LYS A  95      43.331 177.950  30.126  1.00 31.35           N1+
ATOM    713  N   SER A  96      44.806 173.686  26.403  1.00 10.75           N  
ATOM    714  CA  SER A  96      46.036 173.034  26.859  1.00 10.12           C  
ATOM    715  C   SER A  96      46.467 173.528  28.228  1.00 10.41           C  
ATOM    716  O   SER A  96      46.450 174.728  28.489  1.00 10.72           O  
ATOM    717  CB  SER A  96      47.151 173.260  25.841  1.00  9.14           C  
ATOM    718  OG  SER A  96      46.875 172.476  24.681  1.00  8.47           O  
ATOM    719  N   TYR A  97      46.846 172.583  29.086  1.00 10.10           N  
ATOM    720  CA  TYR A  97      47.322 172.858  30.430  1.00 10.85           C  
ATOM    721  C   TYR A  97      48.697 172.234  30.583  1.00 11.03           C  
ATOM    722  O   TYR A  97      48.807 171.030  30.828  1.00 10.81           O  
ATOM    723  CB  TYR A  97      46.376 172.238  31.473  1.00 11.09           C  
ATOM    724  CG  TYR A  97      44.987 172.794  31.377  1.00 13.13           C  
ATOM    725  CD1 TYR A  97      44.064 172.242  30.487  1.00 13.48           C  
ATOM    726  CD2 TYR A  97      44.605 173.898  32.140  1.00 15.91           C  
ATOM    727  CE1 TYR A  97      42.783 172.769  30.359  1.00 16.19           C  
ATOM    728  CE2 TYR A  97      43.311 174.431  32.029  1.00 17.37           C  
ATOM    729  CZ  TYR A  97      42.417 173.862  31.140  1.00 18.09           C  
ATOM    730  OH  TYR A  97      41.138 174.347  31.003  1.00 19.16           O  
ATOM    731  N   PRO A  98      49.747 173.038  30.426  1.00 12.13           N  
ATOM    732  CA  PRO A  98      51.115 172.541  30.623  1.00 12.50           C  
ATOM    733  C   PRO A  98      51.389 172.165  32.068  1.00 13.05           C  
ATOM    734  O   PRO A  98      50.835 172.783  32.985  1.00 13.59           O  
ATOM    735  CB  PRO A  98      52.001 173.720  30.180  1.00 12.55           C  
ATOM    736  CG  PRO A  98      51.089 174.637  29.445  1.00 13.84           C  
ATOM    737  CD  PRO A  98      49.713 174.452  30.013  1.00 12.11           C  
ATOM    738  N   PHE A  99      52.203 171.138  32.257  1.00 13.64           N  
ATOM    739  CA  PHE A  99      52.564 170.682  33.591  1.00 14.65           C  
ATOM    740  C   PHE A  99      53.929 170.025  33.597  1.00 16.66           C  
ATOM    741  O   PHE A  99      54.475 169.670  32.546  1.00 15.26           O  
ATOM    742  CB  PHE A  99      51.493 169.739  34.171  1.00 14.01           C  
ATOM    743  CG  PHE A  99      51.359 168.415  33.451  1.00 12.39           C  
ATOM    744  CD1 PHE A  99      51.940 167.260  33.981  1.00 11.46           C  
ATOM    745  CD2 PHE A  99      50.595 168.307  32.282  1.00 10.58           C  
ATOM    746  CE1 PHE A  99      51.796 166.014  33.336  1.00 11.08           C  
ATOM    747  CE2 PHE A  99      50.442 167.078  31.632  1.00 10.79           C  
ATOM    748  CZ  PHE A  99      51.033 165.924  32.163  1.00 10.60           C  
ATOM    749  N   ARG A 100      54.474 169.888  34.801  1.00 19.88           N  
ATOM    750  CA  ARG A 100      55.703 169.140  35.027  1.00 23.41           C  
ATOM    751  C   ARG A 100      55.444 167.991  35.961  1.00 24.56           C  
ATOM    752  O   ARG A 100      54.317 167.774  36.449  1.00 26.09           O  
ATOM    753  CB  ARG A 100      56.738 170.032  35.690  1.00 23.94           C  
ATOM    754  CG  ARG A 100      57.484 170.889  34.715  1.00 26.74           C  
ATOM    755  CD  ARG A 100      58.489 171.802  35.368  1.00 29.71           C  
ATOM    756  NE  ARG A 100      58.533 173.104  34.703  1.00 32.44           N  
ATOM    757  CZ  ARG A 100      59.177 173.349  33.562  1.00 32.77           C  
ATOM    758  NH1 ARG A 100      59.832 172.378  32.927  1.00 34.13           N  
ATOM    759  NH2 ARG A 100      59.157 174.572  33.049  1.00 32.91           N  
ATOM    760  N   GLY A 101      56.532 167.309  36.294  1.00 26.04           N  
ATOM    761  CA  GLY A 101      56.439 166.094  37.055  1.00 26.17           C  
ATOM    762  C   GLY A 101      55.681 165.173  36.137  1.00 26.12           C  
ATOM    763  O   GLY A 101      55.324 165.551  35.017  1.00 26.98           O  
ATOM    764  N   PRO A 102      55.426 163.967  36.603  1.00 25.99           N  
ATOM    765  CA  PRO A 102      54.815 162.939  35.764  1.00 25.44           C  
ATOM    766  C   PRO A 102      53.361 163.197  35.352  1.00 24.96           C  
ATOM    767  O   PRO A 102      53.038 162.879  34.206  1.00 25.08           O  
ATOM    768  CB  PRO A 102      54.907 161.690  36.641  1.00 25.81           C  
ATOM    769  CG  PRO A 102      55.896 162.022  37.680  1.00 26.01           C  
ATOM    770  CD  PRO A 102      55.739 163.472  37.953  1.00 26.03           C  
ATOM    771  N   PHE A 103      52.515 163.747  36.231  1.00 23.84           N  
ATOM    772  CA  PHE A 103      51.056 163.652  36.044  1.00 23.27           C  
ATOM    773  C   PHE A 103      50.348 165.004  36.085  1.00 22.32           C  
ATOM    774  O   PHE A 103      50.787 165.897  36.804  1.00 21.88           O  
ATOM    775  CB  PHE A 103      50.436 162.694  37.080  1.00 23.66           C  
ATOM    776  CG  PHE A 103      51.206 161.413  37.257  1.00 25.19           C  
ATOM    777  CD1 PHE A 103      51.680 161.042  38.512  1.00 26.27           C  
ATOM    778  CD2 PHE A 103      51.472 160.586  36.163  1.00 26.19           C  
ATOM    779  CE1 PHE A 103      52.402 159.871  38.686  1.00 27.59           C  
ATOM    780  CE2 PHE A 103      52.198 159.410  36.327  1.00 27.15           C  
ATOM    781  CZ  PHE A 103      52.663 159.056  37.595  1.00 27.59           C  
ATOM    782  N   PRO A 104      49.261 165.160  35.322  1.00 22.35           N  
ATOM    783  CA  PRO A 104      48.569 166.457  35.260  1.00 22.58           C  
ATOM    784  C   PRO A 104      48.024 166.788  36.647  1.00 22.92           C  
ATOM    785  O   PRO A 104      47.390 165.912  37.241  1.00 22.41           O  
ATOM    786  CB  PRO A 104      47.427 166.227  34.255  1.00 22.34           C  
ATOM    787  CG  PRO A 104      47.623 164.876  33.668  1.00 22.79           C  
ATOM    788  CD  PRO A 104      48.595 164.124  34.511  1.00 21.87           C  
ATOM    789  N   PRO A 105      48.303 167.981  37.181  1.00 23.64           N  
ATOM    790  CA  PRO A 105      47.831 168.339  38.521  1.00 24.09           C  
ATOM    791  C   PRO A 105      46.314 168.515  38.517  1.00 24.49           C  
ATOM    792  O   PRO A 105      45.749 169.047  37.559  1.00 24.29           O  
ATOM    793  CB  PRO A 105      48.537 169.672  38.803  1.00 24.24           C  
ATOM    794  CG  PRO A 105      48.824 170.247  37.455  1.00 24.56           C  
ATOM    795  CD  PRO A 105      49.077 169.074  36.564  1.00 23.47           C  
ATOM    796  N   VAL A 106      45.667 168.018  39.563  1.00 24.86           N  
ATOM    797  CA  VAL A 106      44.235 168.203  39.731  1.00 25.68           C  
ATOM    798  C   VAL A 106      44.041 169.113  40.937  1.00 25.75           C  
ATOM    799  O   VAL A 106      44.465 168.777  42.050  1.00 25.34           O  
ATOM    800  CB  VAL A 106      43.513 166.855  39.946  1.00 25.69           C  
ATOM    801  CG1 VAL A 106      42.019 167.071  40.122  1.00 25.45           C  
ATOM    802  CG2 VAL A 106      43.778 165.907  38.764  1.00 26.83           C  
ATOM    803  N   TRP A 107      43.398 170.258  40.719  1.00 26.06           N  
ATOM    804  CA  TRP A 107      43.298 171.272  41.773  1.00 26.47           C  
ATOM    805  C   TRP A 107      42.018 171.207  42.604  1.00 25.65           C  
ATOM    806  O   TRP A 107      42.045 171.467  43.808  1.00 25.37           O  
ATOM    807  CB  TRP A 107      43.521 172.682  41.209  1.00 27.21           C  
ATOM    808  CG  TRP A 107      44.988 173.010  41.073  1.00 30.96           C  
ATOM    809  CD1 TRP A 107      45.676 173.217  39.912  1.00 33.71           C  
ATOM    810  CD2 TRP A 107      45.950 173.131  42.135  1.00 33.92           C  
ATOM    811  NE1 TRP A 107      47.001 173.468  40.184  1.00 35.15           N  
ATOM    812  CE2 TRP A 107      47.199 173.421  41.540  1.00 35.49           C  
ATOM    813  CE3 TRP A 107      45.883 173.029  43.537  1.00 35.82           C  
ATOM    814  CZ2 TRP A 107      48.371 173.612  42.292  1.00 36.51           C  
ATOM    815  CZ3 TRP A 107      47.045 173.214  44.283  1.00 36.82           C  
ATOM    816  CH2 TRP A 107      48.273 173.507  43.657  1.00 36.73           C  
ATOM    817  N   ASN A 108      40.909 170.857  41.963  1.00 24.69           N  
ATOM    818  CA  ASN A 108      39.644 170.701  42.667  1.00 23.67           C  
ATOM    819  C   ASN A 108      39.753 169.568  43.701  1.00 23.36           C  
ATOM    820  O   ASN A 108      40.019 168.431  43.329  1.00 22.69           O  
ATOM    821  CB  ASN A 108      38.534 170.431  41.650  1.00 23.99           C  
ATOM    822  CG  ASN A 108      37.177 170.245  42.294  1.00 23.78           C  
ATOM    823  OD1 ASN A 108      37.048 169.576  43.319  1.00 25.09           O  
ATOM    824  ND2 ASN A 108      36.157 170.838  41.695  1.00 23.06           N  
ATOM    825  N   PRO A 109      39.541 169.863  44.987  1.00 22.48           N  
ATOM    826  CA  PRO A 109      39.683 168.844  46.032  1.00 22.22           C  
ATOM    827  C   PRO A 109      38.781 167.620  45.811  1.00 21.25           C  
ATOM    828  O   PRO A 109      39.285 166.528  46.106  1.00 20.99           O  
ATOM    829  CB  PRO A 109      39.319 169.594  47.324  1.00 22.82           C  
ATOM    830  CG  PRO A 109      39.543 171.019  46.987  1.00 22.34           C  
ATOM    831  CD  PRO A 109      39.132 171.165  45.548  1.00 23.07           C  
ATOM    832  N   ILE A 110      37.546 167.773  45.298  1.00 20.19           N  
ATOM    833  CA  ILE A 110      36.673 166.601  45.028  1.00 19.81           C  
ATOM    834  C   ILE A 110      37.268 165.747  43.922  1.00 19.02           C  
ATOM    835  O   ILE A 110      37.418 164.523  44.070  1.00 18.65           O  
ATOM    836  CB  ILE A 110      35.208 167.005  44.660  1.00 20.11           C  
ATOM    837  CG1 ILE A 110      34.522 167.734  45.819  1.00 21.00           C  
ATOM    838  CG2 ILE A 110      34.385 165.767  44.198  1.00 21.09           C  
ATOM    839  CD1 ILE A 110      34.638 167.041  47.179  1.00 22.71           C  
ATOM    840  N   THR A 111      37.613 166.411  42.828  1.00 17.97           N  
ATOM    841  CA  THR A 111      38.161 165.766  41.647  1.00 17.51           C  
ATOM    842  C   THR A 111      39.511 165.163  42.002  1.00 16.94           C  
ATOM    843  O   THR A 111      39.850 164.062  41.574  1.00 16.52           O  
ATOM    844  CB  THR A 111      38.285 166.798  40.523  1.00 17.70           C  
ATOM    845  OG1 THR A 111      36.987 167.366  40.292  1.00 20.00           O  
ATOM    846  CG2 THR A 111      38.619 166.115  39.205  1.00 17.34           C  
ATOM    847  N   TYR A 112      40.274 165.878  42.819  1.00 15.99           N  
ATOM    848  CA  TYR A 112      41.539 165.346  43.281  1.00 15.78           C  
ATOM    849  C   TYR A 112      41.373 164.037  44.064  1.00 14.90           C  
ATOM    850  O   TYR A 112      42.106 163.076  43.829  1.00 15.12           O  
ATOM    851  CB  TYR A 112      42.324 166.369  44.110  1.00 16.22           C  
ATOM    852  CG  TYR A 112      43.597 165.763  44.598  1.00 18.89           C  
ATOM    853  CD1 TYR A 112      43.655 165.131  45.840  1.00 20.90           C  
ATOM    854  CD2 TYR A 112      44.733 165.751  43.791  1.00 21.96           C  
ATOM    855  CE1 TYR A 112      44.813 164.534  46.285  1.00 24.31           C  
ATOM    856  CE2 TYR A 112      45.907 165.162  44.226  1.00 25.04           C  
ATOM    857  CZ  TYR A 112      45.943 164.550  45.477  1.00 26.03           C  
ATOM    858  OH  TYR A 112      47.099 163.947  45.934  1.00 28.94           O  
ATOM    859  N   LEU A 113      40.434 163.998  45.012  1.00 13.93           N  
ATOM    860  CA  LEU A 113      40.139 162.764  45.727  1.00 13.47           C  
ATOM    861  C   LEU A 113      39.760 161.629  44.781  1.00 12.73           C  
ATOM    862  O   LEU A 113      40.188 160.482  44.970  1.00 12.97           O  
ATOM    863  CB  LEU A 113      38.986 162.956  46.714  1.00 13.74           C  
ATOM    864  CG  LEU A 113      39.293 163.891  47.878  1.00 14.94           C  
ATOM    865  CD1 LEU A 113      38.076 164.047  48.779  1.00 15.97           C  
ATOM    866  CD2 LEU A 113      40.480 163.352  48.663  1.00 14.63           C  
ATOM    867  N   ASP A 114      38.956 161.956  43.786  1.00 12.18           N  
ATOM    868  CA  ASP A 114      38.468 160.958  42.847  1.00 12.05           C  
ATOM    869  C   ASP A 114      39.623 160.380  42.013  1.00 12.10           C  
ATOM    870  O   ASP A 114      39.754 159.158  41.898  1.00 12.23           O  
ATOM    871  CB  ASP A 114      37.394 161.559  41.950  1.00 11.98           C  
ATOM    872  CG  ASP A 114      36.587 160.497  41.228  1.00 11.41           C  
ATOM    873  OD1 ASP A 114      36.164 159.504  41.879  1.00 11.54           O  
ATOM    874  OD2 ASP A 114      36.343 160.596  40.025  1.00 11.84           O  
ATOM    875  N   HIS A 115      40.459 161.255  41.452  1.00 12.14           N  
ATOM    876  CA  HIS A 115      41.631 160.826  40.670  1.00 12.26           C  
ATOM    877  C   HIS A 115      42.567 160.010  41.554  1.00 12.14           C  
ATOM    878  O   HIS A 115      43.021 158.919  41.192  1.00 11.95           O  
ATOM    879  CB  HIS A 115      42.392 162.033  40.090  1.00 12.10           C  
ATOM    880  CG  HIS A 115      41.752 162.646  38.873  1.00 13.07           C  
ATOM    881  ND1 HIS A 115      42.397 162.725  37.657  1.00 14.85           N  
ATOM    882  CD2 HIS A 115      40.545 163.235  38.694  1.00 13.78           C  
ATOM    883  CE1 HIS A 115      41.608 163.319  36.776  1.00 14.41           C  
ATOM    884  NE2 HIS A 115      40.480 163.638  37.381  1.00 14.38           N  
ATOM    885  N   ASN A 116      42.876 160.542  42.731  1.00 11.57           N  
ATOM    886  CA  ASN A 116      43.773 159.835  43.617  1.00 11.95           C  
ATOM    887  C   ASN A 116      43.284 158.417  43.902  1.00 11.58           C  
ATOM    888  O   ASN A 116      44.058 157.451  43.806  1.00 11.15           O  
ATOM    889  CB  ASN A 116      43.979 160.597  44.929  1.00 12.42           C  
ATOM    890  CG  ASN A 116      44.925 159.872  45.873  1.00 12.93           C  
ATOM    891  OD1 ASN A 116      44.508 159.345  46.915  1.00 16.05           O  
ATOM    892  ND2 ASN A 116      46.196 159.827  45.517  1.00 12.87           N  
ATOM    893  N   ASN A 117      41.995 158.300  44.210  1.00 11.03           N  
ATOM    894  CA  ASN A 117      41.394 157.021  44.532  1.00 10.85           C  
ATOM    895  C   ASN A 117      41.416 156.077  43.346  1.00 10.68           C  
ATOM    896  O   ASN A 117      41.631 154.887  43.528  1.00 10.61           O  
ATOM    897  CB  ASN A 117      39.954 157.171  45.019  1.00 11.07           C  
ATOM    898  CG  ASN A 117      39.330 155.835  45.351  1.00 10.71           C  
ATOM    899  OD1 ASN A 117      38.434 155.345  44.651  1.00 13.22           O  
ATOM    900  ND2 ASN A 117      39.832 155.212  46.396  1.00  8.72           N  
ATOM    901  N   PHE A 118      41.165 156.598  42.148  1.00 10.65           N  
ATOM    902  CA  PHE A 118      41.093 155.719  40.989  1.00 10.97           C  
ATOM    903  C   PHE A 118      42.406 154.956  40.760  1.00 10.84           C  
ATOM    904  O   PHE A 118      42.401 153.726  40.682  1.00 10.49           O  
ATOM    905  CB  PHE A 118      40.688 156.438  39.702  1.00 11.27           C  
ATOM    906  CG  PHE A 118      40.666 155.518  38.538  1.00 12.32           C  
ATOM    907  CD1 PHE A 118      39.622 154.617  38.386  1.00 14.54           C  
ATOM    908  CD2 PHE A 118      41.734 155.473  37.656  1.00 13.63           C  
ATOM    909  CE1 PHE A 118      39.623 153.711  37.328  1.00 15.51           C  
ATOM    910  CE2 PHE A 118      41.731 154.573  36.592  1.00 14.34           C  
ATOM    911  CZ  PHE A 118      40.681 153.697  36.441  1.00 14.69           C  
ATOM    912  N   TRP A 119      43.524 155.679  40.671  1.00 10.67           N  
ATOM    913  CA  TRP A 119      44.802 155.037  40.391  1.00 10.59           C  
ATOM    914  C   TRP A 119      45.190 154.113  41.544  1.00 10.75           C  
ATOM    915  O   TRP A 119      45.691 153.005  41.334  1.00  9.91           O  
ATOM    916  CB  TRP A 119      45.896 156.075  40.115  1.00 11.55           C  
ATOM    917  CG  TRP A 119      45.504 157.038  39.033  1.00 12.56           C  
ATOM    918  CD1 TRP A 119      45.264 158.378  39.164  1.00 13.87           C  
ATOM    919  CD2 TRP A 119      45.239 156.715  37.664  1.00 14.72           C  
ATOM    920  NE1 TRP A 119      44.895 158.911  37.953  1.00 14.58           N  
ATOM    921  CE2 TRP A 119      44.873 157.913  37.013  1.00 15.39           C  
ATOM    922  CE3 TRP A 119      45.301 155.532  36.912  1.00 15.08           C  
ATOM    923  CZ2 TRP A 119      44.556 157.963  35.654  1.00 17.85           C  
ATOM    924  CZ3 TRP A 119      44.980 155.580  35.567  1.00 16.42           C  
ATOM    925  CH2 TRP A 119      44.619 156.786  34.948  1.00 17.68           C  
ATOM    926  N   ARG A 120      44.935 154.577  42.762  1.00 10.16           N  
ATOM    927  CA  ARG A 120      45.237 153.805  43.946  1.00  9.85           C  
ATOM    928  C   ARG A 120      44.495 152.477  43.919  1.00 10.05           C  
ATOM    929  O   ARG A 120      45.072 151.434  44.232  1.00  9.63           O  
ATOM    930  CB  ARG A 120      44.835 154.607  45.187  1.00 10.33           C  
ATOM    931  CG  ARG A 120      45.162 153.925  46.478  1.00 11.29           C  
ATOM    932  CD  ARG A 120      44.807 154.786  47.689  1.00 12.72           C  
ATOM    933  NE  ARG A 120      43.364 155.067  47.757  1.00 12.85           N  
ATOM    934  CZ  ARG A 120      42.844 156.100  48.422  1.00 15.49           C  
ATOM    935  NH1 ARG A 120      43.649 156.955  49.059  1.00 14.57           N  
ATOM    936  NH2 ARG A 120      41.529 156.282  48.459  1.00 14.77           N  
ATOM    937  N   THR A 121      43.215 152.532  43.552  1.00  9.23           N  
ATOM    938  CA  THR A 121      42.355 151.361  43.544  1.00  9.28           C  
ATOM    939  C   THR A 121      42.786 150.413  42.425  1.00  8.95           C  
ATOM    940  O   THR A 121      42.762 149.203  42.600  1.00  7.93           O  
ATOM    941  CB  THR A 121      40.881 151.782  43.369  1.00 10.02           C  
ATOM    942  OG1 THR A 121      40.483 152.575  44.504  1.00 11.36           O  
ATOM    943  CG2 THR A 121      39.968 150.554  43.411  1.00 11.07           C  
ATOM    944  N   MET A 122      43.182 150.964  41.284  1.00  8.47           N  
ATOM    945  CA  MET A 122      43.707 150.113  40.219  1.00  8.98           C  
ATOM    946  C   MET A 122      44.882 149.300  40.725  1.00  8.73           C  
ATOM    947  O   MET A 122      44.960 148.092  40.492  1.00  7.97           O  
ATOM    948  CB  MET A 122      44.135 150.932  39.003  1.00  9.90           C  
ATOM    949  CG  MET A 122      42.984 151.711  38.401  1.00 15.33           C  
ATOM    950  SD  MET A 122      42.098 150.708  37.209  1.00 25.05           S  
ATOM    951  CE  MET A 122      43.354 150.781  35.943  1.00 24.02           C  
ATOM    952  N   ASP A 123      45.796 149.960  41.424  1.00  7.79           N  
ATOM    953  CA  ASP A 123      46.962 149.239  41.919  1.00  8.27           C  
ATOM    954  C   ASP A 123      46.591 148.306  43.067  1.00  8.21           C  
ATOM    955  O   ASP A 123      47.136 147.206  43.152  1.00  7.83           O  
ATOM    956  CB  ASP A 123      48.067 150.211  42.325  1.00  8.26           C  
ATOM    957  CG  ASP A 123      48.723 150.899  41.131  1.00  9.57           C  
ATOM    958  OD1 ASP A 123      48.889 150.282  40.042  1.00  9.08           O  
ATOM    959  OD2 ASP A 123      49.127 152.068  41.214  1.00 10.58           O  
ATOM    960  N   ASP A 124      45.660 148.734  43.930  1.00  8.25           N  
ATOM    961  CA  ASP A 124      45.173 147.889  45.024  1.00  8.92           C  
ATOM    962  C   ASP A 124      44.614 146.572  44.477  1.00  8.46           C  
ATOM    963  O   ASP A 124      44.946 145.482  44.951  1.00  8.27           O  
ATOM    964  CB  ASP A 124      44.060 148.579  45.811  1.00  9.97           C  
ATOM    965  CG  ASP A 124      44.544 149.713  46.693  1.00 13.40           C  
ATOM    966  OD1 ASP A 124      45.778 149.884  46.895  1.00 15.32           O  
ATOM    967  OD2 ASP A 124      43.712 150.474  47.245  1.00 15.43           O  
ATOM    968  N   MET A 125      43.744 146.692  43.475  1.00  7.85           N  
ATOM    969  CA  MET A 125      43.148 145.523  42.843  1.00  7.48           C  
ATOM    970  C   MET A 125      44.210 144.660  42.196  1.00  7.57           C  
ATOM    971  O   MET A 125      44.168 143.430  42.317  1.00  7.81           O  
ATOM    972  CB  MET A 125      42.096 145.942  41.817  1.00  6.93           C  
ATOM    973  CG  MET A 125      40.872 146.614  42.475  1.00  6.79           C  
ATOM    974  SD  MET A 125      39.723 147.277  41.278  1.00  8.84           S  
ATOM    975  CE  MET A 125      38.715 145.901  40.964  1.00 10.46           C  
ATOM    976  N   GLY A 126      45.168 145.298  41.524  1.00  8.27           N  
ATOM    977  CA  GLY A 126      46.265 144.573  40.891  1.00  8.12           C  
ATOM    978  C   GLY A 126      47.041 143.692  41.858  1.00  8.45           C  
ATOM    979  O   GLY A 126      47.442 142.585  41.512  1.00  8.31           O  
ATOM    980  N   ARG A 127      47.248 144.176  43.083  1.00  9.55           N  
ATOM    981  CA  ARG A 127      47.961 143.390  44.092  1.00 10.08           C  
ATOM    982  C   ARG A 127      47.276 142.072  44.449  1.00 10.04           C  
ATOM    983  O   ARG A 127      47.911 141.170  44.999  1.00 11.24           O  
ATOM    984  CB  ARG A 127      48.217 144.223  45.361  1.00 10.39           C  
ATOM    985  CG  ARG A 127      49.373 145.177  45.204  1.00 12.48           C  
ATOM    986  CD  ARG A 127      49.748 145.966  46.466  1.00 17.59           C  
ATOM    987  NE  ARG A 127      49.959 147.336  46.037  1.00 21.83           N  
ATOM    988  CZ  ARG A 127      49.110 148.321  46.247  1.00 22.43           C  
ATOM    989  NH1 ARG A 127      48.020 148.116  46.972  1.00 25.14           N  
ATOM    990  NH2 ARG A 127      49.388 149.524  45.775  1.00 25.07           N  
ATOM    991  N   GLU A 128      45.993 141.945  44.121  1.00  9.67           N  
ATOM    992  CA  GLU A 128      45.266 140.717  44.386  1.00  9.19           C  
ATOM    993  C   GLU A 128      45.396 139.699  43.249  1.00  8.56           C  
ATOM    994  O   GLU A 128      44.937 138.569  43.372  1.00  8.22           O  
ATOM    995  CB  GLU A 128      43.790 141.046  44.665  1.00 10.20           C  
ATOM    996  CG  GLU A 128      43.578 141.813  45.964  1.00 12.03           C  
ATOM    997  CD  GLU A 128      44.000 141.014  47.182  1.00 17.07           C  
ATOM    998  OE1 GLU A 128      43.635 139.813  47.255  1.00 18.40           O  
ATOM    999  OE2 GLU A 128      44.706 141.578  48.039  1.00 19.19           O  
ATOM   1000  N   ILE A 129      46.050 140.107  42.167  1.00  7.98           N  
ATOM   1001  CA  ILE A 129      46.096 139.322  40.931  1.00  8.22           C  
ATOM   1002  C   ILE A 129      47.485 138.741  40.709  1.00  8.04           C  
ATOM   1003  O   ILE A 129      48.438 139.481  40.431  1.00  8.85           O  
ATOM   1004  CB  ILE A 129      45.739 140.219  39.739  1.00  7.68           C  
ATOM   1005  CG1 ILE A 129      44.349 140.846  39.930  1.00  7.26           C  
ATOM   1006  CG2 ILE A 129      45.766 139.412  38.431  1.00  7.97           C  
ATOM   1007  CD1 ILE A 129      44.061 141.949  38.884  1.00  8.19           C  
ATOM   1008  N   PRO A 130      47.630 137.422  40.830  1.00  8.22           N  
ATOM   1009  CA  PRO A 130      48.940 136.792  40.570  1.00  8.32           C  
ATOM   1010  C   PRO A 130      49.394 136.990  39.113  1.00  8.32           C  
ATOM   1011  O   PRO A 130      48.607 136.767  38.192  1.00  8.01           O  
ATOM   1012  CB  PRO A 130      48.705 135.310  40.912  1.00  8.71           C  
ATOM   1013  CG  PRO A 130      47.495 135.303  41.802  1.00  8.91           C  
ATOM   1014  CD  PRO A 130      46.605 136.445  41.253  1.00  7.95           C  
ATOM   1015  N   SER A 131      50.629 137.443  38.912  1.00  8.20           N  
ATOM   1016  CA  SER A 131      51.126 137.737  37.563  1.00  9.26           C  
ATOM   1017  C   SER A 131      51.123 136.519  36.664  1.00  9.09           C  
ATOM   1018  O   SER A 131      50.872 136.623  35.446  1.00  9.17           O  
ATOM   1019  CB  SER A 131      52.541 138.293  37.646  1.00  9.11           C  
ATOM   1020  OG  SER A 131      52.507 139.572  38.199  1.00 12.68           O  
ATOM   1021  N   ASP A 132      51.411 135.365  37.259  1.00  9.28           N  
ATOM   1022  CA  ASP A 132      51.495 134.128  36.486  1.00  9.97           C  
ATOM   1023  C   ASP A 132      50.189 133.345  36.434  1.00  9.42           C  
ATOM   1024  O   ASP A 132      50.126 132.289  35.802  1.00  9.72           O  
ATOM   1025  CB  ASP A 132      52.655 133.239  36.994  1.00 10.44           C  
ATOM   1026  CG  ASP A 132      52.492 132.816  38.432  1.00 14.96           C  
ATOM   1027  OD1 ASP A 132      51.621 133.348  39.162  1.00 18.67           O  
ATOM   1028  OD2 ASP A 132      53.214 131.928  38.927  1.00 20.59           O  
ATOM   1029  N   ALA A 133      49.140 133.861  37.077  1.00  9.03           N  
ATOM   1030  CA  ALA A 133      47.851 133.164  37.150  1.00  8.49           C  
ATOM   1031  C   ALA A 133      46.726 134.120  37.540  1.00  7.61           C  
ATOM   1032  O   ALA A 133      46.131 133.986  38.623  1.00  8.10           O  
ATOM   1033  CB  ALA A 133      47.922 131.964  38.152  1.00  8.86           C  
ATOM   1034  N   PRO A 134      46.419 135.095  36.687  1.00  7.29           N  
ATOM   1035  CA  PRO A 134      45.399 136.100  37.044  1.00  7.30           C  
ATOM   1036  C   PRO A 134      44.032 135.505  37.362  1.00  7.76           C  
ATOM   1037  O   PRO A 134      43.307 136.091  38.171  1.00  7.54           O  
ATOM   1038  CB  PRO A 134      45.348 137.032  35.814  1.00  7.25           C  
ATOM   1039  CG  PRO A 134      45.977 136.231  34.700  1.00  6.51           C  
ATOM   1040  CD  PRO A 134      47.037 135.379  35.377  1.00  7.06           C  
ATOM   1041  N   TRP A 135      43.712 134.348  36.785  1.00  8.25           N  
ATOM   1042  CA  TRP A 135      42.467 133.643  37.086  1.00  9.12           C  
ATOM   1043  C   TRP A 135      42.394 133.148  38.535  1.00  9.56           C  
ATOM   1044  O   TRP A 135      41.328 132.751  38.991  1.00  9.83           O  
ATOM   1045  CB  TRP A 135      42.270 132.462  36.117  1.00  9.79           C  
ATOM   1046  CG  TRP A 135      43.486 131.590  36.033  1.00 10.57           C  
ATOM   1047  CD1 TRP A 135      43.790 130.529  36.843  1.00 11.94           C  
ATOM   1048  CD2 TRP A 135      44.588 131.739  35.140  1.00 11.43           C  
ATOM   1049  NE1 TRP A 135      45.001 129.986  36.481  1.00 11.81           N  
ATOM   1050  CE2 TRP A 135      45.522 130.712  35.444  1.00 12.47           C  
ATOM   1051  CE3 TRP A 135      44.886 132.628  34.098  1.00 11.47           C  
ATOM   1052  CZ2 TRP A 135      46.722 130.552  34.741  1.00 12.70           C  
ATOM   1053  CZ3 TRP A 135      46.072 132.467  33.407  1.00 12.54           C  
ATOM   1054  CH2 TRP A 135      46.979 131.438  33.734  1.00 12.84           C  
ATOM   1055  N   LYS A 136      43.518 133.179  39.254  1.00  9.24           N  
ATOM   1056  CA  LYS A 136      43.540 132.812  40.671  1.00 10.19           C  
ATOM   1057  C   LYS A 136      43.232 133.961  41.620  1.00  9.50           C  
ATOM   1058  O   LYS A 136      43.182 133.761  42.847  1.00 10.27           O  
ATOM   1059  CB  LYS A 136      44.881 132.165  41.042  1.00 10.33           C  
ATOM   1060  CG  LYS A 136      45.113 130.829  40.350  1.00 12.89           C  
ATOM   1061  CD  LYS A 136      46.320 130.111  40.950  1.00 19.88           C  
ATOM   1062  CE  LYS A 136      46.127 128.593  40.978  1.00 24.34           C  
ATOM   1063  NZ  LYS A 136      47.416 127.880  40.732  1.00 27.98           N1+
ATOM   1064  N   ALA A 137      43.026 135.171  41.095  1.00  8.89           N  
ATOM   1065  CA  ALA A 137      42.647 136.285  41.966  1.00  8.61           C  
ATOM   1066  C   ALA A 137      41.372 135.904  42.740  1.00  8.58           C  
ATOM   1067  O   ALA A 137      40.480 135.223  42.189  1.00  8.86           O  
ATOM   1068  CB  ALA A 137      42.436 137.574  41.154  1.00  8.45           C  
ATOM   1069  N   PRO A 138      41.285 136.289  44.015  1.00  8.91           N  
ATOM   1070  CA  PRO A 138      40.111 135.956  44.827  1.00  8.87           C  
ATOM   1071  C   PRO A 138      38.770 136.323  44.181  1.00  8.97           C  
ATOM   1072  O   PRO A 138      37.828 135.533  44.299  1.00  9.57           O  
ATOM   1073  CB  PRO A 138      40.362 136.732  46.125  1.00  9.32           C  
ATOM   1074  CG  PRO A 138      41.824 136.777  46.219  1.00  9.96           C  
ATOM   1075  CD  PRO A 138      42.311 137.005  44.800  1.00  8.77           C  
ATOM   1076  N   LEU A 139      38.691 137.466  43.498  1.00  7.93           N  
ATOM   1077  CA  LEU A 139      37.473 137.888  42.819  1.00  8.13           C  
ATOM   1078  C   LEU A 139      37.633 137.802  41.295  1.00  7.88           C  
ATOM   1079  O   LEU A 139      37.059 138.622  40.576  1.00  7.59           O  
ATOM   1080  CB  LEU A 139      37.140 139.337  43.206  1.00  8.68           C  
ATOM   1081  CG  LEU A 139      37.037 139.639  44.711  1.00 10.24           C  
ATOM   1082  CD1 LEU A 139      36.718 141.074  44.972  1.00 12.08           C  
ATOM   1083  CD2 LEU A 139      35.962 138.734  45.306  1.00 12.51           C  
ATOM   1084  N   ALA A 140      38.397 136.822  40.816  1.00  7.64           N  
ATOM   1085  CA  ALA A 140      38.694 136.735  39.384  1.00  7.60           C  
ATOM   1086  C   ALA A 140      37.422 136.732  38.541  1.00  8.22           C  
ATOM   1087  O   ALA A 140      37.330 137.473  37.565  1.00  8.07           O  
ATOM   1088  CB  ALA A 140      39.555 135.506  39.073  1.00  7.95           C  
ATOM   1089  N   GLU A 141      36.456 135.891  38.895  1.00  8.30           N  
ATOM   1090  CA  GLU A 141      35.230 135.799  38.096  1.00 10.04           C  
ATOM   1091  C   GLU A 141      34.454 137.105  38.085  1.00  8.80           C  
ATOM   1092  O   GLU A 141      34.097 137.609  37.017  1.00  8.45           O  
ATOM   1093  CB  GLU A 141      34.362 134.632  38.569  1.00 11.32           C  
ATOM   1094  CG  GLU A 141      35.055 133.303  38.332  1.00 17.09           C  
ATOM   1095  CD  GLU A 141      34.092 132.175  38.041  1.00 24.34           C  
ATOM   1096  OE1 GLU A 141      32.972 132.177  38.625  1.00 28.00           O  
ATOM   1097  OE2 GLU A 141      34.473 131.300  37.225  1.00 26.64           O  
ATOM   1098  N   GLU A 142      34.218 137.680  39.266  1.00  8.19           N  
ATOM   1099  CA  GLU A 142      33.576 138.988  39.376  1.00  8.12           C  
ATOM   1100  C   GLU A 142      34.251 140.052  38.493  1.00  7.24           C  
ATOM   1101  O   GLU A 142      33.577 140.776  37.739  1.00  7.50           O  
ATOM   1102  CB  GLU A 142      33.621 139.453  40.834  1.00  8.73           C  
ATOM   1103  CG  GLU A 142      32.828 140.714  41.084  1.00 12.39           C  
ATOM   1104  CD  GLU A 142      32.866 141.106  42.551  1.00 16.20           C  
ATOM   1105  OE1 GLU A 142      32.633 142.299  42.841  1.00 19.20           O  
ATOM   1106  OE2 GLU A 142      33.158 140.231  43.399  1.00 18.91           O  
ATOM   1107  N   TRP A 143      35.574 140.142  38.584  1.00  6.49           N  
ATOM   1108  CA  TRP A 143      36.296 141.154  37.816  1.00  5.67           C  
ATOM   1109  C   TRP A 143      36.358 140.840  36.318  1.00  5.47           C  
ATOM   1110  O   TRP A 143      36.324 141.744  35.492  1.00  5.84           O  
ATOM   1111  CB  TRP A 143      37.691 141.332  38.371  1.00  5.77           C  
ATOM   1112  CG  TRP A 143      37.680 141.902  39.764  1.00  6.68           C  
ATOM   1113  CD1 TRP A 143      36.602 142.366  40.486  1.00  7.41           C  
ATOM   1114  CD2 TRP A 143      38.822 142.087  40.594  1.00  6.33           C  
ATOM   1115  NE1 TRP A 143      37.014 142.818  41.721  1.00  7.30           N  
ATOM   1116  CE2 TRP A 143      38.372 142.651  41.816  1.00  7.49           C  
ATOM   1117  CE3 TRP A 143      40.187 141.807  40.443  1.00  6.95           C  
ATOM   1118  CZ2 TRP A 143      39.253 142.962  42.868  1.00  7.46           C  
ATOM   1119  CZ3 TRP A 143      41.058 142.111  41.481  1.00  7.32           C  
ATOM   1120  CH2 TRP A 143      40.590 142.686  42.674  1.00  6.60           C  
ATOM   1121  N   ASP A 144      36.442 139.559  35.972  1.00  5.54           N  
ATOM   1122  CA  ASP A 144      36.497 139.155  34.559  1.00  5.63           C  
ATOM   1123  C   ASP A 144      35.165 139.297  33.846  1.00  6.65           C  
ATOM   1124  O   ASP A 144      35.122 139.377  32.607  1.00  7.01           O  
ATOM   1125  CB  ASP A 144      36.946 137.709  34.476  1.00  5.66           C  
ATOM   1126  CG  ASP A 144      37.546 137.361  33.137  1.00  6.10           C  
ATOM   1127  OD1 ASP A 144      38.226 138.231  32.528  1.00  7.31           O  
ATOM   1128  OD2 ASP A 144      37.403 136.228  32.650  1.00  6.73           O  
ATOM   1129  N   ASN A 145      34.089 139.333  34.625  1.00  6.17           N  
ATOM   1130  CA  ASN A 145      32.751 139.383  34.047  1.00  6.62           C  
ATOM   1131  C   ASN A 145      32.239 140.795  33.816  1.00  6.90           C  
ATOM   1132  O   ASN A 145      31.086 140.972  33.413  1.00  8.09           O  
ATOM   1133  CB  ASN A 145      31.772 138.590  34.933  1.00  7.31           C  
ATOM   1134  CG  ASN A 145      32.012 137.095  34.871  1.00  6.92           C  
ATOM   1135  OD1 ASN A 145      32.827 136.608  34.071  1.00  9.42           O  
ATOM   1136  ND2 ASN A 145      31.309 136.345  35.735  1.00 10.01           N  
ATOM   1137  N   MET A 146      33.088 141.795  34.092  1.00  6.77           N  
ATOM   1138  CA  MET A 146      32.781 143.185  33.799  1.00  7.40           C  
ATOM   1139  C   MET A 146      33.826 143.771  32.871  1.00  6.96           C  
ATOM   1140  O   MET A 146      34.984 143.334  32.869  1.00  6.67           O  
ATOM   1141  CB  MET A 146      32.693 144.025  35.090  1.00  9.00           C  
ATOM   1142  CG  MET A 146      33.949 144.106  35.888  1.00 12.01           C  
ATOM   1143  SD  MET A 146      33.614 144.770  37.585  1.00 20.84           S  
ATOM   1144  CE  MET A 146      32.955 146.224  37.224  1.00 17.55           C  
ATOM   1145  N   THR A 147      33.417 144.754  32.071  1.00  5.62           N  
ATOM   1146  CA  THR A 147      34.393 145.450  31.238  1.00  5.32           C  
ATOM   1147  C   THR A 147      35.087 146.521  32.060  1.00  5.51           C  
ATOM   1148  O   THR A 147      34.623 146.902  33.150  1.00  5.67           O  
ATOM   1149  CB  THR A 147      33.747 146.112  30.007  1.00  6.13           C  
ATOM   1150  OG1 THR A 147      32.813 147.102  30.447  1.00  4.83           O  
ATOM   1151  CG2 THR A 147      32.918 145.117  29.220  1.00  5.66           C  
ATOM   1152  N   MET A 148      36.189 147.036  31.529  1.00  5.09           N  
ATOM   1153  CA  MET A 148      36.784 148.226  32.121  1.00  5.56           C  
ATOM   1154  C   MET A 148      35.822 149.401  32.151  1.00  5.56           C  
ATOM   1155  O   MET A 148      35.884 150.194  33.083  1.00  6.40           O  
ATOM   1156  CB  MET A 148      38.098 148.613  31.435  1.00  5.26           C  
ATOM   1157  CG  MET A 148      39.281 147.857  32.005  1.00  5.50           C  
ATOM   1158  SD  MET A 148      39.512 148.024  33.786  1.00  6.24           S  
ATOM   1159  CE  MET A 148      39.900 149.727  33.957  1.00  7.78           C  
ATOM   1160  N   LYS A 149      34.915 149.504  31.179  1.00  5.13           N  
ATOM   1161  CA  LYS A 149      33.935 150.590  31.206  1.00  6.26           C  
ATOM   1162  C   LYS A 149      33.069 150.517  32.473  1.00  6.85           C  
ATOM   1163  O   LYS A 149      32.856 151.531  33.148  1.00  7.02           O  
ATOM   1164  CB  LYS A 149      33.057 150.595  29.951  1.00  6.30           C  
ATOM   1165  CG  LYS A 149      32.103 151.810  29.901  1.00  9.38           C  
ATOM   1166  CD  LYS A 149      31.173 151.704  28.702  1.00 15.48           C  
ATOM   1167  CE  LYS A 149      30.134 152.821  28.693  1.00 20.83           C  
ATOM   1168  NZ  LYS A 149      30.782 154.145  28.491  1.00 25.04           N1+
ATOM   1169  N   GLU A 150      32.598 149.313  32.798  1.00  6.68           N  
ATOM   1170  CA  GLU A 150      31.785 149.117  34.002  1.00  7.28           C  
ATOM   1171  C   GLU A 150      32.559 149.457  35.252  1.00  7.22           C  
ATOM   1172  O   GLU A 150      32.010 150.077  36.175  1.00  7.66           O  
ATOM   1173  CB  GLU A 150      31.316 147.687  34.116  1.00  7.69           C  
ATOM   1174  CG  GLU A 150      30.438 147.247  32.969  1.00 10.12           C  
ATOM   1175  CD  GLU A 150      30.067 145.794  33.121  1.00 13.63           C  
ATOM   1176  OE1 GLU A 150      29.430 145.481  34.171  1.00 13.67           O  
ATOM   1177  OE2 GLU A 150      30.440 144.983  32.224  1.00  9.59           O  
ATOM   1178  N   LEU A 151      33.829 149.057  35.294  1.00  7.14           N  
ATOM   1179  CA  LEU A 151      34.660 149.367  36.453  1.00  7.96           C  
ATOM   1180  C   LEU A 151      34.860 150.872  36.610  1.00  8.41           C  
ATOM   1181  O   LEU A 151      34.713 151.407  37.720  1.00  9.34           O  
ATOM   1182  CB  LEU A 151      36.007 148.643  36.389  1.00  7.68           C  
ATOM   1183  CG  LEU A 151      36.895 148.826  37.628  1.00  8.11           C  
ATOM   1184  CD1 LEU A 151      36.154 148.378  38.905  1.00  8.22           C  
ATOM   1185  CD2 LEU A 151      38.180 148.032  37.459  1.00  9.34           C  
ATOM   1186  N   LEU A 152      35.167 151.558  35.513  1.00  8.96           N  
ATOM   1187  CA  LEU A 152      35.296 153.015  35.561  1.00 10.06           C  
ATOM   1188  C   LEU A 152      34.007 153.672  36.021  1.00 11.02           C  
ATOM   1189  O   LEU A 152      34.052 154.620  36.821  1.00  9.87           O  
ATOM   1190  CB  LEU A 152      35.707 153.630  34.213  1.00 10.55           C  
ATOM   1191  CG  LEU A 152      36.971 153.169  33.501  1.00 13.64           C  
ATOM   1192  CD1 LEU A 152      37.316 154.118  32.323  1.00 13.64           C  
ATOM   1193  CD2 LEU A 152      38.125 153.059  34.435  1.00 15.81           C  
ATOM   1194  N   ASP A 153      32.880 153.179  35.516  1.00 11.66           N  
ATOM   1195  CA  ASP A 153      31.568 153.732  35.867  1.00 13.59           C  
ATOM   1196  C   ASP A 153      31.328 153.566  37.366  1.00 14.01           C  
ATOM   1197  O   ASP A 153      30.726 154.436  38.003  1.00 14.41           O  
ATOM   1198  CB  ASP A 153      30.425 153.066  35.076  1.00 13.92           C  
ATOM   1199  CG  ASP A 153      30.377 153.500  33.607  1.00 17.57           C  
ATOM   1200  OD1 ASP A 153      30.997 154.527  33.245  1.00 19.45           O  
ATOM   1201  OD2 ASP A 153      29.757 152.849  32.730  1.00 22.05           O  
ATOM   1202  N   LYS A 154      31.809 152.461  37.929  1.00 14.02           N  
ATOM   1203  CA  LYS A 154      31.640 152.196  39.351  1.00 14.41           C  
ATOM   1204  C   LYS A 154      32.572 153.064  40.204  1.00 13.64           C  
ATOM   1205  O   LYS A 154      32.158 153.588  41.225  1.00 14.06           O  
ATOM   1206  CB  LYS A 154      31.902 150.720  39.661  1.00 15.18           C  
ATOM   1207  CG  LYS A 154      30.693 149.817  39.458  1.00 19.67           C  
ATOM   1208  CD  LYS A 154      31.036 148.358  39.768  1.00 24.57           C  
ATOM   1209  CE  LYS A 154      29.997 147.409  39.167  1.00 27.75           C  
ATOM   1210  NZ  LYS A 154      29.136 146.841  40.243  1.00 29.99           N1+
ATOM   1211  N   LEU A 155      33.830 153.201  39.791  1.00 12.50           N  
ATOM   1212  CA  LEU A 155      34.847 153.853  40.625  1.00 12.10           C  
ATOM   1213  C   LEU A 155      34.944 155.362  40.509  1.00 12.18           C  
ATOM   1214  O   LEU A 155      35.343 156.022  41.469  1.00 12.06           O  
ATOM   1215  CB  LEU A 155      36.240 153.286  40.319  1.00 12.05           C  
ATOM   1216  CG  LEU A 155      36.489 151.821  40.654  1.00 13.34           C  
ATOM   1217  CD1 LEU A 155      37.913 151.469  40.258  1.00 13.96           C  
ATOM   1218  CD2 LEU A 155      36.239 151.543  42.147  1.00 16.02           C  
ATOM   1219  N   CYS A 156      34.641 155.910  39.341  1.00 11.48           N  
ATOM   1220  CA  CYS A 156      34.884 157.331  39.108  1.00 12.02           C  
ATOM   1221  C   CYS A 156      33.656 158.158  39.426  1.00 12.24           C  
ATOM   1222  O   CYS A 156      32.627 158.034  38.778  1.00 13.14           O  
ATOM   1223  CB  CYS A 156      35.334 157.594  37.671  1.00 11.83           C  
ATOM   1224  SG  CYS A 156      36.867 156.742  37.246  1.00 12.74           S  
ATOM   1225  N   TRP A 157      33.783 159.011  40.437  1.00 12.91           N  
ATOM   1226  CA  TRP A 157      32.665 159.864  40.821  1.00 13.84           C  
ATOM   1227  C   TRP A 157      32.699 161.207  40.113  1.00 14.24           C  
ATOM   1228  O   TRP A 157      31.793 162.016  40.297  1.00 14.44           O  
ATOM   1229  CB  TRP A 157      32.600 160.040  42.332  1.00 13.96           C  
ATOM   1230  CG  TRP A 157      32.073 158.828  43.010  1.00 15.82           C  
ATOM   1231  CD1 TRP A 157      32.652 157.579  43.037  1.00 16.80           C  
ATOM   1232  CD2 TRP A 157      30.849 158.714  43.745  1.00 18.22           C  
ATOM   1233  NE1 TRP A 157      31.857 156.703  43.740  1.00 17.63           N  
ATOM   1234  CE2 TRP A 157      30.748 157.375  44.193  1.00 18.41           C  
ATOM   1235  CE3 TRP A 157      29.816 159.613  44.069  1.00 18.91           C  
ATOM   1236  CZ2 TRP A 157      29.660 156.912  44.953  1.00 19.80           C  
ATOM   1237  CZ3 TRP A 157      28.739 159.154  44.826  1.00 20.19           C  
ATOM   1238  CH2 TRP A 157      28.675 157.818  45.265  1.00 19.60           C  
ATOM   1239  N   THR A 158      33.734 161.433  39.305  1.00 13.68           N  
ATOM   1240  CA  THR A 158      33.796 162.611  38.434  1.00 13.51           C  
ATOM   1241  C   THR A 158      34.010 162.215  36.992  1.00 13.94           C  
ATOM   1242  O   THR A 158      34.676 161.199  36.727  1.00 13.07           O  
ATOM   1243  CB  THR A 158      34.938 163.580  38.850  1.00 13.68           C  
ATOM   1244  OG1 THR A 158      36.240 162.952  38.698  1.00 12.34           O  
ATOM   1245  CG2 THR A 158      34.849 163.915  40.335  1.00 13.87           C  
ATOM   1246  N   GLU A 159      33.475 163.030  36.079  1.00 13.57           N  
ATOM   1247  CA  GLU A 159      33.700 162.842  34.642  1.00 14.63           C  
ATOM   1248  C   GLU A 159      35.193 163.026  34.323  1.00 13.81           C  
ATOM   1249  O   GLU A 159      35.740 162.338  33.461  1.00 13.46           O  
ATOM   1250  CB  GLU A 159      32.819 163.783  33.790  1.00 15.87           C  
ATOM   1251  CG  GLU A 159      31.418 163.254  33.434  1.00 21.64           C  
ATOM   1252  CD  GLU A 159      31.401 161.846  32.834  1.00 26.39           C  
ATOM   1253  OE1 GLU A 159      31.987 161.605  31.740  1.00 29.93           O  
ATOM   1254  OE2 GLU A 159      30.785 160.970  33.460  1.00 30.14           O  
ATOM   1255  N   SER A 160      35.860 163.921  35.054  1.00 12.44           N  
ATOM   1256  CA  SER A 160      37.267 164.209  34.824  1.00 12.30           C  
ATOM   1257  C   SER A 160      38.120 162.944  35.005  1.00 11.21           C  
ATOM   1258  O   SER A 160      38.961 162.605  34.163  1.00 11.22           O  
ATOM   1259  CB  SER A 160      37.706 165.321  35.781  1.00 12.68           C  
ATOM   1260  OG  SER A 160      39.103 165.467  35.818  1.00 15.54           O  
ATOM   1261  N   ALA A 161      37.884 162.234  36.100  1.00 10.27           N  
ATOM   1262  CA  ALA A 161      38.608 160.989  36.352  1.00 10.13           C  
ATOM   1263  C   ALA A 161      38.230 159.935  35.324  1.00  9.98           C  
ATOM   1264  O   ALA A 161      39.110 159.243  34.807  1.00  9.53           O  
ATOM   1265  CB  ALA A 161      38.318 160.477  37.738  1.00 10.15           C  
ATOM   1266  N   LYS A 162      36.937 159.823  35.024  1.00  9.69           N  
ATOM   1267  CA  LYS A 162      36.488 158.840  34.037  1.00 10.23           C  
ATOM   1268  C   LYS A 162      37.118 159.089  32.663  1.00  9.93           C  
ATOM   1269  O   LYS A 162      37.545 158.141  31.986  1.00  9.06           O  
ATOM   1270  CB  LYS A 162      34.953 158.814  33.956  1.00 10.93           C  
ATOM   1271  CG  LYS A 162      34.382 157.723  33.049  1.00 14.05           C  
ATOM   1272  CD  LYS A 162      32.866 157.857  32.919  1.00 18.41           C  
ATOM   1273  CE  LYS A 162      32.177 157.611  34.236  1.00 21.12           C  
ATOM   1274  NZ  LYS A 162      30.710 157.337  34.066  1.00 22.07           N1+
ATOM   1275  N   GLN A 163      37.182 160.357  32.250  1.00  9.68           N  
ATOM   1276  CA  GLN A 163      37.751 160.665  30.935  1.00 10.05           C  
ATOM   1277  C   GLN A 163      39.245 160.333  30.865  1.00  8.71           C  
ATOM   1278  O   GLN A 163      39.712 159.787  29.865  1.00  8.17           O  
ATOM   1279  CB  GLN A 163      37.506 162.120  30.537  1.00 11.15           C  
ATOM   1280  CG  GLN A 163      36.068 162.384  30.056  1.00 16.13           C  
ATOM   1281  CD  GLN A 163      35.678 163.857  30.104  1.00 24.23           C  
ATOM   1282  OE1 GLN A 163      36.529 164.737  30.311  1.00 28.73           O  
ATOM   1283  NE2 GLN A 163      34.384 164.128  29.924  1.00 27.35           N  
ATOM   1284  N   LEU A 164      39.981 160.669  31.922  1.00  8.05           N  
ATOM   1285  CA  LEU A 164      41.423 160.410  31.941  1.00  7.67           C  
ATOM   1286  C   LEU A 164      41.701 158.912  32.042  1.00  7.18           C  
ATOM   1287  O   LEU A 164      42.614 158.404  31.400  1.00  7.01           O  
ATOM   1288  CB  LEU A 164      42.105 161.182  33.084  1.00  8.03           C  
ATOM   1289  CG  LEU A 164      43.638 161.150  33.085  1.00  9.45           C  
ATOM   1290  CD1 LEU A 164      44.244 161.652  31.765  1.00 10.92           C  
ATOM   1291  CD2 LEU A 164      44.179 161.966  34.268  1.00 11.92           C  
ATOM   1292  N   ALA A 165      40.905 158.207  32.842  1.00  6.77           N  
ATOM   1293  CA  ALA A 165      41.030 156.749  32.965  1.00  6.23           C  
ATOM   1294  C   ALA A 165      40.754 156.086  31.618  1.00  6.18           C  
ATOM   1295  O   ALA A 165      41.406 155.096  31.252  1.00  5.50           O  
ATOM   1296  CB  ALA A 165      40.071 156.211  34.023  1.00  6.91           C  
ATOM   1297  N   THR A 166      39.782 156.623  30.887  1.00  5.57           N  
ATOM   1298  CA  THR A 166      39.458 156.088  29.560  1.00  5.42           C  
ATOM   1299  C   THR A 166      40.632 156.212  28.626  1.00  5.91           C  
ATOM   1300  O   THR A 166      41.003 155.254  27.930  1.00  5.37           O  
ATOM   1301  CB  THR A 166      38.217 156.792  29.002  1.00  5.86           C  
ATOM   1302  OG1 THR A 166      37.108 156.445  29.848  1.00  6.29           O  
ATOM   1303  CG2 THR A 166      37.833 156.244  27.590  1.00  6.14           C  
ATOM   1304  N   LEU A 167      41.227 157.401  28.610  1.00  5.90           N  
ATOM   1305  CA  LEU A 167      42.386 157.632  27.764  1.00  6.20           C  
ATOM   1306  C   LEU A 167      43.529 156.672  28.148  1.00  5.60           C  
ATOM   1307  O   LEU A 167      44.188 156.095  27.281  1.00  5.49           O  
ATOM   1308  CB  LEU A 167      42.832 159.089  27.876  1.00  6.97           C  
ATOM   1309  CG  LEU A 167      43.773 159.610  26.785  1.00  9.04           C  
ATOM   1310  CD1 LEU A 167      43.588 161.100  26.686  1.00 10.86           C  
ATOM   1311  CD2 LEU A 167      45.241 159.297  27.082  1.00 12.23           C  
ATOM   1312  N   PHE A 168      43.747 156.526  29.450  1.00  5.51           N  
ATOM   1313  CA  PHE A 168      44.740 155.577  29.985  1.00  5.47           C  
ATOM   1314  C   PHE A 168      44.513 154.165  29.426  1.00  5.09           C  
ATOM   1315  O   PHE A 168      45.449 153.533  28.940  1.00  4.57           O  
ATOM   1316  CB  PHE A 168      44.656 155.585  31.512  1.00  5.58           C  
ATOM   1317  CG  PHE A 168      45.600 154.629  32.197  1.00  7.67           C  
ATOM   1318  CD1 PHE A 168      46.923 154.987  32.444  1.00 10.58           C  
ATOM   1319  CD2 PHE A 168      45.140 153.396  32.652  1.00  8.69           C  
ATOM   1320  CE1 PHE A 168      47.805 154.107  33.110  1.00 10.91           C  
ATOM   1321  CE2 PHE A 168      46.005 152.502  33.321  1.00  9.06           C  
ATOM   1322  CZ  PHE A 168      47.334 152.857  33.544  1.00  8.87           C  
ATOM   1323  N   VAL A 169      43.271 153.684  29.456  1.00  4.18           N  
ATOM   1324  CA  VAL A 169      43.006 152.336  28.960  1.00  4.61           C  
ATOM   1325  C   VAL A 169      43.273 152.285  27.461  1.00  4.67           C  
ATOM   1326  O   VAL A 169      44.002 151.391  26.984  1.00  5.28           O  
ATOM   1327  CB  VAL A 169      41.552 151.883  29.259  1.00  4.44           C  
ATOM   1328  CG1 VAL A 169      41.212 150.569  28.529  1.00  4.67           C  
ATOM   1329  CG2 VAL A 169      41.335 151.723  30.771  1.00  5.68           C  
ATOM   1330  N   ASN A 170      42.728 153.258  26.726  1.00  4.33           N  
ATOM   1331  CA  ASN A 170      42.900 153.289  25.258  1.00  4.68           C  
ATOM   1332  C   ASN A 170      44.377 153.274  24.854  1.00  4.71           C  
ATOM   1333  O   ASN A 170      44.775 152.604  23.886  1.00  4.85           O  
ATOM   1334  CB  ASN A 170      42.266 154.539  24.613  1.00  4.92           C  
ATOM   1335  CG  ASN A 170      40.757 154.675  24.830  1.00  6.70           C  
ATOM   1336  OD1 ASN A 170      40.247 155.784  24.681  1.00  7.38           O  
ATOM   1337  ND2 ASN A 170      40.037 153.574  25.149  1.00  5.62           N  
ATOM   1338  N   LEU A 171      45.188 154.042  25.584  1.00  4.63           N  
ATOM   1339  CA  LEU A 171      46.605 154.167  25.287  1.00  4.88           C  
ATOM   1340  C   LEU A 171      47.395 152.909  25.665  1.00  4.88           C  
ATOM   1341  O   LEU A 171      48.304 152.508  24.935  1.00  5.31           O  
ATOM   1342  CB  LEU A 171      47.191 155.359  26.059  1.00  5.00           C  
ATOM   1343  CG  LEU A 171      48.693 155.606  25.893  1.00  4.77           C  
ATOM   1344  CD1 LEU A 171      49.065 155.803  24.411  1.00  4.74           C  
ATOM   1345  CD2 LEU A 171      49.042 156.845  26.697  1.00  5.65           C  
ATOM   1346  N   CYS A 172      47.056 152.302  26.797  1.00  4.79           N  
ATOM   1347  CA  CYS A 172      47.810 151.146  27.283  1.00  5.37           C  
ATOM   1348  C   CYS A 172      47.573 149.897  26.444  1.00  5.18           C  
ATOM   1349  O   CYS A 172      48.511 149.105  26.219  1.00  4.89           O  
ATOM   1350  CB  CYS A 172      47.442 150.852  28.747  1.00  4.99           C  
ATOM   1351  SG  CYS A 172      48.251 151.992  29.899  1.00  9.05           S  
ATOM   1352  N   VAL A 173      46.324 149.721  25.985  1.00  4.07           N  
ATOM   1353  CA  VAL A 173      45.939 148.464  25.326  1.00  4.66           C  
ATOM   1354  C   VAL A 173      45.215 148.625  23.974  1.00  4.40           C  
ATOM   1355  O   VAL A 173      44.625 147.667  23.484  1.00  4.61           O  
ATOM   1356  CB  VAL A 173      45.170 147.513  26.295  1.00  4.55           C  
ATOM   1357  CG1 VAL A 173      46.033 147.215  27.559  1.00  5.15           C  
ATOM   1358  CG2 VAL A 173      43.788 148.069  26.696  1.00  4.88           C  
ATOM   1359  N   THR A 174      45.280 149.829  23.389  1.00  4.36           N  
ATOM   1360  CA  THR A 174      44.718 150.132  22.061  1.00  4.38           C  
ATOM   1361  C   THR A 174      43.336 149.525  21.846  1.00  4.85           C  
ATOM   1362  O   THR A 174      43.000 149.025  20.767  1.00  4.32           O  
ATOM   1363  CB  THR A 174      45.679 149.760  20.901  1.00  5.22           C  
ATOM   1364  OG1 THR A 174      45.960 148.357  20.929  1.00  5.49           O  
ATOM   1365  CG2 THR A 174      47.029 150.440  21.083  1.00  6.16           C  
ATOM   1366  N   ALA A 175      42.524 149.654  22.882  1.00  4.36           N  
ATOM   1367  CA  ALA A 175      41.181 149.107  22.861  1.00  4.66           C  
ATOM   1368  C   ALA A 175      40.278 150.014  23.683  1.00  5.05           C  
ATOM   1369  O   ALA A 175      40.750 150.769  24.534  1.00  4.83           O  
ATOM   1370  CB  ALA A 175      41.181 147.699  23.417  1.00  5.38           C  
ATOM   1371  N   GLU A 176      38.983 149.904  23.442  1.00  4.62           N  
ATOM   1372  CA  GLU A 176      38.001 150.693  24.179  1.00  4.94           C  
ATOM   1373  C   GLU A 176      37.746 150.074  25.535  1.00  4.77           C  
ATOM   1374  O   GLU A 176      37.896 148.872  25.712  1.00  5.03           O  
ATOM   1375  CB  GLU A 176      36.689 150.735  23.398  1.00  5.07           C  
ATOM   1376  CG  GLU A 176      36.869 151.257  21.978  1.00  6.50           C  
ATOM   1377  CD  GLU A 176      37.200 152.742  21.935  1.00  7.79           C  
ATOM   1378  OE1 GLU A 176      36.805 153.513  22.861  1.00  8.58           O  
ATOM   1379  OE2 GLU A 176      37.804 153.183  20.938  1.00  9.00           O  
ATOM   1380  N   THR A 177      37.325 150.895  26.492  1.00  4.76           N  
ATOM   1381  CA  THR A 177      37.079 150.391  27.838  1.00  4.74           C  
ATOM   1382  C   THR A 177      35.986 149.331  27.856  1.00  4.59           C  
ATOM   1383  O   THR A 177      36.052 148.403  28.654  1.00  4.02           O  
ATOM   1384  CB  THR A 177      36.699 151.522  28.793  1.00  4.30           C  
ATOM   1385  OG1 THR A 177      35.589 152.260  28.241  1.00  4.20           O  
ATOM   1386  CG2 THR A 177      37.847 152.522  28.919  1.00  5.75           C  
ATOM   1387  N   HIS A 178      34.979 149.479  26.987  1.00  4.18           N  
ATOM   1388  CA  HIS A 178      33.911 148.476  26.881  1.00  4.50           C  
ATOM   1389  C   HIS A 178      34.306 147.193  26.138  1.00  4.69           C  
ATOM   1390  O   HIS A 178      33.512 146.250  26.094  1.00  4.82           O  
ATOM   1391  CB  HIS A 178      32.672 149.087  26.207  1.00  4.39           C  
ATOM   1392  CG  HIS A 178      32.931 149.536  24.809  1.00  5.47           C  
ATOM   1393  ND1 HIS A 178      33.175 150.853  24.487  1.00  6.03           N  
ATOM   1394  CD2 HIS A 178      33.031 148.833  23.652  1.00  5.38           C  
ATOM   1395  CE1 HIS A 178      33.395 150.945  23.181  1.00  5.91           C  
ATOM   1396  NE2 HIS A 178      33.317 149.734  22.656  1.00  6.40           N  
ATOM   1397  N   GLU A 179      35.499 147.155  25.528  1.00  4.44           N  
ATOM   1398  CA  GLU A 179      35.921 145.958  24.795  1.00  4.15           C  
ATOM   1399  C   GLU A 179      36.635 144.948  25.679  1.00  4.15           C  
ATOM   1400  O   GLU A 179      36.678 143.756  25.367  1.00  4.01           O  
ATOM   1401  CB  GLU A 179      36.851 146.327  23.639  1.00  4.55           C  
ATOM   1402  CG  GLU A 179      36.125 146.998  22.469  1.00  4.54           C  
ATOM   1403  CD  GLU A 179      37.078 147.574  21.439  1.00  7.39           C  
ATOM   1404  OE1 GLU A 179      38.262 147.797  21.766  1.00  6.04           O  
ATOM   1405  OE2 GLU A 179      36.631 147.817  20.285  1.00  8.39           O  
ATOM   1406  N   VAL A 180      37.219 145.436  26.765  1.00  4.57           N  
ATOM   1407  CA  VAL A 180      38.172 144.616  27.520  1.00  4.80           C  
ATOM   1408  C   VAL A 180      37.674 144.218  28.906  1.00  4.71           C  
ATOM   1409  O   VAL A 180      36.979 144.993  29.586  1.00  5.02           O  
ATOM   1410  CB  VAL A 180      39.561 145.312  27.629  1.00  5.24           C  
ATOM   1411  CG1 VAL A 180      40.060 145.755  26.263  1.00  5.36           C  
ATOM   1412  CG2 VAL A 180      39.528 146.506  28.593  1.00  6.37           C  
ATOM   1413  N   SER A 181      38.042 143.007  29.318  1.00  4.47           N  
ATOM   1414  CA  SER A 181      37.806 142.554  30.693  1.00  4.16           C  
ATOM   1415  C   SER A 181      38.530 143.441  31.703  1.00  4.92           C  
ATOM   1416  O   SER A 181      39.701 143.808  31.474  1.00  4.95           O  
ATOM   1417  CB  SER A 181      38.320 141.113  30.835  1.00  3.78           C  
ATOM   1418  OG  SER A 181      38.640 140.818  32.184  1.00  5.53           O  
ATOM   1419  N   ALA A 182      37.846 143.740  32.828  1.00  4.26           N  
ATOM   1420  CA  ALA A 182      38.472 144.465  33.929  1.00  5.26           C  
ATOM   1421  C   ALA A 182      39.575 143.624  34.559  1.00  5.37           C  
ATOM   1422  O   ALA A 182      40.660 144.159  34.809  1.00  5.29           O  
ATOM   1423  CB  ALA A 182      37.435 144.899  34.976  1.00  4.85           C  
ATOM   1424  N   LEU A 183      39.317 142.334  34.806  1.00  4.73           N  
ATOM   1425  CA  LEU A 183      40.371 141.470  35.359  1.00  5.08           C  
ATOM   1426  C   LEU A 183      41.615 141.496  34.490  1.00  5.28           C  
ATOM   1427  O   LEU A 183      42.728 141.684  34.998  1.00  4.99           O  
ATOM   1428  CB  LEU A 183      39.905 140.014  35.547  1.00  4.63           C  
ATOM   1429  CG  LEU A 183      41.009 139.038  35.992  1.00  5.25           C  
ATOM   1430  CD1 LEU A 183      41.448 139.359  37.438  1.00  5.97           C  
ATOM   1431  CD2 LEU A 183      40.513 137.589  35.846  1.00  5.84           C  
ATOM   1432  N   TRP A 184      41.431 141.293  33.182  1.00  4.53           N  
ATOM   1433  CA  TRP A 184      42.579 141.235  32.285  1.00  4.80           C  
ATOM   1434  C   TRP A 184      43.318 142.584  32.290  1.00  4.98           C  
ATOM   1435  O   TRP A 184      44.549 142.638  32.375  1.00  5.26           O  
ATOM   1436  CB  TRP A 184      42.144 140.881  30.852  1.00  4.30           C  
ATOM   1437  CG  TRP A 184      43.290 141.070  29.906  1.00  5.06           C  
ATOM   1438  CD1 TRP A 184      44.353 140.227  29.711  1.00  5.97           C  
ATOM   1439  CD2 TRP A 184      43.550 142.228  29.122  1.00  5.33           C  
ATOM   1440  NE1 TRP A 184      45.238 140.783  28.815  1.00  6.29           N  
ATOM   1441  CE2 TRP A 184      44.756 142.000  28.415  1.00  6.35           C  
ATOM   1442  CE3 TRP A 184      42.843 143.419  28.881  1.00  5.98           C  
ATOM   1443  CZ2 TRP A 184      45.302 142.939  27.537  1.00  5.68           C  
ATOM   1444  CZ3 TRP A 184      43.384 144.355  27.998  1.00  7.22           C  
ATOM   1445  CH2 TRP A 184      44.598 144.103  27.337  1.00  6.19           C  
ATOM   1446  N   PHE A 185      42.581 143.691  32.211  1.00  4.47           N  
ATOM   1447  CA  PHE A 185      43.266 144.990  32.176  1.00  4.37           C  
ATOM   1448  C   PHE A 185      44.010 145.262  33.500  1.00  4.41           C  
ATOM   1449  O   PHE A 185      45.143 145.755  33.502  1.00  3.94           O  
ATOM   1450  CB  PHE A 185      42.315 146.149  31.850  1.00  4.21           C  
ATOM   1451  CG  PHE A 185      43.027 147.459  31.705  1.00  4.71           C  
ATOM   1452  CD1 PHE A 185      43.685 147.778  30.520  1.00  5.27           C  
ATOM   1453  CD2 PHE A 185      43.101 148.342  32.765  1.00  4.45           C  
ATOM   1454  CE1 PHE A 185      44.400 148.979  30.392  1.00  5.69           C  
ATOM   1455  CE2 PHE A 185      43.809 149.532  32.641  1.00  5.03           C  
ATOM   1456  CZ  PHE A 185      44.455 149.857  31.461  1.00  5.19           C  
ATOM   1457  N   LEU A 186      43.376 144.926  34.617  1.00  4.53           N  
ATOM   1458  CA  LEU A 186      44.050 145.087  35.907  1.00  4.40           C  
ATOM   1459  C   LEU A 186      45.300 144.214  36.020  1.00  4.82           C  
ATOM   1460  O   LEU A 186      46.308 144.645  36.571  1.00  5.17           O  
ATOM   1461  CB  LEU A 186      43.093 144.787  37.052  1.00  5.27           C  
ATOM   1462  CG  LEU A 186      41.926 145.790  37.173  1.00  4.95           C  
ATOM   1463  CD1 LEU A 186      40.860 145.191  38.067  1.00  6.60           C  
ATOM   1464  CD2 LEU A 186      42.402 147.123  37.713  1.00  7.95           C  
ATOM   1465  N   TRP A 187      45.223 142.987  35.508  1.00  5.01           N  
ATOM   1466  CA  TRP A 187      46.392 142.129  35.419  1.00  5.22           C  
ATOM   1467  C   TRP A 187      47.449 142.797  34.562  1.00  4.90           C  
ATOM   1468  O   TRP A 187      48.616 142.851  34.932  1.00  4.32           O  
ATOM   1469  CB  TRP A 187      46.029 140.753  34.849  1.00  5.46           C  
ATOM   1470  CG  TRP A 187      47.252 139.943  34.447  1.00  5.43           C  
ATOM   1471  CD1 TRP A 187      48.063 139.190  35.271  1.00  5.51           C  
ATOM   1472  CD2 TRP A 187      47.810 139.837  33.134  1.00  4.89           C  
ATOM   1473  NE1 TRP A 187      49.088 138.622  34.540  1.00  5.24           N  
ATOM   1474  CE2 TRP A 187      48.953 138.998  33.224  1.00  6.04           C  
ATOM   1475  CE3 TRP A 187      47.456 140.364  31.877  1.00  5.93           C  
ATOM   1476  CZ2 TRP A 187      49.730 138.664  32.113  1.00  6.16           C  
ATOM   1477  CZ3 TRP A 187      48.232 140.036  30.764  1.00  6.26           C  
ATOM   1478  CH2 TRP A 187      49.353 139.191  30.884  1.00  7.06           C  
ATOM   1479  N   TYR A 188      47.023 143.325  33.414  1.00  4.40           N  
ATOM   1480  CA  TYR A 188      47.965 143.838  32.434  1.00  4.56           C  
ATOM   1481  C   TYR A 188      48.792 144.963  33.031  1.00  4.43           C  
ATOM   1482  O   TYR A 188      50.011 144.990  32.890  1.00  5.38           O  
ATOM   1483  CB  TYR A 188      47.203 144.306  31.201  1.00  4.14           C  
ATOM   1484  CG  TYR A 188      48.101 144.642  30.036  1.00  4.08           C  
ATOM   1485  CD1 TYR A 188      48.497 143.651  29.135  1.00  6.08           C  
ATOM   1486  CD2 TYR A 188      48.552 145.943  29.841  1.00  4.84           C  
ATOM   1487  CE1 TYR A 188      49.310 143.957  28.054  1.00  5.18           C  
ATOM   1488  CE2 TYR A 188      49.381 146.255  28.767  1.00  5.32           C  
ATOM   1489  CZ  TYR A 188      49.748 145.256  27.887  1.00  5.96           C  
ATOM   1490  OH  TYR A 188      50.542 145.587  26.818  1.00  5.50           O  
ATOM   1491  N   VAL A 189      48.131 145.877  33.738  1.00  4.33           N  
ATOM   1492  CA  VAL A 189      48.818 146.991  34.377  1.00  4.95           C  
ATOM   1493  C   VAL A 189      49.719 146.503  35.505  1.00  5.28           C  
ATOM   1494  O   VAL A 189      50.894 146.921  35.608  1.00  5.20           O  
ATOM   1495  CB  VAL A 189      47.812 148.011  34.906  1.00  5.36           C  
ATOM   1496  CG1 VAL A 189      48.517 149.094  35.740  1.00  5.03           C  
ATOM   1497  CG2 VAL A 189      47.079 148.646  33.716  1.00  5.60           C  
ATOM   1498  N   LYS A 190      49.204 145.587  36.309  1.00  5.45           N  
ATOM   1499  CA  LYS A 190      49.992 145.086  37.445  1.00  6.26           C  
ATOM   1500  C   LYS A 190      51.281 144.378  36.988  1.00  6.24           C  
ATOM   1501  O   LYS A 190      52.363 144.553  37.596  1.00  6.56           O  
ATOM   1502  CB  LYS A 190      49.152 144.170  38.326  1.00  6.93           C  
ATOM   1503  CG  LYS A 190      49.938 143.576  39.506  1.00 10.78           C  
ATOM   1504  CD  LYS A 190      50.261 142.078  39.201  1.00 11.76           C  
ATOM   1505  CE  LYS A 190      50.996 141.415  40.348  1.00 14.97           C  
ATOM   1506  NZ  LYS A 190      50.141 141.347  41.535  1.00 16.59           N1+
ATOM   1507  N   GLN A 191      51.165 143.588  35.923  1.00  5.95           N  
ATOM   1508  CA  GLN A 191      52.319 142.823  35.441  1.00  6.12           C  
ATOM   1509  C   GLN A 191      53.342 143.712  34.704  1.00  6.45           C  
ATOM   1510  O   GLN A 191      54.428 143.255  34.358  1.00  7.27           O  
ATOM   1511  CB  GLN A 191      51.883 141.602  34.641  1.00  5.68           C  
ATOM   1512  CG  GLN A 191      51.091 141.920  33.378  1.00  6.03           C  
ATOM   1513  CD  GLN A 191      51.958 142.011  32.132  1.00  5.51           C  
ATOM   1514  OE1 GLN A 191      52.944 141.283  31.988  1.00  6.08           O  
ATOM   1515  NE2 GLN A 191      51.573 142.890  31.206  1.00  5.16           N  
ATOM   1516  N   CYS A 192      52.996 144.979  34.495  1.00  6.24           N  
ATOM   1517  CA  CYS A 192      53.987 145.963  34.062  1.00  6.93           C  
ATOM   1518  C   CYS A 192      54.583 146.757  35.214  1.00  7.89           C  
ATOM   1519  O   CYS A 192      55.362 147.682  34.966  1.00 10.15           O  
ATOM   1520  CB  CYS A 192      53.412 146.943  33.043  1.00  6.79           C  
ATOM   1521  SG  CYS A 192      52.946 146.201  31.474  1.00  6.67           S  
ATOM   1522  N   GLY A 193      54.215 146.437  36.451  1.00  7.66           N  
ATOM   1523  CA  GLY A 193      54.725 147.157  37.609  1.00  7.94           C  
ATOM   1524  C   GLY A 193      53.775 148.204  38.170  1.00  8.16           C  
ATOM   1525  O   GLY A 193      54.136 148.931  39.091  1.00  8.34           O  
ATOM   1526  N   GLY A 194      52.566 148.303  37.601  1.00  7.34           N  
ATOM   1527  CA  GLY A 194      51.568 149.224  38.112  1.00  6.87           C  
ATOM   1528  C   GLY A 194      51.351 150.475  37.280  1.00  6.76           C  
ATOM   1529  O   GLY A 194      52.028 150.695  36.259  1.00  6.21           O  
ATOM   1530  N   THR A 195      50.408 151.305  37.730  1.00  6.65           N  
ATOM   1531  CA  THR A 195      49.983 152.455  36.939  1.00  7.06           C  
ATOM   1532  C   THR A 195      51.120 153.410  36.645  1.00  7.07           C  
ATOM   1533  O   THR A 195      51.302 153.809  35.507  1.00  7.01           O  
ATOM   1534  CB  THR A 195      48.826 153.219  37.606  1.00  7.32           C  
ATOM   1535  OG1 THR A 195      49.199 153.580  38.951  1.00  9.94           O  
ATOM   1536  CG2 THR A 195      47.603 152.320  37.769  1.00  7.31           C  
ATOM   1537  N   THR A 196      51.896 153.769  37.662  1.00  7.00           N  
ATOM   1538  CA  THR A 196      53.008 154.698  37.450  1.00  7.41           C  
ATOM   1539  C   THR A 196      54.031 154.171  36.446  1.00  6.91           C  
ATOM   1540  O   THR A 196      54.437 154.882  35.519  1.00  7.22           O  
ATOM   1541  CB  THR A 196      53.688 155.008  38.792  1.00  7.65           C  
ATOM   1542  OG1 THR A 196      52.703 155.545  39.682  1.00 10.04           O  
ATOM   1543  CG2 THR A 196      54.717 156.135  38.626  1.00  8.39           C  
ATOM   1544  N   ARG A 197      54.427 152.920  36.619  1.00  6.66           N  
ATOM   1545  CA  ARG A 197      55.470 152.359  35.781  1.00  6.09           C  
ATOM   1546  C   ARG A 197      54.987 152.282  34.340  1.00  6.21           C  
ATOM   1547  O   ARG A 197      55.743 152.552  33.430  1.00  6.04           O  
ATOM   1548  CB  ARG A 197      55.849 150.965  36.259  1.00  6.50           C  
ATOM   1549  CG  ARG A 197      57.145 150.411  35.622  1.00  6.30           C  
ATOM   1550  CD  ARG A 197      58.418 151.118  36.101  1.00  7.23           C  
ATOM   1551  NE  ARG A 197      58.785 150.686  37.462  1.00  7.84           N  
ATOM   1552  CZ  ARG A 197      59.714 151.275  38.216  1.00 10.52           C  
ATOM   1553  NH1 ARG A 197      60.380 152.322  37.757  1.00  8.80           N  
ATOM   1554  NH2 ARG A 197      59.980 150.793  39.428  1.00  9.99           N  
ATOM   1555  N   ILE A 198      53.734 151.895  34.132  1.00  5.54           N  
ATOM   1556  CA  ILE A 198      53.293 151.665  32.762  1.00  5.55           C  
ATOM   1557  C   ILE A 198      53.143 152.969  31.994  1.00  6.09           C  
ATOM   1558  O   ILE A 198      53.374 153.022  30.787  1.00  6.39           O  
ATOM   1559  CB  ILE A 198      52.000 150.788  32.687  1.00  5.15           C  
ATOM   1560  CG1 ILE A 198      51.859 150.172  31.289  1.00  5.29           C  
ATOM   1561  CG2 ILE A 198      50.728 151.583  33.087  1.00  4.45           C  
ATOM   1562  CD1 ILE A 198      50.722 149.112  31.207  1.00  5.54           C  
ATOM   1563  N   ILE A 199      52.763 154.027  32.700  1.00  6.42           N  
ATOM   1564  CA  ILE A 199      52.372 155.257  32.031  1.00  6.98           C  
ATOM   1565  C   ILE A 199      53.507 156.250  31.912  1.00  7.69           C  
ATOM   1566  O   ILE A 199      53.445 157.174  31.089  1.00  8.30           O  
ATOM   1567  CB  ILE A 199      51.116 155.885  32.736  1.00  7.53           C  
ATOM   1568  CG1 ILE A 199      50.327 156.748  31.753  1.00  9.29           C  
ATOM   1569  CG2 ILE A 199      51.504 156.737  33.931  1.00  8.71           C  
ATOM   1570  CD1 ILE A 199      49.783 156.003  30.540  1.00 12.47           C  
ATOM   1571  N   SER A 200      54.550 156.072  32.711  1.00  7.23           N  
ATOM   1572  CA  SER A 200      55.614 157.073  32.764  1.00  7.58           C  
ATOM   1573  C   SER A 200      56.624 156.997  31.644  1.00  7.63           C  
ATOM   1574  O   SER A 200      56.916 155.919  31.110  1.00  7.89           O  
ATOM   1575  CB  SER A 200      56.346 157.000  34.117  1.00  7.60           C  
ATOM   1576  OG  SER A 200      55.422 157.305  35.159  1.00  8.69           O  
ATOM   1577  N   THR A 201      57.156 158.166  31.291  1.00  7.76           N  
ATOM   1578  CA  THR A 201      58.289 158.243  30.385  1.00  7.39           C  
ATOM   1579  C   THR A 201      59.527 158.109  31.269  1.00  7.60           C  
ATOM   1580  O   THR A 201      60.064 157.014  31.405  1.00  7.16           O  
ATOM   1581  CB  THR A 201      58.235 159.551  29.615  1.00  7.57           C  
ATOM   1582  OG1 THR A 201      57.084 159.509  28.742  1.00  7.38           O  
ATOM   1583  CG2 THR A 201      59.406 159.678  28.663  1.00  6.54           C  
ATOM   1584  N   THR A 202      59.927 159.194  31.935  1.00  8.34           N  
ATOM   1585  CA  THR A 202      60.996 159.079  32.938  1.00  8.16           C  
ATOM   1586  C   THR A 202      60.580 158.043  33.986  1.00  7.87           C  
ATOM   1587  O   THR A 202      59.466 158.120  34.528  1.00  8.26           O  
ATOM   1588  CB  THR A 202      61.226 160.433  33.623  1.00  9.01           C  
ATOM   1589  OG1 THR A 202      61.677 161.381  32.654  1.00  9.02           O  
ATOM   1590  CG2 THR A 202      62.387 160.338  34.624  1.00  9.84           C  
ATOM   1591  N   ASN A 203      61.470 157.081  34.260  1.00  7.57           N  
ATOM   1592  CA  ASN A 203      61.236 155.988  35.209  1.00  7.98           C  
ATOM   1593  C   ASN A 203      60.127 154.998  34.841  1.00  7.54           C  
ATOM   1594  O   ASN A 203      59.644 154.248  35.691  1.00  8.01           O  
ATOM   1595  CB  ASN A 203      60.991 156.508  36.616  1.00  8.90           C  
ATOM   1596  CG  ASN A 203      61.300 155.473  37.649  1.00 10.52           C  
ATOM   1597  OD1 ASN A 203      62.274 154.699  37.515  1.00 14.40           O  
ATOM   1598  ND2 ASN A 203      60.463 155.411  38.680  1.00 12.93           N  
ATOM   1599  N   GLY A 204      59.729 155.004  33.582  1.00  7.66           N  
ATOM   1600  CA  GLY A 204      58.680 154.107  33.138  1.00  6.49           C  
ATOM   1601  C   GLY A 204      58.920 153.468  31.793  1.00  6.47           C  
ATOM   1602  O   GLY A 204      60.003 153.553  31.219  1.00  6.20           O  
ATOM   1603  N   GLY A 205      57.865 152.827  31.282  1.00  5.77           N  
ATOM   1604  CA  GLY A 205      57.913 152.091  30.024  1.00  6.13           C  
ATOM   1605  C   GLY A 205      58.379 152.871  28.822  1.00  5.76           C  
ATOM   1606  O   GLY A 205      58.935 152.284  27.891  1.00  6.38           O  
ATOM   1607  N   GLN A 206      58.171 154.190  28.824  1.00  5.81           N  
ATOM   1608  CA  GLN A 206      58.488 154.970  27.625  1.00  5.69           C  
ATOM   1609  C   GLN A 206      59.784 155.765  27.789  1.00  6.07           C  
ATOM   1610  O   GLN A 206      60.029 156.731  27.061  1.00  6.58           O  
ATOM   1611  CB  GLN A 206      57.320 155.909  27.277  1.00  6.16           C  
ATOM   1612  CG  GLN A 206      56.123 155.178  26.672  1.00  5.55           C  
ATOM   1613  CD  GLN A 206      55.475 154.223  27.656  1.00  7.39           C  
ATOM   1614  OE1 GLN A 206      55.495 153.010  27.447  1.00  8.29           O  
ATOM   1615  NE2 GLN A 206      54.919 154.767  28.745  1.00  5.81           N  
ATOM   1616  N   GLU A 207      60.642 155.350  28.716  1.00  6.11           N  
ATOM   1617  CA  GLU A 207      61.838 156.143  29.015  1.00  6.60           C  
ATOM   1618  C   GLU A 207      62.811 156.274  27.842  1.00  6.31           C  
ATOM   1619  O   GLU A 207      63.407 157.348  27.630  1.00  6.30           O  
ATOM   1620  CB  GLU A 207      62.580 155.584  30.241  1.00  6.70           C  
ATOM   1621  CG  GLU A 207      63.607 156.575  30.787  1.00  8.19           C  
ATOM   1622  CD  GLU A 207      64.344 156.033  31.982  1.00 10.32           C  
ATOM   1623  OE1 GLU A 207      63.893 156.295  33.121  1.00 10.58           O  
ATOM   1624  OE2 GLU A 207      65.367 155.333  31.779  1.00 12.04           O  
ATOM   1625  N   ARG A 208      62.980 155.199  27.083  1.00  6.43           N  
ATOM   1626  CA  ARG A 208      64.074 155.116  26.124  1.00  7.02           C  
ATOM   1627  C   ARG A 208      63.669 154.496  24.809  1.00  7.09           C  
ATOM   1628  O   ARG A 208      62.651 153.819  24.733  1.00  6.73           O  
ATOM   1629  CB  ARG A 208      65.197 154.274  26.706  1.00  6.99           C  
ATOM   1630  CG  ARG A 208      65.917 154.984  27.847  1.00  9.23           C  
ATOM   1631  CD  ARG A 208      66.666 154.049  28.735  1.00 13.09           C  
ATOM   1632  NE  ARG A 208      67.317 154.763  29.834  1.00 13.28           N  
ATOM   1633  CZ  ARG A 208      68.580 155.189  29.828  1.00 16.08           C  
ATOM   1634  NH1 ARG A 208      69.359 155.024  28.764  1.00 16.17           N  
ATOM   1635  NH2 ARG A 208      69.062 155.810  30.896  1.00 16.59           N  
ATOM   1636  N   LYS A 209      64.504 154.713  23.802  1.00  7.22           N  
ATOM   1637  CA  LYS A 209      64.413 154.013  22.527  1.00  7.82           C  
ATOM   1638  C   LYS A 209      65.809 153.487  22.205  1.00  7.94           C  
ATOM   1639  O   LYS A 209      66.805 153.928  22.787  1.00  8.59           O  
ATOM   1640  CB  LYS A 209      63.967 154.960  21.408  1.00  8.27           C  
ATOM   1641  CG  LYS A 209      62.517 155.416  21.509  1.00 10.44           C  
ATOM   1642  CD  LYS A 209      62.244 156.639  20.639  1.00 12.70           C  
ATOM   1643  CE  LYS A 209      62.501 156.364  19.160  1.00 15.38           C  
ATOM   1644  NZ  LYS A 209      61.280 156.021  18.420  1.00 17.28           N1+
ATOM   1645  N   PHE A 210      65.873 152.568  21.257  1.00  7.89           N  
ATOM   1646  CA  PHE A 210      67.157 152.076  20.774  1.00  8.06           C  
ATOM   1647  C   PHE A 210      67.699 152.990  19.695  1.00  8.52           C  
ATOM   1648  O   PHE A 210      66.985 153.404  18.770  1.00  8.30           O  
ATOM   1649  CB  PHE A 210      67.028 150.649  20.231  1.00  7.90           C  
ATOM   1650  CG  PHE A 210      66.783 149.628  21.307  1.00  7.99           C  
ATOM   1651  CD1 PHE A 210      65.585 148.941  21.365  1.00  8.24           C  
ATOM   1652  CD2 PHE A 210      67.750 149.391  22.284  1.00  9.05           C  
ATOM   1653  CE1 PHE A 210      65.352 147.999  22.379  1.00  8.55           C  
ATOM   1654  CE2 PHE A 210      67.531 148.475  23.316  1.00  9.21           C  
ATOM   1655  CZ  PHE A 210      66.315 147.766  23.351  1.00  8.31           C  
ATOM   1656  N   VAL A 211      68.983 153.313  19.815  1.00  8.63           N  
ATOM   1657  CA  VAL A 211      69.654 154.045  18.755  1.00  8.83           C  
ATOM   1658  C   VAL A 211      69.660 153.177  17.503  1.00  8.53           C  
ATOM   1659  O   VAL A 211      70.140 152.046  17.537  1.00 10.17           O  
ATOM   1660  CB  VAL A 211      71.107 154.382  19.146  1.00  9.22           C  
ATOM   1661  CG1 VAL A 211      71.816 155.070  17.972  1.00  9.03           C  
ATOM   1662  CG2 VAL A 211      71.154 155.247  20.410  1.00  9.77           C  
ATOM   1663  N   GLY A 212      69.102 153.688  16.410  1.00  7.97           N  
ATOM   1664  CA  GLY A 212      69.045 152.930  15.176  1.00  7.38           C  
ATOM   1665  C   GLY A 212      67.771 152.121  14.984  1.00  7.09           C  
ATOM   1666  O   GLY A 212      67.583 151.579  13.919  1.00  8.09           O  
ATOM   1667  N   GLY A 213      66.931 152.038  16.013  1.00  7.38           N  
ATOM   1668  CA  GLY A 213      65.638 151.362  15.900  1.00  6.90           C  
ATOM   1669  C   GLY A 213      65.612 149.988  16.542  1.00  7.25           C  
ATOM   1670  O   GLY A 213      66.630 149.270  16.594  1.00  7.44           O  
ATOM   1671  N   SER A 214      64.433 149.604  17.023  1.00  6.50           N  
ATOM   1672  CA  SER A 214      64.277 148.318  17.690  1.00  6.81           C  
ATOM   1673  C   SER A 214      64.339 147.118  16.753  1.00  7.07           C  
ATOM   1674  O   SER A 214      64.553 145.986  17.225  1.00  7.53           O  
ATOM   1675  CB  SER A 214      62.965 148.285  18.478  1.00  6.82           C  
ATOM   1676  OG  SER A 214      61.870 148.321  17.573  1.00  8.41           O  
ATOM   1677  N   GLY A 215      64.116 147.342  15.455  1.00  6.79           N  
ATOM   1678  CA  GLY A 215      64.119 146.263  14.478  1.00  7.49           C  
ATOM   1679  C   GLY A 215      65.474 145.580  14.432  1.00  7.71           C  
ATOM   1680  O   GLY A 215      65.600 144.419  14.036  1.00  7.73           O  
ATOM   1681  N   GLN A 216      66.496 146.311  14.862  1.00  7.87           N  
ATOM   1682  CA  GLN A 216      67.844 145.760  14.948  1.00  7.62           C  
ATOM   1683  C   GLN A 216      67.964 144.555  15.869  1.00  7.45           C  
ATOM   1684  O   GLN A 216      68.858 143.720  15.679  1.00  8.13           O  
ATOM   1685  CB  GLN A 216      68.815 146.823  15.440  1.00  8.05           C  
ATOM   1686  CG  GLN A 216      68.944 148.004  14.501  1.00  8.53           C  
ATOM   1687  CD  GLN A 216      69.859 149.052  15.081  1.00  9.00           C  
ATOM   1688  OE1 GLN A 216      71.007 149.208  14.636  1.00 10.61           O  
ATOM   1689  NE2 GLN A 216      69.377 149.761  16.090  1.00  7.50           N  
ATOM   1690  N   VAL A 217      67.103 144.454  16.874  1.00  7.29           N  
ATOM   1691  CA  VAL A 217      67.163 143.282  17.756  1.00  7.55           C  
ATOM   1692  C   VAL A 217      66.941 142.015  16.944  1.00  7.66           C  
ATOM   1693  O   VAL A 217      67.780 141.109  16.951  1.00  7.92           O  
ATOM   1694  CB  VAL A 217      66.158 143.374  18.915  1.00  6.82           C  
ATOM   1695  CG1 VAL A 217      66.163 142.087  19.747  1.00  8.66           C  
ATOM   1696  CG2 VAL A 217      66.475 144.578  19.787  1.00  8.43           C  
ATOM   1697  N   SER A 218      65.836 141.963  16.213  1.00  6.99           N  
ATOM   1698  CA  SER A 218      65.530 140.781  15.419  1.00  7.57           C  
ATOM   1699  C   SER A 218      66.522 140.618  14.267  1.00  8.06           C  
ATOM   1700  O   SER A 218      66.941 139.490  13.962  1.00  8.85           O  
ATOM   1701  CB  SER A 218      64.101 140.873  14.902  1.00  7.23           C  
ATOM   1702  OG  SER A 218      63.226 140.815  16.021  1.00  8.94           O  
ATOM   1703  N   GLU A 219      66.926 141.738  13.659  1.00  8.25           N  
ATOM   1704  CA  GLU A 219      67.841 141.699  12.513  1.00  8.85           C  
ATOM   1705  C   GLU A 219      69.205 141.135  12.931  1.00  8.86           C  
ATOM   1706  O   GLU A 219      69.785 140.292  12.222  1.00  9.46           O  
ATOM   1707  CB  GLU A 219      68.024 143.088  11.886  1.00  9.02           C  
ATOM   1708  CG  GLU A 219      66.789 143.569  11.127  1.00  9.81           C  
ATOM   1709  CD  GLU A 219      66.718 145.086  11.005  1.00 12.94           C  
ATOM   1710  OE1 GLU A 219      67.644 145.786  11.506  1.00 13.59           O  
ATOM   1711  OE2 GLU A 219      65.741 145.586  10.391  1.00 13.72           O  
ATOM   1712  N   ARG A 220      69.703 141.592  14.076  1.00  8.84           N  
ATOM   1713  CA  ARG A 220      71.018 141.148  14.526  1.00  9.09           C  
ATOM   1714  C   ARG A 220      71.014 139.693  14.960  1.00  9.72           C  
ATOM   1715  O   ARG A 220      72.018 139.003  14.777  1.00  9.12           O  
ATOM   1716  CB  ARG A 220      71.597 142.072  15.591  1.00  9.26           C  
ATOM   1717  CG  ARG A 220      72.061 143.370  14.957  1.00  9.24           C  
ATOM   1718  CD  ARG A 220      72.764 144.297  15.895  1.00 11.24           C  
ATOM   1719  NE  ARG A 220      73.088 145.534  15.201  1.00 12.88           N  
ATOM   1720  CZ  ARG A 220      73.968 146.418  15.628  1.00 13.47           C  
ATOM   1721  NH1 ARG A 220      74.622 146.208  16.764  1.00 13.09           N  
ATOM   1722  NH2 ARG A 220      74.195 147.521  14.918  1.00 14.22           N  
ATOM   1723  N   ILE A 221      69.895 139.208  15.501  1.00  8.87           N  
ATOM   1724  CA  ILE A 221      69.794 137.773  15.774  1.00  8.79           C  
ATOM   1725  C   ILE A 221      69.730 136.987  14.469  1.00  9.24           C  
ATOM   1726  O   ILE A 221      70.360 135.928  14.364  1.00 10.21           O  
ATOM   1727  CB  ILE A 221      68.617 137.433  16.692  1.00  8.80           C  
ATOM   1728  CG1 ILE A 221      68.818 138.134  18.035  1.00  8.38           C  
ATOM   1729  CG2 ILE A 221      68.513 135.901  16.883  1.00  7.10           C  
ATOM   1730  CD1 ILE A 221      67.590 138.031  18.979  1.00 10.19           C  
ATOM   1731  N   MET A 222      68.996 137.486  13.477  1.00  9.67           N  
ATOM   1732  CA  MET A 222      68.997 136.838  12.165  1.00 11.04           C  
ATOM   1733  C   MET A 222      70.422 136.743  11.610  1.00 11.95           C  
ATOM   1734  O   MET A 222      70.788 135.726  11.004  1.00 12.51           O  
ATOM   1735  CB  MET A 222      68.103 137.580  11.182  1.00 11.17           C  
ATOM   1736  CG  MET A 222      68.091 136.951   9.818  1.00 13.00           C  
ATOM   1737  SD  MET A 222      66.891 137.615   8.750  1.00 16.77           S  
ATOM   1738  CE  MET A 222      67.298 139.451   8.740  1.00 20.81           C  
ATOM   1739  N   ASP A 223      71.213 137.791  11.831  1.00 12.85           N  
ATOM   1740  CA  ASP A 223      72.591 137.823  11.350  1.00 14.00           C  
ATOM   1741  C   ASP A 223      73.374 136.679  11.980  1.00 14.08           C  
ATOM   1742  O   ASP A 223      74.127 135.980  11.294  1.00 14.93           O  
ATOM   1743  CB  ASP A 223      73.266 139.165  11.662  1.00 14.24           C  
ATOM   1744  CG  ASP A 223      72.696 140.328  10.848  1.00 15.65           C  
ATOM   1745  OD1 ASP A 223      72.030 140.106   9.811  1.00 17.73           O  
ATOM   1746  OD2 ASP A 223      72.867 141.512  11.204  1.00 18.57           O  
ATOM   1747  N   LEU A 224      73.189 136.489  13.282  1.00 14.02           N  
ATOM   1748  CA  LEU A 224      73.823 135.411  14.027  1.00 14.37           C  
ATOM   1749  C   LEU A 224      73.402 134.024  13.561  1.00 14.61           C  
ATOM   1750  O   LEU A 224      74.215 133.096  13.566  1.00 15.35           O  
ATOM   1751  CB  LEU A 224      73.500 135.520  15.512  1.00 14.60           C  
ATOM   1752  CG  LEU A 224      74.014 136.715  16.303  1.00 15.40           C  
ATOM   1753  CD1 LEU A 224      73.417 136.701  17.696  1.00 16.34           C  
ATOM   1754  CD2 LEU A 224      75.550 136.743  16.357  1.00 16.67           C  
ATOM   1755  N   LEU A 225      72.141 133.875  13.177  1.00 13.45           N  
ATOM   1756  CA  LEU A 225      71.597 132.569  12.844  1.00 14.12           C  
ATOM   1757  C   LEU A 225      71.838 132.188  11.382  1.00 15.00           C  
ATOM   1758  O   LEU A 225      71.689 131.023  11.028  1.00 14.86           O  
ATOM   1759  CB  LEU A 225      70.088 132.529  13.154  1.00 13.10           C  
ATOM   1760  CG  LEU A 225      69.696 132.596  14.633  1.00 13.47           C  
ATOM   1761  CD1 LEU A 225      68.173 132.834  14.802  1.00 13.37           C  
ATOM   1762  CD2 LEU A 225      70.106 131.339  15.376  1.00 15.06           C  
ATOM   1763  N   GLY A 226      72.163 133.176  10.540  1.00 16.07           N  
ATOM   1764  CA  GLY A 226      72.373 132.961   9.113  1.00 17.12           C  
ATOM   1765  C   GLY A 226      71.170 132.379   8.415  1.00 18.09           C  
ATOM   1766  O   GLY A 226      70.011 132.826   8.616  1.00 18.59           O  
ATOM   1767  N   ASP A 227      71.433 131.336   7.627  1.00 17.60           N  
ATOM   1768  CA  ASP A 227      70.405 130.771   6.773  1.00 17.33           C  
ATOM   1769  C   ASP A 227      69.403 129.905   7.535  1.00 15.44           C  
ATOM   1770  O   ASP A 227      68.520 129.333   6.926  1.00 15.79           O  
ATOM   1771  CB  ASP A 227      71.015 130.006   5.582  1.00 18.33           C  
ATOM   1772  CG  ASP A 227      71.801 128.775   5.998  1.00 21.58           C  
ATOM   1773  OD1 ASP A 227      71.723 128.326   7.175  1.00 25.86           O  
ATOM   1774  OD2 ASP A 227      72.552 128.171   5.191  1.00 28.02           O  
ATOM   1775  N   ARG A 228      69.547 129.819   8.857  1.00 13.82           N  
ATOM   1776  CA  ARG A 228      68.553 129.142   9.697  1.00 12.99           C  
ATOM   1777  C   ARG A 228      67.211 129.889   9.758  1.00 12.65           C  
ATOM   1778  O   ARG A 228      66.192 129.287  10.107  1.00 11.98           O  
ATOM   1779  CB  ARG A 228      69.072 128.961  11.113  1.00 12.87           C  
ATOM   1780  CG  ARG A 228      70.262 128.025  11.237  1.00 13.86           C  
ATOM   1781  CD  ARG A 228      70.861 128.021  12.626  1.00 15.58           C  
ATOM   1782  NE  ARG A 228      72.133 127.297  12.694  1.00 17.49           N  
ATOM   1783  CZ  ARG A 228      73.333 127.803  12.366  1.00 18.79           C  
ATOM   1784  NH1 ARG A 228      73.459 129.039  11.905  1.00 18.55           N  
ATOM   1785  NH2 ARG A 228      74.421 127.046  12.490  1.00 18.62           N  
ATOM   1786  N   VAL A 229      67.228 131.180   9.445  1.00 11.99           N  
ATOM   1787  CA  VAL A 229      65.996 131.960   9.348  1.00 11.72           C  
ATOM   1788  C   VAL A 229      65.486 131.908   7.914  1.00 11.45           C  
ATOM   1789  O   VAL A 229      66.199 132.290   6.979  1.00 11.39           O  
ATOM   1790  CB  VAL A 229      66.184 133.435   9.779  1.00 11.77           C  
ATOM   1791  CG1 VAL A 229      64.854 134.205   9.595  1.00 11.67           C  
ATOM   1792  CG2 VAL A 229      66.657 133.509  11.230  1.00 11.73           C  
ATOM   1793  N   LYS A 230      64.262 131.408   7.750  1.00 11.03           N  
ATOM   1794  CA  LYS A 230      63.633 131.243   6.448  1.00 10.95           C  
ATOM   1795  C   LYS A 230      62.522 132.266   6.324  1.00 11.02           C  
ATOM   1796  O   LYS A 230      61.493 132.150   6.985  1.00 11.45           O  
ATOM   1797  CB  LYS A 230      63.029 129.841   6.315  1.00 10.95           C  
ATOM   1798  CG  LYS A 230      63.958 128.721   6.781  1.00 11.61           C  
ATOM   1799  CD  LYS A 230      65.182 128.594   5.865  1.00 14.39           C  
ATOM   1800  CE  LYS A 230      66.028 127.411   6.297  1.00 17.52           C  
ATOM   1801  NZ  LYS A 230      67.320 127.396   5.546  1.00 19.61           N1+
ATOM   1802  N   LEU A 231      62.733 133.256   5.474  1.00 10.87           N  
ATOM   1803  CA  LEU A 231      61.735 134.311   5.277  1.00 10.70           C  
ATOM   1804  C   LEU A 231      60.739 133.893   4.212  1.00 10.62           C  
ATOM   1805  O   LEU A 231      61.067 133.078   3.343  1.00 10.34           O  
ATOM   1806  CB  LEU A 231      62.422 135.614   4.866  1.00 10.76           C  
ATOM   1807  CG  LEU A 231      63.491 136.175   5.808  1.00 12.21           C  
ATOM   1808  CD1 LEU A 231      64.095 137.411   5.162  1.00 13.37           C  
ATOM   1809  CD2 LEU A 231      62.889 136.507   7.194  1.00 13.59           C  
ATOM   1810  N   GLU A 232      59.532 134.461   4.280  1.00 10.40           N  
ATOM   1811  CA  GLU A 232      58.423 134.112   3.377  1.00 10.67           C  
ATOM   1812  C   GLU A 232      58.103 132.620   3.446  1.00 10.43           C  
ATOM   1813  O   GLU A 232      57.894 131.946   2.423  1.00 10.19           O  
ATOM   1814  CB  GLU A 232      58.681 134.605   1.942  1.00 11.53           C  
ATOM   1815  CG  GLU A 232      58.870 136.119   1.870  1.00 14.51           C  
ATOM   1816  CD  GLU A 232      58.866 136.649   0.445  1.00 18.92           C  
ATOM   1817  OE1 GLU A 232      59.957 136.809  -0.116  1.00 21.76           O  
ATOM   1818  OE2 GLU A 232      57.774 136.903  -0.097  1.00 22.58           O  
ATOM   1819  N   ARG A 233      58.075 132.125   4.685  1.00  9.61           N  
ATOM   1820  CA  ARG A 233      57.663 130.766   5.005  1.00  9.12           C  
ATOM   1821  C   ARG A 233      56.525 130.812   6.017  1.00  8.13           C  
ATOM   1822  O   ARG A 233      56.740 130.471   7.182  1.00  7.83           O  
ATOM   1823  CB  ARG A 233      58.824 129.988   5.614  1.00  9.49           C  
ATOM   1824  CG  ARG A 233      59.577 129.124   4.584  1.00 10.88           C  
ATOM   1825  CD  ARG A 233      60.391 129.953   3.599  1.00 13.72           C  
ATOM   1826  NE  ARG A 233      61.426 129.165   2.917  1.00 15.31           N  
ATOM   1827  CZ  ARG A 233      62.546 129.670   2.407  1.00 18.89           C  
ATOM   1828  NH1 ARG A 233      62.815 130.971   2.498  1.00 18.25           N  
ATOM   1829  NH2 ARG A 233      63.424 128.861   1.816  1.00 18.85           N  
ATOM   1830  N   PRO A 234      55.327 131.228   5.599  1.00  8.25           N  
ATOM   1831  CA  PRO A 234      54.178 131.147   6.507  1.00  8.15           C  
ATOM   1832  C   PRO A 234      53.869 129.681   6.776  1.00  8.20           C  
ATOM   1833  O   PRO A 234      53.746 128.884   5.829  1.00  8.35           O  
ATOM   1834  CB  PRO A 234      53.036 131.801   5.713  1.00  8.25           C  
ATOM   1835  CG  PRO A 234      53.705 132.538   4.596  1.00  9.74           C  
ATOM   1836  CD  PRO A 234      54.938 131.747   4.266  1.00  8.28           C  
ATOM   1837  N   VAL A 235      53.770 129.331   8.056  1.00  7.50           N  
ATOM   1838  CA  VAL A 235      53.425 127.983   8.457  1.00  7.41           C  
ATOM   1839  C   VAL A 235      51.919 127.806   8.302  1.00  7.59           C  
ATOM   1840  O   VAL A 235      51.146 128.662   8.730  1.00  7.20           O  
ATOM   1841  CB  VAL A 235      53.872 127.718   9.907  1.00  6.81           C  
ATOM   1842  CG1 VAL A 235      53.296 126.412  10.445  1.00  7.86           C  
ATOM   1843  CG2 VAL A 235      55.398 127.742  10.006  1.00  7.89           C  
ATOM   1844  N   ILE A 236      51.524 126.706   7.657  1.00  7.45           N  
ATOM   1845  CA  ILE A 236      50.120 126.379   7.399  1.00  7.85           C  
ATOM   1846  C   ILE A 236      49.641 125.112   8.105  1.00  7.84           C  
ATOM   1847  O   ILE A 236      48.427 124.875   8.176  1.00  7.92           O  
ATOM   1848  CB  ILE A 236      49.867 126.220   5.875  1.00  7.91           C  
ATOM   1849  CG1 ILE A 236      50.795 125.142   5.296  1.00  7.94           C  
ATOM   1850  CG2 ILE A 236      50.050 127.551   5.160  1.00  9.17           C  
ATOM   1851  CD1 ILE A 236      50.399 124.682   3.910  1.00 10.66           C  
ATOM   1852  N   TYR A 237      50.577 124.282   8.589  1.00  7.94           N  
ATOM   1853  CA  TYR A 237      50.225 122.927   9.016  1.00  8.30           C  
ATOM   1854  C   TYR A 237      51.271 122.375   9.955  1.00  8.49           C  
ATOM   1855  O   TYR A 237      52.475 122.466   9.681  1.00  8.20           O  
ATOM   1856  CB  TYR A 237      50.108 122.022   7.785  1.00  8.90           C  
ATOM   1857  CG  TYR A 237      49.725 120.584   8.028  1.00 10.08           C  
ATOM   1858  CD1 TYR A 237      48.493 120.250   8.600  1.00 12.25           C  
ATOM   1859  CD2 TYR A 237      50.597 119.541   7.676  1.00 13.93           C  
ATOM   1860  CE1 TYR A 237      48.122 118.913   8.788  1.00 14.22           C  
ATOM   1861  CE2 TYR A 237      50.236 118.193   7.881  1.00 15.60           C  
ATOM   1862  CZ  TYR A 237      48.996 117.896   8.431  1.00 15.67           C  
ATOM   1863  OH  TYR A 237      48.619 116.587   8.653  1.00 16.28           O  
ATOM   1864  N   ILE A 238      50.803 121.831  11.075  1.00  8.26           N  
ATOM   1865  CA  ILE A 238      51.677 121.169  12.033  1.00  8.94           C  
ATOM   1866  C   ILE A 238      51.065 119.819  12.338  1.00 10.08           C  
ATOM   1867  O   ILE A 238      49.891 119.729  12.682  1.00 10.13           O  
ATOM   1868  CB  ILE A 238      51.866 121.997  13.333  1.00  9.08           C  
ATOM   1869  CG1 ILE A 238      52.598 123.297  13.013  1.00  8.71           C  
ATOM   1870  CG2 ILE A 238      52.670 121.190  14.371  1.00  9.51           C  
ATOM   1871  CD1 ILE A 238      52.706 124.286  14.168  1.00  7.83           C  
ATOM   1872  N   ASP A 239      51.875 118.777  12.188  1.00 10.57           N  
ATOM   1873  CA  ASP A 239      51.393 117.417  12.293  1.00 11.86           C  
ATOM   1874  C   ASP A 239      52.241 116.751  13.365  1.00 11.98           C  
ATOM   1875  O   ASP A 239      53.466 116.680  13.249  1.00 12.10           O  
ATOM   1876  CB  ASP A 239      51.543 116.738  10.929  1.00 12.18           C  
ATOM   1877  CG  ASP A 239      51.125 115.283  10.930  1.00 15.56           C  
ATOM   1878  OD1 ASP A 239      50.974 114.670  12.005  1.00 15.68           O  
ATOM   1879  OD2 ASP A 239      50.945 114.667   9.852  1.00 20.58           O  
ATOM   1880  N   GLN A 240      51.575 116.298  14.424  1.00 12.76           N  
ATOM   1881  CA  GLN A 240      52.258 115.685  15.560  1.00 14.02           C  
ATOM   1882  C   GLN A 240      51.901 114.207  15.722  1.00 15.47           C  
ATOM   1883  O   GLN A 240      52.090 113.640  16.800  1.00 16.35           O  
ATOM   1884  CB  GLN A 240      51.915 116.418  16.850  1.00 13.69           C  
ATOM   1885  CG  GLN A 240      52.322 117.846  16.883  1.00 13.97           C  
ATOM   1886  CD  GLN A 240      52.312 118.370  18.293  1.00 13.84           C  
ATOM   1887  OE1 GLN A 240      53.265 118.157  19.039  1.00 12.44           O  
ATOM   1888  NE2 GLN A 240      51.224 119.029  18.677  1.00 12.96           N  
ATOM   1889  N   THR A 241      51.400 113.582  14.660  1.00 16.84           N  
ATOM   1890  CA  THR A 241      50.944 112.194  14.756  1.00 19.01           C  
ATOM   1891  C   THR A 241      52.085 111.184  14.678  1.00 20.64           C  
ATOM   1892  O   THR A 241      51.890 110.025  15.019  1.00 21.13           O  
ATOM   1893  CB  THR A 241      49.914 111.854  13.658  1.00 18.83           C  
ATOM   1894  OG1 THR A 241      50.487 112.086  12.368  1.00 19.59           O  
ATOM   1895  CG2 THR A 241      48.714 112.803  13.719  1.00 19.35           C  
ATOM   1896  N   ARG A 242      53.245 111.623  14.198  1.00 21.83           N  
ATOM   1897  CA  ARG A 242      54.392 110.732  13.992  1.00 23.69           C  
ATOM   1898  C   ARG A 242      55.498 111.010  15.008  1.00 23.82           C  
ATOM   1899  O   ARG A 242      55.370 111.889  15.870  1.00 23.90           O  
ATOM   1900  CB  ARG A 242      54.925 110.850  12.561  1.00 24.08           C  
ATOM   1901  CG  ARG A 242      53.946 110.410  11.486  1.00 27.80           C  
ATOM   1902  CD  ARG A 242      54.333 110.839  10.072  1.00 33.12           C  
ATOM   1903  NE  ARG A 242      53.168 110.898   9.179  1.00 37.79           N  
ATOM   1904  CZ  ARG A 242      52.663 109.850   8.522  1.00 40.12           C  
ATOM   1905  NH1 ARG A 242      53.215 108.648   8.650  1.00 41.28           N  
ATOM   1906  NH2 ARG A 242      51.600 109.998   7.738  1.00 40.50           N  
ATOM   1907  N   GLU A 243      56.585 110.250  14.898  1.00 24.20           N  
ATOM   1908  CA  GLU A 243      57.721 110.351  15.805  1.00 24.69           C  
ATOM   1909  C   GLU A 243      58.319 111.757  15.889  1.00 23.31           C  
ATOM   1910  O   GLU A 243      58.572 112.264  16.981  1.00 23.90           O  
ATOM   1911  CB  GLU A 243      58.793 109.355  15.366  1.00 25.36           C  
ATOM   1912  CG  GLU A 243      59.326 108.493  16.488  1.00 29.56           C  
ATOM   1913  CD  GLU A 243      60.793 108.164  16.299  1.00 33.77           C  
ATOM   1914  OE1 GLU A 243      61.217 107.926  15.139  1.00 36.00           O  
ATOM   1915  OE2 GLU A 243      61.520 108.162  17.307  1.00 35.31           O  
ATOM   1916  N   ASN A 244      58.558 112.369  14.734  1.00 22.23           N  
ATOM   1917  CA  ASN A 244      59.006 113.760  14.667  1.00 21.08           C  
ATOM   1918  C   ASN A 244      57.852 114.653  14.225  1.00 19.42           C  
ATOM   1919  O   ASN A 244      56.999 114.233  13.433  1.00 18.72           O  
ATOM   1920  CB  ASN A 244      60.159 113.923  13.675  1.00 21.88           C  
ATOM   1921  CG  ASN A 244      61.343 113.010  13.980  1.00 24.62           C  
ATOM   1922  OD1 ASN A 244      61.707 112.796  15.141  1.00 27.88           O  
ATOM   1923  ND2 ASN A 244      61.951 112.475  12.930  1.00 26.76           N  
ATOM   1924  N   VAL A 245      57.837 115.882  14.733  1.00 17.09           N  
ATOM   1925  CA  VAL A 245      56.847 116.871  14.312  1.00 15.43           C  
ATOM   1926  C   VAL A 245      57.116 117.341  12.885  1.00 14.62           C  
ATOM   1927  O   VAL A 245      58.258 117.621  12.509  1.00 14.42           O  
ATOM   1928  CB  VAL A 245      56.823 118.083  15.273  1.00 15.25           C  
ATOM   1929  CG1 VAL A 245      55.708 119.066  14.877  1.00 15.07           C  
ATOM   1930  CG2 VAL A 245      56.630 117.608  16.698  1.00 14.80           C  
ATOM   1931  N   LEU A 246      56.057 117.431  12.093  1.00 13.34           N  
ATOM   1932  CA  LEU A 246      56.180 117.920  10.730  1.00 13.05           C  
ATOM   1933  C   LEU A 246      55.548 119.302  10.663  1.00 12.05           C  
ATOM   1934  O   LEU A 246      54.409 119.479  11.106  1.00 11.61           O  
ATOM   1935  CB  LEU A 246      55.486 116.972   9.755  1.00 13.81           C  
ATOM   1936  CG  LEU A 246      56.179 115.615   9.556  1.00 17.22           C  
ATOM   1937  CD1 LEU A 246      55.273 114.653   8.785  1.00 20.07           C  
ATOM   1938  CD2 LEU A 246      57.528 115.783   8.837  1.00 19.54           C  
ATOM   1939  N   VAL A 247      56.295 120.267  10.135  1.00 10.55           N  
ATOM   1940  CA  VAL A 247      55.790 121.631   9.960  1.00 10.34           C  
ATOM   1941  C   VAL A 247      55.848 121.984   8.488  1.00 10.84           C  
ATOM   1942  O   VAL A 247      56.924 121.966   7.875  1.00 11.27           O  
ATOM   1943  CB  VAL A 247      56.606 122.654  10.780  1.00  9.44           C  
ATOM   1944  CG1 VAL A 247      56.003 124.085  10.660  1.00  8.52           C  
ATOM   1945  CG2 VAL A 247      56.698 122.225  12.247  1.00  9.72           C  
ATOM   1946  N   GLU A 248      54.696 122.333   7.934  1.00 10.47           N  
ATOM   1947  CA  GLU A 248      54.610 122.689   6.523  1.00 10.82           C  
ATOM   1948  C   GLU A 248      54.362 124.174   6.319  1.00 10.75           C  
ATOM   1949  O   GLU A 248      53.607 124.794   7.064  1.00  9.92           O  
ATOM   1950  CB  GLU A 248      53.517 121.876   5.838  1.00 11.79           C  
ATOM   1951  CG  GLU A 248      53.536 122.013   4.319  1.00 14.72           C  
ATOM   1952  CD  GLU A 248      52.555 121.082   3.623  1.00 20.03           C  
ATOM   1953  OE1 GLU A 248      51.587 120.611   4.260  1.00 22.13           O  
ATOM   1954  OE2 GLU A 248      52.763 120.820   2.424  1.00 22.86           O  
ATOM   1955  N   THR A 249      54.994 124.730   5.284  1.00 10.50           N  
ATOM   1956  CA  THR A 249      54.819 126.134   4.943  1.00 11.12           C  
ATOM   1957  C   THR A 249      53.993 126.310   3.675  1.00 11.67           C  
ATOM   1958  O   THR A 249      53.809 125.380   2.891  1.00 11.55           O  
ATOM   1959  CB  THR A 249      56.183 126.825   4.765  1.00 11.29           C  
ATOM   1960  OG1 THR A 249      56.937 126.137   3.754  1.00 12.58           O  
ATOM   1961  CG2 THR A 249      57.037 126.685   6.018  1.00 11.54           C  
ATOM   1962  N   LEU A 250      53.520 127.529   3.479  1.00 12.10           N  
ATOM   1963  CA  LEU A 250      52.698 127.888   2.338  1.00 13.26           C  
ATOM   1964  C   LEU A 250      53.422 127.711   1.002  1.00 14.79           C  
ATOM   1965  O   LEU A 250      52.794 127.383  -0.001  1.00 15.29           O  
ATOM   1966  CB  LEU A 250      52.233 129.326   2.493  1.00 13.10           C  
ATOM   1967  CG  LEU A 250      51.196 129.843   1.497  1.00 13.03           C  
ATOM   1968  CD1 LEU A 250      49.873 129.073   1.613  1.00 13.99           C  
ATOM   1969  CD2 LEU A 250      50.981 131.327   1.742  1.00 14.71           C  
ATOM   1970  N   ASN A 251      54.729 127.944   1.001  1.00 16.57           N  
ATOM   1971  CA  ASN A 251      55.538 127.837  -0.229  1.00 19.12           C  
ATOM   1972  C   ASN A 251      56.018 126.410  -0.460  1.00 20.20           C  
ATOM   1973  O   ASN A 251      57.032 126.183  -1.152  1.00 21.43           O  
ATOM   1974  CB  ASN A 251      56.723 128.817  -0.203  1.00 19.37           C  
ATOM   1975  CG  ASN A 251      57.693 128.544   0.940  1.00 21.29           C  
ATOM   1976  OD1 ASN A 251      57.279 128.332   2.085  1.00 22.42           O  
ATOM   1977  ND2 ASN A 251      58.993 128.566   0.637  1.00 22.53           N  
ATOM   1978  N   HIS A 252      55.288 125.455   0.126  1.00 20.19           N  
ATOM   1979  CA  HIS A 252      55.462 124.025  -0.132  1.00 20.58           C  
ATOM   1980  C   HIS A 252      56.805 123.426   0.327  1.00 19.73           C  
ATOM   1981  O   HIS A 252      57.445 122.662  -0.413  1.00 19.93           O  
ATOM   1982  CB  HIS A 252      55.191 123.742  -1.618  1.00 21.55           C  
ATOM   1983  CG  HIS A 252      53.973 124.443  -2.142  1.00 23.95           C  
ATOM   1984  ND1 HIS A 252      54.044 125.593  -2.904  1.00 25.98           N  
ATOM   1985  CD2 HIS A 252      52.652 124.177  -1.981  1.00 25.00           C  
ATOM   1986  CE1 HIS A 252      52.821 125.995  -3.204  1.00 27.07           C  
ATOM   1987  NE2 HIS A 252      51.959 125.153  -2.657  1.00 26.75           N  
ATOM   1988  N   GLU A 253      57.222 123.766   1.544  1.00 17.22           N  
ATOM   1989  CA  GLU A 253      58.397 123.161   2.163  1.00 16.42           C  
ATOM   1990  C   GLU A 253      57.974 122.410   3.418  1.00 16.43           C  
ATOM   1991  O   GLU A 253      57.001 122.791   4.066  1.00 15.68           O  
ATOM   1992  CB  GLU A 253      59.417 124.231   2.531  1.00 16.20           C  
ATOM   1993  CG  GLU A 253      60.093 124.849   1.323  1.00 16.28           C  
ATOM   1994  CD  GLU A 253      61.042 125.979   1.671  1.00 17.47           C  
ATOM   1995  OE1 GLU A 253      61.038 126.476   2.819  1.00 17.48           O  
ATOM   1996  OE2 GLU A 253      61.793 126.392   0.765  1.00 19.32           O  
ATOM   1997  N   MET A 254      58.695 121.341   3.743  1.00 16.16           N  
ATOM   1998  CA  MET A 254      58.415 120.559   4.943  1.00 16.79           C  
ATOM   1999  C   MET A 254      59.608 120.561   5.875  1.00 16.13           C  
ATOM   2000  O   MET A 254      60.739 120.281   5.461  1.00 16.03           O  
ATOM   2001  CB  MET A 254      58.021 119.121   4.595  1.00 17.64           C  
ATOM   2002  CG  MET A 254      57.470 118.330   5.796  1.00 21.36           C  
ATOM   2003  SD  MET A 254      55.825 118.907   6.344  1.00 28.16           S  
ATOM   2004  CE  MET A 254      54.845 118.561   4.834  1.00 25.39           C  
ATOM   2005  N   TYR A 255      59.353 120.882   7.137  1.00 15.15           N  
ATOM   2006  CA  TYR A 255      60.380 120.841   8.166  1.00 15.03           C  
ATOM   2007  C   TYR A 255      60.031 119.761   9.169  1.00 15.39           C  
ATOM   2008  O   TYR A 255      58.866 119.561   9.513  1.00 15.81           O  
ATOM   2009  CB  TYR A 255      60.568 122.223   8.826  1.00 14.59           C  
ATOM   2010  CG  TYR A 255      61.049 123.233   7.821  1.00 14.28           C  
ATOM   2011  CD1 TYR A 255      60.150 123.845   6.933  1.00 14.02           C  
ATOM   2012  CD2 TYR A 255      62.408 123.543   7.711  1.00 14.11           C  
ATOM   2013  CE1 TYR A 255      60.597 124.745   5.977  1.00 14.47           C  
ATOM   2014  CE2 TYR A 255      62.862 124.433   6.763  1.00 14.90           C  
ATOM   2015  CZ  TYR A 255      61.950 125.029   5.894  1.00 14.69           C  
ATOM   2016  OH  TYR A 255      62.396 125.914   4.945  1.00 16.31           O  
ATOM   2017  N   GLU A 256      61.051 119.035   9.608  1.00 15.36           N  
ATOM   2018  CA  GLU A 256      60.884 117.970  10.579  1.00 15.97           C  
ATOM   2019  C   GLU A 256      61.690 118.316  11.825  1.00 15.68           C  
ATOM   2020  O   GLU A 256      62.857 118.690  11.730  1.00 15.92           O  
ATOM   2021  CB  GLU A 256      61.367 116.667   9.964  1.00 16.97           C  
ATOM   2022  CG  GLU A 256      60.908 115.419  10.671  1.00 20.65           C  
ATOM   2023  CD  GLU A 256      61.143 114.177   9.831  1.00 26.00           C  
ATOM   2024  OE1 GLU A 256      61.697 113.200  10.383  1.00 30.09           O  
ATOM   2025  OE2 GLU A 256      60.797 114.186   8.619  1.00 28.25           O  
ATOM   2026  N   ALA A 257      61.061 118.212  12.992  1.00 14.74           N  
ATOM   2027  CA  ALA A 257      61.714 118.616  14.226  1.00 13.84           C  
ATOM   2028  C   ALA A 257      61.275 117.767  15.413  1.00 13.17           C  
ATOM   2029  O   ALA A 257      60.256 117.070  15.347  1.00 13.62           O  
ATOM   2030  CB  ALA A 257      61.461 120.113  14.496  1.00 14.59           C  
ATOM   2031  N   LYS A 258      62.034 117.839  16.494  1.00 12.46           N  
ATOM   2032  CA  LYS A 258      61.694 117.154  17.736  1.00 12.35           C  
ATOM   2033  C   LYS A 258      60.608 117.949  18.462  1.00 12.07           C  
ATOM   2034  O   LYS A 258      59.703 117.362  19.061  1.00 11.65           O  
ATOM   2035  CB  LYS A 258      62.906 117.021  18.655  1.00 12.91           C  
ATOM   2036  CG  LYS A 258      64.014 116.098  18.114  1.00 15.51           C  
ATOM   2037  CD  LYS A 258      65.169 116.011  19.108  1.00 17.83           C  
ATOM   2038  CE  LYS A 258      66.233 115.030  18.620  1.00 21.04           C  
ATOM   2039  NZ  LYS A 258      66.936 115.563  17.424  1.00 22.30           N1+
ATOM   2040  N   TYR A 259      60.722 119.276  18.411  1.00 10.94           N  
ATOM   2041  CA  TYR A 259      59.784 120.174  19.092  1.00 10.41           C  
ATOM   2042  C   TYR A 259      59.520 121.402  18.243  1.00  9.70           C  
ATOM   2043  O   TYR A 259      60.294 121.722  17.340  1.00  8.96           O  
ATOM   2044  CB  TYR A 259      60.352 120.643  20.431  1.00 10.68           C  
ATOM   2045  CG  TYR A 259      60.701 119.525  21.368  1.00 12.43           C  
ATOM   2046  CD1 TYR A 259      61.987 118.993  21.390  1.00 14.56           C  
ATOM   2047  CD2 TYR A 259      59.746 118.988  22.231  1.00 14.82           C  
ATOM   2048  CE1 TYR A 259      62.317 117.949  22.254  1.00 16.97           C  
ATOM   2049  CE2 TYR A 259      60.064 117.949  23.093  1.00 17.71           C  
ATOM   2050  CZ  TYR A 259      61.357 117.433  23.095  1.00 18.53           C  
ATOM   2051  OH  TYR A 259      61.683 116.403  23.956  1.00 20.90           O  
ATOM   2052  N   VAL A 260      58.434 122.108  18.572  1.00  9.07           N  
ATOM   2053  CA  VAL A 260      58.103 123.369  17.902  1.00  8.49           C  
ATOM   2054  C   VAL A 260      57.860 124.431  18.970  1.00  8.20           C  
ATOM   2055  O   VAL A 260      57.272 124.149  20.011  1.00  9.18           O  
ATOM   2056  CB  VAL A 260      56.850 123.211  17.027  1.00  8.66           C  
ATOM   2057  CG1 VAL A 260      56.324 124.580  16.481  1.00  8.79           C  
ATOM   2058  CG2 VAL A 260      57.113 122.227  15.867  1.00  8.93           C  
ATOM   2059  N   ILE A 261      58.325 125.647  18.716  1.00  7.91           N  
ATOM   2060  CA  ILE A 261      57.878 126.804  19.496  1.00  7.23           C  
ATOM   2061  C   ILE A 261      56.972 127.646  18.606  1.00  7.23           C  
ATOM   2062  O   ILE A 261      57.361 128.051  17.511  1.00  6.92           O  
ATOM   2063  CB  ILE A 261      59.059 127.635  19.961  1.00  7.44           C  
ATOM   2064  CG1 ILE A 261      59.890 126.855  20.984  1.00  7.66           C  
ATOM   2065  CG2 ILE A 261      58.582 128.985  20.589  1.00  6.66           C  
ATOM   2066  CD1 ILE A 261      61.193 127.532  21.427  1.00  8.32           C  
ATOM   2067  N   SER A 262      55.762 127.907  19.093  1.00  6.91           N  
ATOM   2068  CA  SER A 262      54.868 128.832  18.417  1.00  6.98           C  
ATOM   2069  C   SER A 262      55.134 130.225  19.004  1.00  6.76           C  
ATOM   2070  O   SER A 262      54.813 130.484  20.153  1.00  7.16           O  
ATOM   2071  CB  SER A 262      53.412 128.397  18.647  1.00  6.87           C  
ATOM   2072  OG  SER A 262      52.510 129.369  18.136  1.00  7.74           O  
ATOM   2073  N   ALA A 263      55.733 131.111  18.210  1.00  6.42           N  
ATOM   2074  CA  ALA A 263      56.086 132.449  18.694  1.00  7.21           C  
ATOM   2075  C   ALA A 263      55.270 133.523  17.957  1.00  7.01           C  
ATOM   2076  O   ALA A 263      55.792 134.568  17.578  1.00  8.24           O  
ATOM   2077  CB  ALA A 263      57.590 132.704  18.540  1.00  7.63           C  
ATOM   2078  N   ILE A 264      53.984 133.245  17.758  1.00  7.57           N  
ATOM   2079  CA  ILE A 264      53.079 134.147  17.038  1.00  6.60           C  
ATOM   2080  C   ILE A 264      51.967 134.572  18.011  1.00  6.79           C  
ATOM   2081  O   ILE A 264      51.729 133.893  19.013  1.00  7.62           O  
ATOM   2082  CB  ILE A 264      52.503 133.431  15.762  1.00  6.62           C  
ATOM   2083  CG1 ILE A 264      51.654 132.203  16.144  1.00  7.25           C  
ATOM   2084  CG2 ILE A 264      53.671 133.049  14.787  1.00  7.45           C  
ATOM   2085  CD1 ILE A 264      51.072 131.445  14.934  1.00  7.27           C  
ATOM   2086  N   PRO A 265      51.297 135.701  17.748  1.00  7.39           N  
ATOM   2087  CA  PRO A 265      50.130 136.106  18.543  1.00  7.00           C  
ATOM   2088  C   PRO A 265      49.164 134.922  18.663  1.00  6.98           C  
ATOM   2089  O   PRO A 265      49.005 134.191  17.696  1.00  6.93           O  
ATOM   2090  CB  PRO A 265      49.514 137.251  17.705  1.00  7.77           C  
ATOM   2091  CG  PRO A 265      50.681 137.841  16.964  1.00  7.40           C  
ATOM   2092  CD  PRO A 265      51.624 136.683  16.704  1.00  7.11           C  
ATOM   2093  N   PRO A 266      48.583 134.688  19.837  1.00  6.88           N  
ATOM   2094  CA  PRO A 266      47.742 133.510  20.044  1.00  6.54           C  
ATOM   2095  C   PRO A 266      46.704 133.311  18.960  1.00  5.92           C  
ATOM   2096  O   PRO A 266      46.594 132.207  18.452  1.00  5.99           O  
ATOM   2097  CB  PRO A 266      47.076 133.790  21.399  1.00  7.10           C  
ATOM   2098  CG  PRO A 266      48.109 134.572  22.108  1.00  7.57           C  
ATOM   2099  CD  PRO A 266      48.747 135.477  21.072  1.00  7.41           C  
ATOM   2100  N   THR A 267      45.965 134.356  18.590  1.00  5.50           N  
ATOM   2101  CA  THR A 267      44.932 134.162  17.576  1.00  5.89           C  
ATOM   2102  C   THR A 267      45.489 133.778  16.208  1.00  5.84           C  
ATOM   2103  O   THR A 267      44.820 133.103  15.436  1.00  5.96           O  
ATOM   2104  CB  THR A 267      43.991 135.385  17.514  1.00  5.69           C  
ATOM   2105  OG1 THR A 267      42.868 135.064  16.712  1.00  6.35           O  
ATOM   2106  CG2 THR A 267      44.639 136.578  16.804  1.00  6.76           C  
ATOM   2107  N   LEU A 268      46.722 134.185  15.900  1.00  5.68           N  
ATOM   2108  CA  LEU A 268      47.303 133.806  14.597  1.00  5.97           C  
ATOM   2109  C   LEU A 268      47.596 132.311  14.497  1.00  5.97           C  
ATOM   2110  O   LEU A 268      47.861 131.789  13.397  1.00  5.55           O  
ATOM   2111  CB  LEU A 268      48.538 134.639  14.276  1.00  6.36           C  
ATOM   2112  CG  LEU A 268      48.230 136.115  14.028  1.00  9.41           C  
ATOM   2113  CD1 LEU A 268      49.495 136.815  13.495  1.00 11.96           C  
ATOM   2114  CD2 LEU A 268      47.077 136.333  13.119  1.00 13.59           C  
ATOM   2115  N   GLY A 269      47.539 131.613  15.634  1.00  5.63           N  
ATOM   2116  CA  GLY A 269      47.518 130.150  15.622  1.00  5.95           C  
ATOM   2117  C   GLY A 269      46.398 129.591  14.749  1.00  6.47           C  
ATOM   2118  O   GLY A 269      46.485 128.458  14.271  1.00  6.88           O  
ATOM   2119  N   MET A 270      45.356 130.389  14.510  1.00  6.32           N  
ATOM   2120  CA  MET A 270      44.247 129.948  13.672  1.00  7.10           C  
ATOM   2121  C   MET A 270      44.695 129.746  12.229  1.00  6.83           C  
ATOM   2122  O   MET A 270      44.031 129.022  11.486  1.00  6.92           O  
ATOM   2123  CB  MET A 270      43.094 130.952  13.737  1.00  7.30           C  
ATOM   2124  CG  MET A 270      42.296 130.895  15.029  1.00 10.23           C  
ATOM   2125  SD  MET A 270      40.994 129.647  14.989  1.00 19.07           S  
ATOM   2126  CE  MET A 270      39.843 130.395  13.840  1.00 12.97           C  
ATOM   2127  N   LYS A 271      45.802 130.369  11.828  1.00  6.88           N  
ATOM   2128  CA  LYS A 271      46.245 130.282  10.429  1.00  7.00           C  
ATOM   2129  C   LYS A 271      46.938 128.952  10.165  1.00  7.07           C  
ATOM   2130  O   LYS A 271      47.355 128.669   9.035  1.00  8.41           O  
ATOM   2131  CB  LYS A 271      47.181 131.440  10.075  1.00  6.56           C  
ATOM   2132  CG  LYS A 271      46.569 132.816  10.361  1.00  7.73           C  
ATOM   2133  CD  LYS A 271      47.186 133.911   9.480  1.00 10.64           C  
ATOM   2134  CE  LYS A 271      46.612 133.842   8.068  1.00 10.45           C  
ATOM   2135  NZ  LYS A 271      45.185 134.235   8.103  1.00 11.83           N1+
ATOM   2136  N   ILE A 272      47.062 128.148  11.213  1.00  7.25           N  
ATOM   2137  CA  ILE A 272      47.695 126.843  11.121  1.00  7.03           C  
ATOM   2138  C   ILE A 272      46.653 125.747  11.289  1.00  7.20           C  
ATOM   2139  O   ILE A 272      45.802 125.808  12.191  1.00  7.40           O  
ATOM   2140  CB  ILE A 272      48.819 126.706  12.184  1.00  6.66           C  
ATOM   2141  CG1 ILE A 272      49.872 127.815  11.998  1.00  6.79           C  
ATOM   2142  CG2 ILE A 272      49.460 125.296  12.136  1.00  7.32           C  
ATOM   2143  CD1 ILE A 272      50.881 127.910  13.158  1.00  8.77           C  
ATOM   2144  N   HIS A 273      46.720 124.747  10.411  1.00  6.96           N  
ATOM   2145  CA  HIS A 273      45.836 123.595  10.504  1.00  7.32           C  
ATOM   2146  C   HIS A 273      46.588 122.558  11.315  1.00  8.18           C  
ATOM   2147  O   HIS A 273      47.763 122.325  11.064  1.00  7.86           O  
ATOM   2148  CB  HIS A 273      45.477 123.085   9.105  1.00  7.35           C  
ATOM   2149  CG  HIS A 273      44.716 124.089   8.299  1.00  7.77           C  
ATOM   2150  ND1 HIS A 273      43.417 123.892   7.895  1.00  7.72           N  
ATOM   2151  CD2 HIS A 273      45.067 125.319   7.852  1.00  8.40           C  
ATOM   2152  CE1 HIS A 273      43.001 124.951   7.222  1.00  7.49           C  
ATOM   2153  NE2 HIS A 273      43.983 125.835   7.189  1.00  8.18           N  
ATOM   2154  N   PHE A 274      45.933 121.997  12.326  1.00  8.25           N  
ATOM   2155  CA  PHE A 274      46.620 121.103  13.263  1.00  8.86           C  
ATOM   2156  C   PHE A 274      46.155 119.661  13.115  1.00  9.46           C  
ATOM   2157  O   PHE A 274      44.959 119.392  12.937  1.00  9.37           O  
ATOM   2158  CB  PHE A 274      46.402 121.566  14.708  1.00  8.35           C  
ATOM   2159  CG  PHE A 274      47.129 122.823  15.046  1.00  8.81           C  
ATOM   2160  CD1 PHE A 274      46.509 124.067  14.873  1.00  9.73           C  
ATOM   2161  CD2 PHE A 274      48.442 122.778  15.518  1.00  9.30           C  
ATOM   2162  CE1 PHE A 274      47.200 125.242  15.184  1.00  9.09           C  
ATOM   2163  CE2 PHE A 274      49.139 123.945  15.834  1.00  8.80           C  
ATOM   2164  CZ  PHE A 274      48.517 125.178  15.655  1.00  8.96           C  
ATOM   2165  N   ASN A 275      47.129 118.753  13.181  1.00  9.73           N  
ATOM   2166  CA  ASN A 275      46.867 117.322  13.188  1.00 10.95           C  
ATOM   2167  C   ASN A 275      47.729 116.703  14.289  1.00 11.18           C  
ATOM   2168  O   ASN A 275      48.954 116.828  14.256  1.00 11.86           O  
ATOM   2169  CB  ASN A 275      47.168 116.713  11.823  1.00 11.58           C  
ATOM   2170  CG  ASN A 275      46.757 115.260  11.735  1.00 14.16           C  
ATOM   2171  OD1 ASN A 275      45.898 114.799  12.479  1.00 15.08           O  
ATOM   2172  ND2 ASN A 275      47.376 114.526  10.811  1.00 17.00           N  
ATOM   2173  N   PRO A 276      47.116 116.101  15.307  1.00 10.74           N  
ATOM   2174  CA  PRO A 276      45.661 116.042  15.486  1.00 10.69           C  
ATOM   2175  C   PRO A 276      45.117 117.430  15.853  1.00 10.37           C  
ATOM   2176  O   PRO A 276      45.910 118.339  16.102  1.00  9.57           O  
ATOM   2177  CB  PRO A 276      45.513 115.103  16.690  1.00 10.91           C  
ATOM   2178  CG  PRO A 276      46.779 115.285  17.449  1.00 11.56           C  
ATOM   2179  CD  PRO A 276      47.838 115.426  16.406  1.00 10.67           C  
ATOM   2180  N   PRO A 277      43.802 117.586  15.907  1.00 10.36           N  
ATOM   2181  CA  PRO A 277      43.226 118.894  16.248  1.00  9.79           C  
ATOM   2182  C   PRO A 277      43.697 119.341  17.637  1.00  9.52           C  
ATOM   2183  O   PRO A 277      44.031 118.521  18.519  1.00  9.47           O  
ATOM   2184  CB  PRO A 277      41.715 118.629  16.263  1.00  9.92           C  
ATOM   2185  CG  PRO A 277      41.519 117.356  15.482  1.00 11.33           C  
ATOM   2186  CD  PRO A 277      42.770 116.558  15.659  1.00  9.81           C  
ATOM   2187  N   LEU A 278      43.737 120.647  17.836  1.00  9.05           N  
ATOM   2188  CA  LEU A 278      44.103 121.173  19.145  1.00  9.17           C  
ATOM   2189  C   LEU A 278      43.094 120.676  20.182  1.00  8.91           C  
ATOM   2190  O   LEU A 278      41.946 120.419  19.835  1.00  9.31           O  
ATOM   2191  CB  LEU A 278      44.093 122.696  19.115  1.00  8.82           C  
ATOM   2192  CG  LEU A 278      45.108 123.387  18.213  1.00  9.39           C  
ATOM   2193  CD1 LEU A 278      44.825 124.869  18.292  1.00 10.08           C  
ATOM   2194  CD2 LEU A 278      46.533 123.069  18.691  1.00  8.30           C  
ATOM   2195  N   PRO A 279      43.496 120.560  21.449  1.00  9.71           N  
ATOM   2196  CA  PRO A 279      42.524 120.258  22.506  1.00  9.98           C  
ATOM   2197  C   PRO A 279      41.465 121.371  22.524  1.00  9.84           C  
ATOM   2198  O   PRO A 279      41.764 122.502  22.105  1.00  8.78           O  
ATOM   2199  CB  PRO A 279      43.352 120.293  23.795  1.00 10.17           C  
ATOM   2200  CG  PRO A 279      44.773 120.243  23.370  1.00 11.32           C  
ATOM   2201  CD  PRO A 279      44.863 120.745  21.969  1.00  9.77           C  
ATOM   2202  N   MET A 280      40.256 121.042  22.986  1.00  9.81           N  
ATOM   2203  CA  MET A 280      39.118 121.961  22.953  1.00  9.98           C  
ATOM   2204  C   MET A 280      39.418 123.366  23.489  1.00  8.38           C  
ATOM   2205  O   MET A 280      39.022 124.360  22.880  1.00  7.78           O  
ATOM   2206  CB  MET A 280      37.925 121.396  23.736  1.00 10.89           C  
ATOM   2207  CG  MET A 280      37.107 122.502  24.440  1.00 15.61           C  
ATOM   2208  SD  MET A 280      36.075 121.876  25.747  1.00 23.66           S  
ATOM   2209  CE  MET A 280      36.309 120.203  25.359  1.00 20.73           C  
ATOM   2210  N   MET A 281      40.070 123.458  24.641  1.00  7.75           N  
ATOM   2211  CA  MET A 281      40.245 124.769  25.256  1.00  7.35           C  
ATOM   2212  C   MET A 281      41.094 125.682  24.405  1.00  6.72           C  
ATOM   2213  O   MET A 281      40.728 126.828  24.193  1.00  6.73           O  
ATOM   2214  CB  MET A 281      40.809 124.657  26.670  1.00  8.19           C  
ATOM   2215  CG  MET A 281      39.857 123.950  27.595  1.00  9.81           C  
ATOM   2216  SD  MET A 281      38.262 124.882  27.766  1.00 18.22           S  
ATOM   2217  CE  MET A 281      38.828 126.118  28.643  1.00 12.18           C  
ATOM   2218  N   ARG A 282      42.209 125.176  23.891  1.00  6.19           N  
ATOM   2219  CA  ARG A 282      43.013 125.992  22.998  1.00  5.96           C  
ATOM   2220  C   ARG A 282      42.304 126.268  21.664  1.00  5.85           C  
ATOM   2221  O   ARG A 282      42.379 127.386  21.130  1.00  5.67           O  
ATOM   2222  CB  ARG A 282      44.397 125.391  22.758  1.00  6.20           C  
ATOM   2223  CG  ARG A 282      45.306 126.443  22.111  1.00  6.69           C  
ATOM   2224  CD  ARG A 282      46.749 126.053  21.809  1.00  6.29           C  
ATOM   2225  NE  ARG A 282      47.399 127.261  21.293  1.00  6.02           N  
ATOM   2226  CZ  ARG A 282      47.941 128.201  22.064  1.00  6.03           C  
ATOM   2227  NH1 ARG A 282      47.989 128.040  23.376  1.00  6.67           N  
ATOM   2228  NH2 ARG A 282      48.461 129.302  21.519  1.00  8.19           N  
ATOM   2229  N   ASN A 283      41.590 125.273  21.140  1.00  5.24           N  
ATOM   2230  CA  ASN A 283      40.855 125.457  19.880  1.00  5.59           C  
ATOM   2231  C   ASN A 283      39.919 126.679  19.944  1.00  5.45           C  
ATOM   2232  O   ASN A 283      39.875 127.504  19.024  1.00  5.02           O  
ATOM   2233  CB  ASN A 283      40.048 124.197  19.570  1.00  5.39           C  
ATOM   2234  CG  ASN A 283      39.266 124.313  18.300  1.00  8.41           C  
ATOM   2235  OD1 ASN A 283      39.827 124.647  17.249  1.00  8.98           O  
ATOM   2236  ND2 ASN A 283      37.954 124.077  18.380  1.00  5.83           N  
ATOM   2237  N   GLN A 284      39.183 126.798  21.048  1.00  5.11           N  
ATOM   2238  CA  GLN A 284      38.297 127.947  21.226  1.00  5.20           C  
ATOM   2239  C   GLN A 284      39.028 129.202  21.689  1.00  5.24           C  
ATOM   2240  O   GLN A 284      38.655 130.318  21.278  1.00  5.59           O  
ATOM   2241  CB  GLN A 284      37.170 127.608  22.189  1.00  5.65           C  
ATOM   2242  CG  GLN A 284      36.127 126.712  21.544  1.00  5.93           C  
ATOM   2243  CD  GLN A 284      34.777 126.887  22.167  1.00  6.06           C  
ATOM   2244  OE1 GLN A 284      34.645 126.791  23.391  1.00  7.05           O  
ATOM   2245  NE2 GLN A 284      33.764 127.138  21.340  1.00  5.78           N  
ATOM   2246  N   MET A 285      40.054 129.043  22.517  1.00  4.88           N  
ATOM   2247  CA  MET A 285      40.787 130.202  23.031  1.00  5.30           C  
ATOM   2248  C   MET A 285      41.316 131.099  21.903  1.00  5.41           C  
ATOM   2249  O   MET A 285      41.251 132.329  22.000  1.00  4.39           O  
ATOM   2250  CB  MET A 285      41.963 129.791  23.923  1.00  5.63           C  
ATOM   2251  CG  MET A 285      42.743 130.998  24.509  1.00  8.76           C  
ATOM   2252  SD  MET A 285      44.110 131.603  23.422  1.00 16.35           S  
ATOM   2253  CE  MET A 285      45.342 130.311  23.568  1.00 13.54           C  
ATOM   2254  N   ILE A 286      41.839 130.477  20.846  1.00  5.12           N  
ATOM   2255  CA  ILE A 286      42.508 131.243  19.798  1.00  4.95           C  
ATOM   2256  C   ILE A 286      41.532 131.980  18.889  1.00  5.24           C  
ATOM   2257  O   ILE A 286      41.980 132.722  18.018  1.00  5.00           O  
ATOM   2258  CB  ILE A 286      43.509 130.376  18.970  1.00  5.41           C  
ATOM   2259  CG1 ILE A 286      42.804 129.187  18.289  1.00  5.86           C  
ATOM   2260  CG2 ILE A 286      44.655 129.916  19.862  1.00  4.99           C  
ATOM   2261  CD1 ILE A 286      43.724 128.406  17.300  1.00  6.68           C  
ATOM   2262  N   THR A 287      40.220 131.796  19.112  1.00  4.62           N  
ATOM   2263  CA  THR A 287      39.171 132.592  18.449  1.00  4.65           C  
ATOM   2264  C   THR A 287      38.618 133.711  19.335  1.00  5.21           C  
ATOM   2265  O   THR A 287      37.725 134.467  18.907  1.00  4.66           O  
ATOM   2266  CB  THR A 287      37.981 131.709  18.035  1.00  5.22           C  
ATOM   2267  OG1 THR A 287      37.306 131.245  19.215  1.00  5.19           O  
ATOM   2268  CG2 THR A 287      38.444 130.420  17.326  1.00  6.73           C  
ATOM   2269  N   ARG A 288      39.168 133.823  20.547  1.00  4.11           N  
ATOM   2270  CA  ARG A 288      38.604 134.693  21.592  1.00  4.60           C  
ATOM   2271  C   ARG A 288      39.523 135.834  22.011  1.00  4.89           C  
ATOM   2272  O   ARG A 288      39.222 136.565  22.965  1.00  5.57           O  
ATOM   2273  CB  ARG A 288      38.225 133.858  22.824  1.00  4.41           C  
ATOM   2274  CG  ARG A 288      36.913 133.083  22.587  1.00  4.89           C  
ATOM   2275  CD  ARG A 288      36.761 131.861  23.474  1.00  5.15           C  
ATOM   2276  NE  ARG A 288      35.367 131.517  23.729  1.00  5.16           N  
ATOM   2277  CZ  ARG A 288      34.582 130.897  22.857  1.00  5.55           C  
ATOM   2278  NH1 ARG A 288      35.048 130.552  21.650  1.00  4.80           N  
ATOM   2279  NH2 ARG A 288      33.342 130.604  23.209  1.00  4.45           N  
ATOM   2280  N   VAL A 289      40.630 135.993  21.304  1.00  4.89           N  
ATOM   2281  CA  VAL A 289      41.725 136.842  21.801  1.00  5.12           C  
ATOM   2282  C   VAL A 289      42.253 137.751  20.674  1.00  4.32           C  
ATOM   2283  O   VAL A 289      43.270 137.487  20.061  1.00  4.93           O  
ATOM   2284  CB  VAL A 289      42.877 135.998  22.418  1.00  5.38           C  
ATOM   2285  CG1 VAL A 289      42.458 135.408  23.771  1.00  7.86           C  
ATOM   2286  CG2 VAL A 289      43.325 134.883  21.467  1.00  6.46           C  
ATOM   2287  N   PRO A 290      41.532 138.837  20.409  1.00  4.42           N  
ATOM   2288  CA  PRO A 290      41.923 139.778  19.354  1.00  4.41           C  
ATOM   2289  C   PRO A 290      43.045 140.668  19.809  1.00  3.73           C  
ATOM   2290  O   PRO A 290      43.300 140.778  21.024  1.00  4.28           O  
ATOM   2291  CB  PRO A 290      40.663 140.652  19.169  1.00  4.23           C  
ATOM   2292  CG  PRO A 290      39.982 140.589  20.518  1.00  5.15           C  
ATOM   2293  CD  PRO A 290      40.284 139.233  21.080  1.00  5.09           C  
ATOM   2294  N   LEU A 291      43.696 141.310  18.839  1.00  4.47           N  
ATOM   2295  CA  LEU A 291      44.683 142.345  19.135  1.00  4.62           C  
ATOM   2296  C   LEU A 291      44.045 143.718  18.952  1.00  5.20           C  
ATOM   2297  O   LEU A 291      43.078 143.857  18.201  1.00  5.38           O  
ATOM   2298  CB  LEU A 291      45.917 142.213  18.231  1.00  5.20           C  
ATOM   2299  CG  LEU A 291      46.870 141.034  18.575  1.00  4.18           C  
ATOM   2300  CD1 LEU A 291      46.436 139.690  17.871  1.00  5.97           C  
ATOM   2301  CD2 LEU A 291      48.329 141.393  18.238  1.00  5.35           C  
ATOM   2302  N   GLY A 292      44.639 144.728  19.591  1.00  4.61           N  
ATOM   2303  CA  GLY A 292      44.113 146.076  19.556  1.00  4.70           C  
ATOM   2304  C   GLY A 292      44.334 146.746  18.212  1.00  4.48           C  
ATOM   2305  O   GLY A 292      44.852 146.138  17.274  1.00  4.28           O  
ATOM   2306  N   SER A 293      43.911 147.997  18.135  1.00  4.68           N  
ATOM   2307  CA  SER A 293      43.905 148.751  16.883  1.00  4.88           C  
ATOM   2308  C   SER A 293      44.647 150.053  17.094  1.00  4.50           C  
ATOM   2309  O   SER A 293      44.350 150.808  18.017  1.00  4.61           O  
ATOM   2310  CB  SER A 293      42.457 149.058  16.439  1.00  4.96           C  
ATOM   2311  OG  SER A 293      41.672 147.870  16.301  1.00  6.13           O  
ATOM   2312  N   VAL A 294      45.605 150.334  16.215  1.00  4.90           N  
ATOM   2313  CA  VAL A 294      46.387 151.563  16.346  1.00  4.97           C  
ATOM   2314  C   VAL A 294      47.025 151.952  15.023  1.00  5.61           C  
ATOM   2315  O   VAL A 294      47.401 151.082  14.236  1.00  5.54           O  
ATOM   2316  CB  VAL A 294      47.453 151.436  17.475  1.00  4.73           C  
ATOM   2317  CG1 VAL A 294      48.466 150.249  17.196  1.00  6.31           C  
ATOM   2318  CG2 VAL A 294      48.177 152.771  17.695  1.00  4.70           C  
ATOM   2319  N   ILE A 295      47.098 153.262  14.761  1.00  5.12           N  
ATOM   2320  CA  ILE A 295      47.942 153.777  13.688  1.00  5.14           C  
ATOM   2321  C   ILE A 295      49.023 154.581  14.382  1.00  5.19           C  
ATOM   2322  O   ILE A 295      48.725 155.486  15.165  1.00  5.85           O  
ATOM   2323  CB  ILE A 295      47.155 154.673  12.698  1.00  5.36           C  
ATOM   2324  CG1 ILE A 295      45.872 153.978  12.232  1.00  5.15           C  
ATOM   2325  CG2 ILE A 295      48.065 155.019  11.489  1.00  5.11           C  
ATOM   2326  CD1 ILE A 295      44.980 154.877  11.340  1.00  6.21           C  
ATOM   2327  N   LYS A 296      50.279 154.207  14.154  1.00  4.78           N  
ATOM   2328  CA  LYS A 296      51.398 154.966  14.689  1.00  4.60           C  
ATOM   2329  C   LYS A 296      51.820 155.978  13.641  1.00  4.63           C  
ATOM   2330  O   LYS A 296      52.100 155.603  12.518  1.00  5.05           O  
ATOM   2331  CB  LYS A 296      52.565 154.039  15.060  1.00  4.53           C  
ATOM   2332  CG  LYS A 296      53.693 154.782  15.762  1.00  5.22           C  
ATOM   2333  CD  LYS A 296      54.687 153.789  16.365  1.00  6.07           C  
ATOM   2334  CE  LYS A 296      55.676 154.544  17.228  1.00 10.11           C  
ATOM   2335  NZ  LYS A 296      56.716 153.627  17.769  1.00 11.85           N1+
ATOM   2336  N   CYS A 297      51.847 157.261  14.009  1.00  4.99           N  
ATOM   2337  CA  CYS A 297      52.033 158.325  13.027  1.00  5.15           C  
ATOM   2338  C   CYS A 297      53.187 159.222  13.440  1.00  5.28           C  
ATOM   2339  O   CYS A 297      53.267 159.653  14.592  1.00  5.23           O  
ATOM   2340  CB  CYS A 297      50.776 159.186  12.938  1.00  5.94           C  
ATOM   2341  SG  CYS A 297      49.263 158.273  12.614  1.00  7.85           S  
ATOM   2342  N   ILE A 298      54.090 159.520  12.515  1.00  4.63           N  
ATOM   2343  CA  ILE A 298      55.225 160.364  12.901  1.00  4.85           C  
ATOM   2344  C   ILE A 298      55.274 161.547  11.931  1.00  5.23           C  
ATOM   2345  O   ILE A 298      55.414 161.359  10.720  1.00  5.50           O  
ATOM   2346  CB  ILE A 298      56.574 159.568  12.894  1.00  5.16           C  
ATOM   2347  CG1 ILE A 298      56.501 158.350  13.826  1.00  6.98           C  
ATOM   2348  CG2 ILE A 298      57.710 160.483  13.398  1.00  6.25           C  
ATOM   2349  CD1 ILE A 298      56.080 157.081  13.125  1.00 10.35           C  
ATOM   2350  N   VAL A 299      55.121 162.746  12.478  1.00  5.19           N  
ATOM   2351  CA  VAL A 299      55.167 163.982  11.704  1.00  5.24           C  
ATOM   2352  C   VAL A 299      56.510 164.636  11.955  1.00  5.48           C  
ATOM   2353  O   VAL A 299      56.878 164.883  13.110  1.00  5.53           O  
ATOM   2354  CB  VAL A 299      54.035 164.959  12.122  1.00  5.41           C  
ATOM   2355  CG1 VAL A 299      54.098 166.244  11.279  1.00  5.62           C  
ATOM   2356  CG2 VAL A 299      52.654 164.276  11.963  1.00  5.67           C  
ATOM   2357  N   TYR A 300      57.212 164.926  10.859  1.00  5.43           N  
ATOM   2358  CA  TYR A 300      58.563 165.514  10.898  1.00  5.78           C  
ATOM   2359  C   TYR A 300      58.510 166.993  10.661  1.00  5.73           C  
ATOM   2360  O   TYR A 300      57.718 167.462   9.842  1.00  6.03           O  
ATOM   2361  CB  TYR A 300      59.471 164.870   9.835  1.00  5.63           C  
ATOM   2362  CG  TYR A 300      59.733 163.437  10.172  1.00  5.72           C  
ATOM   2363  CD1 TYR A 300      58.802 162.454   9.845  1.00  5.93           C  
ATOM   2364  CD2 TYR A 300      60.884 163.061  10.890  1.00  6.32           C  
ATOM   2365  CE1 TYR A 300      59.025 161.122  10.201  1.00  5.50           C  
ATOM   2366  CE2 TYR A 300      61.105 161.721  11.248  1.00  6.25           C  
ATOM   2367  CZ  TYR A 300      60.163 160.776  10.900  1.00  7.22           C  
ATOM   2368  OH  TYR A 300      60.336 159.456  11.239  1.00  8.14           O  
ATOM   2369  N   TYR A 301      59.401 167.707  11.347  1.00  6.81           N  
ATOM   2370  CA  TYR A 301      59.507 169.154  11.228  1.00  7.46           C  
ATOM   2371  C   TYR A 301      60.964 169.587  11.056  1.00  8.15           C  
ATOM   2372  O   TYR A 301      61.886 168.831  11.354  1.00  8.28           O  
ATOM   2373  CB  TYR A 301      58.944 169.814  12.473  1.00  7.53           C  
ATOM   2374  CG  TYR A 301      57.449 169.623  12.624  1.00  6.74           C  
ATOM   2375  CD1 TYR A 301      56.932 168.644  13.484  1.00  6.24           C  
ATOM   2376  CD2 TYR A 301      56.559 170.411  11.901  1.00  6.90           C  
ATOM   2377  CE1 TYR A 301      55.555 168.466  13.626  1.00  7.14           C  
ATOM   2378  CE2 TYR A 301      55.169 170.240  12.026  1.00  5.37           C  
ATOM   2379  CZ  TYR A 301      54.677 169.271  12.896  1.00  7.16           C  
ATOM   2380  OH  TYR A 301      53.312 169.131  13.044  1.00  6.19           O  
ATOM   2381  N   LYS A 302      61.159 170.824  10.607  1.00  9.31           N  
ATOM   2382  CA  LYS A 302      62.520 171.372  10.458  1.00 10.96           C  
ATOM   2383  C   LYS A 302      63.277 171.422  11.776  1.00 11.12           C  
ATOM   2384  O   LYS A 302      64.482 171.131  11.818  1.00 11.55           O  
ATOM   2385  CB  LYS A 302      62.465 172.765   9.833  1.00 12.02           C  
ATOM   2386  CG  LYS A 302      63.811 173.274   9.359  1.00 16.31           C  
ATOM   2387  CD  LYS A 302      63.668 174.664   8.771  1.00 22.95           C  
ATOM   2388  CE  LYS A 302      65.043 175.304   8.561  1.00 27.21           C  
ATOM   2389  NZ  LYS A 302      65.096 176.015   7.259  1.00 30.35           N1+
ATOM   2390  N   GLU A 303      62.572 171.774  12.856  1.00 11.11           N  
ATOM   2391  CA  GLU A 303      63.164 171.892  14.187  1.00 11.89           C  
ATOM   2392  C   GLU A 303      62.179 171.393  15.221  1.00 10.87           C  
ATOM   2393  O   GLU A 303      60.969 171.389  14.955  1.00 10.96           O  
ATOM   2394  CB  GLU A 303      63.499 173.344  14.507  1.00 13.14           C  
ATOM   2395  CG  GLU A 303      64.571 173.924  13.600  1.00 18.53           C  
ATOM   2396  CD  GLU A 303      64.816 175.403  13.837  1.00 26.01           C  
ATOM   2397  OE1 GLU A 303      64.002 176.065  14.527  1.00 29.11           O  
ATOM   2398  OE2 GLU A 303      65.833 175.905  13.310  1.00 30.92           O  
ATOM   2399  N   PRO A 304      62.672 170.986  16.391  1.00 10.41           N  
ATOM   2400  CA  PRO A 304      61.778 170.618  17.491  1.00  9.79           C  
ATOM   2401  C   PRO A 304      61.279 171.908  18.143  1.00  8.99           C  
ATOM   2402  O   PRO A 304      61.642 172.240  19.276  1.00  9.50           O  
ATOM   2403  CB  PRO A 304      62.676 169.809  18.430  1.00  9.91           C  
ATOM   2404  CG  PRO A 304      64.083 170.281  18.154  1.00 11.03           C  
ATOM   2405  CD  PRO A 304      64.099 170.824  16.754  1.00 10.51           C  
ATOM   2406  N   PHE A 305      60.439 172.624  17.405  1.00  8.34           N  
ATOM   2407  CA  PHE A 305      59.994 173.970  17.782  1.00  8.28           C  
ATOM   2408  C   PHE A 305      59.249 174.025  19.112  1.00  8.09           C  
ATOM   2409  O   PHE A 305      59.214 175.067  19.771  1.00  9.01           O  
ATOM   2410  CB  PHE A 305      59.131 174.578  16.665  1.00  7.94           C  
ATOM   2411  CG  PHE A 305      57.845 173.821  16.416  1.00  8.34           C  
ATOM   2412  CD1 PHE A 305      57.777 172.840  15.429  1.00  7.60           C  
ATOM   2413  CD2 PHE A 305      56.716 174.086  17.181  1.00  7.79           C  
ATOM   2414  CE1 PHE A 305      56.596 172.121  15.193  1.00  6.89           C  
ATOM   2415  CE2 PHE A 305      55.526 173.371  16.961  1.00  7.70           C  
ATOM   2416  CZ  PHE A 305      55.471 172.377  15.980  1.00  7.59           C  
ATOM   2417  N   TRP A 306      58.638 172.915  19.495  1.00  7.48           N  
ATOM   2418  CA  TRP A 306      57.890 172.881  20.745  1.00  7.66           C  
ATOM   2419  C   TRP A 306      58.801 173.114  21.934  1.00  8.19           C  
ATOM   2420  O   TRP A 306      58.376 173.666  22.942  1.00  8.23           O  
ATOM   2421  CB  TRP A 306      57.164 171.542  20.893  1.00  7.39           C  
ATOM   2422  CG  TRP A 306      58.021 170.344  20.556  1.00  7.31           C  
ATOM   2423  CD1 TRP A 306      58.738 169.562  21.431  1.00  5.94           C  
ATOM   2424  CD2 TRP A 306      58.235 169.784  19.254  1.00  6.26           C  
ATOM   2425  NE1 TRP A 306      59.378 168.557  20.746  1.00  5.71           N  
ATOM   2426  CE2 TRP A 306      59.086 168.664  19.412  1.00  5.71           C  
ATOM   2427  CE3 TRP A 306      57.788 170.117  17.963  1.00  5.32           C  
ATOM   2428  CZ2 TRP A 306      59.504 167.864  18.324  1.00  5.11           C  
ATOM   2429  CZ3 TRP A 306      58.200 169.337  16.880  1.00  7.33           C  
ATOM   2430  CH2 TRP A 306      59.051 168.210  17.073  1.00  6.75           C  
ATOM   2431  N   ARG A 307      60.061 172.696  21.824  1.00  9.03           N  
ATOM   2432  CA  ARG A 307      61.014 172.870  22.925  1.00  9.27           C  
ATOM   2433  C   ARG A 307      61.253 174.344  23.241  1.00 10.38           C  
ATOM   2434  O   ARG A 307      61.450 174.711  24.401  1.00  9.93           O  
ATOM   2435  CB  ARG A 307      62.330 172.185  22.598  1.00  9.70           C  
ATOM   2436  CG  ARG A 307      62.198 170.681  22.431  1.00  8.88           C  
ATOM   2437  CD  ARG A 307      63.534 170.019  22.174  1.00 11.54           C  
ATOM   2438  NE  ARG A 307      63.376 168.599  21.873  1.00  9.99           N  
ATOM   2439  CZ  ARG A 307      64.392 167.787  21.610  1.00 12.09           C  
ATOM   2440  NH1 ARG A 307      65.646 168.262  21.589  1.00 10.95           N  
ATOM   2441  NH2 ARG A 307      64.164 166.505  21.376  1.00  9.44           N  
ATOM   2442  N   LYS A 308      61.187 175.185  22.206  1.00 11.18           N  
ATOM   2443  CA  LYS A 308      61.392 176.626  22.381  1.00 12.89           C  
ATOM   2444  C   LYS A 308      60.270 177.270  23.178  1.00 13.02           C  
ATOM   2445  O   LYS A 308      60.471 178.335  23.782  1.00 13.74           O  
ATOM   2446  CB  LYS A 308      61.533 177.319  21.025  1.00 12.84           C  
ATOM   2447  CG  LYS A 308      62.758 176.883  20.237  1.00 17.21           C  
ATOM   2448  CD  LYS A 308      62.854 177.588  18.854  1.00 22.94           C  
ATOM   2449  CE  LYS A 308      61.605 178.425  18.501  1.00 26.76           C  
ATOM   2450  NZ  LYS A 308      61.033 178.150  17.132  1.00 28.61           N1+
ATOM   2451  N   LYS A 309      59.099 176.624  23.172  1.00 12.45           N  
ATOM   2452  CA  LYS A 309      57.952 177.042  23.974  1.00 12.62           C  
ATOM   2453  C   LYS A 309      57.878 176.328  25.311  1.00 11.56           C  
ATOM   2454  O   LYS A 309      56.854 176.413  25.994  1.00 12.38           O  
ATOM   2455  CB  LYS A 309      56.673 176.787  23.199  1.00 13.11           C  
ATOM   2456  CG  LYS A 309      56.651 177.531  21.884  1.00 16.58           C  
ATOM   2457  CD  LYS A 309      55.269 177.899  21.547  1.00 21.86           C  
ATOM   2458  CE  LYS A 309      55.264 178.966  20.479  1.00 23.84           C  
ATOM   2459  NZ  LYS A 309      53.892 179.048  19.956  1.00 23.51           N1+
ATOM   2460  N   ASP A 310      58.957 175.628  25.671  1.00 10.52           N  
ATOM   2461  CA  ASP A 310      59.045 174.876  26.924  1.00 10.28           C  
ATOM   2462  C   ASP A 310      58.001 173.767  26.998  1.00  9.21           C  
ATOM   2463  O   ASP A 310      57.403 173.527  28.049  1.00  9.49           O  
ATOM   2464  CB  ASP A 310      58.954 175.823  28.135  1.00 10.91           C  
ATOM   2465  CG  ASP A 310      59.490 175.211  29.393  1.00 13.35           C  
ATOM   2466  OD1 ASP A 310      60.421 174.378  29.319  1.00 15.87           O  
ATOM   2467  OD2 ASP A 310      59.035 175.522  30.514  1.00 17.52           O  
ATOM   2468  N   TYR A 311      57.795 173.108  25.859  1.00  8.58           N  
ATOM   2469  CA  TYR A 311      57.046 171.865  25.769  1.00  8.19           C  
ATOM   2470  C   TYR A 311      57.979 170.746  25.333  1.00  7.92           C  
ATOM   2471  O   TYR A 311      58.750 170.912  24.377  1.00  7.80           O  
ATOM   2472  CB  TYR A 311      55.963 171.989  24.722  1.00  7.60           C  
ATOM   2473  CG  TYR A 311      54.941 173.059  24.989  1.00  8.04           C  
ATOM   2474  CD1 TYR A 311      54.425 173.797  23.932  1.00  9.84           C  
ATOM   2475  CD2 TYR A 311      54.432 173.286  26.271  1.00  9.40           C  
ATOM   2476  CE1 TYR A 311      53.455 174.780  24.135  1.00 10.81           C  
ATOM   2477  CE2 TYR A 311      53.450 174.273  26.487  1.00 10.22           C  
ATOM   2478  CZ  TYR A 311      52.984 175.014  25.407  1.00 12.31           C  
ATOM   2479  OH  TYR A 311      52.001 175.966  25.569  1.00 14.24           O  
ATOM   2480  N   CYS A 312      57.914 169.607  26.010  1.00  7.39           N  
ATOM   2481  CA  CYS A 312      58.809 168.508  25.649  1.00  7.84           C  
ATOM   2482  C   CYS A 312      58.323 167.747  24.426  1.00  7.78           C  
ATOM   2483  O   CYS A 312      59.109 167.077  23.782  1.00  8.17           O  
ATOM   2484  CB  CYS A 312      59.035 167.557  26.829  1.00  8.23           C  
ATOM   2485  SG  CYS A 312      57.568 166.643  27.361  1.00  9.39           S  
ATOM   2486  N   GLY A 313      57.031 167.861  24.105  1.00  6.83           N  
ATOM   2487  CA  GLY A 313      56.475 167.151  22.958  1.00  6.90           C  
ATOM   2488  C   GLY A 313      55.450 166.108  23.365  1.00  6.70           C  
ATOM   2489  O   GLY A 313      54.770 165.526  22.514  1.00  8.07           O  
ATOM   2490  N   THR A 314      55.328 165.887  24.665  1.00  6.61           N  
ATOM   2491  CA  THR A 314      54.327 164.976  25.210  1.00  6.52           C  
ATOM   2492  C   THR A 314      52.995 165.692  25.316  1.00  6.24           C  
ATOM   2493  O   THR A 314      52.912 166.731  25.955  1.00  6.20           O  
ATOM   2494  CB  THR A 314      54.709 164.544  26.604  1.00  6.52           C  
ATOM   2495  OG1 THR A 314      55.935 163.808  26.579  1.00  8.09           O  
ATOM   2496  CG2 THR A 314      53.659 163.543  27.127  1.00  6.82           C  
ATOM   2497  N   MET A 315      51.966 165.134  24.687  1.00  6.07           N  
ATOM   2498  CA  MET A 315      50.625 165.708  24.712  1.00  5.69           C  
ATOM   2499  C   MET A 315      49.674 164.579  25.070  1.00  5.53           C  
ATOM   2500  O   MET A 315      49.710 163.514  24.439  1.00  5.78           O  
ATOM   2501  CB  MET A 315      50.244 166.304  23.347  1.00  5.66           C  
ATOM   2502  CG  MET A 315      51.174 167.431  22.885  1.00  6.64           C  
ATOM   2503  SD  MET A 315      50.725 168.097  21.272  1.00  9.67           S  
ATOM   2504  CE  MET A 315      52.065 167.417  20.233  1.00  7.05           C  
ATOM   2505  N   ILE A 316      48.858 164.811  26.101  1.00  5.72           N  
ATOM   2506  CA  ILE A 316      47.768 163.918  26.473  1.00  5.58           C  
ATOM   2507  C   ILE A 316      46.518 164.665  26.040  1.00  6.66           C  
ATOM   2508  O   ILE A 316      46.188 165.701  26.610  1.00  6.25           O  
ATOM   2509  CB  ILE A 316      47.756 163.673  27.997  1.00  6.77           C  
ATOM   2510  CG1 ILE A 316      49.073 163.015  28.443  1.00  8.29           C  
ATOM   2511  CG2 ILE A 316      46.522 162.836  28.375  1.00  6.74           C  
ATOM   2512  CD1 ILE A 316      49.425 163.268  29.912  1.00 12.03           C  
ATOM   2513  N   ILE A 317      45.867 164.166  24.991  1.00  7.11           N  
ATOM   2514  CA  ILE A 317      44.817 164.917  24.315  1.00  8.28           C  
ATOM   2515  C   ILE A 317      43.483 164.204  24.434  1.00  9.15           C  
ATOM   2516  O   ILE A 317      43.274 163.156  23.812  1.00  8.46           O  
ATOM   2517  CB  ILE A 317      45.187 165.124  22.823  1.00  8.02           C  
ATOM   2518  CG1 ILE A 317      46.591 165.710  22.693  1.00  8.60           C  
ATOM   2519  CG2 ILE A 317      44.146 166.041  22.105  1.00  8.65           C  
ATOM   2520  CD1 ILE A 317      47.156 165.680  21.248  1.00  7.84           C  
ATOM   2521  N   ASP A 318      42.587 164.774  25.231  1.00 11.28           N  
ATOM   2522  CA  ASP A 318      41.273 164.203  25.452  1.00 14.35           C  
ATOM   2523  C   ASP A 318      40.283 164.720  24.412  1.00 15.27           C  
ATOM   2524  O   ASP A 318      40.437 165.815  23.894  1.00 17.91           O  
ATOM   2525  CB  ASP A 318      40.788 164.544  26.861  1.00 15.21           C  
ATOM   2526  CG  ASP A 318      39.757 163.552  27.380  1.00 18.56           C  
ATOM   2527  OD1 ASP A 318      39.230 162.748  26.578  1.00 24.18           O  
ATOM   2528  OD2 ASP A 318      39.422 163.493  28.578  1.00 23.48           O  
ATOM   2529  N   GLY A 319      39.286 163.918  24.086  1.00 16.35           N  
ATOM   2530  CA  GLY A 319      38.186 164.391  23.271  1.00 16.14           C  
ATOM   2531  C   GLY A 319      38.020 163.588  22.013  1.00 16.15           C  
ATOM   2532  O   GLY A 319      39.013 163.176  21.392  1.00 15.64           O  
ATOM   2533  N   GLU A 320      36.766 163.403  21.619  1.00 15.81           N  
ATOM   2534  CA  GLU A 320      36.435 162.616  20.433  1.00 15.98           C  
ATOM   2535  C   GLU A 320      36.989 163.182  19.125  1.00 15.86           C  
ATOM   2536  O   GLU A 320      37.331 162.428  18.203  1.00 15.58           O  
ATOM   2537  CB  GLU A 320      34.912 162.436  20.331  1.00 16.36           C  
ATOM   2538  CG  GLU A 320      34.451 161.512  19.200  1.00 17.49           C  
ATOM   2539  CD  GLU A 320      35.092 160.126  19.232  1.00 18.99           C  
ATOM   2540  OE1 GLU A 320      35.322 159.565  18.140  1.00 18.73           O  
ATOM   2541  OE2 GLU A 320      35.360 159.590  20.337  1.00 19.81           O  
ATOM   2542  N   GLU A 321      37.061 164.506  19.034  1.00 15.47           N  
ATOM   2543  CA  GLU A 321      37.466 165.173  17.802  1.00 16.09           C  
ATOM   2544  C   GLU A 321      38.950 164.985  17.503  1.00 14.77           C  
ATOM   2545  O   GLU A 321      39.353 165.019  16.337  1.00 15.88           O  
ATOM   2546  CB  GLU A 321      37.124 166.676  17.851  1.00 17.18           C  
ATOM   2547  CG  GLU A 321      35.880 167.020  18.684  1.00 22.75           C  
ATOM   2548  CD  GLU A 321      36.069 166.816  20.195  1.00 27.96           C  
ATOM   2549  OE1 GLU A 321      35.197 166.186  20.831  1.00 31.10           O  
ATOM   2550  OE2 GLU A 321      37.092 167.269  20.750  1.00 30.32           O  
ATOM   2551  N   ALA A 322      39.767 164.799  18.539  1.00 12.08           N  
ATOM   2552  CA  ALA A 322      41.200 164.682  18.327  1.00 10.83           C  
ATOM   2553  C   ALA A 322      41.540 163.300  17.732  1.00  9.97           C  
ATOM   2554  O   ALA A 322      41.220 162.295  18.341  1.00  9.14           O  
ATOM   2555  CB  ALA A 322      41.924 164.882  19.640  1.00 10.53           C  
ATOM   2556  N   PRO A 323      42.168 163.243  16.555  1.00  8.61           N  
ATOM   2557  CA  PRO A 323      42.554 161.950  15.980  1.00  7.95           C  
ATOM   2558  C   PRO A 323      43.583 161.212  16.840  1.00  7.31           C  
ATOM   2559  O   PRO A 323      43.526 159.977  16.909  1.00  7.27           O  
ATOM   2560  CB  PRO A 323      43.173 162.329  14.623  1.00  7.68           C  
ATOM   2561  CG  PRO A 323      43.585 163.798  14.796  1.00  8.91           C  
ATOM   2562  CD  PRO A 323      42.499 164.373  15.657  1.00  9.32           C  
ATOM   2563  N   VAL A 324      44.480 161.958  17.482  1.00  6.90           N  
ATOM   2564  CA  VAL A 324      45.578 161.398  18.288  1.00  6.04           C  
ATOM   2565  C   VAL A 324      45.374 161.776  19.741  1.00  6.28           C  
ATOM   2566  O   VAL A 324      45.140 162.951  20.042  1.00  6.71           O  
ATOM   2567  CB  VAL A 324      46.920 161.987  17.816  1.00  5.94           C  
ATOM   2568  CG1 VAL A 324      48.039 161.740  18.867  1.00  5.69           C  
ATOM   2569  CG2 VAL A 324      47.304 161.406  16.450  1.00  6.43           C  
ATOM   2570  N   ALA A 325      45.455 160.792  20.645  1.00  6.27           N  
ATOM   2571  CA  ALA A 325      45.219 161.051  22.060  1.00  6.00           C  
ATOM   2572  C   ALA A 325      46.517 161.154  22.847  1.00  5.91           C  
ATOM   2573  O   ALA A 325      46.510 161.593  23.986  1.00  6.10           O  
ATOM   2574  CB  ALA A 325      44.304 159.957  22.670  1.00  7.30           C  
ATOM   2575  N   TYR A 326      47.630 160.761  22.227  1.00  5.29           N  
ATOM   2576  CA  TYR A 326      48.919 160.767  22.930  1.00  5.50           C  
ATOM   2577  C   TYR A 326      50.066 160.920  21.956  1.00  5.58           C  
ATOM   2578  O   TYR A 326      50.097 160.260  20.899  1.00  5.46           O  
ATOM   2579  CB  TYR A 326      49.117 159.468  23.703  1.00  5.48           C  
ATOM   2580  CG  TYR A 326      50.263 159.491  24.688  1.00  5.60           C  
ATOM   2581  CD1 TYR A 326      50.173 160.235  25.860  1.00  7.43           C  
ATOM   2582  CD2 TYR A 326      51.401 158.715  24.469  1.00  7.36           C  
ATOM   2583  CE1 TYR A 326      51.214 160.234  26.791  1.00  7.87           C  
ATOM   2584  CE2 TYR A 326      52.458 158.702  25.397  1.00  8.45           C  
ATOM   2585  CZ  TYR A 326      52.342 159.468  26.550  1.00  8.27           C  
ATOM   2586  OH  TYR A 326      53.350 159.474  27.472  1.00  8.65           O  
ATOM   2587  N   THR A 327      51.009 161.788  22.323  1.00  5.44           N  
ATOM   2588  CA  THR A 327      52.226 162.000  21.549  1.00  5.83           C  
ATOM   2589  C   THR A 327      53.473 161.982  22.430  1.00  5.67           C  
ATOM   2590  O   THR A 327      53.398 162.239  23.636  1.00  6.59           O  
ATOM   2591  CB  THR A 327      52.232 163.382  20.818  1.00  5.87           C  
ATOM   2592  OG1 THR A 327      52.310 164.446  21.791  1.00  5.48           O  
ATOM   2593  CG2 THR A 327      50.943 163.629  20.048  1.00  6.14           C  
ATOM   2594  N   LEU A 328      54.610 161.716  21.791  1.00  5.57           N  
ATOM   2595  CA  LEU A 328      55.935 161.871  22.395  1.00  5.91           C  
ATOM   2596  C   LEU A 328      56.846 162.517  21.361  1.00  5.83           C  
ATOM   2597  O   LEU A 328      56.698 162.320  20.156  1.00  5.55           O  
ATOM   2598  CB  LEU A 328      56.506 160.501  22.783  1.00  5.99           C  
ATOM   2599  CG  LEU A 328      55.770 159.831  23.949  1.00  6.68           C  
ATOM   2600  CD1 LEU A 328      56.218 158.397  24.058  1.00  7.58           C  
ATOM   2601  CD2 LEU A 328      56.051 160.608  25.293  1.00  7.16           C  
ATOM   2602  N   ASP A 329      57.817 163.278  21.844  1.00  5.98           N  
ATOM   2603  CA  ASP A 329      58.874 163.786  20.990  1.00  6.12           C  
ATOM   2604  C   ASP A 329      59.635 162.598  20.389  1.00  6.33           C  
ATOM   2605  O   ASP A 329      60.042 161.700  21.119  1.00  6.53           O  
ATOM   2606  CB  ASP A 329      59.785 164.630  21.887  1.00  5.41           C  
ATOM   2607  CG  ASP A 329      60.804 165.445  21.116  1.00  7.31           C  
ATOM   2608  OD1 ASP A 329      61.141 165.093  19.974  1.00  9.96           O  
ATOM   2609  OD2 ASP A 329      61.339 166.463  21.597  1.00  8.28           O  
ATOM   2610  N   ASP A 330      59.785 162.572  19.064  1.00  6.73           N  
ATOM   2611  CA  ASP A 330      60.512 161.475  18.394  1.00  7.46           C  
ATOM   2612  C   ASP A 330      61.783 161.964  17.685  1.00  7.63           C  
ATOM   2613  O   ASP A 330      62.338 161.285  16.805  1.00  6.97           O  
ATOM   2614  CB  ASP A 330      59.596 160.758  17.381  1.00  7.70           C  
ATOM   2615  CG  ASP A 330      59.984 159.295  17.157  1.00 10.55           C  
ATOM   2616  OD1 ASP A 330      60.239 158.574  18.144  1.00 12.18           O  
ATOM   2617  OD2 ASP A 330      60.034 158.779  16.014  1.00 11.64           O  
ATOM   2618  N   THR A 331      62.220 163.156  18.053  1.00  7.74           N  
ATOM   2619  CA  THR A 331      63.466 163.729  17.542  1.00  8.04           C  
ATOM   2620  C   THR A 331      64.664 162.826  17.864  1.00  8.71           C  
ATOM   2621  O   THR A 331      64.711 162.197  18.922  1.00  8.59           O  
ATOM   2622  CB  THR A 331      63.665 165.086  18.213  1.00  7.88           C  
ATOM   2623  OG1 THR A 331      62.536 165.931  17.917  1.00  7.71           O  
ATOM   2624  CG2 THR A 331      64.854 165.819  17.602  1.00  8.15           C  
ATOM   2625  N   LYS A 332      65.620 162.749  16.935  1.00  9.61           N  
ATOM   2626  CA  LYS A 332      66.804 161.902  17.165  1.00 10.99           C  
ATOM   2627  C   LYS A 332      67.600 162.450  18.336  1.00 11.76           C  
ATOM   2628  O   LYS A 332      67.469 163.644  18.644  1.00 10.73           O  
ATOM   2629  CB  LYS A 332      67.685 161.849  15.918  1.00 10.69           C  
ATOM   2630  CG  LYS A 332      67.000 161.253  14.704  1.00 11.81           C  
ATOM   2631  CD  LYS A 332      67.028 159.720  14.735  1.00 11.12           C  
ATOM   2632  CE  LYS A 332      66.358 159.145  13.489  1.00 10.74           C  
ATOM   2633  NZ  LYS A 332      64.854 159.341  13.458  1.00 11.07           N1+
ATOM   2634  N   PRO A 333      68.395 161.598  19.005  1.00 13.45           N  
ATOM   2635  CA  PRO A 333      69.165 162.042  20.174  1.00 15.00           C  
ATOM   2636  C   PRO A 333      70.122 163.186  19.832  1.00 16.41           C  
ATOM   2637  O   PRO A 333      70.418 163.993  20.707  1.00 17.57           O  
ATOM   2638  CB  PRO A 333      69.939 160.778  20.613  1.00 14.62           C  
ATOM   2639  CG  PRO A 333      69.839 159.827  19.523  1.00 14.23           C  
ATOM   2640  CD  PRO A 333      68.590 160.155  18.739  1.00 13.62           C  
ATOM   2641  N   GLU A 334      70.546 163.266  18.567  1.00 18.00           N  
ATOM   2642  CA  GLU A 334      71.434 164.332  18.093  1.00 19.21           C  
ATOM   2643  C   GLU A 334      70.715 165.682  17.985  1.00 19.20           C  
ATOM   2644  O   GLU A 334      71.371 166.731  17.913  1.00 19.68           O  
ATOM   2645  CB  GLU A 334      72.079 163.957  16.746  1.00 19.62           C  
ATOM   2646  CG  GLU A 334      73.083 162.809  16.812  1.00 22.51           C  
ATOM   2647  CD  GLU A 334      72.450 161.422  16.805  1.00 25.02           C  
ATOM   2648  OE1 GLU A 334      71.234 161.286  16.515  1.00 23.37           O  
ATOM   2649  OE2 GLU A 334      73.176 160.442  17.099  1.00 26.30           O  
ATOM   2650  N   GLY A 335      69.377 165.653  17.969  1.00 17.66           N  
ATOM   2651  CA  GLY A 335      68.581 166.869  17.971  1.00 16.01           C  
ATOM   2652  C   GLY A 335      68.042 167.185  16.593  1.00 14.76           C  
ATOM   2653  O   GLY A 335      67.350 168.194  16.409  1.00 15.30           O  
ATOM   2654  N   ASN A 336      68.375 166.334  15.623  1.00 12.97           N  
ATOM   2655  CA  ASN A 336      67.880 166.479  14.263  1.00 12.82           C  
ATOM   2656  C   ASN A 336      66.751 165.490  13.940  1.00 11.09           C  
ATOM   2657  O   ASN A 336      66.352 164.694  14.788  1.00 10.02           O  
ATOM   2658  CB  ASN A 336      69.021 166.388  13.234  1.00 14.00           C  
ATOM   2659  CG  ASN A 336      69.858 165.117  13.379  1.00 16.42           C  
ATOM   2660  OD1 ASN A 336      69.596 164.264  14.219  1.00 17.40           O  
ATOM   2661  ND2 ASN A 336      70.893 165.005  12.549  1.00 21.28           N  
ATOM   2662  N   TYR A 337      66.254 165.560  12.709  1.00 10.34           N  
ATOM   2663  CA  TYR A 337      65.056 164.815  12.286  1.00  9.63           C  
ATOM   2664  C   TYR A 337      63.936 165.045  13.308  1.00  9.27           C  
ATOM   2665  O   TYR A 337      63.310 164.095  13.798  1.00  9.24           O  
ATOM   2666  CB  TYR A 337      65.353 163.322  12.126  1.00 10.10           C  
ATOM   2667  CG  TYR A 337      66.484 163.050  11.163  1.00 10.76           C  
ATOM   2668  CD1 TYR A 337      67.802 163.016  11.610  1.00 12.85           C  
ATOM   2669  CD2 TYR A 337      66.233 162.837   9.814  1.00 12.04           C  
ATOM   2670  CE1 TYR A 337      68.852 162.764  10.729  1.00 13.75           C  
ATOM   2671  CE2 TYR A 337      67.278 162.581   8.923  1.00 12.73           C  
ATOM   2672  CZ  TYR A 337      68.581 162.556   9.394  1.00 15.09           C  
ATOM   2673  OH  TYR A 337      69.608 162.306   8.504  1.00 17.07           O  
ATOM   2674  N   ALA A 338      63.720 166.312  13.646  1.00  8.13           N  
ATOM   2675  CA  ALA A 338      62.684 166.681  14.612  1.00  7.64           C  
ATOM   2676  C   ALA A 338      61.360 166.073  14.213  1.00  6.87           C  
ATOM   2677  O   ALA A 338      61.000 166.084  13.029  1.00  6.34           O  
ATOM   2678  CB  ALA A 338      62.554 168.170  14.661  1.00  7.90           C  
ATOM   2679  N   ALA A 339      60.638 165.532  15.191  1.00  6.22           N  
ATOM   2680  CA  ALA A 339      59.426 164.765  14.901  1.00  5.90           C  
ATOM   2681  C   ALA A 339      58.567 164.604  16.131  1.00  5.81           C  
ATOM   2682  O   ALA A 339      59.078 164.589  17.252  1.00  5.77           O  
ATOM   2683  CB  ALA A 339      59.774 163.371  14.321  1.00  5.75           C  
ATOM   2684  N   ILE A 340      57.258 164.498  15.893  1.00  5.44           N  
ATOM   2685  CA  ILE A 340      56.287 164.132  16.912  1.00  5.15           C  
ATOM   2686  C   ILE A 340      55.695 162.787  16.533  1.00  5.10           C  
ATOM   2687  O   ILE A 340      55.215 162.609  15.409  1.00  5.86           O  
ATOM   2688  CB  ILE A 340      55.156 165.197  17.025  1.00  5.62           C  
ATOM   2689  CG1 ILE A 340      55.736 166.551  17.454  1.00  6.54           C  
ATOM   2690  CG2 ILE A 340      54.090 164.740  18.043  1.00  5.02           C  
ATOM   2691  CD1 ILE A 340      56.308 166.544  18.864  1.00 10.58           C  
ATOM   2692  N   MET A 341      55.735 161.852  17.474  1.00  4.90           N  
ATOM   2693  CA  MET A 341      55.059 160.566  17.332  1.00  4.87           C  
ATOM   2694  C   MET A 341      53.709 160.654  18.005  1.00  4.61           C  
ATOM   2695  O   MET A 341      53.601 161.139  19.132  1.00  4.49           O  
ATOM   2696  CB  MET A 341      55.881 159.481  18.032  1.00  5.43           C  
ATOM   2697  CG  MET A 341      55.369 158.052  17.829  1.00  6.44           C  
ATOM   2698  SD  MET A 341      53.899 157.587  18.798  1.00  9.65           S  
ATOM   2699  CE  MET A 341      54.395 157.938  20.464  1.00  8.35           C  
ATOM   2700  N   GLY A 342      52.673 160.175  17.326  1.00  4.46           N  
ATOM   2701  CA  GLY A 342      51.359 160.166  17.948  1.00  4.60           C  
ATOM   2702  C   GLY A 342      50.653 158.884  17.583  1.00  4.85           C  
ATOM   2703  O   GLY A 342      50.884 158.342  16.496  1.00  5.06           O  
ATOM   2704  N   PHE A 343      49.755 158.439  18.466  1.00  4.75           N  
ATOM   2705  CA  PHE A 343      48.976 157.238  18.227  1.00  5.02           C  
ATOM   2706  C   PHE A 343      47.540 157.598  17.921  1.00  4.91           C  
ATOM   2707  O   PHE A 343      46.960 158.414  18.625  1.00  4.68           O  
ATOM   2708  CB  PHE A 343      48.947 156.372  19.490  1.00  4.63           C  
ATOM   2709  CG  PHE A 343      50.226 155.665  19.774  1.00  6.05           C  
ATOM   2710  CD1 PHE A 343      50.830 155.792  21.016  1.00  8.18           C  
ATOM   2711  CD2 PHE A 343      50.815 154.853  18.820  1.00  8.06           C  
ATOM   2712  CE1 PHE A 343      52.027 155.117  21.293  1.00  9.81           C  
ATOM   2713  CE2 PHE A 343      52.010 154.198  19.078  1.00  8.83           C  
ATOM   2714  CZ  PHE A 343      52.606 154.322  20.323  1.00  8.46           C  
ATOM   2715  N   ILE A 344      46.990 156.989  16.873  1.00  5.04           N  
ATOM   2716  CA  ILE A 344      45.551 157.038  16.642  1.00  5.50           C  
ATOM   2717  C   ILE A 344      45.015 155.717  17.198  1.00  5.37           C  
ATOM   2718  O   ILE A 344      45.360 154.663  16.685  1.00  5.41           O  
ATOM   2719  CB  ILE A 344      45.251 157.181  15.142  1.00  5.48           C  
ATOM   2720  CG1 ILE A 344      45.849 158.480  14.601  1.00  5.52           C  
ATOM   2721  CG2 ILE A 344      43.729 157.156  14.900  1.00  4.70           C  
ATOM   2722  CD1 ILE A 344      45.745 158.597  13.083  1.00  6.48           C  
ATOM   2723  N   LEU A 345      44.183 155.797  18.235  1.00  5.41           N  
ATOM   2724  CA  LEU A 345      43.889 154.628  19.086  1.00  5.38           C  
ATOM   2725  C   LEU A 345      42.503 154.029  18.900  1.00  5.68           C  
ATOM   2726  O   LEU A 345      41.507 154.752  18.773  1.00  6.21           O  
ATOM   2727  CB  LEU A 345      44.036 155.009  20.575  1.00  5.40           C  
ATOM   2728  CG  LEU A 345      45.423 155.485  21.020  1.00  5.41           C  
ATOM   2729  CD1 LEU A 345      45.298 156.180  22.386  1.00  5.09           C  
ATOM   2730  CD2 LEU A 345      46.422 154.315  21.082  1.00  4.48           C  
ATOM   2731  N   ALA A 346      42.446 152.701  18.929  1.00  5.88           N  
ATOM   2732  CA  ALA A 346      41.190 151.955  19.087  1.00  6.07           C  
ATOM   2733  C   ALA A 346      40.157 152.372  18.046  1.00  6.06           C  
ATOM   2734  O   ALA A 346      40.473 152.316  16.863  1.00  6.72           O  
ATOM   2735  CB  ALA A 346      40.679 152.051  20.532  1.00  6.28           C  
ATOM   2736  N   HIS A 347      38.963 152.824  18.433  1.00  6.23           N  
ATOM   2737  CA  HIS A 347      37.949 153.127  17.400  1.00  7.17           C  
ATOM   2738  C   HIS A 347      38.402 154.180  16.393  1.00  6.90           C  
ATOM   2739  O   HIS A 347      37.975 154.173  15.237  1.00  7.92           O  
ATOM   2740  CB  HIS A 347      36.598 153.496  17.998  1.00  7.07           C  
ATOM   2741  CG  HIS A 347      36.483 154.923  18.427  1.00  8.97           C  
ATOM   2742  ND1 HIS A 347      36.927 155.368  19.650  1.00  8.24           N  
ATOM   2743  CD2 HIS A 347      35.935 155.997  17.811  1.00 10.38           C  
ATOM   2744  CE1 HIS A 347      36.675 156.659  19.768  1.00  9.63           C  
ATOM   2745  NE2 HIS A 347      36.084 157.066  18.658  1.00 10.09           N  
ATOM   2746  N   LYS A 348      39.263 155.096  16.816  1.00  6.72           N  
ATOM   2747  CA  LYS A 348      39.761 156.100  15.869  1.00  6.64           C  
ATOM   2748  C   LYS A 348      40.653 155.538  14.769  1.00  7.08           C  
ATOM   2749  O   LYS A 348      40.669 156.068  13.639  1.00  6.51           O  
ATOM   2750  CB  LYS A 348      40.441 157.237  16.622  1.00  6.63           C  
ATOM   2751  CG  LYS A 348      39.442 158.006  17.508  1.00  6.72           C  
ATOM   2752  CD  LYS A 348      40.184 159.031  18.353  1.00  9.14           C  
ATOM   2753  CE  LYS A 348      39.258 159.718  19.365  1.00  8.25           C  
ATOM   2754  NZ  LYS A 348      40.040 160.650  20.259  1.00  8.22           N1+
ATOM   2755  N   ALA A 349      41.386 154.466  15.075  1.00  7.35           N  
ATOM   2756  CA  ALA A 349      42.187 153.801  14.056  1.00  8.37           C  
ATOM   2757  C   ALA A 349      41.246 153.246  12.997  1.00 10.03           C  
ATOM   2758  O   ALA A 349      41.545 153.325  11.810  1.00 11.41           O  
ATOM   2759  CB  ALA A 349      43.055 152.682  14.656  1.00  7.90           C  
ATOM   2760  N   ARG A 350      40.096 152.729  13.423  1.00  9.43           N  
ATOM   2761  CA  ARG A 350      39.099 152.211  12.476  1.00 10.77           C  
ATOM   2762  C   ARG A 350      38.436 153.347  11.723  1.00 11.12           C  
ATOM   2763  O   ARG A 350      38.273 153.268  10.509  1.00 11.01           O  
ATOM   2764  CB  ARG A 350      38.023 151.400  13.204  1.00 10.69           C  
ATOM   2765  CG  ARG A 350      38.416 149.943  13.452  1.00 13.50           C  
ATOM   2766  CD  ARG A 350      38.926 149.627  14.826  1.00 14.21           C  
ATOM   2767  NE  ARG A 350      37.952 149.834  15.899  1.00 10.95           N  
ATOM   2768  CZ  ARG A 350      38.122 149.376  17.133  1.00  9.96           C  
ATOM   2769  NH1 ARG A 350      39.199 148.655  17.435  1.00  9.65           N  
ATOM   2770  NH2 ARG A 350      37.231 149.648  18.079  1.00  8.78           N  
ATOM   2771  N   LYS A 351      38.029 154.377  12.461  1.00 11.29           N  
ATOM   2772  CA  LYS A 351      37.320 155.534  11.900  1.00 12.76           C  
ATOM   2773  C   LYS A 351      38.165 156.250  10.841  1.00 12.40           C  
ATOM   2774  O   LYS A 351      37.679 156.569   9.744  1.00 13.14           O  
ATOM   2775  CB  LYS A 351      36.941 156.507  13.030  1.00 13.54           C  
ATOM   2776  CG  LYS A 351      35.991 157.659  12.623  1.00 18.30           C  
ATOM   2777  CD  LYS A 351      35.499 158.408  13.871  1.00 24.36           C  
ATOM   2778  CE  LYS A 351      36.174 159.773  14.013  1.00 27.35           C  
ATOM   2779  NZ  LYS A 351      35.931 160.403  15.371  1.00 29.03           N1+
ATOM   2780  N   LEU A 352      39.435 156.473  11.148  1.00 11.30           N  
ATOM   2781  CA  LEU A 352      40.276 157.319  10.298  1.00 11.20           C  
ATOM   2782  C   LEU A 352      41.104 156.565   9.264  1.00 11.28           C  
ATOM   2783  O   LEU A 352      41.812 157.170   8.469  1.00 10.55           O  
ATOM   2784  CB  LEU A 352      41.174 158.195  11.158  1.00 10.58           C  
ATOM   2785  CG  LEU A 352      40.414 159.090  12.161  1.00 12.10           C  
ATOM   2786  CD1 LEU A 352      41.395 159.747  13.075  1.00 12.20           C  
ATOM   2787  CD2 LEU A 352      39.503 160.142  11.465  1.00 13.98           C  
ATOM   2788  N   ALA A 353      41.003 155.248   9.277  1.00 11.88           N  
ATOM   2789  CA  ALA A 353      41.724 154.408   8.319  1.00 13.41           C  
ATOM   2790  C   ALA A 353      41.251 154.672   6.891  1.00 14.66           C  
ATOM   2791  O   ALA A 353      42.003 154.455   5.944  1.00 15.96           O  
ATOM   2792  CB  ALA A 353      41.507 152.970   8.649  1.00 13.34           C  
ATOM   2793  N   ARG A 354      40.010 155.124   6.764  1.00 16.04           N  
ATOM   2794  CA  ARG A 354      39.389 155.401   5.467  1.00 18.08           C  
ATOM   2795  C   ARG A 354      40.060 156.567   4.734  1.00 17.58           C  
ATOM   2796  O   ARG A 354      40.093 156.593   3.490  1.00 18.27           O  
ATOM   2797  CB  ARG A 354      37.913 155.722   5.662  1.00 18.85           C  
ATOM   2798  CG  ARG A 354      37.042 154.492   5.837  1.00 23.93           C  
ATOM   2799  CD  ARG A 354      35.607 154.809   6.208  1.00 29.83           C  
ATOM   2800  NE  ARG A 354      35.464 155.024   7.646  1.00 33.77           N  
ATOM   2801  CZ  ARG A 354      34.343 155.406   8.248  1.00 36.09           C  
ATOM   2802  NH1 ARG A 354      33.236 155.624   7.546  1.00 37.40           N  
ATOM   2803  NH2 ARG A 354      34.325 155.570   9.566  1.00 37.12           N  
ATOM   2804  N   LEU A 355      40.580 157.526   5.503  1.00 16.12           N  
ATOM   2805  CA  LEU A 355      41.256 158.703   4.950  1.00 15.19           C  
ATOM   2806  C   LEU A 355      42.523 158.357   4.182  1.00 14.54           C  
ATOM   2807  O   LEU A 355      43.080 157.277   4.339  1.00 14.36           O  
ATOM   2808  CB  LEU A 355      41.584 159.692   6.081  1.00 15.11           C  
ATOM   2809  CG  LEU A 355      40.423 160.186   6.950  1.00 15.33           C  
ATOM   2810  CD1 LEU A 355      40.930 161.187   7.971  1.00 15.48           C  
ATOM   2811  CD2 LEU A 355      39.279 160.795   6.119  1.00 17.73           C  
ATOM   2812  N   THR A 356      42.984 159.273   3.334  1.00 13.53           N  
ATOM   2813  CA  THR A 356      44.308 159.103   2.749  1.00 13.34           C  
ATOM   2814  C   THR A 356      45.386 159.482   3.769  1.00 12.62           C  
ATOM   2815  O   THR A 356      45.112 160.184   4.747  1.00 12.53           O  
ATOM   2816  CB  THR A 356      44.486 159.996   1.518  1.00 13.03           C  
ATOM   2817  OG1 THR A 356      44.417 161.369   1.927  1.00 12.88           O  
ATOM   2818  CG2 THR A 356      43.313 159.842   0.535  1.00 14.63           C  
ATOM   2819  N   LYS A 357      46.613 159.050   3.496  1.00 12.62           N  
ATOM   2820  CA  LYS A 357      47.772 159.454   4.287  1.00 12.40           C  
ATOM   2821  C   LYS A 357      47.852 160.982   4.395  1.00 12.30           C  
ATOM   2822  O   LYS A 357      48.072 161.517   5.473  1.00 11.44           O  
ATOM   2823  CB  LYS A 357      49.046 158.891   3.653  1.00 12.75           C  
ATOM   2824  CG  LYS A 357      50.293 159.120   4.442  1.00 14.61           C  
ATOM   2825  CD  LYS A 357      51.546 158.658   3.666  1.00 18.75           C  
ATOM   2826  CE  LYS A 357      52.804 158.946   4.496  1.00 19.64           C  
ATOM   2827  NZ  LYS A 357      54.075 158.456   3.894  1.00 20.88           N1+
ATOM   2828  N   GLU A 358      47.637 161.682   3.276  1.00 12.39           N  
ATOM   2829  CA  GLU A 358      47.687 163.149   3.261  1.00 12.80           C  
ATOM   2830  C   GLU A 358      46.610 163.775   4.135  1.00 12.19           C  
ATOM   2831  O   GLU A 358      46.868 164.745   4.846  1.00 11.79           O  
ATOM   2832  CB  GLU A 358      47.589 163.688   1.824  1.00 13.31           C  
ATOM   2833  CG  GLU A 358      48.792 163.345   0.953  1.00 17.61           C  
ATOM   2834  CD  GLU A 358      48.864 161.868   0.541  1.00 22.76           C  
ATOM   2835  OE1 GLU A 358      47.815 161.157   0.510  1.00 22.02           O  
ATOM   2836  OE2 GLU A 358      49.995 161.399   0.267  1.00 26.23           O  
ATOM   2837  N   GLU A 359      45.411 163.207   4.102  1.00 11.26           N  
ATOM   2838  CA  GLU A 359      44.330 163.674   4.959  1.00 11.11           C  
ATOM   2839  C   GLU A 359      44.613 163.470   6.438  1.00 10.23           C  
ATOM   2840  O   GLU A 359      44.286 164.346   7.245  1.00  9.64           O  
ATOM   2841  CB  GLU A 359      43.009 162.997   4.575  1.00 11.70           C  
ATOM   2842  CG  GLU A 359      42.396 163.570   3.309  1.00 14.29           C  
ATOM   2843  CD  GLU A 359      41.298 162.703   2.704  1.00 18.29           C  
ATOM   2844  OE1 GLU A 359      41.162 161.503   3.039  1.00 16.71           O  
ATOM   2845  OE2 GLU A 359      40.571 163.236   1.852  1.00 21.42           O  
ATOM   2846  N   ARG A 360      45.190 162.318   6.807  1.00  9.57           N  
ATOM   2847  CA  ARG A 360      45.559 162.107   8.210  1.00  8.74           C  
ATOM   2848  C   ARG A 360      46.654 163.090   8.627  1.00  8.10           C  
ATOM   2849  O   ARG A 360      46.606 163.651   9.722  1.00  8.15           O  
ATOM   2850  CB  ARG A 360      46.005 160.672   8.482  1.00  8.57           C  
ATOM   2851  CG  ARG A 360      44.860 159.712   8.790  1.00  9.27           C  
ATOM   2852  CD  ARG A 360      45.319 158.292   9.132  1.00  9.48           C  
ATOM   2853  NE  ARG A 360      46.039 157.698   7.995  1.00 10.42           N  
ATOM   2854  CZ  ARG A 360      45.460 157.126   6.941  1.00 10.55           C  
ATOM   2855  NH1 ARG A 360      44.138 157.007   6.856  1.00 10.09           N  
ATOM   2856  NH2 ARG A 360      46.209 156.637   5.966  1.00 11.29           N  
ATOM   2857  N   LEU A 361      47.636 163.315   7.755  1.00  7.81           N  
ATOM   2858  CA  LEU A 361      48.697 164.276   8.081  1.00  7.86           C  
ATOM   2859  C   LEU A 361      48.103 165.652   8.388  1.00  8.21           C  
ATOM   2860  O   LEU A 361      48.508 166.297   9.354  1.00  8.34           O  
ATOM   2861  CB  LEU A 361      49.717 164.392   6.940  1.00  7.55           C  
ATOM   2862  CG  LEU A 361      50.785 165.482   7.075  1.00  8.14           C  
ATOM   2863  CD1 LEU A 361      51.631 165.284   8.345  1.00  7.40           C  
ATOM   2864  CD2 LEU A 361      51.665 165.512   5.819  1.00  8.93           C  
ATOM   2865  N   LYS A 362      47.163 166.094   7.554  1.00  8.09           N  
ATOM   2866  CA  LYS A 362      46.538 167.398   7.742  1.00  9.11           C  
ATOM   2867  C   LYS A 362      45.819 167.463   9.077  1.00  8.83           C  
ATOM   2868  O   LYS A 362      45.988 168.422   9.813  1.00  8.83           O  
ATOM   2869  CB  LYS A 362      45.588 167.739   6.585  1.00  9.49           C  
ATOM   2870  CG  LYS A 362      45.058 169.179   6.623  1.00 13.24           C  
ATOM   2871  CD  LYS A 362      44.245 169.475   5.364  1.00 18.18           C  
ATOM   2872  CE  LYS A 362      42.918 170.129   5.719  1.00 22.99           C  
ATOM   2873  NZ  LYS A 362      43.116 171.583   5.887  1.00 26.20           N1+
ATOM   2874  N   LYS A 363      45.020 166.445   9.388  1.00  8.46           N  
ATOM   2875  CA  LYS A 363      44.310 166.426  10.671  1.00  8.62           C  
ATOM   2876  C   LYS A 363      45.281 166.456  11.848  1.00  7.76           C  
ATOM   2877  O   LYS A 363      45.018 167.117  12.854  1.00  7.38           O  
ATOM   2878  CB  LYS A 363      43.392 165.199  10.772  1.00  9.05           C  
ATOM   2879  CG  LYS A 363      42.121 165.348   9.919  1.00 12.90           C  
ATOM   2880  CD  LYS A 363      41.150 164.171  10.156  1.00 18.61           C  
ATOM   2881  CE  LYS A 363      39.828 164.399   9.415  1.00 22.43           C  
ATOM   2882  NZ  LYS A 363      38.980 165.449  10.047  1.00 23.96           N1+
ATOM   2883  N   LEU A 364      46.389 165.726  11.739  1.00  6.52           N  
ATOM   2884  CA  LEU A 364      47.346 165.684  12.857  1.00  6.27           C  
ATOM   2885  C   LEU A 364      48.010 167.037  13.041  1.00  6.19           C  
ATOM   2886  O   LEU A 364      48.116 167.535  14.164  1.00  6.25           O  
ATOM   2887  CB  LEU A 364      48.395 164.580  12.654  1.00  6.39           C  
ATOM   2888  CG  LEU A 364      48.064 163.230  13.328  1.00  7.48           C  
ATOM   2889  CD1 LEU A 364      46.699 162.679  12.890  1.00  9.09           C  
ATOM   2890  CD2 LEU A 364      49.205 162.220  13.052  1.00  8.68           C  
ATOM   2891  N   CYS A 365      48.407 167.665  11.933  1.00  6.17           N  
ATOM   2892  CA  CYS A 365      49.072 168.964  12.032  1.00  6.56           C  
ATOM   2893  C   CYS A 365      48.149 170.010  12.626  1.00  6.60           C  
ATOM   2894  O   CYS A 365      48.546 170.811  13.455  1.00  6.84           O  
ATOM   2895  CB  CYS A 365      49.538 169.424  10.663  1.00  6.28           C  
ATOM   2896  SG  CYS A 365      50.934 168.443  10.117  1.00  8.68           S  
ATOM   2897  N   GLU A 366      46.896 169.992  12.198  1.00  7.34           N  
ATOM   2898  CA  GLU A 366      45.925 170.953  12.720  1.00  7.03           C  
ATOM   2899  C   GLU A 366      45.680 170.746  14.210  1.00  7.22           C  
ATOM   2900  O   GLU A 366      45.559 171.727  14.973  1.00  7.11           O  
ATOM   2901  CB  GLU A 366      44.638 170.908  11.900  1.00  8.15           C  
ATOM   2902  CG  GLU A 366      44.895 171.496  10.508  1.00 11.05           C  
ATOM   2903  CD  GLU A 366      43.708 171.412   9.577  1.00 16.39           C  
ATOM   2904  OE1 GLU A 366      42.678 170.830   9.964  1.00 19.40           O  
ATOM   2905  OE2 GLU A 366      43.812 171.917   8.437  1.00 18.15           O  
ATOM   2906  N   LEU A 367      45.647 169.473  14.627  1.00  6.17           N  
ATOM   2907  CA  LEU A 367      45.525 169.147  16.040  1.00  5.86           C  
ATOM   2908  C   LEU A 367      46.741 169.655  16.828  1.00  5.54           C  
ATOM   2909  O   LEU A 367      46.598 170.312  17.852  1.00  5.32           O  
ATOM   2910  CB  LEU A 367      45.361 167.640  16.246  1.00  5.66           C  
ATOM   2911  CG  LEU A 367      45.369 167.197  17.713  1.00  5.81           C  
ATOM   2912  CD1 LEU A 367      44.165 167.794  18.469  1.00  5.32           C  
ATOM   2913  CD2 LEU A 367      45.392 165.664  17.817  1.00  6.33           C  
ATOM   2914  N   TYR A 368      47.928 169.324  16.346  1.00  5.65           N  
ATOM   2915  CA  TYR A 368      49.158 169.715  17.031  1.00  5.64           C  
ATOM   2916  C   TYR A 368      49.298 171.229  17.108  1.00  5.57           C  
ATOM   2917  O   TYR A 368      49.729 171.744  18.129  1.00  5.40           O  
ATOM   2918  CB  TYR A 368      50.382 169.086  16.350  1.00  5.50           C  
ATOM   2919  CG  TYR A 368      50.399 167.566  16.379  1.00  5.65           C  
ATOM   2920  CD1 TYR A 368      51.240 166.852  15.522  1.00  5.09           C  
ATOM   2921  CD2 TYR A 368      49.573 166.844  17.239  1.00  7.10           C  
ATOM   2922  CE1 TYR A 368      51.262 165.465  15.526  1.00  6.53           C  
ATOM   2923  CE2 TYR A 368      49.585 165.458  17.252  1.00  6.21           C  
ATOM   2924  CZ  TYR A 368      50.431 164.775  16.395  1.00  6.49           C  
ATOM   2925  OH  TYR A 368      50.471 163.404  16.405  1.00  5.07           O  
ATOM   2926  N   ALA A 369      48.915 171.927  16.041  1.00  5.96           N  
ATOM   2927  CA  ALA A 369      48.987 173.397  16.023  1.00  6.24           C  
ATOM   2928  C   ALA A 369      48.136 173.947  17.148  1.00  6.36           C  
ATOM   2929  O   ALA A 369      48.548 174.860  17.873  1.00  6.60           O  
ATOM   2930  CB  ALA A 369      48.521 173.949  14.675  1.00  5.84           C  
ATOM   2931  N   LYS A 370      46.941 173.387  17.298  1.00  6.34           N  
ATOM   2932  CA  LYS A 370      46.041 173.793  18.374  1.00  7.39           C  
ATOM   2933  C   LYS A 370      46.599 173.475  19.763  1.00  6.87           C  
ATOM   2934  O   LYS A 370      46.642 174.343  20.650  1.00  7.06           O  
ATOM   2935  CB  LYS A 370      44.718 173.061  18.178  1.00  7.26           C  
ATOM   2936  CG  LYS A 370      43.521 173.724  18.745  1.00 13.78           C  
ATOM   2937  CD  LYS A 370      42.272 172.845  18.573  1.00 18.71           C  
ATOM   2938  CE  LYS A 370      41.389 173.297  17.386  1.00 25.70           C  
ATOM   2939  NZ  LYS A 370      39.966 172.776  17.429  1.00 27.34           N1+
ATOM   2940  N   VAL A 371      47.038 172.233  19.957  1.00  5.95           N  
ATOM   2941  CA  VAL A 371      47.469 171.809  21.289  1.00  5.98           C  
ATOM   2942  C   VAL A 371      48.725 172.544  21.730  1.00  6.35           C  
ATOM   2943  O   VAL A 371      48.824 172.972  22.894  1.00  6.41           O  
ATOM   2944  CB  VAL A 371      47.649 170.288  21.355  1.00  5.86           C  
ATOM   2945  CG1 VAL A 371      48.181 169.828  22.739  1.00  6.49           C  
ATOM   2946  CG2 VAL A 371      46.316 169.588  21.019  1.00  4.85           C  
ATOM   2947  N   LEU A 372      49.659 172.710  20.797  1.00  6.63           N  
ATOM   2948  CA  LEU A 372      50.937 173.395  21.053  1.00  6.68           C  
ATOM   2949  C   LEU A 372      50.849 174.921  20.917  1.00  7.14           C  
ATOM   2950  O   LEU A 372      51.798 175.635  21.188  1.00  7.43           O  
ATOM   2951  CB  LEU A 372      51.984 172.881  20.070  1.00  6.39           C  
ATOM   2952  CG  LEU A 372      52.365 171.405  20.215  1.00  5.69           C  
ATOM   2953  CD1 LEU A 372      53.176 170.994  18.980  1.00  6.58           C  
ATOM   2954  CD2 LEU A 372      53.166 171.166  21.479  1.00  7.54           C  
ATOM   2955  N   GLY A 373      49.691 175.408  20.489  1.00  7.94           N  
ATOM   2956  CA  GLY A 373      49.497 176.824  20.232  1.00  7.46           C  
ATOM   2957  C   GLY A 373      50.548 177.367  19.278  1.00  7.81           C  
ATOM   2958  O   GLY A 373      51.105 178.463  19.487  1.00  8.59           O  
ATOM   2959  N   SER A 374      50.822 176.597  18.234  1.00  7.94           N  
ATOM   2960  CA  SER A 374      51.946 176.884  17.342  1.00  8.32           C  
ATOM   2961  C   SER A 374      51.598 176.703  15.882  1.00  7.73           C  
ATOM   2962  O   SER A 374      51.391 175.579  15.411  1.00  7.15           O  
ATOM   2963  CB  SER A 374      53.168 176.005  17.689  1.00  8.90           C  
ATOM   2964  OG  SER A 374      53.584 176.196  19.039  1.00 11.73           O  
ATOM   2965  N   LEU A 375      51.601 177.808  15.139  1.00  7.34           N  
ATOM   2966  CA  LEU A 375      51.428 177.717  13.696  1.00  7.82           C  
ATOM   2967  C   LEU A 375      52.509 176.890  12.996  1.00  7.47           C  
ATOM   2968  O   LEU A 375      52.261 176.395  11.889  1.00  7.79           O  
ATOM   2969  CB  LEU A 375      51.388 179.107  13.059  1.00  7.62           C  
ATOM   2970  CG  LEU A 375      50.169 179.937  13.460  1.00  9.75           C  
ATOM   2971  CD1 LEU A 375      50.356 181.341  12.957  1.00 12.35           C  
ATOM   2972  CD2 LEU A 375      48.907 179.318  12.897  1.00 10.68           C  
ATOM   2973  N   GLU A 376      53.686 176.772  13.608  1.00  8.19           N  
ATOM   2974  CA  GLU A 376      54.765 175.955  13.030  1.00  8.75           C  
ATOM   2975  C   GLU A 376      54.357 174.496  12.819  1.00  8.04           C  
ATOM   2976  O   GLU A 376      54.884 173.836  11.947  1.00  7.66           O  
ATOM   2977  CB  GLU A 376      56.023 176.034  13.886  1.00  9.58           C  
ATOM   2978  CG  GLU A 376      56.632 177.425  13.932  1.00 14.84           C  
ATOM   2979  CD  GLU A 376      57.779 177.524  14.909  1.00 20.81           C  
ATOM   2980  OE1 GLU A 376      58.916 177.251  14.483  1.00 22.54           O  
ATOM   2981  OE2 GLU A 376      57.512 177.875  16.101  1.00 24.67           O  
ATOM   2982  N   ALA A 377      53.399 174.004  13.615  1.00  7.60           N  
ATOM   2983  CA  ALA A 377      52.942 172.616  13.476  1.00  7.37           C  
ATOM   2984  C   ALA A 377      52.237 172.367  12.160  1.00  7.82           C  
ATOM   2985  O   ALA A 377      52.071 171.221  11.740  1.00  7.89           O  
ATOM   2986  CB  ALA A 377      52.044 172.213  14.658  1.00  7.66           C  
ATOM   2987  N   LEU A 378      51.821 173.443  11.489  1.00  7.68           N  
ATOM   2988  CA  LEU A 378      51.193 173.311  10.175  1.00  8.35           C  
ATOM   2989  C   LEU A 378      52.210 173.185   9.048  1.00  9.16           C  
ATOM   2990  O   LEU A 378      51.823 173.168   7.879  1.00 10.17           O  
ATOM   2991  CB  LEU A 378      50.294 174.518   9.903  1.00  8.06           C  
ATOM   2992  CG  LEU A 378      49.202 174.790  10.935  1.00  7.82           C  
ATOM   2993  CD1 LEU A 378      48.470 176.076  10.548  1.00  7.83           C  
ATOM   2994  CD2 LEU A 378      48.227 173.596  10.982  1.00  8.98           C  
ATOM   2995  N   GLU A 379      53.495 173.105   9.391  1.00  9.81           N  
ATOM   2996  CA  GLU A 379      54.557 173.072   8.382  1.00 10.80           C  
ATOM   2997  C   GLU A 379      55.407 171.809   8.418  1.00  9.66           C  
ATOM   2998  O   GLU A 379      56.624 171.907   8.523  1.00  9.95           O  
ATOM   2999  CB  GLU A 379      55.478 174.298   8.509  1.00 12.12           C  
ATOM   3000  CG  GLU A 379      54.767 175.646   8.490  1.00 17.75           C  
ATOM   3001  CD  GLU A 379      54.091 175.974   7.175  1.00 26.56           C  
ATOM   3002  OE1 GLU A 379      54.712 175.797   6.098  1.00 30.53           O  
ATOM   3003  OE2 GLU A 379      52.928 176.446   7.226  1.00 30.65           O  
ATOM   3004  N   PRO A 380      54.798 170.634   8.270  1.00  9.35           N  
ATOM   3005  CA  PRO A 380      55.580 169.393   8.327  1.00  8.85           C  
ATOM   3006  C   PRO A 380      56.507 169.309   7.137  1.00  8.71           C  
ATOM   3007  O   PRO A 380      56.171 169.844   6.065  1.00  8.59           O  
ATOM   3008  CB  PRO A 380      54.514 168.303   8.225  1.00  8.69           C  
ATOM   3009  CG  PRO A 380      53.380 168.967   7.460  1.00  9.45           C  
ATOM   3010  CD  PRO A 380      53.373 170.370   7.991  1.00  8.57           C  
ATOM   3011  N   VAL A 381      57.624 168.613   7.310  1.00  8.44           N  
ATOM   3012  CA  VAL A 381      58.565 168.397   6.210  1.00  8.56           C  
ATOM   3013  C   VAL A 381      58.480 166.972   5.687  1.00  8.37           C  
ATOM   3014  O   VAL A 381      58.910 166.701   4.579  1.00  8.52           O  
ATOM   3015  CB  VAL A 381      60.033 168.746   6.614  1.00  8.36           C  
ATOM   3016  CG1 VAL A 381      60.154 170.237   6.946  1.00 10.28           C  
ATOM   3017  CG2 VAL A 381      60.546 167.890   7.783  1.00  9.33           C  
ATOM   3018  N   HIS A 382      57.912 166.075   6.487  1.00  7.65           N  
ATOM   3019  CA  HIS A 382      57.794 164.666   6.124  1.00  7.59           C  
ATOM   3020  C   HIS A 382      56.781 163.972   7.044  1.00  7.42           C  
ATOM   3021  O   HIS A 382      56.414 164.518   8.090  1.00  7.34           O  
ATOM   3022  CB  HIS A 382      59.156 163.967   6.210  1.00  8.00           C  
ATOM   3023  CG  HIS A 382      59.179 162.611   5.589  1.00 10.13           C  
ATOM   3024  ND1 HIS A 382      59.059 162.413   4.230  1.00 11.73           N  
ATOM   3025  CD2 HIS A 382      59.309 161.381   6.143  1.00 10.66           C  
ATOM   3026  CE1 HIS A 382      59.126 161.117   3.974  1.00 13.35           C  
ATOM   3027  NE2 HIS A 382      59.278 160.472   5.115  1.00 11.37           N  
ATOM   3028  N   TYR A 383      56.308 162.800   6.613  1.00  6.79           N  
ATOM   3029  CA  TYR A 383      55.327 162.054   7.400  1.00  6.82           C  
ATOM   3030  C   TYR A 383      55.522 160.569   7.159  1.00  6.97           C  
ATOM   3031  O   TYR A 383      55.701 160.157   6.010  1.00  7.00           O  
ATOM   3032  CB  TYR A 383      53.920 162.480   6.993  1.00  7.38           C  
ATOM   3033  CG  TYR A 383      52.787 161.778   7.743  1.00  6.71           C  
ATOM   3034  CD1 TYR A 383      52.720 161.812   9.131  1.00  7.60           C  
ATOM   3035  CD2 TYR A 383      51.781 161.121   7.048  1.00  8.50           C  
ATOM   3036  CE1 TYR A 383      51.678 161.190   9.818  1.00  6.96           C  
ATOM   3037  CE2 TYR A 383      50.721 160.491   7.727  1.00  8.51           C  
ATOM   3038  CZ  TYR A 383      50.687 160.531   9.106  1.00  7.50           C  
ATOM   3039  OH  TYR A 383      49.653 159.920   9.759  1.00  8.86           O  
ATOM   3040  N   GLU A 384      55.491 159.776   8.239  1.00  6.71           N  
ATOM   3041  CA  GLU A 384      55.425 158.318   8.102  1.00  7.06           C  
ATOM   3042  C   GLU A 384      54.335 157.806   9.010  1.00  6.05           C  
ATOM   3043  O   GLU A 384      54.067 158.397  10.040  1.00  6.57           O  
ATOM   3044  CB  GLU A 384      56.747 157.647   8.494  1.00  6.66           C  
ATOM   3045  CG  GLU A 384      57.950 158.027   7.644  1.00  8.43           C  
ATOM   3046  CD  GLU A 384      57.921 157.460   6.223  1.00 10.53           C  
ATOM   3047  OE1 GLU A 384      57.070 156.606   5.893  1.00 11.07           O  
ATOM   3048  OE2 GLU A 384      58.774 157.876   5.410  1.00 11.35           O  
ATOM   3049  N   GLU A 385      53.705 156.712   8.610  1.00  6.21           N  
ATOM   3050  CA  GLU A 385      52.662 156.106   9.430  1.00  6.86           C  
ATOM   3051  C   GLU A 385      52.566 154.607   9.165  1.00  6.84           C  
ATOM   3052  O   GLU A 385      52.969 154.114   8.100  1.00  7.49           O  
ATOM   3053  CB  GLU A 385      51.310 156.788   9.202  1.00  7.34           C  
ATOM   3054  CG  GLU A 385      50.860 156.745   7.747  1.00  7.82           C  
ATOM   3055  CD  GLU A 385      49.397 157.066   7.529  1.00 10.46           C  
ATOM   3056  OE1 GLU A 385      48.844 156.546   6.536  1.00 13.41           O  
ATOM   3057  OE2 GLU A 385      48.819 157.854   8.298  1.00 11.40           O  
ATOM   3058  N   LYS A 386      51.994 153.893  10.125  1.00  6.48           N  
ATOM   3059  CA  LYS A 386      51.677 152.493   9.906  1.00  6.75           C  
ATOM   3060  C   LYS A 386      50.407 152.149  10.658  1.00  6.31           C  
ATOM   3061  O   LYS A 386      50.336 152.329  11.880  1.00  5.78           O  
ATOM   3062  CB  LYS A 386      52.824 151.598  10.374  1.00  6.51           C  
ATOM   3063  CG  LYS A 386      52.561 150.100  10.150  1.00  9.33           C  
ATOM   3064  CD  LYS A 386      52.121 149.791   8.733  1.00 12.14           C  
ATOM   3065  CE  LYS A 386      51.512 148.396   8.663  1.00 15.83           C  
ATOM   3066  NZ  LYS A 386      51.056 148.041   7.288  1.00 15.90           N1+
ATOM   3067  N   ASN A 387      49.415 151.671   9.910  1.00  6.47           N  
ATOM   3068  CA  ASN A 387      48.182 151.167  10.498  1.00  6.88           C  
ATOM   3069  C   ASN A 387      48.357 149.657  10.716  1.00  6.68           C  
ATOM   3070  O   ASN A 387      48.358 148.891   9.764  1.00  7.62           O  
ATOM   3071  CB  ASN A 387      47.021 151.440   9.554  1.00  7.45           C  
ATOM   3072  CG  ASN A 387      45.718 151.010  10.122  1.00 10.38           C  
ATOM   3073  OD1 ASN A 387      45.670 150.262  11.087  1.00 10.30           O  
ATOM   3074  ND2 ASN A 387      44.637 151.511   9.551  1.00 14.49           N  
ATOM   3075  N   TRP A 388      48.543 149.247  11.969  1.00  6.48           N  
ATOM   3076  CA  TRP A 388      48.820 147.843  12.262  1.00  6.12           C  
ATOM   3077  C   TRP A 388      47.597 146.916  12.105  1.00  6.50           C  
ATOM   3078  O   TRP A 388      47.760 145.689  12.053  1.00  6.97           O  
ATOM   3079  CB  TRP A 388      49.476 147.724  13.651  1.00  5.75           C  
ATOM   3080  CG  TRP A 388      50.905 148.182  13.548  1.00  5.22           C  
ATOM   3081  CD1 TRP A 388      51.375 149.463  13.678  1.00  4.89           C  
ATOM   3082  CD2 TRP A 388      52.029 147.378  13.195  1.00  4.36           C  
ATOM   3083  NE1 TRP A 388      52.736 149.490  13.465  1.00  6.33           N  
ATOM   3084  CE2 TRP A 388      53.163 148.225  13.156  1.00  5.03           C  
ATOM   3085  CE3 TRP A 388      52.200 146.014  12.900  1.00  4.91           C  
ATOM   3086  CZ2 TRP A 388      54.449 147.752  12.863  1.00  6.20           C  
ATOM   3087  CZ3 TRP A 388      53.469 145.545  12.609  1.00  5.02           C  
ATOM   3088  CH2 TRP A 388      54.580 146.409  12.591  1.00  5.67           C  
ATOM   3089  N   CYS A 389      46.405 147.505  11.999  1.00  6.25           N  
ATOM   3090  CA  CYS A 389      45.171 146.726  11.837  1.00  6.99           C  
ATOM   3091  C   CYS A 389      45.157 145.999  10.513  1.00  7.41           C  
ATOM   3092  O   CYS A 389      44.410 145.025  10.349  1.00  7.96           O  
ATOM   3093  CB  CYS A 389      43.939 147.621  11.874  1.00  7.37           C  
ATOM   3094  SG  CYS A 389      43.854 148.649  13.338  1.00  8.46           S  
ATOM   3095  N   GLU A 390      45.977 146.455   9.566  1.00  7.87           N  
ATOM   3096  CA  GLU A 390      45.936 145.853   8.230  1.00  8.59           C  
ATOM   3097  C   GLU A 390      46.855 144.628   8.063  1.00  8.54           C  
ATOM   3098  O   GLU A 390      46.838 143.975   7.022  1.00  8.26           O  
ATOM   3099  CB  GLU A 390      46.184 146.909   7.145  1.00 10.11           C  
ATOM   3100  CG  GLU A 390      47.614 147.393   7.064  1.00 13.12           C  
ATOM   3101  CD  GLU A 390      47.738 148.772   6.402  1.00 16.77           C  
ATOM   3102  OE1 GLU A 390      48.880 149.210   6.245  1.00 18.45           O  
ATOM   3103  OE2 GLU A 390      46.713 149.415   6.062  1.00 19.48           O  
ATOM   3104  N   GLU A 391      47.622 144.307   9.099  1.00  7.81           N  
ATOM   3105  CA  GLU A 391      48.658 143.271   9.009  1.00  7.28           C  
ATOM   3106  C   GLU A 391      48.131 141.850   9.210  1.00  6.60           C  
ATOM   3107  O   GLU A 391      47.721 141.472  10.317  1.00  6.73           O  
ATOM   3108  CB  GLU A 391      49.774 143.581  10.004  1.00  7.82           C  
ATOM   3109  CG  GLU A 391      50.574 144.824   9.597  1.00  9.54           C  
ATOM   3110  CD  GLU A 391      51.313 144.611   8.279  1.00 12.99           C  
ATOM   3111  OE1 GLU A 391      52.118 143.663   8.185  1.00 12.84           O  
ATOM   3112  OE2 GLU A 391      51.069 145.356   7.309  1.00 13.42           O  
ATOM   3113  N   GLN A 392      48.151 141.063   8.130  1.00  6.29           N  
ATOM   3114  CA  GLN A 392      47.699 139.681   8.175  1.00  6.35           C  
ATOM   3115  C   GLN A 392      48.475 138.888   9.228  1.00  6.08           C  
ATOM   3116  O   GLN A 392      47.914 138.033   9.909  1.00  6.29           O  
ATOM   3117  CB  GLN A 392      47.874 139.011   6.790  1.00  6.58           C  
ATOM   3118  CG  GLN A 392      47.488 137.528   6.795  1.00  7.38           C  
ATOM   3119  CD  GLN A 392      47.156 136.975   5.415  1.00  9.86           C  
ATOM   3120  OE1 GLN A 392      46.292 136.103   5.276  1.00 10.20           O  
ATOM   3121  NE2 GLN A 392      47.832 137.495   4.393  1.00 11.45           N  
ATOM   3122  N   TYR A 393      49.771 139.153   9.325  1.00  5.80           N  
ATOM   3123  CA  TYR A 393      50.629 138.377  10.213  1.00  5.84           C  
ATOM   3124  C   TYR A 393      50.933 139.026  11.563  1.00  5.89           C  
ATOM   3125  O   TYR A 393      51.824 138.567  12.285  1.00  5.70           O  
ATOM   3126  CB  TYR A 393      51.892 137.922   9.469  1.00  6.16           C  
ATOM   3127  CG  TYR A 393      51.535 136.950   8.350  1.00  6.26           C  
ATOM   3128  CD1 TYR A 393      51.743 137.288   7.019  1.00  8.96           C  
ATOM   3129  CD2 TYR A 393      50.955 135.705   8.634  1.00  6.86           C  
ATOM   3130  CE1 TYR A 393      51.388 136.400   5.986  1.00  9.25           C  
ATOM   3131  CE2 TYR A 393      50.630 134.804   7.608  1.00  7.57           C  
ATOM   3132  CZ  TYR A 393      50.847 135.170   6.290  1.00  8.91           C  
ATOM   3133  OH  TYR A 393      50.505 134.311   5.259  1.00 10.88           O  
ATOM   3134  N   SER A 394      50.172 140.068  11.916  1.00  5.54           N  
ATOM   3135  CA  SER A 394      50.168 140.588  13.283  1.00  5.75           C  
ATOM   3136  C   SER A 394      48.750 140.540  13.872  1.00  5.63           C  
ATOM   3137  O   SER A 394      48.570 140.123  15.012  1.00  6.05           O  
ATOM   3138  CB  SER A 394      50.674 142.039  13.367  1.00  5.88           C  
ATOM   3139  OG  SER A 394      52.044 142.168  13.023  1.00  6.33           O  
ATOM   3140  N   GLY A 395      47.768 141.015  13.111  1.00  5.67           N  
ATOM   3141  CA  GLY A 395      46.375 141.078  13.566  1.00  5.77           C  
ATOM   3142  C   GLY A 395      45.999 142.387  14.237  1.00  5.67           C  
ATOM   3143  O   GLY A 395      44.836 142.641  14.480  1.00  5.51           O  
ATOM   3144  N   GLY A 396      47.000 143.216  14.520  1.00  5.86           N  
ATOM   3145  CA  GLY A 396      46.815 144.447  15.271  1.00  5.15           C  
ATOM   3146  C   GLY A 396      48.075 144.785  16.056  1.00  5.86           C  
ATOM   3147  O   GLY A 396      49.118 144.135  15.891  1.00  5.39           O  
ATOM   3148  N   CYS A 397      47.954 145.797  16.920  1.00  5.16           N  
ATOM   3149  CA  CYS A 397      49.009 146.196  17.852  1.00  4.85           C  
ATOM   3150  C   CYS A 397      48.340 146.971  18.982  1.00  4.63           C  
ATOM   3151  O   CYS A 397      47.223 147.452  18.792  1.00  5.03           O  
ATOM   3152  CB  CYS A 397      50.046 147.078  17.166  1.00  5.39           C  
ATOM   3153  SG  CYS A 397      51.526 146.167  16.712  1.00  5.13           S  
ATOM   3154  N   TYR A 398      48.993 147.125  20.151  1.00  4.61           N  
ATOM   3155  CA  TYR A 398      50.320 146.546  20.438  1.00  4.23           C  
ATOM   3156  C   TYR A 398      50.245 145.060  20.651  1.00  4.65           C  
ATOM   3157  O   TYR A 398      51.196 144.330  20.348  1.00  4.81           O  
ATOM   3158  CB  TYR A 398      50.895 147.121  21.744  1.00  4.58           C  
ATOM   3159  CG  TYR A 398      50.597 148.577  21.978  1.00  5.72           C  
ATOM   3160  CD1 TYR A 398      50.857 149.539  20.986  1.00  5.28           C  
ATOM   3161  CD2 TYR A 398      50.086 149.001  23.203  1.00  4.74           C  
ATOM   3162  CE1 TYR A 398      50.565 150.871  21.207  1.00  6.04           C  
ATOM   3163  CE2 TYR A 398      49.806 150.343  23.432  1.00  6.40           C  
ATOM   3164  CZ  TYR A 398      50.060 151.274  22.428  1.00  5.72           C  
ATOM   3165  OH  TYR A 398      49.787 152.621  22.664  1.00  7.12           O  
ATOM   3166  N   THR A 399      49.124 144.614  21.219  1.00  4.51           N  
ATOM   3167  CA  THR A 399      49.057 143.254  21.722  1.00  4.99           C  
ATOM   3168  C   THR A 399      47.627 142.735  21.810  1.00  4.79           C  
ATOM   3169  O   THR A 399      46.674 143.429  21.460  1.00  4.83           O  
ATOM   3170  CB  THR A 399      49.794 143.176  23.090  1.00  5.96           C  
ATOM   3171  OG1 THR A 399      50.071 141.798  23.425  1.00  6.33           O  
ATOM   3172  CG2 THR A 399      48.940 143.740  24.227  1.00  6.76           C  
ATOM   3173  N   THR A 400      47.513 141.507  22.285  1.00  4.66           N  
ATOM   3174  CA  THR A 400      46.254 140.811  22.448  1.00  4.59           C  
ATOM   3175  C   THR A 400      45.530 141.297  23.684  1.00  5.46           C  
ATOM   3176  O   THR A 400      46.138 141.406  24.765  1.00  5.96           O  
ATOM   3177  CB  THR A 400      46.589 139.339  22.624  1.00  4.96           C  
ATOM   3178  OG1 THR A 400      47.176 138.845  21.402  1.00  5.02           O  
ATOM   3179  CG2 THR A 400      45.318 138.484  22.859  1.00  4.87           C  
ATOM   3180  N   TYR A 401      44.244 141.611  23.530  1.00  5.21           N  
ATOM   3181  CA  TYR A 401      43.413 141.887  24.696  1.00  5.57           C  
ATOM   3182  C   TYR A 401      42.399 140.769  24.923  1.00  5.52           C  
ATOM   3183  O   TYR A 401      42.074 140.016  24.000  1.00  5.24           O  
ATOM   3184  CB  TYR A 401      42.727 143.275  24.612  1.00  5.39           C  
ATOM   3185  CG  TYR A 401      41.620 143.401  23.591  1.00  6.12           C  
ATOM   3186  CD1 TYR A 401      40.310 143.053  23.921  1.00  5.84           C  
ATOM   3187  CD2 TYR A 401      41.878 143.923  22.312  1.00  6.78           C  
ATOM   3188  CE1 TYR A 401      39.264 143.205  22.997  1.00  6.66           C  
ATOM   3189  CE2 TYR A 401      40.840 144.054  21.358  1.00  5.66           C  
ATOM   3190  CZ  TYR A 401      39.539 143.695  21.721  1.00  5.09           C  
ATOM   3191  OH  TYR A 401      38.490 143.815  20.824  1.00  6.65           O  
ATOM   3192  N   PHE A 402      41.909 140.683  26.158  1.00  4.96           N  
ATOM   3193  CA  PHE A 402      40.900 139.689  26.519  1.00  4.69           C  
ATOM   3194  C   PHE A 402      39.561 140.369  26.802  1.00  5.16           C  
ATOM   3195  O   PHE A 402      39.451 141.172  27.741  1.00  4.71           O  
ATOM   3196  CB  PHE A 402      41.332 138.914  27.770  1.00  4.41           C  
ATOM   3197  CG  PHE A 402      42.353 137.860  27.503  1.00  5.81           C  
ATOM   3198  CD1 PHE A 402      43.619 138.204  27.062  1.00  6.33           C  
ATOM   3199  CD2 PHE A 402      42.050 136.513  27.677  1.00  7.18           C  
ATOM   3200  CE1 PHE A 402      44.579 137.218  26.809  1.00  8.62           C  
ATOM   3201  CE2 PHE A 402      43.002 135.533  27.424  1.00  8.31           C  
ATOM   3202  CZ  PHE A 402      44.264 135.888  27.003  1.00  8.10           C  
ATOM   3203  N   PRO A 403      38.544 140.056  26.007  1.00  4.83           N  
ATOM   3204  CA  PRO A 403      37.176 140.524  26.280  1.00  4.58           C  
ATOM   3205  C   PRO A 403      36.637 139.905  27.561  1.00  4.34           C  
ATOM   3206  O   PRO A 403      37.199 138.928  28.064  1.00  4.50           O  
ATOM   3207  CB  PRO A 403      36.374 140.011  25.059  1.00  4.44           C  
ATOM   3208  CG  PRO A 403      37.425 139.813  24.002  1.00  5.40           C  
ATOM   3209  CD  PRO A 403      38.631 139.290  24.745  1.00  5.47           C  
ATOM   3210  N   PRO A 404      35.541 140.455  28.091  1.00  4.06           N  
ATOM   3211  CA  PRO A 404      34.986 139.933  29.347  1.00  4.07           C  
ATOM   3212  C   PRO A 404      34.720 138.421  29.294  1.00  4.75           C  
ATOM   3213  O   PRO A 404      34.199 137.889  28.307  1.00  4.01           O  
ATOM   3214  CB  PRO A 404      33.689 140.730  29.527  1.00  4.12           C  
ATOM   3215  CG  PRO A 404      33.428 141.337  28.213  1.00  1.60           C  
ATOM   3216  CD  PRO A 404      34.768 141.599  27.572  1.00  4.17           C  
ATOM   3217  N   GLY A 405      35.108 137.744  30.372  1.00  5.05           N  
ATOM   3218  CA  GLY A 405      34.834 136.326  30.551  1.00  4.74           C  
ATOM   3219  C   GLY A 405      35.876 135.349  30.024  1.00  5.26           C  
ATOM   3220  O   GLY A 405      35.800 134.156  30.337  1.00  6.40           O  
ATOM   3221  N   ILE A 406      36.831 135.833  29.227  1.00  4.72           N  
ATOM   3222  CA  ILE A 406      37.741 134.932  28.523  1.00  4.94           C  
ATOM   3223  C   ILE A 406      38.931 134.490  29.351  1.00  5.27           C  
ATOM   3224  O   ILE A 406      39.333 133.318  29.307  1.00  6.07           O  
ATOM   3225  CB  ILE A 406      38.177 135.548  27.162  1.00  4.44           C  
ATOM   3226  CG1 ILE A 406      36.925 135.861  26.312  1.00  4.76           C  
ATOM   3227  CG2 ILE A 406      39.165 134.615  26.413  1.00  4.65           C  
ATOM   3228  CD1 ILE A 406      35.910 134.664  26.171  1.00  5.93           C  
ATOM   3229  N   LEU A 407      39.513 135.425  30.088  1.00  6.02           N  
ATOM   3230  CA  LEU A 407      40.752 135.138  30.792  1.00  5.17           C  
ATOM   3231  C   LEU A 407      40.520 134.074  31.880  1.00  6.37           C  
ATOM   3232  O   LEU A 407      41.374 133.201  32.079  1.00  6.36           O  
ATOM   3233  CB  LEU A 407      41.354 136.420  31.368  1.00  5.30           C  
ATOM   3234  CG  LEU A 407      42.647 136.261  32.167  1.00  5.84           C  
ATOM   3235  CD1 LEU A 407      43.730 135.737  31.253  1.00  6.08           C  
ATOM   3236  CD2 LEU A 407      43.060 137.618  32.772  1.00  5.78           C  
ATOM   3237  N   THR A 408      39.374 134.130  32.561  1.00  6.23           N  
ATOM   3238  CA  THR A 408      39.120 133.103  33.576  1.00  6.87           C  
ATOM   3239  C   THR A 408      38.785 131.764  32.967  1.00  7.43           C  
ATOM   3240  O   THR A 408      39.139 130.726  33.531  1.00  9.83           O  
ATOM   3241  CB  THR A 408      38.027 133.487  34.591  1.00  6.53           C  
ATOM   3242  OG1 THR A 408      36.841 133.930  33.900  1.00  7.69           O  
ATOM   3243  CG2 THR A 408      38.502 134.649  35.475  1.00  6.13           C  
ATOM   3244  N   GLN A 409      38.149 131.767  31.799  1.00  6.43           N  
ATOM   3245  CA  GLN A 409      37.718 130.515  31.195  1.00  7.03           C  
ATOM   3246  C   GLN A 409      38.798 129.808  30.392  1.00  7.38           C  
ATOM   3247  O   GLN A 409      38.835 128.574  30.366  1.00  8.35           O  
ATOM   3248  CB  GLN A 409      36.479 130.726  30.323  1.00  6.95           C  
ATOM   3249  CG  GLN A 409      35.229 130.988  31.147  1.00  8.45           C  
ATOM   3250  CD  GLN A 409      34.713 129.728  31.825  1.00  9.96           C  
ATOM   3251  OE1 GLN A 409      34.322 128.775  31.155  1.00 13.14           O  
ATOM   3252  NE2 GLN A 409      34.707 129.730  33.151  1.00 12.51           N  
ATOM   3253  N   TYR A 410      39.669 130.588  29.761  1.00  7.17           N  
ATOM   3254  CA  TYR A 410      40.635 130.058  28.798  1.00  7.75           C  
ATOM   3255  C   TYR A 410      42.079 130.431  29.109  1.00  8.25           C  
ATOM   3256  O   TYR A 410      42.999 129.885  28.488  1.00  9.16           O  
ATOM   3257  CB  TYR A 410      40.307 130.594  27.402  1.00  7.18           C  
ATOM   3258  CG  TYR A 410      38.988 130.112  26.868  1.00  6.58           C  
ATOM   3259  CD1 TYR A 410      37.814 130.841  27.080  1.00  5.67           C  
ATOM   3260  CD2 TYR A 410      38.901 128.900  26.179  1.00  5.58           C  
ATOM   3261  CE1 TYR A 410      36.584 130.381  26.598  1.00  5.92           C  
ATOM   3262  CE2 TYR A 410      37.687 128.435  25.699  1.00  6.75           C  
ATOM   3263  CZ  TYR A 410      36.538 129.175  25.901  1.00  6.35           C  
ATOM   3264  OH  TYR A 410      35.338 128.719  25.413  1.00  9.60           O  
ATOM   3265  N   GLY A 411      42.296 131.376  30.033  1.00  8.80           N  
ATOM   3266  CA  GLY A 411      43.644 131.874  30.317  1.00  9.03           C  
ATOM   3267  C   GLY A 411      44.645 130.791  30.703  1.00  9.78           C  
ATOM   3268  O   GLY A 411      45.825 130.861  30.334  1.00  9.53           O  
ATOM   3269  N   ARG A 412      44.162 129.765  31.397  1.00 10.02           N  
ATOM   3270  CA  ARG A 412      45.032 128.678  31.862  1.00 11.44           C  
ATOM   3271  C   ARG A 412      45.784 128.007  30.713  1.00 11.05           C  
ATOM   3272  O   ARG A 412      46.873 127.468  30.914  1.00 12.07           O  
ATOM   3273  CB  ARG A 412      44.204 127.616  32.555  1.00 12.12           C  
ATOM   3274  CG  ARG A 412      43.989 127.849  34.036  1.00 15.68           C  
ATOM   3275  CD  ARG A 412      42.999 126.842  34.643  1.00 21.22           C  
ATOM   3276  NE  ARG A 412      42.540 127.207  35.990  1.00 23.02           N  
ATOM   3277  CZ  ARG A 412      41.568 128.073  36.255  1.00 24.21           C  
ATOM   3278  NH1 ARG A 412      40.926 128.702  35.273  1.00 24.70           N  
ATOM   3279  NH2 ARG A 412      41.234 128.321  37.519  1.00 26.40           N  
ATOM   3280  N   VAL A 413      45.223 128.025  29.507  1.00 10.39           N  
ATOM   3281  CA  VAL A 413      45.871 127.260  28.430  1.00 10.42           C  
ATOM   3282  C   VAL A 413      46.791 128.086  27.534  1.00  9.86           C  
ATOM   3283  O   VAL A 413      47.381 127.566  26.595  1.00  9.14           O  
ATOM   3284  CB  VAL A 413      44.878 126.416  27.590  1.00 11.47           C  
ATOM   3285  CG1 VAL A 413      44.085 125.437  28.499  1.00 12.92           C  
ATOM   3286  CG2 VAL A 413      43.956 127.313  26.781  1.00 11.51           C  
ATOM   3287  N   LEU A 414      46.946 129.367  27.841  1.00  9.89           N  
ATOM   3288  CA  LEU A 414      47.675 130.269  26.952  1.00 10.91           C  
ATOM   3289  C   LEU A 414      49.099 129.779  26.656  1.00 10.83           C  
ATOM   3290  O   LEU A 414      49.541 129.831  25.508  1.00 11.49           O  
ATOM   3291  CB  LEU A 414      47.694 131.681  27.548  1.00 11.54           C  
ATOM   3292  CG  LEU A 414      48.065 132.898  26.715  1.00 14.05           C  
ATOM   3293  CD1 LEU A 414      47.147 133.111  25.529  1.00 13.94           C  
ATOM   3294  CD2 LEU A 414      48.045 134.092  27.652  1.00 16.04           C  
ATOM   3295  N   ARG A 415      49.807 129.299  27.680  1.00 10.45           N  
ATOM   3296  CA  ARG A 415      51.159 128.775  27.462  1.00 10.77           C  
ATOM   3297  C   ARG A 415      51.334 127.298  27.861  1.00 10.39           C  
ATOM   3298  O   ARG A 415      52.457 126.822  28.048  1.00 10.68           O  
ATOM   3299  CB  ARG A 415      52.233 129.687  28.090  1.00 11.39           C  
ATOM   3300  CG  ARG A 415      52.048 129.949  29.567  1.00 11.22           C  
ATOM   3301  CD  ARG A 415      53.194 130.711  30.246  1.00 10.23           C  
ATOM   3302  NE  ARG A 415      52.804 130.889  31.640  1.00 10.76           N  
ATOM   3303  CZ  ARG A 415      52.147 131.944  32.115  1.00 12.95           C  
ATOM   3304  NH1 ARG A 415      51.864 132.982  31.329  1.00 13.14           N  
ATOM   3305  NH2 ARG A 415      51.795 131.971  33.384  1.00 14.60           N  
ATOM   3306  N   GLN A 416      50.219 126.583  27.963  1.00  9.77           N  
ATOM   3307  CA  GLN A 416      50.237 125.135  28.182  1.00  9.92           C  
ATOM   3308  C   GLN A 416      50.716 124.435  26.908  1.00  9.05           C  
ATOM   3309  O   GLN A 416      50.110 124.597  25.846  1.00  8.51           O  
ATOM   3310  CB  GLN A 416      48.825 124.655  28.526  1.00 10.88           C  
ATOM   3311  CG  GLN A 416      48.734 123.184  28.874  1.00 14.20           C  
ATOM   3312  CD  GLN A 416      47.367 122.826  29.406  1.00 18.32           C  
ATOM   3313  OE1 GLN A 416      46.636 122.077  28.773  1.00 22.67           O  
ATOM   3314  NE2 GLN A 416      47.015 123.367  30.567  1.00 19.97           N  
ATOM   3315  N   PRO A 417      51.798 123.659  26.988  1.00  8.70           N  
ATOM   3316  CA  PRO A 417      52.268 122.929  25.805  1.00  8.44           C  
ATOM   3317  C   PRO A 417      51.188 122.003  25.237  1.00  8.41           C  
ATOM   3318  O   PRO A 417      50.360 121.471  26.000  1.00  8.01           O  
ATOM   3319  CB  PRO A 417      53.459 122.120  26.344  1.00  9.08           C  
ATOM   3320  CG  PRO A 417      53.921 122.936  27.524  1.00  8.98           C  
ATOM   3321  CD  PRO A 417      52.645 123.404  28.171  1.00  9.13           C  
ATOM   3322  N   VAL A 418      51.194 121.845  23.915  1.00  8.35           N  
ATOM   3323  CA  VAL A 418      50.306 120.916  23.237  1.00  9.14           C  
ATOM   3324  C   VAL A 418      51.210 119.848  22.628  1.00  9.45           C  
ATOM   3325  O   VAL A 418      51.743 120.034  21.531  1.00  9.55           O  
ATOM   3326  CB  VAL A 418      49.464 121.609  22.138  1.00  9.17           C  
ATOM   3327  CG1 VAL A 418      48.679 120.567  21.348  1.00 10.24           C  
ATOM   3328  CG2 VAL A 418      48.515 122.634  22.747  1.00  9.92           C  
ATOM   3329  N   ASP A 419      51.364 118.750  23.369  1.00  9.71           N  
ATOM   3330  CA  ASP A 419      52.283 117.658  23.011  1.00 10.72           C  
ATOM   3331  C   ASP A 419      53.711 118.214  22.897  1.00  9.98           C  
ATOM   3332  O   ASP A 419      54.344 118.487  23.912  1.00 11.01           O  
ATOM   3333  CB  ASP A 419      51.797 116.942  21.739  1.00 10.63           C  
ATOM   3334  CG  ASP A 419      52.559 115.661  21.443  1.00 14.68           C  
ATOM   3335  OD1 ASP A 419      53.461 115.289  22.228  1.00 16.42           O  
ATOM   3336  OD2 ASP A 419      52.298 114.968  20.436  1.00 18.03           O  
ATOM   3337  N   ARG A 420      54.203 118.424  21.677  1.00  9.86           N  
ATOM   3338  CA  ARG A 420      55.568 118.905  21.492  1.00  9.65           C  
ATOM   3339  C   ARG A 420      55.637 120.348  20.986  1.00  9.39           C  
ATOM   3340  O   ARG A 420      56.697 120.815  20.569  1.00  9.42           O  
ATOM   3341  CB  ARG A 420      56.310 117.960  20.543  1.00 10.02           C  
ATOM   3342  CG  ARG A 420      56.691 116.651  21.205  1.00 11.33           C  
ATOM   3343  CD  ARG A 420      56.955 115.556  20.218  1.00 15.70           C  
ATOM   3344  NE  ARG A 420      55.700 115.053  19.686  1.00 16.90           N  
ATOM   3345  CZ  ARG A 420      55.591 114.313  18.592  1.00 20.37           C  
ATOM   3346  NH1 ARG A 420      56.671 113.967  17.905  1.00 19.77           N  
ATOM   3347  NH2 ARG A 420      54.393 113.903  18.203  1.00 21.50           N  
ATOM   3348  N   ILE A 421      54.491 121.039  21.029  1.00  8.82           N  
ATOM   3349  CA  ILE A 421      54.422 122.466  20.720  1.00  8.39           C  
ATOM   3350  C   ILE A 421      54.447 123.248  22.026  1.00  7.63           C  
ATOM   3351  O   ILE A 421      53.622 123.027  22.910  1.00  7.72           O  
ATOM   3352  CB  ILE A 421      53.140 122.830  19.940  1.00  8.51           C  
ATOM   3353  CG1 ILE A 421      52.998 121.986  18.673  1.00  9.34           C  
ATOM   3354  CG2 ILE A 421      53.167 124.324  19.579  1.00  9.45           C  
ATOM   3355  CD1 ILE A 421      51.688 122.250  17.918  1.00 10.83           C  
ATOM   3356  N   TYR A 422      55.398 124.165  22.128  1.00  7.52           N  
ATOM   3357  CA  TYR A 422      55.523 125.055  23.278  1.00  7.20           C  
ATOM   3358  C   TYR A 422      55.208 126.466  22.810  1.00  7.36           C  
ATOM   3359  O   TYR A 422      55.358 126.774  21.630  1.00  7.23           O  
ATOM   3360  CB  TYR A 422      56.940 124.953  23.849  1.00  8.19           C  
ATOM   3361  CG  TYR A 422      57.131 123.599  24.499  1.00  8.25           C  
ATOM   3362  CD1 TYR A 422      57.399 122.473  23.721  1.00 10.47           C  
ATOM   3363  CD2 TYR A 422      57.000 123.444  25.863  1.00 11.12           C  
ATOM   3364  CE1 TYR A 422      57.550 121.216  24.300  1.00 11.01           C  
ATOM   3365  CE2 TYR A 422      57.161 122.185  26.463  1.00 11.15           C  
ATOM   3366  CZ  TYR A 422      57.421 121.084  25.664  1.00 11.50           C  
ATOM   3367  OH  TYR A 422      57.577 119.839  26.253  1.00 12.91           O  
ATOM   3368  N   PHE A 423      54.749 127.317  23.718  1.00  6.74           N  
ATOM   3369  CA  PHE A 423      54.241 128.615  23.300  1.00  6.52           C  
ATOM   3370  C   PHE A 423      55.034 129.790  23.810  1.00  6.25           C  
ATOM   3371  O   PHE A 423      55.194 129.966  25.009  1.00  7.09           O  
ATOM   3372  CB  PHE A 423      52.766 128.720  23.702  1.00  6.46           C  
ATOM   3373  CG  PHE A 423      51.912 127.733  22.978  1.00  6.70           C  
ATOM   3374  CD1 PHE A 423      51.605 126.502  23.560  1.00  6.76           C  
ATOM   3375  CD2 PHE A 423      51.491 127.993  21.674  1.00  6.43           C  
ATOM   3376  CE1 PHE A 423      50.846 125.557  22.856  1.00  6.16           C  
ATOM   3377  CE2 PHE A 423      50.731 127.062  20.973  1.00  7.19           C  
ATOM   3378  CZ  PHE A 423      50.406 125.845  21.560  1.00  6.85           C  
ATOM   3379  N   ALA A 424      55.569 130.566  22.872  1.00  6.41           N  
ATOM   3380  CA  ALA A 424      56.281 131.792  23.211  1.00  6.04           C  
ATOM   3381  C   ALA A 424      55.372 132.956  22.819  1.00  5.90           C  
ATOM   3382  O   ALA A 424      54.137 132.826  22.830  1.00  6.18           O  
ATOM   3383  CB  ALA A 424      57.642 131.864  22.471  1.00  6.20           C  
ATOM   3384  N   GLY A 425      55.972 134.088  22.469  1.00  6.21           N  
ATOM   3385  CA  GLY A 425      55.197 135.270  22.133  1.00  5.83           C  
ATOM   3386  C   GLY A 425      54.932 136.095  23.365  1.00  5.77           C  
ATOM   3387  O   GLY A 425      54.683 135.563  24.452  1.00  6.08           O  
ATOM   3388  N   THR A 426      54.963 137.412  23.195  1.00  5.41           N  
ATOM   3389  CA  THR A 426      54.854 138.301  24.344  1.00  5.04           C  
ATOM   3390  C   THR A 426      53.584 138.069  25.178  1.00  4.93           C  
ATOM   3391  O   THR A 426      53.575 138.292  26.397  1.00  4.45           O  
ATOM   3392  CB  THR A 426      54.998 139.769  23.918  1.00  4.93           C  
ATOM   3393  OG1 THR A 426      55.098 140.597  25.094  1.00  4.65           O  
ATOM   3394  CG2 THR A 426      53.740 140.273  23.131  1.00  5.53           C  
ATOM   3395  N   GLU A 427      52.532 137.589  24.526  1.00  4.74           N  
ATOM   3396  CA  GLU A 427      51.266 137.327  25.199  1.00  5.80           C  
ATOM   3397  C   GLU A 427      51.372 136.316  26.319  1.00  6.45           C  
ATOM   3398  O   GLU A 427      50.515 136.296  27.200  1.00  6.60           O  
ATOM   3399  CB  GLU A 427      50.210 136.876  24.178  1.00  6.03           C  
ATOM   3400  CG  GLU A 427      49.672 138.042  23.365  1.00  6.80           C  
ATOM   3401  CD  GLU A 427      50.460 138.404  22.113  1.00  9.19           C  
ATOM   3402  OE1 GLU A 427      51.581 137.881  21.891  1.00  9.04           O  
ATOM   3403  OE2 GLU A 427      49.939 139.235  21.339  1.00  9.75           O  
ATOM   3404  N   THR A 428      52.403 135.459  26.267  1.00  6.22           N  
ATOM   3405  CA  THR A 428      52.574 134.413  27.283  1.00  5.43           C  
ATOM   3406  C   THR A 428      53.522 134.808  28.392  1.00  6.30           C  
ATOM   3407  O   THR A 428      53.787 133.999  29.297  1.00  6.60           O  
ATOM   3408  CB  THR A 428      53.064 133.087  26.670  1.00  6.32           C  
ATOM   3409  OG1 THR A 428      54.347 133.295  26.061  1.00  5.68           O  
ATOM   3410  CG2 THR A 428      52.131 132.618  25.554  1.00  5.74           C  
ATOM   3411  N   ALA A 429      54.048 136.030  28.331  1.00  6.46           N  
ATOM   3412  CA  ALA A 429      54.922 136.517  29.414  1.00  6.81           C  
ATOM   3413  C   ALA A 429      54.174 136.811  30.702  1.00  7.32           C  
ATOM   3414  O   ALA A 429      52.937 136.959  30.710  1.00  6.99           O  
ATOM   3415  CB  ALA A 429      55.688 137.750  28.968  1.00  6.71           C  
ATOM   3416  N   THR A 430      54.926 136.884  31.806  1.00  7.71           N  
ATOM   3417  CA  THR A 430      54.344 137.244  33.105  1.00  8.00           C  
ATOM   3418  C   THR A 430      54.803 138.600  33.631  1.00  8.49           C  
ATOM   3419  O   THR A 430      54.363 139.030  34.700  1.00  8.17           O  
ATOM   3420  CB  THR A 430      54.634 136.166  34.188  1.00  8.19           C  
ATOM   3421  OG1 THR A 430      56.044 136.096  34.416  1.00 10.31           O  
ATOM   3422  CG2 THR A 430      54.239 134.764  33.701  1.00  9.76           C  
ATOM   3423  N   HIS A 431      55.711 139.247  32.905  1.00  8.02           N  
ATOM   3424  CA  HIS A 431      56.228 140.564  33.277  1.00  8.64           C  
ATOM   3425  C   HIS A 431      56.434 141.303  31.969  1.00  7.68           C  
ATOM   3426  O   HIS A 431      57.182 140.849  31.090  1.00  7.43           O  
ATOM   3427  CB  HIS A 431      57.539 140.443  34.082  1.00  9.92           C  
ATOM   3428  CG  HIS A 431      58.032 141.732  34.673  1.00 14.13           C  
ATOM   3429  ND1 HIS A 431      59.372 141.976  34.896  1.00 19.61           N  
ATOM   3430  CD2 HIS A 431      57.375 142.839  35.099  1.00 17.73           C  
ATOM   3431  CE1 HIS A 431      59.520 143.179  35.423  1.00 18.92           C  
ATOM   3432  NE2 HIS A 431      58.323 143.721  35.564  1.00 19.88           N  
ATOM   3433  N   TRP A 432      55.739 142.436  31.845  1.00  6.63           N  
ATOM   3434  CA  TRP A 432      55.666 143.189  30.607  1.00  5.75           C  
ATOM   3435  C   TRP A 432      55.216 142.347  29.411  1.00  5.26           C  
ATOM   3436  O   TRP A 432      55.676 142.538  28.274  1.00  4.94           O  
ATOM   3437  CB  TRP A 432      57.005 143.875  30.305  1.00  6.19           C  
ATOM   3438  CG  TRP A 432      57.459 144.906  31.299  1.00  5.97           C  
ATOM   3439  CD1 TRP A 432      58.382 144.740  32.304  1.00  6.89           C  
ATOM   3440  CD2 TRP A 432      57.066 146.277  31.339  1.00  6.13           C  
ATOM   3441  NE1 TRP A 432      58.559 145.927  32.987  1.00  6.27           N  
ATOM   3442  CE2 TRP A 432      57.766 146.888  32.412  1.00  6.47           C  
ATOM   3443  CE3 TRP A 432      56.166 147.059  30.594  1.00  5.03           C  
ATOM   3444  CZ2 TRP A 432      57.616 148.236  32.728  1.00  7.33           C  
ATOM   3445  CZ3 TRP A 432      56.015 148.404  30.913  1.00  4.73           C  
ATOM   3446  CH2 TRP A 432      56.742 148.982  31.967  1.00  5.99           C  
ATOM   3447  N   SER A 433      54.278 141.440  29.649  1.00  5.18           N  
ATOM   3448  CA  SER A 433      53.504 140.877  28.536  1.00  4.52           C  
ATOM   3449  C   SER A 433      52.912 142.027  27.721  1.00  4.80           C  
ATOM   3450  O   SER A 433      52.396 142.991  28.301  1.00  4.83           O  
ATOM   3451  CB  SER A 433      52.367 140.005  29.063  1.00  4.62           C  
ATOM   3452  OG  SER A 433      51.644 139.426  27.981  1.00  5.08           O  
ATOM   3453  N   GLY A 434      52.973 141.902  26.388  1.00  4.79           N  
ATOM   3454  CA  GLY A 434      52.508 142.946  25.486  1.00  4.86           C  
ATOM   3455  C   GLY A 434      53.652 143.759  24.896  1.00  5.15           C  
ATOM   3456  O   GLY A 434      53.458 144.513  23.921  1.00  5.01           O  
ATOM   3457  N   TYR A 435      54.848 143.595  25.473  1.00  4.43           N  
ATOM   3458  CA  TYR A 435      56.011 144.422  25.133  1.00  5.05           C  
ATOM   3459  C   TYR A 435      57.161 143.599  24.559  1.00  4.73           C  
ATOM   3460  O   TYR A 435      57.169 142.371  24.645  1.00  5.22           O  
ATOM   3461  CB  TYR A 435      56.529 145.094  26.421  1.00  4.63           C  
ATOM   3462  CG  TYR A 435      55.578 146.148  26.960  1.00  4.45           C  
ATOM   3463  CD1 TYR A 435      54.383 145.787  27.597  1.00  5.43           C  
ATOM   3464  CD2 TYR A 435      55.873 147.505  26.821  1.00  5.88           C  
ATOM   3465  CE1 TYR A 435      53.492 146.775  28.088  1.00  4.87           C  
ATOM   3466  CE2 TYR A 435      55.004 148.481  27.299  1.00  4.51           C  
ATOM   3467  CZ  TYR A 435      53.835 148.097  27.946  1.00  6.12           C  
ATOM   3468  OH  TYR A 435      52.987 149.072  28.378  1.00  5.73           O  
ATOM   3469  N   MET A 436      58.165 144.290  24.038  1.00  4.88           N  
ATOM   3470  CA  MET A 436      59.398 143.629  23.635  1.00  5.31           C  
ATOM   3471  C   MET A 436      60.005 142.855  24.795  1.00  5.40           C  
ATOM   3472  O   MET A 436      60.481 141.731  24.594  1.00  5.80           O  
ATOM   3473  CB  MET A 436      60.385 144.649  23.071  1.00  4.96           C  
ATOM   3474  CG  MET A 436      59.849 145.332  21.803  1.00  6.25           C  
ATOM   3475  SD  MET A 436      61.083 146.443  21.139  1.00  8.41           S  
ATOM   3476  CE  MET A 436      60.834 147.913  22.174  1.00  6.78           C  
ATOM   3477  N   GLU A 437      59.957 143.424  25.997  1.00  5.21           N  
ATOM   3478  CA  GLU A 437      60.449 142.736  27.202  1.00  5.86           C  
ATOM   3479  C   GLU A 437      59.771 141.372  27.374  1.00  6.06           C  
ATOM   3480  O   GLU A 437      60.441 140.347  27.563  1.00  6.23           O  
ATOM   3481  CB  GLU A 437      60.207 143.607  28.449  1.00  5.63           C  
ATOM   3482  CG  GLU A 437      60.409 142.909  29.799  1.00  6.36           C  
ATOM   3483  CD  GLU A 437      61.870 142.537  30.065  1.00 10.36           C  
ATOM   3484  OE1 GLU A 437      62.139 141.774  31.013  1.00 12.47           O  
ATOM   3485  OE2 GLU A 437      62.745 143.001  29.324  1.00 10.81           O  
ATOM   3486  N   GLY A 438      58.436 141.361  27.307  1.00  5.66           N  
ATOM   3487  CA  GLY A 438      57.683 140.127  27.432  1.00  5.74           C  
ATOM   3488  C   GLY A 438      57.990 139.126  26.320  1.00  5.13           C  
ATOM   3489  O   GLY A 438      57.966 137.916  26.537  1.00  4.63           O  
ATOM   3490  N   ALA A 439      58.261 139.627  25.120  1.00  4.94           N  
ATOM   3491  CA  ALA A 439      58.651 138.736  24.034  1.00  5.72           C  
ATOM   3492  C   ALA A 439      59.928 137.966  24.411  1.00  5.52           C  
ATOM   3493  O   ALA A 439      60.035 136.762  24.154  1.00  4.85           O  
ATOM   3494  CB  ALA A 439      58.869 139.511  22.754  1.00  5.22           C  
ATOM   3495  N   VAL A 440      60.898 138.670  24.992  1.00  6.14           N  
ATOM   3496  CA  VAL A 440      62.158 138.018  25.357  1.00  6.10           C  
ATOM   3497  C   VAL A 440      61.908 136.999  26.460  1.00  6.58           C  
ATOM   3498  O   VAL A 440      62.384 135.870  26.381  1.00  7.58           O  
ATOM   3499  CB  VAL A 440      63.277 139.016  25.756  1.00  5.72           C  
ATOM   3500  CG1 VAL A 440      64.572 138.255  26.110  1.00  5.57           C  
ATOM   3501  CG2 VAL A 440      63.539 140.018  24.647  1.00  4.73           C  
ATOM   3502  N   GLU A 441      61.163 137.387  27.486  1.00  6.78           N  
ATOM   3503  CA  GLU A 441      60.874 136.484  28.587  1.00  7.30           C  
ATOM   3504  C   GLU A 441      60.262 135.188  28.075  1.00  7.41           C  
ATOM   3505  O   GLU A 441      60.710 134.092  28.424  1.00  7.20           O  
ATOM   3506  CB  GLU A 441      59.934 137.130  29.594  1.00  7.73           C  
ATOM   3507  CG  GLU A 441      59.693 136.251  30.820  1.00 10.08           C  
ATOM   3508  CD  GLU A 441      58.319 136.454  31.431  1.00 15.26           C  
ATOM   3509  OE1 GLU A 441      58.030 137.564  31.928  1.00 18.68           O  
ATOM   3510  OE2 GLU A 441      57.513 135.513  31.406  1.00 17.68           O  
ATOM   3511  N   ALA A 442      59.260 135.325  27.212  1.00  6.39           N  
ATOM   3512  CA  ALA A 442      58.497 134.179  26.751  1.00  6.21           C  
ATOM   3513  C   ALA A 442      59.281 133.292  25.796  1.00  6.66           C  
ATOM   3514  O   ALA A 442      59.152 132.076  25.863  1.00  7.02           O  
ATOM   3515  CB  ALA A 442      57.227 134.642  26.093  1.00  6.34           C  
ATOM   3516  N   GLY A 443      60.076 133.906  24.912  1.00  6.57           N  
ATOM   3517  CA  GLY A 443      60.872 133.142  23.960  1.00  7.18           C  
ATOM   3518  C   GLY A 443      61.910 132.314  24.701  1.00  7.49           C  
ATOM   3519  O   GLY A 443      62.099 131.126  24.415  1.00  6.97           O  
ATOM   3520  N   GLU A 444      62.575 132.940  25.663  1.00  7.83           N  
ATOM   3521  CA  GLU A 444      63.606 132.239  26.425  1.00  8.24           C  
ATOM   3522  C   GLU A 444      63.002 131.169  27.330  1.00  8.50           C  
ATOM   3523  O   GLU A 444      63.532 130.042  27.418  1.00  8.33           O  
ATOM   3524  CB  GLU A 444      64.498 133.229  27.182  1.00  8.63           C  
ATOM   3525  CG  GLU A 444      65.256 134.110  26.202  1.00  8.93           C  
ATOM   3526  CD  GLU A 444      66.241 135.061  26.822  1.00 10.50           C  
ATOM   3527  OE1 GLU A 444      66.311 135.180  28.068  1.00 12.91           O  
ATOM   3528  OE2 GLU A 444      66.944 135.720  26.036  1.00 11.33           O  
ATOM   3529  N   ARG A 445      61.863 131.475  27.956  1.00  8.42           N  
ATOM   3530  CA  ARG A 445      61.174 130.470  28.780  1.00  8.10           C  
ATOM   3531  C   ARG A 445      60.727 129.263  27.951  1.00  8.36           C  
ATOM   3532  O   ARG A 445      60.905 128.124  28.366  1.00  8.65           O  
ATOM   3533  CB  ARG A 445      59.986 131.086  29.553  1.00  8.34           C  
ATOM   3534  CG  ARG A 445      59.227 130.087  30.465  1.00  8.10           C  
ATOM   3535  CD  ARG A 445      57.986 129.458  29.810  1.00  8.66           C  
ATOM   3536  NE  ARG A 445      57.178 130.490  29.160  1.00  7.69           N  
ATOM   3537  CZ  ARG A 445      56.476 130.326  28.047  1.00  9.52           C  
ATOM   3538  NH1 ARG A 445      56.409 129.145  27.442  1.00  7.23           N  
ATOM   3539  NH2 ARG A 445      55.821 131.371  27.531  1.00  8.90           N  
ATOM   3540  N   ALA A 446      60.154 129.511  26.774  1.00  7.45           N  
ATOM   3541  CA  ALA A 446      59.713 128.416  25.918  1.00  7.70           C  
ATOM   3542  C   ALA A 446      60.911 127.568  25.484  1.00  7.92           C  
ATOM   3543  O   ALA A 446      60.844 126.328  25.478  1.00  8.43           O  
ATOM   3544  CB  ALA A 446      58.967 128.956  24.709  1.00  6.86           C  
ATOM   3545  N   ALA A 447      62.004 128.235  25.128  1.00  8.06           N  
ATOM   3546  CA  ALA A 447      63.221 127.505  24.758  1.00  8.16           C  
ATOM   3547  C   ALA A 447      63.676 126.610  25.907  1.00  8.44           C  
ATOM   3548  O   ALA A 447      64.038 125.451  25.687  1.00  9.50           O  
ATOM   3549  CB  ALA A 447      64.320 128.463  24.375  1.00  7.71           C  
ATOM   3550  N   ARG A 448      63.659 127.141  27.125  1.00  8.64           N  
ATOM   3551  CA  ARG A 448      64.116 126.375  28.290  1.00  9.34           C  
ATOM   3552  C   ARG A 448      63.144 125.245  28.671  1.00 10.13           C  
ATOM   3553  O   ARG A 448      63.559 124.215  29.197  1.00  9.61           O  
ATOM   3554  CB  ARG A 448      64.437 127.317  29.458  1.00 10.13           C  
ATOM   3555  CG  ARG A 448      65.694 128.200  29.192  1.00 10.41           C  
ATOM   3556  CD  ARG A 448      66.212 128.950  30.415  1.00 13.80           C  
ATOM   3557  NE  ARG A 448      65.095 129.655  31.023  1.00 15.82           N  
ATOM   3558  CZ  ARG A 448      64.894 130.968  30.918  1.00 15.52           C  
ATOM   3559  NH1 ARG A 448      65.798 131.724  30.294  1.00 15.63           N  
ATOM   3560  NH2 ARG A 448      63.809 131.522  31.472  1.00 10.83           N  
ATOM   3561  N   GLU A 449      61.850 125.408  28.397  1.00  9.49           N  
ATOM   3562  CA  GLU A 449      60.926 124.275  28.538  1.00 10.52           C  
ATOM   3563  C   GLU A 449      61.339 123.090  27.661  1.00 10.53           C  
ATOM   3564  O   GLU A 449      61.285 121.927  28.093  1.00 11.66           O  
ATOM   3565  CB  GLU A 449      59.497 124.688  28.183  1.00 10.45           C  
ATOM   3566  CG  GLU A 449      58.862 125.583  29.224  1.00 11.82           C  
ATOM   3567  CD  GLU A 449      57.403 125.865  28.909  1.00 15.90           C  
ATOM   3568  OE1 GLU A 449      56.548 125.528  29.740  1.00 19.79           O  
ATOM   3569  OE2 GLU A 449      57.108 126.398  27.816  1.00 13.95           O  
ATOM   3570  N   ILE A 450      61.757 123.389  26.437  1.00 10.68           N  
ATOM   3571  CA  ILE A 450      62.237 122.367  25.516  1.00 11.07           C  
ATOM   3572  C   ILE A 450      63.567 121.784  26.017  1.00 11.64           C  
ATOM   3573  O   ILE A 450      63.722 120.569  26.037  1.00 12.62           O  
ATOM   3574  CB  ILE A 450      62.332 122.917  24.082  1.00 10.77           C  
ATOM   3575  CG1 ILE A 450      60.909 123.038  23.519  1.00 10.45           C  
ATOM   3576  CG2 ILE A 450      63.211 122.004  23.169  1.00 11.14           C  
ATOM   3577  CD1 ILE A 450      60.806 123.822  22.223  1.00 12.30           C  
ATOM   3578  N   LEU A 451      64.497 122.635  26.441  1.00 12.36           N  
ATOM   3579  CA  LEU A 451      65.748 122.124  27.019  1.00 13.23           C  
ATOM   3580  C   LEU A 451      65.453 121.167  28.191  1.00 13.87           C  
ATOM   3581  O   LEU A 451      66.093 120.106  28.328  1.00 14.33           O  
ATOM   3582  CB  LEU A 451      66.673 123.265  27.458  1.00 12.79           C  
ATOM   3583  CG  LEU A 451      67.276 124.128  26.343  1.00 13.78           C  
ATOM   3584  CD1 LEU A 451      68.066 125.271  26.930  1.00 12.83           C  
ATOM   3585  CD2 LEU A 451      68.131 123.331  25.330  1.00 13.87           C  
ATOM   3586  N   HIS A 452      64.487 121.530  29.031  1.00 14.61           N  
ATOM   3587  CA  HIS A 452      64.072 120.648  30.113  1.00 14.91           C  
ATOM   3588  C   HIS A 452      63.472 119.348  29.590  1.00 15.28           C  
ATOM   3589  O   HIS A 452      63.796 118.270  30.102  1.00 15.11           O  
ATOM   3590  CB  HIS A 452      63.100 121.330  31.080  1.00 15.44           C  
ATOM   3591  CG  HIS A 452      62.514 120.390  32.089  1.00 17.20           C  
ATOM   3592  ND1 HIS A 452      63.254 119.852  33.125  1.00 20.13           N  
ATOM   3593  CD2 HIS A 452      61.274 119.858  32.197  1.00 18.23           C  
ATOM   3594  CE1 HIS A 452      62.487 119.042  33.835  1.00 18.77           C  
ATOM   3595  NE2 HIS A 452      61.282 119.026  33.292  1.00 21.27           N  
ATOM   3596  N   ALA A 453      62.617 119.443  28.573  1.00 14.77           N  
ATOM   3597  CA  ALA A 453      62.009 118.269  27.960  1.00 15.80           C  
ATOM   3598  C   ALA A 453      63.066 117.313  27.412  1.00 16.19           C  
ATOM   3599  O   ALA A 453      62.878 116.099  27.431  1.00 16.67           O  
ATOM   3600  CB  ALA A 453      61.043 118.666  26.860  1.00 15.13           C  
ATOM   3601  N   MET A 454      64.161 117.876  26.916  1.00 16.56           N  
ATOM   3602  CA  MET A 454      65.288 117.102  26.403  1.00 17.54           C  
ATOM   3603  C   MET A 454      66.215 116.581  27.496  1.00 18.24           C  
ATOM   3604  O   MET A 454      67.191 115.877  27.200  1.00 18.74           O  
ATOM   3605  CB  MET A 454      66.089 117.933  25.412  1.00 17.40           C  
ATOM   3606  CG  MET A 454      65.363 118.141  24.091  1.00 18.24           C  
ATOM   3607  SD  MET A 454      66.169 119.337  23.032  1.00 21.18           S  
ATOM   3608  CE  MET A 454      67.031 120.236  24.169  1.00 23.88           C  
ATOM   3609  N   GLY A 455      65.923 116.939  28.742  1.00 18.75           N  
ATOM   3610  CA  GLY A 455      66.734 116.534  29.882  1.00 19.74           C  
ATOM   3611  C   GLY A 455      68.060 117.271  30.005  1.00 20.29           C  
ATOM   3612  O   GLY A 455      68.968 116.795  30.702  1.00 20.72           O  
ATOM   3613  N   LYS A 456      68.170 118.431  29.354  1.00 19.97           N  
ATOM   3614  CA  LYS A 456      69.417 119.211  29.324  1.00 20.16           C  
ATOM   3615  C   LYS A 456      69.582 120.161  30.505  1.00 20.11           C  
ATOM   3616  O   LYS A 456      70.708 120.544  30.859  1.00 20.28           O  
ATOM   3617  CB  LYS A 456      69.539 119.967  27.998  1.00 20.26           C  
ATOM   3618  CG  LYS A 456      69.728 119.043  26.795  1.00 22.22           C  
ATOM   3619  CD  LYS A 456      70.414 119.750  25.643  1.00 26.14           C  
ATOM   3620  CE  LYS A 456      70.548 118.838  24.426  1.00 27.77           C  
ATOM   3621  NZ  LYS A 456      71.599 117.792  24.618  1.00 30.39           N1+
ATOM   3622  N   ILE A 457      68.462 120.558  31.103  1.00 19.60           N  
ATOM   3623  CA  ILE A 457      68.466 121.439  32.267  1.00 19.55           C  
ATOM   3624  C   ILE A 457      67.419 120.923  33.242  1.00 19.81           C  
ATOM   3625  O   ILE A 457      66.473 120.246  32.832  1.00 19.51           O  
ATOM   3626  CB  ILE A 457      68.192 122.934  31.865  1.00 19.28           C  
ATOM   3627  CG1 ILE A 457      66.767 123.114  31.313  1.00 18.94           C  
ATOM   3628  CG2 ILE A 457      69.235 123.432  30.857  1.00 19.28           C  
ATOM   3629  CD1 ILE A 457      66.389 124.577  31.053  1.00 17.35           C  
ATOM   3630  N   PRO A 458      67.582 121.207  34.532  1.00 20.65           N  
ATOM   3631  CA  PRO A 458      66.569 120.826  35.522  1.00 21.50           C  
ATOM   3632  C   PRO A 458      65.340 121.748  35.473  1.00 21.91           C  
ATOM   3633  O   PRO A 458      65.421 122.853  34.912  1.00 21.67           O  
ATOM   3634  CB  PRO A 458      67.309 120.986  36.852  1.00 21.86           C  
ATOM   3635  CG  PRO A 458      68.316 122.020  36.587  1.00 21.75           C  
ATOM   3636  CD  PRO A 458      68.730 121.896  35.148  1.00 20.80           C  
ATOM   3637  N   GLU A 459      64.241 121.292  36.066  1.00 22.58           N  
ATOM   3638  CA  GLU A 459      62.969 122.012  36.055  1.00 23.61           C  
ATOM   3639  C   GLU A 459      63.069 123.440  36.603  1.00 23.25           C  
ATOM   3640  O   GLU A 459      62.450 124.357  36.072  1.00 22.46           O  
ATOM   3641  CB  GLU A 459      61.923 121.225  36.838  1.00 24.12           C  
ATOM   3642  CG  GLU A 459      60.500 121.711  36.641  1.00 28.18           C  
ATOM   3643  CD  GLU A 459      59.546 121.049  37.612  1.00 34.06           C  
ATOM   3644  OE1 GLU A 459      59.539 121.448  38.799  1.00 36.31           O  
ATOM   3645  OE2 GLU A 459      58.816 120.120  37.192  1.00 36.70           O  
ATOM   3646  N   ASP A 460      63.860 123.622  37.658  1.00 22.94           N  
ATOM   3647  CA  ASP A 460      63.984 124.929  38.292  1.00 22.97           C  
ATOM   3648  C   ASP A 460      64.748 125.959  37.451  1.00 21.75           C  
ATOM   3649  O   ASP A 460      64.890 127.111  37.862  1.00 22.32           O  
ATOM   3650  CB  ASP A 460      64.625 124.784  39.678  1.00 24.16           C  
ATOM   3651  CG  ASP A 460      66.074 124.363  39.601  1.00 27.49           C  
ATOM   3652  OD1 ASP A 460      66.897 124.892  40.384  1.00 33.39           O  
ATOM   3653  OD2 ASP A 460      66.489 123.520  38.780  1.00 31.43           O  
ATOM   3654  N   GLU A 461      65.249 125.555  36.286  1.00 20.05           N  
ATOM   3655  CA  GLU A 461      65.949 126.479  35.407  1.00 18.69           C  
ATOM   3656  C   GLU A 461      65.075 126.964  34.241  1.00 17.29           C  
ATOM   3657  O   GLU A 461      65.527 127.756  33.407  1.00 16.26           O  
ATOM   3658  CB  GLU A 461      67.253 125.866  34.904  1.00 19.10           C  
ATOM   3659  CG  GLU A 461      68.326 125.812  35.993  1.00 20.98           C  
ATOM   3660  CD  GLU A 461      69.647 125.250  35.509  1.00 24.67           C  
ATOM   3661  OE1 GLU A 461      69.882 125.187  34.277  1.00 23.65           O  
ATOM   3662  OE2 GLU A 461      70.458 124.859  36.374  1.00 26.88           O  
ATOM   3663  N   ILE A 462      63.834 126.476  34.187  1.00 16.24           N  
ATOM   3664  CA  ILE A 462      62.893 126.893  33.130  1.00 15.35           C  
ATOM   3665  C   ILE A 462      62.588 128.393  33.241  1.00 15.10           C  
ATOM   3666  O   ILE A 462      62.688 129.129  32.256  1.00 15.00           O  
ATOM   3667  CB  ILE A 462      61.587 126.061  33.152  1.00 15.06           C  
ATOM   3668  CG1 ILE A 462      61.844 124.619  32.703  1.00 14.65           C  
ATOM   3669  CG2 ILE A 462      60.524 126.696  32.246  1.00 14.59           C  
ATOM   3670  CD1 ILE A 462      60.707 123.649  33.050  1.00 14.69           C  
ATOM   3671  N   TRP A 463      62.224 128.824  34.443  1.00 15.06           N  
ATOM   3672  CA  TRP A 463      61.942 130.231  34.711  1.00 15.86           C  
ATOM   3673  C   TRP A 463      63.149 130.831  35.397  1.00 16.37           C  
ATOM   3674  O   TRP A 463      63.547 130.377  36.471  1.00 17.60           O  
ATOM   3675  CB  TRP A 463      60.701 130.374  35.587  1.00 15.78           C  
ATOM   3676  CG  TRP A 463      59.472 129.889  34.917  1.00 16.41           C  
ATOM   3677  CD1 TRP A 463      59.008 128.606  34.874  1.00 18.26           C  
ATOM   3678  CD2 TRP A 463      58.541 130.676  34.169  1.00 15.28           C  
ATOM   3679  NE1 TRP A 463      57.845 128.541  34.142  1.00 17.47           N  
ATOM   3680  CE2 TRP A 463      57.529 129.802  33.706  1.00 16.06           C  
ATOM   3681  CE3 TRP A 463      58.456 132.038  33.844  1.00 15.45           C  
ATOM   3682  CZ2 TRP A 463      56.442 130.243  32.936  1.00 15.49           C  
ATOM   3683  CZ3 TRP A 463      57.370 132.480  33.075  1.00 14.06           C  
ATOM   3684  CH2 TRP A 463      56.383 131.581  32.633  1.00 13.91           C  
ATOM   3685  N   GLN A 464      63.732 131.846  34.777  1.00 16.56           N  
ATOM   3686  CA  GLN A 464      64.997 132.400  35.233  1.00 17.08           C  
ATOM   3687  C   GLN A 464      64.841 133.886  35.507  1.00 17.19           C  
ATOM   3688  O   GLN A 464      64.302 134.629  34.668  1.00 16.89           O  
ATOM   3689  CB  GLN A 464      66.032 132.157  34.139  1.00 17.84           C  
ATOM   3690  CG  GLN A 464      67.431 132.580  34.431  1.00 20.97           C  
ATOM   3691  CD  GLN A 464      68.407 131.859  33.534  1.00 24.48           C  
ATOM   3692  OE1 GLN A 464      68.355 130.633  33.411  1.00 29.00           O  
ATOM   3693  NE2 GLN A 464      69.286 132.613  32.892  1.00 26.88           N  
ATOM   3694  N   SER A 465      65.303 134.320  36.675  1.00 16.86           N  
ATOM   3695  CA  SER A 465      65.312 135.746  37.023  1.00 16.49           C  
ATOM   3696  C   SER A 465      66.336 136.487  36.161  1.00 15.52           C  
ATOM   3697  O   SER A 465      67.238 135.870  35.584  1.00 15.89           O  
ATOM   3698  CB  SER A 465      65.644 135.927  38.507  1.00 17.09           C  
ATOM   3699  OG  SER A 465      66.998 135.579  38.740  1.00 19.62           O  
ATOM   3700  N   GLU A 466      66.177 137.804  36.048  1.00 14.32           N  
ATOM   3701  CA  GLU A 466      67.079 138.626  35.242  1.00 13.27           C  
ATOM   3702  C   GLU A 466      67.724 139.679  36.116  1.00 13.60           C  
ATOM   3703  O   GLU A 466      67.002 140.431  36.800  1.00 13.12           O  
ATOM   3704  CB  GLU A 466      66.311 139.326  34.109  1.00 13.23           C  
ATOM   3705  CG  GLU A 466      67.206 140.066  33.117  1.00 11.45           C  
ATOM   3706  CD  GLU A 466      68.030 139.139  32.246  1.00 11.61           C  
ATOM   3707  OE1 GLU A 466      67.638 137.965  32.053  1.00 11.58           O  
ATOM   3708  OE2 GLU A 466      69.078 139.584  31.740  1.00 12.90           O  
ATOM   3709  N   PRO A 467      69.059 139.748  36.105  1.00 14.13           N  
ATOM   3710  CA  PRO A 467      69.771 140.815  36.825  1.00 14.59           C  
ATOM   3711  C   PRO A 467      69.318 142.186  36.320  1.00 14.70           C  
ATOM   3712  O   PRO A 467      69.065 142.344  35.110  1.00 14.50           O  
ATOM   3713  CB  PRO A 467      71.240 140.578  36.444  1.00 14.64           C  
ATOM   3714  CG  PRO A 467      71.317 139.152  36.086  1.00 15.42           C  
ATOM   3715  CD  PRO A 467      69.992 138.834  35.414  1.00 14.35           C  
ATOM   3716  N   GLU A 468      69.228 143.159  37.223  1.00 14.83           N  
ATOM   3717  CA  GLU A 468      68.847 144.515  36.838  1.00 15.60           C  
ATOM   3718  C   GLU A 468      69.904 145.137  35.931  1.00 15.15           C  
ATOM   3719  O   GLU A 468      71.106 144.970  36.170  1.00 14.89           O  
ATOM   3720  CB  GLU A 468      68.637 145.388  38.078  1.00 16.41           C  
ATOM   3721  CG  GLU A 468      68.353 146.845  37.738  1.00 20.53           C  
ATOM   3722  CD  GLU A 468      67.908 147.653  38.938  1.00 26.35           C  
ATOM   3723  OE1 GLU A 468      66.677 147.882  39.081  1.00 27.87           O  
ATOM   3724  OE2 GLU A 468      68.786 148.053  39.734  1.00 29.04           O  
ATOM   3725  N   SER A 469      69.456 145.842  34.888  1.00 14.71           N  
ATOM   3726  CA  SER A 469      70.341 146.609  34.014  1.00 15.05           C  
ATOM   3727  C   SER A 469      71.157 147.626  34.804  1.00 15.88           C  
ATOM   3728  O   SER A 469      70.619 148.336  35.661  1.00 15.68           O  
ATOM   3729  CB  SER A 469      69.532 147.335  32.935  1.00 14.04           C  
ATOM   3730  OG  SER A 469      70.331 148.237  32.187  1.00 14.10           O  
ATOM   3731  N   VAL A 470      72.454 147.677  34.522  1.00 16.60           N  
ATOM   3732  CA  VAL A 470      73.310 148.716  35.098  1.00 17.73           C  
ATOM   3733  C   VAL A 470      73.148 150.055  34.379  1.00 17.49           C  
ATOM   3734  O   VAL A 470      73.459 151.100  34.951  1.00 18.42           O  
ATOM   3735  CB  VAL A 470      74.833 148.302  35.135  1.00 17.75           C  
ATOM   3736  CG1 VAL A 470      75.020 146.961  35.817  1.00 18.95           C  
ATOM   3737  CG2 VAL A 470      75.466 148.309  33.730  1.00 19.13           C  
ATOM   3738  N   ASP A 471      72.673 150.022  33.133  1.00 16.76           N  
ATOM   3739  CA  ASP A 471      72.535 151.213  32.302  1.00 16.63           C  
ATOM   3740  C   ASP A 471      71.199 151.910  32.492  1.00 16.16           C  
ATOM   3741  O   ASP A 471      71.093 153.106  32.267  1.00 16.16           O  
ATOM   3742  CB  ASP A 471      72.699 150.847  30.826  1.00 17.00           C  
ATOM   3743  CG  ASP A 471      73.983 150.105  30.578  1.00 19.12           C  
ATOM   3744  OD1 ASP A 471      73.938 148.915  30.194  1.00 20.14           O  
ATOM   3745  OD2 ASP A 471      75.089 150.629  30.805  1.00 21.53           O  
ATOM   3746  N   VAL A 472      70.185 151.145  32.885  1.00 15.61           N  
ATOM   3747  CA  VAL A 472      68.831 151.674  33.034  1.00 15.11           C  
ATOM   3748  C   VAL A 472      68.288 151.267  34.395  1.00 16.14           C  
ATOM   3749  O   VAL A 472      67.449 150.365  34.515  1.00 15.83           O  
ATOM   3750  CB  VAL A 472      67.879 151.208  31.892  1.00 15.18           C  
ATOM   3751  CG1 VAL A 472      66.547 151.957  31.979  1.00 12.86           C  
ATOM   3752  CG2 VAL A 472      68.510 151.421  30.526  1.00 15.18           C  
ATOM   3753  N   PRO A 473      68.768 151.934  35.433  1.00 16.94           N  
ATOM   3754  CA  PRO A 473      68.367 151.573  36.793  1.00 17.55           C  
ATOM   3755  C   PRO A 473      66.919 151.996  37.022  1.00 16.90           C  
ATOM   3756  O   PRO A 473      66.454 152.979  36.422  1.00 17.15           O  
ATOM   3757  CB  PRO A 473      69.330 152.378  37.667  1.00 17.84           C  
ATOM   3758  CG  PRO A 473      69.700 153.573  36.842  1.00 18.67           C  
ATOM   3759  CD  PRO A 473      69.689 153.093  35.396  1.00 17.34           C  
ATOM   3760  N   ALA A 474      66.214 151.227  37.836  1.00 17.07           N  
ATOM   3761  CA  ALA A 474      64.815 151.481  38.143  1.00 16.92           C  
ATOM   3762  C   ALA A 474      64.670 152.178  39.492  1.00 17.46           C  
ATOM   3763  O   ALA A 474      65.068 151.632  40.523  1.00 17.38           O  
ATOM   3764  CB  ALA A 474      64.060 150.184  38.171  1.00 16.93           C  
ATOM   3765  N   GLN A 475      64.076 153.365  39.488  1.00 17.30           N  
ATOM   3766  CA  GLN A 475      63.719 154.009  40.747  1.00 18.09           C  
ATOM   3767  C   GLN A 475      62.443 153.355  41.249  1.00 18.31           C  
ATOM   3768  O   GLN A 475      61.564 153.005  40.452  1.00 16.89           O  
ATOM   3769  CB  GLN A 475      63.551 155.521  40.583  1.00 18.62           C  
ATOM   3770  CG  GLN A 475      64.760 156.257  39.964  1.00 22.67           C  
ATOM   3771  CD  GLN A 475      66.038 156.175  40.793  1.00 27.52           C  
ATOM   3772  OE1 GLN A 475      67.132 155.999  40.244  1.00 31.36           O  
ATOM   3773  NE2 GLN A 475      65.909 156.301  42.099  1.00 29.91           N  
ATOM   3774  N   PRO A 476      62.335 153.141  42.553  1.00 18.72           N  
ATOM   3775  CA  PRO A 476      61.122 152.556  43.115  1.00 19.02           C  
ATOM   3776  C   PRO A 476      59.927 153.489  42.908  1.00 19.13           C  
ATOM   3777  O   PRO A 476      60.088 154.705  42.780  1.00 18.91           O  
ATOM   3778  CB  PRO A 476      61.457 152.428  44.605  1.00 19.46           C  
ATOM   3779  CG  PRO A 476      62.514 153.416  44.826  1.00 19.87           C  
ATOM   3780  CD  PRO A 476      63.353 153.401  43.587  1.00 19.15           C  
ATOM   3781  N   ILE A 477      58.737 152.906  42.852  1.00 19.08           N  
ATOM   3782  CA  ILE A 477      57.516 153.699  42.791  1.00 19.81           C  
ATOM   3783  C   ILE A 477      57.053 153.955  44.212  1.00 20.57           C  
ATOM   3784  O   ILE A 477      56.817 153.009  44.951  1.00 20.91           O  
ATOM   3785  CB  ILE A 477      56.406 152.952  42.006  1.00 19.56           C  
ATOM   3786  CG1 ILE A 477      56.907 152.490  40.621  1.00 19.21           C  
ATOM   3787  CG2 ILE A 477      55.125 153.827  41.926  1.00 19.69           C  
ATOM   3788  CD1 ILE A 477      57.401 153.603  39.689  1.00 17.59           C  
ATOM   3789  N   THR A 478      56.913 155.224  44.577  1.00 22.07           N  
ATOM   3790  CA  THR A 478      56.548 155.602  45.946  1.00 23.53           C  
ATOM   3791  C   THR A 478      55.196 156.292  45.985  1.00 24.02           C  
ATOM   3792  O   THR A 478      54.723 156.805  44.970  1.00 24.34           O  
ATOM   3793  CB  THR A 478      57.625 156.527  46.578  1.00 23.30           C  
ATOM   3794  OG1 THR A 478      57.854 157.662  45.734  1.00 24.71           O  
ATOM   3795  CG2 THR A 478      58.985 155.825  46.612  1.00 24.55           C  
ATOM   3796  N   THR A 479      54.576 156.284  47.162  1.00 24.74           N  
ATOM   3797  CA  THR A 479      53.374 157.083  47.413  1.00 25.67           C  
ATOM   3798  C   THR A 479      53.594 157.976  48.638  1.00 26.03           C  
ATOM   3799  O   THR A 479      54.468 157.691  49.462  1.00 26.59           O  
ATOM   3800  CB  THR A 479      52.154 156.175  47.644  1.00 25.70           C  
ATOM   3801  OG1 THR A 479      52.453 155.229  48.681  1.00 26.94           O  
ATOM   3802  CG2 THR A 479      51.868 155.295  46.419  1.00 26.05           C  
ATOM   3803  N   THR A 480      52.822 159.056  48.754  1.00 26.17           N  
ATOM   3804  CA  THR A 480      52.848 159.878  49.968  1.00 26.47           C  
ATOM   3805  C   THR A 480      51.822 159.339  50.964  1.00 26.33           C  
ATOM   3806  O   THR A 480      50.886 158.623  50.573  1.00 26.29           O  
ATOM   3807  CB  THR A 480      52.601 161.376  49.652  1.00 26.71           C  
ATOM   3808  OG1 THR A 480      51.317 161.547  49.039  1.00 27.59           O  
ATOM   3809  CG2 THR A 480      53.592 161.894  48.593  1.00 26.91           C  
ATOM   3810  N   PHE A 481      52.018 159.638  52.253  1.00 25.54           N  
ATOM   3811  CA  PHE A 481      51.061 159.261  53.300  1.00 25.65           C  
ATOM   3812  C   PHE A 481      49.624 159.662  52.935  1.00 25.03           C  
ATOM   3813  O   PHE A 481      48.673 158.892  53.142  1.00 24.63           O  
ATOM   3814  CB  PHE A 481      51.455 159.891  54.654  1.00 26.12           C  
ATOM   3815  CG  PHE A 481      50.483 159.602  55.771  1.00 27.56           C  
ATOM   3816  CD1 PHE A 481      50.565 158.414  56.499  1.00 28.80           C  
ATOM   3817  CD2 PHE A 481      49.487 160.523  56.103  1.00 28.73           C  
ATOM   3818  CE1 PHE A 481      49.669 158.149  57.542  1.00 29.88           C  
ATOM   3819  CE2 PHE A 481      48.583 160.264  57.139  1.00 29.38           C  
ATOM   3820  CZ  PHE A 481      48.671 159.075  57.856  1.00 30.15           C  
ATOM   3821  N   LEU A 482      49.477 160.870  52.400  1.00 24.63           N  
ATOM   3822  CA  LEU A 482      48.165 161.381  52.011  1.00 24.39           C  
ATOM   3823  C   LEU A 482      47.608 160.619  50.804  1.00 23.61           C  
ATOM   3824  O   LEU A 482      46.413 160.343  50.753  1.00 23.25           O  
ATOM   3825  CB  LEU A 482      48.212 162.887  51.733  1.00 24.84           C  
ATOM   3826  CG  LEU A 482      48.407 163.857  52.913  1.00 26.52           C  
ATOM   3827  CD1 LEU A 482      48.387 165.300  52.409  1.00 27.74           C  
ATOM   3828  CD2 LEU A 482      47.377 163.666  54.028  1.00 27.65           C  
ATOM   3829  N   GLU A 483      48.477 160.263  49.854  1.00 22.69           N  
ATOM   3830  CA  GLU A 483      48.057 159.451  48.706  1.00 22.29           C  
ATOM   3831  C   GLU A 483      47.519 158.098  49.163  1.00 21.29           C  
ATOM   3832  O   GLU A 483      46.523 157.596  48.627  1.00 20.51           O  
ATOM   3833  CB  GLU A 483      49.203 159.276  47.700  1.00 22.40           C  
ATOM   3834  CG  GLU A 483      49.399 160.488  46.805  1.00 24.73           C  
ATOM   3835  CD  GLU A 483      50.760 160.541  46.123  1.00 27.95           C  
ATOM   3836  OE1 GLU A 483      51.596 159.632  46.328  1.00 27.33           O  
ATOM   3837  OE2 GLU A 483      50.993 161.509  45.367  1.00 29.23           O  
ATOM   3838  N   ARG A 484      48.169 157.518  50.171  1.00 20.71           N  
ATOM   3839  CA  ARG A 484      47.738 156.247  50.741  1.00 20.67           C  
ATOM   3840  C   ARG A 484      46.400 156.328  51.489  1.00 20.47           C  
ATOM   3841  O   ARG A 484      45.575 155.424  51.384  1.00 19.82           O  
ATOM   3842  CB  ARG A 484      48.811 155.704  51.698  1.00 21.26           C  
ATOM   3843  CG  ARG A 484      49.936 154.904  51.051  1.00 23.45           C  
ATOM   3844  CD  ARG A 484      50.881 154.225  52.083  1.00 27.89           C  
ATOM   3845  NE  ARG A 484      51.893 155.159  52.589  1.00 30.70           N  
ATOM   3846  CZ  ARG A 484      52.175 155.370  53.878  1.00 32.96           C  
ATOM   3847  NH1 ARG A 484      51.529 154.718  54.851  1.00 33.46           N  
ATOM   3848  NH2 ARG A 484      53.114 156.251  54.197  1.00 33.26           N  
ATOM   3849  N   HIS A 485      46.196 157.401  52.252  1.00 19.73           N  
ATOM   3850  CA  HIS A 485      45.122 157.424  53.245  1.00 20.10           C  
ATOM   3851  C   HIS A 485      43.965 158.397  52.985  1.00 19.52           C  
ATOM   3852  O   HIS A 485      42.923 158.322  53.648  1.00 19.86           O  
ATOM   3853  CB  HIS A 485      45.713 157.632  54.648  1.00 20.46           C  
ATOM   3854  CG  HIS A 485      46.635 156.530  55.077  1.00 23.20           C  
ATOM   3855  ND1 HIS A 485      46.205 155.235  55.272  1.00 25.38           N  
ATOM   3856  CD2 HIS A 485      47.970 156.523  55.313  1.00 24.58           C  
ATOM   3857  CE1 HIS A 485      47.231 154.482  55.630  1.00 26.01           C  
ATOM   3858  NE2 HIS A 485      48.315 155.238  55.657  1.00 26.32           N  
ATOM   3859  N   LEU A 486      44.127 159.301  52.027  1.00 19.04           N  
ATOM   3860  CA  LEU A 486      43.030 160.201  51.672  1.00 18.30           C  
ATOM   3861  C   LEU A 486      41.815 159.367  51.260  1.00 17.73           C  
ATOM   3862  O   LEU A 486      41.967 158.338  50.599  1.00 17.50           O  
ATOM   3863  CB  LEU A 486      43.453 161.167  50.563  1.00 18.61           C  
ATOM   3864  CG  LEU A 486      44.156 162.461  51.005  1.00 19.88           C  
ATOM   3865  CD1 LEU A 486      44.537 163.294  49.793  1.00 21.88           C  
ATOM   3866  CD2 LEU A 486      43.301 163.290  51.991  1.00 21.95           C  
ATOM   3867  N   PRO A 487      40.615 159.761  51.680  1.00 17.16           N  
ATOM   3868  CA  PRO A 487      39.414 158.983  51.345  1.00 16.40           C  
ATOM   3869  C   PRO A 487      39.041 159.107  49.873  1.00 15.31           C  
ATOM   3870  O   PRO A 487      39.418 160.080  49.212  1.00 14.64           O  
ATOM   3871  CB  PRO A 487      38.324 159.631  52.206  1.00 16.66           C  
ATOM   3872  CG  PRO A 487      38.788 161.019  52.394  1.00 17.08           C  
ATOM   3873  CD  PRO A 487      40.296 160.934  52.519  1.00 17.66           C  
ATOM   3874  N   SER A 488      38.311 158.111  49.377  1.00 14.43           N  
ATOM   3875  CA  SER A 488      37.664 158.211  48.076  1.00 14.55           C  
ATOM   3876  C   SER A 488      36.516 159.196  48.233  1.00 14.51           C  
ATOM   3877  O   SER A 488      36.240 159.659  49.360  1.00 14.39           O  
ATOM   3878  CB  SER A 488      37.097 156.860  47.679  1.00 13.93           C  
ATOM   3879  OG  SER A 488      36.145 156.433  48.627  1.00 13.94           O  
ATOM   3880  N   VAL A 489      35.841 159.509  47.129  1.00 14.13           N  
ATOM   3881  CA  VAL A 489      34.653 160.346  47.214  1.00 14.91           C  
ATOM   3882  C   VAL A 489      33.552 159.691  48.080  1.00 15.50           C  
ATOM   3883  O   VAL A 489      33.077 160.339  49.016  1.00 16.30           O  
ATOM   3884  CB  VAL A 489      34.139 160.812  45.827  1.00 15.22           C  
ATOM   3885  CG1 VAL A 489      32.785 161.518  45.960  1.00 14.84           C  
ATOM   3886  CG2 VAL A 489      35.149 161.754  45.181  1.00 14.44           C  
ATOM   3887  N   PRO A 490      33.131 158.447  47.810  1.00 15.90           N  
ATOM   3888  CA  PRO A 490      32.128 157.820  48.695  1.00 16.68           C  
ATOM   3889  C   PRO A 490      32.630 157.648  50.138  1.00 17.71           C  
ATOM   3890  O   PRO A 490      31.828 157.708  51.078  1.00 18.07           O  
ATOM   3891  CB  PRO A 490      31.834 156.464  48.036  1.00 16.71           C  
ATOM   3892  CG  PRO A 490      32.943 156.233  47.070  1.00 16.35           C  
ATOM   3893  CD  PRO A 490      33.477 157.579  46.668  1.00 15.70           C  
ATOM   3894  N   GLY A 491      33.937 157.456  50.306  1.00 18.27           N  
ATOM   3895  CA  GLY A 491      34.547 157.432  51.629  1.00 19.44           C  
ATOM   3896  C   GLY A 491      34.346 158.758  52.349  1.00 20.41           C  
ATOM   3897  O   GLY A 491      33.978 158.771  53.529  1.00 20.94           O  
ATOM   3898  N   LEU A 492      34.581 159.865  51.636  1.00 20.71           N  
ATOM   3899  CA  LEU A 492      34.350 161.206  52.171  1.00 21.35           C  
ATOM   3900  C   LEU A 492      32.876 161.432  52.526  1.00 22.37           C  
ATOM   3901  O   LEU A 492      32.565 161.994  53.584  1.00 22.16           O  
ATOM   3902  CB  LEU A 492      34.836 162.281  51.194  1.00 21.10           C  
ATOM   3903  CG  LEU A 492      34.597 163.730  51.641  1.00 20.99           C  
ATOM   3904  CD1 LEU A 492      35.393 164.074  52.908  1.00 22.64           C  
ATOM   3905  CD2 LEU A 492      34.882 164.721  50.514  1.00 22.32           C  
ATOM   3906  N   LEU A 493      31.982 160.984  51.647  1.00 23.10           N  
ATOM   3907  CA  LEU A 493      30.542 161.098  51.879  1.00 24.54           C  
ATOM   3908  C   LEU A 493      30.114 160.302  53.117  1.00 26.19           C  
ATOM   3909  O   LEU A 493      29.265 160.757  53.886  1.00 26.15           O  
ATOM   3910  CB  LEU A 493      29.756 160.640  50.648  1.00 24.28           C  
ATOM   3911  CG  LEU A 493      29.854 161.533  49.403  1.00 23.67           C  
ATOM   3912  CD1 LEU A 493      29.185 160.862  48.208  1.00 23.66           C  
ATOM   3913  CD2 LEU A 493      29.261 162.923  49.632  1.00 24.89           C  
ATOM   3914  N   ARG A 494      30.709 159.122  53.298  1.00 27.80           N  
ATOM   3915  CA  ARG A 494      30.468 158.288  54.481  1.00 30.11           C  
ATOM   3916  C   ARG A 494      30.910 159.003  55.762  1.00 31.00           C  
ATOM   3917  O   ARG A 494      30.188 158.984  56.768  1.00 31.72           O  
ATOM   3918  CB  ARG A 494      31.179 156.940  54.345  1.00 30.07           C  
ATOM   3919  CG  ARG A 494      30.285 155.833  53.843  1.00 32.89           C  
ATOM   3920  CD  ARG A 494      30.908 154.447  53.902  1.00 36.75           C  
ATOM   3921  NE  ARG A 494      29.929 153.416  53.559  1.00 40.13           N  
ATOM   3922  CZ  ARG A 494      30.229 152.188  53.147  1.00 41.74           C  
ATOM   3923  NH1 ARG A 494      31.497 151.807  53.017  1.00 42.28           N  
ATOM   3924  NH2 ARG A 494      29.253 151.334  52.865  1.00 41.98           N  
ATOM   3925  N   LEU A 495      32.084 159.640  55.712  1.00 32.34           N  
ATOM   3926  CA  LEU A 495      32.598 160.460  56.811  1.00 33.67           C  
ATOM   3927  C   LEU A 495      31.667 161.638  57.136  1.00 34.62           C  
ATOM   3928  O   LEU A 495      31.378 161.899  58.309  1.00 34.83           O  
ATOM   3929  CB  LEU A 495      34.012 160.965  56.494  1.00 33.85           C  
ATOM   3930  CG  LEU A 495      35.149 160.746  57.505  1.00 34.83           C  
ATOM   3931  CD1 LEU A 495      35.436 159.254  57.765  1.00 34.85           C  
ATOM   3932  CD2 LEU A 495      36.413 161.468  57.040  1.00 35.72           C  
ATOM   3933  N   ILE A 496      31.205 162.335  56.094  1.00 35.35           N  
ATOM   3934  CA  ILE A 496      30.261 163.449  56.227  1.00 36.27           C  
ATOM   3935  C   ILE A 496      28.935 163.011  56.866  1.00 37.53           C  
ATOM   3936  O   ILE A 496      28.406 163.700  57.747  1.00 37.61           O  
ATOM   3937  CB  ILE A 496      30.005 164.101  54.846  1.00 35.90           C  
ATOM   3938  CG1 ILE A 496      31.252 164.849  54.371  1.00 35.49           C  
ATOM   3939  CG2 ILE A 496      28.804 165.050  54.893  1.00 35.41           C  
ATOM   3940  CD1 ILE A 496      31.316 165.043  52.869  1.00 34.69           C  
ATOM   3941  N   GLY A 497      28.410 161.874  56.408  1.00 38.88           N  
ATOM   3942  CA  GLY A 497      27.176 161.309  56.931  1.00 40.91           C  
ATOM   3943  C   GLY A 497      27.280 160.933  58.399  1.00 42.39           C  
ATOM   3944  O   GLY A 497      26.324 161.121  59.156  1.00 42.62           O  
ATOM   3945  N   LEU A 498      28.443 160.412  58.795  1.00 43.76           N  
ATOM   3946  CA  LEU A 498      28.724 160.024  60.182  1.00 45.17           C  
ATOM   3947  C   LEU A 498      28.790 161.219  61.136  1.00 46.09           C  
ATOM   3948  O   LEU A 498      28.358 161.125  62.293  1.00 46.36           O  
ATOM   3949  CB  LEU A 498      30.034 159.230  60.262  1.00 45.08           C  
ATOM   3950  CG  LEU A 498      29.929 157.742  60.603  1.00 45.59           C  
ATOM   3951  CD1 LEU A 498      31.020 156.951  59.884  1.00 45.11           C  
ATOM   3952  CD2 LEU A 498      29.986 157.511  62.125  1.00 45.82           C  
ATOM   3953  N   THR A 499      29.351 162.327  60.651  1.00 47.08           N  
ATOM   3954  CA  THR A 499      29.413 163.581  61.407  1.00 48.02           C  
ATOM   3955  C   THR A 499      28.032 164.241  61.506  1.00 48.66           C  
ATOM   3956  O   THR A 499      27.712 164.872  62.518  1.00 48.74           O  
ATOM   3957  CB  THR A 499      30.437 164.546  60.768  1.00 48.03           C  
ATOM   3958  OG1 THR A 499      31.657 163.840  60.509  1.00 48.10           O  
ATOM   3959  CG2 THR A 499      30.866 165.617  61.758  1.00 48.08           C  
ATOM   3960  N   THR A 500      27.223 164.082  60.455  1.00 49.35           N  
ATOM   3961  CA  THR A 500      25.839 164.569  60.427  1.00 50.03           C  
ATOM   3962  C   THR A 500      24.919 163.784  61.385  1.00 50.50           C  
ATOM   3963  O   THR A 500      23.930 164.330  61.888  1.00 50.69           O  
ATOM   3964  CB  THR A 500      25.289 164.550  58.969  1.00 50.06           C  
ATOM   3965  OG1 THR A 500      26.153 165.323  58.124  1.00 49.83           O  
ATOM   3966  CG2 THR A 500      23.949 165.287  58.857  1.00 49.94           C  
ATOM   3967  N   ILE A 501      25.258 162.518  61.640  1.00 50.88           N  
ATOM   3968  CA  ILE A 501      24.482 161.648  62.527  1.00 51.07           C  
ATOM   3969  C   ILE A 501      25.153 161.469  63.890  1.00 51.27           C  
ATOM   3970  O   ILE A 501      25.670 162.424  64.478  1.00 51.62           O  
ATOM   3971  CB  ILE A 501      24.247 160.289  61.865  1.00 51.11           C  
TER    3972      ILE A 501 
HETATM 3973  C1  ISN A 601      52.723 154.075  25.565  1.00 17.50           C  
HETATM 3974  C2  ISN A 601      52.229 154.833  26.620  1.00 17.60           C  
HETATM 3975  C3  ISN A 601      51.557 154.100  27.605  1.00 17.30           C  
HETATM 3976  C4  ISN A 601      51.397 152.704  27.534  1.00 17.41           C  
HETATM 3977  C5  ISN A 601      51.896 151.928  26.483  1.00 16.88           C  
HETATM 3978  N1  ISN A 601      53.131 152.113  24.369  1.00 17.85           N  
HETATM 3979  C6  ISN A 601      52.565 152.613  25.486  1.00 16.57           C  
HETATM 3980  C7  ISN A 601      53.473 154.433  24.364  1.00 19.73           C  
HETATM 3981  C10 ISN A 601      53.677 153.127  23.675  1.00 19.51           C  
HETATM 3982  O8  ISN A 601      53.863 155.598  23.985  1.00 21.94           O  
HETATM 3983  O11 ISN A 601      54.298 152.985  22.569  1.00 21.55           O  
TER    3984      ISN A 601 
HETATM 3985  C   LIG d   1      52.883 154.371  24.860  0.00  0.00      1oja C  
HETATM 3986  C   LIG d   1      52.297 155.049  25.960  0.00  0.00      1oja C  
HETATM 3987  C   LIG d   1      51.797 154.315  27.072  0.00  0.00      1oja C  
HETATM 3988  C   LIG d   1      51.875 152.898  27.095  0.00  0.00      1oja C  
HETATM 3989  C   LIG d   1      52.458 152.235  25.990  0.00  0.00      1oja C  
HETATM 3990  C   LIG d   1      52.947 152.956  24.907  0.00  0.00      1oja C  
HETATM 3991  C   LIG d   1      53.446 152.097  24.000  0.00  0.00      1oja C  
HETATM 3992  N   LIG d   1      52.663 150.862  25.743  0.00  0.00      1oja N  
HETATM 3993  C   LIG d   1      53.286 150.799  24.477  0.00  0.00      1oja C  
HETATM 3994  C   LIG d   1      53.725 149.699  23.697  0.00  0.00      1oja C  
HETATM 3995  C   LIG d   1      54.331 149.936  22.431  0.00  0.00      1oja C  
HETATM 3996  C   LIG d   1      54.491 151.271  21.964  0.00  0.00      1oja C  
HETATM 3997  C   LIG d   1      54.048 152.369  22.747  0.00  0.00      1oja C  
HETATM 3998  O   LIG d   1      54.738 148.894  21.671  0.00  0.00      1oja O  
HETATM 3999  C   LIG d   1      53.557 148.303  24.163  0.00  0.00      1oja C  
HETATM 4000  C   LIG d   1      54.097 147.299  23.448  0.00  0.00      1oja C  
HETATM 4001  C   LIG d   1      54.952 147.583  22.226  0.00  0.00      1oja C  
HETATM 4002  C   LIG d   1      56.426 147.487  22.629  0.00  0.00      1oja C  
HETATM 4003  C   LIG d   1      54.651 146.563  21.127  0.00  0.00      1oja C  
HETATM 4004  H   LIG d   1      52.418 150.103  26.337  0.00  0.00      1oja H  
HETATM 4005  C   LIG d   1      55.124 151.520  20.652  0.00  0.00      1oja C  
HETATM 4006  O   LIG d   1      54.622 151.508  19.553  0.00  0.00      1oja O  
TER    4007      LIG d   1 
CONECT 3973 3974 3979 3980
CONECT 3974 3973 3975
CONECT 3975 3974 3976
CONECT 3976 3975 3977
CONECT 3977 3976 3979
CONECT 3978 3979 3981
CONECT 3979 3973 3977 3978
CONECT 3980 3973 3981 3982
CONECT 3981 3978 3980 3983
CONECT 3982 3980
CONECT 3983 3981
CONECT 3985 3986 3990
CONECT 3986 3985 3987
CONECT 3987 3986 3988
CONECT 3988 3987 3989
CONECT 3989 3988 3992 3990
CONECT 3990 3985 3989 3991
CONECT 3991 3990 3993 3997
CONECT 3992 3989 4004 3993
CONECT 3993 3991 3992 3994
CONECT 3994 3993 3999 3995
CONECT 3995 3994 3998 3996
CONECT 3996 3995 3997 4005
CONECT 3997 3991 3996
CONECT 3998 3995 4001
CONECT 3999 3994 4000
CONECT 4000 3999 4001
CONECT 4001 3998 4000 4002 4003
CONECT 4002 4001
CONECT 4003 4001
CONECT 4004 3992
CONECT 4005 3996 4006
CONECT 4006 4005
END
