# Supplementary material for: A strategy to find novel candidate anti-Alzheimer’s disease drugs by constructing interaction networks between drug targets and natural compounds in medical plants
Source: PeerJ. 2018 May 11;6:e4756. doi: 10.7717/peerj.4756 (PMC5951129; doi:10.7717/peerj.4756)
Supplement: Data S1 — (A) Docking results of 30 proteins with TCM compounds (B) PDB coordinates (C) TCM_compounds_2D_structures (D) Top0.5%_TCM_compounds_3D_structures [file peerj-06-4756-s036.zip › Raw_Data/PDB coordinates/1tb7.pdb]

REMARK   Accelrys Discovery Studio PDB file
REMARK   Created:  Wed Mar 07 16:23:50 �й���׼ʱ�� 2018
SSBOND   1 LIG d    1    LIG d    1                                     
CRYST1   60.316   78.958  164.740  90.00  90.00  90.00 P212121    
ATOM      1  N   GLU A  87      10.264  24.018   5.244  1.00 35.32           N1+
ATOM      2  CA  GLU A  87      10.152  22.605   4.772  1.00 35.31           C  
ATOM      3  C   GLU A  87      10.817  21.604   5.732  1.00 34.53           C  
ATOM      4  O   GLU A  87      10.452  20.422   5.737  1.00 34.47           O  
ATOM      5  CB  GLU A  87      10.701  22.453   3.340  1.00 35.67           C  
ATOM      6  CG  GLU A  87      12.189  22.134   3.228  1.00 37.59           C  
ATOM      7  CD  GLU A  87      12.711  22.215   1.799  1.00 40.48           C  
ATOM      8  OE1 GLU A  87      13.179  23.304   1.389  1.00 42.49           O  
ATOM      9  OE2 GLU A  87      12.665  21.185   1.084  1.00 42.40           O  
ATOM     10  N   GLN A  88      11.786  22.055   6.531  1.00 33.36           N  
ATOM     11  CA  GLN A  88      12.430  21.164   7.504  1.00 32.55           C  
ATOM     12  C   GLN A  88      11.409  20.739   8.561  1.00 31.93           C  
ATOM     13  O   GLN A  88      11.391  19.585   8.988  1.00 31.27           O  
ATOM     14  CB  GLN A  88      13.643  21.819   8.173  1.00 32.59           C  
ATOM     15  CG  GLN A  88      14.459  20.837   9.026  1.00 32.62           C  
ATOM     16  CD  GLN A  88      15.721  21.438   9.610  1.00 33.17           C  
ATOM     17  OE1 GLN A  88      16.072  21.155  10.758  1.00 31.91           O  
ATOM     18  NE2 GLN A  88      16.417  22.252   8.823  1.00 33.33           N  
ATOM     19  N   GLU A  89      10.569  21.685   8.979  1.00 31.05           N  
ATOM     20  CA  GLU A  89       9.514  21.411   9.941  1.00 30.59           C  
ATOM     21  C   GLU A  89       8.463  20.474   9.348  1.00 29.72           C  
ATOM     22  O   GLU A  89       7.872  19.684  10.067  1.00 29.26           O  
ATOM     23  CB  GLU A  89       8.849  22.707  10.396  1.00 30.92           C  
ATOM     24  CG  GLU A  89       9.709  23.554  11.319  1.00 32.64           C  
ATOM     25  CD  GLU A  89       9.003  24.827  11.753  1.00 34.47           C  
ATOM     26  OE1 GLU A  89       8.484  25.545  10.875  1.00 35.90           O  
ATOM     27  OE2 GLU A  89       8.957  25.105  12.972  1.00 36.82           O  
ATOM     28  N   ASP A  90       8.225  20.579   8.040  1.00 28.92           N  
ATOM     29  CA  ASP A  90       7.262  19.714   7.354  1.00 28.28           C  
ATOM     30  C   ASP A  90       7.748  18.271   7.329  1.00 26.81           C  
ATOM     31  O   ASP A  90       6.964  17.346   7.534  1.00 26.81           O  
ATOM     32  CB  ASP A  90       7.014  20.192   5.914  1.00 29.01           C  
ATOM     33  CG  ASP A  90       6.128  21.431   5.846  1.00 30.39           C  
ATOM     34  OD1 ASP A  90       5.505  21.794   6.864  1.00 32.90           O  
ATOM     35  OD2 ASP A  90       5.988  22.106   4.805  1.00 34.04           O  
ATOM     36  N   VAL A  91       9.039  18.090   7.080  1.00 25.23           N  
ATOM     37  CA  VAL A  91       9.638  16.765   7.026  1.00 24.35           C  
ATOM     38  C   VAL A  91       9.646  16.172   8.437  1.00 23.68           C  
ATOM     39  O   VAL A  91       9.353  14.985   8.610  1.00 23.39           O  
ATOM     40  CB  VAL A  91      11.041  16.795   6.392  1.00 24.11           C  
ATOM     41  CG1 VAL A  91      11.721  15.443   6.498  1.00 24.37           C  
ATOM     42  CG2 VAL A  91      10.944  17.208   4.927  1.00 25.02           C  
ATOM     43  N   LEU A  92       9.940  17.010   9.436  1.00 22.89           N  
ATOM     44  CA  LEU A  92       9.913  16.593  10.837  1.00 22.31           C  
ATOM     45  C   LEU A  92       8.518  16.107  11.213  1.00 22.25           C  
ATOM     46  O   LEU A  92       8.371  15.058  11.840  1.00 22.10           O  
ATOM     47  CB  LEU A  92      10.331  17.740  11.765  1.00 22.24           C  
ATOM     48  CG  LEU A  92      10.212  17.481  13.275  1.00 21.60           C  
ATOM     49  CD1 LEU A  92      11.129  16.336  13.706  1.00 21.97           C  
ATOM     50  CD2 LEU A  92      10.518  18.744  14.064  1.00 22.54           C  
ATOM     51  N   ALA A  93       7.490  16.869  10.836  1.00 22.04           N  
ATOM     52  CA  ALA A  93       6.113  16.493  11.138  1.00 21.99           C  
ATOM     53  C   ALA A  93       5.747  15.153  10.492  1.00 22.03           C  
ATOM     54  O   ALA A  93       5.063  14.340  11.107  1.00 21.99           O  
ATOM     55  CB  ALA A  93       5.142  17.593  10.701  1.00 22.17           C  
ATOM     56  N   LYS A  94       6.221  14.923   9.267  1.00 22.14           N  
ATOM     57  CA  LYS A  94       5.960  13.670   8.553  1.00 22.40           C  
ATOM     58  C   LYS A  94       6.569  12.485   9.298  1.00 21.53           C  
ATOM     59  O   LYS A  94       5.922  11.459   9.483  1.00 21.46           O  
ATOM     60  CB  LYS A  94       6.529  13.706   7.121  1.00 23.12           C  
ATOM     61  CG  LYS A  94       5.711  14.522   6.123  1.00 25.27           C  
ATOM     62  CD  LYS A  94       5.903  14.046   4.674  1.00 28.07           C  
ATOM     63  CE  LYS A  94       7.375  14.046   4.257  1.00 29.32           C  
ATOM     64  NZ  LYS A  94       7.545  13.951   2.774  1.00 30.44           N1+
ATOM     65  N   GLU A  95       7.815  12.639   9.725  1.00 21.06           N  
ATOM     66  CA  GLU A  95       8.505  11.581  10.449  1.00 20.62           C  
ATOM     67  C   GLU A  95       7.825  11.291  11.787  1.00 20.46           C  
ATOM     68  O   GLU A  95       7.762  10.131  12.200  1.00 20.36           O  
ATOM     69  CB  GLU A  95       9.983  11.933  10.649  1.00 20.67           C  
ATOM     70  CG  GLU A  95      10.793  12.004   9.359  1.00 20.54           C  
ATOM     71  CD  GLU A  95      11.082  10.649   8.729  1.00 22.01           C  
ATOM     72  OE1 GLU A  95      10.649   9.616   9.279  1.00 21.90           O  
ATOM     73  OE2 GLU A  95      11.755  10.624   7.667  1.00 22.22           O  
ATOM     74  N   LEU A  96       7.294  12.328  12.441  1.00 20.14           N  
ATOM     75  CA  LEU A  96       6.608  12.173  13.734  1.00 20.39           C  
ATOM     76  C   LEU A  96       5.241  11.493  13.627  1.00 20.57           C  
ATOM     77  O   LEU A  96       4.667  11.122  14.644  1.00 20.68           O  
ATOM     78  CB  LEU A  96       6.471  13.513  14.467  1.00 20.24           C  
ATOM     79  CG  LEU A  96       7.767  14.022  15.104  1.00 20.40           C  
ATOM     80  CD1 LEU A  96       7.650  15.497  15.481  1.00 20.42           C  
ATOM     81  CD2 LEU A  96       8.149  13.190  16.324  1.00 19.96           C  
ATOM     82  N   GLU A  97       4.720  11.342  12.408  1.00 20.78           N  
ATOM     83  CA  GLU A  97       3.464  10.622  12.190  1.00 21.14           C  
ATOM     84  C   GLU A  97       3.599   9.151  12.586  1.00 20.69           C  
ATOM     85  O   GLU A  97       2.597   8.489  12.808  1.00 20.45           O  
ATOM     86  CB  GLU A  97       3.016  10.692  10.723  1.00 21.39           C  
ATOM     87  CG  GLU A  97       2.469  12.034  10.262  1.00 23.48           C  
ATOM     88  CD  GLU A  97       2.198  12.057   8.763  1.00 24.99           C  
ATOM     89  OE1 GLU A  97       1.713  11.040   8.233  1.00 27.62           O  
ATOM     90  OE2 GLU A  97       2.487  13.081   8.108  1.00 27.14           O  
ATOM     91  N   ASP A  98       4.836   8.645  12.651  1.00 20.68           N  
ATOM     92  CA  ASP A  98       5.112   7.256  13.038  1.00 20.37           C  
ATOM     93  C   ASP A  98       5.389   7.098  14.539  1.00 19.47           C  
ATOM     94  O   ASP A  98       5.933   6.075  14.947  1.00 18.92           O  
ATOM     95  CB  ASP A  98       6.358   6.722  12.314  1.00 21.29           C  
ATOM     96  CG  ASP A  98       6.144   6.461  10.848  1.00 23.82           C  
ATOM     97  OD1 ASP A  98       4.991   6.329  10.399  1.00 27.43           O  
ATOM     98  OD2 ASP A  98       7.119   6.343  10.074  1.00 27.44           O  
ATOM     99  N   VAL A  99       5.032   8.087  15.357  1.00 18.60           N  
ATOM    100  CA  VAL A  99       5.314   8.033  16.801  1.00 18.17           C  
ATOM    101  C   VAL A  99       4.709   6.812  17.531  1.00 17.75           C  
ATOM    102  O   VAL A  99       5.242   6.360  18.551  1.00 16.68           O  
ATOM    103  CB  VAL A  99       4.892   9.352  17.503  1.00 18.48           C  
ATOM    104  CG1 VAL A  99       3.367   9.497  17.551  1.00 19.04           C  
ATOM    105  CG2 VAL A  99       5.512   9.446  18.893  1.00 19.03           C  
ATOM    106  N   ASN A 100       3.612   6.264  17.013  1.00 17.52           N  
ATOM    107  CA  ASN A 100       2.984   5.097  17.627  1.00 17.87           C  
ATOM    108  C   ASN A 100       3.476   3.750  17.063  1.00 17.70           C  
ATOM    109  O   ASN A 100       2.910   2.708  17.379  1.00 17.71           O  
ATOM    110  CB  ASN A 100       1.456   5.178  17.481  1.00 18.41           C  
ATOM    111  CG  ASN A 100       0.862   6.440  18.093  1.00 19.32           C  
ATOM    112  OD1 ASN A 100       1.315   6.929  19.126  1.00 20.88           O  
ATOM    113  ND2 ASN A 100      -0.199   6.957  17.464  1.00 23.16           N  
ATOM    114  N   LYS A 101       4.526   3.774  16.248  1.00 17.44           N  
ATOM    115  CA  LYS A 101       5.020   2.583  15.570  1.00 17.69           C  
ATOM    116  C   LYS A 101       6.432   2.203  15.996  1.00 16.69           C  
ATOM    117  O   LYS A 101       7.292   3.059  16.209  1.00 16.36           O  
ATOM    118  CB  LYS A 101       5.034   2.813  14.055  1.00 18.56           C  
ATOM    119  CG  LYS A 101       3.654   3.043  13.424  1.00 21.60           C  
ATOM    120  CD  LYS A 101       3.731   2.966  11.894  1.00 25.23           C  
ATOM    121  CE  LYS A 101       2.516   3.612  11.215  1.00 27.60           C  
ATOM    122  NZ  LYS A 101       2.848   4.915  10.557  1.00 29.71           N1+
ATOM    123  N   TRP A 102       6.658   0.905  16.112  1.00 16.55           N  
ATOM    124  CA  TRP A 102       7.990   0.378  16.375  1.00 15.91           C  
ATOM    125  C   TRP A 102       8.802   0.641  15.122  1.00 16.18           C  
ATOM    126  O   TRP A 102       8.351   0.353  14.022  1.00 17.74           O  
ATOM    127  CB  TRP A 102       7.913  -1.118  16.633  1.00 15.75           C  
ATOM    128  CG  TRP A 102       8.970  -1.704  17.507  1.00 12.97           C  
ATOM    129  CD1 TRP A 102       9.964  -2.557  17.123  1.00 12.48           C  
ATOM    130  CD2 TRP A 102       9.088  -1.562  18.921  1.00 11.63           C  
ATOM    131  NE1 TRP A 102      10.704  -2.938  18.213  1.00 13.10           N  
ATOM    132  CE2 TRP A 102      10.188  -2.345  19.333  1.00 12.47           C  
ATOM    133  CE3 TRP A 102       8.392  -0.835  19.888  1.00 11.92           C  
ATOM    134  CZ2 TRP A 102      10.601  -2.414  20.666  1.00 11.28           C  
ATOM    135  CZ3 TRP A 102       8.791  -0.916  21.209  1.00 11.02           C  
ATOM    136  CH2 TRP A 102       9.888  -1.700  21.586  1.00 11.32           C  
ATOM    137  N   GLY A 103       9.998   1.203  15.270  1.00 15.54           N  
ATOM    138  CA  GLY A 103      10.836   1.498  14.122  1.00 15.10           C  
ATOM    139  C   GLY A 103      10.818   2.939  13.641  1.00 14.53           C  
ATOM    140  O   GLY A 103      11.256   3.207  12.529  1.00 14.53           O  
ATOM    141  N   LEU A 104      10.303   3.846  14.467  1.00 14.10           N  
ATOM    142  CA  LEU A 104      10.336   5.290  14.189  1.00 14.13           C  
ATOM    143  C   LEU A 104      11.742   5.687  13.757  1.00 13.88           C  
ATOM    144  O   LEU A 104      12.721   5.170  14.300  1.00 13.41           O  
ATOM    145  CB  LEU A 104       9.984   6.059  15.461  1.00 14.59           C  
ATOM    146  CG  LEU A 104      10.083   7.588  15.460  1.00 15.25           C  
ATOM    147  CD1 LEU A 104       8.921   8.144  14.676  1.00 17.34           C  
ATOM    148  CD2 LEU A 104      10.065   8.148  16.871  1.00 16.55           C  
ATOM    149  N   HIS A 105      11.844   6.616  12.813  1.00 13.36           N  
ATOM    150  CA  HIS A 105      13.142   7.083  12.316  1.00 13.75           C  
ATOM    151  C   HIS A 105      13.705   8.110  13.303  1.00 13.34           C  
ATOM    152  O   HIS A 105      13.799   9.297  12.998  1.00 13.36           O  
ATOM    153  CB  HIS A 105      12.992   7.700  10.925  1.00 14.25           C  
ATOM    154  CG  HIS A 105      12.565   6.729   9.865  1.00 16.10           C  
ATOM    155  ND1 HIS A 105      11.766   7.095   8.802  1.00 19.39           N  
ATOM    156  CD2 HIS A 105      12.850   5.416   9.686  1.00 18.04           C  
ATOM    157  CE1 HIS A 105      11.569   6.046   8.019  1.00 19.68           C  
ATOM    158  NE2 HIS A 105      12.216   5.015   8.533  1.00 18.80           N  
ATOM    159  N   VAL A 106      14.107   7.632  14.476  1.00 12.54           N  
ATOM    160  CA  VAL A 106      14.554   8.491  15.573  1.00 12.61           C  
ATOM    161  C   VAL A 106      15.823   9.307  15.263  1.00 12.61           C  
ATOM    162  O   VAL A 106      15.956  10.446  15.713  1.00 12.53           O  
ATOM    163  CB  VAL A 106      14.698   7.667  16.890  1.00 12.00           C  
ATOM    164  CG1 VAL A 106      15.886   6.689  16.829  1.00 12.13           C  
ATOM    165  CG2 VAL A 106      14.799   8.572  18.085  1.00 13.18           C  
ATOM    166  N   PHE A 107      16.739   8.765  14.464  1.00 12.77           N  
ATOM    167  CA  PHE A 107      17.952   9.522  14.121  1.00 12.90           C  
ATOM    168  C   PHE A 107      17.629  10.667  13.174  1.00 13.09           C  
ATOM    169  O   PHE A 107      18.215  11.737  13.285  1.00 13.10           O  
ATOM    170  CB  PHE A 107      19.038   8.623  13.534  1.00 13.02           C  
ATOM    171  CG  PHE A 107      19.516   7.582  14.491  1.00 13.24           C  
ATOM    172  CD1 PHE A 107      20.373   7.918  15.530  1.00 13.55           C  
ATOM    173  CD2 PHE A 107      19.081   6.268  14.372  1.00 13.62           C  
ATOM    174  CE1 PHE A 107      20.805   6.960  16.425  1.00 14.24           C  
ATOM    175  CE2 PHE A 107      19.515   5.296  15.266  1.00 14.38           C  
ATOM    176  CZ  PHE A 107      20.374   5.644  16.290  1.00 13.85           C  
ATOM    177  N   ARG A 108      16.705  10.439  12.250  1.00 13.59           N  
ATOM    178  CA  ARG A 108      16.275  11.494  11.340  1.00 13.82           C  
ATOM    179  C   ARG A 108      15.611  12.607  12.141  1.00 14.01           C  
ATOM    180  O   ARG A 108      15.885  13.786  11.925  1.00 13.83           O  
ATOM    181  CB  ARG A 108      15.298  10.965  10.311  1.00 14.18           C  
ATOM    182  CG  ARG A 108      15.909   9.984   9.346  1.00 14.56           C  
ATOM    183  CD  ARG A 108      14.959   9.601   8.255  1.00 16.82           C  
ATOM    184  NE  ARG A 108      15.312   8.348   7.607  1.00 17.26           N  
ATOM    185  CZ  ARG A 108      14.560   7.788   6.668  1.00 18.42           C  
ATOM    186  NH1 ARG A 108      13.420   8.363   6.290  1.00 18.00           N  
ATOM    187  NH2 ARG A 108      14.947   6.644   6.116  1.00 18.58           N  
ATOM    188  N   ILE A 109      14.747  12.220  13.066  1.00 13.81           N  
ATOM    189  CA  ILE A 109      14.040  13.182  13.923  1.00 14.32           C  
ATOM    190  C   ILE A 109      15.039  13.996  14.750  1.00 14.32           C  
ATOM    191  O   ILE A 109      14.845  15.195  14.958  1.00 14.02           O  
ATOM    192  CB  ILE A 109      13.001  12.450  14.799  1.00 14.45           C  
ATOM    193  CG1 ILE A 109      11.835  12.003  13.913  1.00 14.87           C  
ATOM    194  CG2 ILE A 109      12.521  13.322  15.976  1.00 14.22           C  
ATOM    195  CD1 ILE A 109      10.938  11.003  14.538  1.00 16.00           C  
ATOM    196  N   ALA A 110      16.118  13.358  15.202  1.00 14.34           N  
ATOM    197  CA  ALA A 110      17.140  14.069  15.962  1.00 14.74           C  
ATOM    198  C   ALA A 110      17.737  15.192  15.117  1.00 15.60           C  
ATOM    199  O   ALA A 110      17.914  16.300  15.602  1.00 15.05           O  
ATOM    200  CB  ALA A 110      18.222  13.121  16.433  1.00 14.86           C  
ATOM    201  N   GLU A 111      18.029  14.910  13.851  1.00 16.42           N  
ATOM    202  CA  GLU A 111      18.586  15.922  12.957  1.00 17.64           C  
ATOM    203  C   GLU A 111      17.558  16.991  12.568  1.00 17.50           C  
ATOM    204  O   GLU A 111      17.837  18.190  12.645  1.00 18.35           O  
ATOM    205  CB  GLU A 111      19.120  15.267  11.693  1.00 18.61           C  
ATOM    206  CG  GLU A 111      20.370  14.436  11.905  1.00 22.09           C  
ATOM    207  CD  GLU A 111      21.090  14.174  10.599  1.00 27.48           C  
ATOM    208  OE1 GLU A 111      20.397  14.028   9.561  1.00 30.06           O  
ATOM    209  OE2 GLU A 111      22.338  14.135  10.605  1.00 31.86           O  
ATOM    210  N   LEU A 112      16.370  16.549  12.170  1.00 17.41           N  
ATOM    211  CA  LEU A 112      15.310  17.440  11.695  1.00 17.49           C  
ATOM    212  C   LEU A 112      14.794  18.415  12.750  1.00 17.44           C  
ATOM    213  O   LEU A 112      14.305  19.503  12.419  1.00 17.68           O  
ATOM    214  CB  LEU A 112      14.139  16.619  11.144  1.00 17.63           C  
ATOM    215  CG  LEU A 112      14.406  15.861   9.840  1.00 17.80           C  
ATOM    216  CD1 LEU A 112      13.394  14.726   9.659  1.00 18.96           C  
ATOM    217  CD2 LEU A 112      14.373  16.821   8.650  1.00 18.43           C  
ATOM    218  N   SER A 113      14.907  18.022  14.015  1.00 17.02           N  
ATOM    219  CA  SER A 113      14.447  18.835  15.134  1.00 16.66           C  
ATOM    220  C   SER A 113      15.529  19.762  15.690  1.00 16.54           C  
ATOM    221  O   SER A 113      15.303  20.422  16.707  1.00 16.17           O  
ATOM    222  CB  SER A 113      13.945  17.927  16.264  1.00 16.43           C  
ATOM    223  OG  SER A 113      15.016  17.195  16.830  1.00 14.98           O  
ATOM    224  N   GLY A 114      16.686  19.818  15.034  1.00 16.24           N  
ATOM    225  CA  GLY A 114      17.799  20.637  15.496  1.00 16.52           C  
ATOM    226  C   GLY A 114      18.375  20.091  16.795  1.00 16.72           C  
ATOM    227  O   GLY A 114      18.643  20.827  17.751  1.00 16.43           O  
ATOM    228  N   ASN A 115      18.564  18.776  16.808  1.00 16.18           N  
ATOM    229  CA  ASN A 115      19.078  18.046  17.956  1.00 16.14           C  
ATOM    230  C   ASN A 115      18.201  18.135  19.198  1.00 15.52           C  
ATOM    231  O   ASN A 115      18.695  18.268  20.318  1.00 16.25           O  
ATOM    232  CB  ASN A 115      20.520  18.436  18.289  1.00 16.62           C  
ATOM    233  CG  ASN A 115      21.178  17.434  19.218  1.00 17.90           C  
ATOM    234  OD1 ASN A 115      20.858  16.241  19.190  1.00 18.61           O  
ATOM    235  ND2 ASN A 115      22.078  17.914  20.064  1.00 20.13           N  
ATOM    236  N   ARG A 116      16.897  18.051  18.982  1.00 14.50           N  
ATOM    237  CA  ARG A 116      15.928  18.053  20.062  1.00 14.13           C  
ATOM    238  C   ARG A 116      14.983  16.861  19.964  1.00 13.28           C  
ATOM    239  O   ARG A 116      13.791  17.021  20.111  1.00 13.29           O  
ATOM    240  CB  ARG A 116      15.135  19.368  20.043  1.00 14.57           C  
ATOM    241  CG  ARG A 116      15.979  20.573  20.388  1.00 16.18           C  
ATOM    242  CD  ARG A 116      16.502  20.523  21.794  1.00 18.04           C  
ATOM    243  NE  ARG A 116      17.148  21.760  22.223  1.00 19.84           N  
ATOM    244  CZ  ARG A 116      17.663  21.940  23.435  1.00 20.59           C  
ATOM    245  NH1 ARG A 116      17.592  20.968  24.343  1.00 19.39           N  
ATOM    246  NH2 ARG A 116      18.245  23.092  23.743  1.00 21.79           N  
ATOM    247  N   PRO A 117      15.497  15.651  19.728  1.00 12.83           N  
ATOM    248  CA  PRO A 117      14.610  14.489  19.632  1.00 12.66           C  
ATOM    249  C   PRO A 117      13.849  14.214  20.926  1.00 12.30           C  
ATOM    250  O   PRO A 117      12.677  13.867  20.845  1.00 12.09           O  
ATOM    251  CB  PRO A 117      15.573  13.339  19.300  1.00 12.27           C  
ATOM    252  CG  PRO A 117      16.860  13.772  19.837  1.00 12.50           C  
ATOM    253  CD  PRO A 117      16.908  15.257  19.585  1.00 13.12           C  
ATOM    254  N   LEU A 118      14.484  14.354  22.090  1.00 12.14           N  
ATOM    255  CA  LEU A 118      13.788  14.088  23.345  1.00 12.05           C  
ATOM    256  C   LEU A 118      12.638  15.078  23.563  1.00 12.35           C  
ATOM    257  O   LEU A 118      11.541  14.682  23.919  1.00 11.92           O  
ATOM    258  CB  LEU A 118      14.764  14.091  24.524  1.00 11.81           C  
ATOM    259  CG  LEU A 118      14.199  13.743  25.904  1.00 11.71           C  
ATOM    260  CD1 LEU A 118      13.547  12.369  25.938  1.00 12.08           C  
ATOM    261  CD2 LEU A 118      15.275  13.832  26.949  1.00 12.87           C  
ATOM    262  N   THR A 119      12.892  16.358  23.314  1.00 12.74           N  
ATOM    263  CA  THR A 119      11.870  17.388  23.491  1.00 13.08           C  
ATOM    264  C   THR A 119      10.683  17.209  22.537  1.00 13.36           C  
ATOM    265  O   THR A 119       9.534  17.212  22.972  1.00 13.99           O  
ATOM    266  CB  THR A 119      12.493  18.799  23.313  1.00 13.11           C  
ATOM    267  OG1 THR A 119      13.398  19.087  24.390  1.00 13.73           O  
ATOM    268  CG2 THR A 119      11.424  19.893  23.410  1.00 14.10           C  
ATOM    269  N   VAL A 120      10.948  17.037  21.243  1.00 13.39           N  
ATOM    270  CA  VAL A 120       9.852  16.898  20.274  1.00 13.88           C  
ATOM    271  C   VAL A 120       9.075  15.585  20.426  1.00 13.73           C  
ATOM    272  O   VAL A 120       7.857  15.579  20.306  1.00 13.61           O  
ATOM    273  CB  VAL A 120      10.300  17.139  18.795  1.00 13.96           C  
ATOM    274  CG1 VAL A 120      10.963  18.525  18.639  1.00 15.41           C  
ATOM    275  CG2 VAL A 120      11.230  16.028  18.287  1.00 15.04           C  
ATOM    276  N   ILE A 121       9.765  14.485  20.731  1.00 13.51           N  
ATOM    277  CA  ILE A 121       9.101  13.188  20.889  1.00 13.67           C  
ATOM    278  C   ILE A 121       8.279  13.160  22.175  1.00 13.41           C  
ATOM    279  O   ILE A 121       7.157  12.655  22.184  1.00 13.81           O  
ATOM    280  CB  ILE A 121      10.130  12.025  20.793  1.00 13.59           C  
ATOM    281  CG1 ILE A 121      10.502  11.829  19.321  1.00 14.19           C  
ATOM    282  CG2 ILE A 121       9.589  10.736  21.388  1.00 13.89           C  
ATOM    283  CD1 ILE A 121      11.763  11.011  19.080  1.00 14.73           C  
ATOM    284  N   MET A 122       8.828  13.690  23.261  1.00 13.57           N  
ATOM    285  CA  MET A 122       8.067  13.788  24.508  1.00 13.68           C  
ATOM    286  C   MET A 122       6.838  14.690  24.332  1.00 14.65           C  
ATOM    287  O   MET A 122       5.745  14.341  24.768  1.00 14.39           O  
ATOM    288  CB  MET A 122       8.939  14.299  25.660  1.00 13.57           C  
ATOM    289  CG  MET A 122       9.827  13.216  26.295  1.00 13.51           C  
ATOM    290  SD  MET A 122       8.920  12.108  27.416  1.00 13.31           S  
ATOM    291  CE  MET A 122       8.764  13.131  28.872  1.00 13.33           C  
ATOM    292  N   HIS A 123       7.013  15.830  23.677  1.00 15.48           N  
ATOM    293  CA  HIS A 123       5.901  16.765  23.478  1.00 16.47           C  
ATOM    294  C   HIS A 123       4.810  16.088  22.655  1.00 16.32           C  
ATOM    295  O   HIS A 123       3.637  16.118  23.021  1.00 16.47           O  
ATOM    296  CB  HIS A 123       6.384  18.058  22.825  1.00 17.03           C  
ATOM    297  CG  HIS A 123       5.305  19.083  22.658  1.00 19.66           C  
ATOM    298  ND1 HIS A 123       4.278  19.235  23.563  1.00 22.83           N  
ATOM    299  CD2 HIS A 123       5.092  20.003  21.690  1.00 23.52           C  
ATOM    300  CE1 HIS A 123       3.477  20.206  23.160  1.00 22.90           C  
ATOM    301  NE2 HIS A 123       3.946  20.686  22.024  1.00 24.31           N  
ATOM    302  N   THR A 124       5.217  15.430  21.577  1.00 16.10           N  
ATOM    303  CA  THR A 124       4.293  14.710  20.706  1.00 15.93           C  
ATOM    304  C   THR A 124       3.512  13.637  21.467  1.00 15.46           C  
ATOM    305  O   THR A 124       2.297  13.527  21.328  1.00 15.85           O  
ATOM    306  CB  THR A 124       5.064  14.080  19.526  1.00 16.03           C  
ATOM    307  OG1 THR A 124       5.667  15.108  18.742  1.00 16.55           O  
ATOM    308  CG2 THR A 124       4.129  13.371  18.566  1.00 16.90           C  
ATOM    309  N   ILE A 125       4.206  12.846  22.279  1.00 15.36           N  
ATOM    310  CA  ILE A 125       3.566  11.777  23.047  1.00 15.43           C  
ATOM    311  C   ILE A 125       2.622  12.338  24.122  1.00 15.89           C  
ATOM    312  O   ILE A 125       1.542  11.798  24.347  1.00 15.97           O  
ATOM    313  CB  ILE A 125       4.650  10.843  23.659  1.00 15.08           C  
ATOM    314  CG1 ILE A 125       5.211   9.942  22.557  1.00 15.60           C  
ATOM    315  CG2 ILE A 125       4.089  10.000  24.801  1.00 15.64           C  
ATOM    316  CD1 ILE A 125       6.533   9.312  22.881  1.00 16.09           C  
ATOM    317  N   PHE A 126       3.035  13.408  24.782  1.00 16.24           N  
ATOM    318  CA  PHE A 126       2.183  14.041  25.788  1.00 16.73           C  
ATOM    319  C   PHE A 126       0.891  14.551  25.130  1.00 17.73           C  
ATOM    320  O   PHE A 126      -0.189  14.393  25.696  1.00 18.24           O  
ATOM    321  CB  PHE A 126       2.916  15.161  26.520  1.00 16.49           C  
ATOM    322  CG  PHE A 126       3.653  14.700  27.754  1.00 15.09           C  
ATOM    323  CD1 PHE A 126       4.606  13.694  27.668  1.00 14.64           C  
ATOM    324  CD2 PHE A 126       3.406  15.278  28.993  1.00 14.07           C  
ATOM    325  CE1 PHE A 126       5.287  13.265  28.794  1.00 13.75           C  
ATOM    326  CE2 PHE A 126       4.076  14.845  30.127  1.00 13.41           C  
ATOM    327  CZ  PHE A 126       5.028  13.839  30.026  1.00 14.36           C  
ATOM    328  N   GLN A 127       1.000  15.109  23.928  1.00 18.43           N  
ATOM    329  CA  GLN A 127      -0.172  15.612  23.199  1.00 19.54           C  
ATOM    330  C   GLN A 127      -1.043  14.444  22.735  1.00 19.91           C  
ATOM    331  O   GLN A 127      -2.262  14.502  22.848  1.00 20.03           O  
ATOM    332  CB  GLN A 127       0.228  16.472  21.991  1.00 19.90           C  
ATOM    333  CG  GLN A 127       0.860  17.838  22.319  1.00 22.14           C  
ATOM    334  CD  GLN A 127      -0.148  18.895  22.792  1.00 25.85           C  
ATOM    335  OE1 GLN A 127      -1.353  18.621  22.892  1.00 27.94           O  
ATOM    336  NE2 GLN A 127       0.348  20.110  23.079  1.00 26.81           N  
ATOM    337  N   GLU A 128      -0.414  13.372  22.253  1.00 20.15           N  
ATOM    338  CA  GLU A 128      -1.128  12.188  21.767  1.00 20.93           C  
ATOM    339  C   GLU A 128      -1.919  11.491  22.878  1.00 20.31           C  
ATOM    340  O   GLU A 128      -3.008  10.975  22.636  1.00 20.40           O  
ATOM    341  CB  GLU A 128      -0.140  11.203  21.113  1.00 21.68           C  
ATOM    342  CG  GLU A 128      -0.751   9.902  20.608  1.00 24.68           C  
ATOM    343  CD  GLU A 128      -1.366  10.011  19.223  1.00 28.20           C  
ATOM    344  OE1 GLU A 128      -1.345  11.106  18.617  1.00 31.31           O  
ATOM    345  OE2 GLU A 128      -1.876   8.977  18.740  1.00 32.81           O  
ATOM    346  N   ARG A 129      -1.381  11.497  24.095  1.00 19.41           N  
ATOM    347  CA  ARG A 129      -2.020  10.851  25.238  1.00 19.13           C  
ATOM    348  C   ARG A 129      -2.855  11.826  26.075  1.00 19.10           C  
ATOM    349  O   ARG A 129      -3.393  11.432  27.106  1.00 19.75           O  
ATOM    350  CB  ARG A 129      -0.963  10.196  26.134  1.00 18.81           C  
ATOM    351  CG  ARG A 129      -0.265   9.014  25.505  1.00 17.35           C  
ATOM    352  CD  ARG A 129       0.728   8.314  26.422  1.00 16.84           C  
ATOM    353  NE  ARG A 129       1.120   7.029  25.852  1.00 16.50           N  
ATOM    354  CZ  ARG A 129       0.388   5.930  25.900  1.00 17.04           C  
ATOM    355  NH1 ARG A 129      -0.784   5.923  26.528  1.00 18.60           N  
ATOM    356  NH2 ARG A 129       0.825   4.826  25.317  1.00 16.50           N  
ATOM    357  N   ASP A 130      -2.919  13.087  25.652  1.00 19.31           N  
ATOM    358  CA  ASP A 130      -3.689  14.141  26.333  1.00 20.00           C  
ATOM    359  C   ASP A 130      -3.226  14.391  27.779  1.00 19.67           C  
ATOM    360  O   ASP A 130      -4.009  14.776  28.635  1.00 19.51           O  
ATOM    361  CB  ASP A 130      -5.192  13.804  26.286  1.00 20.33           C  
ATOM    362  CG  ASP A 130      -6.087  15.044  26.180  1.00 22.16           C  
ATOM    363  OD1 ASP A 130      -5.611  16.150  25.817  1.00 24.34           O  
ATOM    364  OD2 ASP A 130      -7.306  14.988  26.446  1.00 26.51           O  
ATOM    365  N   LEU A 131      -1.937  14.191  28.038  1.00 19.04           N  
ATOM    366  CA  LEU A 131      -1.382  14.347  29.376  1.00 18.74           C  
ATOM    367  C   LEU A 131      -1.305  15.786  29.877  1.00 18.80           C  
ATOM    368  O   LEU A 131      -1.331  16.016  31.087  1.00 18.36           O  
ATOM    369  CB  LEU A 131       0.009  13.694  29.444  1.00 18.75           C  
ATOM    370  CG  LEU A 131       0.003  12.168  29.430  1.00 18.83           C  
ATOM    371  CD1 LEU A 131       1.416  11.641  29.187  1.00 18.52           C  
ATOM    372  CD2 LEU A 131      -0.561  11.598  30.729  1.00 19.13           C  
ATOM    373  N   LEU A 132      -1.187  16.748  28.967  1.00 19.40           N  
ATOM    374  CA  LEU A 132      -1.134  18.157  29.360  1.00 19.78           C  
ATOM    375  C   LEU A 132      -2.474  18.564  29.972  1.00 20.49           C  
ATOM    376  O   LEU A 132      -2.510  19.229  31.001  1.00 20.81           O  
ATOM    377  CB  LEU A 132      -0.777  19.060  28.181  1.00 19.91           C  
ATOM    378  CG  LEU A 132       0.662  18.885  27.660  1.00 20.23           C  
ATOM    379  CD1 LEU A 132       0.665  18.073  26.385  1.00 21.71           C  
ATOM    380  CD2 LEU A 132       1.358  20.231  27.442  1.00 21.36           C  
ATOM    381  N   LYS A 133      -3.569  18.135  29.353  1.00 21.14           N  
ATOM    382  CA  LYS A 133      -4.903  18.431  29.877  1.00 21.54           C  
ATOM    383  C   LYS A 133      -5.182  17.653  31.164  1.00 21.14           C  
ATOM    384  O   LYS A 133      -5.628  18.230  32.154  1.00 21.16           O  
ATOM    385  CB  LYS A 133      -5.976  18.111  28.832  1.00 22.03           C  
ATOM    386  CG  LYS A 133      -7.398  18.366  29.311  1.00 24.64           C  
ATOM    387  CD  LYS A 133      -8.408  18.212  28.182  1.00 27.20           C  
ATOM    388  CE  LYS A 133      -9.824  18.412  28.701  1.00 29.29           C  
ATOM    389  NZ  LYS A 133     -10.835  18.037  27.676  1.00 31.24           N1+
ATOM    390  N   THR A 134      -4.922  16.346  31.147  1.00 20.54           N  
ATOM    391  CA  THR A 134      -5.183  15.491  32.302  1.00 20.26           C  
ATOM    392  C   THR A 134      -4.479  15.975  33.572  1.00 20.00           C  
ATOM    393  O   THR A 134      -5.086  16.006  34.648  1.00 20.22           O  
ATOM    394  CB  THR A 134      -4.782  14.024  31.991  1.00 19.84           C  
ATOM    395  OG1 THR A 134      -5.614  13.502  30.948  1.00 21.49           O  
ATOM    396  CG2 THR A 134      -5.044  13.107  33.167  1.00 20.09           C  
ATOM    397  N   PHE A 135      -3.211  16.373  33.450  1.00 19.38           N  
ATOM    398  CA  PHE A 135      -2.428  16.797  34.612  1.00 19.24           C  
ATOM    399  C   PHE A 135      -2.180  18.302  34.718  1.00 19.39           C  
ATOM    400  O   PHE A 135      -1.382  18.753  35.539  1.00 19.40           O  
ATOM    401  CB  PHE A 135      -1.119  15.984  34.674  1.00 18.93           C  
ATOM    402  CG  PHE A 135      -1.355  14.533  34.945  1.00 18.28           C  
ATOM    403  CD1 PHE A 135      -1.779  14.118  36.203  1.00 17.33           C  
ATOM    404  CD2 PHE A 135      -1.215  13.585  33.943  1.00 16.86           C  
ATOM    405  CE1 PHE A 135      -2.037  12.783  36.464  1.00 17.04           C  
ATOM    406  CE2 PHE A 135      -1.475  12.245  34.201  1.00 16.69           C  
ATOM    407  CZ  PHE A 135      -1.887  11.846  35.465  1.00 17.26           C  
ATOM    408  N   LYS A 136      -2.905  19.077  33.913  1.00 20.07           N  
ATOM    409  CA  LYS A 136      -2.815  20.533  33.913  1.00 20.31           C  
ATOM    410  C   LYS A 136      -1.380  21.051  33.779  1.00 20.22           C  
ATOM    411  O   LYS A 136      -0.941  21.951  34.502  1.00 19.48           O  
ATOM    412  CB  LYS A 136      -3.502  21.098  35.158  1.00 20.81           C  
ATOM    413  CG  LYS A 136      -4.978  20.780  35.218  1.00 22.58           C  
ATOM    414  CD  LYS A 136      -5.619  21.401  36.455  1.00 25.36           C  
ATOM    415  CE  LYS A 136      -6.752  22.348  36.093  1.00 27.19           C  
ATOM    416  NZ  LYS A 136      -7.625  22.638  37.276  1.00 29.23           N1+
ATOM    417  N   ILE A 137      -0.656  20.473  32.822  1.00 20.39           N  
ATOM    418  CA  ILE A 137       0.717  20.863  32.573  1.00 20.30           C  
ATOM    419  C   ILE A 137       0.714  22.002  31.569  1.00 20.47           C  
ATOM    420  O   ILE A 137       0.250  21.816  30.441  1.00 20.28           O  
ATOM    421  CB  ILE A 137       1.549  19.683  32.011  1.00 20.18           C  
ATOM    422  CG1 ILE A 137       1.362  18.423  32.868  1.00 20.09           C  
ATOM    423  CG2 ILE A 137       3.017  20.093  31.933  1.00 20.34           C  
ATOM    424  CD1 ILE A 137       2.085  17.174  32.338  1.00 19.99           C  
ATOM    425  N   PRO A 138       1.209  23.177  31.957  1.00 20.87           N  
ATOM    426  CA  PRO A 138       1.299  24.297  31.010  1.00 21.00           C  
ATOM    427  C   PRO A 138       2.277  23.912  29.906  1.00 21.07           C  
ATOM    428  O   PRO A 138       3.332  23.356  30.226  1.00 20.59           O  
ATOM    429  CB  PRO A 138       1.838  25.458  31.857  1.00 21.20           C  
ATOM    430  CG  PRO A 138       1.687  25.040  33.278  1.00 21.21           C  
ATOM    431  CD  PRO A 138       1.694  23.545  33.299  1.00 21.19           C  
ATOM    432  N   VAL A 139       1.932  24.163  28.647  1.00 21.05           N  
ATOM    433  CA  VAL A 139       2.796  23.760  27.535  1.00 21.42           C  
ATOM    434  C   VAL A 139       4.194  24.380  27.611  1.00 21.44           C  
ATOM    435  O   VAL A 139       5.180  23.697  27.348  1.00 21.12           O  
ATOM    436  CB  VAL A 139       2.133  24.000  26.144  1.00 21.68           C  
ATOM    437  CG1 VAL A 139       2.053  25.476  25.806  1.00 22.42           C  
ATOM    438  CG2 VAL A 139       2.880  23.229  25.050  1.00 22.29           C  
ATOM    439  N   ASP A 140       4.288  25.651  27.996  1.00 21.14           N  
ATOM    440  CA  ASP A 140       5.582  26.319  28.108  1.00 21.31           C  
ATOM    441  C   ASP A 140       6.459  25.671  29.180  1.00 20.14           C  
ATOM    442  O   ASP A 140       7.676  25.590  29.014  1.00 19.62           O  
ATOM    443  CB  ASP A 140       5.416  27.809  28.402  1.00 22.22           C  
ATOM    444  CG  ASP A 140       4.973  28.601  27.189  1.00 25.81           C  
ATOM    445  OD1 ASP A 140       4.896  28.037  26.070  1.00 30.78           O  
ATOM    446  OD2 ASP A 140       4.675  29.815  27.266  1.00 30.39           O  
ATOM    447  N   THR A 141       5.833  25.221  30.267  1.00 18.89           N  
ATOM    448  CA  THR A 141       6.533  24.538  31.354  1.00 18.43           C  
ATOM    449  C   THR A 141       7.080  23.192  30.869  1.00 17.53           C  
ATOM    450  O   THR A 141       8.215  22.829  31.169  1.00 17.07           O  
ATOM    451  CB  THR A 141       5.585  24.296  32.532  1.00 18.59           C  
ATOM    452  OG1 THR A 141       5.033  25.545  32.976  1.00 20.19           O  
ATOM    453  CG2 THR A 141       6.333  23.748  33.738  1.00 18.61           C  
ATOM    454  N   LEU A 142       6.265  22.460  30.120  1.00 17.17           N  
ATOM    455  CA  LEU A 142       6.690  21.171  29.593  1.00 17.13           C  
ATOM    456  C   LEU A 142       7.902  21.347  28.677  1.00 17.39           C  
ATOM    457  O   LEU A 142       8.902  20.650  28.822  1.00 16.88           O  
ATOM    458  CB  LEU A 142       5.554  20.487  28.839  1.00 16.57           C  
ATOM    459  CG  LEU A 142       5.917  19.126  28.230  1.00 17.03           C  
ATOM    460  CD1 LEU A 142       6.274  18.146  29.336  1.00 16.74           C  
ATOM    461  CD2 LEU A 142       4.796  18.582  27.369  1.00 17.89           C  
ATOM    462  N   ILE A 143       7.815  22.290  27.746  1.00 17.42           N  
ATOM    463  CA  ILE A 143       8.911  22.521  26.802  1.00 17.54           C  
ATOM    464  C   ILE A 143      10.177  23.001  27.512  1.00 16.89           C  
ATOM    465  O   ILE A 143      11.274  22.572  27.182  1.00 16.60           O  
ATOM    466  CB  ILE A 143       8.478  23.509  25.684  1.00 17.84           C  
ATOM    467  CG1 ILE A 143       7.331  22.912  24.858  1.00 19.95           C  
ATOM    468  CG2 ILE A 143       9.652  23.880  24.796  1.00 18.68           C  
ATOM    469  CD1 ILE A 143       7.676  21.659  24.067  1.00 22.50           C  
ATOM    470  N   THR A 144      10.024  23.870  28.504  1.00 16.52           N  
ATOM    471  CA  THR A 144      11.169  24.380  29.238  1.00 15.92           C  
ATOM    472  C   THR A 144      11.861  23.232  29.978  1.00 15.45           C  
ATOM    473  O   THR A 144      13.077  23.092  29.899  1.00 14.58           O  
ATOM    474  CB  THR A 144      10.730  25.502  30.210  1.00 16.35           C  
ATOM    475  OG1 THR A 144      10.167  26.591  29.463  1.00 16.51           O  
ATOM    476  CG2 THR A 144      11.906  26.120  30.911  1.00 16.19           C  
ATOM    477  N   TYR A 145      11.085  22.403  30.673  1.00 14.55           N  
ATOM    478  CA  TYR A 145      11.660  21.278  31.395  1.00 14.13           C  
ATOM    479  C   TYR A 145      12.351  20.311  30.434  1.00 13.59           C  
ATOM    480  O   TYR A 145      13.475  19.892  30.680  1.00 13.19           O  
ATOM    481  CB  TYR A 145      10.614  20.512  32.214  1.00 14.31           C  
ATOM    482  CG  TYR A 145      11.234  19.287  32.832  1.00 13.58           C  
ATOM    483  CD1 TYR A 145      12.035  19.386  33.963  1.00 14.02           C  
ATOM    484  CD2 TYR A 145      11.068  18.030  32.248  1.00 13.87           C  
ATOM    485  CE1 TYR A 145      12.648  18.267  34.509  1.00 13.67           C  
ATOM    486  CE2 TYR A 145      11.688  16.903  32.784  1.00 12.86           C  
ATOM    487  CZ  TYR A 145      12.465  17.024  33.918  1.00 13.67           C  
ATOM    488  OH  TYR A 145      13.079  15.912  34.469  1.00 11.99           O  
ATOM    489  N   LEU A 146      11.676  19.984  29.344  1.00 13.31           N  
ATOM    490  CA  LEU A 146      12.209  19.036  28.366  1.00 12.51           C  
ATOM    491  C   LEU A 146      13.533  19.494  27.774  1.00 12.00           C  
ATOM    492  O   LEU A 146      14.468  18.702  27.677  1.00 10.93           O  
ATOM    493  CB  LEU A 146      11.188  18.765  27.265  1.00 12.57           C  
ATOM    494  CG  LEU A 146       9.980  17.895  27.642  1.00 13.70           C  
ATOM    495  CD1 LEU A 146       8.996  17.810  26.479  1.00 13.45           C  
ATOM    496  CD2 LEU A 146      10.406  16.486  28.077  1.00 15.16           C  
ATOM    497  N   MET A 147      13.625  20.756  27.381  0.50 10.43           N  
ATOM    498  CA  MET A 147      14.868  21.267  26.816  0.50 11.06           C  
ATOM    499  C   MET A 147      15.982  21.266  27.856  0.50 10.37           C  
ATOM    500  O   MET A 147      17.126  20.966  27.547  0.50  8.04           O  
ATOM    501  CB  MET A 147      14.653  22.666  26.256  0.50 11.41           C  
ATOM    502  CG AMET A 147      13.706  22.691  25.076  0.50 12.59           C  
ATOM    503  CG BMET A 147      13.628  22.705  25.159  0.50 14.28           C  
ATOM    504  SD AMET A 147      13.528  24.337  24.356  0.50 14.14           S  
ATOM    505  SD BMET A 147      14.369  22.500  23.558  0.50 20.59           S  
ATOM    506  CE AMET A 147      15.181  24.707  23.913  0.50 15.38           C  
ATOM    507  CE BMET A 147      15.021  24.128  23.278  0.50 19.79           C  
ATOM    508  N   THR A 148      15.627  21.578  29.097  1.00 11.88           N  
ATOM    509  CA  THR A 148      16.569  21.580  30.203  1.00 12.76           C  
ATOM    510  C   THR A 148      17.092  20.162  30.458  1.00 12.54           C  
ATOM    511  O   THR A 148      18.296  19.951  30.606  1.00 13.00           O  
ATOM    512  CB  THR A 148      15.909  22.170  31.470  1.00 13.43           C  
ATOM    513  OG1 THR A 148      15.577  23.549  31.255  1.00 15.88           O  
ATOM    514  CG2 THR A 148      16.880  22.214  32.628  1.00 14.35           C  
ATOM    515  N   LEU A 149      16.177  19.199  30.512  1.00 12.73           N  
ATOM    516  CA  LEU A 149      16.540  17.795  30.699  1.00 12.36           C  
ATOM    517  C   LEU A 149      17.431  17.304  29.558  1.00 12.11           C  
ATOM    518  O   LEU A 149      18.461  16.682  29.789  1.00 12.07           O  
ATOM    519  CB  LEU A 149      15.276  16.929  30.773  1.00 12.37           C  
ATOM    520  CG  LEU A 149      15.470  15.411  30.893  1.00 12.39           C  
ATOM    521  CD1 LEU A 149      16.069  15.058  32.217  1.00 11.56           C  
ATOM    522  CD2 LEU A 149      14.150  14.703  30.700  1.00 13.63           C  
ATOM    523  N   GLU A 150      17.015  17.588  28.329  1.00 12.52           N  
ATOM    524  CA  GLU A 150      17.750  17.183  27.136  1.00 12.74           C  
ATOM    525  C   GLU A 150      19.190  17.744  27.150  1.00 13.11           C  
ATOM    526  O   GLU A 150      20.147  17.034  26.797  1.00 13.41           O  
ATOM    527  CB  GLU A 150      16.990  17.605  25.882  1.00 13.09           C  
ATOM    528  CG  GLU A 150      17.619  17.120  24.583  1.00 13.01           C  
ATOM    529  CD  GLU A 150      16.605  16.905  23.474  1.00 14.58           C  
ATOM    530  OE1 GLU A 150      15.577  17.625  23.425  1.00 13.46           O  
ATOM    531  OE2 GLU A 150      16.839  16.013  22.630  1.00 13.85           O  
ATOM    532  N   ASP A 151      19.340  18.996  27.586  1.00 13.34           N  
ATOM    533  CA  ASP A 151      20.649  19.640  27.703  1.00 13.50           C  
ATOM    534  C   ASP A 151      21.568  18.901  28.666  1.00 12.96           C  
ATOM    535  O   ASP A 151      22.769  19.065  28.586  1.00 13.24           O  
ATOM    536  CB  ASP A 151      20.537  21.076  28.237  1.00 14.55           C  
ATOM    537  CG  ASP A 151      20.026  22.053  27.212  1.00 16.17           C  
ATOM    538  OD1 ASP A 151      19.783  23.218  27.601  1.00 19.65           O  
ATOM    539  OD2 ASP A 151      19.841  21.772  26.017  1.00 17.49           O  
ATOM    540  N   HIS A 152      21.005  18.155  29.624  1.00 12.32           N  
ATOM    541  CA  HIS A 152      21.810  17.418  30.600  1.00 12.26           C  
ATOM    542  C   HIS A 152      22.215  16.009  30.143  1.00 11.86           C  
ATOM    543  O   HIS A 152      22.893  15.297  30.865  1.00 12.37           O  
ATOM    544  CB  HIS A 152      21.160  17.444  31.986  1.00 12.03           C  
ATOM    545  CG  HIS A 152      21.302  18.767  32.666  1.00 13.49           C  
ATOM    546  ND1 HIS A 152      20.553  19.867  32.306  1.00 14.68           N  
ATOM    547  CD2 HIS A 152      22.137  19.183  33.647  1.00 14.59           C  
ATOM    548  CE1 HIS A 152      20.906  20.898  33.053  1.00 14.59           C  
ATOM    549  NE2 HIS A 152      21.869  20.513  33.869  1.00 15.75           N  
ATOM    550  N   TYR A 153      21.807  15.635  28.934  1.00 11.67           N  
ATOM    551  CA  TYR A 153      22.349  14.453  28.266  1.00 11.46           C  
ATOM    552  C   TYR A 153      23.624  14.973  27.571  1.00 12.52           C  
ATOM    553  O   TYR A 153      23.637  16.089  27.052  1.00 12.45           O  
ATOM    554  CB  TYR A 153      21.352  13.848  27.267  1.00 11.16           C  
ATOM    555  CG  TYR A 153      20.360  12.921  27.940  1.00 10.44           C  
ATOM    556  CD1 TYR A 153      19.156  13.397  28.449  1.00 10.42           C  
ATOM    557  CD2 TYR A 153      20.650  11.564  28.097  1.00 10.49           C  
ATOM    558  CE1 TYR A 153      18.242  12.539  29.094  1.00 10.01           C  
ATOM    559  CE2 TYR A 153      19.760  10.713  28.735  1.00  9.48           C  
ATOM    560  CZ  TYR A 153      18.558  11.199  29.223  1.00  9.55           C  
ATOM    561  OH  TYR A 153      17.690  10.322  29.852  1.00  9.62           O  
ATOM    562  N   HIS A 154      24.687  14.180  27.570  1.00 13.06           N  
ATOM    563  CA  HIS A 154      25.966  14.616  27.010  1.00 14.11           C  
ATOM    564  C   HIS A 154      25.986  14.515  25.480  1.00 14.99           C  
ATOM    565  O   HIS A 154      25.678  13.465  24.915  1.00 15.62           O  
ATOM    566  CB  HIS A 154      27.127  13.803  27.609  1.00 13.92           C  
ATOM    567  CG  HIS A 154      27.309  13.966  29.091  1.00 14.14           C  
ATOM    568  ND1 HIS A 154      28.524  13.754  29.714  1.00 15.13           N  
ATOM    569  CD2 HIS A 154      26.439  14.297  30.077  1.00 14.29           C  
ATOM    570  CE1 HIS A 154      28.394  13.949  31.014  1.00 15.24           C  
ATOM    571  NE2 HIS A 154      27.139  14.284  31.261  1.00 15.12           N  
ATOM    572  N   ALA A 155      26.384  15.602  24.821  1.00 16.24           N  
ATOM    573  CA  ALA A 155      26.449  15.666  23.366  1.00 16.62           C  
ATOM    574  C   ALA A 155      27.552  14.808  22.770  1.00 16.94           C  
ATOM    575  O   ALA A 155      27.446  14.395  21.612  1.00 17.52           O  
ATOM    576  CB  ALA A 155      26.654  17.120  22.911  1.00 16.68           C  
ATOM    577  N   ASP A 156      28.580  14.524  23.562  1.00 17.04           N  
ATOM    578  CA  ASP A 156      29.778  13.819  23.074  1.00 17.39           C  
ATOM    579  C   ASP A 156      29.892  12.335  23.439  1.00 16.98           C  
ATOM    580  O   ASP A 156      30.971  11.752  23.329  1.00 17.91           O  
ATOM    581  CB  ASP A 156      31.046  14.584  23.505  1.00 17.49           C  
ATOM    582  CG  ASP A 156      31.226  14.623  25.008  1.00 19.80           C  
ATOM    583  OD1 ASP A 156      32.355  14.901  25.479  1.00 20.74           O  
ATOM    584  OD2 ASP A 156      30.291  14.401  25.801  1.00 17.59           O  
ATOM    585  N   VAL A 157      28.792  11.727  23.880  1.00 15.76           N  
ATOM    586  CA  VAL A 157      28.766  10.287  24.127  1.00 15.49           C  
ATOM    587  C   VAL A 157      27.939   9.704  22.976  1.00 14.63           C  
ATOM    588  O   VAL A 157      26.846  10.195  22.665  1.00 14.64           O  
ATOM    589  CB  VAL A 157      28.237   9.907  25.536  1.00 15.81           C  
ATOM    590  CG1 VAL A 157      29.103  10.557  26.620  1.00 16.40           C  
ATOM    591  CG2 VAL A 157      26.786  10.266  25.713  1.00 16.46           C  
ATOM    592  N   ALA A 158      28.466   8.672  22.332  1.00 13.11           N  
ATOM    593  CA  ALA A 158      27.849   8.118  21.137  1.00 12.80           C  
ATOM    594  C   ALA A 158      26.507   7.435  21.353  1.00 12.06           C  
ATOM    595  O   ALA A 158      25.670   7.452  20.459  1.00 11.61           O  
ATOM    596  CB  ALA A 158      28.805   7.118  20.468  1.00 12.74           C  
ATOM    597  N   TYR A 159      26.327   6.821  22.516  1.00 11.48           N  
ATOM    598  CA  TYR A 159      25.114   6.043  22.806  1.00 11.27           C  
ATOM    599  C   TYR A 159      24.197   6.648  23.868  1.00 11.60           C  
ATOM    600  O   TYR A 159      23.033   6.893  23.581  1.00 11.63           O  
ATOM    601  CB  TYR A 159      25.485   4.615  23.203  1.00 10.89           C  
ATOM    602  CG  TYR A 159      24.275   3.703  23.393  1.00  9.78           C  
ATOM    603  CD1 TYR A 159      23.784   2.943  22.340  1.00  8.95           C  
ATOM    604  CD2 TYR A 159      23.625   3.626  24.618  1.00 10.32           C  
ATOM    605  CE1 TYR A 159      22.678   2.113  22.496  1.00  8.94           C  
ATOM    606  CE2 TYR A 159      22.521   2.799  24.793  1.00 10.79           C  
ATOM    607  CZ  TYR A 159      22.051   2.048  23.731  1.00  9.33           C  
ATOM    608  OH  TYR A 159      20.959   1.224  23.884  1.00 11.16           O  
ATOM    609  N   HIS A 160      24.723   6.914  25.062  1.00 12.09           N  
ATOM    610  CA  HIS A 160      23.899   7.372  26.192  1.00 11.87           C  
ATOM    611  C   HIS A 160      23.609   8.863  26.153  1.00 12.08           C  
ATOM    612  O   HIS A 160      23.859   9.590  27.108  1.00 12.85           O  
ATOM    613  CB  HIS A 160      24.548   6.999  27.522  1.00 12.19           C  
ATOM    614  CG  HIS A 160      24.717   5.529  27.716  1.00 12.54           C  
ATOM    615  ND1 HIS A 160      25.894   4.872  27.427  1.00 14.84           N  
ATOM    616  CD2 HIS A 160      23.858   4.584  28.163  1.00 13.38           C  
ATOM    617  CE1 HIS A 160      25.756   3.587  27.691  1.00 15.38           C  
ATOM    618  NE2 HIS A 160      24.529   3.383  28.135  1.00 15.09           N  
ATOM    619  N   ASN A 161      23.007   9.279  25.054  1.00 12.05           N  
ATOM    620  CA  ASN A 161      22.699  10.669  24.790  1.00 12.11           C  
ATOM    621  C   ASN A 161      21.195  10.869  24.671  1.00 11.87           C  
ATOM    622  O   ASN A 161      20.397   9.966  24.961  1.00 11.65           O  
ATOM    623  CB  ASN A 161      23.426  11.105  23.506  1.00 12.35           C  
ATOM    624  CG  ASN A 161      23.120  10.212  22.328  1.00 13.01           C  
ATOM    625  OD1 ASN A 161      21.961   9.941  22.036  1.00 12.85           O  
ATOM    626  ND2 ASN A 161      24.168   9.721  21.656  1.00 12.65           N  
ATOM    627  N   ASN A 162      20.808  12.079  24.285  1.00 11.90           N  
ATOM    628  CA  ASN A 162      19.413  12.453  24.106  1.00 11.62           C  
ATOM    629  C   ASN A 162      18.646  11.582  23.099  1.00 11.38           C  
ATOM    630  O   ASN A 162      17.436  11.436  23.224  1.00 11.36           O  
ATOM    631  CB  ASN A 162      19.294  13.949  23.731  1.00 12.24           C  
ATOM    632  CG  ASN A 162      19.962  14.299  22.391  1.00 12.50           C  
ATOM    633  OD1 ASN A 162      20.915  13.651  21.960  1.00 15.71           O  
ATOM    634  ND2 ASN A 162      19.477  15.346  21.747  1.00 13.29           N  
ATOM    635  N   ILE A 163      19.337  11.016  22.108  1.00 10.69           N  
ATOM    636  CA  ILE A 163      18.672  10.169  21.112  1.00 10.78           C  
ATOM    637  C   ILE A 163      18.256   8.859  21.772  1.00 10.56           C  
ATOM    638  O   ILE A 163      17.166   8.376  21.512  1.00 10.62           O  
ATOM    639  CB  ILE A 163      19.536   9.902  19.850  1.00 10.80           C  
ATOM    640  CG1 ILE A 163      20.210  11.195  19.346  1.00 12.31           C  
ATOM    641  CG2 ILE A 163      18.682   9.302  18.743  1.00 11.30           C  
ATOM    642  CD1 ILE A 163      21.091  10.990  18.119  1.00 14.12           C  
ATOM    643  N   HIS A 164      19.130   8.285  22.604  1.00  9.72           N  
ATOM    644  CA  HIS A 164      18.798   7.081  23.373  1.00  9.68           C  
ATOM    645  C   HIS A 164      17.614   7.364  24.303  1.00  9.50           C  
ATOM    646  O   HIS A 164      16.693   6.558  24.387  1.00  9.79           O  
ATOM    647  CB  HIS A 164      20.007   6.571  24.173  1.00  9.26           C  
ATOM    648  CG  HIS A 164      19.694   5.456  25.127  1.00  9.51           C  
ATOM    649  ND1 HIS A 164      19.235   4.224  24.712  1.00  9.95           N  
ATOM    650  CD2 HIS A 164      19.784   5.388  26.475  1.00  8.74           C  
ATOM    651  CE1 HIS A 164      19.066   3.440  25.764  1.00  9.75           C  
ATOM    652  NE2 HIS A 164      19.391   4.121  26.850  1.00  9.08           N  
ATOM    653  N   ALA A 165      17.630   8.511  24.978  1.00  9.52           N  
ATOM    654  CA  ALA A 165      16.526   8.886  25.859  1.00 10.26           C  
ATOM    655  C   ALA A 165      15.214   8.926  25.061  1.00 10.58           C  
ATOM    656  O   ALA A 165      14.224   8.301  25.444  1.00 10.91           O  
ATOM    657  CB  ALA A 165      16.802  10.218  26.523  1.00 10.06           C  
ATOM    658  N   ALA A 166      15.230   9.631  23.933  1.00 10.90           N  
ATOM    659  CA  ALA A 166      14.064   9.757  23.056  1.00 10.76           C  
ATOM    660  C   ALA A 166      13.553   8.393  22.583  1.00 11.09           C  
ATOM    661  O   ALA A 166      12.347   8.141  22.541  1.00 11.33           O  
ATOM    662  CB  ALA A 166      14.395  10.638  21.868  1.00 11.10           C  
ATOM    663  N   ASP A 167      14.490   7.510  22.246  1.00 11.21           N  
ATOM    664  CA  ASP A 167      14.195   6.180  21.752  1.00 11.23           C  
ATOM    665  C   ASP A 167      13.523   5.332  22.839  1.00 10.85           C  
ATOM    666  O   ASP A 167      12.521   4.680  22.581  1.00 10.77           O  
ATOM    667  CB  ASP A 167      15.507   5.549  21.234  1.00 11.18           C  
ATOM    668  CG  ASP A 167      15.326   4.156  20.669  1.00 11.92           C  
ATOM    669  OD1 ASP A 167      14.310   3.885  19.993  1.00 12.24           O  
ATOM    670  OD2 ASP A 167      16.190   3.267  20.837  1.00 11.47           O  
ATOM    671  N   VAL A 168      14.031   5.389  24.069  1.00 10.75           N  
ATOM    672  CA  VAL A 168      13.448   4.623  25.169  1.00 10.49           C  
ATOM    673  C   VAL A 168      12.049   5.175  25.498  1.00 10.38           C  
ATOM    674  O   VAL A 168      11.114   4.408  25.728  1.00 10.23           O  
ATOM    675  CB  VAL A 168      14.382   4.599  26.392  1.00 10.36           C  
ATOM    676  CG1 VAL A 168      13.750   3.911  27.604  1.00 11.34           C  
ATOM    677  CG2 VAL A 168      15.688   3.900  26.021  1.00 10.96           C  
ATOM    678  N   VAL A 169      11.909   6.497  25.493  1.00 10.90           N  
ATOM    679  CA  VAL A 169      10.608   7.126  25.691  1.00 10.97           C  
ATOM    680  C   VAL A 169       9.594   6.615  24.670  1.00 11.11           C  
ATOM    681  O   VAL A 169       8.501   6.182  25.024  1.00 11.44           O  
ATOM    682  CB  VAL A 169      10.690   8.669  25.544  1.00 11.34           C  
ATOM    683  CG1 VAL A 169       9.289   9.270  25.340  1.00 12.20           C  
ATOM    684  CG2 VAL A 169      11.361   9.285  26.744  1.00 11.86           C  
ATOM    685  N   GLN A 170       9.961   6.656  23.395  1.00 10.96           N  
ATOM    686  CA  GLN A 170       9.035   6.269  22.328  1.00 11.42           C  
ATOM    687  C   GLN A 170       8.716   4.773  22.345  1.00 11.52           C  
ATOM    688  O   GLN A 170       7.582   4.374  22.059  1.00 11.53           O  
ATOM    689  CB  GLN A 170       9.565   6.722  20.969  1.00 11.29           C  
ATOM    690  CG  GLN A 170       8.562   6.599  19.838  1.00 12.23           C  
ATOM    691  CD  GLN A 170       8.712   5.333  19.006  1.00 12.85           C  
ATOM    692  OE1 GLN A 170       9.774   4.690  18.993  1.00 12.46           O  
ATOM    693  NE2 GLN A 170       7.646   4.981  18.287  1.00 12.39           N  
ATOM    694  N   SER A 171       9.705   3.956  22.701  1.00 10.89           N  
ATOM    695  CA  SER A 171       9.535   2.511  22.773  1.00 11.21           C  
ATOM    696  C   SER A 171       8.609   2.163  23.932  1.00 11.49           C  
ATOM    697  O   SER A 171       7.724   1.322  23.783  1.00 12.04           O  
ATOM    698  CB  SER A 171      10.892   1.810  22.908  1.00 11.23           C  
ATOM    699  OG  SER A 171      11.713   2.114  21.789  1.00 11.22           O  
ATOM    700  N   THR A 172       8.790   2.826  25.070  1.00 11.31           N  
ATOM    701  CA  THR A 172       7.888   2.650  26.212  1.00 12.17           C  
ATOM    702  C   THR A 172       6.470   3.044  25.799  1.00 12.50           C  
ATOM    703  O   THR A 172       5.516   2.329  26.095  1.00 12.57           O  
ATOM    704  CB  THR A 172       8.365   3.495  27.400  1.00 12.26           C  
ATOM    705  OG1 THR A 172       9.544   2.897  27.938  1.00 12.57           O  
ATOM    706  CG2 THR A 172       7.350   3.484  28.558  1.00 12.22           C  
ATOM    707  N   HIS A 173       6.345   4.183  25.122  1.00 12.56           N  
ATOM    708  CA  HIS A 173       5.044   4.678  24.636  1.00 13.00           C  
ATOM    709  C   HIS A 173       4.322   3.622  23.783  1.00 13.54           C  
ATOM    710  O   HIS A 173       3.113   3.423  23.927  1.00 13.92           O  
ATOM    711  CB  HIS A 173       5.243   5.976  23.853  1.00 13.32           C  
ATOM    712  CG  HIS A 173       4.067   6.380  23.021  1.00 13.39           C  
ATOM    713  ND1 HIS A 173       2.891   6.854  23.567  1.00 14.34           N  
ATOM    714  CD2 HIS A 173       3.882   6.365  21.681  1.00 14.96           C  
ATOM    715  CE1 HIS A 173       2.041   7.136  22.593  1.00 15.40           C  
ATOM    716  NE2 HIS A 173       2.619   6.851  21.439  1.00 15.81           N  
ATOM    717  N   VAL A 174       5.065   2.921  22.930  1.00 13.35           N  
ATOM    718  CA  VAL A 174       4.487   1.877  22.083  1.00 13.42           C  
ATOM    719  C   VAL A 174       4.107   0.654  22.921  1.00 13.64           C  
ATOM    720  O   VAL A 174       3.022   0.090  22.743  1.00 13.38           O  
ATOM    721  CB  VAL A 174       5.415   1.488  20.911  1.00 13.41           C  
ATOM    722  CG1 VAL A 174       4.876   0.266  20.160  1.00 14.47           C  
ATOM    723  CG2 VAL A 174       5.578   2.666  19.952  1.00 14.15           C  
ATOM    724  N   LEU A 175       4.969   0.264  23.858  1.00 13.44           N  
ATOM    725  CA  LEU A 175       4.690  -0.880  24.722  1.00 13.95           C  
ATOM    726  C   LEU A 175       3.461  -0.634  25.610  1.00 14.21           C  
ATOM    727  O   LEU A 175       2.664  -1.549  25.846  1.00 13.85           O  
ATOM    728  CB  LEU A 175       5.905  -1.229  25.577  1.00 13.41           C  
ATOM    729  CG  LEU A 175       7.115  -1.738  24.774  1.00 14.02           C  
ATOM    730  CD1 LEU A 175       8.280  -2.045  25.693  1.00 14.77           C  
ATOM    731  CD2 LEU A 175       6.742  -2.947  23.915  1.00 16.14           C  
ATOM    732  N   LEU A 176       3.281   0.605  26.051  1.00 14.79           N  
ATOM    733  CA  LEU A 176       2.130   0.958  26.882  1.00 15.68           C  
ATOM    734  C   LEU A 176       0.825   0.776  26.120  1.00 16.90           C  
ATOM    735  O   LEU A 176      -0.213   0.498  26.732  1.00 17.08           O  
ATOM    736  CB  LEU A 176       2.220   2.405  27.367  1.00 15.62           C  
ATOM    737  CG  LEU A 176       3.115   2.687  28.576  1.00 15.82           C  
ATOM    738  CD1 LEU A 176       3.368   4.179  28.718  1.00 15.81           C  
ATOM    739  CD2 LEU A 176       2.498   2.121  29.867  1.00 16.85           C  
ATOM    740  N   SER A 177       0.884   0.926  24.798  1.00 17.67           N  
ATOM    741  CA  SER A 177      -0.305   0.811  23.946  1.00 19.26           C  
ATOM    742  C   SER A 177      -0.630  -0.614  23.496  1.00 19.19           C  
ATOM    743  O   SER A 177      -1.540  -0.807  22.685  1.00 19.91           O  
ATOM    744  CB  SER A 177      -0.136   1.682  22.705  1.00 19.67           C  
ATOM    745  OG  SER A 177       0.173   3.021  23.050  1.00 22.76           O  
ATOM    746  N   THR A 178       0.092  -1.613  23.996  1.00 19.19           N  
ATOM    747  CA  THR A 178      -0.153  -2.987  23.576  1.00 20.01           C  
ATOM    748  C   THR A 178      -1.591  -3.410  23.949  1.00 19.99           C  
ATOM    749  O   THR A 178      -2.066  -3.078  25.034  1.00 19.09           O  
ATOM    750  CB  THR A 178       0.925  -3.930  24.138  1.00 20.14           C  
ATOM    751  OG1 THR A 178       0.993  -5.122  23.344  1.00 22.69           O  
ATOM    752  CG2 THR A 178       0.617  -4.409  25.534  1.00 20.14           C  
ATOM    753  N   PRO A 179      -2.301  -4.067  23.030  1.00 20.43           N  
ATOM    754  CA  PRO A 179      -3.690  -4.490  23.289  1.00 20.54           C  
ATOM    755  C   PRO A 179      -3.910  -5.224  24.613  1.00 20.59           C  
ATOM    756  O   PRO A 179      -4.927  -4.979  25.277  1.00 20.52           O  
ATOM    757  CB  PRO A 179      -3.994  -5.423  22.110  1.00 20.68           C  
ATOM    758  CG  PRO A 179      -3.125  -4.930  21.003  1.00 21.02           C  
ATOM    759  CD  PRO A 179      -1.877  -4.399  21.656  1.00 20.49           C  
ATOM    760  N   ALA A 180      -2.967  -6.082  25.000  1.00 20.55           N  
ATOM    761  CA  ALA A 180      -3.074  -6.868  26.226  1.00 20.64           C  
ATOM    762  C   ALA A 180      -3.047  -6.048  27.507  1.00 20.83           C  
ATOM    763  O   ALA A 180      -3.390  -6.563  28.559  1.00 21.42           O  
ATOM    764  CB  ALA A 180      -1.982  -7.930  26.275  1.00 20.89           C  
ATOM    765  N   LEU A 181      -2.611  -4.793  27.427  1.00 20.84           N  
ATOM    766  CA  LEU A 181      -2.570  -3.906  28.583  1.00 21.19           C  
ATOM    767  C   LEU A 181      -3.569  -2.752  28.478  1.00 21.55           C  
ATOM    768  O   LEU A 181      -3.480  -1.783  29.232  1.00 21.34           O  
ATOM    769  CB  LEU A 181      -1.147  -3.350  28.758  1.00 21.02           C  
ATOM    770  CG  LEU A 181      -0.071  -4.415  28.987  1.00 21.44           C  
ATOM    771  CD1 LEU A 181       1.323  -3.783  28.938  1.00 21.47           C  
ATOM    772  CD2 LEU A 181      -0.277  -5.128  30.302  1.00 21.53           C  
ATOM    773  N   GLU A 182      -4.531  -2.846  27.562  1.00 22.46           N  
ATOM    774  CA  GLU A 182      -5.504  -1.767  27.393  1.00 23.18           C  
ATOM    775  C   GLU A 182      -6.291  -1.565  28.687  1.00 23.26           C  
ATOM    776  O   GLU A 182      -6.767  -2.526  29.291  1.00 22.93           O  
ATOM    777  CB  GLU A 182      -6.462  -2.043  26.227  1.00 23.72           C  
ATOM    778  CG  GLU A 182      -7.403  -0.875  25.941  1.00 25.94           C  
ATOM    779  CD  GLU A 182      -8.226  -1.046  24.674  1.00 29.14           C  
ATOM    780  OE1 GLU A 182      -8.921  -0.076  24.297  1.00 33.33           O  
ATOM    781  OE2 GLU A 182      -8.192  -2.132  24.054  1.00 31.08           O  
ATOM    782  N   ALA A 183      -6.366  -0.311  29.122  1.00 23.84           N  
ATOM    783  CA  ALA A 183      -7.088   0.085  30.336  1.00 24.00           C  
ATOM    784  C   ALA A 183      -6.494  -0.435  31.655  1.00 23.84           C  
ATOM    785  O   ALA A 183      -7.087  -0.226  32.717  1.00 24.82           O  
ATOM    786  CB  ALA A 183      -8.568  -0.309  30.212  1.00 24.34           C  
ATOM    787  N   VAL A 184      -5.323  -1.078  31.610  1.00 22.93           N  
ATOM    788  CA  VAL A 184      -4.714  -1.657  32.809  1.00 22.41           C  
ATOM    789  C   VAL A 184      -4.075  -0.614  33.729  1.00 21.81           C  
ATOM    790  O   VAL A 184      -4.220  -0.686  34.948  1.00 21.43           O  
ATOM    791  CB  VAL A 184      -3.650  -2.719  32.442  1.00 22.44           C  
ATOM    792  CG1 VAL A 184      -2.831  -3.144  33.656  1.00 22.61           C  
ATOM    793  CG2 VAL A 184      -4.312  -3.933  31.787  1.00 23.08           C  
ATOM    794  N   PHE A 185      -3.361   0.345  33.151  1.00 21.03           N  
ATOM    795  CA  PHE A 185      -2.662   1.345  33.952  1.00 20.62           C  
ATOM    796  C   PHE A 185      -3.411   2.663  34.054  1.00 20.70           C  
ATOM    797  O   PHE A 185      -4.123   3.061  33.133  1.00 21.64           O  
ATOM    798  CB  PHE A 185      -1.267   1.597  33.364  1.00 19.96           C  
ATOM    799  CG  PHE A 185      -0.397   0.386  33.356  1.00 18.54           C  
ATOM    800  CD1 PHE A 185       0.124  -0.108  34.537  1.00 17.45           C  
ATOM    801  CD2 PHE A 185      -0.109  -0.276  32.170  1.00 17.27           C  
ATOM    802  CE1 PHE A 185       0.912  -1.238  34.537  1.00 17.42           C  
ATOM    803  CE2 PHE A 185       0.691  -1.399  32.169  1.00 17.35           C  
ATOM    804  CZ  PHE A 185       1.198  -1.880  33.349  1.00 16.95           C  
ATOM    805  N   THR A 186      -3.239   3.342  35.184  1.00 20.88           N  
ATOM    806  CA  THR A 186      -3.850   4.646  35.406  1.00 20.68           C  
ATOM    807  C   THR A 186      -3.055   5.700  34.662  1.00 20.80           C  
ATOM    808  O   THR A 186      -1.935   5.439  34.202  1.00 20.33           O  
ATOM    809  CB  THR A 186      -3.880   5.016  36.909  1.00 20.98           C  
ATOM    810  OG1 THR A 186      -2.538   5.208  37.397  1.00 20.20           O  
ATOM    811  CG2 THR A 186      -4.451   3.879  37.757  1.00 20.86           C  
ATOM    812  N   ASP A 187      -3.621   6.896  34.564  1.00 19.99           N  
ATOM    813  CA  ASP A 187      -2.958   7.997  33.894  1.00 19.97           C  
ATOM    814  C   ASP A 187      -1.662   8.367  34.622  1.00 19.07           C  
ATOM    815  O   ASP A 187      -0.677   8.709  33.981  1.00 18.79           O  
ATOM    816  CB  ASP A 187      -3.875   9.215  33.805  1.00 20.37           C  
ATOM    817  CG  ASP A 187      -5.102   8.957  32.952  1.00 22.75           C  
ATOM    818  OD1 ASP A 187      -5.023   8.137  32.008  1.00 24.99           O  
ATOM    819  OD2 ASP A 187      -6.193   9.523  33.156  1.00 23.72           O  
ATOM    820  N   LEU A 188      -1.671   8.301  35.952  1.00 18.16           N  
ATOM    821  CA  LEU A 188      -0.474   8.610  36.738  1.00 17.42           C  
ATOM    822  C   LEU A 188       0.623   7.562  36.517  1.00 17.04           C  
ATOM    823  O   LEU A 188       1.811   7.901  36.489  1.00 16.78           O  
ATOM    824  CB  LEU A 188      -0.804   8.719  38.231  1.00 17.52           C  
ATOM    825  CG  LEU A 188       0.270   9.375  39.109  1.00 16.69           C  
ATOM    826  CD1 LEU A 188       0.392  10.852  38.822  1.00 16.67           C  
ATOM    827  CD2 LEU A 188      -0.027   9.158  40.590  1.00 17.61           C  
ATOM    828  N   GLU A 189       0.231   6.301  36.352  1.00 16.75           N  
ATOM    829  CA  GLU A 189       1.195   5.223  36.099  1.00 16.91           C  
ATOM    830  C   GLU A 189       1.813   5.387  34.708  1.00 16.54           C  
ATOM    831  O   GLU A 189       3.007   5.129  34.515  1.00 16.54           O  
ATOM    832  CB  GLU A 189       0.541   3.844  36.233  1.00 16.76           C  
ATOM    833  CG  GLU A 189       0.405   3.406  37.683  1.00 17.51           C  
ATOM    834  CD  GLU A 189      -0.682   2.379  37.914  1.00 17.91           C  
ATOM    835  OE1 GLU A 189      -1.378   1.990  36.956  1.00 19.65           O  
ATOM    836  OE2 GLU A 189      -0.835   1.962  39.073  1.00 18.90           O  
ATOM    837  N   ILE A 190       0.986   5.790  33.744  1.00 16.43           N  
ATOM    838  CA  ILE A 190       1.432   6.052  32.378  1.00 16.03           C  
ATOM    839  C   ILE A 190       2.418   7.227  32.396  1.00 15.48           C  
ATOM    840  O   ILE A 190       3.499   7.156  31.800  1.00 15.31           O  
ATOM    841  CB  ILE A 190       0.214   6.340  31.476  1.00 16.14           C  
ATOM    842  CG1 ILE A 190      -0.523   5.029  31.187  1.00 16.74           C  
ATOM    843  CG2 ILE A 190       0.622   7.062  30.179  1.00 16.46           C  
ATOM    844  CD1 ILE A 190      -1.905   5.219  30.574  1.00 17.59           C  
ATOM    845  N   LEU A 191       2.055   8.287  33.108  1.00 14.24           N  
ATOM    846  CA  LEU A 191       2.913   9.457  33.248  1.00 14.41           C  
ATOM    847  C   LEU A 191       4.257   9.070  33.885  1.00 14.20           C  
ATOM    848  O   LEU A 191       5.310   9.514  33.435  1.00 14.36           O  
ATOM    849  CB  LEU A 191       2.208  10.532  34.093  1.00 14.27           C  
ATOM    850  CG  LEU A 191       2.983  11.822  34.338  1.00 14.26           C  
ATOM    851  CD1 LEU A 191       3.219  12.524  33.032  1.00 14.91           C  
ATOM    852  CD2 LEU A 191       2.233  12.734  35.320  1.00 15.62           C  
ATOM    853  N   ALA A 192       4.216   8.240  34.922  1.00 14.05           N  
ATOM    854  CA  ALA A 192       5.420   7.808  35.617  1.00 13.84           C  
ATOM    855  C   ALA A 192       6.344   7.027  34.689  1.00 13.59           C  
ATOM    856  O   ALA A 192       7.544   7.272  34.663  1.00 13.76           O  
ATOM    857  CB  ALA A 192       5.070   6.959  36.822  1.00 14.26           C  
ATOM    858  N   ALA A 193       5.783   6.121  33.899  1.00 13.08           N  
ATOM    859  CA  ALA A 193       6.611   5.278  33.018  1.00 12.71           C  
ATOM    860  C   ALA A 193       7.296   6.087  31.907  1.00 12.66           C  
ATOM    861  O   ALA A 193       8.471   5.861  31.578  1.00 12.18           O  
ATOM    862  CB  ALA A 193       5.766   4.175  32.424  1.00 12.69           C  
ATOM    863  N   ILE A 194       6.565   7.039  31.335  1.00 12.36           N  
ATOM    864  CA  ILE A 194       7.094   7.885  30.269  1.00 12.20           C  
ATOM    865  C   ILE A 194       8.123   8.871  30.832  1.00 12.39           C  
ATOM    866  O   ILE A 194       9.180   9.085  30.224  1.00 12.11           O  
ATOM    867  CB  ILE A 194       5.933   8.599  29.514  1.00 12.36           C  
ATOM    868  CG1 ILE A 194       5.063   7.556  28.802  1.00 13.15           C  
ATOM    869  CG2 ILE A 194       6.486   9.614  28.529  1.00 12.25           C  
ATOM    870  CD1 ILE A 194       3.776   8.097  28.237  1.00 13.88           C  
ATOM    871  N   PHE A 195       7.821   9.484  31.977  1.00 12.33           N  
ATOM    872  CA  PHE A 195       8.752  10.406  32.616  1.00 12.06           C  
ATOM    873  C   PHE A 195      10.032   9.660  33.018  1.00 11.97           C  
ATOM    874  O   PHE A 195      11.138  10.146  32.768  1.00 12.10           O  
ATOM    875  CB  PHE A 195       8.104  11.095  33.829  1.00 12.30           C  
ATOM    876  CG  PHE A 195       9.019  12.029  34.556  1.00 11.99           C  
ATOM    877  CD1 PHE A 195       9.258  13.305  34.061  1.00 12.65           C  
ATOM    878  CD2 PHE A 195       9.659  11.634  35.721  1.00 12.34           C  
ATOM    879  CE1 PHE A 195      10.117  14.179  34.723  1.00 12.74           C  
ATOM    880  CE2 PHE A 195      10.518  12.501  36.393  1.00 13.02           C  
ATOM    881  CZ  PHE A 195      10.739  13.782  35.891  1.00 13.83           C  
ATOM    882  N   ALA A 196       9.889   8.472  33.595  1.00 11.19           N  
ATOM    883  CA  ALA A 196      11.052   7.670  33.996  1.00 11.16           C  
ATOM    884  C   ALA A 196      11.918   7.376  32.770  1.00 10.84           C  
ATOM    885  O   ALA A 196      13.140   7.473  32.830  1.00 11.29           O  
ATOM    886  CB  ALA A 196      10.623   6.371  34.656  1.00 11.62           C  
ATOM    887  N   SER A 197      11.284   7.046  31.652  1.00 10.73           N  
ATOM    888  CA  SER A 197      12.032   6.754  30.424  1.00 10.44           C  
ATOM    889  C   SER A 197      12.824   7.971  29.945  1.00 10.64           C  
ATOM    890  O   SER A 197      13.960   7.853  29.482  1.00 10.16           O  
ATOM    891  CB  SER A 197      11.092   6.308  29.313  1.00 10.56           C  
ATOM    892  OG  SER A 197      10.432   5.096  29.641  1.00 10.08           O  
ATOM    893  N   ALA A 198      12.224   9.147  30.060  1.00 10.24           N  
ATOM    894  CA  ALA A 198      12.875  10.374  29.600  1.00 10.76           C  
ATOM    895  C   ALA A 198      14.125  10.714  30.408  1.00 10.47           C  
ATOM    896  O   ALA A 198      15.130  11.151  29.862  1.00 10.99           O  
ATOM    897  CB  ALA A 198      11.882  11.537  29.644  1.00 10.74           C  
ATOM    898  N   ILE A 199      14.062  10.516  31.715  1.00 10.82           N  
ATOM    899  CA  ILE A 199      15.182  10.854  32.592  1.00 10.32           C  
ATOM    900  C   ILE A 199      16.136   9.703  32.868  1.00 10.36           C  
ATOM    901  O   ILE A 199      17.155   9.913  33.508  1.00 10.54           O  
ATOM    902  CB  ILE A 199      14.660  11.356  33.973  1.00 10.47           C  
ATOM    903  CG1 ILE A 199      14.036  10.218  34.796  1.00 10.89           C  
ATOM    904  CG2 ILE A 199      13.682  12.506  33.793  1.00 10.43           C  
ATOM    905  CD1 ILE A 199      13.929  10.553  36.266  1.00 11.19           C  
ATOM    906  N   HIS A 200      15.840   8.523  32.344  1.00 10.10           N  
ATOM    907  CA  HIS A 200      16.501   7.300  32.822  1.00  9.82           C  
ATOM    908  C   HIS A 200      18.023   7.205  32.723  1.00  9.85           C  
ATOM    909  O   HIS A 200      18.618   6.458  33.491  1.00 10.49           O  
ATOM    910  CB  HIS A 200      15.841   6.036  32.250  1.00 10.03           C  
ATOM    911  CG  HIS A 200      16.490   5.547  31.000  1.00  8.10           C  
ATOM    912  ND1 HIS A 200      16.285   6.152  29.780  1.00 10.28           N  
ATOM    913  CD2 HIS A 200      17.389   4.559  30.790  1.00  8.86           C  
ATOM    914  CE1 HIS A 200      17.027   5.544  28.866  1.00  9.40           C  
ATOM    915  NE2 HIS A 200      17.705   4.578  29.456  1.00  6.67           N  
ATOM    916  N   ASP A 201      18.632   7.949  31.797  1.00  9.63           N  
ATOM    917  CA  ASP A 201      20.092   7.960  31.631  1.00  9.67           C  
ATOM    918  C   ASP A 201      20.666   9.382  31.621  1.00  9.85           C  
ATOM    919  O   ASP A 201      21.760   9.600  31.115  1.00  9.66           O  
ATOM    920  CB  ASP A 201      20.472   7.296  30.303  1.00  9.62           C  
ATOM    921  CG  ASP A 201      20.697   5.803  30.422  1.00 10.29           C  
ATOM    922  OD1 ASP A 201      20.948   5.285  31.538  1.00  9.63           O  
ATOM    923  OD2 ASP A 201      20.653   5.091  29.408  1.00 10.53           O  
ATOM    924  N   VAL A 202      19.965  10.338  32.207  1.00 10.12           N  
ATOM    925  CA  VAL A 202      20.408  11.721  32.143  1.00 10.35           C  
ATOM    926  C   VAL A 202      21.744  11.942  32.852  1.00 10.34           C  
ATOM    927  O   VAL A 202      21.995  11.411  33.924  1.00  9.94           O  
ATOM    928  CB  VAL A 202      19.320  12.704  32.643  1.00 10.31           C  
ATOM    929  CG1 VAL A 202      19.046  12.528  34.141  1.00 10.64           C  
ATOM    930  CG2 VAL A 202      19.727  14.138  32.321  1.00 11.31           C  
ATOM    931  N   ASP A 203      22.609  12.728  32.209  1.00 11.00           N  
ATOM    932  CA  ASP A 203      23.939  13.040  32.734  1.00 11.02           C  
ATOM    933  C   ASP A 203      24.861  11.809  32.769  1.00 11.15           C  
ATOM    934  O   ASP A 203      25.780  11.721  33.587  1.00 11.53           O  
ATOM    935  CB  ASP A 203      23.856  13.727  34.105  1.00 11.28           C  
ATOM    936  CG  ASP A 203      25.123  14.488  34.457  1.00 12.58           C  
ATOM    937  OD1 ASP A 203      25.781  15.023  33.529  1.00 12.96           O  
ATOM    938  OD2 ASP A 203      25.533  14.604  35.634  1.00 12.77           O  
ATOM    939  N   HIS A 204      24.602  10.860  31.874  1.00 11.24           N  
ATOM    940  CA  HIS A 204      25.432   9.660  31.742  1.00 11.40           C  
ATOM    941  C   HIS A 204      26.822  10.064  31.218  1.00 12.32           C  
ATOM    942  O   HIS A 204      26.913  10.779  30.209  1.00 12.08           O  
ATOM    943  CB  HIS A 204      24.767   8.684  30.767  1.00 11.07           C  
ATOM    944  CG  HIS A 204      25.245   7.275  30.899  1.00 11.84           C  
ATOM    945  ND1 HIS A 204      26.571   6.919  30.782  1.00 13.54           N  
ATOM    946  CD2 HIS A 204      24.564   6.128  31.125  1.00 12.66           C  
ATOM    947  CE1 HIS A 204      26.685   5.612  30.934  1.00 12.78           C  
ATOM    948  NE2 HIS A 204      25.482   5.110  31.158  1.00 12.37           N  
ATOM    949  N   PRO A 205      27.890   9.664  31.913  1.00 13.07           N  
ATOM    950  CA  PRO A 205      29.258  10.004  31.484  1.00 13.55           C  
ATOM    951  C   PRO A 205      29.863   9.156  30.363  1.00 13.84           C  
ATOM    952  O   PRO A 205      30.980   9.466  29.915  1.00 13.96           O  
ATOM    953  CB  PRO A 205      30.064   9.813  32.771  1.00 13.57           C  
ATOM    954  CG  PRO A 205      29.390   8.700  33.461  1.00 13.80           C  
ATOM    955  CD  PRO A 205      27.906   8.933  33.197  1.00 12.75           C  
ATOM    956  N   GLY A 206      29.164   8.120  29.907  1.00 14.11           N  
ATOM    957  CA  GLY A 206      29.670   7.256  28.857  1.00 14.74           C  
ATOM    958  C   GLY A 206      30.546   6.110  29.346  1.00 14.94           C  
ATOM    959  O   GLY A 206      31.256   5.500  28.550  1.00 15.55           O  
ATOM    960  N   VAL A 207      30.498   5.825  30.644  1.00 15.30           N  
ATOM    961  CA  VAL A 207      31.215   4.682  31.241  1.00 15.46           C  
ATOM    962  C   VAL A 207      30.280   3.934  32.192  1.00 15.51           C  
ATOM    963  O   VAL A 207      29.314   4.504  32.693  1.00 15.91           O  
ATOM    964  CB  VAL A 207      32.510   5.092  31.969  1.00 15.29           C  
ATOM    965  CG1 VAL A 207      33.538   5.672  30.978  1.00 15.23           C  
ATOM    966  CG2 VAL A 207      32.236   6.088  33.077  1.00 15.75           C  
ATOM    967  N   SER A 208      30.593   2.676  32.470  1.00 14.91           N  
ATOM    968  CA  SER A 208      29.700   1.807  33.247  1.00 14.60           C  
ATOM    969  C   SER A 208      29.809   1.999  34.746  1.00 14.34           C  
ATOM    970  O   SER A 208      30.748   2.629  35.243  1.00 13.92           O  
ATOM    971  CB  SER A 208      30.021   0.341  32.947  1.00 14.67           C  
ATOM    972  OG  SER A 208      31.289  -0.005  33.492  1.00 14.97           O  
ATOM    973  N   ASN A 209      28.841   1.423  35.456  1.00 14.01           N  
ATOM    974  CA  ASN A 209      28.841   1.422  36.906  1.00 14.92           C  
ATOM    975  C   ASN A 209      30.127   0.770  37.420  1.00 15.70           C  
ATOM    976  O   ASN A 209      30.765   1.295  38.325  1.00 15.62           O  
ATOM    977  CB  ASN A 209      27.626   0.647  37.448  1.00 14.76           C  
ATOM    978  CG  ASN A 209      26.388   1.517  37.599  1.00 14.32           C  
ATOM    979  OD1 ASN A 209      26.494   2.728  37.750  1.00 15.03           O  
ATOM    980  ND2 ASN A 209      25.206   0.897  37.555  1.00 14.68           N  
ATOM    981  N   GLN A 210      30.512  -0.355  36.822  1.00 16.76           N  
ATOM    982  CA  GLN A 210      31.705  -1.077  37.273  1.00 17.81           C  
ATOM    983  C   GLN A 210      32.951  -0.238  37.073  1.00 17.46           C  
ATOM    984  O   GLN A 210      33.834  -0.243  37.918  1.00 17.72           O  
ATOM    985  CB  GLN A 210      31.853  -2.438  36.584  1.00 18.38           C  
ATOM    986  CG  GLN A 210      32.802  -3.389  37.335  1.00 20.51           C  
ATOM    987  CD  GLN A 210      32.293  -3.754  38.730  1.00 23.03           C  
ATOM    988  OE1 GLN A 210      31.263  -4.412  38.860  1.00 26.52           O  
ATOM    989  NE2 GLN A 210      33.005  -3.316  39.768  1.00 25.28           N  
ATOM    990  N   PHE A 211      33.012   0.504  35.974  1.00 17.13           N  
ATOM    991  CA  PHE A 211      34.138   1.395  35.724  1.00 17.20           C  
ATOM    992  C   PHE A 211      34.194   2.469  36.810  1.00 17.11           C  
ATOM    993  O   PHE A 211      35.259   2.757  37.359  1.00 17.28           O  
ATOM    994  CB  PHE A 211      34.036   2.050  34.344  1.00 17.51           C  
ATOM    995  CG  PHE A 211      35.166   2.993  34.045  1.00 16.74           C  
ATOM    996  CD1 PHE A 211      35.080   4.328  34.391  1.00 17.07           C  
ATOM    997  CD2 PHE A 211      36.336   2.532  33.440  1.00 17.50           C  
ATOM    998  CE1 PHE A 211      36.109   5.193  34.132  1.00 17.61           C  
ATOM    999  CE2 PHE A 211      37.381   3.406  33.175  1.00 17.23           C  
ATOM   1000  CZ  PHE A 211      37.272   4.731  33.521  1.00 18.99           C  
ATOM   1001  N   LEU A 212      33.031   3.047  37.122  1.00 16.73           N  
ATOM   1002  CA  LEU A 212      32.926   4.072  38.148  1.00 16.92           C  
ATOM   1003  C   LEU A 212      33.322   3.525  39.521  1.00 16.87           C  
ATOM   1004  O   LEU A 212      33.960   4.229  40.302  1.00 17.25           O  
ATOM   1005  CB  LEU A 212      31.508   4.664  38.181  1.00 16.58           C  
ATOM   1006  CG  LEU A 212      31.150   5.524  36.967  1.00 16.30           C  
ATOM   1007  CD1 LEU A 212      29.657   5.844  36.953  1.00 16.03           C  
ATOM   1008  CD2 LEU A 212      31.973   6.802  36.923  1.00 15.88           C  
ATOM   1009  N   ILE A 213      32.972   2.274  39.800  1.00 17.58           N  
ATOM   1010  CA  ILE A 213      33.314   1.648  41.076  1.00 18.37           C  
ATOM   1011  C   ILE A 213      34.820   1.347  41.144  1.00 19.45           C  
ATOM   1012  O   ILE A 213      35.466   1.623  42.152  1.00 19.79           O  
ATOM   1013  CB  ILE A 213      32.499   0.346  41.309  1.00 18.07           C  
ATOM   1014  CG1 ILE A 213      31.008   0.661  41.503  1.00 17.83           C  
ATOM   1015  CG2 ILE A 213      33.015  -0.409  42.541  1.00 18.35           C  
ATOM   1016  CD1 ILE A 213      30.096  -0.493  41.247  1.00 17.70           C  
ATOM   1017  N   ASN A 214      35.364   0.782  40.069  1.00 20.65           N  
ATOM   1018  CA  ASN A 214      36.786   0.393  40.012  1.00 21.48           C  
ATOM   1019  C   ASN A 214      37.769   1.563  40.019  1.00 21.78           C  
ATOM   1020  O   ASN A 214      38.930   1.400  40.418  1.00 22.21           O  
ATOM   1021  CB  ASN A 214      37.071  -0.455  38.767  1.00 21.82           C  
ATOM   1022  CG  ASN A 214      36.395  -1.811  38.796  1.00 23.09           C  
ATOM   1023  OD1 ASN A 214      35.955  -2.291  39.835  1.00 26.51           O  
ATOM   1024  ND2 ASN A 214      36.307  -2.436  37.629  1.00 27.03           N  
ATOM   1025  N   THR A 215      37.319   2.729  39.564  1.00 21.92           N  
ATOM   1026  CA  THR A 215      38.155   3.925  39.518  1.00 21.95           C  
ATOM   1027  C   THR A 215      37.955   4.841  40.728  1.00 22.17           C  
ATOM   1028  O   THR A 215      38.466   5.959  40.752  1.00 22.29           O  
ATOM   1029  CB  THR A 215      37.912   4.731  38.217  1.00 21.97           C  
ATOM   1030  OG1 THR A 215      36.508   4.949  38.015  1.00 21.05           O  
ATOM   1031  CG2 THR A 215      38.360   3.950  36.989  1.00 22.57           C  
ATOM   1032  N   ASN A 216      37.218   4.373  41.730  1.00 22.58           N  
ATOM   1033  CA  ASN A 216      36.961   5.158  42.933  1.00 23.05           C  
ATOM   1034  C   ASN A 216      36.435   6.559  42.597  1.00 22.16           C  
ATOM   1035  O   ASN A 216      36.871   7.561  43.159  1.00 22.87           O  
ATOM   1036  CB  ASN A 216      38.236   5.228  43.789  1.00 23.82           C  
ATOM   1037  CG  ASN A 216      38.855   3.856  44.019  1.00 26.07           C  
ATOM   1038  OD1 ASN A 216      38.210   2.955  44.566  1.00 30.22           O  
ATOM   1039  ND2 ASN A 216      40.107   3.685  43.588  1.00 28.42           N  
ATOM   1040  N   SER A 217      35.494   6.606  41.659  1.00 20.80           N  
ATOM   1041  CA  SER A 217      34.902   7.854  41.197  1.00 19.88           C  
ATOM   1042  C   SER A 217      34.061   8.518  42.269  1.00 19.38           C  
ATOM   1043  O   SER A 217      33.582   7.873  43.207  1.00 19.73           O  
ATOM   1044  CB  SER A 217      34.005   7.598  39.982  1.00 19.81           C  
ATOM   1045  OG  SER A 217      32.898   6.777  40.350  1.00 19.61           O  
ATOM   1046  N   GLU A 218      33.862   9.812  42.099  1.00 18.83           N  
ATOM   1047  CA  GLU A 218      33.034  10.587  43.006  1.00 19.16           C  
ATOM   1048  C   GLU A 218      31.609  10.053  43.065  1.00 17.57           C  
ATOM   1049  O   GLU A 218      31.023  10.008  44.137  1.00 16.88           O  
ATOM   1050  CB  GLU A 218      33.046  12.056  42.604  1.00 19.80           C  
ATOM   1051  CG  GLU A 218      34.378  12.722  42.914  1.00 23.44           C  
ATOM   1052  CD  GLU A 218      34.694  12.717  44.403  1.00 27.99           C  
ATOM   1053  OE1 GLU A 218      33.863  13.232  45.187  1.00 31.74           O  
ATOM   1054  OE2 GLU A 218      35.760  12.191  44.796  1.00 30.99           O  
ATOM   1055  N   LEU A 219      31.065   9.625  41.930  1.00 16.74           N  
ATOM   1056  CA  LEU A 219      29.706   9.080  41.893  1.00 16.41           C  
ATOM   1057  C   LEU A 219      29.602   7.785  42.692  1.00 15.42           C  
ATOM   1058  O   LEU A 219      28.634   7.575  43.414  1.00 14.84           O  
ATOM   1059  CB  LEU A 219      29.250   8.807  40.457  1.00 16.92           C  
ATOM   1060  CG  LEU A 219      28.656   9.996  39.707  1.00 18.76           C  
ATOM   1061  CD1 LEU A 219      28.412   9.591  38.270  1.00 20.62           C  
ATOM   1062  CD2 LEU A 219      27.374  10.511  40.374  1.00 21.02           C  
ATOM   1063  N   ALA A 220      30.591   6.912  42.544  1.00 14.50           N  
ATOM   1064  CA  ALA A 220      30.588   5.643  43.279  1.00 14.09           C  
ATOM   1065  C   ALA A 220      30.738   5.890  44.783  1.00 14.11           C  
ATOM   1066  O   ALA A 220      30.149   5.173  45.595  1.00 13.99           O  
ATOM   1067  CB  ALA A 220      31.678   4.710  42.756  1.00 14.09           C  
ATOM   1068  N   LEU A 221      31.503   6.918  45.148  1.00 14.31           N  
ATOM   1069  CA  LEU A 221      31.688   7.296  46.546  1.00 14.81           C  
ATOM   1070  C   LEU A 221      30.376   7.828  47.124  1.00 13.87           C  
ATOM   1071  O   LEU A 221      29.999   7.479  48.248  1.00 14.27           O  
ATOM   1072  CB  LEU A 221      32.790   8.354  46.701  1.00 15.71           C  
ATOM   1073  CG  LEU A 221      34.224   7.840  46.729  1.00 19.79           C  
ATOM   1074  CD1 LEU A 221      35.220   8.978  46.554  1.00 22.52           C  
ATOM   1075  CD2 LEU A 221      34.497   7.092  48.034  1.00 22.59           C  
ATOM   1076  N   MET A 222      29.666   8.633  46.348  0.50 11.70           N  
ATOM   1077  CA  MET A 222      28.397   9.193  46.796  0.50 11.32           C  
ATOM   1078  C   MET A 222      27.357   8.098  47.027  0.50 10.02           C  
ATOM   1079  O   MET A 222      26.633   8.113  48.007  0.50  7.48           O  
ATOM   1080  CB  MET A 222      27.868  10.162  45.739  0.50 11.29           C  
ATOM   1081  CG AMET A 222      26.550  10.840  46.083  0.50 12.82           C  
ATOM   1082  CG BMET A 222      26.545  10.803  46.105  0.50 13.79           C  
ATOM   1083  SD AMET A 222      26.739  12.107  47.349  0.50 13.65           S  
ATOM   1084  SD BMET A 222      26.059  12.021  44.895  0.50 17.08           S  
ATOM   1085  CE AMET A 222      27.643  13.387  46.488  0.50 14.45           C  
ATOM   1086  CE BMET A 222      27.051  13.397  45.382  0.50 17.80           C  
ATOM   1087  N   TYR A 223      27.326   7.128  46.126  1.00 11.06           N  
ATOM   1088  CA  TYR A 223      26.282   6.106  46.121  1.00 11.19           C  
ATOM   1089  C   TYR A 223      26.655   4.708  46.645  1.00 11.89           C  
ATOM   1090  O   TYR A 223      25.886   3.761  46.492  1.00 11.75           O  
ATOM   1091  CB  TYR A 223      25.670   6.047  44.719  1.00 11.54           C  
ATOM   1092  CG  TYR A 223      24.854   7.292  44.422  1.00 11.23           C  
ATOM   1093  CD1 TYR A 223      23.757   7.605  45.198  1.00 11.76           C  
ATOM   1094  CD2 TYR A 223      25.187   8.158  43.389  1.00 11.27           C  
ATOM   1095  CE1 TYR A 223      22.992   8.745  44.946  1.00 11.69           C  
ATOM   1096  CE2 TYR A 223      24.431   9.304  43.132  1.00 10.93           C  
ATOM   1097  CZ  TYR A 223      23.337   9.589  43.916  1.00 12.33           C  
ATOM   1098  OH  TYR A 223      22.585  10.708  43.677  1.00 13.26           O  
ATOM   1099  N   ASN A 224      27.813   4.598  47.287  1.00 12.01           N  
ATOM   1100  CA  ASN A 224      28.210   3.356  47.932  1.00 12.46           C  
ATOM   1101  C   ASN A 224      28.148   2.133  47.022  1.00 12.78           C  
ATOM   1102  O   ASN A 224      27.718   1.042  47.423  1.00 12.66           O  
ATOM   1103  CB  ASN A 224      27.389   3.196  49.219  1.00 12.50           C  
ATOM   1104  CG  ASN A 224      27.618   4.354  50.169  1.00 13.31           C  
ATOM   1105  OD1 ASN A 224      28.755   4.594  50.566  1.00 13.35           O  
ATOM   1106  ND2 ASN A 224      26.554   5.103  50.505  1.00 12.56           N  
ATOM   1107  N   ASP A 225      28.605   2.354  45.784  1.00 13.23           N  
ATOM   1108  CA  ASP A 225      28.723   1.328  44.749  1.00 13.30           C  
ATOM   1109  C   ASP A 225      27.400   0.644  44.355  1.00 13.18           C  
ATOM   1110  O   ASP A 225      27.429  -0.362  43.643  1.00 14.11           O  
ATOM   1111  CB  ASP A 225      29.722   0.237  45.184  1.00 13.72           C  
ATOM   1112  CG  ASP A 225      31.132   0.761  45.440  1.00 14.28           C  
ATOM   1113  OD1 ASP A 225      31.495   1.874  45.002  1.00 15.13           O  
ATOM   1114  OD2 ASP A 225      31.976   0.081  46.071  1.00 15.53           O  
ATOM   1115  N   SER A 226      26.266   1.181  44.795  0.50 11.78           N  
ATOM   1116  CA  SER A 226      24.966   0.568  44.555  0.50 12.06           C  
ATOM   1117  C   SER A 226      24.135   1.399  43.588  0.50 11.25           C  
ATOM   1118  O   SER A 226      23.792   2.534  43.884  0.50  9.43           O  
ATOM   1119  CB ASER A 226      24.231   0.407  45.883  0.50 12.23           C  
ATOM   1120  CB BSER A 226      24.208   0.415  45.875  0.50 12.23           C  
ATOM   1121  OG ASER A 226      25.126  -0.060  46.884  0.50 13.95           O  
ATOM   1122  OG BSER A 226      22.823   0.214  45.655  0.50 13.95           O  
ATOM   1123  N   SER A 227      23.801   0.803  42.444  1.00 11.56           N  
ATOM   1124  CA  SER A 227      23.047   1.456  41.369  1.00 12.05           C  
ATOM   1125  C   SER A 227      23.556   2.881  41.216  1.00 11.92           C  
ATOM   1126  O   SER A 227      22.792   3.831  41.234  1.00 11.99           O  
ATOM   1127  CB  SER A 227      21.544   1.446  41.662  1.00 12.56           C  
ATOM   1128  OG  SER A 227      21.035   0.116  41.740  1.00 12.67           O  
ATOM   1129  N   VAL A 228      24.865   3.009  41.047  1.00 12.03           N  
ATOM   1130  CA  VAL A 228      25.515   4.311  41.039  1.00 12.10           C  
ATOM   1131  C   VAL A 228      24.931   5.279  40.019  1.00 12.13           C  
ATOM   1132  O   VAL A 228      24.455   6.350  40.389  1.00 12.64           O  
ATOM   1133  CB  VAL A 228      27.040   4.149  40.849  1.00 12.30           C  
ATOM   1134  CG1 VAL A 228      27.721   5.502  40.709  1.00 12.62           C  
ATOM   1135  CG2 VAL A 228      27.621   3.359  42.031  1.00 12.29           C  
ATOM   1136  N   LEU A 229      24.944   4.893  38.751  1.00 12.41           N  
ATOM   1137  CA  LEU A 229      24.428   5.759  37.696  1.00 12.30           C  
ATOM   1138  C   LEU A 229      22.937   5.982  37.804  1.00 11.74           C  
ATOM   1139  O   LEU A 229      22.484   7.111  37.677  1.00 10.64           O  
ATOM   1140  CB  LEU A 229      24.761   5.215  36.314  1.00 12.70           C  
ATOM   1141  CG  LEU A 229      26.204   5.466  35.892  1.00 15.19           C  
ATOM   1142  CD1 LEU A 229      26.553   4.561  34.730  1.00 16.88           C  
ATOM   1143  CD2 LEU A 229      26.436   6.914  35.542  1.00 17.10           C  
ATOM   1144  N   GLU A 230      22.194   4.911  38.070  1.00 11.17           N  
ATOM   1145  CA  GLU A 230      20.736   4.964  38.132  1.00 11.40           C  
ATOM   1146  C   GLU A 230      20.225   5.911  39.232  1.00 10.89           C  
ATOM   1147  O   GLU A 230      19.261   6.667  39.022  1.00 10.76           O  
ATOM   1148  CB  GLU A 230      20.178   3.543  38.259  1.00 11.47           C  
ATOM   1149  CG  GLU A 230      20.438   2.689  37.011  1.00 11.18           C  
ATOM   1150  CD  GLU A 230      21.831   2.056  36.961  1.00 11.14           C  
ATOM   1151  OE1 GLU A 230      22.559   2.108  37.972  1.00 10.91           O  
ATOM   1152  OE2 GLU A 230      22.207   1.511  35.894  1.00 12.75           O  
ATOM   1153  N   ASN A 231      20.886   5.897  40.389  1.00 11.11           N  
ATOM   1154  CA  ASN A 231      20.565   6.821  41.472  1.00 11.40           C  
ATOM   1155  C   ASN A 231      20.826   8.251  41.016  1.00 11.21           C  
ATOM   1156  O   ASN A 231      20.051   9.157  41.304  1.00 11.30           O  
ATOM   1157  CB  ASN A 231      21.408   6.537  42.723  1.00 10.84           C  
ATOM   1158  CG  ASN A 231      20.752   5.534  43.655  1.00 12.40           C  
ATOM   1159  OD1 ASN A 231      19.715   5.827  44.256  1.00 13.05           O  
ATOM   1160  ND2 ASN A 231      21.356   4.342  43.788  1.00 11.46           N  
ATOM   1161  N   HIS A 232      21.925   8.433  40.289  1.00 11.56           N  
ATOM   1162  CA  HIS A 232      22.303   9.744  39.779  1.00 11.61           C  
ATOM   1163  C   HIS A 232      21.316  10.256  38.729  1.00 11.70           C  
ATOM   1164  O   HIS A 232      20.941  11.414  38.762  1.00 11.33           O  
ATOM   1165  CB  HIS A 232      23.714   9.712  39.193  1.00 11.59           C  
ATOM   1166  CG  HIS A 232      24.177  11.038  38.675  1.00 12.24           C  
ATOM   1167  ND1 HIS A 232      24.300  12.150  39.482  1.00 12.54           N  
ATOM   1168  CD2 HIS A 232      24.511  11.441  37.424  1.00 13.62           C  
ATOM   1169  CE1 HIS A 232      24.710  13.175  38.754  1.00 14.89           C  
ATOM   1170  NE2 HIS A 232      24.838  12.775  37.502  1.00 13.50           N  
ATOM   1171  N   HIS A 233      20.903   9.400  37.796  1.00 11.81           N  
ATOM   1172  CA  HIS A 233      19.966   9.806  36.754  1.00 11.04           C  
ATOM   1173  C   HIS A 233      18.683  10.315  37.409  1.00 11.22           C  
ATOM   1174  O   HIS A 233      18.139  11.344  37.028  1.00 10.92           O  
ATOM   1175  CB  HIS A 233      19.623   8.640  35.821  1.00 11.05           C  
ATOM   1176  CG  HIS A 233      20.811   8.014  35.152  1.00 10.79           C  
ATOM   1177  ND1 HIS A 233      21.817   8.753  34.560  1.00 10.67           N  
ATOM   1178  CD2 HIS A 233      21.143   6.713  34.970  1.00  9.61           C  
ATOM   1179  CE1 HIS A 233      22.715   7.929  34.046  1.00 10.23           C  
ATOM   1180  NE2 HIS A 233      22.327   6.685  34.275  1.00  9.40           N  
ATOM   1181  N   LEU A 234      18.211   9.587  38.415  1.00 11.08           N  
ATOM   1182  CA  LEU A 234      17.012   9.995  39.146  1.00 11.48           C  
ATOM   1183  C   LEU A 234      17.178  11.346  39.832  1.00 11.47           C  
ATOM   1184  O   LEU A 234      16.332  12.211  39.702  1.00 11.36           O  
ATOM   1185  CB  LEU A 234      16.636   8.957  40.197  1.00 11.78           C  
ATOM   1186  CG  LEU A 234      15.948   7.713  39.655  1.00 12.12           C  
ATOM   1187  CD1 LEU A 234      16.129   6.528  40.613  1.00 11.15           C  
ATOM   1188  CD2 LEU A 234      14.479   8.019  39.385  1.00 12.15           C  
ATOM   1189  N   ALA A 235      18.273  11.512  40.566  1.00 12.05           N  
ATOM   1190  CA  ALA A 235      18.520  12.743  41.301  1.00 12.13           C  
ATOM   1191  C   ALA A 235      18.563  13.956  40.366  1.00 12.43           C  
ATOM   1192  O   ALA A 235      17.983  14.992  40.664  1.00 12.27           O  
ATOM   1193  CB  ALA A 235      19.795  12.639  42.103  1.00 12.44           C  
ATOM   1194  N   VAL A 236      19.229  13.821  39.228  1.00 12.09           N  
ATOM   1195  CA  VAL A 236      19.309  14.910  38.259  1.00 12.20           C  
ATOM   1196  C   VAL A 236      17.926  15.166  37.634  1.00 12.18           C  
ATOM   1197  O   VAL A 236      17.479  16.306  37.552  1.00 12.11           O  
ATOM   1198  CB  VAL A 236      20.357  14.619  37.159  1.00 12.49           C  
ATOM   1199  CG1 VAL A 236      20.292  15.666  36.033  1.00 13.58           C  
ATOM   1200  CG2 VAL A 236      21.771  14.559  37.749  1.00 12.61           C  
ATOM   1201  N   GLY A 237      17.245  14.109  37.195  1.00 11.57           N  
ATOM   1202  CA  GLY A 237      15.933  14.249  36.579  1.00 11.78           C  
ATOM   1203  C   GLY A 237      14.944  14.978  37.479  1.00 12.05           C  
ATOM   1204  O   GLY A 237      14.182  15.824  37.016  1.00 11.85           O  
ATOM   1205  N   PHE A 238      14.972  14.659  38.769  1.00 12.50           N  
ATOM   1206  CA  PHE A 238      14.073  15.300  39.731  1.00 13.27           C  
ATOM   1207  C   PHE A 238      14.548  16.720  40.052  1.00 13.59           C  
ATOM   1208  O   PHE A 238      13.729  17.643  40.144  1.00 13.76           O  
ATOM   1209  CB  PHE A 238      13.984  14.491  41.027  1.00 13.12           C  
ATOM   1210  CG  PHE A 238      13.156  13.239  40.927  1.00 13.94           C  
ATOM   1211  CD1 PHE A 238      11.841  13.275  40.471  1.00 15.61           C  
ATOM   1212  CD2 PHE A 238      13.672  12.024  41.352  1.00 14.67           C  
ATOM   1213  CE1 PHE A 238      11.077  12.112  40.405  1.00 15.22           C  
ATOM   1214  CE2 PHE A 238      12.915  10.868  41.289  1.00 15.50           C  
ATOM   1215  CZ  PHE A 238      11.620  10.909  40.806  1.00 14.51           C  
ATOM   1216  N   LYS A 239      15.860  16.895  40.226  1.00 13.90           N  
ATOM   1217  CA  LYS A 239      16.428  18.205  40.561  1.00 15.12           C  
ATOM   1218  C   LYS A 239      16.062  19.260  39.527  1.00 14.79           C  
ATOM   1219  O   LYS A 239      15.777  20.404  39.884  1.00 15.11           O  
ATOM   1220  CB  LYS A 239      17.955  18.121  40.715  1.00 15.35           C  
ATOM   1221  CG  LYS A 239      18.654  19.452  41.019  1.00 18.28           C  
ATOM   1222  CD  LYS A 239      18.247  20.003  42.380  1.00 21.75           C  
ATOM   1223  CE  LYS A 239      19.195  21.103  42.859  1.00 24.13           C  
ATOM   1224  NZ  LYS A 239      18.714  21.701  44.143  1.00 25.40           N1+
ATOM   1225  N   LEU A 240      16.048  18.883  38.253  1.00 14.67           N  
ATOM   1226  CA  LEU A 240      15.770  19.843  37.182  1.00 14.68           C  
ATOM   1227  C   LEU A 240      14.343  20.410  37.194  1.00 15.10           C  
ATOM   1228  O   LEU A 240      14.093  21.475  36.632  1.00 15.01           O  
ATOM   1229  CB  LEU A 240      16.138  19.249  35.824  1.00 14.75           C  
ATOM   1230  CG  LEU A 240      17.637  18.965  35.636  1.00 14.27           C  
ATOM   1231  CD1 LEU A 240      17.836  18.241  34.305  1.00 14.84           C  
ATOM   1232  CD2 LEU A 240      18.519  20.238  35.710  1.00 15.52           C  
ATOM   1233  N   LEU A 241      13.413  19.715  37.851  1.00 15.29           N  
ATOM   1234  CA  LEU A 241      12.049  20.223  38.006  1.00 15.57           C  
ATOM   1235  C   LEU A 241      12.015  21.532  38.819  1.00 16.36           C  
ATOM   1236  O   LEU A 241      11.041  22.280  38.731  1.00 16.40           O  
ATOM   1237  CB  LEU A 241      11.166  19.187  38.700  1.00 15.21           C  
ATOM   1238  CG  LEU A 241      10.934  17.862  37.966  1.00 14.62           C  
ATOM   1239  CD1 LEU A 241      10.482  16.791  38.973  1.00 14.37           C  
ATOM   1240  CD2 LEU A 241       9.933  18.027  36.841  1.00 14.49           C  
ATOM   1241  N   GLN A 242      13.060  21.781  39.610  1.00 17.20           N  
ATOM   1242  CA  GLN A 242      13.186  22.989  40.446  1.00 18.47           C  
ATOM   1243  C   GLN A 242      13.668  24.261  39.725  1.00 19.16           C  
ATOM   1244  O   GLN A 242      13.665  25.352  40.315  1.00 19.18           O  
ATOM   1245  CB  GLN A 242      14.104  22.702  41.634  1.00 18.86           C  
ATOM   1246  CG  GLN A 242      13.563  21.624  42.559  1.00 20.78           C  
ATOM   1247  CD  GLN A 242      14.532  21.207  43.649  1.00 24.18           C  
ATOM   1248  OE1 GLN A 242      14.320  20.183  44.300  1.00 28.48           O  
ATOM   1249  NE2 GLN A 242      15.585  21.984  43.855  1.00 26.65           N  
ATOM   1250  N   GLU A 243      14.095  24.134  38.471  1.00 19.71           N  
ATOM   1251  CA  GLU A 243      14.524  25.287  37.685  1.00 20.05           C  
ATOM   1252  C   GLU A 243      13.304  26.139  37.317  1.00 20.15           C  
ATOM   1253  O   GLU A 243      12.174  25.654  37.349  1.00 19.75           O  
ATOM   1254  CB  GLU A 243      15.291  24.840  36.436  1.00 20.17           C  
ATOM   1255  CG  GLU A 243      16.581  24.098  36.734  1.00 22.18           C  
ATOM   1256  CD  GLU A 243      17.603  24.979  37.411  1.00 24.26           C  
ATOM   1257  OE1 GLU A 243      18.011  24.652  38.542  1.00 26.04           O  
ATOM   1258  OE2 GLU A 243      17.973  26.012  36.818  1.00 26.21           O  
ATOM   1259  N   GLU A 244      13.531  27.416  37.001  1.00 20.31           N  
ATOM   1260  CA  GLU A 244      12.432  28.324  36.680  1.00 20.75           C  
ATOM   1261  C   GLU A 244      11.554  27.786  35.550  1.00 20.50           C  
ATOM   1262  O   GLU A 244      12.047  27.409  34.478  1.00 20.66           O  
ATOM   1263  CB  GLU A 244      12.934  29.745  36.352  1.00 21.32           C  
ATOM   1264  CG  GLU A 244      11.790  30.756  36.283  1.00 23.41           C  
ATOM   1265  CD  GLU A 244      12.226  32.209  36.198  1.00 26.12           C  
ATOM   1266  OE1 GLU A 244      13.377  32.539  36.555  1.00 28.18           O  
ATOM   1267  OE2 GLU A 244      11.387  33.035  35.775  1.00 29.09           O  
ATOM   1268  N   ASN A 245      10.254  27.749  35.821  1.00 20.17           N  
ATOM   1269  CA  ASN A 245       9.237  27.262  34.896  1.00 20.26           C  
ATOM   1270  C   ASN A 245       9.494  25.840  34.378  1.00 19.39           C  
ATOM   1271  O   ASN A 245       9.222  25.541  33.218  1.00 19.49           O  
ATOM   1272  CB  ASN A 245       9.050  28.252  33.730  1.00 20.58           C  
ATOM   1273  CG  ASN A 245       7.720  28.074  33.003  1.00 21.67           C  
ATOM   1274  OD1 ASN A 245       7.576  28.494  31.852  1.00 25.78           O  
ATOM   1275  ND2 ASN A 245       6.751  27.440  33.656  1.00 22.21           N  
ATOM   1276  N   CYS A 246       9.961  24.964  35.267  1.00 18.97           N  
ATOM   1277  CA  CYS A 246      10.270  23.575  34.917  1.00 18.41           C  
ATOM   1278  C   CYS A 246       9.465  22.528  35.683  1.00 17.99           C  
ATOM   1279  O   CYS A 246       9.593  21.339  35.403  1.00 17.49           O  
ATOM   1280  CB  CYS A 246      11.755  23.314  35.170  1.00 18.07           C  
ATOM   1281  SG  CYS A 246      12.835  23.963  33.889  1.00 18.14           S  
ATOM   1282  N   ASP A 247       8.647  22.939  36.649  1.00 17.73           N  
ATOM   1283  CA  ASP A 247       7.903  21.961  37.435  1.00 17.56           C  
ATOM   1284  C   ASP A 247       6.658  21.523  36.693  1.00 17.43           C  
ATOM   1285  O   ASP A 247       5.570  22.086  36.872  1.00 17.49           O  
ATOM   1286  CB  ASP A 247       7.545  22.500  38.823  1.00 17.94           C  
ATOM   1287  CG  ASP A 247       6.862  21.454  39.695  1.00 18.33           C  
ATOM   1288  OD1 ASP A 247       6.840  20.264  39.315  1.00 18.45           O  
ATOM   1289  OD2 ASP A 247       6.325  21.725  40.788  1.00 21.20           O  
ATOM   1290  N   ILE A 248       6.806  20.481  35.880  1.00 16.47           N  
ATOM   1291  CA  ILE A 248       5.686  19.963  35.099  1.00 16.54           C  
ATOM   1292  C   ILE A 248       4.619  19.259  35.946  1.00 16.12           C  
ATOM   1293  O   ILE A 248       3.539  18.943  35.445  1.00 16.67           O  
ATOM   1294  CB  ILE A 248       6.189  19.026  33.963  1.00 16.40           C  
ATOM   1295  CG1 ILE A 248       6.954  17.814  34.524  1.00 17.32           C  
ATOM   1296  CG2 ILE A 248       7.061  19.812  33.016  1.00 17.26           C  
ATOM   1297  CD1 ILE A 248       7.142  16.713  33.524  1.00 16.01           C  
ATOM   1298  N   PHE A 249       4.930  19.005  37.211  1.00 16.29           N  
ATOM   1299  CA  PHE A 249       4.006  18.346  38.135  1.00 16.48           C  
ATOM   1300  C   PHE A 249       3.375  19.337  39.129  1.00 16.80           C  
ATOM   1301  O   PHE A 249       2.759  18.921  40.106  1.00 16.67           O  
ATOM   1302  CB  PHE A 249       4.743  17.239  38.895  1.00 16.66           C  
ATOM   1303  CG  PHE A 249       5.421  16.234  37.997  1.00 16.77           C  
ATOM   1304  CD1 PHE A 249       4.713  15.590  36.989  1.00 17.27           C  
ATOM   1305  CD2 PHE A 249       6.765  15.933  38.161  1.00 17.68           C  
ATOM   1306  CE1 PHE A 249       5.336  14.667  36.158  1.00 18.65           C  
ATOM   1307  CE2 PHE A 249       7.393  15.008  37.327  1.00 17.78           C  
ATOM   1308  CZ  PHE A 249       6.676  14.380  36.330  1.00 17.23           C  
ATOM   1309  N   GLN A 250       3.513  20.631  38.859  1.00 17.50           N  
ATOM   1310  CA  GLN A 250       3.016  21.686  39.758  1.00 18.02           C  
ATOM   1311  C   GLN A 250       1.528  21.596  40.117  1.00 18.65           C  
ATOM   1312  O   GLN A 250       1.126  22.036  41.206  1.00 18.55           O  
ATOM   1313  CB  GLN A 250       3.329  23.080  39.187  1.00 18.39           C  
ATOM   1314  CG  GLN A 250       2.679  23.394  37.847  1.00 19.45           C  
ATOM   1315  CD  GLN A 250       3.187  24.694  37.230  1.00 22.89           C  
ATOM   1316  OE1 GLN A 250       4.336  24.776  36.760  1.00 22.75           O  
ATOM   1317  NE2 GLN A 250       2.329  25.711  37.219  1.00 22.01           N  
ATOM   1318  N   ASN A 251       0.722  21.031  39.219  1.00 18.71           N  
ATOM   1319  CA  ASN A 251      -0.730  20.916  39.437  1.00 19.00           C  
ATOM   1320  C   ASN A 251      -1.227  19.536  39.874  1.00 19.34           C  
ATOM   1321  O   ASN A 251      -2.441  19.283  39.937  1.00 19.38           O  
ATOM   1322  CB  ASN A 251      -1.482  21.430  38.207  1.00 19.18           C  
ATOM   1323  CG  ASN A 251      -1.307  22.921  38.014  1.00 19.70           C  
ATOM   1324  OD1 ASN A 251      -1.271  23.679  38.985  1.00 22.18           O  
ATOM   1325  ND2 ASN A 251      -1.159  23.349  36.769  1.00 19.29           N  
ATOM   1326  N   LEU A 252      -0.295  18.640  40.178  1.00 19.12           N  
ATOM   1327  CA  LEU A 252      -0.648  17.342  40.725  1.00 19.37           C  
ATOM   1328  C   LEU A 252      -0.858  17.562  42.222  1.00 19.83           C  
ATOM   1329  O   LEU A 252      -0.242  18.446  42.813  1.00 20.25           O  
ATOM   1330  CB  LEU A 252       0.481  16.317  40.512  1.00 19.33           C  
ATOM   1331  CG  LEU A 252       0.455  15.491  39.230  1.00 19.05           C  
ATOM   1332  CD1 LEU A 252       0.573  16.372  37.994  1.00 18.68           C  
ATOM   1333  CD2 LEU A 252       1.561  14.437  39.260  1.00 18.82           C  
ATOM   1334  N   THR A 253      -1.728  16.759  42.825  1.00 21.10           N  
ATOM   1335  CA  THR A 253      -1.938  16.801  44.271  1.00 22.24           C  
ATOM   1336  C   THR A 253      -0.688  16.256  44.959  1.00 22.57           C  
ATOM   1337  O   THR A 253       0.136  15.589  44.320  1.00 21.53           O  
ATOM   1338  CB  THR A 253      -3.158  15.935  44.692  1.00 22.31           C  
ATOM   1339  OG1 THR A 253      -2.898  14.550  44.422  1.00 23.50           O  
ATOM   1340  CG2 THR A 253      -4.414  16.269  43.865  1.00 23.31           C  
ATOM   1341  N   LYS A 254      -0.540  16.544  46.252  1.00 22.96           N  
ATOM   1342  CA  LYS A 254       0.581  16.024  47.041  1.00 23.35           C  
ATOM   1343  C   LYS A 254       0.637  14.507  46.961  1.00 23.11           C  
ATOM   1344  O   LYS A 254       1.710  13.933  46.814  1.00 22.31           O  
ATOM   1345  CB  LYS A 254       0.448  16.411  48.515  1.00 24.06           C  
ATOM   1346  CG  LYS A 254       0.649  17.874  48.814  1.00 26.04           C  
ATOM   1347  CD  LYS A 254       0.642  18.104  50.326  1.00 29.07           C  
ATOM   1348  CE  LYS A 254      -0.092  19.377  50.721  1.00 30.43           C  
ATOM   1349  NZ  LYS A 254       0.323  19.807  52.093  1.00 32.73           N1+
ATOM   1350  N   LYS A 255      -0.527  13.866  47.089  1.00 22.62           N  
ATOM   1351  CA  LYS A 255      -0.637  12.410  47.018  1.00 22.78           C  
ATOM   1352  C   LYS A 255      -0.135  11.884  45.673  1.00 21.70           C  
ATOM   1353  O   LYS A 255       0.582  10.887  45.621  1.00 21.91           O  
ATOM   1354  CB  LYS A 255      -2.094  11.972  47.212  1.00 23.25           C  
ATOM   1355  CG  LYS A 255      -2.271  10.644  47.908  1.00 26.00           C  
ATOM   1356  CD  LYS A 255      -3.431  10.679  48.902  1.00 29.13           C  
ATOM   1357  CE  LYS A 255      -3.311   9.575  49.944  1.00 30.74           C  
ATOM   1358  NZ  LYS A 255      -3.084   8.241  49.305  1.00 33.20           N1+
ATOM   1359  N   GLN A 256      -0.538  12.549  44.594  1.00 20.71           N  
ATOM   1360  CA  GLN A 256      -0.133  12.163  43.247  1.00 20.10           C  
ATOM   1361  C   GLN A 256       1.371  12.348  43.075  1.00 19.39           C  
ATOM   1362  O   GLN A 256       2.022  11.500  42.479  1.00 19.25           O  
ATOM   1363  CB  GLN A 256      -0.879  12.974  42.186  1.00 20.06           C  
ATOM   1364  CG  GLN A 256      -2.332  12.531  41.972  1.00 20.69           C  
ATOM   1365  CD  GLN A 256      -3.079  13.428  41.000  1.00 21.28           C  
ATOM   1366  OE1 GLN A 256      -2.846  14.633  40.955  1.00 19.62           O  
ATOM   1367  NE2 GLN A 256      -3.973  12.836  40.213  1.00 23.67           N  
ATOM   1368  N   ARG A 257       1.911  13.447  43.596  1.00 19.01           N  
ATOM   1369  CA  ARG A 257       3.346  13.723  43.497  1.00 18.87           C  
ATOM   1370  C   ARG A 257       4.152  12.662  44.251  1.00 18.39           C  
ATOM   1371  O   ARG A 257       5.173  12.181  43.761  1.00 17.42           O  
ATOM   1372  CB  ARG A 257       3.678  15.113  44.045  1.00 19.41           C  
ATOM   1373  CG  ARG A 257       3.216  16.258  43.152  1.00 21.00           C  
ATOM   1374  CD  ARG A 257       3.135  17.603  43.870  1.00 25.05           C  
ATOM   1375  NE  ARG A 257       4.460  18.103  44.238  1.00 27.86           N  
ATOM   1376  CZ  ARG A 257       5.287  18.768  43.430  1.00 29.66           C  
ATOM   1377  NH1 ARG A 257       4.947  19.041  42.176  1.00 30.38           N  
ATOM   1378  NH2 ARG A 257       6.471  19.176  43.885  1.00 30.74           N  
ATOM   1379  N   GLN A 258       3.681  12.291  45.437  1.00 17.66           N  
ATOM   1380  CA  GLN A 258       4.360  11.284  46.244  1.00 17.58           C  
ATOM   1381  C   GLN A 258       4.351   9.925  45.561  1.00 16.39           C  
ATOM   1382  O   GLN A 258       5.370   9.228  45.548  1.00 16.75           O  
ATOM   1383  CB  GLN A 258       3.719  11.186  47.633  1.00 18.45           C  
ATOM   1384  CG  GLN A 258       4.063  12.397  48.500  1.00 21.54           C  
ATOM   1385  CD  GLN A 258       3.193  12.556  49.740  1.00 25.81           C  
ATOM   1386  OE1 GLN A 258       3.617  13.192  50.710  1.00 30.33           O  
ATOM   1387  NE2 GLN A 258       1.982  11.998  49.712  1.00 27.63           N  
ATOM   1388  N   SER A 259       3.202   9.553  45.001  0.50 14.66           N  
ATOM   1389  CA  SER A 259       3.049   8.286  44.303  0.50 14.01           C  
ATOM   1390  C   SER A 259       3.917   8.248  43.055  0.50 13.51           C  
ATOM   1391  O   SER A 259       4.595   7.268  42.794  0.50 11.57           O  
ATOM   1392  CB ASER A 259       1.592   8.082  43.899  0.50 14.50           C  
ATOM   1393  CB BSER A 259       1.588   8.066  43.922  0.50 14.72           C  
ATOM   1394  OG ASER A 259       1.423   6.837  43.252  0.50 12.67           O  
ATOM   1395  OG BSER A 259       0.828   7.716  45.065  0.50 14.90           O  
ATOM   1396  N   LEU A 260       3.895   9.331  42.297  1.00 13.95           N  
ATOM   1397  CA  LEU A 260       4.656   9.405  41.057  1.00 14.72           C  
ATOM   1398  C   LEU A 260       6.146   9.288  41.331  1.00 14.47           C  
ATOM   1399  O   LEU A 260       6.846   8.574  40.625  1.00 14.34           O  
ATOM   1400  CB  LEU A 260       4.374  10.690  40.285  1.00 15.13           C  
ATOM   1401  CG  LEU A 260       5.130  10.694  38.940  1.00 16.81           C  
ATOM   1402  CD1 LEU A 260       4.228  11.024  37.775  1.00 19.16           C  
ATOM   1403  CD2 LEU A 260       6.311  11.638  39.002  1.00 18.82           C  
ATOM   1404  N   ARG A 261       6.612  10.002  42.348  1.00 13.83           N  
ATOM   1405  CA  ARG A 261       8.017   9.991  42.720  1.00 14.16           C  
ATOM   1406  C   ARG A 261       8.471   8.572  43.035  1.00 14.25           C  
ATOM   1407  O   ARG A 261       9.513   8.133  42.561  1.00 14.38           O  
ATOM   1408  CB  ARG A 261       8.255  10.899  43.919  1.00 14.09           C  
ATOM   1409  CG  ARG A 261       9.671  10.822  44.492  1.00 14.46           C  
ATOM   1410  CD  ARG A 261       9.988  11.958  45.442  1.00 15.15           C  
ATOM   1411  NE  ARG A 261      11.268  11.782  46.129  1.00 15.05           N  
ATOM   1412  CZ  ARG A 261      12.460  12.054  45.606  1.00 14.39           C  
ATOM   1413  NH1 ARG A 261      12.589  12.515  44.371  1.00 14.81           N  
ATOM   1414  NH2 ARG A 261      13.547  11.836  46.328  1.00 15.96           N  
ATOM   1415  N   LYS A 262       7.675   7.855  43.824  1.00 14.27           N  
ATOM   1416  CA  LYS A 262       8.002   6.488  44.195  1.00 14.61           C  
ATOM   1417  C   LYS A 262       8.045   5.577  42.975  1.00 13.82           C  
ATOM   1418  O   LYS A 262       8.961   4.780  42.831  1.00 13.73           O  
ATOM   1419  CB  LYS A 262       7.003   5.934  45.222  1.00 15.26           C  
ATOM   1420  CG  LYS A 262       7.280   4.479  45.589  1.00 17.62           C  
ATOM   1421  CD  LYS A 262       6.546   4.085  46.858  1.00 21.32           C  
ATOM   1422  CE  LYS A 262       6.672   2.598  47.131  1.00 23.95           C  
ATOM   1423  NZ  LYS A 262       8.092   2.168  47.275  1.00 26.50           N1+
ATOM   1424  N   MET A 263       7.053   5.689  42.102  1.00 13.51           N  
ATOM   1425  CA  MET A 263       6.990   4.854  40.911  1.00 13.54           C  
ATOM   1426  C   MET A 263       8.188   5.100  39.995  1.00 13.21           C  
ATOM   1427  O   MET A 263       8.788   4.150  39.498  1.00 13.60           O  
ATOM   1428  CB  MET A 263       5.696   5.114  40.150  1.00 13.90           C  
ATOM   1429  CG  MET A 263       4.489   4.530  40.877  1.00 14.72           C  
ATOM   1430  SD  MET A 263       3.004   4.432  39.910  1.00 16.06           S  
ATOM   1431  CE  MET A 263       2.495   6.121  39.867  1.00 14.87           C  
ATOM   1432  N   VAL A 264       8.540   6.365  39.804  1.00 12.77           N  
ATOM   1433  CA  VAL A 264       9.649   6.736  38.914  1.00 12.65           C  
ATOM   1434  C   VAL A 264      10.965   6.193  39.470  1.00 12.79           C  
ATOM   1435  O   VAL A 264      11.802   5.681  38.718  1.00 12.55           O  
ATOM   1436  CB  VAL A 264       9.713   8.270  38.689  1.00 12.75           C  
ATOM   1437  CG1 VAL A 264      10.988   8.660  37.945  1.00 12.68           C  
ATOM   1438  CG2 VAL A 264       8.500   8.746  37.899  1.00 12.78           C  
ATOM   1439  N   ILE A 265      11.154   6.309  40.780  1.00 12.61           N  
ATOM   1440  CA  ILE A 265      12.355   5.788  41.413  1.00 12.80           C  
ATOM   1441  C   ILE A 265      12.427   4.271  41.209  1.00 12.57           C  
ATOM   1442  O   ILE A 265      13.462   3.734  40.810  1.00 12.30           O  
ATOM   1443  CB  ILE A 265      12.394   6.143  42.905  1.00 12.63           C  
ATOM   1444  CG1 ILE A 265      12.700   7.637  43.094  1.00 11.98           C  
ATOM   1445  CG2 ILE A 265      13.461   5.291  43.634  1.00 12.48           C  
ATOM   1446  CD1 ILE A 265      12.356   8.158  44.490  1.00 13.31           C  
ATOM   1447  N   ASP A 266      11.326   3.575  41.473  1.00 12.71           N  
ATOM   1448  CA  ASP A 266      11.292   2.118  41.302  1.00 13.09           C  
ATOM   1449  C   ASP A 266      11.586   1.674  39.862  1.00 12.55           C  
ATOM   1450  O   ASP A 266      12.277   0.675  39.631  1.00 12.84           O  
ATOM   1451  CB  ASP A 266       9.927   1.572  41.759  1.00 13.47           C  
ATOM   1452  CG  ASP A 266       9.749   1.625  43.256  1.00 16.08           C  
ATOM   1453  OD1 ASP A 266       8.598   1.416  43.715  1.00 19.57           O  
ATOM   1454  OD2 ASP A 266      10.683   1.860  44.056  1.00 19.46           O  
ATOM   1455  N   ILE A 267      11.091   2.439  38.894  1.00 12.05           N  
ATOM   1456  CA  ILE A 267      11.283   2.117  37.493  1.00 11.96           C  
ATOM   1457  C   ILE A 267      12.727   2.350  37.036  1.00 11.79           C  
ATOM   1458  O   ILE A 267      13.329   1.480  36.406  1.00 12.38           O  
ATOM   1459  CB  ILE A 267      10.293   2.916  36.613  1.00 11.79           C  
ATOM   1460  CG1 ILE A 267       8.869   2.388  36.827  1.00 12.96           C  
ATOM   1461  CG2 ILE A 267      10.675   2.816  35.125  1.00 12.04           C  
ATOM   1462  CD1 ILE A 267       7.790   3.295  36.282  1.00 12.97           C  
ATOM   1463  N   VAL A 268      13.295   3.507  37.344  1.00 12.22           N  
ATOM   1464  CA  VAL A 268      14.655   3.790  36.874  1.00 11.74           C  
ATOM   1465  C   VAL A 268      15.681   2.904  37.594  1.00 12.21           C  
ATOM   1466  O   VAL A 268      16.678   2.497  37.006  1.00 12.85           O  
ATOM   1467  CB  VAL A 268      15.018   5.286  37.009  1.00 12.07           C  
ATOM   1468  CG1 VAL A 268      16.476   5.541  36.591  1.00 11.03           C  
ATOM   1469  CG2 VAL A 268      14.079   6.120  36.156  1.00 11.50           C  
ATOM   1470  N   LEU A 269      15.448   2.590  38.861  1.00 12.45           N  
ATOM   1471  CA  LEU A 269      16.397   1.734  39.576  1.00 12.74           C  
ATOM   1472  C   LEU A 269      16.402   0.339  38.941  1.00 13.00           C  
ATOM   1473  O   LEU A 269      17.437  -0.330  38.943  1.00 13.77           O  
ATOM   1474  CB  LEU A 269      16.103   1.684  41.080  1.00 12.75           C  
ATOM   1475  CG  LEU A 269      16.526   2.934  41.875  1.00 13.18           C  
ATOM   1476  CD1 LEU A 269      16.154   2.780  43.340  1.00 14.24           C  
ATOM   1477  CD2 LEU A 269      18.025   3.243  41.740  1.00 14.14           C  
ATOM   1478  N   ALA A 270      15.272  -0.069  38.362  1.00 13.03           N  
ATOM   1479  CA  ALA A 270      15.148  -1.363  37.695  1.00 13.40           C  
ATOM   1480  C   ALA A 270      15.892  -1.432  36.345  1.00 13.36           C  
ATOM   1481  O   ALA A 270      15.976  -2.508  35.752  1.00 13.58           O  
ATOM   1482  CB  ALA A 270      13.677  -1.736  37.514  1.00 13.50           C  
ATOM   1483  N   THR A 271      16.404  -0.300  35.847  1.00 12.76           N  
ATOM   1484  CA  THR A 271      17.199  -0.308  34.613  1.00 12.70           C  
ATOM   1485  C   THR A 271      18.660  -0.691  34.879  1.00 12.93           C  
ATOM   1486  O   THR A 271      19.416  -0.877  33.939  1.00 13.63           O  
ATOM   1487  CB  THR A 271      17.164   1.041  33.838  1.00 12.15           C  
ATOM   1488  OG1 THR A 271      17.775   2.086  34.608  1.00 11.92           O  
ATOM   1489  CG2 THR A 271      15.726   1.502  33.542  1.00 12.01           C  
ATOM   1490  N   ASP A 272      19.060  -0.760  36.144  1.00 12.86           N  
ATOM   1491  CA  ASP A 272      20.404  -1.196  36.533  1.00 13.35           C  
ATOM   1492  C   ASP A 272      20.585  -2.651  36.072  1.00 14.10           C  
ATOM   1493  O   ASP A 272      19.842  -3.524  36.496  1.00 13.66           O  
ATOM   1494  CB  ASP A 272      20.524  -1.061  38.058  1.00 13.42           C  
ATOM   1495  CG  ASP A 272      21.827  -1.608  38.633  1.00 13.97           C  
ATOM   1496  OD1 ASP A 272      22.662  -2.191  37.915  1.00 15.10           O  
ATOM   1497  OD2 ASP A 272      22.061  -1.493  39.850  1.00 15.01           O  
ATOM   1498  N   MET A 273      21.548  -2.917  35.191  1.00 15.27           N  
ATOM   1499  CA  MET A 273      21.735  -4.285  34.674  1.00 16.22           C  
ATOM   1500  C   MET A 273      22.025  -5.358  35.720  1.00 16.90           C  
ATOM   1501  O   MET A 273      21.789  -6.537  35.466  1.00 16.88           O  
ATOM   1502  CB  MET A 273      22.818  -4.322  33.591  1.00 16.60           C  
ATOM   1503  CG  MET A 273      22.413  -3.644  32.305  1.00 18.29           C  
ATOM   1504  SD  MET A 273      20.936  -4.346  31.526  1.00 21.63           S  
ATOM   1505  CE  MET A 273      21.419  -6.008  31.281  1.00 23.38           C  
ATOM   1506  N   SER A 274      22.541  -4.972  36.884  1.00 17.17           N  
ATOM   1507  CA  SER A 274      22.813  -5.944  37.950  1.00 18.23           C  
ATOM   1508  C   SER A 274      21.521  -6.569  38.494  1.00 18.14           C  
ATOM   1509  O   SER A 274      21.548  -7.623  39.138  1.00 18.70           O  
ATOM   1510  CB  SER A 274      23.616  -5.299  39.084  1.00 18.36           C  
ATOM   1511  OG  SER A 274      22.803  -4.438  39.847  1.00 20.85           O  
ATOM   1512  N   LYS A 275      20.392  -5.923  38.219  1.00 17.75           N  
ATOM   1513  CA  LYS A 275      19.081  -6.400  38.654  1.00 17.56           C  
ATOM   1514  C   LYS A 275      18.328  -7.164  37.572  1.00 16.95           C  
ATOM   1515  O   LYS A 275      17.230  -7.627  37.825  1.00 16.52           O  
ATOM   1516  CB  LYS A 275      18.233  -5.204  39.095  1.00 17.83           C  
ATOM   1517  CG  LYS A 275      18.854  -4.431  40.255  1.00 19.73           C  
ATOM   1518  CD  LYS A 275      17.941  -3.355  40.761  1.00 23.00           C  
ATOM   1519  CE  LYS A 275      18.598  -2.555  41.880  1.00 24.42           C  
ATOM   1520  NZ  LYS A 275      18.626  -1.096  41.555  1.00 23.91           N1+
ATOM   1521  N   HIS A 276      18.906  -7.279  36.377  1.00 15.87           N  
ATOM   1522  CA  HIS A 276      18.238  -7.915  35.240  1.00 15.67           C  
ATOM   1523  C   HIS A 276      17.747  -9.344  35.502  1.00 16.05           C  
ATOM   1524  O   HIS A 276      16.597  -9.659  35.205  1.00 15.61           O  
ATOM   1525  CB  HIS A 276      19.147  -7.910  33.995  1.00 15.32           C  
ATOM   1526  CG  HIS A 276      18.711  -8.863  32.926  1.00 14.41           C  
ATOM   1527  ND1 HIS A 276      17.749  -8.551  31.988  1.00 12.91           N  
ATOM   1528  CD2 HIS A 276      19.102 -10.129  32.653  1.00 13.54           C  
ATOM   1529  CE1 HIS A 276      17.561  -9.588  31.191  1.00 14.86           C  
ATOM   1530  NE2 HIS A 276      18.373 -10.560  31.574  1.00 13.41           N  
ATOM   1531  N   MET A 277      18.615 -10.190  36.046  1.00 16.81           N  
ATOM   1532  CA  MET A 277      18.271 -11.596  36.276  1.00 18.18           C  
ATOM   1533  C   MET A 277      17.111 -11.740  37.246  1.00 18.59           C  
ATOM   1534  O   MET A 277      16.207 -12.527  37.005  1.00 19.09           O  
ATOM   1535  CB  MET A 277      19.495 -12.400  36.753  1.00 18.65           C  
ATOM   1536  CG  MET A 277      20.535 -12.648  35.675  1.00 20.67           C  
ATOM   1537  SD  MET A 277      19.904 -13.472  34.193  1.00 25.73           S  
ATOM   1538  CE  MET A 277      21.355 -13.480  33.154  1.00 26.55           C  
ATOM   1539  N   ASN A 278      17.122 -10.966  38.325  1.00 19.50           N  
ATOM   1540  CA  ASN A 278      16.036 -11.015  39.304  1.00 20.57           C  
ATOM   1541  C   ASN A 278      14.740 -10.473  38.719  1.00 19.98           C  
ATOM   1542  O   ASN A 278      13.665 -11.026  38.951  1.00 20.24           O  
ATOM   1543  CB  ASN A 278      16.412 -10.250  40.575  1.00 21.41           C  
ATOM   1544  CG  ASN A 278      17.369 -11.028  41.460  1.00 24.06           C  
ATOM   1545  OD1 ASN A 278      17.561 -12.237  41.288  1.00 29.62           O  
ATOM   1546  ND2 ASN A 278      17.964 -10.343  42.426  1.00 28.28           N  
ATOM   1547  N   LEU A 279      14.844  -9.402  37.938  1.00 19.56           N  
ATOM   1548  CA  LEU A 279      13.687  -8.800  37.296  1.00 19.34           C  
ATOM   1549  C   LEU A 279      13.061  -9.772  36.294  1.00 18.95           C  
ATOM   1550  O   LEU A 279      11.840  -9.876  36.193  1.00 18.65           O  
ATOM   1551  CB  LEU A 279      14.088  -7.503  36.579  1.00 19.74           C  
ATOM   1552  CG  LEU A 279      13.010  -6.460  36.307  1.00 20.68           C  
ATOM   1553  CD1 LEU A 279      12.441  -5.878  37.606  1.00 20.35           C  
ATOM   1554  CD2 LEU A 279      13.581  -5.344  35.413  1.00 21.23           C  
ATOM   1555  N   LEU A 280      13.907 -10.479  35.552  1.00 18.52           N  
ATOM   1556  CA  LEU A 280      13.436 -11.433  34.562  1.00 18.52           C  
ATOM   1557  C   LEU A 280      12.777 -12.629  35.255  1.00 19.03           C  
ATOM   1558  O   LEU A 280      11.731 -13.097  34.807  1.00 18.74           O  
ATOM   1559  CB  LEU A 280      14.576 -11.899  33.651  1.00 18.26           C  
ATOM   1560  CG  LEU A 280      14.224 -12.928  32.572  1.00 18.31           C  
ATOM   1561  CD1 LEU A 280      13.035 -12.481  31.731  1.00 18.64           C  
ATOM   1562  CD2 LEU A 280      15.428 -13.198  31.686  1.00 18.89           C  
ATOM   1563  N   ALA A 281      13.383 -13.100  36.342  1.00 19.69           N  
ATOM   1564  CA  ALA A 281      12.839 -14.230  37.106  1.00 20.75           C  
ATOM   1565  C   ALA A 281      11.442 -13.886  37.606  1.00 21.42           C  
ATOM   1566  O   ALA A 281      10.535 -14.721  37.546  1.00 22.07           O  
ATOM   1567  CB  ALA A 281      13.751 -14.592  38.270  1.00 20.82           C  
ATOM   1568  N   ASP A 282      11.255 -12.647  38.063  1.00 22.01           N  
ATOM   1569  CA  ASP A 282       9.949 -12.195  38.535  1.00 22.16           C  
ATOM   1570  C   ASP A 282       8.946 -12.036  37.405  1.00 21.61           C  
ATOM   1571  O   ASP A 282       7.761 -12.317  37.588  1.00 21.89           O  
ATOM   1572  CB  ASP A 282      10.068 -10.900  39.334  1.00 22.71           C  
ATOM   1573  CG  ASP A 282      10.704 -11.119  40.693  1.00 24.09           C  
ATOM   1574  OD1 ASP A 282      10.843 -12.295  41.117  1.00 27.08           O  
ATOM   1575  OD2 ASP A 282      11.107 -10.185  41.409  1.00 26.70           O  
ATOM   1576  N   LEU A 283       9.407 -11.603  36.230  1.00 20.44           N  
ATOM   1577  CA  LEU A 283       8.528 -11.475  35.079  1.00 19.63           C  
ATOM   1578  C   LEU A 283       8.043 -12.857  34.629  1.00 19.45           C  
ATOM   1579  O   LEU A 283       6.893 -13.010  34.224  1.00 19.36           O  
ATOM   1580  CB  LEU A 283       9.238 -10.770  33.918  1.00 18.96           C  
ATOM   1581  CG  LEU A 283       8.369 -10.492  32.689  1.00 17.60           C  
ATOM   1582  CD1 LEU A 283       7.255  -9.505  32.980  1.00 17.72           C  
ATOM   1583  CD2 LEU A 283       9.248  -9.995  31.532  1.00 17.78           C  
ATOM   1584  N   LYS A 284       8.924 -13.853  34.711  1.00 19.39           N  
ATOM   1585  CA  LYS A 284       8.587 -15.226  34.320  1.00 19.48           C  
ATOM   1586  C   LYS A 284       7.526 -15.797  35.258  1.00 19.99           C  
ATOM   1587  O   LYS A 284       6.620 -16.505  34.822  1.00 19.39           O  
ATOM   1588  CB  LYS A 284       9.826 -16.114  34.339  1.00 19.68           C  
ATOM   1589  CG  LYS A 284      10.740 -15.915  33.139  1.00 20.32           C  
ATOM   1590  CD  LYS A 284      11.984 -16.776  33.244  1.00 22.21           C  
ATOM   1591  CE  LYS A 284      12.783 -16.756  31.958  1.00 23.65           C  
ATOM   1592  NZ  LYS A 284      12.009 -17.402  30.869  1.00 26.95           N1+
ATOM   1593  N   THR A 285       7.660 -15.485  36.543  1.00 20.24           N  
ATOM   1594  CA  THR A 285       6.695 -15.908  37.553  1.00 20.87           C  
ATOM   1595  C   THR A 285       5.333 -15.269  37.263  1.00 21.53           C  
ATOM   1596  O   THR A 285       4.294 -15.923  37.402  1.00 21.74           O  
ATOM   1597  CB  THR A 285       7.212 -15.544  38.954  1.00 20.55           C  
ATOM   1598  OG1 THR A 285       8.361 -16.339  39.259  1.00 21.49           O  
ATOM   1599  CG2 THR A 285       6.199 -15.899  40.053  1.00 21.83           C  
ATOM   1600  N   MET A 286       5.332 -14.005  36.833  1.00 21.96           N  
ATOM   1601  CA  MET A 286       4.090 -13.322  36.470  1.00 22.58           C  
ATOM   1602  C   MET A 286       3.449 -13.962  35.233  1.00 22.37           C  
ATOM   1603  O   MET A 286       2.219 -14.095  35.165  1.00 22.80           O  
ATOM   1604  CB  MET A 286       4.314 -11.812  36.244  1.00 22.87           C  
ATOM   1605  CG  MET A 286       4.520 -11.022  37.531  1.00 25.38           C  
ATOM   1606  SD  MET A 286       4.282  -9.212  37.370  1.00 31.06           S  
ATOM   1607  CE  MET A 286       5.779  -8.731  36.497  1.00 29.94           C  
ATOM   1608  N   VAL A 287       4.265 -14.386  34.269  1.00 22.07           N  
ATOM   1609  CA  VAL A 287       3.738 -15.032  33.073  1.00 22.31           C  
ATOM   1610  C   VAL A 287       3.107 -16.382  33.441  1.00 22.56           C  
ATOM   1611  O   VAL A 287       2.022 -16.724  32.965  1.00 22.70           O  
ATOM   1612  CB  VAL A 287       4.841 -15.249  31.998  1.00 22.30           C  
ATOM   1613  CG1 VAL A 287       4.373 -16.215  30.916  1.00 22.43           C  
ATOM   1614  CG2 VAL A 287       5.245 -13.921  31.387  1.00 22.16           C  
ATOM   1615  N   GLU A 288       3.787 -17.129  34.301  1.00 23.08           N  
ATOM   1616  CA  GLU A 288       3.324 -18.454  34.712  1.00 23.44           C  
ATOM   1617  C   GLU A 288       2.018 -18.424  35.519  1.00 23.65           C  
ATOM   1618  O   GLU A 288       1.247 -19.397  35.491  1.00 24.33           O  
ATOM   1619  CB  GLU A 288       4.419 -19.180  35.509  1.00 23.57           C  
ATOM   1620  CG  GLU A 288       4.124 -20.651  35.797  1.00 25.49           C  
ATOM   1621  CD  GLU A 288       3.829 -21.451  34.544  1.00 26.90           C  
ATOM   1622  OE1 GLU A 288       2.942 -22.343  34.578  1.00 28.08           O  
ATOM   1623  OE2 GLU A 288       4.482 -21.194  33.512  1.00 29.00           O  
ATOM   1624  N   THR A 289       1.759 -17.318  36.208  1.00 23.70           N  
ATOM   1625  CA  THR A 289       0.568 -17.182  37.047  1.00 23.55           C  
ATOM   1626  C   THR A 289      -0.405 -16.134  36.529  1.00 24.08           C  
ATOM   1627  O   THR A 289      -1.299 -15.701  37.261  1.00 23.77           O  
ATOM   1628  CB  THR A 289       0.978 -16.823  38.489  1.00 23.55           C  
ATOM   1629  OG1 THR A 289       1.677 -15.565  38.511  1.00 22.98           O  
ATOM   1630  CG2 THR A 289       1.962 -17.845  39.050  1.00 23.48           C  
ATOM   1631  N   LYS A 290      -0.271 -15.752  35.260  1.00 24.37           N  
ATOM   1632  CA  LYS A 290      -1.119 -14.705  34.709  1.00 25.37           C  
ATOM   1633  C   LYS A 290      -2.598 -15.088  34.631  1.00 26.10           C  
ATOM   1634  O   LYS A 290      -2.959 -16.254  34.471  1.00 26.08           O  
ATOM   1635  CB  LYS A 290      -0.610 -14.233  33.338  1.00 25.64           C  
ATOM   1636  CG  LYS A 290      -1.031 -15.053  32.131  1.00 26.17           C  
ATOM   1637  CD  LYS A 290      -0.743 -14.257  30.858  1.00 27.82           C  
ATOM   1638  CE  LYS A 290      -0.697 -15.109  29.623  1.00 28.37           C  
ATOM   1639  NZ  LYS A 290      -0.136 -14.337  28.490  1.00 28.32           N1+
ATOM   1640  N   LYS A 291      -3.424 -14.060  34.758  1.00 27.19           N  
ATOM   1641  CA  LYS A 291      -4.867 -14.158  34.669  1.00 28.01           C  
ATOM   1642  C   LYS A 291      -5.317 -13.057  33.720  1.00 28.89           C  
ATOM   1643  O   LYS A 291      -4.694 -11.993  33.656  1.00 29.20           O  
ATOM   1644  CB  LYS A 291      -5.494 -13.962  36.049  1.00 28.07           C  
ATOM   1645  CG  LYS A 291      -5.174 -15.077  37.037  1.00 28.57           C  
ATOM   1646  CD  LYS A 291      -6.254 -15.185  38.127  1.00 29.67           C  
ATOM   1647  CE  LYS A 291      -5.667 -15.401  39.510  1.00 29.78           C  
ATOM   1648  NZ  LYS A 291      -6.694 -15.174  40.573  1.00 29.10           N1+
ATOM   1649  N   VAL A 292      -6.395 -13.308  32.985  1.00 29.77           N  
ATOM   1650  CA  VAL A 292      -6.910 -12.337  32.019  1.00 30.39           C  
ATOM   1651  C   VAL A 292      -8.385 -12.034  32.268  1.00 30.73           C  
ATOM   1652  O   VAL A 292      -9.116 -12.882  32.785  1.00 31.71           O  
ATOM   1653  CB  VAL A 292      -6.717 -12.835  30.567  1.00 30.41           C  
ATOM   1654  CG1 VAL A 292      -5.238 -12.789  30.183  1.00 30.57           C  
ATOM   1655  CG2 VAL A 292      -7.273 -14.258  30.380  1.00 30.78           C  
ATOM   1656  N   VAL A 297      -7.440  -9.243  28.152  1.00 36.30           N  
ATOM   1657  CA  VAL A 297      -6.567  -8.238  28.746  1.00 36.34           C  
ATOM   1658  C   VAL A 297      -6.041  -8.753  30.088  1.00 36.40           C  
ATOM   1659  O   VAL A 297      -6.761  -9.419  30.834  1.00 36.37           O  
ATOM   1660  CB  VAL A 297      -7.300  -6.879  28.925  1.00 36.31           C  
ATOM   1661  CG1 VAL A 297      -6.583  -5.975  29.921  1.00 36.36           C  
ATOM   1662  CG2 VAL A 297      -7.440  -6.163  27.587  1.00 36.29           C  
ATOM   1663  N   LEU A 298      -4.784  -8.438  30.388  1.00 36.12           N  
ATOM   1664  CA  LEU A 298      -4.155  -8.876  31.629  1.00 36.09           C  
ATOM   1665  C   LEU A 298      -4.772  -8.220  32.858  1.00 35.97           C  
ATOM   1666  O   LEU A 298      -5.077  -7.029  32.859  1.00 35.70           O  
ATOM   1667  CB  LEU A 298      -2.649  -8.600  31.600  1.00 36.10           C  
ATOM   1668  CG  LEU A 298      -1.884  -9.431  30.567  1.00 36.13           C  
ATOM   1669  CD1 LEU A 298      -0.581  -8.741  30.203  1.00 36.27           C  
ATOM   1670  CD2 LEU A 298      -1.631 -10.848  31.080  1.00 35.86           C  
ATOM   1671  N   LEU A 299      -4.934  -9.028  33.903  1.00 36.15           N  
ATOM   1672  CA  LEU A 299      -5.486  -8.600  35.176  1.00 36.17           C  
ATOM   1673  C   LEU A 299      -4.328  -8.418  36.152  1.00 36.58           C  
ATOM   1674  O   LEU A 299      -3.630  -9.376  36.492  1.00 36.36           O  
ATOM   1675  CB  LEU A 299      -6.479  -9.648  35.700  1.00 36.22           C  
ATOM   1676  CG  LEU A 299      -7.017  -9.490  37.129  1.00 36.25           C  
ATOM   1677  CD1 LEU A 299      -7.489  -8.069  37.412  1.00 36.53           C  
ATOM   1678  CD2 LEU A 299      -8.138 -10.489  37.380  1.00 36.08           C  
ATOM   1679  N   LEU A 300      -4.122  -7.177  36.579  1.00 37.05           N  
ATOM   1680  CA  LEU A 300      -3.057  -6.821  37.503  1.00 37.77           C  
ATOM   1681  C   LEU A 300      -3.589  -5.808  38.507  1.00 38.39           C  
ATOM   1682  O   LEU A 300      -3.647  -4.626  38.181  1.00 38.70           O  
ATOM   1683  CB  LEU A 300      -1.886  -6.189  36.731  1.00 37.70           C  
ATOM   1684  CG  LEU A 300      -1.295  -6.984  35.562  1.00 37.66           C  
ATOM   1685  CD1 LEU A 300      -0.435  -6.090  34.690  1.00 38.33           C  
ATOM   1686  CD2 LEU A 300      -0.487  -8.167  36.067  1.00 36.77           C  
ATOM   1687  N   ASP A 301      -3.992  -6.236  39.708  1.00 39.19           N  
ATOM   1688  CA  ASP A 301      -4.497  -5.263  40.689  1.00 39.64           C  
ATOM   1689  C   ASP A 301      -3.892  -5.264  42.106  1.00 39.39           C  
ATOM   1690  O   ASP A 301      -4.545  -5.581  43.107  1.00 39.97           O  
ATOM   1691  CB  ASP A 301      -6.039  -5.246  40.725  1.00 40.16           C  
ATOM   1692  CG  ASP A 301      -6.608  -3.821  40.815  1.00 41.76           C  
ATOM   1693  OD1 ASP A 301      -5.815  -2.849  40.809  1.00 44.71           O  
ATOM   1694  OD2 ASP A 301      -7.832  -3.572  40.892  1.00 43.69           O  
ATOM   1695  N   ASN A 302      -2.620  -4.898  42.152  1.00 38.87           N  
ATOM   1696  CA  ASN A 302      -1.873  -4.649  43.384  1.00 38.41           C  
ATOM   1697  C   ASN A 302      -0.602  -3.934  42.943  1.00 37.45           C  
ATOM   1698  O   ASN A 302       0.007  -4.338  41.956  1.00 37.66           O  
ATOM   1699  CB  ASN A 302      -1.551  -5.913  44.202  1.00 38.79           C  
ATOM   1700  CG  ASN A 302      -1.801  -7.199  43.446  1.00 39.78           C  
ATOM   1701  OD1 ASN A 302      -0.999  -7.598  42.607  1.00 42.37           O  
ATOM   1702  ND2 ASN A 302      -2.911  -7.873  43.762  1.00 40.57           N  
ATOM   1703  N   TYR A 303      -0.204  -2.878  43.649  1.00 36.14           N  
ATOM   1704  CA  TYR A 303       0.984  -2.115  43.259  1.00 34.86           C  
ATOM   1705  C   TYR A 303       2.138  -3.026  42.828  1.00 33.95           C  
ATOM   1706  O   TYR A 303       2.766  -2.766  41.808  1.00 33.60           O  
ATOM   1707  CB  TYR A 303       1.451  -1.175  44.385  1.00 34.87           C  
ATOM   1708  CG  TYR A 303       2.637  -0.301  44.006  1.00 34.11           C  
ATOM   1709  CD1 TYR A 303       2.506   0.709  43.058  1.00 34.26           C  
ATOM   1710  CD2 TYR A 303       3.890  -0.498  44.584  1.00 34.23           C  
ATOM   1711  CE1 TYR A 303       3.587   1.511  42.701  1.00 33.82           C  
ATOM   1712  CE2 TYR A 303       4.982   0.296  44.232  1.00 34.26           C  
ATOM   1713  CZ  TYR A 303       4.822   1.300  43.293  1.00 34.10           C  
ATOM   1714  OH  TYR A 303       5.898   2.083  42.950  1.00 34.36           O  
ATOM   1715  N   SER A 304       2.388  -4.095  43.588  1.00 32.28           N  
ATOM   1716  CA  SER A 304       3.499  -5.009  43.311  1.00 31.36           C  
ATOM   1717  C   SER A 304       3.536  -5.527  41.872  1.00 29.50           C  
ATOM   1718  O   SER A 304       4.566  -5.435  41.214  1.00 29.31           O  
ATOM   1719  CB  SER A 304       3.490  -6.193  44.283  1.00 31.65           C  
ATOM   1720  OG  SER A 304       4.694  -6.936  44.165  1.00 33.24           O  
ATOM   1721  N   ASP A 305       2.428  -6.075  41.388  1.00 27.56           N  
ATOM   1722  CA  ASP A 305       2.381  -6.596  40.022  1.00 26.21           C  
ATOM   1723  C   ASP A 305       2.459  -5.485  38.972  1.00 24.66           C  
ATOM   1724  O   ASP A 305       3.172  -5.617  37.985  1.00 23.90           O  
ATOM   1725  CB  ASP A 305       1.102  -7.399  39.780  1.00 26.26           C  
ATOM   1726  CG  ASP A 305       1.114  -8.764  40.456  1.00 26.75           C  
ATOM   1727  OD1 ASP A 305       2.195  -9.302  40.778  1.00 26.62           O  
ATOM   1728  OD2 ASP A 305       0.051  -9.376  40.683  1.00 27.47           O  
ATOM   1729  N   ARG A 306       1.721  -4.403  39.194  1.00 23.47           N  
ATOM   1730  CA  ARG A 306       1.673  -3.280  38.259  1.00 22.82           C  
ATOM   1731  C   ARG A 306       3.048  -2.639  38.092  1.00 21.36           C  
ATOM   1732  O   ARG A 306       3.506  -2.416  36.966  1.00 20.42           O  
ATOM   1733  CB  ARG A 306       0.695  -2.206  38.743  1.00 23.55           C  
ATOM   1734  CG  ARG A 306      -0.700  -2.705  39.097  1.00 25.35           C  
ATOM   1735  CD  ARG A 306      -1.513  -1.686  39.866  1.00 27.85           C  
ATOM   1736  NE  ARG A 306      -2.041  -0.668  38.966  1.00 28.67           N  
ATOM   1737  CZ  ARG A 306      -3.215  -0.738  38.350  1.00 31.24           C  
ATOM   1738  NH1 ARG A 306      -4.010  -1.792  38.511  1.00 32.50           N  
ATOM   1739  NH2 ARG A 306      -3.601   0.252  37.547  1.00 31.16           N  
ATOM   1740  N   ILE A 307       3.699  -2.341  39.208  1.00 20.08           N  
ATOM   1741  CA  ILE A 307       5.018  -1.721  39.156  1.00 19.30           C  
ATOM   1742  C   ILE A 307       6.038  -2.675  38.539  1.00 18.72           C  
ATOM   1743  O   ILE A 307       6.915  -2.232  37.807  1.00 17.21           O  
ATOM   1744  CB  ILE A 307       5.482  -1.195  40.549  1.00 19.35           C  
ATOM   1745  CG1 ILE A 307       6.647  -0.210  40.391  1.00 18.95           C  
ATOM   1746  CG2 ILE A 307       5.909  -2.332  41.478  1.00 20.64           C  
ATOM   1747  CD1 ILE A 307       6.317   1.023  39.550  1.00 19.16           C  
ATOM   1748  N   GLN A 308       5.914  -3.980  38.801  1.00 18.17           N  
ATOM   1749  CA  GLN A 308       6.858  -4.946  38.226  1.00 18.16           C  
ATOM   1750  C   GLN A 308       6.717  -4.992  36.706  1.00 17.10           C  
ATOM   1751  O   GLN A 308       7.716  -5.094  35.991  1.00 16.90           O  
ATOM   1752  CB  GLN A 308       6.725  -6.351  38.857  1.00 18.91           C  
ATOM   1753  CG  GLN A 308       7.371  -6.448  40.238  1.00 22.31           C  
ATOM   1754  CD  GLN A 308       8.123  -7.747  40.473  1.00 27.83           C  
ATOM   1755  OE1 GLN A 308       9.367  -7.787  40.405  1.00 33.15           O  
ATOM   1756  NE2 GLN A 308       7.382  -8.808  40.755  1.00 29.48           N  
ATOM   1757  N   VAL A 309       5.492  -4.875  36.201  1.00 16.01           N  
ATOM   1758  CA  VAL A 309       5.280  -4.889  34.764  1.00 15.27           C  
ATOM   1759  C   VAL A 309       5.892  -3.624  34.130  1.00 14.77           C  
ATOM   1760  O   VAL A 309       6.554  -3.723  33.085  1.00 14.49           O  
ATOM   1761  CB  VAL A 309       3.785  -5.056  34.403  1.00 15.55           C  
ATOM   1762  CG1 VAL A 309       3.540  -4.833  32.929  1.00 15.42           C  
ATOM   1763  CG2 VAL A 309       3.319  -6.455  34.792  1.00 15.19           C  
ATOM   1764  N   LEU A 310       5.701  -2.472  34.775  1.00 14.39           N  
ATOM   1765  CA  LEU A 310       6.251  -1.198  34.284  1.00 13.84           C  
ATOM   1766  C   LEU A 310       7.768  -1.202  34.344  1.00 13.29           C  
ATOM   1767  O   LEU A 310       8.419  -0.648  33.448  1.00 12.78           O  
ATOM   1768  CB  LEU A 310       5.695  -0.008  35.065  1.00 14.21           C  
ATOM   1769  CG  LEU A 310       4.207   0.281  34.849  1.00 15.12           C  
ATOM   1770  CD1 LEU A 310       3.761   1.344  35.814  1.00 17.82           C  
ATOM   1771  CD2 LEU A 310       3.935   0.706  33.403  1.00 15.91           C  
ATOM   1772  N   GLN A 311       8.331  -1.807  35.389  1.00 12.93           N  
ATOM   1773  CA  GLN A 311       9.787  -1.921  35.507  1.00 12.99           C  
ATOM   1774  C   GLN A 311      10.321  -2.727  34.336  1.00 13.16           C  
ATOM   1775  O   GLN A 311      11.279  -2.327  33.676  1.00 13.04           O  
ATOM   1776  CB  GLN A 311      10.192  -2.607  36.814  1.00 13.02           C  
ATOM   1777  CG  GLN A 311      10.027  -1.753  38.056  1.00 12.97           C  
ATOM   1778  CD  GLN A 311      10.256  -2.538  39.334  1.00 13.29           C  
ATOM   1779  OE1 GLN A 311       9.744  -3.656  39.485  1.00 15.19           O  
ATOM   1780  NE2 GLN A 311      11.026  -1.971  40.252  1.00 13.96           N  
ATOM   1781  N   ASN A 312       9.689  -3.870  34.073  1.00 13.19           N  
ATOM   1782  CA  ASN A 312      10.113  -4.730  32.975  1.00 13.16           C  
ATOM   1783  C   ASN A 312       9.868  -4.090  31.631  1.00 12.47           C  
ATOM   1784  O   ASN A 312      10.659  -4.270  30.710  1.00 12.82           O  
ATOM   1785  CB  ASN A 312       9.431  -6.107  33.059  1.00 13.15           C  
ATOM   1786  CG  ASN A 312      10.193  -7.059  33.939  1.00 14.13           C  
ATOM   1787  OD1 ASN A 312      11.228  -7.593  33.537  1.00 17.34           O  
ATOM   1788  ND2 ASN A 312       9.719  -7.246  35.171  1.00 15.96           N  
ATOM   1789  N   MET A 313       8.801  -3.302  31.530  1.00 11.69           N  
ATOM   1790  CA  MET A 313       8.455  -2.645  30.289  1.00 12.00           C  
ATOM   1791  C   MET A 313       9.551  -1.655  29.913  1.00 11.43           C  
ATOM   1792  O   MET A 313      10.030  -1.664  28.788  1.00 10.78           O  
ATOM   1793  CB  MET A 313       7.122  -1.905  30.424  1.00 12.08           C  
ATOM   1794  CG  MET A 313       6.658  -1.245  29.135  1.00 12.96           C  
ATOM   1795  SD  MET A 313       5.216  -0.181  29.369  1.00 14.46           S  
ATOM   1796  CE  MET A 313       3.929  -1.431  29.673  1.00 15.62           C  
ATOM   1797  N   VAL A 314       9.934  -0.806  30.863  1.00 11.27           N  
ATOM   1798  CA  VAL A 314      10.955   0.207  30.608  1.00 11.34           C  
ATOM   1799  C   VAL A 314      12.326  -0.462  30.390  1.00 11.48           C  
ATOM   1800  O   VAL A 314      13.099  -0.004  29.568  1.00 11.58           O  
ATOM   1801  CB  VAL A 314      10.953   1.301  31.708  1.00 11.16           C  
ATOM   1802  CG1 VAL A 314      12.101   2.286  31.517  1.00 11.73           C  
ATOM   1803  CG2 VAL A 314       9.615   2.044  31.682  1.00 10.90           C  
ATOM   1804  N   HIS A 315      12.594  -1.567  31.077  1.00 11.79           N  
ATOM   1805  CA  HIS A 315      13.834  -2.337  30.873  1.00 11.78           C  
ATOM   1806  C   HIS A 315      13.868  -2.892  29.446  1.00 12.00           C  
ATOM   1807  O   HIS A 315      14.909  -2.850  28.790  1.00 11.36           O  
ATOM   1808  CB  HIS A 315      13.919  -3.438  31.939  1.00 12.12           C  
ATOM   1809  CG  HIS A 315      15.137  -4.306  31.864  1.00 11.92           C  
ATOM   1810  ND1 HIS A 315      16.425  -3.809  31.828  1.00 12.19           N  
ATOM   1811  CD2 HIS A 315      15.256  -5.657  31.863  1.00 12.78           C  
ATOM   1812  CE1 HIS A 315      17.280  -4.817  31.795  1.00 13.33           C  
ATOM   1813  NE2 HIS A 315      16.597  -5.950  31.820  1.00 12.54           N  
ATOM   1814  N   CYS A 316      12.730  -3.409  28.961  1.00 11.70           N  
ATOM   1815  CA  CYS A 316      12.615  -3.894  27.578  1.00 11.65           C  
ATOM   1816  C   CYS A 316      12.858  -2.746  26.598  1.00 11.24           C  
ATOM   1817  O   CYS A 316      13.555  -2.922  25.597  1.00 11.43           O  
ATOM   1818  CB  CYS A 316      11.238  -4.500  27.299  1.00 11.87           C  
ATOM   1819  SG  CYS A 316      10.956  -6.128  28.023  1.00 13.31           S  
ATOM   1820  N   ALA A 317      12.280  -1.575  26.873  1.00 10.70           N  
ATOM   1821  CA  ALA A 317      12.488  -0.409  26.020  1.00 10.63           C  
ATOM   1822  C   ALA A 317      13.966  -0.029  25.980  1.00 10.29           C  
ATOM   1823  O   ALA A 317      14.508   0.270  24.921  1.00 10.74           O  
ATOM   1824  CB  ALA A 317      11.653   0.783  26.512  1.00 10.85           C  
ATOM   1825  N   ASP A 318      14.599  -0.051  27.139  1.00 10.79           N  
ATOM   1826  CA  ASP A 318      16.019   0.269  27.259  1.00 11.01           C  
ATOM   1827  C   ASP A 318      16.863  -0.707  26.436  1.00 11.50           C  
ATOM   1828  O   ASP A 318      17.859  -0.306  25.813  1.00 11.40           O  
ATOM   1829  CB  ASP A 318      16.416   0.235  28.721  1.00 11.17           C  
ATOM   1830  CG  ASP A 318      17.777   0.810  28.972  1.00 12.19           C  
ATOM   1831  OD1 ASP A 318      18.159   1.815  28.313  1.00  9.66           O  
ATOM   1832  OD2 ASP A 318      18.512   0.305  29.838  1.00 11.34           O  
ATOM   1833  N   LEU A 319      16.454  -1.980  26.425  1.00 11.67           N  
ATOM   1834  CA  LEU A 319      17.152  -3.025  25.676  1.00 12.19           C  
ATOM   1835  C   LEU A 319      16.412  -3.376  24.387  1.00 12.04           C  
ATOM   1836  O   LEU A 319      16.377  -4.540  23.975  1.00 12.41           O  
ATOM   1837  CB  LEU A 319      17.313  -4.287  26.538  1.00 12.33           C  
ATOM   1838  CG  LEU A 319      18.078  -4.127  27.849  1.00 14.23           C  
ATOM   1839  CD1 LEU A 319      18.298  -5.486  28.497  1.00 14.87           C  
ATOM   1840  CD2 LEU A 319      19.391  -3.420  27.638  1.00 16.26           C  
ATOM   1841  N   SER A 320      15.842  -2.378  23.723  1.00 11.89           N  
ATOM   1842  CA  SER A 320      15.055  -2.635  22.524  1.00 11.63           C  
ATOM   1843  C   SER A 320      15.820  -2.524  21.213  1.00 11.41           C  
ATOM   1844  O   SER A 320      15.308  -2.935  20.186  1.00 11.31           O  
ATOM   1845  CB  SER A 320      13.835  -1.708  22.462  1.00 12.21           C  
ATOM   1846  OG  SER A 320      14.215  -0.357  22.315  1.00 11.68           O  
ATOM   1847  N   ASN A 321      17.043  -2.000  21.226  1.00 11.65           N  
ATOM   1848  CA  ASN A 321      17.725  -1.802  19.951  1.00 11.74           C  
ATOM   1849  C   ASN A 321      17.860  -3.052  19.050  1.00 11.22           C  
ATOM   1850  O   ASN A 321      17.629  -2.941  17.852  1.00 10.25           O  
ATOM   1851  CB  ASN A 321      19.026  -0.963  20.078  1.00 12.22           C  
ATOM   1852  CG  ASN A 321      20.128  -1.626  20.875  1.00 14.07           C  
ATOM   1853  OD1 ASN A 321      20.886  -2.438  20.344  1.00 14.67           O  
ATOM   1854  ND2 ASN A 321      20.293  -1.204  22.136  1.00 15.50           N  
ATOM   1855  N   PRO A 322      18.184  -4.234  19.588  1.00 11.28           N  
ATOM   1856  CA  PRO A 322      18.271  -5.424  18.732  1.00 11.35           C  
ATOM   1857  C   PRO A 322      16.917  -5.903  18.171  1.00 11.17           C  
ATOM   1858  O   PRO A 322      16.933  -6.776  17.304  1.00 11.04           O  
ATOM   1859  CB  PRO A 322      18.935  -6.468  19.648  1.00 11.46           C  
ATOM   1860  CG  PRO A 322      19.513  -5.705  20.745  1.00 11.37           C  
ATOM   1861  CD  PRO A 322      18.557  -4.558  20.974  1.00 11.34           C  
ATOM   1862  N   THR A 323      15.789  -5.355  18.641  1.00 11.39           N  
ATOM   1863  CA  THR A 323      14.460  -5.713  18.128  1.00 11.52           C  
ATOM   1864  C   THR A 323      13.961  -4.745  17.060  1.00 11.93           C  
ATOM   1865  O   THR A 323      12.863  -4.926  16.510  1.00 11.44           O  
ATOM   1866  CB  THR A 323      13.398  -5.726  19.260  1.00 11.80           C  
ATOM   1867  OG1 THR A 323      13.054  -4.365  19.614  1.00 11.39           O  
ATOM   1868  CG2 THR A 323      13.921  -6.358  20.523  1.00 11.85           C  
ATOM   1869  N   LYS A 324      14.756  -3.718  16.760  1.00 11.82           N  
ATOM   1870  CA  LYS A 324      14.356  -2.703  15.793  1.00 11.64           C  
ATOM   1871  C   LYS A 324      14.792  -3.090  14.391  1.00 11.65           C  
ATOM   1872  O   LYS A 324      15.694  -3.908  14.237  1.00 11.88           O  
ATOM   1873  CB  LYS A 324      14.976  -1.352  16.171  1.00 11.61           C  
ATOM   1874  CG  LYS A 324      14.513  -0.818  17.513  1.00 11.27           C  
ATOM   1875  CD  LYS A 324      13.099  -0.240  17.409  1.00 11.97           C  
ATOM   1876  CE  LYS A 324      12.482   0.009  18.776  1.00 12.29           C  
ATOM   1877  NZ  LYS A 324      13.064   1.193  19.445  1.00 13.26           N1+
ATOM   1878  N   PRO A 325      14.156  -2.518  13.368  1.00 11.98           N  
ATOM   1879  CA  PRO A 325      14.590  -2.733  11.982  1.00 12.02           C  
ATOM   1880  C   PRO A 325      16.108  -2.595  11.891  1.00 11.96           C  
ATOM   1881  O   PRO A 325      16.690  -1.723  12.554  1.00 11.57           O  
ATOM   1882  CB  PRO A 325      13.861  -1.624  11.222  1.00 12.40           C  
ATOM   1883  CG  PRO A 325      12.597  -1.442  11.995  1.00 12.77           C  
ATOM   1884  CD  PRO A 325      12.969  -1.652  13.442  1.00 11.91           C  
ATOM   1885  N   LEU A 326      16.730  -3.460  11.086  1.00 12.23           N  
ATOM   1886  CA  LEU A 326      18.182  -3.583  11.032  1.00 12.11           C  
ATOM   1887  C   LEU A 326      18.947  -2.284  10.834  1.00 12.22           C  
ATOM   1888  O   LEU A 326      20.009  -2.108  11.426  1.00 11.41           O  
ATOM   1889  CB  LEU A 326      18.591  -4.591   9.950  1.00 11.99           C  
ATOM   1890  CG  LEU A 326      20.070  -4.974   9.918  1.00 12.64           C  
ATOM   1891  CD1 LEU A 326      20.492  -5.602  11.252  1.00 12.55           C  
ATOM   1892  CD2 LEU A 326      20.335  -5.903   8.754  1.00 13.31           C  
ATOM   1893  N   GLN A 327      18.441  -1.383   9.998  1.00 12.11           N  
ATOM   1894  CA  GLN A 327      19.171  -0.137   9.743  1.00 12.79           C  
ATOM   1895  C   GLN A 327      19.281   0.710  11.016  1.00 12.89           C  
ATOM   1896  O   GLN A 327      20.238   1.460  11.184  1.00 14.06           O  
ATOM   1897  CB  GLN A 327      18.585   0.636   8.551  1.00 13.06           C  
ATOM   1898  CG  GLN A 327      17.429   1.588   8.856  1.00 13.63           C  
ATOM   1899  CD  GLN A 327      16.117   0.884   9.186  1.00 14.22           C  
ATOM   1900  OE1 GLN A 327      15.987  -0.326   9.006  1.00 13.39           O  
ATOM   1901  NE2 GLN A 327      15.137   1.649   9.672  1.00 14.42           N  
ATOM   1902  N   LEU A 328      18.299   0.590  11.907  1.00 12.18           N  
ATOM   1903  CA  LEU A 328      18.347   1.277  13.196  1.00 12.06           C  
ATOM   1904  C   LEU A 328      19.264   0.526  14.168  1.00 11.36           C  
ATOM   1905  O   LEU A 328      20.119   1.125  14.819  1.00 10.99           O  
ATOM   1906  CB  LEU A 328      16.941   1.419  13.791  1.00 11.84           C  
ATOM   1907  CG  LEU A 328      16.001   2.401  13.077  1.00 13.19           C  
ATOM   1908  CD1 LEU A 328      14.586   2.251  13.633  1.00 12.71           C  
ATOM   1909  CD2 LEU A 328      16.486   3.822  13.210  1.00 15.45           C  
ATOM   1910  N   TYR A 329      19.103  -0.791  14.242  1.00 10.80           N  
ATOM   1911  CA  TYR A 329      19.893  -1.618  15.152  1.00 10.76           C  
ATOM   1912  C   TYR A 329      21.391  -1.457  14.893  1.00 11.07           C  
ATOM   1913  O   TYR A 329      22.171  -1.269  15.821  1.00 11.57           O  
ATOM   1914  CB  TYR A 329      19.452  -3.095  15.046  1.00 10.80           C  
ATOM   1915  CG  TYR A 329      20.239  -4.093  15.881  1.00 10.34           C  
ATOM   1916  CD1 TYR A 329      20.909  -3.722  17.050  1.00 10.36           C  
ATOM   1917  CD2 TYR A 329      20.289  -5.431  15.502  1.00 10.55           C  
ATOM   1918  CE1 TYR A 329      21.636  -4.660  17.787  1.00 11.34           C  
ATOM   1919  CE2 TYR A 329      20.999  -6.374  16.242  1.00 10.81           C  
ATOM   1920  CZ  TYR A 329      21.664  -5.988  17.377  1.00 11.04           C  
ATOM   1921  OH  TYR A 329      22.366  -6.931  18.098  1.00 11.99           O  
ATOM   1922  N   ARG A 330      21.784  -1.493  13.632  1.00 11.20           N  
ATOM   1923  CA  ARG A 330      23.196  -1.356  13.288  1.00 11.17           C  
ATOM   1924  C   ARG A 330      23.759  -0.018  13.755  1.00 11.22           C  
ATOM   1925  O   ARG A 330      24.907   0.036  14.182  1.00 10.99           O  
ATOM   1926  CB  ARG A 330      23.415  -1.556  11.793  1.00 11.14           C  
ATOM   1927  CG  ARG A 330      23.307  -3.010  11.374  1.00 10.79           C  
ATOM   1928  CD  ARG A 330      23.776  -3.267   9.980  1.00 11.50           C  
ATOM   1929  NE  ARG A 330      25.209  -3.026   9.859  1.00 14.01           N  
ATOM   1930  CZ  ARG A 330      25.887  -3.100   8.723  1.00 14.33           C  
ATOM   1931  NH1 ARG A 330      25.277  -3.401   7.588  1.00 15.27           N  
ATOM   1932  NH2 ARG A 330      27.200  -2.874   8.723  1.00 15.97           N  
ATOM   1933  N   GLN A 331      22.963   1.055  13.691  1.00 11.76           N  
ATOM   1934  CA  GLN A 331      23.435   2.375  14.155  1.00 12.23           C  
ATOM   1935  C   GLN A 331      23.625   2.368  15.671  1.00 12.00           C  
ATOM   1936  O   GLN A 331      24.628   2.871  16.190  1.00 11.45           O  
ATOM   1937  CB  GLN A 331      22.495   3.501  13.722  1.00 13.14           C  
ATOM   1938  CG  GLN A 331      22.441   3.725  12.243  1.00 16.20           C  
ATOM   1939  CD  GLN A 331      21.550   4.896  11.874  1.00 20.69           C  
ATOM   1940  OE1 GLN A 331      21.880   6.039  12.193  1.00 22.67           O  
ATOM   1941  NE2 GLN A 331      20.421   4.620  11.211  1.00 22.58           N  
ATOM   1942  N   TRP A 332      22.681   1.764  16.394  1.00 11.07           N  
ATOM   1943  CA  TRP A 332      22.812   1.660  17.840  1.00 11.12           C  
ATOM   1944  C   TRP A 332      24.051   0.827  18.202  1.00 10.87           C  
ATOM   1945  O   TRP A 332      24.763   1.153  19.141  1.00 10.69           O  
ATOM   1946  CB  TRP A 332      21.550   1.061  18.461  1.00 11.09           C  
ATOM   1947  CG  TRP A 332      20.410   2.014  18.461  1.00 11.06           C  
ATOM   1948  CD1 TRP A 332      19.213   1.858  17.825  1.00 11.48           C  
ATOM   1949  CD2 TRP A 332      20.355   3.297  19.108  1.00 11.39           C  
ATOM   1950  NE1 TRP A 332      18.418   2.959  18.037  1.00 11.41           N  
ATOM   1951  CE2 TRP A 332      19.086   3.853  18.826  1.00 12.22           C  
ATOM   1952  CE3 TRP A 332      21.244   4.027  19.904  1.00 12.82           C  
ATOM   1953  CZ2 TRP A 332      18.685   5.107  19.301  1.00 12.04           C  
ATOM   1954  CZ3 TRP A 332      20.841   5.282  20.390  1.00 13.08           C  
ATOM   1955  CH2 TRP A 332      19.573   5.806  20.071  1.00 12.86           C  
ATOM   1956  N   THR A 333      24.303  -0.241  17.456  1.00 11.67           N  
ATOM   1957  CA  THR A 333      25.472  -1.087  17.716  1.00 12.18           C  
ATOM   1958  C   THR A 333      26.744  -0.276  17.492  1.00 12.08           C  
ATOM   1959  O   THR A 333      27.659  -0.311  18.325  1.00 11.82           O  
ATOM   1960  CB  THR A 333      25.459  -2.333  16.816  1.00 12.17           C  
ATOM   1961  OG1 THR A 333      24.326  -3.153  17.142  1.00 13.55           O  
ATOM   1962  CG2 THR A 333      26.657  -3.217  17.096  1.00 12.86           C  
ATOM   1963  N   ASP A 334      26.803   0.459  16.382  1.00 12.53           N  
ATOM   1964  CA  ASP A 334      27.975   1.274  16.084  1.00 13.28           C  
ATOM   1965  C   ASP A 334      28.257   2.209  17.260  1.00 12.88           C  
ATOM   1966  O   ASP A 334      29.400   2.378  17.685  1.00 12.44           O  
ATOM   1967  CB  ASP A 334      27.777   2.120  14.817  1.00 14.19           C  
ATOM   1968  CG  ASP A 334      27.737   1.307  13.529  1.00 17.10           C  
ATOM   1969  OD1 ASP A 334      28.164   0.126  13.495  1.00 19.19           O  
ATOM   1970  OD2 ASP A 334      27.290   1.810  12.463  1.00 22.07           O  
ATOM   1971  N   ARG A 335      27.194   2.799  17.803  1.00 12.17           N  
ATOM   1972  CA  ARG A 335      27.321   3.769  18.875  1.00 11.49           C  
ATOM   1973  C   ARG A 335      27.737   3.165  20.209  1.00 10.88           C  
ATOM   1974  O   ARG A 335      28.641   3.696  20.873  1.00 11.37           O  
ATOM   1975  CB  ARG A 335      26.013   4.555  19.039  1.00 11.82           C  
ATOM   1976  CG  ARG A 335      25.726   5.477  17.887  1.00 11.40           C  
ATOM   1977  CD  ARG A 335      24.332   6.058  17.912  1.00 12.33           C  
ATOM   1978  NE  ARG A 335      24.142   7.052  16.858  1.00 11.50           N  
ATOM   1979  CZ  ARG A 335      24.283   8.366  17.016  1.00 14.45           C  
ATOM   1980  NH1 ARG A 335      24.664   8.894  18.172  1.00 13.95           N  
ATOM   1981  NH2 ARG A 335      24.050   9.167  15.987  1.00 16.86           N  
ATOM   1982  N   ILE A 336      27.120   2.063  20.620  0.50  9.13           N  
ATOM   1983  CA  ILE A 336      27.482   1.506  21.911  0.50  9.45           C  
ATOM   1984  C   ILE A 336      28.897   0.935  21.866  0.50  9.51           C  
ATOM   1985  O   ILE A 336      29.615   1.014  22.839  0.50  7.45           O  
ATOM   1986  CB  ILE A 336      26.464   0.475  22.424  0.50  9.24           C  
ATOM   1987  CG1AILE A 336      26.591   0.353  23.944  0.50 11.12           C  
ATOM   1988  CG1BILE A 336      26.637   0.261  23.929  0.50 11.15           C  
ATOM   1989  CG2 ILE A 336      26.629  -0.867  21.719  0.50  8.64           C  
ATOM   1990  CD1AILE A 336      25.280   0.110  24.650  0.50 11.94           C  
ATOM   1991  CD1BILE A 336      26.298   1.441  24.774  0.50 11.49           C  
ATOM   1992  N   MET A 337      29.290   0.386  20.724  1.00 11.63           N  
ATOM   1993  CA  MET A 337      30.643  -0.177  20.574  1.00 13.46           C  
ATOM   1994  C   MET A 337      31.668   0.946  20.681  1.00 14.09           C  
ATOM   1995  O   MET A 337      32.728   0.764  21.293  1.00 14.22           O  
ATOM   1996  CB  MET A 337      30.794  -0.938  19.252  1.00 14.47           C  
ATOM   1997  CG  MET A 337      29.980  -2.220  19.192  1.00 17.13           C  
ATOM   1998  SD  MET A 337      30.440  -3.401  20.450  1.00 23.75           S  
ATOM   1999  CE  MET A 337      28.923  -3.844  21.124  1.00 25.13           C  
ATOM   2000  N   GLU A 338      31.354   2.111  20.122  0.50 13.92           N  
ATOM   2001  CA  GLU A 338      32.246   3.256  20.221  0.50 14.75           C  
ATOM   2002  C   GLU A 338      32.441   3.648  21.687  0.50 14.33           C  
ATOM   2003  O   GLU A 338      33.556   3.918  22.116  0.50 12.65           O  
ATOM   2004  CB AGLU A 338      31.713   4.443  19.430  0.50 15.11           C  
ATOM   2005  CB BGLU A 338      31.690   4.432  19.412  0.50 15.37           C  
ATOM   2006  CG AGLU A 338      32.541   5.699  19.639  0.50 16.15           C  
ATOM   2007  CG BGLU A 338      32.412   5.757  19.626  0.50 17.29           C  
ATOM   2008  CD AGLU A 338      32.232   6.798  18.646  0.50 17.57           C  
ATOM   2009  CD BGLU A 338      33.733   5.859  18.880  0.50 20.47           C  
ATOM   2010  OE1AGLU A 338      31.611   6.532  17.602  0.50 19.29           O  
ATOM   2011  OE1BGLU A 338      34.668   6.461  19.434  0.50 23.86           O  
ATOM   2012  OE2AGLU A 338      32.624   7.942  18.914  0.50 20.55           O  
ATOM   2013  OE2BGLU A 338      33.842   5.360  17.741  0.50 22.56           O  
ATOM   2014  N   GLU A 339      31.360   3.652  22.466  1.00 14.55           N  
ATOM   2015  CA  GLU A 339      31.471   3.973  23.892  1.00 14.99           C  
ATOM   2016  C   GLU A 339      32.290   2.934  24.631  1.00 15.54           C  
ATOM   2017  O   GLU A 339      33.118   3.274  25.487  1.00 16.06           O  
ATOM   2018  CB  GLU A 339      30.095   4.085  24.557  1.00 15.34           C  
ATOM   2019  CG  GLU A 339      29.524   5.474  24.450  1.00 15.78           C  
ATOM   2020  CD  GLU A 339      28.371   5.745  25.406  1.00 13.93           C  
ATOM   2021  OE1 GLU A 339      27.535   6.545  25.009  1.00 14.61           O  
ATOM   2022  OE2 GLU A 339      28.316   5.210  26.533  1.00 15.11           O  
ATOM   2023  N   PHE A 340      32.025   1.668  24.325  1.00 15.51           N  
ATOM   2024  CA  PHE A 340      32.731   0.547  24.935  1.00 16.27           C  
ATOM   2025  C   PHE A 340      34.227   0.674  24.673  1.00 16.67           C  
ATOM   2026  O   PHE A 340      35.023   0.567  25.598  1.00 16.16           O  
ATOM   2027  CB  PHE A 340      32.251  -0.786  24.354  1.00 16.48           C  
ATOM   2028  CG  PHE A 340      30.920  -1.275  24.889  1.00 17.59           C  
ATOM   2029  CD1 PHE A 340      30.271  -0.647  25.951  1.00 19.74           C  
ATOM   2030  CD2 PHE A 340      30.319  -2.381  24.312  1.00 19.14           C  
ATOM   2031  CE1 PHE A 340      29.047  -1.128  26.421  1.00 20.73           C  
ATOM   2032  CE2 PHE A 340      29.087  -2.859  24.779  1.00 20.08           C  
ATOM   2033  CZ  PHE A 340      28.465  -2.237  25.834  1.00 20.62           C  
ATOM   2034  N   PHE A 341      34.600   0.918  23.419  1.00 17.48           N  
ATOM   2035  CA  PHE A 341      36.022   1.059  23.058  1.00 18.02           C  
ATOM   2036  C   PHE A 341      36.688   2.258  23.740  1.00 18.40           C  
ATOM   2037  O   PHE A 341      37.848   2.163  24.144  1.00 19.04           O  
ATOM   2038  CB  PHE A 341      36.212   1.143  21.533  1.00 18.19           C  
ATOM   2039  CG  PHE A 341      35.830  -0.116  20.779  1.00 18.48           C  
ATOM   2040  CD1 PHE A 341      35.782  -1.360  21.399  1.00 18.81           C  
ATOM   2041  CD2 PHE A 341      35.525  -0.044  19.427  1.00 20.57           C  
ATOM   2042  CE1 PHE A 341      35.434  -2.494  20.686  1.00 20.00           C  
ATOM   2043  CE2 PHE A 341      35.183  -1.180  18.713  1.00 20.47           C  
ATOM   2044  CZ  PHE A 341      35.136  -2.402  19.343  1.00 19.62           C  
ATOM   2045  N   ARG A 342      35.974   3.377  23.862  1.00 18.81           N  
ATOM   2046  CA  ARG A 342      36.495   4.565  24.537  1.00 19.54           C  
ATOM   2047  C   ARG A 342      36.697   4.288  26.027  1.00 19.75           C  
ATOM   2048  O   ARG A 342      37.643   4.803  26.633  1.00 19.98           O  
ATOM   2049  CB  ARG A 342      35.568   5.763  24.336  1.00 19.98           C  
ATOM   2050  CG  ARG A 342      35.639   6.372  22.946  1.00 22.20           C  
ATOM   2051  CD  ARG A 342      34.746   7.590  22.759  1.00 26.70           C  
ATOM   2052  NE  ARG A 342      34.956   8.215  21.452  1.00 30.96           N  
ATOM   2053  CZ  ARG A 342      34.134   9.095  20.870  1.00 34.39           C  
ATOM   2054  NH1 ARG A 342      32.998   9.488  21.449  1.00 34.25           N  
ATOM   2055  NH2 ARG A 342      34.451   9.581  19.673  1.00 36.66           N  
ATOM   2056  N   GLN A 343      35.819   3.477  26.624  1.00 19.33           N  
ATOM   2057  CA  GLN A 343      35.981   3.100  28.024  1.00 19.41           C  
ATOM   2058  C   GLN A 343      37.190   2.173  28.156  1.00 19.84           C  
ATOM   2059  O   GLN A 343      37.965   2.293  29.104  1.00 20.17           O  
ATOM   2060  CB  GLN A 343      34.737   2.403  28.590  1.00 19.01           C  
ATOM   2061  CG  GLN A 343      34.954   1.888  30.011  1.00 18.88           C  
ATOM   2062  CD  GLN A 343      33.734   1.228  30.594  1.00 18.52           C  
ATOM   2063  OE1 GLN A 343      32.633   1.775  30.509  1.00 17.04           O  
ATOM   2064  NE2 GLN A 343      33.921   0.063  31.213  1.00 17.63           N  
ATOM   2065  N   GLY A 344      37.339   1.258  27.203  1.00 20.61           N  
ATOM   2066  CA  GLY A 344      38.445   0.319  27.200  1.00 21.59           C  
ATOM   2067  C   GLY A 344      39.771   1.040  27.042  1.00 22.33           C  
ATOM   2068  O   GLY A 344      40.773   0.590  27.590  1.00 22.97           O  
ATOM   2069  N   ASP A 345      39.773   2.163  26.323  1.00 22.94           N  
ATOM   2070  CA  ASP A 345      40.983   2.964  26.129  1.00 23.55           C  
ATOM   2071  C   ASP A 345      41.390   3.610  27.447  1.00 24.36           C  
ATOM   2072  O   ASP A 345      42.579   3.719  27.751  1.00 24.58           O  
ATOM   2073  CB  ASP A 345      40.757   4.065  25.102  1.00 23.75           C  
ATOM   2074  CG  ASP A 345      40.735   3.553  23.681  1.00 23.09           C  
ATOM   2075  OD1 ASP A 345      41.013   2.357  23.456  1.00 24.66           O  
ATOM   2076  OD2 ASP A 345      40.462   4.298  22.725  1.00 23.87           O  
ATOM   2077  N   ARG A 346      40.395   4.045  28.219  1.00 24.34           N  
ATOM   2078  CA  ARG A 346      40.628   4.638  29.533  1.00 24.55           C  
ATOM   2079  C   ARG A 346      41.096   3.575  30.516  1.00 24.48           C  
ATOM   2080  O   ARG A 346      41.930   3.850  31.377  1.00 24.79           O  
ATOM   2081  CB  ARG A 346      39.355   5.307  30.061  1.00 24.71           C  
ATOM   2082  CG  ARG A 346      38.922   6.523  29.265  1.00 26.07           C  
ATOM   2083  CD  ARG A 346      37.560   7.074  29.654  1.00 28.20           C  
ATOM   2084  NE  ARG A 346      37.546   7.529  31.038  1.00 31.21           N  
ATOM   2085  CZ  ARG A 346      36.617   8.315  31.573  1.00 33.04           C  
ATOM   2086  NH1 ARG A 346      35.580   8.743  30.854  1.00 33.96           N  
ATOM   2087  NH2 ARG A 346      36.722   8.671  32.849  1.00 33.18           N  
ATOM   2088  N   GLU A 347      40.569   2.362  30.381  1.00 24.52           N  
ATOM   2089  CA  GLU A 347      40.955   1.258  31.240  1.00 24.64           C  
ATOM   2090  C   GLU A 347      42.402   0.862  30.956  1.00 25.86           C  
ATOM   2091  O   GLU A 347      43.176   0.628  31.880  1.00 26.31           O  
ATOM   2092  CB  GLU A 347      40.030   0.060  31.033  1.00 24.62           C  
ATOM   2093  CG  GLU A 347      38.662   0.266  31.668  1.00 23.10           C  
ATOM   2094  CD  GLU A 347      37.647  -0.786  31.272  1.00 22.41           C  
ATOM   2095  OE1 GLU A 347      37.858  -1.481  30.255  1.00 20.95           O  
ATOM   2096  OE2 GLU A 347      36.629  -0.909  31.986  1.00 21.86           O  
ATOM   2097  N   ARG A 348      42.757   0.797  29.678  1.00 26.81           N  
ATOM   2098  CA  ARG A 348      44.110   0.423  29.273  1.00 28.01           C  
ATOM   2099  C   ARG A 348      45.122   1.442  29.790  1.00 28.82           C  
ATOM   2100  O   ARG A 348      46.164   1.069  30.323  1.00 29.24           O  
ATOM   2101  CB  ARG A 348      44.206   0.311  27.748  1.00 28.04           C  
ATOM   2102  CG  ARG A 348      45.504  -0.340  27.255  1.00 28.34           C  
ATOM   2103  CD  ARG A 348      45.654  -0.353  25.740  1.00 28.74           C  
ATOM   2104  NE  ARG A 348      44.566  -1.107  25.114  1.00 29.45           N  
ATOM   2105  CZ  ARG A 348      43.495  -0.577  24.524  1.00 28.30           C  
ATOM   2106  NH1 ARG A 348      43.326   0.739  24.432  1.00 27.54           N  
ATOM   2107  NH2 ARG A 348      42.582  -1.388  24.009  1.00 28.99           N  
ATOM   2108  N   GLU A 349      44.803   2.723  29.642  1.00 29.99           N  
ATOM   2109  CA  GLU A 349      45.670   3.808  30.100  1.00 30.93           C  
ATOM   2110  C   GLU A 349      45.932   3.780  31.612  1.00 31.55           C  
ATOM   2111  O   GLU A 349      47.001   4.200  32.063  1.00 32.03           O  
ATOM   2112  CB  GLU A 349      45.066   5.163  29.719  1.00 31.07           C  
ATOM   2113  CG  GLU A 349      45.197   5.519  28.245  1.00 33.02           C  
ATOM   2114  CD  GLU A 349      46.635   5.771  27.821  1.00 35.65           C  
ATOM   2115  OE1 GLU A 349      47.344   6.518  28.531  1.00 37.68           O  
ATOM   2116  OE2 GLU A 349      47.059   5.215  26.779  1.00 37.38           O  
ATOM   2117  N   ARG A 350      44.960   3.293  32.385  1.00 31.78           N  
ATOM   2118  CA  ARG A 350      45.073   3.221  33.848  1.00 31.95           C  
ATOM   2119  C   ARG A 350      45.723   1.934  34.370  1.00 32.34           C  
ATOM   2120  O   ARG A 350      45.882   1.774  35.580  1.00 32.83           O  
ATOM   2121  CB  ARG A 350      43.683   3.354  34.486  1.00 31.79           C  
ATOM   2122  CG  ARG A 350      43.037   4.714  34.326  1.00 31.55           C  
ATOM   2123  CD  ARG A 350      41.555   4.707  34.693  1.00 31.80           C  
ATOM   2124  NE  ARG A 350      41.069   6.016  35.124  1.00 32.19           N  
ATOM   2125  CZ  ARG A 350      41.064   6.466  36.381  1.00 32.09           C  
ATOM   2126  NH1 ARG A 350      41.507   5.724  37.393  1.00 32.75           N  
ATOM   2127  NH2 ARG A 350      40.591   7.678  36.625  1.00 32.57           N  
ATOM   2128  N   GLY A 351      46.072   1.013  33.475  1.00 32.51           N  
ATOM   2129  CA  GLY A 351      46.675  -0.253  33.858  1.00 32.65           C  
ATOM   2130  C   GLY A 351      45.660  -1.278  34.319  1.00 32.85           C  
ATOM   2131  O   GLY A 351      46.025  -2.295  34.910  1.00 32.92           O  
ATOM   2132  N   MET A 352      44.379  -1.017  34.046  1.00 32.82           N  
ATOM   2133  CA  MET A 352      43.302  -1.912  34.448  1.00 32.74           C  
ATOM   2134  C   MET A 352      43.062  -2.998  33.413  1.00 32.79           C  
ATOM   2135  O   MET A 352      43.450  -2.869  32.246  1.00 32.72           O  
ATOM   2136  CB  MET A 352      41.989  -1.126  34.637  1.00 32.85           C  
ATOM   2137  CG  MET A 352      42.067   0.060  35.601  1.00 32.70           C  
ATOM   2138  SD  MET A 352      40.666   1.223  35.407  1.00 32.87           S  
ATOM   2139  CE  MET A 352      39.320   0.211  36.027  1.00 32.14           C  
ATOM   2140  N   GLU A 353      42.416  -4.069  33.857  1.00 32.99           N  
ATOM   2141  CA  GLU A 353      42.003  -5.142  32.973  1.00 33.23           C  
ATOM   2142  C   GLU A 353      40.877  -4.561  32.121  1.00 32.76           C  
ATOM   2143  O   GLU A 353      39.987  -3.894  32.658  1.00 32.98           O  
ATOM   2144  CB  GLU A 353      41.486  -6.327  33.784  1.00 33.83           C  
ATOM   2145  CG  GLU A 353      41.407  -7.629  33.006  1.00 35.76           C  
ATOM   2146  CD  GLU A 353      42.505  -8.598  33.395  1.00 38.01           C  
ATOM   2147  OE1 GLU A 353      43.586  -8.544  32.777  1.00 40.14           O  
ATOM   2148  OE2 GLU A 353      42.289  -9.409  34.323  1.00 40.58           O  
ATOM   2149  N   ILE A 354      40.919  -4.788  30.810  1.00 31.95           N  
ATOM   2150  CA  ILE A 354      39.900  -4.239  29.914  1.00 31.23           C  
ATOM   2151  C   ILE A 354      38.611  -5.051  30.026  1.00 30.74           C  
ATOM   2152  O   ILE A 354      38.633  -6.278  29.968  1.00 30.49           O  
ATOM   2153  CB  ILE A 354      40.405  -4.183  28.458  1.00 31.11           C  
ATOM   2154  CG1 ILE A 354      41.639  -3.276  28.355  1.00 31.32           C  
ATOM   2155  CG2 ILE A 354      39.308  -3.660  27.530  1.00 30.83           C  
ATOM   2156  CD1 ILE A 354      42.523  -3.590  27.172  1.00 31.56           C  
ATOM   2157  N   SER A 355      37.487  -4.352  30.185  1.00 30.11           N  
ATOM   2158  CA  SER A 355      36.192  -4.998  30.352  1.00 29.42           C  
ATOM   2159  C   SER A 355      35.780  -5.724  29.070  1.00 29.08           C  
ATOM   2160  O   SER A 355      36.275  -5.393  27.995  1.00 28.97           O  
ATOM   2161  CB  SER A 355      35.133  -3.960  30.736  1.00 29.40           C  
ATOM   2162  OG  SER A 355      35.479  -3.294  31.941  1.00 29.87           O  
ATOM   2163  N   PRO A 356      34.887  -6.708  29.172  1.00 28.78           N  
ATOM   2164  CA  PRO A 356      34.422  -7.436  27.984  1.00 28.45           C  
ATOM   2165  C   PRO A 356      33.853  -6.487  26.928  1.00 27.97           C  
ATOM   2166  O   PRO A 356      33.152  -5.542  27.292  1.00 27.91           O  
ATOM   2167  CB  PRO A 356      33.326  -8.356  28.542  1.00 28.69           C  
ATOM   2168  CG  PRO A 356      33.653  -8.513  29.983  1.00 28.79           C  
ATOM   2169  CD  PRO A 356      34.247  -7.208  30.404  1.00 28.87           C  
ATOM   2170  N   MET A 357      34.194  -6.719  25.657  1.00 27.26           N  
ATOM   2171  CA  MET A 357      33.738  -5.905  24.514  1.00 26.85           C  
ATOM   2172  C   MET A 357      34.325  -4.488  24.427  1.00 25.86           C  
ATOM   2173  O   MET A 357      33.978  -3.735  23.515  1.00 25.63           O  
ATOM   2174  CB  MET A 357      32.203  -5.807  24.472  1.00 27.12           C  
ATOM   2175  CG  MET A 357      31.458  -7.128  24.602  1.00 28.05           C  
ATOM   2176  SD  MET A 357      29.652  -6.880  24.639  1.00 30.22           S  
ATOM   2177  CE  MET A 357      29.462  -6.236  26.306  1.00 31.09           C  
ATOM   2178  N   CYS A 358      35.224  -4.126  25.338  1.00 24.67           N  
ATOM   2179  CA  CYS A 358      35.783  -2.774  25.363  1.00 23.79           C  
ATOM   2180  C   CYS A 358      37.194  -2.650  24.776  1.00 23.61           C  
ATOM   2181  O   CYS A 358      37.729  -1.544  24.680  1.00 22.65           O  
ATOM   2182  CB  CYS A 358      35.762  -2.238  26.791  1.00 23.80           C  
ATOM   2183  SG  CYS A 358      34.084  -2.054  27.453  1.00 21.73           S  
ATOM   2184  N   ASP A 359      37.772  -3.778  24.372  1.00 24.17           N  
ATOM   2185  CA  ASP A 359      39.115  -3.816  23.782  1.00 24.56           C  
ATOM   2186  C   ASP A 359      39.042  -3.747  22.252  1.00 24.65           C  
ATOM   2187  O   ASP A 359      38.752  -4.746  21.603  1.00 24.37           O  
ATOM   2188  CB  ASP A 359      39.817  -5.104  24.215  1.00 24.82           C  
ATOM   2189  CG  ASP A 359      41.302  -5.105  23.896  1.00 25.64           C  
ATOM   2190  OD1 ASP A 359      41.785  -4.166  23.235  1.00 26.58           O  
ATOM   2191  OD2 ASP A 359      42.062  -6.014  24.278  1.00 28.77           O  
ATOM   2192  N   LYS A 360      39.313  -2.573  21.687  1.00 25.35           N  
ATOM   2193  CA  LYS A 360      39.271  -2.365  20.236  1.00 26.15           C  
ATOM   2194  C   LYS A 360      40.298  -3.210  19.457  1.00 27.04           C  
ATOM   2195  O   LYS A 360      40.154  -3.394  18.245  1.00 27.10           O  
ATOM   2196  CB  LYS A 360      39.425  -0.876  19.889  1.00 26.15           C  
ATOM   2197  CG  LYS A 360      40.803  -0.277  20.173  1.00 26.31           C  
ATOM   2198  CD  LYS A 360      40.769   1.247  20.102  1.00 25.99           C  
ATOM   2199  CE  LYS A 360      42.158   1.844  20.298  1.00 26.72           C  
ATOM   2200  NZ  LYS A 360      42.102   3.296  20.622  1.00 26.47           N1+
ATOM   2201  N   HIS A 361      41.322  -3.712  20.150  1.00 28.12           N  
ATOM   2202  CA  HIS A 361      42.348  -4.562  19.528  1.00 28.83           C  
ATOM   2203  C   HIS A 361      42.032  -6.058  19.594  1.00 29.56           C  
ATOM   2204  O   HIS A 361      42.719  -6.855  18.956  1.00 30.41           O  
ATOM   2205  CB  HIS A 361      43.712  -4.300  20.168  1.00 28.86           C  
ATOM   2206  CG  HIS A 361      44.163  -2.883  20.038  1.00 28.47           C  
ATOM   2207  ND1 HIS A 361      44.275  -2.249  18.820  1.00 29.30           N  
ATOM   2208  CD2 HIS A 361      44.495  -1.964  20.973  1.00 28.90           C  
ATOM   2209  CE1 HIS A 361      44.672  -1.003  19.011  1.00 29.08           C  
ATOM   2210  NE2 HIS A 361      44.807  -0.804  20.308  1.00 28.40           N  
ATOM   2211  N   ASN A 362      41.010  -6.434  20.365  1.00 29.78           N  
ATOM   2212  CA  ASN A 362      40.589  -7.831  20.527  1.00 30.14           C  
ATOM   2213  C   ASN A 362      39.069  -7.934  20.638  1.00 29.76           C  
ATOM   2214  O   ASN A 362      38.549  -8.599  21.533  1.00 30.74           O  
ATOM   2215  CB  ASN A 362      41.190  -8.435  21.796  1.00 30.59           C  
ATOM   2216  CG  ASN A 362      42.693  -8.487  21.764  1.00 32.10           C  
ATOM   2217  OD1 ASN A 362      43.285  -9.013  20.819  1.00 35.77           O  
ATOM   2218  ND2 ASN A 362      43.327  -7.951  22.803  1.00 34.33           N  
ATOM   2219  N   ALA A 363      38.351  -7.269  19.748  1.00 28.98           N  
ATOM   2220  CA  ALA A 363      36.891  -7.301  19.804  1.00 27.99           C  
ATOM   2221  C   ALA A 363      36.286  -7.973  18.590  1.00 26.91           C  
ATOM   2222  O   ALA A 363      36.887  -7.999  17.517  1.00 27.40           O  
ATOM   2223  CB  ALA A 363      36.346  -5.884  19.935  1.00 28.45           C  
ATOM   2224  N   SER A 364      35.122  -8.582  18.794  1.00 25.18           N  
ATOM   2225  CA  SER A 364      34.320  -9.095  17.699  1.00 24.10           C  
ATOM   2226  C   SER A 364      32.931  -8.549  17.967  1.00 22.63           C  
ATOM   2227  O   SER A 364      32.193  -9.073  18.810  1.00 22.16           O  
ATOM   2228  CB  SER A 364      34.240 -10.604  17.627  1.00 24.44           C  
ATOM   2229  OG  SER A 364      33.234 -10.940  16.663  1.00 26.11           O  
ATOM   2230  N   VAL A 365      32.604  -7.477  17.265  1.00 21.19           N  
ATOM   2231  CA  VAL A 365      31.319  -6.824  17.413  1.00 19.90           C  
ATOM   2232  C   VAL A 365      30.184  -7.802  17.132  1.00 19.06           C  
ATOM   2233  O   VAL A 365      29.219  -7.856  17.884  1.00 17.33           O  
ATOM   2234  CB  VAL A 365      31.208  -5.604  16.468  1.00 20.12           C  
ATOM   2235  CG1 VAL A 365      29.792  -5.046  16.457  1.00 20.46           C  
ATOM   2236  CG2 VAL A 365      32.215  -4.535  16.868  1.00 20.49           C  
ATOM   2237  N   GLU A 366      30.337  -8.609  16.082  1.00 18.22           N  
ATOM   2238  CA  GLU A 366      29.302  -9.540  15.646  1.00 18.21           C  
ATOM   2239  C   GLU A 366      29.029 -10.623  16.695  1.00 18.08           C  
ATOM   2240  O   GLU A 366      27.873 -10.909  17.018  1.00 17.01           O  
ATOM   2241  CB  GLU A 366      29.676 -10.161  14.289  1.00 18.60           C  
ATOM   2242  CG  GLU A 366      29.806  -9.150  13.150  1.00 19.27           C  
ATOM   2243  CD  GLU A 366      31.142  -8.417  13.103  1.00 21.06           C  
ATOM   2244  OE1 GLU A 366      31.214  -7.376  12.413  1.00 24.32           O  
ATOM   2245  OE2 GLU A 366      32.112  -8.854  13.754  1.00 20.55           O  
ATOM   2246  N   LYS A 367      30.098 -11.208  17.236  1.00 18.19           N  
ATOM   2247  CA  LYS A 367      29.972 -12.228  18.283  1.00 18.32           C  
ATOM   2248  C   LYS A 367      29.371 -11.637  19.547  1.00 17.83           C  
ATOM   2249  O   LYS A 367      28.592 -12.290  20.233  1.00 18.09           O  
ATOM   2250  CB  LYS A 367      31.331 -12.855  18.619  1.00 18.64           C  
ATOM   2251  CG  LYS A 367      31.804 -13.837  17.579  1.00 20.50           C  
ATOM   2252  CD  LYS A 367      32.710 -14.938  18.171  1.00 22.75           C  
ATOM   2253  CE  LYS A 367      33.979 -14.390  18.752  1.00 23.12           C  
ATOM   2254  NZ  LYS A 367      34.952 -15.504  19.043  1.00 23.55           N1+
ATOM   2255  N   SER A 368      29.720 -10.395  19.841  1.00 17.43           N  
ATOM   2256  CA  SER A 368      29.206  -9.728  21.028  1.00 17.66           C  
ATOM   2257  C   SER A 368      27.701  -9.480  20.915  1.00 16.54           C  
ATOM   2258  O   SER A 368      26.988  -9.585  21.907  1.00 16.91           O  
ATOM   2259  CB  SER A 368      29.957  -8.429  21.263  1.00 17.80           C  
ATOM   2260  OG  SER A 368      31.299  -8.728  21.623  1.00 21.66           O  
ATOM   2261  N   GLN A 369      27.221  -9.182  19.711  1.00 15.60           N  
ATOM   2262  CA  GLN A 369      25.793  -8.939  19.507  1.00 14.51           C  
ATOM   2263  C   GLN A 369      25.001 -10.233  19.625  1.00 14.85           C  
ATOM   2264  O   GLN A 369      23.953 -10.265  20.268  1.00 13.85           O  
ATOM   2265  CB  GLN A 369      25.530  -8.276  18.152  1.00 14.32           C  
ATOM   2266  CG  GLN A 369      25.894  -6.788  18.095  1.00 13.06           C  
ATOM   2267  CD  GLN A 369      25.405  -6.004  19.303  1.00 13.93           C  
ATOM   2268  OE1 GLN A 369      24.202  -5.851  19.500  1.00 14.62           O  
ATOM   2269  NE2 GLN A 369      26.338  -5.519  20.121  1.00 15.98           N  
ATOM   2270  N   VAL A 370      25.519 -11.306  19.028  1.00 14.42           N  
ATOM   2271  CA  VAL A 370      24.852 -12.599  19.095  1.00 15.03           C  
ATOM   2272  C   VAL A 370      24.800 -13.047  20.558  1.00 15.35           C  
ATOM   2273  O   VAL A 370      23.779 -13.538  21.015  1.00 15.82           O  
ATOM   2274  CB  VAL A 370      25.554 -13.659  18.201  1.00 14.64           C  
ATOM   2275  CG1 VAL A 370      24.957 -15.036  18.431  1.00 14.98           C  
ATOM   2276  CG2 VAL A 370      25.422 -13.274  16.730  1.00 15.09           C  
ATOM   2277  N   GLY A 371      25.884 -12.831  21.301  1.00 15.54           N  
ATOM   2278  CA  GLY A 371      25.921 -13.193  22.711  1.00 16.07           C  
ATOM   2279  C   GLY A 371      24.948 -12.373  23.549  1.00 16.29           C  
ATOM   2280  O   GLY A 371      24.237 -12.905  24.405  1.00 17.28           O  
ATOM   2281  N   PHE A 372      24.908 -11.072  23.303  1.00 15.93           N  
ATOM   2282  CA  PHE A 372      24.014 -10.173  24.037  1.00 15.50           C  
ATOM   2283  C   PHE A 372      22.544 -10.561  23.791  1.00 14.65           C  
ATOM   2284  O   PHE A 372      21.743 -10.585  24.712  1.00 14.84           O  
ATOM   2285  CB  PHE A 372      24.301  -8.724  23.632  1.00 15.62           C  
ATOM   2286  CG  PHE A 372      23.468  -7.710  24.359  1.00 16.95           C  
ATOM   2287  CD1 PHE A 372      23.507  -7.627  25.745  1.00 18.91           C  
ATOM   2288  CD2 PHE A 372      22.651  -6.838  23.660  1.00 19.25           C  
ATOM   2289  CE1 PHE A 372      22.734  -6.685  26.412  1.00 18.79           C  
ATOM   2290  CE2 PHE A 372      21.876  -5.891  24.333  1.00 19.55           C  
ATOM   2291  CZ  PHE A 372      21.921  -5.830  25.699  1.00 17.69           C  
ATOM   2292  N   ILE A 373      22.199 -10.898  22.558  1.00 14.19           N  
ATOM   2293  CA  ILE A 373      20.836 -11.306  22.236  1.00 13.72           C  
ATOM   2294  C   ILE A 373      20.525 -12.664  22.878  1.00 13.91           C  
ATOM   2295  O   ILE A 373      19.505 -12.822  23.545  1.00 13.51           O  
ATOM   2296  CB  ILE A 373      20.611 -11.361  20.704  1.00 13.86           C  
ATOM   2297  CG1 ILE A 373      20.668  -9.951  20.101  1.00 13.20           C  
ATOM   2298  CG2 ILE A 373      19.268 -12.047  20.373  1.00 13.38           C  
ATOM   2299  CD1 ILE A 373      20.737  -9.924  18.593  1.00 13.65           C  
ATOM   2300  N   ASP A 374      21.425 -13.630  22.713  1.00 14.53           N  
ATOM   2301  CA  ASP A 374      21.186 -14.977  23.234  1.00 15.37           C  
ATOM   2302  C   ASP A 374      21.047 -15.063  24.759  1.00 15.50           C  
ATOM   2303  O   ASP A 374      20.185 -15.784  25.270  1.00 16.12           O  
ATOM   2304  CB  ASP A 374      22.314 -15.925  22.799  1.00 15.18           C  
ATOM   2305  CG  ASP A 374      22.269 -16.271  21.322  1.00 16.34           C  
ATOM   2306  OD1 ASP A 374      21.337 -15.864  20.594  1.00 15.88           O  
ATOM   2307  OD2 ASP A 374      23.167 -16.968  20.806  1.00 17.93           O  
ATOM   2308  N   TYR A 375      21.896 -14.342  25.477  1.00 16.08           N  
ATOM   2309  CA  TYR A 375      21.942 -14.423  26.931  1.00 16.51           C  
ATOM   2310  C   TYR A 375      21.079 -13.407  27.676  1.00 16.05           C  
ATOM   2311  O   TYR A 375      20.680 -13.665  28.805  1.00 16.20           O  
ATOM   2312  CB  TYR A 375      23.385 -14.286  27.410  1.00 17.24           C  
ATOM   2313  CG  TYR A 375      24.244 -15.493  27.109  1.00 20.56           C  
ATOM   2314  CD1 TYR A 375      25.162 -15.471  26.066  1.00 24.02           C  
ATOM   2315  CD2 TYR A 375      24.135 -16.657  27.867  1.00 24.38           C  
ATOM   2316  CE1 TYR A 375      25.959 -16.572  25.780  1.00 25.56           C  
ATOM   2317  CE2 TYR A 375      24.935 -17.770  27.590  1.00 25.87           C  
ATOM   2318  CZ  TYR A 375      25.838 -17.716  26.542  1.00 26.11           C  
ATOM   2319  OH  TYR A 375      26.628 -18.799  26.245  1.00 27.15           O  
ATOM   2320  N   ILE A 376      20.791 -12.266  27.056  1.00 14.95           N  
ATOM   2321  CA  ILE A 376      20.049 -11.197  27.745  1.00 14.42           C  
ATOM   2322  C   ILE A 376      18.783 -10.734  27.029  1.00 14.00           C  
ATOM   2323  O   ILE A 376      17.682 -10.785  27.590  1.00 13.57           O  
ATOM   2324  CB  ILE A 376      20.977  -9.956  27.934  1.00 14.62           C  
ATOM   2325  CG1 ILE A 376      22.249 -10.312  28.723  1.00 15.57           C  
ATOM   2326  CG2 ILE A 376      20.227  -8.811  28.598  1.00 14.33           C  
ATOM   2327  CD1 ILE A 376      22.026 -10.760  30.136  1.00 17.81           C  
ATOM   2328  N   VAL A 377      18.932 -10.273  25.790  1.00 13.02           N  
ATOM   2329  CA  VAL A 377      17.820  -9.644  25.074  1.00 13.06           C  
ATOM   2330  C   VAL A 377      16.701 -10.592  24.668  1.00 13.40           C  
ATOM   2331  O   VAL A 377      15.526 -10.279  24.854  1.00 12.32           O  
ATOM   2332  CB  VAL A 377      18.323  -8.825  23.858  1.00 12.86           C  
ATOM   2333  CG1 VAL A 377      17.184  -8.039  23.205  1.00 12.92           C  
ATOM   2334  CG2 VAL A 377      19.444  -7.893  24.295  1.00 13.65           C  
ATOM   2335  N   HIS A 378      17.046 -11.744  24.115  1.00 13.27           N  
ATOM   2336  CA  HIS A 378      16.021 -12.704  23.714  1.00 13.60           C  
ATOM   2337  C   HIS A 378      15.291 -13.337  24.916  1.00 13.44           C  
ATOM   2338  O   HIS A 378      14.076 -13.456  24.873  1.00 13.99           O  
ATOM   2339  CB  HIS A 378      16.580 -13.758  22.748  1.00 14.02           C  
ATOM   2340  CG  HIS A 378      15.519 -14.562  22.073  1.00 15.00           C  
ATOM   2341  ND1 HIS A 378      14.922 -15.656  22.669  1.00 16.77           N  
ATOM   2342  CD2 HIS A 378      14.937 -14.431  20.859  1.00 15.19           C  
ATOM   2343  CE1 HIS A 378      14.020 -16.161  21.848  1.00 15.57           C  
ATOM   2344  NE2 HIS A 378      14.005 -15.436  20.745  1.00 16.38           N  
ATOM   2345  N   PRO A 379      15.994 -13.783  25.955  1.00 14.10           N  
ATOM   2346  CA  PRO A 379      15.299 -14.298  27.144  1.00 14.16           C  
ATOM   2347  C   PRO A 379      14.304 -13.281  27.706  1.00 14.26           C  
ATOM   2348  O   PRO A 379      13.185 -13.641  28.076  1.00 14.00           O  
ATOM   2349  CB  PRO A 379      16.437 -14.561  28.120  1.00 14.24           C  
ATOM   2350  CG  PRO A 379      17.595 -14.887  27.245  1.00 14.84           C  
ATOM   2351  CD  PRO A 379      17.453 -13.947  26.077  1.00 14.48           C  
ATOM   2352  N   LEU A 380      14.696 -12.006  27.728  1.00 13.73           N  
ATOM   2353  CA  LEU A 380      13.815 -10.950  28.222  1.00 13.59           C  
ATOM   2354  C   LEU A 380      12.608 -10.717  27.321  1.00 13.60           C  
ATOM   2355  O   LEU A 380      11.473 -10.710  27.791  1.00 14.04           O  
ATOM   2356  CB  LEU A 380      14.597  -9.633  28.369  1.00 13.63           C  
ATOM   2357  CG  LEU A 380      13.803  -8.398  28.798  1.00 13.64           C  
ATOM   2358  CD1 LEU A 380      13.211  -8.615  30.173  1.00 13.69           C  
ATOM   2359  CD2 LEU A 380      14.700  -7.158  28.783  1.00 14.31           C  
ATOM   2360  N   TRP A 381      12.853 -10.526  26.027  1.00 13.15           N  
ATOM   2361  CA  TRP A 381      11.789 -10.203  25.077  1.00 13.53           C  
ATOM   2362  C   TRP A 381      10.845 -11.366  24.810  1.00 14.22           C  
ATOM   2363  O   TRP A 381       9.677 -11.158  24.543  1.00 14.24           O  
ATOM   2364  CB  TRP A 381      12.372  -9.660  23.768  1.00 13.50           C  
ATOM   2365  CG  TRP A 381      12.560  -8.184  23.840  1.00 13.02           C  
ATOM   2366  CD1 TRP A 381      13.715  -7.509  24.137  1.00 14.37           C  
ATOM   2367  CD2 TRP A 381      11.552  -7.195  23.671  1.00 12.94           C  
ATOM   2368  NE1 TRP A 381      13.482  -6.156  24.139  1.00 14.17           N  
ATOM   2369  CE2 TRP A 381      12.162  -5.933  23.850  1.00 12.70           C  
ATOM   2370  CE3 TRP A 381      10.187  -7.241  23.359  1.00 13.54           C  
ATOM   2371  CZ2 TRP A 381      11.459  -4.738  23.732  1.00 13.37           C  
ATOM   2372  CZ3 TRP A 381       9.487  -6.051  23.259  1.00 14.07           C  
ATOM   2373  CH2 TRP A 381      10.132  -4.814  23.435  1.00 12.96           C  
ATOM   2374  N   GLU A 382      11.363 -12.582  24.885  1.00 14.91           N  
ATOM   2375  CA  GLU A 382      10.536 -13.759  24.698  1.00 16.00           C  
ATOM   2376  C   GLU A 382       9.562 -13.858  25.872  1.00 15.36           C  
ATOM   2377  O   GLU A 382       8.416 -14.260  25.696  1.00 15.55           O  
ATOM   2378  CB  GLU A 382      11.408 -15.013  24.600  1.00 16.32           C  
ATOM   2379  CG  GLU A 382      10.643 -16.321  24.523  1.00 20.80           C  
ATOM   2380  CD  GLU A 382      11.567 -17.494  24.249  1.00 24.07           C  
ATOM   2381  OE1 GLU A 382      12.481 -17.747  25.058  1.00 27.94           O  
ATOM   2382  OE2 GLU A 382      11.380 -18.157  23.218  1.00 30.90           O  
ATOM   2383  N   THR A 383      10.025 -13.475  27.056  1.00 15.52           N  
ATOM   2384  CA  THR A 383       9.203 -13.502  28.266  1.00 15.26           C  
ATOM   2385  C   THR A 383       8.151 -12.401  28.184  1.00 15.26           C  
ATOM   2386  O   THR A 383       6.984 -12.627  28.494  1.00 14.35           O  
ATOM   2387  CB  THR A 383      10.078 -13.369  29.516  1.00 14.87           C  
ATOM   2388  OG1 THR A 383      11.060 -14.420  29.540  1.00 15.60           O  
ATOM   2389  CG2 THR A 383       9.268 -13.590  30.799  1.00 15.55           C  
ATOM   2390  N   TRP A 384       8.551 -11.206  27.747  1.00 15.03           N  
ATOM   2391  CA  TRP A 384       7.603 -10.117  27.550  1.00 15.34           C  
ATOM   2392  C   TRP A 384       6.556 -10.514  26.505  1.00 16.23           C  
ATOM   2393  O   TRP A 384       5.371 -10.290  26.693  1.00 15.93           O  
ATOM   2394  CB  TRP A 384       8.313  -8.823  27.106  1.00 15.05           C  
ATOM   2395  CG  TRP A 384       7.331  -7.706  26.909  1.00 14.36           C  
ATOM   2396  CD1 TRP A 384       6.743  -7.332  25.746  1.00 15.05           C  
ATOM   2397  CD2 TRP A 384       6.779  -6.867  27.923  1.00 13.46           C  
ATOM   2398  NE1 TRP A 384       5.873  -6.291  25.963  1.00 14.13           N  
ATOM   2399  CE2 TRP A 384       5.877  -5.984  27.295  1.00 13.87           C  
ATOM   2400  CE3 TRP A 384       6.979  -6.747  29.300  1.00 14.03           C  
ATOM   2401  CZ2 TRP A 384       5.163  -5.012  27.999  1.00 14.24           C  
ATOM   2402  CZ3 TRP A 384       6.260  -5.780  29.999  1.00 14.62           C  
ATOM   2403  CH2 TRP A 384       5.373  -4.927  29.344  1.00 13.96           C  
ATOM   2404  N   ALA A 385       7.006 -11.111  25.405  1.00 16.97           N  
ATOM   2405  CA  ALA A 385       6.115 -11.572  24.352  1.00 17.66           C  
ATOM   2406  C   ALA A 385       5.087 -12.565  24.905  1.00 18.74           C  
ATOM   2407  O   ALA A 385       3.926 -12.526  24.516  1.00 19.40           O  
ATOM   2408  CB  ALA A 385       6.905 -12.203  23.232  1.00 17.76           C  
ATOM   2409  N   ASP A 386       5.514 -13.423  25.826  1.00 19.65           N  
ATOM   2410  CA  ASP A 386       4.610 -14.407  26.451  1.00 20.87           C  
ATOM   2411  C   ASP A 386       3.577 -13.713  27.331  1.00 20.99           C  
ATOM   2412  O   ASP A 386       2.407 -14.107  27.351  1.00 21.16           O  
ATOM   2413  CB  ASP A 386       5.378 -15.419  27.304  1.00 21.49           C  
ATOM   2414  CG  ASP A 386       6.049 -16.503  26.489  1.00 24.78           C  
ATOM   2415  OD1 ASP A 386       5.827 -16.585  25.260  1.00 29.23           O  
ATOM   2416  OD2 ASP A 386       6.831 -17.333  27.009  1.00 30.61           O  
ATOM   2417  N   LEU A 387       4.000 -12.679  28.057  1.00 21.02           N  
ATOM   2418  CA  LEU A 387       3.088 -11.939  28.923  1.00 20.90           C  
ATOM   2419  C   LEU A 387       1.949 -11.307  28.130  1.00 21.12           C  
ATOM   2420  O   LEU A 387       0.800 -11.343  28.563  1.00 21.47           O  
ATOM   2421  CB  LEU A 387       3.827 -10.844  29.706  1.00 20.78           C  
ATOM   2422  CG  LEU A 387       2.983 -10.041  30.705  1.00 20.91           C  
ATOM   2423  CD1 LEU A 387       2.664 -10.893  31.936  1.00 21.74           C  
ATOM   2424  CD2 LEU A 387       3.669  -8.754  31.111  1.00 19.40           C  
ATOM   2425  N   VAL A 388       2.274 -10.749  26.967  1.00 20.53           N  
ATOM   2426  CA  VAL A 388       1.305 -10.056  26.129  1.00 20.48           C  
ATOM   2427  C   VAL A 388       0.922 -10.835  24.866  1.00 20.68           C  
ATOM   2428  O   VAL A 388       0.340 -10.266  23.953  1.00 20.87           O  
ATOM   2429  CB  VAL A 388       1.838  -8.646  25.740  1.00 20.42           C  
ATOM   2430  CG1 VAL A 388       2.247  -7.874  26.978  1.00 20.14           C  
ATOM   2431  CG2 VAL A 388       3.014  -8.741  24.754  1.00 19.89           C  
ATOM   2432  N   HIS A 389       1.219 -12.136  24.835  1.00 21.50           N  
ATOM   2433  CA  HIS A 389       0.995 -12.972  23.647  1.00 22.02           C  
ATOM   2434  C   HIS A 389      -0.402 -12.766  23.045  1.00 22.15           C  
ATOM   2435  O   HIS A 389      -1.390 -12.788  23.794  1.00 22.49           O  
ATOM   2436  CB  HIS A 389       1.223 -14.456  23.986  1.00 22.54           C  
ATOM   2437  CG  HIS A 389       1.318 -15.351  22.785  1.00 24.54           C  
ATOM   2438  ND1 HIS A 389       0.207 -15.844  22.131  1.00 28.20           N  
ATOM   2439  CD2 HIS A 389       2.391 -15.854  22.130  1.00 26.17           C  
ATOM   2440  CE1 HIS A 389       0.591 -16.604  21.121  1.00 27.41           C  
ATOM   2441  NE2 HIS A 389       1.912 -16.628  21.098  1.00 28.33           N  
ATOM   2442  N   PRO A 390      -0.516 -12.562  21.726  1.00 21.77           N  
ATOM   2443  CA  PRO A 390       0.589 -12.518  20.753  1.00 21.40           C  
ATOM   2444  C   PRO A 390       0.973 -11.101  20.259  1.00 21.00           C  
ATOM   2445  O   PRO A 390       1.537 -10.970  19.164  1.00 20.73           O  
ATOM   2446  CB  PRO A 390      -0.034 -13.264  19.576  1.00 21.61           C  
ATOM   2447  CG  PRO A 390      -1.465 -12.733  19.579  1.00 21.71           C  
ATOM   2448  CD  PRO A 390      -1.808 -12.410  21.033  1.00 22.02           C  
ATOM   2449  N   ASP A 391       0.690 -10.071  21.051  1.00 20.19           N  
ATOM   2450  CA  ASP A 391       0.901  -8.679  20.635  1.00 20.18           C  
ATOM   2451  C   ASP A 391       2.299  -8.336  20.133  1.00 19.20           C  
ATOM   2452  O   ASP A 391       2.448  -7.508  19.234  1.00 19.39           O  
ATOM   2453  CB  ASP A 391       0.675  -7.720  21.797  1.00 20.37           C  
ATOM   2454  CG  ASP A 391      -0.696  -7.796  22.384  1.00 22.75           C  
ATOM   2455  OD1 ASP A 391      -1.578  -8.535  21.873  1.00 24.34           O  
ATOM   2456  OD2 ASP A 391      -0.961  -7.116  23.393  1.00 25.12           O  
ATOM   2457  N   ALA A 392       3.301  -8.944  20.755  1.00 18.44           N  
ATOM   2458  CA  ALA A 392       4.712  -8.654  20.473  1.00 18.14           C  
ATOM   2459  C   ALA A 392       5.393  -9.601  19.501  1.00 18.16           C  
ATOM   2460  O   ALA A 392       6.618  -9.582  19.387  1.00 17.57           O  
ATOM   2461  CB  ALA A 392       5.494  -8.628  21.790  1.00 17.82           C  
ATOM   2462  N   GLN A 393       4.625 -10.413  18.776  1.00 18.00           N  
ATOM   2463  CA  GLN A 393       5.229 -11.387  17.882  1.00 18.80           C  
ATOM   2464  C   GLN A 393       6.093 -10.745  16.793  1.00 18.28           C  
ATOM   2465  O   GLN A 393       7.154 -11.266  16.493  1.00 18.20           O  
ATOM   2466  CB  GLN A 393       4.167 -12.296  17.247  1.00 19.37           C  
ATOM   2467  CG  GLN A 393       4.750 -13.500  16.497  1.00 22.09           C  
ATOM   2468  CD  GLN A 393       5.520 -14.440  17.395  1.00 24.44           C  
ATOM   2469  OE1 GLN A 393       4.959 -15.007  18.332  1.00 28.30           O  
ATOM   2470  NE2 GLN A 393       6.812 -14.604  17.124  1.00 26.58           N  
ATOM   2471  N   ASP A 394       5.647  -9.637  16.208  1.00 18.26           N  
ATOM   2472  CA  ASP A 394       6.426  -8.979  15.153  1.00 18.72           C  
ATOM   2473  C   ASP A 394       7.762  -8.445  15.698  1.00 17.84           C  
ATOM   2474  O   ASP A 394       8.765  -8.473  14.991  1.00 17.96           O  
ATOM   2475  CB  ASP A 394       5.654  -7.837  14.485  1.00 19.37           C  
ATOM   2476  CG  ASP A 394       4.468  -8.316  13.648  1.00 22.54           C  
ATOM   2477  OD1 ASP A 394       4.395  -9.510  13.284  1.00 26.14           O  
ATOM   2478  OD2 ASP A 394       3.545  -7.542  13.309  1.00 26.77           O  
ATOM   2479  N   ILE A 395       7.766  -7.967  16.939  1.00 16.92           N  
ATOM   2480  CA  ILE A 395       8.984  -7.461  17.580  1.00 16.63           C  
ATOM   2481  C   ILE A 395       9.953  -8.616  17.829  1.00 16.54           C  
ATOM   2482  O   ILE A 395      11.145  -8.513  17.544  1.00 16.40           O  
ATOM   2483  CB  ILE A 395       8.651  -6.729  18.907  1.00 16.45           C  
ATOM   2484  CG1 ILE A 395       7.887  -5.433  18.612  1.00 16.76           C  
ATOM   2485  CG2 ILE A 395       9.928  -6.382  19.685  1.00 15.29           C  
ATOM   2486  CD1 ILE A 395       7.279  -4.778  19.820  1.00 17.58           C  
ATOM   2487  N   LEU A 396       9.429  -9.725  18.341  1.00 16.51           N  
ATOM   2488  CA  LEU A 396      10.251 -10.903  18.616  1.00 16.27           C  
ATOM   2489  C   LEU A 396      10.812 -11.484  17.323  1.00 16.27           C  
ATOM   2490  O   LEU A 396      11.963 -11.928  17.298  1.00 16.72           O  
ATOM   2491  CB  LEU A 396       9.446 -11.962  19.383  1.00 16.44           C  
ATOM   2492  CG  LEU A 396      10.213 -13.153  19.955  1.00 17.16           C  
ATOM   2493  CD1 LEU A 396      11.243 -12.738  20.993  1.00 17.25           C  
ATOM   2494  CD2 LEU A 396       9.219 -14.163  20.566  1.00 18.46           C  
ATOM   2495  N   ASP A 397      10.009 -11.476  16.260  1.00 16.00           N  
ATOM   2496  CA  ASP A 397      10.431 -11.990  14.953  1.00 16.35           C  
ATOM   2497  C   ASP A 397      11.571 -11.141  14.411  1.00 15.89           C  
ATOM   2498  O   ASP A 397      12.505 -11.672  13.818  1.00 15.89           O  
ATOM   2499  CB  ASP A 397       9.290 -11.977  13.936  1.00 16.73           C  
ATOM   2500  CG  ASP A 397       8.275 -13.102  14.148  1.00 18.51           C  
ATOM   2501  OD1 ASP A 397       8.520 -14.055  14.909  1.00 20.12           O  
ATOM   2502  OD2 ASP A 397       7.182 -13.093  13.568  1.00 20.73           O  
ATOM   2503  N   THR A 398      11.495  -9.826  14.624  1.00 15.28           N  
ATOM   2504  CA  THR A 398      12.546  -8.928  14.155  1.00 14.82           C  
ATOM   2505  C   THR A 398      13.834  -9.206  14.916  1.00 14.21           C  
ATOM   2506  O   THR A 398      14.904  -9.298  14.312  1.00 14.33           O  
ATOM   2507  CB  THR A 398      12.129  -7.463  14.301  1.00 14.90           C  
ATOM   2508  OG1 THR A 398      10.956  -7.216  13.515  1.00 16.32           O  
ATOM   2509  CG2 THR A 398      13.187  -6.546  13.699  1.00 14.76           C  
ATOM   2510  N   LEU A 399      13.720  -9.353  16.232  1.00 13.78           N  
ATOM   2511  CA  LEU A 399      14.862  -9.672  17.071  1.00 13.66           C  
ATOM   2512  C   LEU A 399      15.539 -10.952  16.571  1.00 13.57           C  
ATOM   2513  O   LEU A 399      16.754 -11.005  16.436  1.00 13.75           O  
ATOM   2514  CB  LEU A 399      14.437  -9.849  18.532  1.00 13.51           C  
ATOM   2515  CG  LEU A 399      15.522 -10.285  19.513  1.00 13.18           C  
ATOM   2516  CD1 LEU A 399      16.701  -9.308  19.495  1.00 14.43           C  
ATOM   2517  CD2 LEU A 399      14.985 -10.416  20.922  1.00 13.80           C  
ATOM   2518  N   GLU A 400      14.740 -11.970  16.273  1.00 13.78           N  
ATOM   2519  CA  GLU A 400      15.270 -13.249  15.813  1.00 14.00           C  
ATOM   2520  C   GLU A 400      15.929 -13.135  14.437  1.00 13.88           C  
ATOM   2521  O   GLU A 400      16.973 -13.733  14.207  1.00 14.88           O  
ATOM   2522  CB  GLU A 400      14.172 -14.330  15.851  1.00 13.86           C  
ATOM   2523  CG  GLU A 400      13.841 -14.724  17.291  1.00 14.27           C  
ATOM   2524  CD  GLU A 400      12.672 -15.691  17.436  1.00 17.82           C  
ATOM   2525  OE1 GLU A 400      12.267 -15.956  18.592  1.00 19.65           O  
ATOM   2526  OE2 GLU A 400      12.157 -16.175  16.414  1.00 19.33           O  
ATOM   2527  N   ASP A 401      15.343 -12.360  13.535  1.00 14.38           N  
ATOM   2528  CA  ASP A 401      15.930 -12.139  12.209  1.00 14.58           C  
ATOM   2529  C   ASP A 401      17.264 -11.389  12.330  1.00 14.33           C  
ATOM   2530  O   ASP A 401      18.215 -11.679  11.588  1.00 14.17           O  
ATOM   2531  CB  ASP A 401      15.000 -11.318  11.309  1.00 15.11           C  
ATOM   2532  CG  ASP A 401      13.761 -12.079  10.852  1.00 17.42           C  
ATOM   2533  OD1 ASP A 401      13.695 -13.318  10.999  1.00 18.38           O  
ATOM   2534  OD2 ASP A 401      12.799 -11.486  10.314  1.00 18.16           O  
ATOM   2535  N   ASN A 402      17.333 -10.425  13.250  1.00 13.54           N  
ATOM   2536  CA  ASN A 402      18.556  -9.646  13.461  1.00 13.18           C  
ATOM   2537  C   ASN A 402      19.661 -10.506  14.068  1.00 13.44           C  
ATOM   2538  O   ASN A 402      20.827 -10.355  13.710  1.00 13.29           O  
ATOM   2539  CB  ASN A 402      18.297  -8.429  14.341  1.00 13.26           C  
ATOM   2540  CG  ASN A 402      17.488  -7.358  13.635  1.00 12.69           C  
ATOM   2541  OD1 ASN A 402      17.406  -7.336  12.407  1.00 11.92           O  
ATOM   2542  ND2 ASN A 402      16.897  -6.450  14.412  1.00 13.70           N  
ATOM   2543  N   ARG A 403      19.282 -11.411  14.972  1.00 13.40           N  
ATOM   2544  CA  ARG A 403      20.240 -12.335  15.583  1.00 14.12           C  
ATOM   2545  C   ARG A 403      20.830 -13.223  14.483  1.00 14.73           C  
ATOM   2546  O   ARG A 403      22.048 -13.394  14.396  1.00 14.29           O  
ATOM   2547  CB  ARG A 403      19.560 -13.179  16.669  1.00 14.17           C  
ATOM   2548  CG  ARG A 403      20.505 -14.064  17.453  1.00 15.05           C  
ATOM   2549  CD  ARG A 403      20.709 -15.445  16.825  1.00 16.53           C  
ATOM   2550  NE  ARG A 403      21.511 -16.315  17.682  1.00 17.62           N  
ATOM   2551  CZ  ARG A 403      22.112 -17.433  17.274  1.00 21.30           C  
ATOM   2552  NH1 ARG A 403      22.022 -17.840  16.014  1.00 22.53           N  
ATOM   2553  NH2 ARG A 403      22.823 -18.150  18.132  1.00 21.65           N  
ATOM   2554  N   GLU A 404      19.964 -13.756  13.629  1.00 15.19           N  
ATOM   2555  CA  GLU A 404      20.391 -14.597  12.507  1.00 16.18           C  
ATOM   2556  C   GLU A 404      21.300 -13.821  11.542  1.00 15.54           C  
ATOM   2557  O   GLU A 404      22.271 -14.361  11.026  1.00 14.80           O  
ATOM   2558  CB  GLU A 404      19.162 -15.125  11.767  1.00 16.90           C  
ATOM   2559  CG  GLU A 404      19.440 -15.897  10.496  1.00 20.41           C  
ATOM   2560  CD  GLU A 404      20.278 -17.133  10.724  1.00 25.65           C  
ATOM   2561  OE1 GLU A 404      20.134 -17.770  11.806  1.00 28.09           O  
ATOM   2562  OE2 GLU A 404      21.082 -17.463   9.817  1.00 29.73           O  
ATOM   2563  N   TRP A 405      20.978 -12.555  11.300  1.00 14.72           N  
ATOM   2564  CA  TRP A 405      21.780 -11.745  10.393  1.00 14.25           C  
ATOM   2565  C   TRP A 405      23.204 -11.569  10.930  1.00 14.06           C  
ATOM   2566  O   TRP A 405      24.190 -11.806  10.210  1.00 14.78           O  
ATOM   2567  CB  TRP A 405      21.135 -10.380  10.158  1.00 14.19           C  
ATOM   2568  CG  TRP A 405      21.892  -9.585   9.156  1.00 13.30           C  
ATOM   2569  CD1 TRP A 405      21.758  -9.639   7.812  1.00 13.41           C  
ATOM   2570  CD2 TRP A 405      22.930  -8.633   9.421  1.00 12.35           C  
ATOM   2571  NE1 TRP A 405      22.641  -8.775   7.215  1.00 13.54           N  
ATOM   2572  CE2 TRP A 405      23.372  -8.141   8.183  1.00 12.71           C  
ATOM   2573  CE3 TRP A 405      23.526  -8.146  10.586  1.00 12.47           C  
ATOM   2574  CZ2 TRP A 405      24.372  -7.179   8.072  1.00 12.69           C  
ATOM   2575  CZ3 TRP A 405      24.519  -7.179  10.481  1.00 12.53           C  
ATOM   2576  CH2 TRP A 405      24.938  -6.717   9.232  1.00 13.38           C  
ATOM   2577  N   TYR A 406      23.322 -11.178  12.194  1.00 14.17           N  
ATOM   2578  CA  TYR A 406      24.635 -10.976  12.809  1.00 14.32           C  
ATOM   2579  C   TYR A 406      25.417 -12.293  12.851  1.00 14.95           C  
ATOM   2580  O   TYR A 406      26.618 -12.310  12.585  1.00 15.78           O  
ATOM   2581  CB  TYR A 406      24.519 -10.367  14.208  1.00 14.48           C  
ATOM   2582  CG  TYR A 406      24.698  -8.859  14.219  1.00 13.73           C  
ATOM   2583  CD1 TYR A 406      25.946  -8.292  14.014  1.00 14.09           C  
ATOM   2584  CD2 TYR A 406      23.616  -7.999  14.417  1.00 13.85           C  
ATOM   2585  CE1 TYR A 406      26.124  -6.910  14.030  1.00 14.19           C  
ATOM   2586  CE2 TYR A 406      23.785  -6.617  14.421  1.00 14.19           C  
ATOM   2587  CZ  TYR A 406      25.038  -6.078  14.229  1.00 14.49           C  
ATOM   2588  OH  TYR A 406      25.224  -4.706  14.229  1.00 13.48           O  
ATOM   2589  N   GLN A 407      24.720 -13.383  13.143  1.00 15.66           N  
ATOM   2590  CA  GLN A 407      25.342 -14.708  13.189  1.00 16.59           C  
ATOM   2591  C   GLN A 407      25.878 -15.095  11.819  1.00 17.38           C  
ATOM   2592  O   GLN A 407      26.954 -15.681  11.716  1.00 17.75           O  
ATOM   2593  CB  GLN A 407      24.338 -15.768  13.657  1.00 16.52           C  
ATOM   2594  CG  GLN A 407      24.940 -17.172  13.813  1.00 18.07           C  
ATOM   2595  CD  GLN A 407      25.605 -17.365  15.159  1.00 19.30           C  
ATOM   2596  OE1 GLN A 407      26.447 -16.572  15.560  1.00 19.30           O  
ATOM   2597  NE2 GLN A 407      25.213 -18.419  15.871  1.00 24.12           N  
ATOM   2598  N   SER A 408      25.139 -14.755  10.768  1.00 18.42           N  
ATOM   2599  CA  SER A 408      25.540 -15.090   9.401  1.00 19.64           C  
ATOM   2600  C   SER A 408      26.830 -14.403   8.954  1.00 20.42           C  
ATOM   2601  O   SER A 408      27.484 -14.872   8.011  1.00 20.61           O  
ATOM   2602  CB  SER A 408      24.408 -14.791   8.410  1.00 19.90           C  
ATOM   2603  OG  SER A 408      24.297 -13.398   8.137  1.00 20.46           O  
ATOM   2604  N   THR A 409      27.195 -13.300   9.603  1.00 21.01           N  
ATOM   2605  CA  THR A 409      28.413 -12.571   9.242  1.00 22.50           C  
ATOM   2606  C   THR A 409      29.680 -13.128   9.894  1.00 23.42           C  
ATOM   2607  O   THR A 409      30.785 -12.726   9.525  1.00 24.78           O  
ATOM   2608  CB  THR A 409      28.304 -11.070   9.607  1.00 22.37           C  
ATOM   2609  OG1 THR A 409      28.329 -10.907  11.031  1.00 22.86           O  
ATOM   2610  CG2 THR A 409      26.964 -10.458   9.171  1.00 22.09           C  
ATOM   2611  N   ILE A 410      29.528 -14.045  10.848  1.00 24.16           N  
ATOM   2612  CA  ILE A 410      30.678 -14.580  11.585  1.00 24.79           C  
ATOM   2613  C   ILE A 410      31.530 -15.587  10.785  1.00 25.53           C  
ATOM   2614  O   ILE A 410      32.749 -15.430  10.756  1.00 26.16           O  
ATOM   2615  CB  ILE A 410      30.258 -15.144  12.967  1.00 24.35           C  
ATOM   2616  CG1 ILE A 410      29.457 -14.087  13.744  1.00 23.60           C  
ATOM   2617  CG2 ILE A 410      31.497 -15.540  13.770  1.00 24.76           C  
ATOM   2618  CD1 ILE A 410      29.012 -14.517  15.103  1.00 22.84           C  
ATOM   2619  N   PRO A 411      30.936 -16.609  10.163  1.00 26.35           N  
ATOM   2620  CA  PRO A 411      31.730 -17.559   9.365  1.00 27.12           C  
ATOM   2621  C   PRO A 411      32.371 -16.904   8.146  1.00 27.79           C  
ATOM   2622  O   PRO A 411      33.527 -17.241   7.872  1.00 29.32           O  
ATOM   2623  CB  PRO A 411      30.702 -18.605   8.910  1.00 27.11           C  
ATOM   2624  CG  PRO A 411      29.530 -18.428   9.796  1.00 27.10           C  
ATOM   2625  CD  PRO A 411      29.507 -16.970  10.160  1.00 26.43           C  
TER    2626      PRO A 411 
HETATM 2627  P   AMP A1003      22.224   1.549  29.640  1.00 17.99           P  
HETATM 2628  O1P AMP A1003      22.476   2.349  30.871  1.00 14.35           O  
HETATM 2629  O2P AMP A1003      21.231   2.114  28.596  1.00 11.62           O1-
HETATM 2630  O3P AMP A1003      23.600   1.385  28.939  1.00 18.70           O1-
HETATM 2631  O5' AMP A1003      21.818   0.054  30.073  1.00 19.18           O  
HETATM 2632  C5' AMP A1003      21.732  -0.958  29.095  1.00 19.81           C  
HETATM 2633  C4' AMP A1003      22.987  -1.834  29.036  1.00 22.03           C  
HETATM 2634  O4' AMP A1003      22.699  -2.904  28.155  1.00 22.01           O  
HETATM 2635  C3' AMP A1003      24.224  -1.154  28.457  1.00 24.00           C  
HETATM 2636  O3' AMP A1003      25.046  -0.606  29.460  1.00 26.51           O  
HETATM 2637  C2' AMP A1003      24.944  -2.225  27.688  1.00 24.12           C  
HETATM 2638  O2' AMP A1003      25.844  -2.950  28.494  1.00 27.22           O  
HETATM 2639  C1' AMP A1003      23.802  -3.135  27.286  1.00 22.23           C  
HETATM 2640  N9  AMP A1003      23.438  -2.926  25.873  1.00 19.57           N  
HETATM 2641  C8  AMP A1003      22.425  -2.192  25.311  1.00 18.32           C  
HETATM 2642  N7  AMP A1003      22.492  -2.349  23.964  1.00 17.89           N  
HETATM 2643  C5  AMP A1003      23.525  -3.173  23.667  1.00 17.58           C  
HETATM 2644  C6  AMP A1003      24.050  -3.690  22.483  1.00 17.21           C  
HETATM 2645  N6  AMP A1003      23.535  -3.402  21.296  1.00 17.96           N  
HETATM 2646  N1  AMP A1003      25.141  -4.527  22.550  1.00 18.30           N  
HETATM 2647  C2  AMP A1003      25.701  -4.868  23.755  1.00 18.20           C  
HETATM 2648  N3  AMP A1003      25.185  -4.366  24.925  1.00 18.50           N  
HETATM 2649  C4  AMP A1003      24.119  -3.534  24.868  1.00 18.77           C  
TER    2650      AMP A1003 
HETATM 2651  C   LIG d   1      27.235 -11.105  28.211  0.00  0.00      1tb7 C  
HETATM 2652  C   LIG d   1      26.094 -10.877  29.095  0.00  0.00      1tb7 C  
HETATM 2653  O   LIG d   1      26.251  -9.730  29.787  0.00  0.00      1tb7 O  
HETATM 2654  C   LIG d   1      27.436  -9.224  29.386  0.00  0.00      1tb7 C  
HETATM 2655  C   LIG d   1      28.070 -10.085  28.386  0.00  0.00      1tb7 C  
HETATM 2656  O   LIG d   1      25.151 -11.629  29.177  0.00  0.00      1tb7 O  
HETATM 2657  C   LIG d   1      27.959  -8.073  29.850  0.00  0.00      1tb7 C  
HETATM 2658  O   LIG d   1      29.133  -7.589  29.434  0.00  0.00      1tb7 O  
HETATM 2659  C   LIG d   1      29.267  -6.416  30.053  0.00  0.00      1tb7 C  
HETATM 2660  C   LIG d   1      28.069  -5.953  30.838  0.00  0.00      1tb7 C  
HETATM 2661  C   LIG d   1      27.238  -7.240  30.882  0.00  0.00      1tb7 C  
HETATM 2662  C   LIG d   1      30.406  -5.700  29.981  0.00  0.00      1tb7 C  
HETATM 2663  C   LIG d   1      30.647  -4.371  30.676  0.00  0.00      1tb7 C  
HETATM 2664  C   LIG d   1      29.457  -3.408  30.909  0.00  0.00      1tb7 C  
HETATM 2665  N   LIG d   1      28.301  -3.555  29.897  0.00  0.00      1tb7 N1+
HETATM 2666  C   LIG d   1      27.353  -4.750  30.188  0.00  0.00      1tb7 C  
HETATM 2667  C   LIG d   1      27.522  -2.240  29.545  0.00  0.00      1tb7 C  
HETATM 2668  C   LIG d   1      26.149  -2.652  28.980  0.00  0.00      1tb7 C  
HETATM 2669  C   LIG d   1      26.248  -3.845  28.044  0.00  0.00      1tb7 C  
HETATM 2670  C   LIG d   1      26.528  -5.093  28.909  0.00  0.00      1tb7 C  
HETATM 2671  C   LIG d   1      27.397  -1.108  30.632  0.00  0.00      1tb7 C  
HETATM 2672  C   LIG d   1      26.087  -1.075  31.500  0.00  0.00      1tb7 C  
HETATM 2673  C   LIG d   1      27.426 -12.273  27.281  0.00  0.00      1tb7 C  
HETATM 2674  C   LIG d   1      27.290  -7.888  32.261  0.00  0.00      1tb7 C  
HETATM 2675  C   LIG d   1      26.090  -2.253  32.517  0.00  0.00      1tb7 C  
HETATM 2676  H   LIG d   1      28.804  -3.819  28.965  0.00  0.00      1tb7 H  
HETATM 2677  C   LIG d   1      25.765  -1.863  33.969  0.00  0.00      1tb7 C  
HETATM 2678  C   LIG d   1      26.473  -0.557  34.346  0.00  0.00      1tb7 C  
HETATM 2679  C   LIG d   1      25.764   0.283  32.126  0.00  0.00      1tb7 C  
HETATM 2680  C   LIG d   1      25.992   0.537  33.428  0.00  0.00      1tb7 C  
HETATM 2681  C   LIG d   1      24.920  -3.814  27.250  0.00  0.00      1tb7 C  
HETATM 2682  C   LIG d   1      24.242  -2.444  27.568  0.00  0.00      1tb7 C  
HETATM 2683  C   LIG d   1      25.433  -1.635  28.109  0.00  0.00      1tb7 C  
HETATM 2684  C   LIG d   1      23.123  -2.623  28.626  0.00  0.00      1tb7 C  
HETATM 2685  C   LIG d   1      23.514  -1.619  26.479  0.00  0.00      1tb7 C  
HETATM 2686  C   LIG d   1      22.084  -1.522  28.428  0.00  0.00      1tb7 C  
HETATM 2687  C   LIG d   1      22.054  -1.482  26.904  0.00  0.00      1tb7 C  
HETATM 2688  C   LIG d   1      25.145   1.357  31.251  0.00  0.00      1tb7 C  
HETATM 2689  C   LIG d   1      22.438  -0.180  29.086  0.00  0.00      1tb7 C  
HETATM 2690  S   LIG d   1      23.349   1.437  31.512  0.00  0.00      1tb7 S  
HETATM 2691  S   LIG d   1      22.689  -0.392  30.877  0.00  0.00      1tb7 S  
HETATM 2692  O   LIG d   1      29.237  -9.893  27.777  0.00  0.00      1tb7 O  
HETATM 2693  C   LIG d   1      30.297 -10.610  28.390  0.00  0.00      1tb7 C  
HETATM 2694  O   LIG d   1      27.572   0.123  29.954  0.00  0.00      1tb7 O  
HETATM 2695  H   LIG d   1      28.526   0.295  29.913  0.00  0.00      1tb7 H  
HETATM 2696  C   LIG d   1      25.157  -4.058  25.795  0.00  0.00      1tb7 C  
HETATM 2697  C   LIG d   1      24.454  -3.311  24.834  0.00  0.00      1tb7 C  
HETATM 2698  C   LIG d   1      24.678  -3.541  23.464  0.00  0.00      1tb7 C  
HETATM 2699  C   LIG d   1      25.605  -4.517  23.058  0.00  0.00      1tb7 C  
HETATM 2700  C   LIG d   1      26.307  -5.265  24.019  0.00  0.00      1tb7 C  
HETATM 2701  C   LIG d   1      26.084  -5.035  25.388  0.00  0.00      1tb7 C  
HETATM 2702  C   LIG d   1      26.198  -2.976  34.918  0.00  0.00      1tb7 C  
HETATM 2703  C   LIG d   1      27.508  -2.652  35.624  0.00  0.00      1tb7 C  
HETATM 2704  C   LIG d   1      27.864  -4.003  36.224  0.00  0.00      1tb7 C  
HETATM 2705  C   LIG d   1      27.509  -5.006  35.126  0.00  0.00      1tb7 C  
HETATM 2706  C   LIG d   1      26.549  -4.270  34.190  0.00  0.00      1tb7 C  
TER    2707      LIG d   1 
CONECT 2627 2628 2629 2630 2631
CONECT 2628 2627
CONECT 2629 2627
CONECT 2630 2627
CONECT 2631 2627 2632
CONECT 2632 2631 2633
CONECT 2633 2632 2634 2635
CONECT 2634 2633 2639
CONECT 2635 2633 2636 2637
CONECT 2636 2635
CONECT 2637 2635 2638 2639
CONECT 2638 2637
CONECT 2639 2634 2637 2640
CONECT 2640 2639 2641 2649
CONECT 2641 2640 2642
CONECT 2642 2641 2643
CONECT 2643 2642 2644 2649
CONECT 2644 2643 2645 2646
CONECT 2645 2644
CONECT 2646 2644 2647
CONECT 2647 2646 2648
CONECT 2648 2647 2649
CONECT 2649 2640 2643 2648
CONECT 2651 2652 2655 2673
CONECT 2652 2651 2653 2656
CONECT 2653 2652 2654
CONECT 2654 2653 2657 2655
CONECT 2655 2651 2654 2692
CONECT 2656 2652
CONECT 2657 2654 2658 2661
CONECT 2658 2657 2659
CONECT 2659 2658 2662 2660
CONECT 2660 2659 2661 2666
CONECT 2661 2657 2660 2674
CONECT 2662 2659 2663
CONECT 2663 2662 2664
CONECT 2664 2663 2665
CONECT 2665 2664 2676 2667 2666
CONECT 2666 2660 2665 2670
CONECT 2667 2665 2668 2671
CONECT 2668 2667 2683 2669
CONECT 2669 2668 2681 2670
CONECT 2670 2666 2669
CONECT 2671 2667 2672 2694
CONECT 2672 2671 2675 2679
CONECT 2673 2651
CONECT 2674 2661
CONECT 2675 2672 2677
CONECT 2676 2665
CONECT 2677 2675 2678 2702
CONECT 2678 2677 2680
CONECT 2679 2672 2688 2680
CONECT 2680 2678 2679
CONECT 2681 2669 2682 2696
CONECT 2682 2681 2683 2685 2684
CONECT 2683 2668 2682
CONECT 2684 2682 2686
CONECT 2685 2682 2687
CONECT 2686 2684 2689 2687
CONECT 2687 2685 2686
CONECT 2688 2679 2690
CONECT 2689 2686 2691
CONECT 2690 2688 2691
CONECT 2691 2689 2690
CONECT 2692 2655 2693
CONECT 2693 2692
CONECT 2694 2671 2695
CONECT 2695 2694
CONECT 2696 2681 2697 2701
CONECT 2697 2696 2698
CONECT 2698 2697 2699
CONECT 2699 2698 2700
CONECT 2700 2699 2701
CONECT 2701 2696 2700
CONECT 2702 2677 2706 2703
CONECT 2703 2702 2704
CONECT 2704 2703 2705
CONECT 2705 2704 2706
CONECT 2706 2702 2705
END
