# Supplementary material for: A strategy to find novel candidate anti-Alzheimer’s disease drugs by constructing interaction networks between drug targets and natural compounds in medical plants
Source: PeerJ. 2018 May 11;6:e4756. doi: 10.7717/peerj.4756 (PMC5951129; doi:10.7717/peerj.4756)
Supplement: Data S1 — (A) Docking results of 30 proteins with TCM compounds (B) PDB coordinates (C) TCM_compounds_2D_structures (D) Top0.5%_TCM_compounds_3D_structures [file peerj-06-4756-s036.zip › Raw_Data/PDB coordinates/1tn6.pdb]

REMARK   Accelrys Discovery Studio PDB file
REMARK   Created:  Wed Mar 07 16:24:09 �й���׼ʱ�� 2018
CRYST1  178.474  178.474   64.697  90.00  90.00 120.00 P61        
ATOM      1  N   SER B 515       6.322 111.581  34.800  1.00 41.79           N1+
ATOM      2  CA  SER B 515       6.269 112.717  33.837  1.00 41.14           C  
ATOM      3  C   SER B 515       6.264 114.063  34.559  1.00 40.26           C  
ATOM      4  O   SER B 515       6.374 114.122  35.786  1.00 41.03           O  
ATOM      5  CB  SER B 515       5.025 112.591  32.954  1.00 41.65           C  
ATOM      6  OG  SER B 515       3.862 112.404  33.739  1.00 43.34           O  
ATOM      7  N   SER B 516       6.144 115.144  33.796  1.00 37.83           N  
ATOM      8  CA  SER B 516       6.137 116.474  34.387  1.00 35.32           C  
ATOM      9  C   SER B 516       4.780 117.154  34.253  1.00 32.23           C  
ATOM     10  O   SER B 516       3.943 116.747  33.445  1.00 32.24           O  
ATOM     11  CB  SER B 516       7.218 117.345  33.735  1.00 36.54           C  
ATOM     12  OG  SER B 516       6.964 117.550  32.358  1.00 38.13           O  
ATOM     13  N   PRO B 517       4.535 118.191  35.068  1.00 29.26           N  
ATOM     14  CA  PRO B 517       3.253 118.894  34.986  1.00 26.21           C  
ATOM     15  C   PRO B 517       3.088 119.473  33.581  1.00 24.32           C  
ATOM     16  O   PRO B 517       4.077 119.712  32.884  1.00 22.71           O  
ATOM     17  CB  PRO B 517       3.376 119.964  36.072  1.00 26.70           C  
ATOM     18  CG  PRO B 517       4.858 120.196  36.167  1.00 28.50           C  
ATOM     19  CD  PRO B 517       5.409 118.800  36.085  1.00 28.55           C  
ATOM     20  N   VAL B 518       1.844 119.690  33.165  1.00 21.85           N  
ATOM     21  CA  VAL B 518       1.571 120.208  31.825  1.00 20.91           C  
ATOM     22  C   VAL B 518       2.141 121.595  31.543  1.00 20.47           C  
ATOM     23  O   VAL B 518       2.276 121.990  30.380  1.00 20.57           O  
ATOM     24  CB  VAL B 518       0.049 120.248  31.543  1.00 20.94           C  
ATOM     25  CG1 VAL B 518      -0.538 118.849  31.666  1.00 22.25           C  
ATOM     26  CG2 VAL B 518      -0.641 121.210  32.507  1.00 20.74           C  
ATOM     27  N   TRP B 519       2.487 122.330  32.596  1.00 19.46           N  
ATOM     28  CA  TRP B 519       3.014 123.679  32.430  1.00 19.36           C  
ATOM     29  C   TRP B 519       4.534 123.793  32.331  1.00 19.11           C  
ATOM     30  O   TRP B 519       5.078 124.897  32.302  1.00 19.09           O  
ATOM     31  CB  TRP B 519       2.492 124.594  33.545  1.00 19.67           C  
ATOM     32  CG  TRP B 519       2.503 123.978  34.910  1.00 19.24           C  
ATOM     33  CD1 TRP B 519       1.433 123.462  35.585  1.00 19.88           C  
ATOM     34  CD2 TRP B 519       3.638 123.808  35.765  1.00 19.57           C  
ATOM     35  NE1 TRP B 519       1.832 122.983  36.812  1.00 20.53           N  
ATOM     36  CE2 TRP B 519       3.183 123.181  36.948  1.00 20.01           C  
ATOM     37  CE3 TRP B 519       5.000 124.122  35.647  1.00 19.04           C  
ATOM     38  CZ2 TRP B 519       4.038 122.865  38.008  1.00 20.05           C  
ATOM     39  CZ3 TRP B 519       5.854 123.807  36.703  1.00 18.97           C  
ATOM     40  CH2 TRP B 519       5.367 123.183  37.869  1.00 20.26           C  
ATOM     41  N   SER B 520       5.221 122.658  32.296  1.00 19.05           N  
ATOM     42  CA  SER B 520       6.669 122.667  32.139  1.00 19.19           C  
ATOM     43  C   SER B 520       7.006 121.575  31.143  1.00 19.49           C  
ATOM     44  O   SER B 520       6.504 120.454  31.238  1.00 20.01           O  
ATOM     45  CB  SER B 520       7.392 122.414  33.466  1.00 19.61           C  
ATOM     46  OG  SER B 520       8.789 122.627  33.306  1.00 19.83           O  
ATOM     47  N   GLU B 521       7.842 121.907  30.170  1.00 19.27           N  
ATOM     48  CA  GLU B 521       8.223 120.941  29.153  1.00 19.35           C  
ATOM     49  C   GLU B 521       9.729 120.990  28.938  1.00 19.15           C  
ATOM     50  O   GLU B 521      10.252 121.942  28.366  1.00 18.22           O  
ATOM     51  CB  GLU B 521       7.476 121.250  27.846  1.00 20.57           C  
ATOM     52  CG  GLU B 521       7.852 120.359  26.670  1.00 22.71           C  
ATOM     53  CD  GLU B 521       6.828 120.409  25.545  1.00 25.08           C  
ATOM     54  OE1 GLU B 521       6.512 121.514  25.055  1.00 23.63           O  
ATOM     55  OE2 GLU B 521       6.337 119.331  25.151  1.00 27.85           O  
ATOM     56  N   PRO B 522      10.450 119.970  29.428  1.00 19.64           N  
ATOM     57  CA  PRO B 522      11.907 119.911  29.278  1.00 19.16           C  
ATOM     58  C   PRO B 522      12.316 120.026  27.810  1.00 18.73           C  
ATOM     59  O   PRO B 522      11.650 119.482  26.927  1.00 18.43           O  
ATOM     60  CB  PRO B 522      12.256 118.554  29.878  1.00 20.46           C  
ATOM     61  CG  PRO B 522      11.222 118.407  30.971  1.00 20.44           C  
ATOM     62  CD  PRO B 522       9.961 118.858  30.266  1.00 20.38           C  
ATOM     63  N   LEU B 523      13.409 120.737  27.556  1.00 17.15           N  
ATOM     64  CA  LEU B 523      13.884 120.922  26.190  1.00 16.69           C  
ATOM     65  C   LEU B 523      15.257 120.297  25.961  1.00 16.32           C  
ATOM     66  O   LEU B 523      16.109 120.286  26.849  1.00 16.53           O  
ATOM     67  CB  LEU B 523      13.935 122.415  25.845  1.00 15.60           C  
ATOM     68  CG  LEU B 523      12.607 123.184  25.883  1.00 16.06           C  
ATOM     69  CD1 LEU B 523      12.865 124.649  25.576  1.00 16.33           C  
ATOM     70  CD2 LEU B 523      11.618 122.586  24.884  1.00 16.02           C  
ATOM     71  N   TYR B 524      15.448 119.775  24.755  1.00 16.07           N  
ATOM     72  CA  TYR B 524      16.698 119.137  24.350  1.00 16.76           C  
ATOM     73  C   TYR B 524      17.865 120.113  24.454  1.00 16.90           C  
ATOM     74  O   TYR B 524      18.938 119.770  24.962  1.00 17.52           O  
ATOM     75  CB  TYR B 524      16.557 118.657  22.901  1.00 16.63           C  
ATOM     76  CG  TYR B 524      17.800 118.052  22.284  1.00 16.50           C  
ATOM     77  CD1 TYR B 524      18.204 116.756  22.604  1.00 17.35           C  
ATOM     78  CD2 TYR B 524      18.538 118.759  21.335  1.00 17.19           C  
ATOM     79  CE1 TYR B 524      19.310 116.174  21.984  1.00 18.00           C  
ATOM     80  CE2 TYR B 524      19.648 118.190  20.712  1.00 17.91           C  
ATOM     81  CZ  TYR B 524      20.024 116.897  21.037  1.00 17.95           C  
ATOM     82  OH  TYR B 524      21.095 116.319  20.396  1.00 17.81           O  
ATOM     83  N   SER B 525      17.647 121.333  23.974  1.00 16.66           N  
ATOM     84  CA  SER B 525      18.681 122.364  23.979  1.00 18.40           C  
ATOM     85  C   SER B 525      19.052 122.863  25.364  1.00 19.30           C  
ATOM     86  O   SER B 525      20.041 123.583  25.519  1.00 19.36           O  
ATOM     87  CB  SER B 525      18.238 123.548  23.122  1.00 19.15           C  
ATOM     88  OG  SER B 525      17.948 123.118  21.808  1.00 21.02           O  
ATOM     89  N   LEU B 526      18.266 122.479  26.364  1.00 20.09           N  
ATOM     90  CA  LEU B 526      18.520 122.902  27.736  1.00 22.02           C  
ATOM     91  C   LEU B 526      19.107 121.811  28.629  1.00 22.43           C  
ATOM     92  O   LEU B 526      19.410 122.066  29.796  1.00 23.62           O  
ATOM     93  CB  LEU B 526      17.229 123.444  28.362  1.00 22.40           C  
ATOM     94  CG  LEU B 526      16.706 124.743  27.742  1.00 22.89           C  
ATOM     95  CD1 LEU B 526      15.404 125.176  28.414  1.00 23.25           C  
ATOM     96  CD2 LEU B 526      17.767 125.817  27.895  1.00 23.87           C  
ATOM     97  N   ARG B 527      19.266 120.602  28.098  1.00 23.27           N  
ATOM     98  CA  ARG B 527      19.842 119.508  28.882  1.00 24.42           C  
ATOM     99  C   ARG B 527      21.258 119.911  29.290  1.00 24.66           C  
ATOM    100  O   ARG B 527      21.951 120.605  28.544  1.00 23.84           O  
ATOM    101  CB  ARG B 527      19.902 118.214  28.059  1.00 26.28           C  
ATOM    102  CG  ARG B 527      18.547 117.665  27.626  1.00 29.06           C  
ATOM    103  CD  ARG B 527      18.695 116.393  26.792  1.00 32.07           C  
ATOM    104  NE  ARG B 527      17.403 115.907  26.312  1.00 35.58           N  
ATOM    105  CZ  ARG B 527      17.235 114.836  25.539  1.00 36.80           C  
ATOM    106  NH1 ARG B 527      18.282 114.120  25.147  1.00 37.30           N  
ATOM    107  NH2 ARG B 527      16.016 114.487  25.150  1.00 37.61           N  
ATOM    108  N   PRO B 528      21.712 119.481  30.479  1.00 25.20           N  
ATOM    109  CA  PRO B 528      23.067 119.856  30.890  1.00 25.29           C  
ATOM    110  C   PRO B 528      24.143 119.345  29.941  1.00 24.42           C  
ATOM    111  O   PRO B 528      25.153 120.013  29.725  1.00 24.60           O  
ATOM    112  CB  PRO B 528      23.181 119.257  32.293  1.00 25.86           C  
ATOM    113  CG  PRO B 528      22.300 118.057  32.219  1.00 26.28           C  
ATOM    114  CD  PRO B 528      21.091 118.586  31.470  1.00 26.01           C  
ATOM    115  N   GLU B 529      23.925 118.170  29.361  1.00 24.15           N  
ATOM    116  CA  GLU B 529      24.911 117.614  28.450  1.00 24.04           C  
ATOM    117  C   GLU B 529      24.945 118.340  27.107  1.00 23.04           C  
ATOM    118  O   GLU B 529      25.841 118.108  26.294  1.00 21.80           O  
ATOM    119  CB  GLU B 529      24.671 116.113  28.231  1.00 26.11           C  
ATOM    120  CG  GLU B 529      23.361 115.728  27.551  1.00 28.65           C  
ATOM    121  CD  GLU B 529      22.218 115.500  28.524  1.00 30.85           C  
ATOM    122  OE1 GLU B 529      21.291 114.736  28.170  1.00 32.91           O  
ATOM    123  OE2 GLU B 529      22.235 116.081  29.631  1.00 30.69           O  
ATOM    124  N   HIS B 530      23.987 119.230  26.875  1.00 21.18           N  
ATOM    125  CA  HIS B 530      23.969 119.951  25.609  1.00 20.64           C  
ATOM    126  C   HIS B 530      25.180 120.876  25.490  1.00 20.60           C  
ATOM    127  O   HIS B 530      25.624 121.181  24.385  1.00 19.50           O  
ATOM    128  CB  HIS B 530      22.671 120.751  25.454  1.00 20.10           C  
ATOM    129  CG  HIS B 530      22.431 121.230  24.056  1.00 19.12           C  
ATOM    130  ND1 HIS B 530      22.624 122.539  23.673  1.00 19.84           N  
ATOM    131  CD2 HIS B 530      22.049 120.564  22.940  1.00 18.47           C  
ATOM    132  CE1 HIS B 530      22.371 122.661  22.381  1.00 18.38           C  
ATOM    133  NE2 HIS B 530      22.021 121.475  21.913  1.00 19.48           N  
ATOM    134  N   ALA B 531      25.726 121.308  26.626  1.00 20.88           N  
ATOM    135  CA  ALA B 531      26.895 122.188  26.607  1.00 21.03           C  
ATOM    136  C   ALA B 531      28.095 121.509  25.941  1.00 21.09           C  
ATOM    137  O   ALA B 531      28.971 122.183  25.395  1.00 20.72           O  
ATOM    138  CB  ALA B 531      27.260 122.622  28.034  1.00 22.20           C  
ATOM    139  N   ARG B 532      28.133 120.179  25.975  1.00 21.63           N  
ATOM    140  CA  ARG B 532      29.234 119.433  25.367  1.00 23.15           C  
ATOM    141  C   ARG B 532      29.210 119.553  23.845  1.00 22.68           C  
ATOM    142  O   ARG B 532      30.176 119.187  23.174  1.00 21.91           O  
ATOM    143  CB  ARG B 532      29.150 117.944  25.713  1.00 26.16           C  
ATOM    144  CG  ARG B 532      29.107 117.594  27.186  1.00 30.03           C  
ATOM    145  CD  ARG B 532      28.773 116.113  27.318  1.00 33.19           C  
ATOM    146  NE  ARG B 532      28.402 115.720  28.674  1.00 36.79           N  
ATOM    147  CZ  ARG B 532      27.791 114.576  28.970  1.00 38.13           C  
ATOM    148  NH1 ARG B 532      27.482 113.719  28.003  1.00 38.78           N  
ATOM    149  NH2 ARG B 532      27.488 114.285  30.228  1.00 39.39           N  
ATOM    150  N   GLU B 533      28.102 120.053  23.305  1.00 20.96           N  
ATOM    151  CA  GLU B 533      27.965 120.181  21.861  1.00 21.38           C  
ATOM    152  C   GLU B 533      28.536 121.482  21.307  1.00 20.79           C  
ATOM    153  O   GLU B 533      28.451 121.733  20.103  1.00 20.38           O  
ATOM    154  CB  GLU B 533      26.492 120.047  21.454  1.00 22.12           C  
ATOM    155  CG  GLU B 533      25.827 118.746  21.897  1.00 23.78           C  
ATOM    156  CD  GLU B 533      26.604 117.509  21.480  1.00 26.84           C  
ATOM    157  OE1 GLU B 533      27.142 117.496  20.355  1.00 28.47           O  
ATOM    158  OE2 GLU B 533      26.672 116.542  22.270  1.00 28.73           O  
ATOM    159  N   ARG B 534      29.110 122.312  22.177  1.00 19.97           N  
ATOM    160  CA  ARG B 534      29.707 123.565  21.728  1.00 20.36           C  
ATOM    161  C   ARG B 534      30.899 123.224  20.838  1.00 20.08           C  
ATOM    162  O   ARG B 534      31.508 122.160  20.969  1.00 20.05           O  
ATOM    163  CB  ARG B 534      30.177 124.420  22.919  1.00 21.25           C  
ATOM    164  CG  ARG B 534      29.051 125.072  23.727  1.00 22.33           C  
ATOM    165  CD  ARG B 534      28.318 126.145  22.928  1.00 23.16           C  
ATOM    166  NE  ARG B 534      29.047 127.412  22.841  1.00 24.86           N  
ATOM    167  CZ  ARG B 534      29.047 128.352  23.785  1.00 25.48           C  
ATOM    168  NH1 ARG B 534      28.360 128.182  24.906  1.00 26.10           N  
ATOM    169  NH2 ARG B 534      29.722 129.478  23.601  1.00 25.91           N  
ATOM    170  N   LEU B 535      31.226 124.136  19.935  1.00 19.81           N  
ATOM    171  CA  LEU B 535      32.329 123.939  19.005  1.00 20.75           C  
ATOM    172  C   LEU B 535      33.675 123.636  19.660  1.00 20.91           C  
ATOM    173  O   LEU B 535      34.045 124.242  20.664  1.00 21.14           O  
ATOM    174  CB  LEU B 535      32.487 125.185  18.129  1.00 20.80           C  
ATOM    175  CG  LEU B 535      33.644 125.171  17.126  1.00 21.27           C  
ATOM    176  CD1 LEU B 535      33.358 124.135  16.051  1.00 21.62           C  
ATOM    177  CD2 LEU B 535      33.814 126.552  16.508  1.00 22.13           C  
ATOM    178  N   GLN B 536      34.398 122.680  19.090  1.00 20.50           N  
ATOM    179  CA  GLN B 536      35.734 122.350  19.570  1.00 20.95           C  
ATOM    180  C   GLN B 536      36.623 122.799  18.420  1.00 20.72           C  
ATOM    181  O   GLN B 536      36.646 122.159  17.370  1.00 20.40           O  
ATOM    182  CB  GLN B 536      35.867 120.844  19.816  1.00 21.55           C  
ATOM    183  CG  GLN B 536      35.178 120.397  21.098  1.00 23.35           C  
ATOM    184  CD  GLN B 536      35.225 118.899  21.310  1.00 24.10           C  
ATOM    185  OE1 GLN B 536      34.209 118.211  21.198  1.00 26.46           O  
ATOM    186  NE2 GLN B 536      36.407 118.382  21.616  1.00 24.16           N  
ATOM    187  N   ASP B 537      37.330 123.913  18.603  1.00 20.80           N  
ATOM    188  CA  ASP B 537      38.177 124.436  17.536  1.00 20.81           C  
ATOM    189  C   ASP B 537      39.594 123.882  17.493  1.00 21.02           C  
ATOM    190  O   ASP B 537      40.408 124.312  16.673  1.00 19.83           O  
ATOM    191  CB  ASP B 537      38.218 125.972  17.578  1.00 22.06           C  
ATOM    192  CG  ASP B 537      38.946 126.521  18.797  1.00 23.34           C  
ATOM    193  OD1 ASP B 537      39.563 125.742  19.553  1.00 23.45           O  
ATOM    194  OD2 ASP B 537      38.901 127.753  18.988  1.00 24.92           O  
ATOM    195  N   ASP B 538      39.875 122.922  18.371  1.00 20.83           N  
ATOM    196  CA  ASP B 538      41.184 122.277  18.445  1.00 21.91           C  
ATOM    197  C   ASP B 538      42.324 123.269  18.639  1.00 22.89           C  
ATOM    198  O   ASP B 538      43.474 122.978  18.305  1.00 22.39           O  
ATOM    199  CB  ASP B 538      41.440 121.457  17.178  1.00 21.41           C  
ATOM    200  CG  ASP B 538      40.340 120.450  16.905  1.00 21.41           C  
ATOM    201  OD1 ASP B 538      40.014 119.663  17.817  1.00 21.27           O  
ATOM    202  OD2 ASP B 538      39.810 120.440  15.774  1.00 20.92           O  
ATOM    203  N   SER B 539      41.995 124.434  19.187  1.00 23.68           N  
ATOM    204  CA  SER B 539      42.975 125.487  19.426  1.00 25.38           C  
ATOM    205  C   SER B 539      43.562 126.026  18.127  1.00 25.57           C  
ATOM    206  O   SER B 539      44.666 126.569  18.108  1.00 25.98           O  
ATOM    207  CB  SER B 539      44.096 124.981  20.337  1.00 26.28           C  
ATOM    208  OG  SER B 539      43.612 124.760  21.650  1.00 27.13           O  
ATOM    209  N   VAL B 540      42.821 125.863  17.037  1.00 25.08           N  
ATOM    210  CA  VAL B 540      43.254 126.364  15.738  1.00 24.61           C  
ATOM    211  C   VAL B 540      42.133 127.251  15.222  1.00 24.62           C  
ATOM    212  O   VAL B 540      41.120 126.762  14.728  1.00 23.97           O  
ATOM    213  CB  VAL B 540      43.501 125.222  14.731  1.00 25.02           C  
ATOM    214  CG1 VAL B 540      43.925 125.800  13.382  1.00 25.27           C  
ATOM    215  CG2 VAL B 540      44.573 124.288  15.262  1.00 25.54           C  
ATOM    216  N   GLU B 541      42.315 128.559  15.350  1.00 24.36           N  
ATOM    217  CA  GLU B 541      41.298 129.503  14.915  1.00 24.62           C  
ATOM    218  C   GLU B 541      41.432 129.924  13.460  1.00 23.77           C  
ATOM    219  O   GLU B 541      42.528 130.204  12.978  1.00 23.66           O  
ATOM    220  CB  GLU B 541      41.333 130.773  15.777  1.00 26.96           C  
ATOM    221  CG  GLU B 541      41.283 130.560  17.280  1.00 29.72           C  
ATOM    222  CD  GLU B 541      41.155 131.873  18.040  1.00 32.16           C  
ATOM    223  OE1 GLU B 541      41.729 132.886  17.583  1.00 33.37           O  
ATOM    224  OE2 GLU B 541      40.491 131.894  19.098  1.00 34.20           O  
ATOM    225  N   THR B 542      40.303 129.952  12.762  1.00 21.49           N  
ATOM    226  CA  THR B 542      40.256 130.413  11.383  1.00 20.22           C  
ATOM    227  C   THR B 542      38.971 131.217  11.313  1.00 19.50           C  
ATOM    228  O   THR B 542      38.163 131.178  12.241  1.00 19.31           O  
ATOM    229  CB  THR B 542      40.186 129.267  10.347  1.00 19.65           C  
ATOM    230  OG1 THR B 542      38.974 128.522  10.524  1.00 18.73           O  
ATOM    231  CG2 THR B 542      41.387 128.349  10.485  1.00 19.84           C  
ATOM    232  N   VAL B 543      38.787 131.954  10.228  1.00 19.40           N  
ATOM    233  CA  VAL B 543      37.587 132.761  10.066  1.00 20.43           C  
ATOM    234  C   VAL B 543      36.335 131.929  10.325  1.00 19.42           C  
ATOM    235  O   VAL B 543      35.397 132.388  10.978  1.00 19.32           O  
ATOM    236  CB  VAL B 543      37.519 133.359   8.644  1.00 21.67           C  
ATOM    237  CG1 VAL B 543      36.170 134.025   8.417  1.00 24.16           C  
ATOM    238  CG2 VAL B 543      38.644 134.369   8.460  1.00 23.71           C  
ATOM    239  N   THR B 544      36.333 130.699   9.826  1.00 18.92           N  
ATOM    240  CA  THR B 544      35.186 129.812  10.000  1.00 18.33           C  
ATOM    241  C   THR B 544      34.841 129.518  11.457  1.00 18.63           C  
ATOM    242  O   THR B 544      33.685 129.665  11.856  1.00 18.47           O  
ATOM    243  CB  THR B 544      35.399 128.470   9.268  1.00 18.25           C  
ATOM    244  OG1 THR B 544      35.499 128.708   7.857  1.00 17.57           O  
ATOM    245  CG2 THR B 544      34.225 127.514   9.541  1.00 17.59           C  
ATOM    246  N   SER B 545      35.827 129.104  12.253  1.00 17.79           N  
ATOM    247  CA  SER B 545      35.555 128.786  13.655  1.00 18.31           C  
ATOM    248  C   SER B 545      35.184 130.021  14.468  1.00 18.87           C  
ATOM    249  O   SER B 545      34.326 129.954  15.350  1.00 17.91           O  
ATOM    250  CB  SER B 545      36.748 128.058  14.301  1.00 18.30           C  
ATOM    251  OG  SER B 545      37.919 128.852  14.333  1.00 18.11           O  
ATOM    252  N   ILE B 546      35.824 131.146  14.167  1.00 18.79           N  
ATOM    253  CA  ILE B 546      35.539 132.396  14.863  1.00 19.68           C  
ATOM    254  C   ILE B 546      34.068 132.773  14.687  1.00 19.46           C  
ATOM    255  O   ILE B 546      33.384 133.112  15.652  1.00 19.06           O  
ATOM    256  CB  ILE B 546      36.402 133.560  14.314  1.00 21.00           C  
ATOM    257  CG1 ILE B 546      37.879 133.323  14.645  1.00 22.80           C  
ATOM    258  CG2 ILE B 546      35.904 134.890  14.879  1.00 21.74           C  
ATOM    259  CD1 ILE B 546      38.182 133.247  16.127  1.00 24.50           C  
ATOM    260  N   GLU B 547      33.585 132.716  13.450  1.00 18.81           N  
ATOM    261  CA  GLU B 547      32.195 133.063  13.177  1.00 19.57           C  
ATOM    262  C   GLU B 547      31.229 132.071  13.815  1.00 18.28           C  
ATOM    263  O   GLU B 547      30.204 132.464  14.371  1.00 17.93           O  
ATOM    264  CB  GLU B 547      31.954 133.146  11.668  1.00 21.29           C  
ATOM    265  CG  GLU B 547      32.696 134.298  11.008  1.00 25.31           C  
ATOM    266  CD  GLU B 547      32.378 135.640  11.641  1.00 28.01           C  
ATOM    267  OE1 GLU B 547      31.202 136.061  11.587  1.00 29.60           O  
ATOM    268  OE2 GLU B 547      33.303 136.272  12.200  1.00 29.09           O  
ATOM    269  N   GLN B 548      31.558 130.786  13.742  1.00 17.16           N  
ATOM    270  CA  GLN B 548      30.702 129.761  14.329  1.00 17.38           C  
ATOM    271  C   GLN B 548      30.597 129.950  15.843  1.00 17.47           C  
ATOM    272  O   GLN B 548      29.512 129.849  16.412  1.00 16.90           O  
ATOM    273  CB  GLN B 548      31.258 128.368  14.015  1.00 16.99           C  
ATOM    274  CG  GLN B 548      30.476 127.213  14.627  1.00 16.94           C  
ATOM    275  CD  GLN B 548      29.016 127.205  14.211  1.00 17.15           C  
ATOM    276  OE1 GLN B 548      28.668 127.666  13.125  1.00 16.54           O  
ATOM    277  NE2 GLN B 548      28.155 126.662  15.069  1.00 16.61           N  
ATOM    278  N   ALA B 549      31.725 130.230  16.491  1.00 18.29           N  
ATOM    279  CA  ALA B 549      31.739 130.424  17.942  1.00 19.40           C  
ATOM    280  C   ALA B 549      30.897 131.626  18.358  1.00 19.95           C  
ATOM    281  O   ALA B 549      30.244 131.607  19.406  1.00 20.44           O  
ATOM    282  CB  ALA B 549      33.178 130.593  18.437  1.00 20.44           C  
ATOM    283  N   LYS B 550      30.916 132.675  17.546  1.00 20.19           N  
ATOM    284  CA  LYS B 550      30.141 133.873  17.844  1.00 20.61           C  
ATOM    285  C   LYS B 550      28.648 133.577  17.817  1.00 20.35           C  
ATOM    286  O   LYS B 550      27.894 134.071  18.658  1.00 19.45           O  
ATOM    287  CB  LYS B 550      30.470 134.985  16.847  1.00 22.08           C  
ATOM    288  CG  LYS B 550      31.829 135.622  17.077  1.00 25.10           C  
ATOM    289  CD  LYS B 550      32.118 136.707  16.056  1.00 27.85           C  
ATOM    290  CE  LYS B 550      33.499 137.310  16.279  1.00 30.08           C  
ATOM    291  NZ  LYS B 550      33.865 138.265  15.194  1.00 31.25           N1+
ATOM    292  N   VAL B 551      28.219 132.776  16.846  1.00 18.82           N  
ATOM    293  CA  VAL B 551      26.812 132.422  16.746  1.00 18.71           C  
ATOM    294  C   VAL B 551      26.415 131.538  17.928  1.00 17.86           C  
ATOM    295  O   VAL B 551      25.358 131.733  18.521  1.00 18.03           O  
ATOM    296  CB  VAL B 551      26.501 131.680  15.416  1.00 18.49           C  
ATOM    297  CG1 VAL B 551      25.101 131.059  15.468  1.00 18.77           C  
ATOM    298  CG2 VAL B 551      26.585 132.656  14.251  1.00 19.51           C  
ATOM    299  N   GLU B 552      27.264 130.578  18.283  1.00 17.90           N  
ATOM    300  CA  GLU B 552      26.941 129.692  19.397  1.00 18.36           C  
ATOM    301  C   GLU B 552      26.818 130.440  20.717  1.00 18.99           C  
ATOM    302  O   GLU B 552      25.963 130.120  21.542  1.00 17.85           O  
ATOM    303  CB  GLU B 552      27.985 128.581  19.522  1.00 19.16           C  
ATOM    304  CG  GLU B 552      27.909 127.564  18.397  1.00 19.20           C  
ATOM    305  CD  GLU B 552      28.887 126.419  18.562  1.00 20.60           C  
ATOM    306  OE1 GLU B 552      29.434 126.241  19.672  1.00 21.02           O  
ATOM    307  OE2 GLU B 552      29.096 125.684  17.577  1.00 20.62           O  
ATOM    308  N   GLU B 553      27.671 131.438  20.912  1.00 19.53           N  
ATOM    309  CA  GLU B 553      27.637 132.227  22.137  1.00 21.38           C  
ATOM    310  C   GLU B 553      26.296 132.953  22.257  1.00 20.81           C  
ATOM    311  O   GLU B 553      25.679 132.964  23.326  1.00 20.21           O  
ATOM    312  CB  GLU B 553      28.791 133.232  22.135  1.00 24.23           C  
ATOM    313  CG  GLU B 553      28.834 134.153  23.342  1.00 30.11           C  
ATOM    314  CD  GLU B 553      28.919 133.402  24.655  1.00 33.29           C  
ATOM    315  OE1 GLU B 553      29.670 132.405  24.730  1.00 35.91           O  
ATOM    316  OE2 GLU B 553      28.245 133.820  25.618  1.00 36.68           O  
ATOM    317  N   LYS B 554      25.842 133.552  21.160  1.00 19.67           N  
ATOM    318  CA  LYS B 554      24.567 134.260  21.154  1.00 20.09           C  
ATOM    319  C   LYS B 554      23.406 133.289  21.365  1.00 19.24           C  
ATOM    320  O   LYS B 554      22.492 133.567  22.137  1.00 19.18           O  
ATOM    321  CB  LYS B 554      24.370 135.012  19.831  1.00 21.26           C  
ATOM    322  CG  LYS B 554      23.014 135.711  19.691  1.00 23.31           C  
ATOM    323  CD  LYS B 554      22.764 136.693  20.832  1.00 26.32           C  
ATOM    324  CE  LYS B 554      21.437 137.425  20.675  1.00 27.70           C  
ATOM    325  NZ  LYS B 554      21.241 138.403  21.785  1.00 30.07           N1+
ATOM    326  N   ILE B 555      23.450 132.147  20.685  1.00 17.94           N  
ATOM    327  CA  ILE B 555      22.386 131.156  20.811  1.00 18.42           C  
ATOM    328  C   ILE B 555      22.282 130.594  22.231  1.00 18.28           C  
ATOM    329  O   ILE B 555      21.181 130.362  22.724  1.00 17.58           O  
ATOM    330  CB  ILE B 555      22.578 129.989  19.802  1.00 18.54           C  
ATOM    331  CG1 ILE B 555      22.533 130.526  18.367  1.00 19.29           C  
ATOM    332  CG2 ILE B 555      21.486 128.940  19.987  1.00 17.31           C  
ATOM    333  CD1 ILE B 555      21.247 131.225  18.009  1.00 20.64           C  
ATOM    334  N   GLN B 556      23.414 130.371  22.894  1.00 18.48           N  
ATOM    335  CA  GLN B 556      23.360 129.851  24.261  1.00 19.57           C  
ATOM    336  C   GLN B 556      22.637 130.863  25.155  1.00 20.02           C  
ATOM    337  O   GLN B 556      21.842 130.481  26.016  1.00 19.11           O  
ATOM    338  CB  GLN B 556      24.770 129.579  24.797  1.00 20.09           C  
ATOM    339  CG  GLN B 556      24.812 129.020  26.223  1.00 21.60           C  
ATOM    340  CD  GLN B 556      24.018 127.730  26.388  1.00 23.10           C  
ATOM    341  OE1 GLN B 556      22.869 127.742  26.830  1.00 25.07           O  
ATOM    342  NE2 GLN B 556      24.630 126.611  26.028  1.00 23.80           N  
ATOM    343  N   GLU B 557      22.908 132.149  24.945  1.00 20.66           N  
ATOM    344  CA  GLU B 557      22.256 133.201  25.722  1.00 21.02           C  
ATOM    345  C   GLU B 557      20.746 133.126  25.510  1.00 20.09           C  
ATOM    346  O   GLU B 557      19.965 133.231  26.456  1.00 18.58           O  
ATOM    347  CB  GLU B 557      22.762 134.580  25.293  1.00 23.70           C  
ATOM    348  CG  GLU B 557      24.186 134.889  25.718  1.00 28.05           C  
ATOM    349  CD  GLU B 557      24.649 136.247  25.227  1.00 30.99           C  
ATOM    350  OE1 GLU B 557      23.789 137.141  25.063  1.00 33.60           O  
ATOM    351  OE2 GLU B 557      25.869 136.425  25.018  1.00 32.95           O  
ATOM    352  N   VAL B 558      20.336 132.945  24.259  1.00 18.82           N  
ATOM    353  CA  VAL B 558      18.919 132.843  23.948  1.00 18.05           C  
ATOM    354  C   VAL B 558      18.309 131.620  24.636  1.00 17.77           C  
ATOM    355  O   VAL B 558      17.295 131.736  25.323  1.00 17.83           O  
ATOM    356  CB  VAL B 558      18.685 132.740  22.428  1.00 18.43           C  
ATOM    357  CG1 VAL B 558      17.221 132.427  22.151  1.00 17.55           C  
ATOM    358  CG2 VAL B 558      19.086 134.047  21.753  1.00 19.28           C  
ATOM    359  N   PHE B 559      18.926 130.453  24.451  1.00 17.53           N  
ATOM    360  CA  PHE B 559      18.439 129.219  25.070  1.00 17.77           C  
ATOM    361  C   PHE B 559      18.251 129.407  26.575  1.00 18.55           C  
ATOM    362  O   PHE B 559      17.210 129.056  27.130  1.00 18.16           O  
ATOM    363  CB  PHE B 559      19.433 128.068  24.858  1.00 17.52           C  
ATOM    364  CG  PHE B 559      19.439 127.490  23.461  1.00 17.62           C  
ATOM    365  CD1 PHE B 559      20.508 126.700  23.041  1.00 17.63           C  
ATOM    366  CD2 PHE B 559      18.375 127.696  22.588  1.00 17.08           C  
ATOM    367  CE1 PHE B 559      20.517 126.116  21.769  1.00 17.70           C  
ATOM    368  CE2 PHE B 559      18.374 127.116  21.313  1.00 17.66           C  
ATOM    369  CZ  PHE B 559      19.447 126.327  20.905  1.00 16.99           C  
ATOM    370  N   SER B 560      19.274 129.949  27.229  1.00 18.17           N  
ATOM    371  CA  SER B 560      19.226 130.158  28.673  1.00 19.01           C  
ATOM    372  C   SER B 560      18.083 131.055  29.129  1.00 19.09           C  
ATOM    373  O   SER B 560      17.610 130.936  30.262  1.00 19.46           O  
ATOM    374  CB  SER B 560      20.558 130.732  29.165  1.00 20.02           C  
ATOM    375  OG  SER B 560      21.576 129.747  29.120  1.00 22.11           O  
ATOM    376  N   SER B 561      17.628 131.944  28.252  1.00 18.16           N  
ATOM    377  CA  SER B 561      16.549 132.850  28.619  1.00 18.89           C  
ATOM    378  C   SER B 561      15.199 132.146  28.735  1.00 18.20           C  
ATOM    379  O   SER B 561      14.249 132.725  29.257  1.00 18.46           O  
ATOM    380  CB  SER B 561      16.449 134.011  27.617  1.00 19.67           C  
ATOM    381  OG  SER B 561      15.890 133.598  26.383  1.00 20.69           O  
ATOM    382  N   TYR B 562      15.117 130.901  28.259  1.00 16.83           N  
ATOM    383  CA  TYR B 562      13.873 130.130  28.320  1.00 17.19           C  
ATOM    384  C   TYR B 562      13.853 129.106  29.451  1.00 16.99           C  
ATOM    385  O   TYR B 562      12.895 128.342  29.592  1.00 17.62           O  
ATOM    386  CB  TYR B 562      13.621 129.401  26.992  1.00 18.01           C  
ATOM    387  CG  TYR B 562      13.239 130.328  25.866  1.00 18.05           C  
ATOM    388  CD1 TYR B 562      14.209 131.018  25.140  1.00 18.84           C  
ATOM    389  CD2 TYR B 562      11.899 130.568  25.571  1.00 18.88           C  
ATOM    390  CE1 TYR B 562      13.850 131.932  24.149  1.00 19.80           C  
ATOM    391  CE2 TYR B 562      11.530 131.478  24.586  1.00 19.96           C  
ATOM    392  CZ  TYR B 562      12.509 132.157  23.883  1.00 20.93           C  
ATOM    393  OH  TYR B 562      12.133 133.080  22.932  1.00 22.42           O  
ATOM    394  N   LYS B 563      14.911 129.099  30.254  1.00 17.05           N  
ATOM    395  CA  LYS B 563      15.036 128.170  31.375  1.00 17.82           C  
ATOM    396  C   LYS B 563      15.072 128.932  32.697  1.00 17.29           C  
ATOM    397  O   LYS B 563      15.762 129.940  32.816  1.00 16.47           O  
ATOM    398  CB  LYS B 563      16.322 127.348  31.222  1.00 18.91           C  
ATOM    399  CG  LYS B 563      16.592 126.361  32.358  1.00 21.37           C  
ATOM    400  CD  LYS B 563      17.901 125.614  32.135  1.00 23.29           C  
ATOM    401  CE  LYS B 563      18.278 124.759  33.342  1.00 24.41           C  
ATOM    402  NZ  LYS B 563      17.245 123.740  33.670  1.00 24.99           N1+
ATOM    403  N   PHE B 564      14.316 128.450  33.678  1.00 17.17           N  
ATOM    404  CA  PHE B 564      14.272 129.065  35.004  1.00 17.57           C  
ATOM    405  C   PHE B 564      14.474 127.901  35.956  1.00 17.08           C  
ATOM    406  O   PHE B 564      13.549 127.444  36.631  1.00 16.71           O  
ATOM    407  CB  PHE B 564      12.921 129.752  35.213  1.00 19.00           C  
ATOM    408  CG  PHE B 564      12.604 130.770  34.148  1.00 20.01           C  
ATOM    409  CD1 PHE B 564      11.960 130.392  32.973  1.00 20.01           C  
ATOM    410  CD2 PHE B 564      13.025 132.089  34.286  1.00 20.66           C  
ATOM    411  CE1 PHE B 564      11.743 131.314  31.945  1.00 20.84           C  
ATOM    412  CE2 PHE B 564      12.813 133.020  33.266  1.00 20.79           C  
ATOM    413  CZ  PHE B 564      12.172 132.629  32.092  1.00 21.02           C  
ATOM    414  N   ASN B 565      15.716 127.432  35.985  1.00 17.46           N  
ATOM    415  CA  ASN B 565      16.101 126.271  36.763  1.00 18.73           C  
ATOM    416  C   ASN B 565      15.225 125.108  36.300  1.00 19.18           C  
ATOM    417  O   ASN B 565      15.207 124.814  35.103  1.00 19.79           O  
ATOM    418  CB  ASN B 565      15.993 126.557  38.267  1.00 18.55           C  
ATOM    419  CG  ASN B 565      17.145 127.422  38.758  1.00 19.69           C  
ATOM    420  OD1 ASN B 565      18.306 127.138  38.458  1.00 20.48           O  
ATOM    421  ND2 ASN B 565      16.835 128.480  39.497  1.00 19.21           N  
ATOM    422  N   HIS B 566      14.483 124.463  37.194  1.00 18.82           N  
ATOM    423  CA  HIS B 566      13.660 123.323  36.783  1.00 19.52           C  
ATOM    424  C   HIS B 566      12.329 123.702  36.121  1.00 19.05           C  
ATOM    425  O   HIS B 566      11.586 122.831  35.655  1.00 18.38           O  
ATOM    426  CB  HIS B 566      13.417 122.400  37.986  1.00 20.82           C  
ATOM    427  CG  HIS B 566      12.955 121.024  37.615  1.00 23.05           C  
ATOM    428  ND1 HIS B 566      13.664 120.200  36.766  1.00 24.42           N  
ATOM    429  CD2 HIS B 566      11.859 120.322  37.987  1.00 24.64           C  
ATOM    430  CE1 HIS B 566      13.024 119.052  36.630  1.00 25.10           C  
ATOM    431  NE2 HIS B 566      11.924 119.100  37.361  1.00 25.40           N  
ATOM    432  N   LEU B 567      12.027 124.995  36.076  1.00 18.12           N  
ATOM    433  CA  LEU B 567      10.798 125.462  35.439  1.00 17.40           C  
ATOM    434  C   LEU B 567      11.129 125.809  33.987  1.00 16.83           C  
ATOM    435  O   LEU B 567      11.961 126.676  33.739  1.00 15.79           O  
ATOM    436  CB  LEU B 567      10.260 126.714  36.147  1.00 17.45           C  
ATOM    437  CG  LEU B 567       9.095 127.420  35.438  1.00 18.14           C  
ATOM    438  CD1 LEU B 567       7.922 126.464  35.301  1.00 18.49           C  
ATOM    439  CD2 LEU B 567       8.681 128.664  36.211  1.00 18.40           C  
ATOM    440  N   VAL B 568      10.493 125.126  33.039  1.00 16.73           N  
ATOM    441  CA  VAL B 568      10.734 125.393  31.621  1.00 16.33           C  
ATOM    442  C   VAL B 568       9.380 125.561  30.925  1.00 16.10           C  
ATOM    443  O   VAL B 568       8.799 124.601  30.415  1.00 15.94           O  
ATOM    444  CB  VAL B 568      11.534 124.241  30.961  1.00 17.01           C  
ATOM    445  CG1 VAL B 568      11.984 124.655  29.562  1.00 16.74           C  
ATOM    446  CG2 VAL B 568      12.748 123.885  31.824  1.00 16.16           C  
ATOM    447  N   PRO B 569       8.855 126.795  30.908  1.00 16.13           N  
ATOM    448  CA  PRO B 569       7.559 127.082  30.280  1.00 16.12           C  
ATOM    449  C   PRO B 569       7.470 126.619  28.829  1.00 16.05           C  
ATOM    450  O   PRO B 569       8.467 126.633  28.106  1.00 15.67           O  
ATOM    451  CB  PRO B 569       7.440 128.600  30.408  1.00 16.19           C  
ATOM    452  CG  PRO B 569       8.253 128.906  31.647  1.00 16.93           C  
ATOM    453  CD  PRO B 569       9.460 128.025  31.450  1.00 16.64           C  
ATOM    454  N   ARG B 570       6.275 126.202  28.414  1.00 16.45           N  
ATOM    455  CA  ARG B 570       6.070 125.750  27.042  1.00 16.82           C  
ATOM    456  C   ARG B 570       6.364 126.879  26.060  1.00 16.48           C  
ATOM    457  O   ARG B 570       6.056 128.044  26.318  1.00 15.79           O  
ATOM    458  CB  ARG B 570       4.632 125.241  26.848  1.00 17.63           C  
ATOM    459  CG  ARG B 570       4.372 123.895  27.516  1.00 19.23           C  
ATOM    460  CD  ARG B 570       3.014 123.299  27.165  1.00 20.78           C  
ATOM    461  NE  ARG B 570       2.860 121.970  27.756  1.00 21.91           N  
ATOM    462  CZ  ARG B 570       2.788 120.835  27.067  1.00 23.22           C  
ATOM    463  NH1 ARG B 570       2.847 120.846  25.741  1.00 22.72           N  
ATOM    464  NH2 ARG B 570       2.677 119.678  27.710  1.00 24.42           N  
ATOM    465  N   LEU B 571       6.977 126.522  24.936  1.00 16.16           N  
ATOM    466  CA  LEU B 571       7.322 127.492  23.907  1.00 15.56           C  
ATOM    467  C   LEU B 571       6.068 127.899  23.148  1.00 15.67           C  
ATOM    468  O   LEU B 571       5.161 127.089  22.962  1.00 15.97           O  
ATOM    469  CB  LEU B 571       8.346 126.888  22.946  1.00 15.31           C  
ATOM    470  CG  LEU B 571       9.666 126.448  23.587  1.00 15.10           C  
ATOM    471  CD1 LEU B 571      10.578 125.863  22.520  1.00 15.48           C  
ATOM    472  CD2 LEU B 571      10.333 127.642  24.270  1.00 16.15           C  
ATOM    473  N   VAL B 572       6.033 129.153  22.705  1.00 15.78           N  
ATOM    474  CA  VAL B 572       4.878 129.689  21.993  1.00 15.66           C  
ATOM    475  C   VAL B 572       5.188 130.320  20.636  1.00 15.89           C  
ATOM    476  O   VAL B 572       6.061 131.183  20.521  1.00 15.62           O  
ATOM    477  CB  VAL B 572       4.159 130.768  22.853  1.00 16.19           C  
ATOM    478  CG1 VAL B 572       2.987 131.371  22.082  1.00 17.14           C  
ATOM    479  CG2 VAL B 572       3.680 130.158  24.164  1.00 16.98           C  
ATOM    480  N   LEU B 573       4.463 129.875  19.616  1.00 16.04           N  
ATOM    481  CA  LEU B 573       4.593 130.434  18.275  1.00 15.92           C  
ATOM    482  C   LEU B 573       3.676 131.657  18.342  1.00 16.17           C  
ATOM    483  O   LEU B 573       2.486 131.520  18.625  1.00 16.09           O  
ATOM    484  CB  LEU B 573       4.068 129.448  17.229  1.00 15.44           C  
ATOM    485  CG  LEU B 573       3.988 129.975  15.791  1.00 15.19           C  
ATOM    486  CD1 LEU B 573       5.389 130.134  15.219  1.00 16.49           C  
ATOM    487  CD2 LEU B 573       3.174 129.011  14.945  1.00 15.81           C  
ATOM    488  N   GLN B 574       4.226 132.843  18.096  1.00 17.10           N  
ATOM    489  CA  GLN B 574       3.445 134.079  18.164  1.00 19.18           C  
ATOM    490  C   GLN B 574       2.584 134.310  16.918  1.00 18.97           C  
ATOM    491  O   GLN B 574       2.772 135.284  16.186  1.00 18.39           O  
ATOM    492  CB  GLN B 574       4.382 135.271  18.384  1.00 20.45           C  
ATOM    493  CG  GLN B 574       5.200 135.214  19.677  1.00 23.35           C  
ATOM    494  CD  GLN B 574       4.337 135.184  20.929  1.00 25.64           C  
ATOM    495  OE1 GLN B 574       3.218 135.697  20.940  1.00 27.57           O  
ATOM    496  NE2 GLN B 574       4.866 134.600  21.998  1.00 26.99           N  
ATOM    497  N   ARG B 575       1.634 133.402  16.711  1.00 19.03           N  
ATOM    498  CA  ARG B 575       0.709 133.418  15.576  1.00 20.27           C  
ATOM    499  C   ARG B 575       0.092 134.758  15.217  1.00 20.36           C  
ATOM    500  O   ARG B 575       0.132 135.186  14.062  1.00 19.05           O  
ATOM    501  CB  ARG B 575      -0.444 132.458  15.838  1.00 21.37           C  
ATOM    502  CG  ARG B 575      -0.034 131.056  16.121  1.00 25.05           C  
ATOM    503  CD  ARG B 575      -1.225 130.261  16.604  1.00 26.17           C  
ATOM    504  NE  ARG B 575      -1.132 128.912  16.085  1.00 27.85           N  
ATOM    505  CZ  ARG B 575      -1.389 128.591  14.825  1.00 27.76           C  
ATOM    506  NH1 ARG B 575      -1.773 129.529  13.968  1.00 28.63           N  
ATOM    507  NH2 ARG B 575      -1.219 127.345  14.415  1.00 27.84           N  
ATOM    508  N   GLU B 576      -0.519 135.404  16.201  1.00 20.96           N  
ATOM    509  CA  GLU B 576      -1.166 136.676  15.939  1.00 22.45           C  
ATOM    510  C   GLU B 576      -0.221 137.763  15.460  1.00 21.24           C  
ATOM    511  O   GLU B 576      -0.583 138.551  14.587  1.00 21.36           O  
ATOM    512  CB  GLU B 576      -1.946 137.141  17.169  1.00 24.78           C  
ATOM    513  CG  GLU B 576      -3.274 136.414  17.342  1.00 30.76           C  
ATOM    514  CD  GLU B 576      -4.072 136.325  16.045  1.00 33.62           C  
ATOM    515  OE1 GLU B 576      -3.846 135.375  15.260  1.00 36.11           O  
ATOM    516  OE2 GLU B 576      -4.918 137.213  15.802  1.00 35.79           O  
ATOM    517  N   LYS B 577       0.984 137.809  16.018  1.00 20.51           N  
ATOM    518  CA  LYS B 577       1.962 138.807  15.600  1.00 20.64           C  
ATOM    519  C   LYS B 577       2.373 138.504  14.152  1.00 19.78           C  
ATOM    520  O   LYS B 577       2.476 139.408  13.320  1.00 18.90           O  
ATOM    521  CB  LYS B 577       3.195 138.766  16.509  1.00 22.76           C  
ATOM    522  CG  LYS B 577       2.947 139.125  17.980  1.00 26.16           C  
ATOM    523  CD  LYS B 577       4.204 138.835  18.808  1.00 29.60           C  
ATOM    524  CE  LYS B 577       4.100 139.305  20.261  1.00 32.37           C  
ATOM    525  NZ  LYS B 577       3.134 138.518  21.081  1.00 34.01           N1+
ATOM    526  N   HIS B 578       2.604 137.228  13.854  1.00 18.08           N  
ATOM    527  CA  HIS B 578       2.993 136.842  12.499  1.00 17.75           C  
ATOM    528  C   HIS B 578       1.869 137.168  11.517  1.00 17.80           C  
ATOM    529  O   HIS B 578       2.115 137.692  10.431  1.00 16.65           O  
ATOM    530  CB  HIS B 578       3.336 135.349  12.444  1.00 16.15           C  
ATOM    531  CG  HIS B 578       4.430 134.952  13.386  1.00 15.23           C  
ATOM    532  ND1 HIS B 578       5.567 135.712  13.562  1.00 15.46           N  
ATOM    533  CD2 HIS B 578       4.561 133.886  14.209  1.00 14.99           C  
ATOM    534  CE1 HIS B 578       6.348 135.131  14.453  1.00 15.37           C  
ATOM    535  NE2 HIS B 578       5.762 134.020  14.862  1.00 14.31           N  
ATOM    536  N   PHE B 579       0.634 136.871  11.910  1.00 18.48           N  
ATOM    537  CA  PHE B 579      -0.521 137.143  11.061  1.00 19.33           C  
ATOM    538  C   PHE B 579      -0.645 138.619  10.668  1.00 19.32           C  
ATOM    539  O   PHE B 579      -0.832 138.938   9.494  1.00 19.11           O  
ATOM    540  CB  PHE B 579      -1.808 136.678  11.761  1.00 19.91           C  
ATOM    541  CG  PHE B 579      -3.069 137.141  11.084  1.00 21.40           C  
ATOM    542  CD1 PHE B 579      -3.327 136.810   9.757  1.00 22.01           C  
ATOM    543  CD2 PHE B 579      -3.986 137.934  11.766  1.00 22.46           C  
ATOM    544  CE1 PHE B 579      -4.480 137.265   9.118  1.00 22.62           C  
ATOM    545  CE2 PHE B 579      -5.141 138.394  11.137  1.00 23.04           C  
ATOM    546  CZ  PHE B 579      -5.387 138.058   9.809  1.00 23.49           C  
ATOM    547  N   HIS B 580      -0.540 139.522  11.638  1.00 19.91           N  
ATOM    548  CA  HIS B 580      -0.664 140.947  11.336  1.00 20.97           C  
ATOM    549  C   HIS B 580       0.453 141.459  10.431  1.00 19.94           C  
ATOM    550  O   HIS B 580       0.221 142.313   9.576  1.00 18.99           O  
ATOM    551  CB  HIS B 580      -0.734 141.756  12.634  1.00 24.11           C  
ATOM    552  CG  HIS B 580      -1.972 141.484  13.430  1.00 27.39           C  
ATOM    553  ND1 HIS B 580      -3.238 141.645  12.905  1.00 29.14           N  
ATOM    554  CD2 HIS B 580      -2.145 141.014  14.688  1.00 29.04           C  
ATOM    555  CE1 HIS B 580      -4.135 141.281  13.803  1.00 29.34           C  
ATOM    556  NE2 HIS B 580      -3.497 140.893  14.896  1.00 29.78           N  
ATOM    557  N   TYR B 581       1.658 140.925  10.614  1.00 18.52           N  
ATOM    558  CA  TYR B 581       2.811 141.302   9.795  1.00 17.70           C  
ATOM    559  C   TYR B 581       2.555 140.860   8.351  1.00 17.08           C  
ATOM    560  O   TYR B 581       2.788 141.614   7.401  1.00 16.81           O  
ATOM    561  CB  TYR B 581       4.070 140.623  10.358  1.00 17.36           C  
ATOM    562  CG  TYR B 581       5.293 140.630   9.456  1.00 17.76           C  
ATOM    563  CD1 TYR B 581       5.893 141.824   9.048  1.00 17.60           C  
ATOM    564  CD2 TYR B 581       5.886 139.429   9.061  1.00 17.17           C  
ATOM    565  CE1 TYR B 581       7.060 141.817   8.271  1.00 16.95           C  
ATOM    566  CE2 TYR B 581       7.046 139.412   8.291  1.00 17.26           C  
ATOM    567  CZ  TYR B 581       7.630 140.601   7.902  1.00 17.29           C  
ATOM    568  OH  TYR B 581       8.793 140.560   7.165  1.00 16.62           O  
ATOM    569  N   LEU B 582       2.058 139.637   8.195  1.00 16.71           N  
ATOM    570  CA  LEU B 582       1.760 139.080   6.876  1.00 16.74           C  
ATOM    571  C   LEU B 582       0.593 139.785   6.180  1.00 17.82           C  
ATOM    572  O   LEU B 582       0.660 140.090   4.985  1.00 16.88           O  
ATOM    573  CB  LEU B 582       1.447 137.587   7.008  1.00 16.49           C  
ATOM    574  CG  LEU B 582       2.626 136.705   7.425  1.00 15.67           C  
ATOM    575  CD1 LEU B 582       2.118 135.375   7.991  1.00 15.50           C  
ATOM    576  CD2 LEU B 582       3.542 136.487   6.211  1.00 15.40           C  
ATOM    577  N   LYS B 583      -0.475 140.038   6.931  1.00 18.31           N  
ATOM    578  CA  LYS B 583      -1.660 140.694   6.386  1.00 20.12           C  
ATOM    579  C   LYS B 583      -1.309 142.059   5.797  1.00 19.77           C  
ATOM    580  O   LYS B 583      -1.798 142.430   4.733  1.00 20.47           O  
ATOM    581  CB  LYS B 583      -2.724 140.842   7.483  1.00 20.89           C  
ATOM    582  CG  LYS B 583      -3.981 141.595   7.058  1.00 23.99           C  
ATOM    583  CD  LYS B 583      -5.002 141.648   8.195  1.00 25.67           C  
ATOM    584  CE  LYS B 583      -6.135 142.630   7.899  1.00 28.07           C  
ATOM    585  NZ  LYS B 583      -6.907 142.270   6.674  1.00 31.18           N1+
ATOM    586  N   ARG B 584      -0.458 142.798   6.495  1.00 20.51           N  
ATOM    587  CA  ARG B 584      -0.032 144.111   6.039  1.00 21.68           C  
ATOM    588  C   ARG B 584       0.831 143.989   4.780  1.00 21.32           C  
ATOM    589  O   ARG B 584       0.623 144.705   3.798  1.00 21.06           O  
ATOM    590  CB  ARG B 584       0.755 144.808   7.151  1.00 24.30           C  
ATOM    591  CG  ARG B 584       1.470 146.077   6.729  1.00 28.73           C  
ATOM    592  CD  ARG B 584       0.500 147.170   6.319  1.00 31.67           C  
ATOM    593  NE  ARG B 584       1.209 148.397   5.968  1.00 34.84           N  
ATOM    594  CZ  ARG B 584       0.615 149.538   5.634  1.00 36.54           C  
ATOM    595  NH1 ARG B 584      -0.708 149.617   5.602  1.00 37.41           N  
ATOM    596  NH2 ARG B 584       1.347 150.603   5.339  1.00 37.47           N  
ATOM    597  N   GLY B 585       1.789 143.067   4.808  1.00 19.99           N  
ATOM    598  CA  GLY B 585       2.669 142.888   3.666  1.00 19.53           C  
ATOM    599  C   GLY B 585       1.978 142.491   2.374  1.00 19.59           C  
ATOM    600  O   GLY B 585       2.420 142.872   1.286  1.00 19.25           O  
ATOM    601  N   LEU B 586       0.895 141.729   2.480  1.00 19.69           N  
ATOM    602  CA  LEU B 586       0.175 141.283   1.294  1.00 20.61           C  
ATOM    603  C   LEU B 586      -0.405 142.454   0.495  1.00 21.78           C  
ATOM    604  O   LEU B 586      -0.666 142.324  -0.702  1.00 21.67           O  
ATOM    605  CB  LEU B 586      -0.931 140.296   1.687  1.00 20.39           C  
ATOM    606  CG  LEU B 586      -1.637 139.544   0.551  1.00 20.91           C  
ATOM    607  CD1 LEU B 586      -0.623 138.781  -0.290  1.00 21.11           C  
ATOM    608  CD2 LEU B 586      -2.663 138.590   1.137  1.00 21.31           C  
ATOM    609  N   ARG B 587      -0.606 143.597   1.145  1.00 22.48           N  
ATOM    610  CA  ARG B 587      -1.136 144.756   0.432  1.00 24.53           C  
ATOM    611  C   ARG B 587      -0.035 145.769   0.125  1.00 24.69           C  
ATOM    612  O   ARG B 587       0.096 146.224  -1.010  1.00 24.63           O  
ATOM    613  CB  ARG B 587      -2.227 145.489   1.237  1.00 26.73           C  
ATOM    614  CG  ARG B 587      -3.395 144.663   1.800  1.00 29.58           C  
ATOM    615  CD  ARG B 587      -4.252 143.898   0.776  1.00 33.33           C  
ATOM    616  NE  ARG B 587      -4.511 144.607  -0.478  1.00 34.34           N  
ATOM    617  CZ  ARG B 587      -5.577 144.400  -1.251  1.00 34.89           C  
ATOM    618  NH1 ARG B 587      -6.506 143.519  -0.900  1.00 35.63           N  
ATOM    619  NH2 ARG B 587      -5.691 145.039  -2.407  1.00 34.60           N  
ATOM    620  N   GLN B 588       0.768 146.114   1.129  1.00 25.36           N  
ATOM    621  CA  GLN B 588       1.799 147.127   0.930  1.00 26.88           C  
ATOM    622  C   GLN B 588       3.163 146.832   1.549  1.00 26.27           C  
ATOM    623  O   GLN B 588       3.265 146.160   2.576  1.00 25.75           O  
ATOM    624  CB  GLN B 588       1.277 148.458   1.469  1.00 28.78           C  
ATOM    625  CG  GLN B 588       1.659 149.668   0.654  1.00 33.20           C  
ATOM    626  CD  GLN B 588       1.028 150.936   1.192  1.00 34.95           C  
ATOM    627  OE1 GLN B 588       1.349 151.383   2.294  1.00 37.10           O  
ATOM    628  NE2 GLN B 588       0.118 151.519   0.420  1.00 36.49           N  
ATOM    629  N   LEU B 589       4.206 147.375   0.924  1.00 26.02           N  
ATOM    630  CA  LEU B 589       5.582 147.187   1.372  1.00 26.31           C  
ATOM    631  C   LEU B 589       6.356 148.502   1.309  1.00 26.66           C  
ATOM    632  O   LEU B 589       6.119 149.322   0.423  1.00 26.63           O  
ATOM    633  CB  LEU B 589       6.276 146.162   0.476  1.00 25.67           C  
ATOM    634  CG  LEU B 589       5.632 144.778   0.397  1.00 26.30           C  
ATOM    635  CD1 LEU B 589       6.233 143.988  -0.755  1.00 25.87           C  
ATOM    636  CD2 LEU B 589       5.840 144.057   1.718  1.00 26.49           C  
ATOM    637  N   THR B 590       7.284 148.697   2.244  1.00 27.48           N  
ATOM    638  CA  THR B 590       8.098 149.910   2.269  1.00 28.15           C  
ATOM    639  C   THR B 590       9.152 149.797   1.169  1.00 28.78           C  
ATOM    640  O   THR B 590       9.337 148.721   0.594  1.00 28.00           O  
ATOM    641  CB  THR B 590       8.825 150.085   3.617  1.00 29.07           C  
ATOM    642  OG1 THR B 590       9.866 149.106   3.731  1.00 29.88           O  
ATOM    643  CG2 THR B 590       7.851 149.913   4.776  1.00 29.20           C  
ATOM    644  N   ASP B 591       9.848 150.894   0.882  1.00 28.70           N  
ATOM    645  CA  ASP B 591      10.865 150.876  -0.163  1.00 29.25           C  
ATOM    646  C   ASP B 591      12.050 149.973   0.162  1.00 28.79           C  
ATOM    647  O   ASP B 591      12.962 149.820  -0.651  1.00 28.97           O  
ATOM    648  CB  ASP B 591      11.353 152.295  -0.483  1.00 30.83           C  
ATOM    649  CG  ASP B 591      11.902 153.019   0.727  1.00 31.75           C  
ATOM    650  OD1 ASP B 591      12.164 152.365   1.757  1.00 33.27           O  
ATOM    651  OD2 ASP B 591      12.082 154.251   0.638  1.00 33.31           O  
ATOM    652  N   ALA B 592      12.039 149.375   1.349  1.00 27.90           N  
ATOM    653  CA  ALA B 592      13.104 148.459   1.730  1.00 27.57           C  
ATOM    654  C   ALA B 592      13.001 147.251   0.800  1.00 26.77           C  
ATOM    655  O   ALA B 592      13.944 146.468   0.668  1.00 27.21           O  
ATOM    656  CB  ALA B 592      12.934 148.020   3.182  1.00 28.27           C  
ATOM    657  N   TYR B 593      11.845 147.105   0.156  1.00 25.86           N  
ATOM    658  CA  TYR B 593      11.626 145.995  -0.761  1.00 24.13           C  
ATOM    659  C   TYR B 593      11.830 146.353  -2.233  1.00 23.50           C  
ATOM    660  O   TYR B 593      11.438 145.597  -3.122  1.00 22.30           O  
ATOM    661  CB  TYR B 593      10.233 145.382  -0.540  1.00 24.31           C  
ATOM    662  CG  TYR B 593      10.199 144.421   0.634  1.00 23.95           C  
ATOM    663  CD1 TYR B 593      10.012 144.879   1.941  1.00 24.48           C  
ATOM    664  CD2 TYR B 593      10.445 143.060   0.445  1.00 24.39           C  
ATOM    665  CE1 TYR B 593      10.080 144.004   3.032  1.00 23.71           C  
ATOM    666  CE2 TYR B 593      10.518 142.180   1.526  1.00 23.96           C  
ATOM    667  CZ  TYR B 593      10.338 142.658   2.816  1.00 24.28           C  
ATOM    668  OH  TYR B 593      10.448 141.790   3.882  1.00 23.16           O  
ATOM    669  N   GLU B 594      12.447 147.500  -2.496  1.00 22.48           N  
ATOM    670  CA  GLU B 594      12.711 147.881  -3.879  1.00 22.27           C  
ATOM    671  C   GLU B 594      13.634 146.836  -4.501  1.00 21.32           C  
ATOM    672  O   GLU B 594      13.566 146.572  -5.701  1.00 20.97           O  
ATOM    673  CB  GLU B 594      13.368 149.266  -3.952  1.00 23.03           C  
ATOM    674  CG  GLU B 594      12.371 150.418  -3.928  1.00 24.19           C  
ATOM    675  CD  GLU B 594      13.032 151.787  -3.986  1.00 24.96           C  
ATOM    676  OE1 GLU B 594      12.318 152.773  -4.263  1.00 25.64           O  
ATOM    677  OE2 GLU B 594      14.256 151.880  -3.748  1.00 24.42           O  
ATOM    678  N   CYS B 595      14.485 146.231  -3.678  1.00 20.79           N  
ATOM    679  CA  CYS B 595      15.418 145.220  -4.169  1.00 20.99           C  
ATOM    680  C   CYS B 595      14.703 143.955  -4.632  1.00 19.66           C  
ATOM    681  O   CYS B 595      15.316 143.083  -5.248  1.00 19.58           O  
ATOM    682  CB  CYS B 595      16.443 144.864  -3.088  1.00 22.10           C  
ATOM    683  SG  CYS B 595      15.725 144.179  -1.578  1.00 26.95           S  
ATOM    684  N   LEU B 596      13.410 143.858  -4.336  1.00 18.49           N  
ATOM    685  CA  LEU B 596      12.622 142.699  -4.739  1.00 18.61           C  
ATOM    686  C   LEU B 596      11.536 143.068  -5.749  1.00 17.74           C  
ATOM    687  O   LEU B 596      10.547 142.356  -5.905  1.00 17.34           O  
ATOM    688  CB  LEU B 596      12.012 142.024  -3.499  1.00 19.38           C  
ATOM    689  CG  LEU B 596      13.057 141.237  -2.693  1.00 20.32           C  
ATOM    690  CD1 LEU B 596      12.505 140.793  -1.349  1.00 22.53           C  
ATOM    691  CD2 LEU B 596      13.499 140.031  -3.512  1.00 22.00           C  
ATOM    692  N   ASP B 597      11.743 144.177  -6.456  1.00 17.36           N  
ATOM    693  CA  ASP B 597      10.783 144.642  -7.450  1.00 17.12           C  
ATOM    694  C   ASP B 597      10.665 143.681  -8.635  1.00 16.47           C  
ATOM    695  O   ASP B 597       9.701 143.741  -9.395  1.00 16.62           O  
ATOM    696  CB  ASP B 597      11.178 146.040  -7.941  1.00 17.40           C  
ATOM    697  CG  ASP B 597      10.124 146.663  -8.833  1.00 18.45           C  
ATOM    698  OD1 ASP B 597       8.928 146.609  -8.474  1.00 18.45           O  
ATOM    699  OD2 ASP B 597      10.494 147.220  -9.890  1.00 19.07           O  
ATOM    700  N   ALA B 598      11.650 142.802  -8.793  1.00 15.95           N  
ATOM    701  CA  ALA B 598      11.625 141.824  -9.874  1.00 15.42           C  
ATOM    702  C   ALA B 598      11.245 140.445  -9.316  1.00 16.08           C  
ATOM    703  O   ALA B 598      11.460 139.419  -9.965  1.00 16.38           O  
ATOM    704  CB  ALA B 598      12.994 141.768 -10.564  1.00 15.48           C  
ATOM    705  N   SER B 599      10.674 140.441  -8.111  1.00 16.73           N  
ATOM    706  CA  SER B 599      10.242 139.213  -7.430  1.00 16.79           C  
ATOM    707  C   SER B 599       8.881 139.371  -6.745  1.00 16.98           C  
ATOM    708  O   SER B 599       8.660 138.778  -5.685  1.00 15.61           O  
ATOM    709  CB  SER B 599      11.265 138.800  -6.358  1.00 17.54           C  
ATOM    710  OG  SER B 599      12.459 138.278  -6.919  1.00 18.40           O  
ATOM    711  N   ARG B 600       7.969 140.150  -7.331  1.00 16.28           N  
ATOM    712  CA  ARG B 600       6.655 140.360  -6.710  1.00 16.55           C  
ATOM    713  C   ARG B 600       5.861 139.054  -6.515  1.00 15.43           C  
ATOM    714  O   ARG B 600       5.200 138.883  -5.489  1.00 14.83           O  
ATOM    715  CB  ARG B 600       5.799 141.362  -7.518  1.00 17.48           C  
ATOM    716  CG  ARG B 600       6.465 142.692  -7.930  1.00 20.40           C  
ATOM    717  CD  ARG B 600       6.284 143.851  -6.940  1.00 19.83           C  
ATOM    718  NE  ARG B 600       4.890 144.233  -6.665  1.00 18.25           N  
ATOM    719  CZ  ARG B 600       4.093 144.935  -7.472  1.00 18.84           C  
ATOM    720  NH1 ARG B 600       4.511 145.364  -8.658  1.00 18.57           N  
ATOM    721  NH2 ARG B 600       2.865 145.239  -7.068  1.00 18.29           N  
ATOM    722  N   PRO B 601       5.896 138.126  -7.494  1.00 14.81           N  
ATOM    723  CA  PRO B 601       5.136 136.886  -7.283  1.00 14.34           C  
ATOM    724  C   PRO B 601       5.676 136.087  -6.091  1.00 14.18           C  
ATOM    725  O   PRO B 601       4.939 135.330  -5.456  1.00 13.30           O  
ATOM    726  CB  PRO B 601       5.297 136.151  -8.613  1.00 15.34           C  
ATOM    727  CG  PRO B 601       5.379 137.289  -9.607  1.00 14.38           C  
ATOM    728  CD  PRO B 601       6.344 138.224  -8.898  1.00 15.35           C  
ATOM    729  N   TRP B 602       6.965 136.250  -5.798  1.00 13.83           N  
ATOM    730  CA  TRP B 602       7.563 135.568  -4.650  1.00 13.85           C  
ATOM    731  C   TRP B 602       6.954 136.128  -3.370  1.00 14.53           C  
ATOM    732  O   TRP B 602       6.665 135.386  -2.431  1.00 14.54           O  
ATOM    733  CB  TRP B 602       9.078 135.780  -4.607  1.00 14.09           C  
ATOM    734  CG  TRP B 602       9.843 134.826  -5.456  1.00 13.76           C  
ATOM    735  CD1 TRP B 602      10.519 135.111  -6.608  1.00 15.09           C  
ATOM    736  CD2 TRP B 602      10.016 133.422  -5.223  1.00 13.46           C  
ATOM    737  NE1 TRP B 602      11.106 133.969  -7.106  1.00 13.92           N  
ATOM    738  CE2 TRP B 602      10.812 132.919  -6.275  1.00 14.12           C  
ATOM    739  CE3 TRP B 602       9.574 132.542  -4.225  1.00 13.27           C  
ATOM    740  CZ2 TRP B 602      11.179 131.569  -6.360  1.00 13.94           C  
ATOM    741  CZ3 TRP B 602       9.941 131.195  -4.309  1.00 13.50           C  
ATOM    742  CH2 TRP B 602      10.735 130.727  -5.370  1.00 14.19           C  
ATOM    743  N   LEU B 603       6.778 137.445  -3.329  1.00 14.87           N  
ATOM    744  CA  LEU B 603       6.186 138.077  -2.156  1.00 15.79           C  
ATOM    745  C   LEU B 603       4.769 137.526  -1.959  1.00 15.70           C  
ATOM    746  O   LEU B 603       4.358 137.245  -0.830  1.00 15.34           O  
ATOM    747  CB  LEU B 603       6.180 139.603  -2.328  1.00 16.50           C  
ATOM    748  CG  LEU B 603       7.569 140.249  -2.197  1.00 18.38           C  
ATOM    749  CD1 LEU B 603       7.553 141.642  -2.795  1.00 19.96           C  
ATOM    750  CD2 LEU B 603       7.988 140.294  -0.727  1.00 18.39           C  
ATOM    751  N   CYS B 604       4.035 137.347  -3.055  1.00 15.38           N  
ATOM    752  CA  CYS B 604       2.679 136.798  -2.979  1.00 15.71           C  
ATOM    753  C   CYS B 604       2.699 135.382  -2.408  1.00 15.63           C  
ATOM    754  O   CYS B 604       1.923 135.053  -1.512  1.00 16.21           O  
ATOM    755  CB  CYS B 604       2.031 136.746  -4.362  1.00 17.12           C  
ATOM    756  SG  CYS B 604       1.596 138.350  -5.047  1.00 18.48           S  
ATOM    757  N   TYR B 605       3.583 134.550  -2.949  1.00 14.32           N  
ATOM    758  CA  TYR B 605       3.711 133.166  -2.508  1.00 14.32           C  
ATOM    759  C   TYR B 605       4.179 133.055  -1.060  1.00 13.49           C  
ATOM    760  O   TYR B 605       3.553 132.368  -0.255  1.00 14.03           O  
ATOM    761  CB  TYR B 605       4.687 132.407  -3.412  1.00 14.14           C  
ATOM    762  CG  TYR B 605       5.145 131.096  -2.811  1.00 14.33           C  
ATOM    763  CD1 TYR B 605       4.247 130.053  -2.602  1.00 14.38           C  
ATOM    764  CD2 TYR B 605       6.465 130.926  -2.396  1.00 14.98           C  
ATOM    765  CE1 TYR B 605       4.646 128.869  -1.986  1.00 14.80           C  
ATOM    766  CE2 TYR B 605       6.878 129.748  -1.780  1.00 15.12           C  
ATOM    767  CZ  TYR B 605       5.962 128.724  -1.578  1.00 14.95           C  
ATOM    768  OH  TYR B 605       6.364 127.564  -0.961  1.00 15.65           O  
ATOM    769  N   TRP B 606       5.280 133.722  -0.731  1.00 13.46           N  
ATOM    770  CA  TRP B 606       5.809 133.664   0.632  1.00 13.57           C  
ATOM    771  C   TRP B 606       4.754 134.037   1.663  1.00 14.48           C  
ATOM    772  O   TRP B 606       4.605 133.364   2.686  1.00 14.31           O  
ATOM    773  CB  TRP B 606       7.007 134.605   0.807  1.00 14.23           C  
ATOM    774  CG  TRP B 606       8.235 134.231   0.025  1.00 14.68           C  
ATOM    775  CD1 TRP B 606       8.643 132.973  -0.322  1.00 15.27           C  
ATOM    776  CD2 TRP B 606       9.228 135.129  -0.482  1.00 15.05           C  
ATOM    777  NE1 TRP B 606       9.828 133.035  -1.018  1.00 14.82           N  
ATOM    778  CE2 TRP B 606      10.209 134.346  -1.132  1.00 15.06           C  
ATOM    779  CE3 TRP B 606       9.384 136.522  -0.453  1.00 15.42           C  
ATOM    780  CZ2 TRP B 606      11.333 134.909  -1.750  1.00 15.02           C  
ATOM    781  CZ3 TRP B 606      10.506 137.084  -1.070  1.00 16.36           C  
ATOM    782  CH2 TRP B 606      11.463 136.275  -1.708  1.00 15.29           C  
ATOM    783  N   ILE B 607       4.023 135.114   1.393  1.00 13.77           N  
ATOM    784  CA  ILE B 607       3.000 135.579   2.319  1.00 13.95           C  
ATOM    785  C   ILE B 607       1.769 134.675   2.365  1.00 13.67           C  
ATOM    786  O   ILE B 607       1.294 134.330   3.450  1.00 14.40           O  
ATOM    787  CB  ILE B 607       2.604 137.046   1.991  1.00 13.62           C  
ATOM    788  CG1 ILE B 607       3.795 137.966   2.287  1.00 13.68           C  
ATOM    789  CG2 ILE B 607       1.386 137.468   2.812  1.00 13.86           C  
ATOM    790  CD1 ILE B 607       3.623 139.400   1.797  1.00 14.39           C  
ATOM    791  N   LEU B 608       1.259 134.274   1.204  1.00 14.00           N  
ATOM    792  CA  LEU B 608       0.095 133.394   1.159  1.00 14.49           C  
ATOM    793  C   LEU B 608       0.389 132.028   1.773  1.00 14.81           C  
ATOM    794  O   LEU B 608      -0.460 131.454   2.457  1.00 14.97           O  
ATOM    795  CB  LEU B 608      -0.386 133.210  -0.284  1.00 15.49           C  
ATOM    796  CG  LEU B 608      -1.050 134.426  -0.935  1.00 16.43           C  
ATOM    797  CD1 LEU B 608      -1.396 134.105  -2.390  1.00 17.86           C  
ATOM    798  CD2 LEU B 608      -2.301 134.809  -0.150  1.00 18.25           C  
ATOM    799  N   HIS B 609       1.584 131.496   1.530  1.00 13.73           N  
ATOM    800  CA  HIS B 609       1.923 130.195   2.096  1.00 14.01           C  
ATOM    801  C   HIS B 609       2.060 130.294   3.614  1.00 14.02           C  
ATOM    802  O   HIS B 609       1.675 129.372   4.338  1.00 14.01           O  
ATOM    803  CB  HIS B 609       3.218 129.647   1.491  1.00 13.58           C  
ATOM    804  CG  HIS B 609       3.599 128.300   2.019  1.00 13.89           C  
ATOM    805  ND1 HIS B 609       2.727 127.231   2.025  1.00 14.39           N  
ATOM    806  CD2 HIS B 609       4.753 127.844   2.561  1.00 14.63           C  
ATOM    807  CE1 HIS B 609       3.328 126.176   2.547  1.00 14.33           C  
ATOM    808  NE2 HIS B 609       4.559 126.521   2.880  1.00 14.65           N  
ATOM    809  N   SER B 610       2.600 131.410   4.094  1.00 14.49           N  
ATOM    810  CA  SER B 610       2.756 131.610   5.533  1.00 14.62           C  
ATOM    811  C   SER B 610       1.373 131.662   6.182  1.00 15.57           C  
ATOM    812  O   SER B 610       1.139 131.047   7.227  1.00 15.18           O  
ATOM    813  CB  SER B 610       3.513 132.912   5.817  1.00 14.26           C  
ATOM    814  OG  SER B 610       4.855 132.846   5.354  1.00 15.04           O  
ATOM    815  N   LEU B 611       0.457 132.400   5.559  1.00 15.31           N  
ATOM    816  CA  LEU B 611      -0.905 132.519   6.072  1.00 15.92           C  
ATOM    817  C   LEU B 611      -1.582 131.155   6.049  1.00 16.00           C  
ATOM    818  O   LEU B 611      -2.299 130.788   6.980  1.00 16.21           O  
ATOM    819  CB  LEU B 611      -1.699 133.528   5.233  1.00 15.49           C  
ATOM    820  CG  LEU B 611      -1.279 134.992   5.417  1.00 16.63           C  
ATOM    821  CD1 LEU B 611      -1.911 135.849   4.330  1.00 18.03           C  
ATOM    822  CD2 LEU B 611      -1.699 135.481   6.801  1.00 16.87           C  
ATOM    823  N   GLU B 612      -1.339 130.399   4.983  1.00 15.91           N  
ATOM    824  CA  GLU B 612      -1.901 129.066   4.847  1.00 16.57           C  
ATOM    825  C   GLU B 612      -1.406 128.155   5.981  1.00 16.31           C  
ATOM    826  O   GLU B 612      -2.191 127.426   6.590  1.00 15.33           O  
ATOM    827  CB  GLU B 612      -1.517 128.492   3.479  1.00 18.58           C  
ATOM    828  CG  GLU B 612      -1.597 126.990   3.380  1.00 21.69           C  
ATOM    829  CD  GLU B 612      -1.117 126.464   2.039  1.00 21.62           C  
ATOM    830  OE1 GLU B 612      -0.010 126.844   1.596  1.00 21.38           O  
ATOM    831  OE2 GLU B 612      -1.851 125.660   1.436  1.00 21.39           O  
ATOM    832  N   LEU B 613      -0.108 128.204   6.270  1.00 15.09           N  
ATOM    833  CA  LEU B 613       0.459 127.378   7.337  1.00 15.17           C  
ATOM    834  C   LEU B 613      -0.155 127.742   8.691  1.00 15.66           C  
ATOM    835  O   LEU B 613      -0.390 126.869   9.530  1.00 15.81           O  
ATOM    836  CB  LEU B 613       1.981 127.551   7.387  1.00 15.27           C  
ATOM    837  CG  LEU B 613       2.761 126.938   6.212  1.00 14.88           C  
ATOM    838  CD1 LEU B 613       4.211 127.398   6.246  1.00 15.56           C  
ATOM    839  CD2 LEU B 613       2.673 125.417   6.282  1.00 16.76           C  
ATOM    840  N   LEU B 614      -0.409 129.033   8.886  1.00 15.58           N  
ATOM    841  CA  LEU B 614      -0.996 129.547  10.121  1.00 17.92           C  
ATOM    842  C   LEU B 614      -2.517 129.378  10.178  1.00 19.60           C  
ATOM    843  O   LEU B 614      -3.154 129.779  11.154  1.00 19.90           O  
ATOM    844  CB  LEU B 614      -0.645 131.029  10.283  1.00 17.16           C  
ATOM    845  CG  LEU B 614       0.833 131.357  10.495  1.00 17.14           C  
ATOM    846  CD1 LEU B 614       1.041 132.865  10.418  1.00 17.48           C  
ATOM    847  CD2 LEU B 614       1.291 130.809  11.848  1.00 18.36           C  
ATOM    848  N   ASP B 615      -3.088 128.786   9.133  1.00 21.05           N  
ATOM    849  CA  ASP B 615      -4.528 128.555   9.042  1.00 24.08           C  
ATOM    850  C   ASP B 615      -5.319 129.859   9.198  1.00 25.54           C  
ATOM    851  O   ASP B 615      -6.331 129.912   9.900  1.00 25.44           O  
ATOM    852  CB  ASP B 615      -4.964 127.524  10.098  1.00 25.81           C  
ATOM    853  CG  ASP B 615      -6.300 126.872   9.773  1.00 28.57           C  
ATOM    854  OD1 ASP B 615      -6.605 126.686   8.574  1.00 29.43           O  
ATOM    855  OD2 ASP B 615      -7.039 126.524  10.720  1.00 30.04           O  
ATOM    856  N   GLU B 616      -4.834 130.912   8.546  1.00 26.38           N  
ATOM    857  CA  GLU B 616      -5.490 132.215   8.571  1.00 27.76           C  
ATOM    858  C   GLU B 616      -6.187 132.365   7.223  1.00 29.47           C  
ATOM    859  O   GLU B 616      -5.543 132.331   6.175  1.00 29.60           O  
ATOM    860  CB  GLU B 616      -4.463 133.342   8.750  1.00 27.42           C  
ATOM    861  CG  GLU B 616      -3.652 133.282  10.046  1.00 27.73           C  
ATOM    862  CD  GLU B 616      -4.402 133.819  11.255  1.00 29.13           C  
ATOM    863  OE1 GLU B 616      -5.588 134.187  11.116  1.00 28.73           O  
ATOM    864  OE2 GLU B 616      -3.798 133.875  12.350  1.00 29.83           O  
ATOM    865  N   PRO B 617      -7.518 132.520   7.232  1.00 31.12           N  
ATOM    866  CA  PRO B 617      -8.294 132.669   5.997  1.00 32.32           C  
ATOM    867  C   PRO B 617      -7.837 133.818   5.102  1.00 32.54           C  
ATOM    868  O   PRO B 617      -7.341 134.841   5.580  1.00 33.46           O  
ATOM    869  CB  PRO B 617      -9.719 132.886   6.508  1.00 32.55           C  
ATOM    870  CG  PRO B 617      -9.736 132.142   7.804  1.00 33.17           C  
ATOM    871  CD  PRO B 617      -8.404 132.516   8.410  1.00 32.55           C  
ATOM    872  N   ILE B 618      -8.000 133.630   3.798  1.00 32.83           N  
ATOM    873  CA  ILE B 618      -7.654 134.650   2.818  1.00 33.27           C  
ATOM    874  C   ILE B 618      -8.988 135.208   2.327  1.00 33.17           C  
ATOM    875  O   ILE B 618      -9.748 134.507   1.660  1.00 33.55           O  
ATOM    876  CB  ILE B 618      -6.902 134.055   1.599  1.00 33.65           C  
ATOM    877  CG1 ILE B 618      -5.690 133.242   2.067  1.00 34.25           C  
ATOM    878  CG2 ILE B 618      -6.473 135.174   0.657  1.00 33.62           C  
ATOM    879  CD1 ILE B 618      -4.754 133.989   2.998  1.00 34.40           C  
ATOM    880  N   PRO B 619      -9.305 136.464   2.676  1.00 32.91           N  
ATOM    881  CA  PRO B 619     -10.569 137.069   2.241  1.00 32.71           C  
ATOM    882  C   PRO B 619     -10.731 136.919   0.733  1.00 32.21           C  
ATOM    883  O   PRO B 619      -9.750 137.015  -0.011  1.00 31.32           O  
ATOM    884  CB  PRO B 619     -10.415 138.525   2.673  1.00 33.20           C  
ATOM    885  CG  PRO B 619      -9.589 138.402   3.926  1.00 33.27           C  
ATOM    886  CD  PRO B 619      -8.536 137.396   3.519  1.00 33.11           C  
ATOM    887  N   GLN B 620     -11.956 136.674   0.275  1.00 31.95           N  
ATOM    888  CA  GLN B 620     -12.200 136.500  -1.159  1.00 32.45           C  
ATOM    889  C   GLN B 620     -11.737 137.692  -1.990  1.00 31.43           C  
ATOM    890  O   GLN B 620     -11.208 137.523  -3.087  1.00 31.39           O  
ATOM    891  CB  GLN B 620     -13.686 136.248  -1.426  1.00 34.81           C  
ATOM    892  CG  GLN B 620     -13.988 135.406  -2.674  1.00 38.41           C  
ATOM    893  CD  GLN B 620     -13.157 135.792  -3.892  1.00 40.43           C  
ATOM    894  OE1 GLN B 620     -12.032 135.311  -4.075  1.00 41.50           O  
ATOM    895  NE2 GLN B 620     -13.704 136.669  -4.728  1.00 41.83           N  
ATOM    896  N   ILE B 621     -11.930 138.895  -1.466  1.00 30.07           N  
ATOM    897  CA  ILE B 621     -11.529 140.105  -2.171  1.00 29.52           C  
ATOM    898  C   ILE B 621     -10.018 140.142  -2.372  1.00 28.23           C  
ATOM    899  O   ILE B 621      -9.531 140.442  -3.465  1.00 27.34           O  
ATOM    900  CB  ILE B 621     -11.972 141.372  -1.407  1.00 30.17           C  
ATOM    901  CG1 ILE B 621     -13.496 141.491  -1.456  1.00 31.32           C  
ATOM    902  CG2 ILE B 621     -11.324 142.607  -2.007  1.00 30.65           C  
ATOM    903  CD1 ILE B 621     -14.067 141.526  -2.863  1.00 32.55           C  
ATOM    904  N   VAL B 622      -9.281 139.834  -1.313  1.00 26.89           N  
ATOM    905  CA  VAL B 622      -7.828 139.821  -1.386  1.00 26.07           C  
ATOM    906  C   VAL B 622      -7.375 138.748  -2.377  1.00 24.90           C  
ATOM    907  O   VAL B 622      -6.457 138.970  -3.164  1.00 24.42           O  
ATOM    908  CB  VAL B 622      -7.203 139.533  -0.003  1.00 26.61           C  
ATOM    909  CG1 VAL B 622      -5.702 139.374  -0.136  1.00 27.57           C  
ATOM    910  CG2 VAL B 622      -7.525 140.669   0.959  1.00 27.90           C  
ATOM    911  N   ALA B 623      -8.027 137.589  -2.339  1.00 23.65           N  
ATOM    912  CA  ALA B 623      -7.677 136.495  -3.239  1.00 23.59           C  
ATOM    913  C   ALA B 623      -7.869 136.902  -4.698  1.00 23.81           C  
ATOM    914  O   ALA B 623      -7.017 136.634  -5.546  1.00 23.53           O  
ATOM    915  CB  ALA B 623      -8.520 135.268  -2.923  1.00 24.13           C  
ATOM    916  N   THR B 624      -8.991 137.550  -4.993  1.00 23.08           N  
ATOM    917  CA  THR B 624      -9.257 137.983  -6.358  1.00 22.83           C  
ATOM    918  C   THR B 624      -8.235 139.028  -6.796  1.00 21.73           C  
ATOM    919  O   THR B 624      -7.786 139.024  -7.943  1.00 21.02           O  
ATOM    920  CB  THR B 624     -10.684 138.547  -6.486  1.00 24.18           C  
ATOM    921  OG1 THR B 624     -11.623 137.475  -6.316  1.00 25.17           O  
ATOM    922  CG2 THR B 624     -10.892 139.184  -7.853  1.00 24.62           C  
ATOM    923  N   ASP B 625      -7.859 139.911  -5.878  1.00 20.74           N  
ATOM    924  CA  ASP B 625      -6.873 140.939  -6.179  1.00 20.45           C  
ATOM    925  C   ASP B 625      -5.519 140.289  -6.489  1.00 20.36           C  
ATOM    926  O   ASP B 625      -4.792 140.749  -7.368  1.00 19.11           O  
ATOM    927  CB  ASP B 625      -6.737 141.908  -5.000  1.00 21.39           C  
ATOM    928  CG  ASP B 625      -7.934 142.848  -4.869  1.00 23.03           C  
ATOM    929  OD1 ASP B 625      -7.999 143.591  -3.869  1.00 23.43           O  
ATOM    930  OD2 ASP B 625      -8.801 142.850  -5.767  1.00 22.97           O  
ATOM    931  N   VAL B 626      -5.177 139.222  -5.770  1.00 19.18           N  
ATOM    932  CA  VAL B 626      -3.907 138.548  -6.034  1.00 18.98           C  
ATOM    933  C   VAL B 626      -3.958 137.917  -7.421  1.00 19.04           C  
ATOM    934  O   VAL B 626      -2.998 138.018  -8.187  1.00 19.06           O  
ATOM    935  CB  VAL B 626      -3.600 137.463  -4.972  1.00 18.85           C  
ATOM    936  CG1 VAL B 626      -2.376 136.644  -5.395  1.00 19.32           C  
ATOM    937  CG2 VAL B 626      -3.335 138.124  -3.630  1.00 18.19           C  
ATOM    938  N   CYS B 627      -5.079 137.277  -7.752  1.00 19.43           N  
ATOM    939  CA  CYS B 627      -5.236 136.658  -9.067  1.00 20.55           C  
ATOM    940  C   CYS B 627      -5.056 137.699 -10.167  1.00 21.16           C  
ATOM    941  O   CYS B 627      -4.351 137.460 -11.151  1.00 20.68           O  
ATOM    942  CB  CYS B 627      -6.625 136.027  -9.213  1.00 21.15           C  
ATOM    943  SG  CYS B 627      -6.896 134.548  -8.231  1.00 22.36           S  
ATOM    944  N   GLN B 628      -5.705 138.849 -10.002  1.00 20.91           N  
ATOM    945  CA  GLN B 628      -5.613 139.919 -10.989  1.00 21.57           C  
ATOM    946  C   GLN B 628      -4.182 140.420 -11.140  1.00 20.26           C  
ATOM    947  O   GLN B 628      -3.726 140.686 -12.253  1.00 20.10           O  
ATOM    948  CB  GLN B 628      -6.544 141.079 -10.608  1.00 23.90           C  
ATOM    949  CG  GLN B 628      -8.030 140.716 -10.679  1.00 28.05           C  
ATOM    950  CD  GLN B 628      -8.949 141.857 -10.264  1.00 30.40           C  
ATOM    951  OE1 GLN B 628      -8.494 142.941  -9.876  1.00 33.00           O  
ATOM    952  NE2 GLN B 628     -10.250 141.613 -10.340  1.00 32.06           N  
ATOM    953  N   PHE B 629      -3.472 140.547 -10.024  1.00 18.67           N  
ATOM    954  CA  PHE B 629      -2.093 141.002 -10.080  1.00 18.64           C  
ATOM    955  C   PHE B 629      -1.196 139.992 -10.791  1.00 18.60           C  
ATOM    956  O   PHE B 629      -0.377 140.372 -11.622  1.00 18.72           O  
ATOM    957  CB  PHE B 629      -1.534 141.259  -8.679  1.00 17.76           C  
ATOM    958  CG  PHE B 629      -0.069 141.589  -8.678  1.00 18.53           C  
ATOM    959  CD1 PHE B 629       0.389 142.766  -9.265  1.00 17.35           C  
ATOM    960  CD2 PHE B 629       0.857 140.706  -8.136  1.00 17.26           C  
ATOM    961  CE1 PHE B 629       1.747 143.057  -9.314  1.00 18.49           C  
ATOM    962  CE2 PHE B 629       2.222 140.989  -8.180  1.00 17.51           C  
ATOM    963  CZ  PHE B 629       2.667 142.167  -8.771  1.00 17.12           C  
ATOM    964  N   LEU B 630      -1.336 138.708 -10.468  1.00 18.72           N  
ATOM    965  CA  LEU B 630      -0.492 137.710 -11.122  1.00 18.67           C  
ATOM    966  C   LEU B 630      -0.817 137.623 -12.613  1.00 19.14           C  
ATOM    967  O   LEU B 630       0.051 137.308 -13.429  1.00 18.80           O  
ATOM    968  CB  LEU B 630      -0.641 136.350 -10.423  1.00 18.62           C  
ATOM    969  CG  LEU B 630      -0.122 136.386  -8.975  1.00 18.47           C  
ATOM    970  CD1 LEU B 630      -0.435 135.078  -8.263  1.00 18.37           C  
ATOM    971  CD2 LEU B 630       1.381 136.648  -8.968  1.00 18.75           C  
ATOM    972  N   GLU B 631      -2.060 137.930 -12.977  1.00 19.76           N  
ATOM    973  CA  GLU B 631      -2.444 137.907 -14.385  1.00 21.04           C  
ATOM    974  C   GLU B 631      -1.645 138.995 -15.109  1.00 20.34           C  
ATOM    975  O   GLU B 631      -1.202 138.807 -16.246  1.00 20.30           O  
ATOM    976  CB  GLU B 631      -3.948 138.159 -14.533  1.00 23.59           C  
ATOM    977  CG  GLU B 631      -4.458 138.071 -15.965  1.00 28.13           C  
ATOM    978  CD  GLU B 631      -5.975 138.004 -16.042  1.00 31.42           C  
ATOM    979  OE1 GLU B 631      -6.639 138.958 -15.588  1.00 34.33           O  
ATOM    980  OE2 GLU B 631      -6.503 136.992 -16.554  1.00 34.02           O  
ATOM    981  N   LEU B 632      -1.452 140.129 -14.438  1.00 19.12           N  
ATOM    982  CA  LEU B 632      -0.694 141.239 -15.010  1.00 18.77           C  
ATOM    983  C   LEU B 632       0.796 140.910 -15.130  1.00 18.58           C  
ATOM    984  O   LEU B 632       1.506 141.519 -15.931  1.00 17.63           O  
ATOM    985  CB  LEU B 632      -0.870 142.503 -14.160  1.00 19.22           C  
ATOM    986  CG  LEU B 632      -2.284 143.095 -14.114  1.00 20.31           C  
ATOM    987  CD1 LEU B 632      -2.324 144.287 -13.160  1.00 21.16           C  
ATOM    988  CD2 LEU B 632      -2.701 143.504 -15.516  1.00 21.22           C  
ATOM    989  N   CYS B 633       1.268 139.958 -14.327  1.00 17.52           N  
ATOM    990  CA  CYS B 633       2.678 139.555 -14.366  1.00 17.35           C  
ATOM    991  C   CYS B 633       2.911 138.474 -15.412  1.00 17.41           C  
ATOM    992  O   CYS B 633       4.054 138.184 -15.772  1.00 17.06           O  
ATOM    993  CB  CYS B 633       3.130 138.999 -13.010  1.00 17.27           C  
ATOM    994  SG  CYS B 633       3.154 140.164 -11.644  1.00 17.57           S  
ATOM    995  N   GLN B 634       1.833 137.860 -15.886  1.00 17.42           N  
ATOM    996  CA  GLN B 634       1.968 136.804 -16.877  1.00 18.39           C  
ATOM    997  C   GLN B 634       2.354 137.396 -18.221  1.00 20.12           C  
ATOM    998  O   GLN B 634       1.775 138.387 -18.671  1.00 19.98           O  
ATOM    999  CB  GLN B 634       0.670 136.006 -16.994  1.00 17.79           C  
ATOM   1000  CG  GLN B 634       0.787 134.768 -17.870  1.00 18.06           C  
ATOM   1001  CD  GLN B 634      -0.389 133.836 -17.697  1.00 18.42           C  
ATOM   1002  OE1 GLN B 634      -1.534 134.283 -17.568  1.00 21.07           O  
ATOM   1003  NE2 GLN B 634      -0.123 132.540 -17.700  1.00 16.32           N  
ATOM   1004  N   SER B 635       3.348 136.780 -18.847  1.00 20.41           N  
ATOM   1005  CA  SER B 635       3.858 137.231 -20.131  1.00 22.52           C  
ATOM   1006  C   SER B 635       3.092 136.649 -21.308  1.00 23.21           C  
ATOM   1007  O   SER B 635       2.608 135.518 -21.254  1.00 22.57           O  
ATOM   1008  CB  SER B 635       5.339 136.852 -20.251  1.00 22.94           C  
ATOM   1009  OG  SER B 635       5.846 137.126 -21.547  1.00 24.86           O  
ATOM   1010  N   PRO B 636       2.960 137.425 -22.392  1.00 24.54           N  
ATOM   1011  CA  PRO B 636       2.237 136.891 -23.545  1.00 25.10           C  
ATOM   1012  C   PRO B 636       2.968 135.685 -24.152  1.00 24.80           C  
ATOM   1013  O   PRO B 636       2.352 134.865 -24.824  1.00 25.52           O  
ATOM   1014  CB  PRO B 636       2.160 138.093 -24.494  1.00 25.83           C  
ATOM   1015  CG  PRO B 636       3.363 138.903 -24.125  1.00 27.03           C  
ATOM   1016  CD  PRO B 636       3.359 138.824 -22.618  1.00 25.38           C  
ATOM   1017  N   GLU B 637       4.273 135.569 -23.904  1.00 25.00           N  
ATOM   1018  CA  GLU B 637       5.042 134.438 -24.438  1.00 24.92           C  
ATOM   1019  C   GLU B 637       4.935 133.213 -23.526  1.00 23.17           C  
ATOM   1020  O   GLU B 637       5.473 132.146 -23.832  1.00 22.50           O  
ATOM   1021  CB  GLU B 637       6.521 134.813 -24.608  1.00 27.32           C  
ATOM   1022  CG  GLU B 637       7.282 135.013 -23.299  1.00 30.19           C  
ATOM   1023  CD  GLU B 637       8.761 135.306 -23.511  1.00 32.74           C  
ATOM   1024  OE1 GLU B 637       9.476 134.437 -24.054  1.00 32.78           O  
ATOM   1025  OE2 GLU B 637       9.212 136.409 -23.132  1.00 33.54           O  
ATOM   1026  N   GLY B 638       4.230 133.367 -22.411  1.00 20.78           N  
ATOM   1027  CA  GLY B 638       4.084 132.267 -21.474  1.00 18.41           C  
ATOM   1028  C   GLY B 638       4.956 132.515 -20.257  1.00 17.17           C  
ATOM   1029  O   GLY B 638       5.970 133.207 -20.347  1.00 15.44           O  
ATOM   1030  N   GLY B 639       4.573 131.945 -19.119  1.00 16.48           N  
ATOM   1031  CA  GLY B 639       5.342 132.150 -17.905  1.00 15.70           C  
ATOM   1032  C   GLY B 639       4.984 133.475 -17.252  1.00 15.85           C  
ATOM   1033  O   GLY B 639       4.192 134.247 -17.801  1.00 15.98           O  
ATOM   1034  N   PHE B 640       5.562 133.735 -16.083  1.00 15.17           N  
ATOM   1035  CA  PHE B 640       5.314 134.970 -15.336  1.00 15.33           C  
ATOM   1036  C   PHE B 640       6.620 135.711 -15.072  1.00 15.47           C  
ATOM   1037  O   PHE B 640       7.664 135.087 -14.879  1.00 14.50           O  
ATOM   1038  CB  PHE B 640       4.658 134.675 -13.976  1.00 15.85           C  
ATOM   1039  CG  PHE B 640       3.294 134.039 -14.066  1.00 15.32           C  
ATOM   1040  CD1 PHE B 640       3.155 132.693 -14.386  1.00 15.66           C  
ATOM   1041  CD2 PHE B 640       2.147 134.792 -13.813  1.00 15.48           C  
ATOM   1042  CE1 PHE B 640       1.888 132.099 -14.455  1.00 16.12           C  
ATOM   1043  CE2 PHE B 640       0.875 134.209 -13.879  1.00 15.91           C  
ATOM   1044  CZ  PHE B 640       0.746 132.861 -14.200  1.00 15.93           C  
ATOM   1045  N   GLY B 641       6.549 137.041 -15.054  1.00 14.50           N  
ATOM   1046  CA  GLY B 641       7.720 137.853 -14.781  1.00 14.41           C  
ATOM   1047  C   GLY B 641       7.686 138.338 -13.341  1.00 14.51           C  
ATOM   1048  O   GLY B 641       6.718 138.077 -12.617  1.00 15.01           O  
ATOM   1049  N   GLY B 642       8.728 139.054 -12.928  1.00 14.78           N  
ATOM   1050  CA  GLY B 642       8.808 139.552 -11.562  1.00 15.59           C  
ATOM   1051  C   GLY B 642       7.855 140.682 -11.223  1.00 16.15           C  
ATOM   1052  O   GLY B 642       7.733 141.077 -10.064  1.00 15.97           O  
ATOM   1053  N   GLY B 643       7.176 141.194 -12.243  1.00 16.56           N  
ATOM   1054  CA  GLY B 643       6.226 142.277 -12.061  1.00 16.84           C  
ATOM   1055  C   GLY B 643       5.567 142.546 -13.398  1.00 17.70           C  
ATOM   1056  O   GLY B 643       5.990 141.978 -14.406  1.00 16.76           O  
ATOM   1057  N   PRO B 644       4.535 143.402 -13.453  1.00 18.69           N  
ATOM   1058  CA  PRO B 644       3.863 143.692 -14.722  1.00 19.20           C  
ATOM   1059  C   PRO B 644       4.824 144.190 -15.797  1.00 19.81           C  
ATOM   1060  O   PRO B 644       5.629 145.094 -15.558  1.00 20.00           O  
ATOM   1061  CB  PRO B 644       2.830 144.751 -14.332  1.00 19.59           C  
ATOM   1062  CG  PRO B 644       2.509 144.397 -12.909  1.00 19.72           C  
ATOM   1063  CD  PRO B 644       3.881 144.113 -12.339  1.00 18.62           C  
ATOM   1064  N   GLY B 645       4.747 143.583 -16.978  1.00 20.37           N  
ATOM   1065  CA  GLY B 645       5.601 143.993 -18.078  1.00 20.32           C  
ATOM   1066  C   GLY B 645       7.015 143.443 -18.080  1.00 20.70           C  
ATOM   1067  O   GLY B 645       7.771 143.686 -19.022  1.00 20.89           O  
ATOM   1068  N   GLN B 646       7.393 142.709 -17.038  1.00 18.87           N  
ATOM   1069  CA  GLN B 646       8.734 142.149 -16.983  1.00 17.88           C  
ATOM   1070  C   GLN B 646       8.796 140.852 -17.787  1.00 17.24           C  
ATOM   1071  O   GLN B 646       7.789 140.171 -17.959  1.00 17.53           O  
ATOM   1072  CB  GLN B 646       9.145 141.893 -15.525  1.00 17.19           C  
ATOM   1073  CG  GLN B 646       9.302 143.175 -14.700  1.00 16.36           C  
ATOM   1074  CD  GLN B 646       9.717 142.921 -13.256  1.00 17.88           C  
ATOM   1075  OE1 GLN B 646      10.488 142.006 -12.970  1.00 16.28           O  
ATOM   1076  NE2 GLN B 646       9.222 143.752 -12.343  1.00 16.97           N  
ATOM   1077  N   TYR B 647       9.975 140.526 -18.302  1.00 17.41           N  
ATOM   1078  CA  TYR B 647      10.137 139.295 -19.064  1.00 17.77           C  
ATOM   1079  C   TYR B 647       9.851 138.127 -18.128  1.00 17.06           C  
ATOM   1080  O   TYR B 647      10.050 138.236 -16.915  1.00 17.39           O  
ATOM   1081  CB  TYR B 647      11.568 139.178 -19.581  1.00 19.58           C  
ATOM   1082  CG  TYR B 647      11.947 140.196 -20.633  1.00 22.34           C  
ATOM   1083  CD1 TYR B 647      13.286 140.443 -20.925  1.00 24.27           C  
ATOM   1084  CD2 TYR B 647      10.973 140.884 -21.359  1.00 24.50           C  
ATOM   1085  CE1 TYR B 647      13.652 141.347 -21.915  1.00 26.56           C  
ATOM   1086  CE2 TYR B 647      11.330 141.795 -22.358  1.00 26.41           C  
ATOM   1087  CZ  TYR B 647      12.673 142.017 -22.628  1.00 27.19           C  
ATOM   1088  OH  TYR B 647      13.055 142.902 -23.611  1.00 29.32           O  
ATOM   1089  N   PRO B 648       9.369 136.999 -18.671  1.00 16.14           N  
ATOM   1090  CA  PRO B 648       9.085 135.843 -17.815  1.00 15.36           C  
ATOM   1091  C   PRO B 648      10.398 135.230 -17.310  1.00 15.15           C  
ATOM   1092  O   PRO B 648      11.446 135.370 -17.944  1.00 16.30           O  
ATOM   1093  CB  PRO B 648       8.295 134.916 -18.738  1.00 15.70           C  
ATOM   1094  CG  PRO B 648       8.877 135.217 -20.090  1.00 15.59           C  
ATOM   1095  CD  PRO B 648       9.008 136.726 -20.075  1.00 15.44           C  
ATOM   1096  N   HIS B 649      10.336 134.560 -16.166  1.00 13.99           N  
ATOM   1097  CA  HIS B 649      11.513 133.953 -15.539  1.00 13.51           C  
ATOM   1098  C   HIS B 649      10.959 132.761 -14.749  1.00 12.56           C  
ATOM   1099  O   HIS B 649       9.873 132.852 -14.171  1.00 12.73           O  
ATOM   1100  CB  HIS B 649      12.145 135.020 -14.631  1.00 13.70           C  
ATOM   1101  CG  HIS B 649      13.455 134.639 -14.009  1.00 13.56           C  
ATOM   1102  ND1 HIS B 649      13.572 133.627 -13.081  1.00 13.26           N  
ATOM   1103  CD2 HIS B 649      14.673 135.230 -14.078  1.00 14.08           C  
ATOM   1104  CE1 HIS B 649      14.804 133.618 -12.597  1.00 13.72           C  
ATOM   1105  NE2 HIS B 649      15.491 134.581 -13.184  1.00 13.81           N  
ATOM   1106  N   LEU B 650      11.677 131.640 -14.734  1.00 12.84           N  
ATOM   1107  CA  LEU B 650      11.179 130.455 -14.033  1.00 12.38           C  
ATOM   1108  C   LEU B 650      10.947 130.595 -12.534  1.00 12.74           C  
ATOM   1109  O   LEU B 650      10.065 129.928 -11.989  1.00 12.65           O  
ATOM   1110  CB  LEU B 650      12.092 129.253 -14.301  1.00 12.39           C  
ATOM   1111  CG  LEU B 650      11.806 128.530 -15.620  1.00 13.56           C  
ATOM   1112  CD1 LEU B 650      12.849 127.440 -15.861  1.00 13.11           C  
ATOM   1113  CD2 LEU B 650      10.398 127.929 -15.566  1.00 15.06           C  
ATOM   1114  N   ALA B 651      11.717 131.448 -11.862  1.00 12.48           N  
ATOM   1115  CA  ALA B 651      11.534 131.622 -10.419  1.00 12.99           C  
ATOM   1116  C   ALA B 651      10.182 132.286 -10.134  1.00 13.51           C  
ATOM   1117  O   ALA B 651       9.380 131.755  -9.360  1.00 13.28           O  
ATOM   1118  CB  ALA B 651      12.690 132.436  -9.822  1.00 13.56           C  
ATOM   1119  N   PRO B 652       9.909 133.462 -10.733  1.00 13.76           N  
ATOM   1120  CA  PRO B 652       8.590 134.028 -10.426  1.00 13.66           C  
ATOM   1121  C   PRO B 652       7.447 133.185 -11.012  1.00 13.44           C  
ATOM   1122  O   PRO B 652       6.318 133.239 -10.524  1.00 13.27           O  
ATOM   1123  CB  PRO B 652       8.654 135.449 -11.010  1.00 14.73           C  
ATOM   1124  CG  PRO B 652       9.798 135.412 -11.986  1.00 15.16           C  
ATOM   1125  CD  PRO B 652      10.790 134.462 -11.364  1.00 14.47           C  
ATOM   1126  N   THR B 653       7.739 132.407 -12.057  1.00 13.22           N  
ATOM   1127  CA  THR B 653       6.724 131.543 -12.662  1.00 13.14           C  
ATOM   1128  C   THR B 653       6.349 130.475 -11.628  1.00 13.32           C  
ATOM   1129  O   THR B 653       5.172 130.185 -11.412  1.00 12.84           O  
ATOM   1130  CB  THR B 653       7.252 130.856 -13.947  1.00 13.65           C  
ATOM   1131  OG1 THR B 653       7.452 131.844 -14.968  1.00 14.42           O  
ATOM   1132  CG2 THR B 653       6.261 129.810 -14.449  1.00 14.41           C  
ATOM   1133  N   TYR B 654       7.364 129.899 -10.992  1.00 12.92           N  
ATOM   1134  CA  TYR B 654       7.159 128.894  -9.953  1.00 13.35           C  
ATOM   1135  C   TYR B 654       6.342 129.497  -8.805  1.00 13.17           C  
ATOM   1136  O   TYR B 654       5.385 128.885  -8.317  1.00 13.88           O  
ATOM   1137  CB  TYR B 654       8.518 128.420  -9.419  1.00 13.25           C  
ATOM   1138  CG  TYR B 654       8.454 127.699  -8.085  1.00 13.17           C  
ATOM   1139  CD1 TYR B 654       8.129 126.343  -8.009  1.00 12.88           C  
ATOM   1140  CD2 TYR B 654       8.727 128.378  -6.898  1.00 13.52           C  
ATOM   1141  CE1 TYR B 654       8.086 125.678  -6.772  1.00 13.18           C  
ATOM   1142  CE2 TYR B 654       8.684 127.727  -5.664  1.00 13.12           C  
ATOM   1143  CZ  TYR B 654       8.367 126.378  -5.609  1.00 13.72           C  
ATOM   1144  OH  TYR B 654       8.371 125.732  -4.388  1.00 14.46           O  
ATOM   1145  N   ALA B 655       6.719 130.699  -8.379  1.00 13.03           N  
ATOM   1146  CA  ALA B 655       6.026 131.369  -7.278  1.00 12.75           C  
ATOM   1147  C   ALA B 655       4.581 131.713  -7.615  1.00 13.69           C  
ATOM   1148  O   ALA B 655       3.688 131.526  -6.792  1.00 13.24           O  
ATOM   1149  CB  ALA B 655       6.781 132.640  -6.871  1.00 12.29           C  
ATOM   1150  N   ALA B 656       4.355 132.214  -8.826  1.00 13.36           N  
ATOM   1151  CA  ALA B 656       3.013 132.586  -9.257  1.00 13.71           C  
ATOM   1152  C   ALA B 656       2.092 131.373  -9.299  1.00 13.99           C  
ATOM   1153  O   ALA B 656       0.962 131.431  -8.818  1.00 14.27           O  
ATOM   1154  CB  ALA B 656       3.070 133.250 -10.632  1.00 13.10           C  
ATOM   1155  N   VAL B 657       2.574 130.273  -9.868  1.00 13.11           N  
ATOM   1156  CA  VAL B 657       1.765 129.067  -9.949  1.00 13.84           C  
ATOM   1157  C   VAL B 657       1.451 128.551  -8.540  1.00 14.04           C  
ATOM   1158  O   VAL B 657       0.312 128.192  -8.244  1.00 13.50           O  
ATOM   1159  CB  VAL B 657       2.470 127.981 -10.800  1.00 13.06           C  
ATOM   1160  CG1 VAL B 657       1.709 126.665 -10.718  1.00 13.17           C  
ATOM   1161  CG2 VAL B 657       2.538 128.441 -12.264  1.00 13.43           C  
ATOM   1162  N   ASN B 658       2.446 128.531  -7.659  1.00 14.11           N  
ATOM   1163  CA  ASN B 658       2.195 128.085  -6.289  1.00 14.48           C  
ATOM   1164  C   ASN B 658       1.165 128.983  -5.594  1.00 14.45           C  
ATOM   1165  O   ASN B 658       0.258 128.489  -4.921  1.00 14.64           O  
ATOM   1166  CB  ASN B 658       3.495 128.070  -5.478  1.00 14.49           C  
ATOM   1167  CG  ASN B 658       4.140 126.692  -5.431  1.00 14.84           C  
ATOM   1168  OD1 ASN B 658       3.729 125.773  -6.142  1.00 15.09           O  
ATOM   1169  ND2 ASN B 658       5.160 126.545  -4.590  1.00 13.18           N  
ATOM   1170  N   ALA B 659       1.300 130.299  -5.752  1.00 14.54           N  
ATOM   1171  CA  ALA B 659       0.359 131.232  -5.127  1.00 14.66           C  
ATOM   1172  C   ALA B 659      -1.058 131.003  -5.648  1.00 15.29           C  
ATOM   1173  O   ALA B 659      -2.022 130.971  -4.873  1.00 14.78           O  
ATOM   1174  CB  ALA B 659       0.793 132.679  -5.390  1.00 13.57           C  
ATOM   1175  N   LEU B 660      -1.191 130.845  -6.962  1.00 14.52           N  
ATOM   1176  CA  LEU B 660      -2.506 130.607  -7.538  1.00 15.36           C  
ATOM   1177  C   LEU B 660      -3.087 129.294  -7.007  1.00 15.83           C  
ATOM   1178  O   LEU B 660      -4.291 129.212  -6.760  1.00 16.50           O  
ATOM   1179  CB  LEU B 660      -2.429 130.590  -9.074  1.00 14.68           C  
ATOM   1180  CG  LEU B 660      -2.100 131.947  -9.712  1.00 14.77           C  
ATOM   1181  CD1 LEU B 660      -1.745 131.759 -11.181  1.00 15.36           C  
ATOM   1182  CD2 LEU B 660      -3.282 132.898  -9.563  1.00 15.08           C  
ATOM   1183  N   CYS B 661      -2.248 128.277  -6.809  1.00 14.74           N  
ATOM   1184  CA  CYS B 661      -2.745 127.001  -6.286  1.00 15.48           C  
ATOM   1185  C   CYS B 661      -3.121 127.100  -4.805  1.00 15.35           C  
ATOM   1186  O   CYS B 661      -4.000 126.380  -4.341  1.00 16.57           O  
ATOM   1187  CB  CYS B 661      -1.721 125.875  -6.501  1.00 14.47           C  
ATOM   1188  SG  CYS B 661      -1.553 125.386  -8.243  1.00 17.43           S  
ATOM   1189  N   ILE B 662      -2.467 127.984  -4.061  1.00 15.86           N  
ATOM   1190  CA  ILE B 662      -2.813 128.148  -2.649  1.00 16.31           C  
ATOM   1191  C   ILE B 662      -4.209 128.779  -2.580  1.00 17.59           C  
ATOM   1192  O   ILE B 662      -5.025 128.409  -1.734  1.00 17.02           O  
ATOM   1193  CB  ILE B 662      -1.773 129.030  -1.913  1.00 16.96           C  
ATOM   1194  CG1 ILE B 662      -0.471 128.237  -1.742  1.00 16.16           C  
ATOM   1195  CG2 ILE B 662      -2.314 129.477  -0.548  1.00 17.46           C  
ATOM   1196  CD1 ILE B 662       0.707 129.063  -1.250  1.00 17.11           C  
ATOM   1197  N   ILE B 663      -4.483 129.722  -3.476  1.00 17.32           N  
ATOM   1198  CA  ILE B 663      -5.799 130.354  -3.513  1.00 19.14           C  
ATOM   1199  C   ILE B 663      -6.788 129.251  -3.900  1.00 19.37           C  
ATOM   1200  O   ILE B 663      -7.861 129.130  -3.311  1.00 19.31           O  
ATOM   1201  CB  ILE B 663      -5.815 131.522  -4.517  1.00 18.89           C  
ATOM   1202  CG1 ILE B 663      -4.974 132.670  -3.947  1.00 19.18           C  
ATOM   1203  CG2 ILE B 663      -7.249 131.969  -4.789  1.00 19.56           C  
ATOM   1204  CD1 ILE B 663      -4.696 133.791  -4.916  1.00 20.78           C  
ATOM   1205  N   GLY B 664      -6.402 128.445  -4.885  1.00 20.25           N  
ATOM   1206  CA  GLY B 664      -7.200 127.301  -5.305  1.00 21.19           C  
ATOM   1207  C   GLY B 664      -8.603 127.434  -5.861  1.00 22.28           C  
ATOM   1208  O   GLY B 664      -9.373 126.472  -5.829  1.00 23.19           O  
ATOM   1209  N   THR B 665      -8.950 128.602  -6.375  1.00 22.79           N  
ATOM   1210  CA  THR B 665     -10.274 128.790  -6.951  1.00 23.23           C  
ATOM   1211  C   THR B 665     -10.156 128.570  -8.453  1.00 23.70           C  
ATOM   1212  O   THR B 665      -9.057 128.625  -9.004  1.00 21.80           O  
ATOM   1213  CB  THR B 665     -10.782 130.209  -6.693  1.00 23.09           C  
ATOM   1214  OG1 THR B 665      -9.862 131.154  -7.259  1.00 23.02           O  
ATOM   1215  CG2 THR B 665     -10.906 130.460  -5.197  1.00 23.68           C  
ATOM   1216  N   GLU B 666     -11.278 128.309  -9.120  1.00 24.50           N  
ATOM   1217  CA  GLU B 666     -11.233 128.114 -10.562  1.00 25.65           C  
ATOM   1218  C   GLU B 666     -10.726 129.404 -11.201  1.00 25.01           C  
ATOM   1219  O   GLU B 666     -10.043 129.368 -12.224  1.00 24.99           O  
ATOM   1220  CB  GLU B 666     -12.617 127.759 -11.116  1.00 27.64           C  
ATOM   1221  CG  GLU B 666     -13.223 126.498 -10.514  1.00 31.59           C  
ATOM   1222  CD  GLU B 666     -14.191 125.801 -11.457  1.00 33.99           C  
ATOM   1223  OE1 GLU B 666     -14.816 126.491 -12.294  1.00 35.29           O  
ATOM   1224  OE2 GLU B 666     -14.334 124.563 -11.353  1.00 34.49           O  
ATOM   1225  N   GLU B 667     -11.056 130.543 -10.595  1.00 24.59           N  
ATOM   1226  CA  GLU B 667     -10.599 131.829 -11.118  1.00 24.61           C  
ATOM   1227  C   GLU B 667      -9.071 131.853 -11.129  1.00 23.53           C  
ATOM   1228  O   GLU B 667      -8.451 132.258 -12.111  1.00 23.16           O  
ATOM   1229  CB  GLU B 667     -11.100 132.994 -10.256  1.00 26.84           C  
ATOM   1230  CG  GLU B 667     -10.603 134.353 -10.757  1.00 29.86           C  
ATOM   1231  CD  GLU B 667     -10.870 135.500  -9.794  1.00 31.85           C  
ATOM   1232  OE1 GLU B 667     -10.626 136.663 -10.184  1.00 34.26           O  
ATOM   1233  OE2 GLU B 667     -11.310 135.248  -8.654  1.00 33.24           O  
ATOM   1234  N   ALA B 668      -8.474 131.417 -10.026  1.00 21.80           N  
ATOM   1235  CA  ALA B 668      -7.020 131.395  -9.907  1.00 20.73           C  
ATOM   1236  C   ALA B 668      -6.386 130.407 -10.882  1.00 20.09           C  
ATOM   1237  O   ALA B 668      -5.411 130.736 -11.554  1.00 20.34           O  
ATOM   1238  CB  ALA B 668      -6.616 131.054  -8.475  1.00 20.65           C  
ATOM   1239  N   TYR B 669      -6.938 129.201 -10.957  1.00 19.18           N  
ATOM   1240  CA  TYR B 669      -6.413 128.175 -11.854  1.00 19.49           C  
ATOM   1241  C   TYR B 669      -6.436 128.620 -13.307  1.00 20.56           C  
ATOM   1242  O   TYR B 669      -5.472 128.416 -14.044  1.00 20.58           O  
ATOM   1243  CB  TYR B 669      -7.242 126.895 -11.769  1.00 19.05           C  
ATOM   1244  CG  TYR B 669      -7.225 126.166 -10.449  1.00 19.12           C  
ATOM   1245  CD1 TYR B 669      -8.341 125.444 -10.037  1.00 19.00           C  
ATOM   1246  CD2 TYR B 669      -6.095 126.162  -9.629  1.00 18.99           C  
ATOM   1247  CE1 TYR B 669      -8.344 124.732  -8.850  1.00 19.88           C  
ATOM   1248  CE2 TYR B 669      -6.084 125.446  -8.426  1.00 19.08           C  
ATOM   1249  CZ  TYR B 669      -7.217 124.734  -8.047  1.00 19.28           C  
ATOM   1250  OH  TYR B 669      -7.239 124.009  -6.880  1.00 19.02           O  
ATOM   1251  N   ASP B 670      -7.548 129.219 -13.722  1.00 20.59           N  
ATOM   1252  CA  ASP B 670      -7.694 129.632 -15.111  1.00 21.45           C  
ATOM   1253  C   ASP B 670      -6.858 130.828 -15.544  1.00 21.00           C  
ATOM   1254  O   ASP B 670      -6.804 131.143 -16.733  1.00 20.48           O  
ATOM   1255  CB  ASP B 670      -9.170 129.873 -15.440  1.00 23.81           C  
ATOM   1256  CG  ASP B 670     -10.003 128.603 -15.353  1.00 26.26           C  
ATOM   1257  OD1 ASP B 670      -9.439 127.496 -15.514  1.00 26.95           O  
ATOM   1258  OD2 ASP B 670     -11.230 128.713 -15.139  1.00 29.14           O  
ATOM   1259  N   ILE B 671      -6.211 131.494 -14.592  1.00 19.89           N  
ATOM   1260  CA  ILE B 671      -5.356 132.630 -14.919  1.00 20.19           C  
ATOM   1261  C   ILE B 671      -4.214 132.110 -15.795  1.00 19.54           C  
ATOM   1262  O   ILE B 671      -3.833 132.732 -16.784  1.00 18.80           O  
ATOM   1263  CB  ILE B 671      -4.727 133.264 -13.645  1.00 21.09           C  
ATOM   1264  CG1 ILE B 671      -5.802 133.956 -12.801  1.00 22.54           C  
ATOM   1265  CG2 ILE B 671      -3.632 134.252 -14.034  1.00 21.43           C  
ATOM   1266  CD1 ILE B 671      -6.446 135.146 -13.471  1.00 23.39           C  
ATOM   1267  N   ILE B 672      -3.688 130.949 -15.422  1.00 18.55           N  
ATOM   1268  CA  ILE B 672      -2.564 130.345 -16.130  1.00 18.05           C  
ATOM   1269  C   ILE B 672      -2.823 130.001 -17.594  1.00 17.96           C  
ATOM   1270  O   ILE B 672      -3.738 129.246 -17.915  1.00 18.18           O  
ATOM   1271  CB  ILE B 672      -2.090 129.065 -15.402  1.00 17.82           C  
ATOM   1272  CG1 ILE B 672      -1.763 129.395 -13.942  1.00 17.58           C  
ATOM   1273  CG2 ILE B 672      -0.858 128.485 -16.100  1.00 18.04           C  
ATOM   1274  CD1 ILE B 672      -1.559 128.167 -13.063  1.00 16.74           C  
ATOM   1275  N   ASN B 673      -2.015 130.570 -18.481  1.00 17.46           N  
ATOM   1276  CA  ASN B 673      -2.138 130.273 -19.901  1.00 17.43           C  
ATOM   1277  C   ASN B 673      -1.256 129.045 -20.088  1.00 16.51           C  
ATOM   1278  O   ASN B 673      -0.043 129.152 -20.286  1.00 16.59           O  
ATOM   1279  CB  ASN B 673      -1.612 131.426 -20.751  1.00 17.99           C  
ATOM   1280  CG  ASN B 673      -1.796 131.176 -22.231  1.00 19.09           C  
ATOM   1281  OD1 ASN B 673      -1.698 130.038 -22.693  1.00 18.92           O  
ATOM   1282  ND2 ASN B 673      -2.049 132.238 -22.985  1.00 21.04           N  
ATOM   1283  N   ARG B 674      -1.874 127.874 -20.021  1.00 15.83           N  
ATOM   1284  CA  ARG B 674      -1.143 126.623 -20.127  1.00 15.96           C  
ATOM   1285  C   ARG B 674      -0.448 126.370 -21.457  1.00 16.09           C  
ATOM   1286  O   ARG B 674       0.667 125.847 -21.483  1.00 16.05           O  
ATOM   1287  CB  ARG B 674      -2.079 125.465 -19.778  1.00 16.37           C  
ATOM   1288  CG  ARG B 674      -2.553 125.517 -18.325  1.00 16.65           C  
ATOM   1289  CD  ARG B 674      -3.646 124.499 -18.008  1.00 17.75           C  
ATOM   1290  NE  ARG B 674      -3.198 123.118 -18.147  1.00 17.12           N  
ATOM   1291  CZ  ARG B 674      -3.458 122.340 -19.193  1.00 17.39           C  
ATOM   1292  NH1 ARG B 674      -4.174 122.801 -20.213  1.00 17.67           N  
ATOM   1293  NH2 ARG B 674      -3.003 121.098 -19.216  1.00 15.90           N  
ATOM   1294  N   GLU B 675      -1.090 126.738 -22.560  1.00 16.91           N  
ATOM   1295  CA  GLU B 675      -0.483 126.523 -23.868  1.00 18.67           C  
ATOM   1296  C   GLU B 675       0.827 127.297 -24.000  1.00 18.41           C  
ATOM   1297  O   GLU B 675       1.835 126.751 -24.451  1.00 18.72           O  
ATOM   1298  CB  GLU B 675      -1.441 126.947 -24.988  1.00 21.07           C  
ATOM   1299  CG  GLU B 675      -2.714 126.111 -25.129  1.00 24.89           C  
ATOM   1300  CD  GLU B 675      -3.746 126.370 -24.039  1.00 26.35           C  
ATOM   1301  OE1 GLU B 675      -3.696 127.438 -23.394  1.00 27.43           O  
ATOM   1302  OE2 GLU B 675      -4.628 125.508 -23.840  1.00 28.88           O  
ATOM   1303  N   LYS B 676       0.819 128.567 -23.607  1.00 16.85           N  
ATOM   1304  CA  LYS B 676       2.020 129.380 -23.705  1.00 17.13           C  
ATOM   1305  C   LYS B 676       3.043 128.974 -22.650  1.00 16.50           C  
ATOM   1306  O   LYS B 676       4.246 129.074 -22.879  1.00 15.81           O  
ATOM   1307  CB  LYS B 676       1.679 130.870 -23.578  1.00 18.24           C  
ATOM   1308  CG  LYS B 676       0.798 131.398 -24.715  1.00 20.46           C  
ATOM   1309  CD  LYS B 676       1.415 131.151 -26.100  1.00 23.06           C  
ATOM   1310  CE  LYS B 676       2.678 131.977 -26.328  1.00 25.15           C  
ATOM   1311  NZ  LYS B 676       3.141 131.940 -27.755  1.00 27.66           N1+
ATOM   1312  N   LEU B 677       2.568 128.508 -21.500  1.00 15.68           N  
ATOM   1313  CA  LEU B 677       3.494 128.085 -20.457  1.00 14.61           C  
ATOM   1314  C   LEU B 677       4.358 126.940 -20.978  1.00 14.64           C  
ATOM   1315  O   LEU B 677       5.573 126.950 -20.800  1.00 14.90           O  
ATOM   1316  CB  LEU B 677       2.743 127.639 -19.195  1.00 14.39           C  
ATOM   1317  CG  LEU B 677       3.623 127.142 -18.036  1.00 14.11           C  
ATOM   1318  CD1 LEU B 677       4.623 128.225 -17.625  1.00 13.64           C  
ATOM   1319  CD2 LEU B 677       2.741 126.755 -16.852  1.00 14.81           C  
ATOM   1320  N   LEU B 678       3.742 125.955 -21.631  1.00 14.95           N  
ATOM   1321  CA  LEU B 678       4.509 124.826 -22.147  1.00 15.20           C  
ATOM   1322  C   LEU B 678       5.474 125.287 -23.238  1.00 15.01           C  
ATOM   1323  O   LEU B 678       6.621 124.844 -23.290  1.00 14.99           O  
ATOM   1324  CB  LEU B 678       3.576 123.729 -22.676  1.00 15.51           C  
ATOM   1325  CG  LEU B 678       4.270 122.467 -23.213  1.00 15.98           C  
ATOM   1326  CD1 LEU B 678       5.216 121.889 -22.162  1.00 16.46           C  
ATOM   1327  CD2 LEU B 678       3.219 121.444 -23.617  1.00 16.62           C  
ATOM   1328  N   GLN B 679       5.023 126.183 -24.107  1.00 14.81           N  
ATOM   1329  CA  GLN B 679       5.906 126.687 -25.151  1.00 15.89           C  
ATOM   1330  C   GLN B 679       7.089 127.407 -24.507  1.00 15.20           C  
ATOM   1331  O   GLN B 679       8.230 127.276 -24.949  1.00 14.98           O  
ATOM   1332  CB  GLN B 679       5.140 127.637 -26.070  1.00 17.11           C  
ATOM   1333  CG  GLN B 679       4.187 126.908 -27.001  1.00 19.85           C  
ATOM   1334  CD  GLN B 679       3.419 127.849 -27.902  1.00 22.81           C  
ATOM   1335  OE1 GLN B 679       3.952 128.856 -28.362  1.00 24.11           O  
ATOM   1336  NE2 GLN B 679       2.164 127.516 -28.171  1.00 24.97           N  
ATOM   1337  N   TYR B 680       6.810 128.160 -23.449  1.00 14.55           N  
ATOM   1338  CA  TYR B 680       7.858 128.882 -22.746  1.00 14.56           C  
ATOM   1339  C   TYR B 680       8.891 127.907 -22.171  1.00 14.28           C  
ATOM   1340  O   TYR B 680      10.091 128.129 -22.306  1.00 14.09           O  
ATOM   1341  CB  TYR B 680       7.246 129.740 -21.632  1.00 15.57           C  
ATOM   1342  CG  TYR B 680       8.267 130.500 -20.823  1.00 17.18           C  
ATOM   1343  CD1 TYR B 680       9.129 131.411 -21.432  1.00 16.80           C  
ATOM   1344  CD2 TYR B 680       8.389 130.290 -19.451  1.00 17.51           C  
ATOM   1345  CE1 TYR B 680      10.093 132.091 -20.695  1.00 18.50           C  
ATOM   1346  CE2 TYR B 680       9.350 130.965 -18.702  1.00 18.36           C  
ATOM   1347  CZ  TYR B 680      10.199 131.861 -19.330  1.00 18.62           C  
ATOM   1348  OH  TYR B 680      11.176 132.502 -18.603  1.00 20.42           O  
ATOM   1349  N   LEU B 681       8.434 126.825 -21.541  1.00 13.94           N  
ATOM   1350  CA  LEU B 681       9.372 125.848 -20.991  1.00 14.03           C  
ATOM   1351  C   LEU B 681      10.247 125.273 -22.112  1.00 14.83           C  
ATOM   1352  O   LEU B 681      11.450 125.082 -21.931  1.00 14.09           O  
ATOM   1353  CB  LEU B 681       8.626 124.720 -20.266  1.00 14.69           C  
ATOM   1354  CG  LEU B 681       7.814 125.131 -19.029  1.00 15.20           C  
ATOM   1355  CD1 LEU B 681       7.199 123.894 -18.371  1.00 15.53           C  
ATOM   1356  CD2 LEU B 681       8.722 125.857 -18.038  1.00 16.02           C  
ATOM   1357  N   TYR B 682       9.647 124.999 -23.269  1.00 14.10           N  
ATOM   1358  CA  TYR B 682      10.418 124.479 -24.399  1.00 14.92           C  
ATOM   1359  C   TYR B 682      11.488 125.489 -24.814  1.00 14.63           C  
ATOM   1360  O   TYR B 682      12.608 125.112 -25.171  1.00 15.19           O  
ATOM   1361  CB  TYR B 682       9.504 124.197 -25.603  1.00 15.67           C  
ATOM   1362  CG  TYR B 682       8.935 122.792 -25.669  1.00 16.95           C  
ATOM   1363  CD1 TYR B 682       8.287 122.225 -24.574  1.00 16.75           C  
ATOM   1364  CD2 TYR B 682       9.032 122.033 -26.840  1.00 18.15           C  
ATOM   1365  CE1 TYR B 682       7.751 120.937 -24.636  1.00 17.60           C  
ATOM   1366  CE2 TYR B 682       8.496 120.741 -26.915  1.00 18.18           C  
ATOM   1367  CZ  TYR B 682       7.860 120.201 -25.809  1.00 18.39           C  
ATOM   1368  OH  TYR B 682       7.351 118.923 -25.864  1.00 17.94           O  
ATOM   1369  N   SER B 683      11.141 126.774 -24.762  1.00 15.13           N  
ATOM   1370  CA  SER B 683      12.059 127.841 -25.159  1.00 14.74           C  
ATOM   1371  C   SER B 683      13.280 127.979 -24.246  1.00 14.43           C  
ATOM   1372  O   SER B 683      14.243 128.666 -24.590  1.00 14.88           O  
ATOM   1373  CB  SER B 683      11.312 129.187 -25.233  1.00 15.42           C  
ATOM   1374  OG  SER B 683      11.111 129.764 -23.950  1.00 16.41           O  
ATOM   1375  N   LEU B 684      13.237 127.317 -23.092  1.00 13.96           N  
ATOM   1376  CA  LEU B 684      14.326 127.361 -22.113  1.00 14.00           C  
ATOM   1377  C   LEU B 684      15.116 126.049 -22.027  1.00 14.00           C  
ATOM   1378  O   LEU B 684      16.199 126.008 -21.437  1.00 14.50           O  
ATOM   1379  CB  LEU B 684      13.762 127.679 -20.721  1.00 13.67           C  
ATOM   1380  CG  LEU B 684      12.986 128.989 -20.533  1.00 14.47           C  
ATOM   1381  CD1 LEU B 684      12.458 129.076 -19.097  1.00 15.37           C  
ATOM   1382  CD2 LEU B 684      13.900 130.173 -20.850  1.00 14.31           C  
ATOM   1383  N   LYS B 685      14.577 124.987 -22.617  1.00 14.34           N  
ATOM   1384  CA  LYS B 685      15.207 123.666 -22.565  1.00 15.31           C  
ATOM   1385  C   LYS B 685      16.499 123.542 -23.364  1.00 16.35           C  
ATOM   1386  O   LYS B 685      16.536 123.857 -24.554  1.00 15.82           O  
ATOM   1387  CB  LYS B 685      14.215 122.595 -23.036  1.00 15.62           C  
ATOM   1388  CG  LYS B 685      14.764 121.168 -23.008  1.00 16.59           C  
ATOM   1389  CD  LYS B 685      15.039 120.711 -21.586  1.00 17.71           C  
ATOM   1390  CE  LYS B 685      15.643 119.312 -21.554  1.00 18.36           C  
ATOM   1391  NZ  LYS B 685      14.764 118.332 -22.239  1.00 17.56           N1+
ATOM   1392  N   GLN B 686      17.545 123.063 -22.694  1.00 16.39           N  
ATOM   1393  CA  GLN B 686      18.863 122.874 -23.300  1.00 18.42           C  
ATOM   1394  C   GLN B 686      19.061 121.412 -23.705  1.00 19.49           C  
ATOM   1395  O   GLN B 686      18.451 120.512 -23.128  1.00 19.01           O  
ATOM   1396  CB  GLN B 686      19.951 123.283 -22.305  1.00 18.78           C  
ATOM   1397  CG  GLN B 686      19.805 124.712 -21.812  1.00 20.86           C  
ATOM   1398  CD  GLN B 686      19.995 125.723 -22.927  1.00 22.50           C  
ATOM   1399  OE1 GLN B 686      21.112 125.935 -23.399  1.00 23.14           O  
ATOM   1400  NE2 GLN B 686      18.902 126.345 -23.360  1.00 22.12           N  
ATOM   1401  N   PRO B 687      19.922 121.158 -24.703  1.00 20.94           N  
ATOM   1402  CA  PRO B 687      20.147 119.775 -25.130  1.00 21.87           C  
ATOM   1403  C   PRO B 687      20.770 118.842 -24.083  1.00 21.59           C  
ATOM   1404  O   PRO B 687      20.601 117.626 -24.168  1.00 23.14           O  
ATOM   1405  CB  PRO B 687      21.007 119.931 -26.390  1.00 22.74           C  
ATOM   1406  CG  PRO B 687      21.681 121.254 -26.208  1.00 24.08           C  
ATOM   1407  CD  PRO B 687      20.611 122.112 -25.591  1.00 22.07           C  
ATOM   1408  N   ASP B 688      21.469 119.396 -23.096  1.00 20.81           N  
ATOM   1409  CA  ASP B 688      22.087 118.563 -22.062  1.00 20.05           C  
ATOM   1410  C   ASP B 688      21.127 118.226 -20.918  1.00 19.43           C  
ATOM   1411  O   ASP B 688      21.530 117.638 -19.911  1.00 19.23           O  
ATOM   1412  CB  ASP B 688      23.359 119.235 -21.508  1.00 20.83           C  
ATOM   1413  CG  ASP B 688      23.071 120.498 -20.713  1.00 21.18           C  
ATOM   1414  OD1 ASP B 688      24.040 121.125 -20.225  1.00 22.20           O  
ATOM   1415  OD2 ASP B 688      21.888 120.870 -20.571  1.00 20.68           O  
ATOM   1416  N   GLY B 689      19.859 118.594 -21.084  1.00 17.65           N  
ATOM   1417  CA  GLY B 689      18.860 118.311 -20.067  1.00 17.26           C  
ATOM   1418  C   GLY B 689      18.553 119.456 -19.113  1.00 15.98           C  
ATOM   1419  O   GLY B 689      17.551 119.417 -18.396  1.00 15.37           O  
ATOM   1420  N   SER B 690      19.401 120.477 -19.098  1.00 15.30           N  
ATOM   1421  CA  SER B 690      19.185 121.610 -18.202  1.00 15.51           C  
ATOM   1422  C   SER B 690      18.209 122.623 -18.795  1.00 15.12           C  
ATOM   1423  O   SER B 690      17.797 122.498 -19.950  1.00 15.08           O  
ATOM   1424  CB  SER B 690      20.519 122.303 -17.894  1.00 15.38           C  
ATOM   1425  OG  SER B 690      21.083 122.884 -19.059  1.00 16.41           O  
ATOM   1426  N   PHE B 691      17.829 123.610 -17.984  1.00 13.80           N  
ATOM   1427  CA  PHE B 691      16.930 124.681 -18.408  1.00 13.86           C  
ATOM   1428  C   PHE B 691      17.550 126.024 -18.053  1.00 14.74           C  
ATOM   1429  O   PHE B 691      18.240 126.146 -17.038  1.00 13.94           O  
ATOM   1430  CB  PHE B 691      15.576 124.630 -17.678  1.00 13.78           C  
ATOM   1431  CG  PHE B 691      14.648 123.558 -18.157  1.00 14.41           C  
ATOM   1432  CD1 PHE B 691      14.794 122.245 -17.719  1.00 14.49           C  
ATOM   1433  CD2 PHE B 691      13.597 123.867 -19.019  1.00 14.76           C  
ATOM   1434  CE1 PHE B 691      13.905 121.252 -18.129  1.00 15.26           C  
ATOM   1435  CE2 PHE B 691      12.701 122.883 -19.439  1.00 14.96           C  
ATOM   1436  CZ  PHE B 691      12.853 121.571 -18.990  1.00 16.21           C  
ATOM   1437  N   LEU B 692      17.304 127.030 -18.888  1.00 13.78           N  
ATOM   1438  CA  LEU B 692      17.772 128.381 -18.601  1.00 14.36           C  
ATOM   1439  C   LEU B 692      16.728 128.906 -17.611  1.00 14.38           C  
ATOM   1440  O   LEU B 692      15.590 128.443 -17.631  1.00 12.96           O  
ATOM   1441  CB  LEU B 692      17.709 129.266 -19.849  1.00 14.96           C  
ATOM   1442  CG  LEU B 692      18.526 128.905 -21.086  1.00 16.85           C  
ATOM   1443  CD1 LEU B 692      18.342 129.998 -22.134  1.00 17.40           C  
ATOM   1444  CD2 LEU B 692      19.986 128.772 -20.710  1.00 17.62           C  
ATOM   1445  N   MET B 693      17.100 129.856 -16.757  1.00 13.96           N  
ATOM   1446  CA  MET B 693      16.132 130.425 -15.812  1.00 15.67           C  
ATOM   1447  C   MET B 693      15.214 131.372 -16.584  1.00 16.05           C  
ATOM   1448  O   MET B 693      14.060 131.591 -16.213  1.00 16.53           O  
ATOM   1449  CB  MET B 693      16.841 131.198 -14.693  1.00 15.91           C  
ATOM   1450  CG  MET B 693      17.499 130.333 -13.624  1.00 16.68           C  
ATOM   1451  SD  MET B 693      16.363 129.185 -12.805  1.00 19.49           S  
ATOM   1452  CE  MET B 693      15.324 130.284 -11.869  1.00 18.50           C  
ATOM   1453  N   HIS B 694      15.752 131.948 -17.655  1.00 15.66           N  
ATOM   1454  CA  HIS B 694      14.993 132.843 -18.519  1.00 16.05           C  
ATOM   1455  C   HIS B 694      15.751 132.980 -19.830  1.00 15.80           C  
ATOM   1456  O   HIS B 694      16.906 132.562 -19.929  1.00 14.78           O  
ATOM   1457  CB  HIS B 694      14.759 134.210 -17.840  1.00 16.01           C  
ATOM   1458  CG  HIS B 694      16.002 135.014 -17.605  1.00 17.20           C  
ATOM   1459  ND1 HIS B 694      16.355 136.083 -18.402  1.00 18.31           N  
ATOM   1460  CD2 HIS B 694      16.942 134.944 -16.633  1.00 17.17           C  
ATOM   1461  CE1 HIS B 694      17.458 136.639 -17.928  1.00 17.95           C  
ATOM   1462  NE2 HIS B 694      17.835 135.967 -16.855  1.00 17.60           N  
ATOM   1463  N   VAL B 695      15.096 133.530 -20.846  1.00 16.60           N  
ATOM   1464  CA  VAL B 695      15.733 133.685 -22.148  1.00 18.49           C  
ATOM   1465  C   VAL B 695      17.014 134.494 -21.983  1.00 18.73           C  
ATOM   1466  O   VAL B 695      16.999 135.582 -21.410  1.00 19.66           O  
ATOM   1467  CB  VAL B 695      14.765 134.372 -23.143  1.00 19.01           C  
ATOM   1468  CG1 VAL B 695      15.434 134.570 -24.499  1.00 20.90           C  
ATOM   1469  CG2 VAL B 695      13.521 133.511 -23.299  1.00 19.47           C  
ATOM   1470  N   GLY B 696      18.124 133.938 -22.466  1.00 19.35           N  
ATOM   1471  CA  GLY B 696      19.409 134.602 -22.351  1.00 20.13           C  
ATOM   1472  C   GLY B 696      19.899 134.659 -20.913  1.00 20.65           C  
ATOM   1473  O   GLY B 696      20.769 135.466 -20.583  1.00 21.66           O  
ATOM   1474  N   GLY B 697      19.345 133.794 -20.063  1.00 19.16           N  
ATOM   1475  CA  GLY B 697      19.712 133.777 -18.656  1.00 17.78           C  
ATOM   1476  C   GLY B 697      20.630 132.646 -18.225  1.00 17.54           C  
ATOM   1477  O   GLY B 697      21.102 131.868 -19.052  1.00 17.36           O  
ATOM   1478  N   GLU B 698      20.860 132.557 -16.915  1.00 17.11           N  
ATOM   1479  CA  GLU B 698      21.747 131.555 -16.333  1.00 16.74           C  
ATOM   1480  C   GLU B 698      21.128 130.172 -16.169  1.00 16.55           C  
ATOM   1481  O   GLU B 698      19.908 130.010 -16.172  1.00 15.88           O  
ATOM   1482  CB  GLU B 698      22.254 132.034 -14.959  1.00 17.79           C  
ATOM   1483  CG  GLU B 698      21.233 131.918 -13.814  1.00 18.00           C  
ATOM   1484  CD  GLU B 698      20.305 133.123 -13.679  1.00 20.16           C  
ATOM   1485  OE1 GLU B 698      20.140 133.882 -14.660  1.00 21.26           O  
ATOM   1486  OE2 GLU B 698      19.724 133.303 -12.585  1.00 20.34           O  
ATOM   1487  N   VAL B 699      21.995 129.180 -16.016  1.00 16.19           N  
ATOM   1488  CA  VAL B 699      21.567 127.803 -15.825  1.00 16.42           C  
ATOM   1489  C   VAL B 699      22.052 127.246 -14.491  1.00 15.81           C  
ATOM   1490  O   VAL B 699      23.220 127.391 -14.149  1.00 15.92           O  
ATOM   1491  CB  VAL B 699      22.146 126.868 -16.916  1.00 17.08           C  
ATOM   1492  CG1 VAL B 699      21.852 125.409 -16.561  1.00 17.25           C  
ATOM   1493  CG2 VAL B 699      21.567 127.214 -18.272  1.00 19.00           C  
ATOM   1494  N   ASP B 700      21.136 126.638 -13.741  1.00 15.10           N  
ATOM   1495  CA  ASP B 700      21.452 125.937 -12.494  1.00 14.75           C  
ATOM   1496  C   ASP B 700      20.247 125.075 -12.110  1.00 14.14           C  
ATOM   1497  O   ASP B 700      19.185 125.187 -12.726  1.00 13.30           O  
ATOM   1498  CB  ASP B 700      21.931 126.868 -11.351  1.00 16.04           C  
ATOM   1499  CG  ASP B 700      20.912 127.893 -10.928  1.00 17.20           C  
ATOM   1500  OD1 ASP B 700      19.816 127.507 -10.476  1.00 16.40           O  
ATOM   1501  OD2 ASP B 700      21.231 129.099 -11.028  1.00 18.58           O  
ATOM   1502  N   VAL B 701      20.416 124.196 -11.127  1.00 13.63           N  
ATOM   1503  CA  VAL B 701      19.349 123.270 -10.743  1.00 14.23           C  
ATOM   1504  C   VAL B 701      18.010 123.886 -10.367  1.00 13.34           C  
ATOM   1505  O   VAL B 701      16.982 123.209 -10.404  1.00 12.69           O  
ATOM   1506  CB  VAL B 701      19.804 122.324  -9.602  1.00 15.11           C  
ATOM   1507  CG1 VAL B 701      19.709 123.005  -8.276  1.00 19.61           C  
ATOM   1508  CG2 VAL B 701      18.956 121.049  -9.624  1.00 15.37           C  
ATOM   1509  N   ARG B 702      18.011 125.160  -9.988  1.00 13.66           N  
ATOM   1510  CA  ARG B 702      16.755 125.810  -9.643  1.00 12.97           C  
ATOM   1511  C   ARG B 702      15.784 125.707 -10.821  1.00 12.55           C  
ATOM   1512  O   ARG B 702      14.592 125.486 -10.629  1.00 12.19           O  
ATOM   1513  CB  ARG B 702      16.967 127.294  -9.328  1.00 13.80           C  
ATOM   1514  CG  ARG B 702      17.677 127.627  -8.017  1.00 13.89           C  
ATOM   1515  CD  ARG B 702      17.929 129.143  -7.954  1.00 14.60           C  
ATOM   1516  NE  ARG B 702      18.686 129.580  -9.130  1.00 15.32           N  
ATOM   1517  CZ  ARG B 702      18.584 130.777  -9.704  1.00 15.11           C  
ATOM   1518  NH1 ARG B 702      17.754 131.693  -9.218  1.00 15.41           N  
ATOM   1519  NH2 ARG B 702      19.293 131.046 -10.794  1.00 15.83           N  
ATOM   1520  N   SER B 703      16.293 125.862 -12.043  1.00 12.12           N  
ATOM   1521  CA  SER B 703      15.421 125.827 -13.220  1.00 12.85           C  
ATOM   1522  C   SER B 703      14.711 124.496 -13.433  1.00 12.69           C  
ATOM   1523  O   SER B 703      13.536 124.472 -13.806  1.00 12.89           O  
ATOM   1524  CB  SER B 703      16.205 126.201 -14.487  1.00 12.98           C  
ATOM   1525  OG  SER B 703      17.175 125.225 -14.809  1.00 15.09           O  
ATOM   1526  N   ALA B 704      15.415 123.393 -13.199  1.00 12.49           N  
ATOM   1527  CA  ALA B 704      14.820 122.074 -13.373  1.00 12.98           C  
ATOM   1528  C   ALA B 704      13.645 121.896 -12.416  1.00 12.77           C  
ATOM   1529  O   ALA B 704      12.597 121.368 -12.795  1.00 12.94           O  
ATOM   1530  CB  ALA B 704      15.869 120.988 -13.132  1.00 13.17           C  
ATOM   1531  N   TYR B 705      13.820 122.338 -11.176  1.00 12.70           N  
ATOM   1532  CA  TYR B 705      12.756 122.225 -10.187  1.00 12.52           C  
ATOM   1533  C   TYR B 705      11.589 123.155 -10.497  1.00 12.91           C  
ATOM   1534  O   TYR B 705      10.434 122.744 -10.422  1.00 12.56           O  
ATOM   1535  CB  TYR B 705      13.290 122.523  -8.782  1.00 12.04           C  
ATOM   1536  CG  TYR B 705      12.199 122.641  -7.736  1.00 12.15           C  
ATOM   1537  CD1 TYR B 705      11.382 121.553  -7.416  1.00 12.12           C  
ATOM   1538  CD2 TYR B 705      11.967 123.854  -7.087  1.00 12.78           C  
ATOM   1539  CE1 TYR B 705      10.355 121.673  -6.468  1.00 13.00           C  
ATOM   1540  CE2 TYR B 705      10.949 123.987  -6.142  1.00 11.94           C  
ATOM   1541  CZ  TYR B 705      10.146 122.897  -5.837  1.00 12.39           C  
ATOM   1542  OH  TYR B 705       9.146 123.046  -4.905  1.00 12.07           O  
ATOM   1543  N   CYS B 706      11.879 124.410 -10.836  1.00 12.33           N  
ATOM   1544  CA  CYS B 706      10.804 125.349 -11.152  1.00 12.79           C  
ATOM   1545  C   CYS B 706       9.978 124.803 -12.314  1.00 12.84           C  
ATOM   1546  O   CYS B 706       8.746 124.802 -12.260  1.00 12.01           O  
ATOM   1547  CB  CYS B 706      11.365 126.731 -11.508  1.00 12.87           C  
ATOM   1548  SG  CYS B 706      12.052 127.653 -10.100  1.00 15.08           S  
ATOM   1549  N   ALA B 707      10.659 124.330 -13.356  1.00 12.24           N  
ATOM   1550  CA  ALA B 707       9.976 123.773 -14.525  1.00 12.89           C  
ATOM   1551  C   ALA B 707       9.167 122.527 -14.166  1.00 13.16           C  
ATOM   1552  O   ALA B 707       7.995 122.419 -14.529  1.00 12.61           O  
ATOM   1553  CB  ALA B 707      10.996 123.438 -15.622  1.00 13.04           C  
ATOM   1554  N   ALA B 708       9.789 121.583 -13.459  1.00 12.68           N  
ATOM   1555  CA  ALA B 708       9.094 120.352 -13.072  1.00 12.22           C  
ATOM   1556  C   ALA B 708       7.897 120.640 -12.174  1.00 12.23           C  
ATOM   1557  O   ALA B 708       6.850 120.005 -12.299  1.00 12.43           O  
ATOM   1558  CB  ALA B 708      10.059 119.397 -12.362  1.00 12.10           C  
ATOM   1559  N   SER B 709       8.052 121.594 -11.262  1.00 12.11           N  
ATOM   1560  CA  SER B 709       6.961 121.935 -10.357  1.00 12.42           C  
ATOM   1561  C   SER B 709       5.751 122.487 -11.107  1.00 13.39           C  
ATOM   1562  O   SER B 709       4.639 121.972 -10.964  1.00 13.07           O  
ATOM   1563  CB  SER B 709       7.430 122.955  -9.311  1.00 12.94           C  
ATOM   1564  OG  SER B 709       6.352 123.361  -8.477  1.00 13.60           O  
ATOM   1565  N   VAL B 710       5.952 123.519 -11.923  1.00 13.43           N  
ATOM   1566  CA  VAL B 710       4.812 124.085 -12.633  1.00 13.77           C  
ATOM   1567  C   VAL B 710       4.243 123.158 -13.710  1.00 13.93           C  
ATOM   1568  O   VAL B 710       3.030 123.138 -13.925  1.00 14.47           O  
ATOM   1569  CB  VAL B 710       5.132 125.488 -13.253  1.00 13.32           C  
ATOM   1570  CG1 VAL B 710       5.702 126.409 -12.179  1.00 13.47           C  
ATOM   1571  CG2 VAL B 710       6.085 125.364 -14.435  1.00 13.95           C  
ATOM   1572  N   ALA B 711       5.096 122.378 -14.369  1.00 14.26           N  
ATOM   1573  CA  ALA B 711       4.614 121.473 -15.410  1.00 14.16           C  
ATOM   1574  C   ALA B 711       3.764 120.337 -14.836  1.00 14.94           C  
ATOM   1575  O   ALA B 711       2.746 119.966 -15.422  1.00 14.93           O  
ATOM   1576  CB  ALA B 711       5.792 120.903 -16.213  1.00 13.97           C  
ATOM   1577  N   SER B 712       4.170 119.785 -13.693  1.00 14.80           N  
ATOM   1578  CA  SER B 712       3.404 118.699 -13.089  1.00 15.23           C  
ATOM   1579  C   SER B 712       2.083 119.199 -12.506  1.00 15.37           C  
ATOM   1580  O   SER B 712       1.048 118.562 -12.693  1.00 14.88           O  
ATOM   1581  CB  SER B 712       4.225 117.979 -12.007  1.00 16.07           C  
ATOM   1582  OG  SER B 712       4.679 118.867 -11.004  1.00 17.90           O  
ATOM   1583  N   LEU B 713       2.103 120.336 -11.815  1.00 14.70           N  
ATOM   1584  CA  LEU B 713       0.871 120.872 -11.239  1.00 15.88           C  
ATOM   1585  C   LEU B 713      -0.174 121.222 -12.300  1.00 16.15           C  
ATOM   1586  O   LEU B 713      -1.359 120.934 -12.122  1.00 16.26           O  
ATOM   1587  CB  LEU B 713       1.151 122.123 -10.400  1.00 16.50           C  
ATOM   1588  CG  LEU B 713       1.833 121.956  -9.036  1.00 16.25           C  
ATOM   1589  CD1 LEU B 713       2.208 123.330  -8.499  1.00 16.46           C  
ATOM   1590  CD2 LEU B 713       0.909 121.231  -8.060  1.00 15.56           C  
ATOM   1591  N   THR B 714       0.263 121.835 -13.397  1.00 14.80           N  
ATOM   1592  CA  THR B 714      -0.657 122.247 -14.457  1.00 15.30           C  
ATOM   1593  C   THR B 714      -0.903 121.209 -15.548  1.00 14.92           C  
ATOM   1594  O   THR B 714      -1.590 121.489 -16.539  1.00 15.12           O  
ATOM   1595  CB  THR B 714      -0.181 123.560 -15.121  1.00 14.24           C  
ATOM   1596  OG1 THR B 714       1.071 123.347 -15.784  1.00 14.97           O  
ATOM   1597  CG2 THR B 714      -0.011 124.649 -14.070  1.00 14.55           C  
ATOM   1598  N   ASN B 715      -0.350 120.015 -15.365  1.00 15.37           N  
ATOM   1599  CA  ASN B 715      -0.512 118.920 -16.320  1.00 15.80           C  
ATOM   1600  C   ASN B 715      -0.094 119.286 -17.748  1.00 16.81           C  
ATOM   1601  O   ASN B 715      -0.887 119.169 -18.683  1.00 16.30           O  
ATOM   1602  CB  ASN B 715      -1.970 118.428 -16.306  1.00 16.14           C  
ATOM   1603  CG  ASN B 715      -2.198 117.214 -17.202  1.00 17.28           C  
ATOM   1604  OD1 ASN B 715      -1.348 116.325 -17.299  1.00 16.27           O  
ATOM   1605  ND2 ASN B 715      -3.363 117.164 -17.846  1.00 17.68           N  
ATOM   1606  N   ILE B 716       1.151 119.732 -17.917  1.00 16.04           N  
ATOM   1607  CA  ILE B 716       1.642 120.075 -19.251  1.00 16.51           C  
ATOM   1608  C   ILE B 716       2.918 119.310 -19.600  1.00 17.39           C  
ATOM   1609  O   ILE B 716       3.640 119.672 -20.528  1.00 17.31           O  
ATOM   1610  CB  ILE B 716       1.900 121.605 -19.408  1.00 16.08           C  
ATOM   1611  CG1 ILE B 716       2.955 122.083 -18.409  1.00 15.82           C  
ATOM   1612  CG2 ILE B 716       0.592 122.374 -19.222  1.00 14.94           C  
ATOM   1613  CD1 ILE B 716       3.277 123.578 -18.524  1.00 15.21           C  
ATOM   1614  N   ILE B 717       3.191 118.236 -18.866  1.00 18.46           N  
ATOM   1615  CA  ILE B 717       4.387 117.448 -19.133  1.00 19.20           C  
ATOM   1616  C   ILE B 717       4.258 116.577 -20.374  1.00 20.14           C  
ATOM   1617  O   ILE B 717       3.285 115.839 -20.533  1.00 20.41           O  
ATOM   1618  CB  ILE B 717       4.745 116.538 -17.934  1.00 19.58           C  
ATOM   1619  CG1 ILE B 717       5.076 117.402 -16.716  1.00 18.98           C  
ATOM   1620  CG2 ILE B 717       5.931 115.634 -18.297  1.00 20.46           C  
ATOM   1621  CD1 ILE B 717       5.428 116.612 -15.469  1.00 20.59           C  
ATOM   1622  N   THR B 718       5.243 116.681 -21.260  1.00 21.25           N  
ATOM   1623  CA  THR B 718       5.278 115.874 -22.474  1.00 22.36           C  
ATOM   1624  C   THR B 718       6.436 114.899 -22.298  1.00 23.70           C  
ATOM   1625  O   THR B 718       7.298 115.103 -21.446  1.00 22.93           O  
ATOM   1626  CB  THR B 718       5.534 116.728 -23.738  1.00 22.35           C  
ATOM   1627  OG1 THR B 718       6.784 117.416 -23.612  1.00 21.95           O  
ATOM   1628  CG2 THR B 718       4.417 117.735 -23.937  1.00 22.41           C  
ATOM   1629  N   PRO B 719       6.474 113.828 -23.103  1.00 25.48           N  
ATOM   1630  CA  PRO B 719       7.538 112.822 -23.022  1.00 26.22           C  
ATOM   1631  C   PRO B 719       8.949 113.381 -23.178  1.00 26.06           C  
ATOM   1632  O   PRO B 719       9.887 112.910 -22.535  1.00 27.48           O  
ATOM   1633  CB  PRO B 719       7.192 111.864 -24.160  1.00 27.11           C  
ATOM   1634  CG  PRO B 719       5.710 111.973 -24.257  1.00 27.22           C  
ATOM   1635  CD  PRO B 719       5.488 113.456 -24.132  1.00 26.16           C  
ATOM   1636  N   ASP B 720       9.104 114.387 -24.030  1.00 25.08           N  
ATOM   1637  CA  ASP B 720      10.422 114.950 -24.278  1.00 25.23           C  
ATOM   1638  C   ASP B 720      10.793 116.201 -23.489  1.00 23.12           C  
ATOM   1639  O   ASP B 720      11.958 116.592 -23.479  1.00 22.42           O  
ATOM   1640  CB  ASP B 720      10.585 115.239 -25.771  1.00 28.87           C  
ATOM   1641  CG  ASP B 720       9.592 116.260 -26.276  1.00 31.53           C  
ATOM   1642  OD1 ASP B 720       8.372 116.055 -26.093  1.00 34.54           O  
ATOM   1643  OD2 ASP B 720      10.029 117.270 -26.863  1.00 34.89           O  
ATOM   1644  N   LEU B 721       9.820 116.827 -22.834  1.00 21.15           N  
ATOM   1645  CA  LEU B 721      10.098 118.040 -22.070  1.00 19.37           C  
ATOM   1646  C   LEU B 721      11.287 117.859 -21.133  1.00 18.45           C  
ATOM   1647  O   LEU B 721      12.193 118.696 -21.094  1.00 16.86           O  
ATOM   1648  CB  LEU B 721       8.864 118.465 -21.261  1.00 18.55           C  
ATOM   1649  CG  LEU B 721       9.043 119.676 -20.329  1.00 18.86           C  
ATOM   1650  CD1 LEU B 721       9.567 120.869 -21.112  1.00 18.99           C  
ATOM   1651  CD2 LEU B 721       7.716 120.007 -19.661  1.00 19.70           C  
ATOM   1652  N   PHE B 722      11.297 116.757 -20.391  1.00 17.55           N  
ATOM   1653  CA  PHE B 722      12.384 116.518 -19.454  1.00 18.07           C  
ATOM   1654  C   PHE B 722      13.412 115.481 -19.878  1.00 18.27           C  
ATOM   1655  O   PHE B 722      14.101 114.901 -19.046  1.00 16.98           O  
ATOM   1656  CB  PHE B 722      11.806 116.183 -18.079  1.00 17.90           C  
ATOM   1657  CG  PHE B 722      11.056 117.328 -17.464  1.00 17.88           C  
ATOM   1658  CD1 PHE B 722       9.667 117.317 -17.394  1.00 18.02           C  
ATOM   1659  CD2 PHE B 722      11.744 118.452 -17.012  1.00 17.38           C  
ATOM   1660  CE1 PHE B 722       8.970 118.415 -16.886  1.00 17.20           C  
ATOM   1661  CE2 PHE B 722      11.057 119.556 -16.503  1.00 16.95           C  
ATOM   1662  CZ  PHE B 722       9.667 119.537 -16.441  1.00 16.70           C  
ATOM   1663  N   GLU B 723      13.524 115.264 -21.182  1.00 19.78           N  
ATOM   1664  CA  GLU B 723      14.503 114.317 -21.696  1.00 20.73           C  
ATOM   1665  C   GLU B 723      15.895 114.760 -21.256  1.00 19.75           C  
ATOM   1666  O   GLU B 723      16.306 115.889 -21.527  1.00 19.08           O  
ATOM   1667  CB  GLU B 723      14.450 114.275 -23.222  1.00 23.94           C  
ATOM   1668  CG  GLU B 723      15.537 113.413 -23.844  1.00 29.74           C  
ATOM   1669  CD  GLU B 723      15.526 113.477 -25.353  1.00 33.17           C  
ATOM   1670  OE1 GLU B 723      14.467 113.183 -25.947  1.00 36.22           O  
ATOM   1671  OE2 GLU B 723      16.573 113.820 -25.945  1.00 36.23           O  
ATOM   1672  N   GLY B 724      16.608 113.872 -20.570  1.00 18.85           N  
ATOM   1673  CA  GLY B 724      17.953 114.178 -20.115  1.00 17.72           C  
ATOM   1674  C   GLY B 724      18.061 114.986 -18.833  1.00 16.73           C  
ATOM   1675  O   GLY B 724      19.149 115.125 -18.281  1.00 16.72           O  
ATOM   1676  N   THR B 725      16.941 115.509 -18.347  1.00 16.24           N  
ATOM   1677  CA  THR B 725      16.963 116.323 -17.132  1.00 15.65           C  
ATOM   1678  C   THR B 725      17.409 115.549 -15.891  1.00 15.63           C  
ATOM   1679  O   THR B 725      18.245 116.028 -15.126  1.00 15.19           O  
ATOM   1680  CB  THR B 725      15.583 116.966 -16.888  1.00 15.77           C  
ATOM   1681  OG1 THR B 725      15.225 117.749 -18.035  1.00 15.98           O  
ATOM   1682  CG2 THR B 725      15.615 117.874 -15.653  1.00 15.37           C  
ATOM   1683  N   ALA B 726      16.864 114.354 -15.691  1.00 15.56           N  
ATOM   1684  CA  ALA B 726      17.243 113.544 -14.537  1.00 16.05           C  
ATOM   1685  C   ALA B 726      18.750 113.273 -14.522  1.00 16.33           C  
ATOM   1686  O   ALA B 726      19.390 113.331 -13.468  1.00 16.57           O  
ATOM   1687  CB  ALA B 726      16.470 112.228 -14.545  1.00 15.46           C  
ATOM   1688  N   GLU B 727      19.317 112.979 -15.691  1.00 15.80           N  
ATOM   1689  CA  GLU B 727      20.746 112.704 -15.787  1.00 16.08           C  
ATOM   1690  C   GLU B 727      21.576 113.953 -15.487  1.00 15.78           C  
ATOM   1691  O   GLU B 727      22.638 113.865 -14.866  1.00 15.77           O  
ATOM   1692  CB  GLU B 727      21.101 112.172 -17.182  1.00 18.55           C  
ATOM   1693  CG  GLU B 727      20.556 110.770 -17.497  1.00 21.71           C  
ATOM   1694  CD  GLU B 727      19.064 110.743 -17.802  1.00 24.04           C  
ATOM   1695  OE1 GLU B 727      18.443 111.819 -17.950  1.00 24.32           O  
ATOM   1696  OE2 GLU B 727      18.507 109.627 -17.907  1.00 26.83           O  
ATOM   1697  N   TRP B 728      21.094 115.113 -15.926  1.00 14.67           N  
ATOM   1698  CA  TRP B 728      21.814 116.354 -15.674  1.00 15.12           C  
ATOM   1699  C   TRP B 728      21.811 116.646 -14.172  1.00 14.96           C  
ATOM   1700  O   TRP B 728      22.821 117.069 -13.612  1.00 13.92           O  
ATOM   1701  CB  TRP B 728      21.169 117.528 -16.419  1.00 15.87           C  
ATOM   1702  CG  TRP B 728      21.954 118.802 -16.265  1.00 16.35           C  
ATOM   1703  CD1 TRP B 728      23.055 119.180 -16.980  1.00 16.54           C  
ATOM   1704  CD2 TRP B 728      21.732 119.833 -15.295  1.00 15.99           C  
ATOM   1705  NE1 TRP B 728      23.534 120.383 -16.512  1.00 17.73           N  
ATOM   1706  CE2 TRP B 728      22.740 120.804 -15.478  1.00 17.06           C  
ATOM   1707  CE3 TRP B 728      20.781 120.028 -14.285  1.00 16.86           C  
ATOM   1708  CZ2 TRP B 728      22.823 121.958 -14.689  1.00 17.51           C  
ATOM   1709  CZ3 TRP B 728      20.863 121.176 -13.499  1.00 16.61           C  
ATOM   1710  CH2 TRP B 728      21.879 122.124 -13.707  1.00 17.38           C  
ATOM   1711  N   ILE B 729      20.676 116.412 -13.520  1.00 15.13           N  
ATOM   1712  CA  ILE B 729      20.590 116.661 -12.084  1.00 15.10           C  
ATOM   1713  C   ILE B 729      21.541 115.740 -11.325  1.00 15.82           C  
ATOM   1714  O   ILE B 729      22.219 116.174 -10.391  1.00 15.74           O  
ATOM   1715  CB  ILE B 729      19.134 116.476 -11.570  1.00 15.00           C  
ATOM   1716  CG1 ILE B 729      18.241 117.573 -12.159  1.00 14.41           C  
ATOM   1717  CG2 ILE B 729      19.096 116.540 -10.042  1.00 14.41           C  
ATOM   1718  CD1 ILE B 729      16.749 117.369 -11.908  1.00 15.13           C  
ATOM   1719  N   ALA B 730      21.613 114.474 -11.731  1.00 15.30           N  
ATOM   1720  CA  ALA B 730      22.502 113.525 -11.066  1.00 16.34           C  
ATOM   1721  C   ALA B 730      23.961 113.976 -11.168  1.00 16.08           C  
ATOM   1722  O   ALA B 730      24.748 113.765 -10.242  1.00 15.98           O  
ATOM   1723  CB  ALA B 730      22.329 112.121 -11.668  1.00 17.19           C  
ATOM   1724  N   ARG B 731      24.326 114.604 -12.286  1.00 15.85           N  
ATOM   1725  CA  ARG B 731      25.693 115.091 -12.460  1.00 16.10           C  
ATOM   1726  C   ARG B 731      25.994 116.214 -11.461  1.00 15.24           C  
ATOM   1727  O   ARG B 731      27.161 116.509 -11.189  1.00 14.54           O  
ATOM   1728  CB  ARG B 731      25.914 115.616 -13.887  1.00 18.32           C  
ATOM   1729  CG  ARG B 731      26.051 114.545 -14.971  1.00 21.35           C  
ATOM   1730  CD  ARG B 731      26.208 115.203 -16.344  1.00 24.38           C  
ATOM   1731  NE  ARG B 731      27.326 116.145 -16.359  1.00 27.13           N  
ATOM   1732  CZ  ARG B 731      27.401 117.216 -17.143  1.00 28.43           C  
ATOM   1733  NH1 ARG B 731      26.418 117.498 -17.991  1.00 29.83           N  
ATOM   1734  NH2 ARG B 731      28.455 118.016 -17.071  1.00 28.98           N  
ATOM   1735  N   CYS B 732      24.945 116.840 -10.927  1.00 13.95           N  
ATOM   1736  CA  CYS B 732      25.106 117.924  -9.953  1.00 13.78           C  
ATOM   1737  C   CYS B 732      25.357 117.401  -8.538  1.00 13.44           C  
ATOM   1738  O   CYS B 732      25.777 118.162  -7.663  1.00 13.36           O  
ATOM   1739  CB  CYS B 732      23.876 118.846  -9.942  1.00 14.04           C  
ATOM   1740  SG  CYS B 732      23.617 119.813 -11.463  1.00 15.62           S  
ATOM   1741  N   GLN B 733      25.082 116.119  -8.297  1.00 13.45           N  
ATOM   1742  CA  GLN B 733      25.362 115.556  -6.976  1.00 13.65           C  
ATOM   1743  C   GLN B 733      26.883 115.449  -6.958  1.00 14.38           C  
ATOM   1744  O   GLN B 733      27.478 115.039  -7.953  1.00 14.77           O  
ATOM   1745  CB  GLN B 733      24.723 114.166  -6.804  1.00 13.10           C  
ATOM   1746  CG  GLN B 733      25.080 113.496  -5.466  1.00 12.03           C  
ATOM   1747  CD  GLN B 733      24.302 112.213  -5.205  1.00 13.56           C  
ATOM   1748  OE1 GLN B 733      24.062 111.424  -6.116  1.00 13.37           O  
ATOM   1749  NE2 GLN B 733      23.920 111.994  -3.948  1.00 13.04           N  
ATOM   1750  N   ASN B 734      27.522 115.833  -5.857  1.00 13.99           N  
ATOM   1751  CA  ASN B 734      28.982 115.782  -5.815  1.00 14.46           C  
ATOM   1752  C   ASN B 734      29.541 114.826  -4.771  1.00 14.65           C  
ATOM   1753  O   ASN B 734      28.799 114.048  -4.166  1.00 14.66           O  
ATOM   1754  CB  ASN B 734      29.555 117.200  -5.624  1.00 14.07           C  
ATOM   1755  CG  ASN B 734      29.510 117.673  -4.181  1.00 14.66           C  
ATOM   1756  OD1 ASN B 734      28.785 117.124  -3.354  1.00 14.76           O  
ATOM   1757  ND2 ASN B 734      30.283 118.715  -3.879  1.00 14.82           N  
ATOM   1758  N   TRP B 735      30.855 114.890  -4.573  1.00 14.23           N  
ATOM   1759  CA  TRP B 735      31.556 114.026  -3.628  1.00 14.29           C  
ATOM   1760  C   TRP B 735      31.034 114.105  -2.197  1.00 14.36           C  
ATOM   1761  O   TRP B 735      31.216 113.173  -1.415  1.00 14.84           O  
ATOM   1762  CB  TRP B 735      33.055 114.358  -3.628  1.00 14.51           C  
ATOM   1763  CG  TRP B 735      33.351 115.791  -3.279  1.00 14.85           C  
ATOM   1764  CD1 TRP B 735      33.339 116.863  -4.129  1.00 14.15           C  
ATOM   1765  CD2 TRP B 735      33.651 116.312  -1.979  1.00 14.57           C  
ATOM   1766  NE1 TRP B 735      33.609 118.019  -3.435  1.00 15.45           N  
ATOM   1767  CE2 TRP B 735      33.805 117.711  -2.113  1.00 14.51           C  
ATOM   1768  CE3 TRP B 735      33.801 115.735  -0.710  1.00 14.31           C  
ATOM   1769  CZ2 TRP B 735      34.102 118.544  -1.028  1.00 15.20           C  
ATOM   1770  CZ3 TRP B 735      34.096 116.565   0.373  1.00 14.51           C  
ATOM   1771  CH2 TRP B 735      34.244 117.954   0.205  1.00 15.26           C  
ATOM   1772  N   GLU B 736      30.393 115.214  -1.851  1.00 12.95           N  
ATOM   1773  CA  GLU B 736      29.868 115.389  -0.497  1.00 12.96           C  
ATOM   1774  C   GLU B 736      28.569 114.623  -0.271  1.00 12.92           C  
ATOM   1775  O   GLU B 736      28.220 114.300   0.868  1.00 12.89           O  
ATOM   1776  CB  GLU B 736      29.596 116.867  -0.220  1.00 12.43           C  
ATOM   1777  CG  GLU B 736      30.775 117.790  -0.390  1.00 12.82           C  
ATOM   1778  CD  GLU B 736      30.357 119.237  -0.231  1.00 13.03           C  
ATOM   1779  OE1 GLU B 736      30.254 119.949  -1.256  1.00 12.81           O  
ATOM   1780  OE2 GLU B 736      30.116 119.651   0.921  1.00 13.84           O  
ATOM   1781  N   GLY B 737      27.851 114.351  -1.355  1.00 12.35           N  
ATOM   1782  CA  GLY B 737      26.590 113.633  -1.251  1.00 12.65           C  
ATOM   1783  C   GLY B 737      25.416 114.545  -1.564  1.00 12.79           C  
ATOM   1784  O   GLY B 737      24.354 114.089  -1.994  1.00 11.89           O  
ATOM   1785  N   GLY B 738      25.612 115.841  -1.328  1.00 12.59           N  
ATOM   1786  CA  GLY B 738      24.577 116.816  -1.612  1.00 13.16           C  
ATOM   1787  C   GLY B 738      24.646 117.195  -3.081  1.00 12.80           C  
ATOM   1788  O   GLY B 738      25.417 116.606  -3.838  1.00 13.70           O  
ATOM   1789  N   ILE B 739      23.857 118.189  -3.475  1.00 12.82           N  
ATOM   1790  CA  ILE B 739      23.799 118.635  -4.871  1.00 13.05           C  
ATOM   1791  C   ILE B 739      24.218 120.102  -5.009  1.00 12.95           C  
ATOM   1792  O   ILE B 739      23.839 120.943  -4.193  1.00 12.73           O  
ATOM   1793  CB  ILE B 739      22.355 118.442  -5.417  1.00 13.31           C  
ATOM   1794  CG1 ILE B 739      21.975 116.957  -5.347  1.00 14.09           C  
ATOM   1795  CG2 ILE B 739      22.245 118.943  -6.852  1.00 13.92           C  
ATOM   1796  CD1 ILE B 739      20.523 116.652  -5.702  1.00 14.16           C  
ATOM   1797  N   GLY B 740      25.008 120.400  -6.039  1.00 12.42           N  
ATOM   1798  CA  GLY B 740      25.449 121.765  -6.276  1.00 13.13           C  
ATOM   1799  C   GLY B 740      24.602 122.417  -7.358  1.00 13.29           C  
ATOM   1800  O   GLY B 740      23.803 121.744  -8.004  1.00 12.60           O  
ATOM   1801  N   GLY B 741      24.777 123.722  -7.564  1.00 13.15           N  
ATOM   1802  CA  GLY B 741      23.994 124.430  -8.568  1.00 13.59           C  
ATOM   1803  C   GLY B 741      24.182 123.918  -9.985  1.00 13.12           C  
ATOM   1804  O   GLY B 741      23.252 123.945 -10.791  1.00 13.72           O  
ATOM   1805  N   VAL B 742      25.399 123.479 -10.287  1.00 13.05           N  
ATOM   1806  CA  VAL B 742      25.744 122.924 -11.594  1.00 13.51           C  
ATOM   1807  C   VAL B 742      26.804 121.866 -11.320  1.00 13.73           C  
ATOM   1808  O   VAL B 742      27.411 121.859 -10.248  1.00 13.47           O  
ATOM   1809  CB  VAL B 742      26.342 123.988 -12.565  1.00 14.03           C  
ATOM   1810  CG1 VAL B 742      25.291 125.039 -12.913  1.00 14.14           C  
ATOM   1811  CG2 VAL B 742      27.576 124.634 -11.947  1.00 15.20           C  
ATOM   1812  N   PRO B 743      27.043 120.958 -12.278  1.00 14.64           N  
ATOM   1813  CA  PRO B 743      28.053 119.919 -12.061  1.00 14.76           C  
ATOM   1814  C   PRO B 743      29.395 120.504 -11.644  1.00 15.72           C  
ATOM   1815  O   PRO B 743      29.890 121.449 -12.264  1.00 15.55           O  
ATOM   1816  CB  PRO B 743      28.117 119.219 -13.417  1.00 15.57           C  
ATOM   1817  CG  PRO B 743      26.691 119.321 -13.890  1.00 15.04           C  
ATOM   1818  CD  PRO B 743      26.381 120.775 -13.581  1.00 14.75           C  
ATOM   1819  N   GLY B 744      29.961 119.941 -10.580  1.00 15.32           N  
ATOM   1820  CA  GLY B 744      31.243 120.390 -10.072  1.00 14.93           C  
ATOM   1821  C   GLY B 744      31.175 121.289  -8.851  1.00 14.28           C  
ATOM   1822  O   GLY B 744      32.133 121.370  -8.086  1.00 14.31           O  
ATOM   1823  N   MET B 745      30.044 121.956  -8.649  1.00 14.14           N  
ATOM   1824  CA  MET B 745      29.922 122.868  -7.526  1.00 14.40           C  
ATOM   1825  C   MET B 745      29.592 122.250  -6.175  1.00 13.73           C  
ATOM   1826  O   MET B 745      29.070 121.140  -6.080  1.00 13.75           O  
ATOM   1827  CB  MET B 745      28.920 123.979  -7.859  1.00 14.87           C  
ATOM   1828  CG  MET B 745      29.539 125.127  -8.654  1.00 17.72           C  
ATOM   1829  SD  MET B 745      30.933 125.856  -7.774  1.00 20.76           S  
ATOM   1830  CE  MET B 745      30.086 126.710  -6.427  1.00 19.96           C  
ATOM   1831  N   GLU B 746      29.933 123.003  -5.137  1.00 13.37           N  
ATOM   1832  CA  GLU B 746      29.730 122.620  -3.747  1.00 13.43           C  
ATOM   1833  C   GLU B 746      28.274 122.293  -3.426  1.00 13.08           C  
ATOM   1834  O   GLU B 746      27.359 122.970  -3.892  1.00 13.07           O  
ATOM   1835  CB  GLU B 746      30.225 123.765  -2.855  1.00 13.61           C  
ATOM   1836  CG  GLU B 746      30.020 123.572  -1.366  1.00 13.92           C  
ATOM   1837  CD  GLU B 746      30.510 124.764  -0.558  1.00 14.84           C  
ATOM   1838  OE1 GLU B 746      30.597 125.878  -1.121  1.00 15.78           O  
ATOM   1839  OE2 GLU B 746      30.791 124.591   0.646  1.00 14.80           O  
ATOM   1840  N   ALA B 747      28.071 121.249  -2.624  1.00 12.56           N  
ATOM   1841  CA  ALA B 747      26.729 120.833  -2.227  1.00 12.67           C  
ATOM   1842  C   ALA B 747      26.092 121.921  -1.372  1.00 12.70           C  
ATOM   1843  O   ALA B 747      26.705 122.428  -0.429  1.00 12.87           O  
ATOM   1844  CB  ALA B 747      26.794 119.524  -1.448  1.00 12.16           C  
ATOM   1845  N   HIS B 748      24.854 122.269  -1.700  1.00 13.18           N  
ATOM   1846  CA  HIS B 748      24.143 123.312  -0.977  1.00 13.43           C  
ATOM   1847  C   HIS B 748      22.686 122.915  -0.774  1.00 12.49           C  
ATOM   1848  O   HIS B 748      22.054 122.398  -1.687  1.00 12.22           O  
ATOM   1849  CB  HIS B 748      24.219 124.619  -1.762  1.00 14.90           C  
ATOM   1850  CG  HIS B 748      23.846 125.816  -0.953  1.00 18.41           C  
ATOM   1851  ND1 HIS B 748      22.541 126.110  -0.616  1.00 18.63           N  
ATOM   1852  CD2 HIS B 748      24.614 126.758  -0.355  1.00 18.43           C  
ATOM   1853  CE1 HIS B 748      22.523 127.183   0.158  1.00 19.12           C  
ATOM   1854  NE2 HIS B 748      23.767 127.593   0.331  1.00 20.08           N  
ATOM   1855  N   GLY B 749      22.160 123.169   0.420  1.00 12.58           N  
ATOM   1856  CA  GLY B 749      20.781 122.809   0.714  1.00 12.22           C  
ATOM   1857  C   GLY B 749      19.736 123.321  -0.261  1.00 12.94           C  
ATOM   1858  O   GLY B 749      18.789 122.607  -0.589  1.00 13.02           O  
ATOM   1859  N   GLY B 750      19.887 124.559  -0.719  1.00 12.74           N  
ATOM   1860  CA  GLY B 750      18.919 125.098  -1.658  1.00 12.95           C  
ATOM   1861  C   GLY B 750      18.894 124.310  -2.954  1.00 13.23           C  
ATOM   1862  O   GLY B 750      17.832 123.911  -3.435  1.00 12.60           O  
ATOM   1863  N   TYR B 751      20.070 124.075  -3.523  1.00 12.73           N  
ATOM   1864  CA  TYR B 751      20.156 123.333  -4.772  1.00 12.50           C  
ATOM   1865  C   TYR B 751      19.847 121.848  -4.592  1.00 12.71           C  
ATOM   1866  O   TYR B 751      19.357 121.193  -5.516  1.00 12.87           O  
ATOM   1867  CB  TYR B 751      21.547 123.523  -5.387  1.00 13.41           C  
ATOM   1868  CG  TYR B 751      21.809 124.942  -5.853  1.00 14.28           C  
ATOM   1869  CD1 TYR B 751      22.951 125.632  -5.451  1.00 14.44           C  
ATOM   1870  CD2 TYR B 751      20.920 125.584  -6.720  1.00 15.83           C  
ATOM   1871  CE1 TYR B 751      23.205 126.927  -5.905  1.00 15.55           C  
ATOM   1872  CE2 TYR B 751      21.165 126.875  -7.181  1.00 16.92           C  
ATOM   1873  CZ  TYR B 751      22.306 127.540  -6.770  1.00 17.14           C  
ATOM   1874  OH  TYR B 751      22.547 128.814  -7.230  1.00 18.83           O  
ATOM   1875  N   THR B 752      20.116 121.314  -3.404  1.00 12.00           N  
ATOM   1876  CA  THR B 752      19.842 119.905  -3.145  1.00 11.37           C  
ATOM   1877  C   THR B 752      18.333 119.698  -3.050  1.00 11.99           C  
ATOM   1878  O   THR B 752      17.806 118.703  -3.558  1.00 11.64           O  
ATOM   1879  CB  THR B 752      20.545 119.428  -1.853  1.00 11.11           C  
ATOM   1880  OG1 THR B 752      21.954 119.639  -1.994  1.00 11.83           O  
ATOM   1881  CG2 THR B 752      20.299 117.937  -1.611  1.00 10.82           C  
ATOM   1882  N   PHE B 753      17.630 120.634  -2.416  1.00 11.29           N  
ATOM   1883  CA  PHE B 753      16.183 120.508  -2.348  1.00 11.59           C  
ATOM   1884  C   PHE B 753      15.647 120.537  -3.781  1.00 11.67           C  
ATOM   1885  O   PHE B 753      14.857 119.682  -4.164  1.00 11.60           O  
ATOM   1886  CB  PHE B 753      15.525 121.642  -1.558  1.00 11.64           C  
ATOM   1887  CG  PHE B 753      14.025 121.579  -1.596  1.00 12.37           C  
ATOM   1888  CD1 PHE B 753      13.331 120.724  -0.743  1.00 13.05           C  
ATOM   1889  CD2 PHE B 753      13.319 122.249  -2.591  1.00 12.78           C  
ATOM   1890  CE1 PHE B 753      11.954 120.523  -0.891  1.00 11.99           C  
ATOM   1891  CE2 PHE B 753      11.944 122.057  -2.752  1.00 13.55           C  
ATOM   1892  CZ  PHE B 753      11.261 121.188  -1.900  1.00 13.00           C  
ATOM   1893  N   CYS B 754      16.075 121.522  -4.568  1.00 11.33           N  
ATOM   1894  CA  CYS B 754      15.618 121.623  -5.958  1.00 12.46           C  
ATOM   1895  C   CYS B 754      15.888 120.348  -6.747  1.00 12.82           C  
ATOM   1896  O   CYS B 754      15.017 119.854  -7.464  1.00 12.49           O  
ATOM   1897  CB  CYS B 754      16.304 122.791  -6.675  1.00 11.62           C  
ATOM   1898  SG  CYS B 754      15.726 124.426  -6.164  1.00 14.55           S  
ATOM   1899  N   GLY B 755      17.103 119.826  -6.619  1.00 11.94           N  
ATOM   1900  CA  GLY B 755      17.466 118.619  -7.343  1.00 12.48           C  
ATOM   1901  C   GLY B 755      16.630 117.404  -6.988  1.00 12.86           C  
ATOM   1902  O   GLY B 755      16.066 116.749  -7.869  1.00 11.97           O  
ATOM   1903  N   LEU B 756      16.536 117.096  -5.699  1.00 11.76           N  
ATOM   1904  CA  LEU B 756      15.772 115.932  -5.281  1.00 11.97           C  
ATOM   1905  C   LEU B 756      14.278 116.086  -5.534  1.00 12.06           C  
ATOM   1906  O   LEU B 756      13.623 115.149  -5.994  1.00 12.63           O  
ATOM   1907  CB  LEU B 756      16.023 115.621  -3.799  1.00 11.68           C  
ATOM   1908  CG  LEU B 756      15.304 114.355  -3.307  1.00 12.86           C  
ATOM   1909  CD1 LEU B 756      15.691 113.158  -4.183  1.00 14.33           C  
ATOM   1910  CD2 LEU B 756      15.665 114.090  -1.848  1.00 13.17           C  
ATOM   1911  N   ALA B 757      13.734 117.263  -5.249  1.00 11.89           N  
ATOM   1912  CA  ALA B 757      12.313 117.478  -5.470  1.00 11.99           C  
ATOM   1913  C   ALA B 757      11.985 117.317  -6.956  1.00 12.50           C  
ATOM   1914  O   ALA B 757      10.963 116.728  -7.307  1.00 11.67           O  
ATOM   1915  CB  ALA B 757      11.896 118.865  -4.970  1.00 12.62           C  
ATOM   1916  N   ALA B 758      12.851 117.827  -7.828  1.00 12.21           N  
ATOM   1917  CA  ALA B 758      12.605 117.692  -9.262  1.00 12.74           C  
ATOM   1918  C   ALA B 758      12.628 116.208  -9.653  1.00 13.40           C  
ATOM   1919  O   ALA B 758      11.762 115.739 -10.399  1.00 13.80           O  
ATOM   1920  CB  ALA B 758      13.653 118.476 -10.057  1.00 13.09           C  
ATOM   1921  N   LEU B 759      13.607 115.468  -9.145  1.00 13.40           N  
ATOM   1922  CA  LEU B 759      13.696 114.042  -9.463  1.00 14.69           C  
ATOM   1923  C   LEU B 759      12.485 113.275  -8.940  1.00 14.66           C  
ATOM   1924  O   LEU B 759      12.028 112.326  -9.577  1.00 15.73           O  
ATOM   1925  CB  LEU B 759      14.997 113.441  -8.904  1.00 14.66           C  
ATOM   1926  CG  LEU B 759      16.274 113.881  -9.631  1.00 15.65           C  
ATOM   1927  CD1 LEU B 759      17.502 113.318  -8.927  1.00 16.09           C  
ATOM   1928  CD2 LEU B 759      16.228 113.409 -11.083  1.00 15.84           C  
ATOM   1929  N   VAL B 760      11.953 113.682  -7.790  1.00 15.12           N  
ATOM   1930  CA  VAL B 760      10.776 113.013  -7.242  1.00 15.10           C  
ATOM   1931  C   VAL B 760       9.591 113.216  -8.191  1.00 15.77           C  
ATOM   1932  O   VAL B 760       8.831 112.284  -8.456  1.00 16.04           O  
ATOM   1933  CB  VAL B 760      10.419 113.547  -5.831  1.00 16.09           C  
ATOM   1934  CG1 VAL B 760       9.016 113.091  -5.432  1.00 16.45           C  
ATOM   1935  CG2 VAL B 760      11.432 113.032  -4.813  1.00 16.19           C  
ATOM   1936  N   ILE B 761       9.440 114.434  -8.705  1.00 15.05           N  
ATOM   1937  CA  ILE B 761       8.360 114.737  -9.643  1.00 15.98           C  
ATOM   1938  C   ILE B 761       8.518 113.878 -10.899  1.00 16.66           C  
ATOM   1939  O   ILE B 761       7.540 113.356 -11.438  1.00 17.04           O  
ATOM   1940  CB  ILE B 761       8.385 116.231 -10.055  1.00 15.33           C  
ATOM   1941  CG1 ILE B 761       7.981 117.099  -8.862  1.00 14.60           C  
ATOM   1942  CG2 ILE B 761       7.452 116.478 -11.246  1.00 15.84           C  
ATOM   1943  CD1 ILE B 761       8.265 118.574  -9.052  1.00 15.73           C  
ATOM   1944  N   LEU B 762       9.759 113.730 -11.354  1.00 17.14           N  
ATOM   1945  CA  LEU B 762      10.060 112.949 -12.552  1.00 18.39           C  
ATOM   1946  C   LEU B 762      10.119 111.437 -12.308  1.00 19.40           C  
ATOM   1947  O   LEU B 762      10.262 110.656 -13.254  1.00 19.08           O  
ATOM   1948  CB  LEU B 762      11.392 113.415 -13.154  1.00 18.79           C  
ATOM   1949  CG  LEU B 762      11.515 114.871 -13.624  1.00 19.47           C  
ATOM   1950  CD1 LEU B 762      12.900 115.101 -14.222  1.00 21.02           C  
ATOM   1951  CD2 LEU B 762      10.438 115.175 -14.655  1.00 21.10           C  
ATOM   1952  N   LYS B 763       9.994 111.033 -11.047  1.00 18.98           N  
ATOM   1953  CA  LYS B 763      10.054 109.625 -10.655  1.00 20.81           C  
ATOM   1954  C   LYS B 763      11.402 109.025 -11.047  1.00 20.71           C  
ATOM   1955  O   LYS B 763      11.482 107.890 -11.519  1.00 20.05           O  
ATOM   1956  CB  LYS B 763       8.910 108.829 -11.303  1.00 23.29           C  
ATOM   1957  CG  LYS B 763       7.526 109.354 -10.943  1.00 26.40           C  
ATOM   1958  CD  LYS B 763       6.390 108.468 -11.457  1.00 29.56           C  
ATOM   1959  CE  LYS B 763       6.307 108.430 -12.981  1.00 31.73           C  
ATOM   1960  NZ  LYS B 763       7.360 107.575 -13.601  1.00 34.04           N1+
ATOM   1961  N   ARG B 764      12.463 109.796 -10.841  1.00 19.10           N  
ATOM   1962  CA  ARG B 764      13.810 109.353 -11.177  1.00 19.52           C  
ATOM   1963  C   ARG B 764      14.772 109.548 -10.004  1.00 19.46           C  
ATOM   1964  O   ARG B 764      15.963 109.769 -10.211  1.00 18.99           O  
ATOM   1965  CB  ARG B 764      14.328 110.122 -12.400  1.00 20.53           C  
ATOM   1966  CG  ARG B 764      13.577 109.845 -13.709  1.00 21.91           C  
ATOM   1967  CD  ARG B 764      13.836 108.427 -14.209  1.00 24.06           C  
ATOM   1968  NE  ARG B 764      15.264 108.163 -14.384  1.00 26.46           N  
ATOM   1969  CZ  ARG B 764      15.977 108.509 -15.453  1.00 27.67           C  
ATOM   1970  NH1 ARG B 764      15.405 109.134 -16.472  1.00 29.14           N  
ATOM   1971  NH2 ARG B 764      17.278 108.248 -15.493  1.00 29.52           N  
ATOM   1972  N   GLU B 765      14.258 109.462  -8.778  1.00 19.70           N  
ATOM   1973  CA  GLU B 765      15.098 109.639  -7.590  1.00 21.18           C  
ATOM   1974  C   GLU B 765      16.262 108.659  -7.551  1.00 21.15           C  
ATOM   1975  O   GLU B 765      17.322 108.973  -7.007  1.00 19.74           O  
ATOM   1976  CB  GLU B 765      14.295 109.455  -6.297  1.00 22.60           C  
ATOM   1977  CG  GLU B 765      13.025 110.257  -6.199  1.00 26.01           C  
ATOM   1978  CD  GLU B 765      11.815 109.451  -6.616  1.00 26.88           C  
ATOM   1979  OE1 GLU B 765      11.781 108.983  -7.769  1.00 25.69           O  
ATOM   1980  OE2 GLU B 765      10.900 109.282  -5.782  1.00 29.91           O  
ATOM   1981  N   ARG B 766      16.057 107.468  -8.108  1.00 21.38           N  
ATOM   1982  CA  ARG B 766      17.101 106.447  -8.121  1.00 23.34           C  
ATOM   1983  C   ARG B 766      18.326 106.814  -8.947  1.00 22.72           C  
ATOM   1984  O   ARG B 766      19.323 106.091  -8.934  1.00 22.38           O  
ATOM   1985  CB  ARG B 766      16.548 105.115  -8.630  1.00 26.66           C  
ATOM   1986  CG  ARG B 766      15.729 104.344  -7.620  1.00 31.07           C  
ATOM   1987  CD  ARG B 766      15.668 102.886  -8.039  1.00 34.56           C  
ATOM   1988  NE  ARG B 766      14.778 102.092  -7.202  1.00 38.75           N  
ATOM   1989  CZ  ARG B 766      14.669 100.769  -7.281  1.00 39.98           C  
ATOM   1990  NH1 ARG B 766      15.401 100.094  -8.159  1.00 41.77           N  
ATOM   1991  NH2 ARG B 766      13.825 100.124  -6.489  1.00 40.45           N  
ATOM   1992  N   SER B 767      18.250 107.919  -9.680  1.00 21.45           N  
ATOM   1993  CA  SER B 767      19.381 108.367 -10.483  1.00 20.67           C  
ATOM   1994  C   SER B 767      20.482 108.896  -9.563  1.00 19.74           C  
ATOM   1995  O   SER B 767      21.623 109.072  -9.985  1.00 19.67           O  
ATOM   1996  CB  SER B 767      18.953 109.480 -11.445  1.00 21.67           C  
ATOM   1997  OG  SER B 767      18.040 108.998 -12.414  1.00 24.54           O  
ATOM   1998  N   LEU B 768      20.128 109.151  -8.306  1.00 18.14           N  
ATOM   1999  CA  LEU B 768      21.077 109.664  -7.315  1.00 17.66           C  
ATOM   2000  C   LEU B 768      21.561 108.580  -6.366  1.00 17.90           C  
ATOM   2001  O   LEU B 768      20.961 107.511  -6.268  1.00 18.31           O  
ATOM   2002  CB  LEU B 768      20.420 110.741  -6.445  1.00 18.07           C  
ATOM   2003  CG  LEU B 768      19.863 112.020  -7.059  1.00 17.33           C  
ATOM   2004  CD1 LEU B 768      19.116 112.808  -5.987  1.00 18.62           C  
ATOM   2005  CD2 LEU B 768      20.996 112.847  -7.641  1.00 19.23           C  
ATOM   2006  N   ASN B 769      22.656 108.870  -5.668  1.00 16.97           N  
ATOM   2007  CA  ASN B 769      23.175 107.964  -4.653  1.00 16.52           C  
ATOM   2008  C   ASN B 769      22.407 108.486  -3.432  1.00 16.23           C  
ATOM   2009  O   ASN B 769      22.781 109.503  -2.848  1.00 15.04           O  
ATOM   2010  CB  ASN B 769      24.682 108.171  -4.464  1.00 17.25           C  
ATOM   2011  CG  ASN B 769      25.248 107.343  -3.322  1.00 18.64           C  
ATOM   2012  OD1 ASN B 769      24.516 106.922  -2.425  1.00 16.73           O  
ATOM   2013  ND2 ASN B 769      26.564 107.122  -3.340  1.00 17.97           N  
ATOM   2014  N   LEU B 770      21.321 107.814  -3.064  1.00 15.47           N  
ATOM   2015  CA  LEU B 770      20.508 108.280  -1.938  1.00 16.76           C  
ATOM   2016  C   LEU B 770      21.195 108.109  -0.587  1.00 16.59           C  
ATOM   2017  O   LEU B 770      20.903 108.834   0.364  1.00 16.19           O  
ATOM   2018  CB  LEU B 770      19.145 107.572  -1.946  1.00 17.55           C  
ATOM   2019  CG  LEU B 770      18.311 107.780  -3.221  1.00 18.89           C  
ATOM   2020  CD1 LEU B 770      17.017 106.979  -3.120  1.00 20.24           C  
ATOM   2021  CD2 LEU B 770      18.008 109.265  -3.430  1.00 19.96           C  
ATOM   2022  N   LYS B 771      22.116 107.156  -0.512  1.00 16.95           N  
ATOM   2023  CA  LYS B 771      22.861 106.914   0.715  1.00 18.03           C  
ATOM   2024  C   LYS B 771      23.759 108.102   1.055  1.00 16.78           C  
ATOM   2025  O   LYS B 771      23.757 108.588   2.187  1.00 15.90           O  
ATOM   2026  CB  LYS B 771      23.706 105.639   0.568  1.00 20.93           C  
ATOM   2027  CG  LYS B 771      24.890 105.522   1.532  1.00 25.18           C  
ATOM   2028  CD  LYS B 771      26.173 106.158   0.961  1.00 29.13           C  
ATOM   2029  CE  LYS B 771      26.665 105.424  -0.293  1.00 30.33           C  
ATOM   2030  NZ  LYS B 771      27.939 105.972  -0.868  1.00 30.49           N1+
ATOM   2031  N   SER B 772      24.529 108.578   0.081  1.00 15.61           N  
ATOM   2032  CA  SER B 772      25.420 109.696   0.347  1.00 14.92           C  
ATOM   2033  C   SER B 772      24.634 110.985   0.556  1.00 14.53           C  
ATOM   2034  O   SER B 772      25.060 111.852   1.320  1.00 14.29           O  
ATOM   2035  CB  SER B 772      26.442 109.869  -0.787  1.00 15.64           C  
ATOM   2036  OG  SER B 772      25.819 110.167  -2.020  1.00 16.14           O  
ATOM   2037  N   LEU B 773      23.483 111.099  -0.103  1.00 13.93           N  
ATOM   2038  CA  LEU B 773      22.650 112.293   0.040  1.00 13.93           C  
ATOM   2039  C   LEU B 773      22.080 112.330   1.456  1.00 13.48           C  
ATOM   2040  O   LEU B 773      22.098 113.369   2.113  1.00 13.31           O  
ATOM   2041  CB  LEU B 773      21.502 112.279  -0.981  1.00 14.79           C  
ATOM   2042  CG  LEU B 773      20.878 113.632  -1.360  1.00 18.47           C  
ATOM   2043  CD1 LEU B 773      19.769 113.414  -2.379  1.00 19.30           C  
ATOM   2044  CD2 LEU B 773      20.327 114.329  -0.136  1.00 20.95           C  
ATOM   2045  N   LEU B 774      21.576 111.190   1.919  1.00 12.83           N  
ATOM   2046  CA  LEU B 774      21.012 111.100   3.264  1.00 12.84           C  
ATOM   2047  C   LEU B 774      22.063 111.432   4.323  1.00 12.99           C  
ATOM   2048  O   LEU B 774      21.816 112.225   5.234  1.00 12.75           O  
ATOM   2049  CB  LEU B 774      20.457 109.694   3.508  1.00 12.92           C  
ATOM   2050  CG  LEU B 774      19.909 109.422   4.916  1.00 13.59           C  
ATOM   2051  CD1 LEU B 774      18.685 110.313   5.204  1.00 12.87           C  
ATOM   2052  CD2 LEU B 774      19.553 107.947   5.023  1.00 13.76           C  
ATOM   2053  N   GLN B 775      23.245 110.837   4.213  1.00 13.25           N  
ATOM   2054  CA  GLN B 775      24.268 111.123   5.204  1.00 14.24           C  
ATOM   2055  C   GLN B 775      24.665 112.601   5.163  1.00 13.82           C  
ATOM   2056  O   GLN B 775      24.920 113.204   6.203  1.00 12.81           O  
ATOM   2057  CB  GLN B 775      25.493 110.221   5.006  1.00 15.55           C  
ATOM   2058  CG  GLN B 775      26.490 110.298   6.168  1.00 19.18           C  
ATOM   2059  CD  GLN B 775      27.322 109.035   6.319  1.00 21.51           C  
ATOM   2060  OE1 GLN B 775      27.643 108.369   5.336  1.00 23.71           O  
ATOM   2061  NE2 GLN B 775      27.688 108.708   7.557  1.00 22.86           N  
ATOM   2062  N   TRP B 776      24.694 113.190   3.971  1.00 13.05           N  
ATOM   2063  CA  TRP B 776      25.050 114.602   3.851  1.00 12.96           C  
ATOM   2064  C   TRP B 776      24.018 115.539   4.486  1.00 12.80           C  
ATOM   2065  O   TRP B 776      24.380 116.412   5.270  1.00 12.52           O  
ATOM   2066  CB  TRP B 776      25.236 114.993   2.382  1.00 12.86           C  
ATOM   2067  CG  TRP B 776      25.527 116.459   2.196  1.00 12.61           C  
ATOM   2068  CD1 TRP B 776      26.738 117.084   2.316  1.00 12.59           C  
ATOM   2069  CD2 TRP B 776      24.578 117.482   1.882  1.00 12.58           C  
ATOM   2070  NE1 TRP B 776      26.599 118.436   2.093  1.00 12.61           N  
ATOM   2071  CE2 TRP B 776      25.281 118.707   1.824  1.00 12.04           C  
ATOM   2072  CE3 TRP B 776      23.195 117.486   1.644  1.00 12.02           C  
ATOM   2073  CZ2 TRP B 776      24.650 119.926   1.535  1.00 12.58           C  
ATOM   2074  CZ3 TRP B 776      22.565 118.695   1.359  1.00 13.94           C  
ATOM   2075  CH2 TRP B 776      23.297 119.900   1.307  1.00 11.76           C  
ATOM   2076  N   VAL B 777      22.736 115.375   4.160  1.00 12.27           N  
ATOM   2077  CA  VAL B 777      21.747 116.285   4.738  1.00 12.01           C  
ATOM   2078  C   VAL B 777      21.613 116.145   6.252  1.00 12.74           C  
ATOM   2079  O   VAL B 777      21.491 117.146   6.957  1.00 11.36           O  
ATOM   2080  CB  VAL B 777      20.343 116.146   4.074  1.00 12.53           C  
ATOM   2081  CG1 VAL B 777      19.751 114.777   4.336  1.00 12.09           C  
ATOM   2082  CG2 VAL B 777      19.422 117.244   4.601  1.00 12.61           C  
ATOM   2083  N   THR B 778      21.649 114.920   6.765  1.00 12.12           N  
ATOM   2084  CA  THR B 778      21.526 114.757   8.210  1.00 12.79           C  
ATOM   2085  C   THR B 778      22.712 115.415   8.915  1.00 13.23           C  
ATOM   2086  O   THR B 778      22.577 115.912  10.032  1.00 12.61           O  
ATOM   2087  CB  THR B 778      21.416 113.269   8.610  1.00 13.32           C  
ATOM   2088  OG1 THR B 778      22.536 112.536   8.099  1.00 13.62           O  
ATOM   2089  CG2 THR B 778      20.122 112.673   8.057  1.00 13.76           C  
ATOM   2090  N   SER B 779      23.864 115.443   8.248  1.00 12.84           N  
ATOM   2091  CA  SER B 779      25.053 116.064   8.818  1.00 13.67           C  
ATOM   2092  C   SER B 779      24.944 117.583   8.835  1.00 12.96           C  
ATOM   2093  O   SER B 779      25.725 118.259   9.510  1.00 13.03           O  
ATOM   2094  CB  SER B 779      26.300 115.655   8.023  1.00 14.30           C  
ATOM   2095  OG  SER B 779      26.584 114.281   8.209  1.00 16.93           O  
ATOM   2096  N   ARG B 780      23.973 118.126   8.104  1.00 11.82           N  
ATOM   2097  CA  ARG B 780      23.801 119.572   8.047  1.00 12.06           C  
ATOM   2098  C   ARG B 780      23.019 120.150   9.231  1.00 12.55           C  
ATOM   2099  O   ARG B 780      22.901 121.366   9.358  1.00 11.92           O  
ATOM   2100  CB  ARG B 780      23.139 119.975   6.723  1.00 12.30           C  
ATOM   2101  CG  ARG B 780      23.914 119.532   5.472  1.00 11.53           C  
ATOM   2102  CD  ARG B 780      25.153 120.393   5.182  1.00 12.69           C  
ATOM   2103  NE  ARG B 780      26.241 120.230   6.145  1.00 12.68           N  
ATOM   2104  CZ  ARG B 780      27.035 119.164   6.213  1.00 13.96           C  
ATOM   2105  NH1 ARG B 780      26.867 118.152   5.371  1.00 13.10           N  
ATOM   2106  NH2 ARG B 780      28.003 119.112   7.121  1.00 13.77           N  
ATOM   2107  N   GLN B 781      22.472 119.294  10.090  1.00 12.71           N  
ATOM   2108  CA  GLN B 781      21.773 119.821  11.260  1.00 13.22           C  
ATOM   2109  C   GLN B 781      22.872 120.104  12.292  1.00 13.91           C  
ATOM   2110  O   GLN B 781      23.726 119.252  12.546  1.00 13.84           O  
ATOM   2111  CB  GLN B 781      20.746 118.818  11.806  1.00 12.75           C  
ATOM   2112  CG  GLN B 781      19.859 119.433  12.898  1.00 12.45           C  
ATOM   2113  CD  GLN B 781      18.651 118.584  13.259  1.00 12.86           C  
ATOM   2114  OE1 GLN B 781      18.613 117.385  12.990  1.00 12.10           O  
ATOM   2115  NE2 GLN B 781      17.661 119.207  13.896  1.00 12.86           N  
ATOM   2116  N   MET B 782      22.854 121.307  12.861  1.00 15.10           N  
ATOM   2117  CA  MET B 782      23.864 121.744  13.829  1.00 15.69           C  
ATOM   2118  C   MET B 782      23.652 121.134  15.206  1.00 16.10           C  
ATOM   2119  O   MET B 782      22.603 121.324  15.819  1.00 15.39           O  
ATOM   2120  CB  MET B 782      23.839 123.272  13.940  1.00 16.81           C  
ATOM   2121  CG  MET B 782      23.833 123.987  12.601  1.00 18.86           C  
ATOM   2122  SD  MET B 782      25.294 123.604  11.614  1.00 20.97           S  
ATOM   2123  CE  MET B 782      26.477 124.826  12.287  1.00 21.42           C  
ATOM   2124  N   ARG B 783      24.660 120.416  15.697  1.00 15.26           N  
ATOM   2125  CA  ARG B 783      24.554 119.762  16.992  1.00 15.99           C  
ATOM   2126  C   ARG B 783      24.223 120.712  18.135  1.00 15.88           C  
ATOM   2127  O   ARG B 783      23.508 120.335  19.061  1.00 16.05           O  
ATOM   2128  CB  ARG B 783      25.838 118.988  17.310  1.00 17.27           C  
ATOM   2129  CG  ARG B 783      27.094 119.836  17.382  1.00 18.57           C  
ATOM   2130  CD  ARG B 783      28.320 118.984  17.711  1.00 22.24           C  
ATOM   2131  NE  ARG B 783      28.708 118.122  16.597  1.00 24.71           N  
ATOM   2132  CZ  ARG B 783      28.424 116.827  16.500  1.00 27.54           C  
ATOM   2133  NH1 ARG B 783      27.741 116.209  17.457  1.00 29.14           N  
ATOM   2134  NH2 ARG B 783      28.823 116.143  15.435  1.00 29.04           N  
ATOM   2135  N   PHE B 784      24.722 121.943  18.083  1.00 15.65           N  
ATOM   2136  CA  PHE B 784      24.419 122.865  19.166  1.00 16.00           C  
ATOM   2137  C   PHE B 784      23.152 123.686  18.935  1.00 15.79           C  
ATOM   2138  O   PHE B 784      22.239 123.663  19.760  1.00 15.57           O  
ATOM   2139  CB  PHE B 784      25.584 123.823  19.437  1.00 17.45           C  
ATOM   2140  CG  PHE B 784      25.359 124.696  20.642  1.00 17.87           C  
ATOM   2141  CD1 PHE B 784      25.455 124.162  21.926  1.00 19.59           C  
ATOM   2142  CD2 PHE B 784      24.949 126.015  20.494  1.00 18.42           C  
ATOM   2143  CE1 PHE B 784      25.135 124.933  23.046  1.00 19.54           C  
ATOM   2144  CE2 PHE B 784      24.627 126.794  21.605  1.00 19.41           C  
ATOM   2145  CZ  PHE B 784      24.719 126.250  22.884  1.00 19.12           C  
ATOM   2146  N   GLU B 785      23.091 124.396  17.812  1.00 14.95           N  
ATOM   2147  CA  GLU B 785      21.940 125.249  17.516  1.00 15.43           C  
ATOM   2148  C   GLU B 785      20.627 124.513  17.262  1.00 14.82           C  
ATOM   2149  O   GLU B 785      19.563 125.030  17.589  1.00 14.52           O  
ATOM   2150  CB  GLU B 785      22.231 126.162  16.316  1.00 16.18           C  
ATOM   2151  CG  GLU B 785      23.485 127.020  16.444  1.00 17.92           C  
ATOM   2152  CD  GLU B 785      24.713 126.358  15.844  1.00 19.34           C  
ATOM   2153  OE1 GLU B 785      25.123 125.290  16.337  1.00 19.56           O  
ATOM   2154  OE2 GLU B 785      25.267 126.908  14.870  1.00 22.02           O  
ATOM   2155  N   GLY B 786      20.697 123.323  16.672  1.00 14.24           N  
ATOM   2156  CA  GLY B 786      19.480 122.575  16.402  1.00 13.96           C  
ATOM   2157  C   GLY B 786      18.905 122.846  15.021  1.00 13.65           C  
ATOM   2158  O   GLY B 786      18.139 122.042  14.495  1.00 13.43           O  
ATOM   2159  N   GLY B 787      19.261 123.989  14.441  1.00 14.08           N  
ATOM   2160  CA  GLY B 787      18.784 124.320  13.109  1.00 13.25           C  
ATOM   2161  C   GLY B 787      19.733 123.742  12.070  1.00 13.84           C  
ATOM   2162  O   GLY B 787      20.652 122.996  12.417  1.00 13.11           O  
ATOM   2163  N   PHE B 788      19.515 124.074  10.800  1.00 12.79           N  
ATOM   2164  CA  PHE B 788      20.373 123.574   9.726  1.00 12.44           C  
ATOM   2165  C   PHE B 788      21.235 124.659   9.074  1.00 11.96           C  
ATOM   2166  O   PHE B 788      20.849 125.826   9.028  1.00 12.35           O  
ATOM   2167  CB  PHE B 788      19.537 122.930   8.610  1.00 11.88           C  
ATOM   2168  CG  PHE B 788      18.963 121.584   8.957  1.00 12.65           C  
ATOM   2169  CD1 PHE B 788      17.830 121.475   9.760  1.00 12.61           C  
ATOM   2170  CD2 PHE B 788      19.537 120.424   8.445  1.00 11.95           C  
ATOM   2171  CE1 PHE B 788      17.274 120.222  10.046  1.00 13.01           C  
ATOM   2172  CE2 PHE B 788      18.991 119.169   8.721  1.00 12.80           C  
ATOM   2173  CZ  PHE B 788      17.855 119.066   9.521  1.00 12.06           C  
ATOM   2174  N   GLN B 789      22.398 124.252   8.564  1.00 12.06           N  
ATOM   2175  CA  GLN B 789      23.303 125.148   7.842  1.00 12.06           C  
ATOM   2176  C   GLN B 789      23.064 124.795   6.363  1.00 12.40           C  
ATOM   2177  O   GLN B 789      22.529 123.724   6.070  1.00 12.44           O  
ATOM   2178  CB  GLN B 789      24.769 124.868   8.223  1.00 11.84           C  
ATOM   2179  CG  GLN B 789      25.256 123.464   7.834  1.00 13.11           C  
ATOM   2180  CD  GLN B 789      26.639 123.117   8.370  1.00 14.17           C  
ATOM   2181  OE1 GLN B 789      27.094 121.995   8.185  1.00 15.24           O  
ATOM   2182  NE2 GLN B 789      27.309 124.064   9.029  1.00 14.13           N  
ATOM   2183  N   GLY B 790      23.451 125.675   5.440  1.00 12.27           N  
ATOM   2184  CA  GLY B 790      23.231 125.409   4.022  1.00 12.77           C  
ATOM   2185  C   GLY B 790      24.303 124.566   3.352  1.00 13.29           C  
ATOM   2186  O   GLY B 790      24.073 123.933   2.317  1.00 12.59           O  
ATOM   2187  N   ARG B 791      25.491 124.582   3.937  1.00 12.73           N  
ATOM   2188  CA  ARG B 791      26.611 123.807   3.435  1.00 13.83           C  
ATOM   2189  C   ARG B 791      27.578 123.592   4.580  1.00 13.33           C  
ATOM   2190  O   ARG B 791      27.548 124.322   5.577  1.00 12.98           O  
ATOM   2191  CB  ARG B 791      27.302 124.515   2.257  1.00 14.91           C  
ATOM   2192  CG  ARG B 791      27.265 126.022   2.291  1.00 17.08           C  
ATOM   2193  CD  ARG B 791      27.925 126.608   1.044  1.00 16.97           C  
ATOM   2194  NE  ARG B 791      27.642 128.033   0.925  1.00 16.68           N  
ATOM   2195  CZ  ARG B 791      28.419 128.904   0.289  1.00 17.02           C  
ATOM   2196  NH1 ARG B 791      29.540 128.500  -0.296  1.00 15.78           N  
ATOM   2197  NH2 ARG B 791      28.079 130.185   0.256  1.00 17.38           N  
ATOM   2198  N   CYS B 792      28.419 122.577   4.444  1.00 13.18           N  
ATOM   2199  CA  CYS B 792      29.379 122.239   5.481  1.00 13.76           C  
ATOM   2200  C   CYS B 792      30.242 123.423   5.888  1.00 14.39           C  
ATOM   2201  O   CYS B 792      30.718 124.188   5.050  1.00 13.36           O  
ATOM   2202  CB  CYS B 792      30.271 121.083   5.015  1.00 15.02           C  
ATOM   2203  SG  CYS B 792      31.485 120.561   6.248  1.00 17.55           S  
ATOM   2204  N   ASN B 793      30.425 123.566   7.195  1.00 14.27           N  
ATOM   2205  CA  ASN B 793      31.233 124.632   7.762  1.00 14.95           C  
ATOM   2206  C   ASN B 793      30.745 126.062   7.554  1.00 15.05           C  
ATOM   2207  O   ASN B 793      31.541 127.001   7.575  1.00 14.75           O  
ATOM   2208  CB  ASN B 793      32.697 124.496   7.309  1.00 15.09           C  
ATOM   2209  CG  ASN B 793      33.530 123.680   8.288  1.00 16.82           C  
ATOM   2210  OD1 ASN B 793      33.357 123.793   9.504  1.00 17.65           O  
ATOM   2211  ND2 ASN B 793      34.448 122.868   7.767  1.00 15.72           N  
ATOM   2212  N   LYS B 794      29.443 126.235   7.334  1.00 15.09           N  
ATOM   2213  CA  LYS B 794      28.893 127.581   7.232  1.00 15.51           C  
ATOM   2214  C   LYS B 794      27.882 127.702   8.374  1.00 15.19           C  
ATOM   2215  O   LYS B 794      27.711 126.753   9.141  1.00 14.73           O  
ATOM   2216  CB  LYS B 794      28.284 127.865   5.848  1.00 16.71           C  
ATOM   2217  CG  LYS B 794      29.363 128.003   4.754  1.00 18.07           C  
ATOM   2218  CD  LYS B 794      29.059 129.106   3.737  1.00 19.51           C  
ATOM   2219  CE  LYS B 794      29.190 130.495   4.360  1.00 20.38           C  
ATOM   2220  NZ  LYS B 794      28.761 131.586   3.441  1.00 22.41           N1+
ATOM   2221  N   LEU B 795      27.219 128.846   8.500  1.00 15.08           N  
ATOM   2222  CA  LEU B 795      26.315 129.071   9.629  1.00 14.90           C  
ATOM   2223  C   LEU B 795      24.868 128.602   9.550  1.00 14.19           C  
ATOM   2224  O   LEU B 795      24.301 128.442   8.474  1.00 14.75           O  
ATOM   2225  CB  LEU B 795      26.325 130.561   9.985  1.00 14.92           C  
ATOM   2226  CG  LEU B 795      27.700 131.220  10.158  1.00 15.33           C  
ATOM   2227  CD1 LEU B 795      27.529 132.731  10.340  1.00 15.96           C  
ATOM   2228  CD2 LEU B 795      28.420 130.604  11.348  1.00 15.13           C  
ATOM   2229  N   VAL B 796      24.281 128.393  10.725  1.00 13.90           N  
ATOM   2230  CA  VAL B 796      22.890 127.977  10.841  1.00 13.48           C  
ATOM   2231  C   VAL B 796      22.030 129.112  10.270  1.00 14.10           C  
ATOM   2232  O   VAL B 796      22.439 130.273  10.294  1.00 14.56           O  
ATOM   2233  CB  VAL B 796      22.517 127.747  12.333  1.00 13.92           C  
ATOM   2234  CG1 VAL B 796      22.456 129.083  13.066  1.00 13.72           C  
ATOM   2235  CG2 VAL B 796      21.197 126.990  12.446  1.00 13.87           C  
ATOM   2236  N   ASP B 797      20.852 128.774   9.749  1.00 13.79           N  
ATOM   2237  CA  ASP B 797      19.933 129.763   9.181  1.00 14.21           C  
ATOM   2238  C   ASP B 797      18.534 129.156   9.151  1.00 14.22           C  
ATOM   2239  O   ASP B 797      18.338 128.055   8.642  1.00 14.49           O  
ATOM   2240  CB  ASP B 797      20.390 130.153   7.763  1.00 14.50           C  
ATOM   2241  CG  ASP B 797      19.444 131.138   7.063  1.00 15.30           C  
ATOM   2242  OD1 ASP B 797      19.879 131.734   6.056  1.00 15.38           O  
ATOM   2243  OD2 ASP B 797      18.281 131.313   7.487  1.00 15.39           O  
ATOM   2244  N   GLY B 798      17.572 129.876   9.717  1.00 14.30           N  
ATOM   2245  CA  GLY B 798      16.202 129.401   9.754  1.00 13.78           C  
ATOM   2246  C   GLY B 798      15.562 128.986   8.437  1.00 13.99           C  
ATOM   2247  O   GLY B 798      14.683 128.125   8.441  1.00 14.56           O  
ATOM   2248  N   CYS B 799      15.966 129.564   7.308  1.00 13.35           N  
ATOM   2249  CA  CYS B 799      15.328 129.153   6.061  1.00 13.30           C  
ATOM   2250  C   CYS B 799      15.704 127.724   5.658  1.00 13.18           C  
ATOM   2251  O   CYS B 799      14.951 127.069   4.937  1.00 11.94           O  
ATOM   2252  CB  CYS B 799      15.623 130.144   4.918  1.00 14.14           C  
ATOM   2253  SG  CYS B 799      17.324 130.250   4.335  1.00 14.81           S  
ATOM   2254  N   TYR B 800      16.849 127.229   6.133  1.00 13.13           N  
ATOM   2255  CA  TYR B 800      17.252 125.859   5.808  1.00 13.31           C  
ATOM   2256  C   TYR B 800      16.393 124.859   6.575  1.00 13.25           C  
ATOM   2257  O   TYR B 800      16.500 123.649   6.377  1.00 12.90           O  
ATOM   2258  CB  TYR B 800      18.751 125.651   6.089  1.00 13.64           C  
ATOM   2259  CG  TYR B 800      19.610 126.476   5.159  1.00 14.39           C  
ATOM   2260  CD1 TYR B 800      20.592 127.332   5.656  1.00 15.31           C  
ATOM   2261  CD2 TYR B 800      19.383 126.464   3.782  1.00 15.18           C  
ATOM   2262  CE1 TYR B 800      21.320 128.161   4.805  1.00 16.25           C  
ATOM   2263  CE2 TYR B 800      20.106 127.291   2.922  1.00 16.40           C  
ATOM   2264  CZ  TYR B 800      21.068 128.137   3.443  1.00 17.00           C  
ATOM   2265  OH  TYR B 800      21.767 128.971   2.601  1.00 19.13           O  
ATOM   2266  N   SER B 801      15.530 125.372   7.447  1.00 13.46           N  
ATOM   2267  CA  SER B 801      14.615 124.514   8.182  1.00 14.06           C  
ATOM   2268  C   SER B 801      13.752 123.855   7.114  1.00 14.20           C  
ATOM   2269  O   SER B 801      13.236 122.753   7.308  1.00 14.06           O  
ATOM   2270  CB  SER B 801      13.741 125.334   9.126  1.00 14.48           C  
ATOM   2271  OG  SER B 801      14.546 126.021  10.067  1.00 15.03           O  
ATOM   2272  N   PHE B 802      13.575 124.541   5.986  1.00 12.88           N  
ATOM   2273  CA  PHE B 802      12.810 123.938   4.908  1.00 12.22           C  
ATOM   2274  C   PHE B 802      13.706 123.293   3.852  1.00 11.86           C  
ATOM   2275  O   PHE B 802      13.579 122.103   3.584  1.00 12.29           O  
ATOM   2276  CB  PHE B 802      11.884 124.924   4.182  1.00 11.98           C  
ATOM   2277  CG  PHE B 802      11.138 124.274   3.038  1.00 12.43           C  
ATOM   2278  CD1 PHE B 802      10.121 123.357   3.296  1.00 12.75           C  
ATOM   2279  CD2 PHE B 802      11.558 124.452   1.721  1.00 13.72           C  
ATOM   2280  CE1 PHE B 802       9.541 122.614   2.261  1.00 13.84           C  
ATOM   2281  CE2 PHE B 802      10.988 123.714   0.678  1.00 13.72           C  
ATOM   2282  CZ  PHE B 802       9.981 122.793   0.950  1.00 13.81           C  
ATOM   2283  N   TRP B 803      14.613 124.064   3.259  1.00 12.05           N  
ATOM   2284  CA  TRP B 803      15.452 123.513   2.198  1.00 12.26           C  
ATOM   2285  C   TRP B 803      16.186 122.234   2.580  1.00 12.51           C  
ATOM   2286  O   TRP B 803      16.258 121.309   1.775  1.00 12.85           O  
ATOM   2287  CB  TRP B 803      16.458 124.552   1.693  1.00 12.95           C  
ATOM   2288  CG  TRP B 803      15.830 125.846   1.243  1.00 13.03           C  
ATOM   2289  CD1 TRP B 803      16.062 127.083   1.771  1.00 13.50           C  
ATOM   2290  CD2 TRP B 803      14.885 126.036   0.178  1.00 13.89           C  
ATOM   2291  NE1 TRP B 803      15.325 128.032   1.104  1.00 13.67           N  
ATOM   2292  CE2 TRP B 803      14.594 127.419   0.121  1.00 13.54           C  
ATOM   2293  CE3 TRP B 803      14.258 125.176  -0.735  1.00 13.86           C  
ATOM   2294  CZ2 TRP B 803      13.702 127.963  -0.810  1.00 13.97           C  
ATOM   2295  CZ3 TRP B 803      13.366 125.719  -1.666  1.00 14.94           C  
ATOM   2296  CH2 TRP B 803      13.100 127.103  -1.692  1.00 15.13           C  
ATOM   2297  N   GLN B 804      16.720 122.175   3.798  1.00 11.63           N  
ATOM   2298  CA  GLN B 804      17.436 120.975   4.243  1.00 11.90           C  
ATOM   2299  C   GLN B 804      16.504 119.944   4.879  1.00 12.36           C  
ATOM   2300  O   GLN B 804      16.439 118.800   4.426  1.00 11.51           O  
ATOM   2301  CB  GLN B 804      18.546 121.342   5.247  1.00 11.92           C  
ATOM   2302  CG  GLN B 804      19.674 122.223   4.681  1.00 12.12           C  
ATOM   2303  CD  GLN B 804      20.667 121.464   3.804  1.00 13.05           C  
ATOM   2304  OE1 GLN B 804      20.315 120.486   3.145  1.00 12.37           O  
ATOM   2305  NE2 GLN B 804      21.918 121.936   3.779  1.00 12.54           N  
ATOM   2306  N   ALA B 805      15.772 120.337   5.919  1.00 12.29           N  
ATOM   2307  CA  ALA B 805      14.886 119.383   6.584  1.00 13.04           C  
ATOM   2308  C   ALA B 805      13.830 118.808   5.646  1.00 12.98           C  
ATOM   2309  O   ALA B 805      13.405 117.667   5.818  1.00 12.90           O  
ATOM   2310  CB  ALA B 805      14.223 120.028   7.798  1.00 12.64           C  
ATOM   2311  N   GLY B 806      13.419 119.597   4.655  1.00 12.85           N  
ATOM   2312  CA  GLY B 806      12.426 119.141   3.691  1.00 12.46           C  
ATOM   2313  C   GLY B 806      12.927 117.960   2.874  1.00 13.22           C  
ATOM   2314  O   GLY B 806      12.143 117.218   2.279  1.00 13.45           O  
ATOM   2315  N   LEU B 807      14.241 117.781   2.835  1.00 13.06           N  
ATOM   2316  CA  LEU B 807      14.812 116.658   2.103  1.00 13.20           C  
ATOM   2317  C   LEU B 807      14.524 115.332   2.807  1.00 13.12           C  
ATOM   2318  O   LEU B 807      14.472 114.287   2.159  1.00 13.15           O  
ATOM   2319  CB  LEU B 807      16.329 116.829   1.950  1.00 13.11           C  
ATOM   2320  CG  LEU B 807      16.816 117.930   1.002  1.00 13.26           C  
ATOM   2321  CD1 LEU B 807      18.296 118.217   1.247  1.00 14.01           C  
ATOM   2322  CD2 LEU B 807      16.575 117.501  -0.442  1.00 14.97           C  
ATOM   2323  N   LEU B 808      14.331 115.349   4.126  1.00 12.51           N  
ATOM   2324  CA  LEU B 808      14.078 114.079   4.805  1.00 13.30           C  
ATOM   2325  C   LEU B 808      12.754 113.413   4.409  1.00 13.37           C  
ATOM   2326  O   LEU B 808      12.714 112.196   4.220  1.00 12.86           O  
ATOM   2327  CB  LEU B 808      14.209 114.223   6.332  1.00 12.78           C  
ATOM   2328  CG  LEU B 808      15.650 114.218   6.890  1.00 13.23           C  
ATOM   2329  CD1 LEU B 808      16.482 113.087   6.245  1.00 13.38           C  
ATOM   2330  CD2 LEU B 808      16.303 115.563   6.625  1.00 13.48           C  
ATOM   2331  N   PRO B 809      11.656 114.183   4.283  1.00 13.39           N  
ATOM   2332  CA  PRO B 809      10.397 113.538   3.885  1.00 14.06           C  
ATOM   2333  C   PRO B 809      10.518 113.008   2.455  1.00 13.56           C  
ATOM   2334  O   PRO B 809       9.919 111.991   2.098  1.00 13.75           O  
ATOM   2335  CB  PRO B 809       9.380 114.672   3.975  1.00 14.42           C  
ATOM   2336  CG  PRO B 809       9.910 115.507   5.074  1.00 14.90           C  
ATOM   2337  CD  PRO B 809      11.404 115.534   4.814  1.00 14.13           C  
ATOM   2338  N   LEU B 810      11.292 113.709   1.630  1.00 13.03           N  
ATOM   2339  CA  LEU B 810      11.482 113.280   0.248  1.00 13.73           C  
ATOM   2340  C   LEU B 810      12.288 111.984   0.210  1.00 13.26           C  
ATOM   2341  O   LEU B 810      11.973 111.073  -0.557  1.00 13.92           O  
ATOM   2342  CB  LEU B 810      12.192 114.370  -0.567  1.00 13.15           C  
ATOM   2343  CG  LEU B 810      11.433 115.696  -0.740  1.00 14.38           C  
ATOM   2344  CD1 LEU B 810      12.247 116.629  -1.629  1.00 14.50           C  
ATOM   2345  CD2 LEU B 810      10.055 115.443  -1.350  1.00 14.98           C  
ATOM   2346  N   LEU B 811      13.326 111.904   1.036  1.00 12.70           N  
ATOM   2347  CA  LEU B 811      14.158 110.704   1.094  1.00 13.25           C  
ATOM   2348  C   LEU B 811      13.369 109.541   1.680  1.00 13.81           C  
ATOM   2349  O   LEU B 811      13.529 108.394   1.257  1.00 13.27           O  
ATOM   2350  CB  LEU B 811      15.414 110.965   1.931  1.00 12.35           C  
ATOM   2351  CG  LEU B 811      16.456 111.824   1.205  1.00 12.72           C  
ATOM   2352  CD1 LEU B 811      17.496 112.343   2.185  1.00 12.89           C  
ATOM   2353  CD2 LEU B 811      17.109 110.993   0.103  1.00 14.35           C  
ATOM   2354  N   HIS B 812      12.514 109.839   2.651  1.00 14.74           N  
ATOM   2355  CA  HIS B 812      11.691 108.805   3.272  1.00 17.02           C  
ATOM   2356  C   HIS B 812      10.807 108.150   2.210  1.00 18.40           C  
ATOM   2357  O   HIS B 812      10.730 106.920   2.099  1.00 17.83           O  
ATOM   2358  CB  HIS B 812      10.797 109.417   4.348  1.00 18.38           C  
ATOM   2359  CG  HIS B 812      10.101 108.400   5.191  1.00 21.80           C  
ATOM   2360  ND1 HIS B 812      10.659 107.884   6.340  1.00 22.76           N  
ATOM   2361  CD2 HIS B 812       8.925 107.750   5.020  1.00 23.41           C  
ATOM   2362  CE1 HIS B 812       9.859 106.961   6.841  1.00 22.83           C  
ATOM   2363  NE2 HIS B 812       8.799 106.859   6.057  1.00 24.55           N  
ATOM   2364  N   ARG B 813      10.135 108.992   1.435  1.00 19.09           N  
ATOM   2365  CA  ARG B 813       9.248 108.543   0.371  1.00 21.64           C  
ATOM   2366  C   ARG B 813      10.023 107.723  -0.657  1.00 21.19           C  
ATOM   2367  O   ARG B 813       9.586 106.642  -1.068  1.00 21.12           O  
ATOM   2368  CB  ARG B 813       8.615 109.764  -0.307  1.00 24.88           C  
ATOM   2369  CG  ARG B 813       7.757 109.445  -1.512  1.00 29.71           C  
ATOM   2370  CD  ARG B 813       6.393 108.917  -1.117  1.00 33.70           C  
ATOM   2371  NE  ARG B 813       5.541 109.960  -0.551  1.00 37.02           N  
ATOM   2372  CZ  ARG B 813       4.215 109.879  -0.482  1.00 38.22           C  
ATOM   2373  NH1 ARG B 813       3.593 108.803  -0.944  1.00 39.20           N  
ATOM   2374  NH2 ARG B 813       3.512 110.875   0.042  1.00 39.16           N  
ATOM   2375  N   ALA B 814      11.179 108.238  -1.061  1.00 20.78           N  
ATOM   2376  CA  ALA B 814      12.027 107.576  -2.047  1.00 20.97           C  
ATOM   2377  C   ALA B 814      12.479 106.195  -1.590  1.00 21.54           C  
ATOM   2378  O   ALA B 814      12.436 105.229  -2.358  1.00 20.99           O  
ATOM   2379  CB  ALA B 814      13.240 108.443  -2.351  1.00 20.87           C  
ATOM   2380  N   LEU B 815      12.922 106.102  -0.340  1.00 20.50           N  
ATOM   2381  CA  LEU B 815      13.379 104.829   0.197  1.00 21.61           C  
ATOM   2382  C   LEU B 815      12.205 103.881   0.434  1.00 22.55           C  
ATOM   2383  O   LEU B 815      12.324 102.675   0.215  1.00 23.09           O  
ATOM   2384  CB  LEU B 815      14.170 105.062   1.493  1.00 19.88           C  
ATOM   2385  CG  LEU B 815      15.449 105.887   1.292  1.00 21.05           C  
ATOM   2386  CD1 LEU B 815      16.068 106.236   2.641  1.00 20.08           C  
ATOM   2387  CD2 LEU B 815      16.441 105.112   0.423  1.00 21.16           C  
ATOM   2388  N   HIS B 816      11.067 104.425   0.858  1.00 24.23           N  
ATOM   2389  CA  HIS B 816       9.878 103.613   1.104  1.00 26.59           C  
ATOM   2390  C   HIS B 816       9.375 102.974  -0.189  1.00 27.63           C  
ATOM   2391  O   HIS B 816       8.857 101.852  -0.181  1.00 27.04           O  
ATOM   2392  CB  HIS B 816       8.767 104.464   1.725  1.00 28.01           C  
ATOM   2393  CG  HIS B 816       7.512 103.701   2.017  1.00 30.60           C  
ATOM   2394  ND1 HIS B 816       6.393 103.770   1.217  1.00 31.78           N  
ATOM   2395  CD2 HIS B 816       7.208 102.838   3.018  1.00 31.50           C  
ATOM   2396  CE1 HIS B 816       5.450 102.984   1.712  1.00 31.89           C  
ATOM   2397  NE2 HIS B 816       5.921 102.410   2.803  1.00 32.04           N  
ATOM   2398  N   ALA B 817       9.525 103.695  -1.295  1.00 28.03           N  
ATOM   2399  CA  ALA B 817       9.102 103.197  -2.599  1.00 29.58           C  
ATOM   2400  C   ALA B 817       9.989 102.020  -2.989  1.00 30.66           C  
ATOM   2401  O   ALA B 817       9.578 101.144  -3.752  1.00 31.07           O  
ATOM   2402  CB  ALA B 817       9.212 104.302  -3.643  1.00 29.35           C  
ATOM   2403  N   GLN B 818      11.208 102.012  -2.456  1.00 31.48           N  
ATOM   2404  CA  GLN B 818      12.179 100.956  -2.726  1.00 32.57           C  
ATOM   2405  C   GLN B 818      12.032  99.761  -1.788  1.00 32.25           C  
ATOM   2406  O   GLN B 818      12.752  98.771  -1.921  1.00 32.78           O  
ATOM   2407  CB  GLN B 818      13.602 101.506  -2.610  1.00 33.68           C  
ATOM   2408  CG  GLN B 818      14.072 102.291  -3.819  1.00 35.86           C  
ATOM   2409  CD  GLN B 818      15.413 102.961  -3.592  1.00 36.12           C  
ATOM   2410  OE1 GLN B 818      16.270 102.439  -2.876  1.00 38.07           O  
ATOM   2411  NE2 GLN B 818      15.609 104.117  -4.213  1.00 37.04           N  
ATOM   2412  N   GLY B 819      11.112  99.857  -0.836  1.00 31.71           N  
ATOM   2413  CA  GLY B 819      10.903  98.758   0.091  1.00 31.18           C  
ATOM   2414  C   GLY B 819      11.929  98.667   1.207  1.00 30.36           C  
ATOM   2415  O   GLY B 819      12.227  97.574   1.694  1.00 31.98           O  
ATOM   2416  N   ASP B 820      12.472  99.808   1.617  1.00 28.33           N  
ATOM   2417  CA  ASP B 820      13.461  99.841   2.692  1.00 25.83           C  
ATOM   2418  C   ASP B 820      12.807  99.345   3.982  1.00 24.85           C  
ATOM   2419  O   ASP B 820      11.957 100.024   4.561  1.00 24.42           O  
ATOM   2420  CB  ASP B 820      13.967 101.268   2.891  1.00 24.79           C  
ATOM   2421  CG  ASP B 820      15.202 101.329   3.761  1.00 24.68           C  
ATOM   2422  OD1 ASP B 820      15.262 100.588   4.764  1.00 23.22           O  
ATOM   2423  OD2 ASP B 820      16.108 102.127   3.444  1.00 24.04           O  
ATOM   2424  N   PRO B 821      13.217  98.163   4.466  1.00 23.74           N  
ATOM   2425  CA  PRO B 821      12.642  97.604   5.690  1.00 23.06           C  
ATOM   2426  C   PRO B 821      13.080  98.275   6.994  1.00 21.76           C  
ATOM   2427  O   PRO B 821      12.508  98.010   8.049  1.00 22.10           O  
ATOM   2428  CB  PRO B 821      13.074  96.145   5.622  1.00 23.42           C  
ATOM   2429  CG  PRO B 821      14.443  96.254   5.054  1.00 24.46           C  
ATOM   2430  CD  PRO B 821      14.276  97.282   3.937  1.00 24.21           C  
ATOM   2431  N   ALA B 822      14.077  99.152   6.926  1.00 19.82           N  
ATOM   2432  CA  ALA B 822      14.571  99.809   8.131  1.00 18.72           C  
ATOM   2433  C   ALA B 822      14.004 101.200   8.421  1.00 17.96           C  
ATOM   2434  O   ALA B 822      14.296 101.777   9.468  1.00 16.83           O  
ATOM   2435  CB  ALA B 822      16.101  99.874   8.090  1.00 17.87           C  
ATOM   2436  N   LEU B 823      13.195 101.743   7.516  1.00 17.65           N  
ATOM   2437  CA  LEU B 823      12.634 103.079   7.732  1.00 18.28           C  
ATOM   2438  C   LEU B 823      11.736 103.183   8.954  1.00 17.65           C  
ATOM   2439  O   LEU B 823      11.003 102.253   9.285  1.00 17.69           O  
ATOM   2440  CB  LEU B 823      11.823 103.535   6.513  1.00 18.52           C  
ATOM   2441  CG  LEU B 823      12.556 103.974   5.250  1.00 20.02           C  
ATOM   2442  CD1 LEU B 823      11.536 104.298   4.158  1.00 19.17           C  
ATOM   2443  CD2 LEU B 823      13.418 105.192   5.554  1.00 19.61           C  
ATOM   2444  N   SER B 824      11.794 104.333   9.617  1.00 17.33           N  
ATOM   2445  CA  SER B 824      10.963 104.589  10.781  1.00 18.12           C  
ATOM   2446  C   SER B 824       9.520 104.744  10.314  1.00 19.35           C  
ATOM   2447  O   SER B 824       9.272 105.149   9.176  1.00 18.69           O  
ATOM   2448  CB  SER B 824      11.402 105.882  11.471  1.00 17.41           C  
ATOM   2449  OG  SER B 824      10.437 106.298  12.422  1.00 17.06           O  
ATOM   2450  N   MET B 825       8.576 104.413  11.189  1.00 19.95           N  
ATOM   2451  CA  MET B 825       7.159 104.552  10.879  1.00 21.71           C  
ATOM   2452  C   MET B 825       6.582 105.674  11.738  1.00 20.29           C  
ATOM   2453  O   MET B 825       5.365 105.821  11.832  1.00 19.45           O  
ATOM   2454  CB  MET B 825       6.391 103.265  11.201  1.00 26.15           C  
ATOM   2455  CG  MET B 825       6.924 102.012  10.543  1.00 31.73           C  
ATOM   2456  SD  MET B 825       5.873 100.595  10.928  1.00 39.34           S  
ATOM   2457  CE  MET B 825       6.466 100.167  12.572  1.00 36.70           C  
ATOM   2458  N   SER B 826       7.452 106.469  12.359  1.00 18.30           N  
ATOM   2459  CA  SER B 826       6.982 107.543  13.229  1.00 17.45           C  
ATOM   2460  C   SER B 826       7.767 108.857  13.184  1.00 16.31           C  
ATOM   2461  O   SER B 826       7.248 109.894  13.598  1.00 16.47           O  
ATOM   2462  CB  SER B 826       6.947 107.040  14.676  1.00 18.52           C  
ATOM   2463  OG  SER B 826       8.229 106.579  15.069  1.00 19.97           O  
ATOM   2464  N   HIS B 827       9.002 108.821  12.691  1.00 15.79           N  
ATOM   2465  CA  HIS B 827       9.831 110.028  12.638  1.00 15.29           C  
ATOM   2466  C   HIS B 827      10.657 110.208  11.370  1.00 14.38           C  
ATOM   2467  O   HIS B 827      11.034 109.237  10.717  1.00 14.30           O  
ATOM   2468  CB  HIS B 827      10.815 110.059  13.811  1.00 16.84           C  
ATOM   2469  CG  HIS B 827      10.166 110.157  15.155  1.00 19.67           C  
ATOM   2470  ND1 HIS B 827       9.811 109.048  15.895  1.00 21.76           N  
ATOM   2471  CD2 HIS B 827       9.819 111.232  15.899  1.00 21.45           C  
ATOM   2472  CE1 HIS B 827       9.276 109.437  17.037  1.00 21.51           C  
ATOM   2473  NE2 HIS B 827       9.268 110.760  17.066  1.00 22.69           N  
ATOM   2474  N   TRP B 828      10.952 111.469  11.051  1.00 13.91           N  
ATOM   2475  CA  TRP B 828      11.797 111.806   9.909  1.00 13.66           C  
ATOM   2476  C   TRP B 828      13.203 111.567  10.433  1.00 14.35           C  
ATOM   2477  O   TRP B 828      13.421 111.561  11.651  1.00 14.55           O  
ATOM   2478  CB  TRP B 828      11.675 113.289   9.542  1.00 12.73           C  
ATOM   2479  CG  TRP B 828      10.310 113.727   9.144  1.00 12.61           C  
ATOM   2480  CD1 TRP B 828       9.617 114.793   9.643  1.00 12.98           C  
ATOM   2481  CD2 TRP B 828       9.484 113.151   8.125  1.00 12.42           C  
ATOM   2482  NE1 TRP B 828       8.409 114.917   8.997  1.00 12.47           N  
ATOM   2483  CE2 TRP B 828       8.302 113.923   8.061  1.00 12.63           C  
ATOM   2484  CE3 TRP B 828       9.627 112.059   7.258  1.00 13.40           C  
ATOM   2485  CZ2 TRP B 828       7.266 113.637   7.162  1.00 12.78           C  
ATOM   2486  CZ3 TRP B 828       8.596 111.773   6.364  1.00 13.43           C  
ATOM   2487  CH2 TRP B 828       7.430 112.562   6.325  1.00 13.34           C  
ATOM   2488  N   MET B 829      14.166 111.402   9.536  1.00 13.59           N  
ATOM   2489  CA  MET B 829      15.520 111.156   9.987  1.00 14.75           C  
ATOM   2490  C   MET B 829      16.368 112.378  10.332  1.00 14.27           C  
ATOM   2491  O   MET B 829      17.501 112.517   9.871  1.00 14.83           O  
ATOM   2492  CB  MET B 829      16.251 110.246   8.990  1.00 14.77           C  
ATOM   2493  CG  MET B 829      15.672 108.833   8.963  1.00 18.40           C  
ATOM   2494  SD  MET B 829      16.549 107.673   7.883  1.00 19.12           S  
ATOM   2495  CE  MET B 829      15.832 108.088   6.309  1.00 19.78           C  
ATOM   2496  N   PHE B 830      15.793 113.278  11.128  1.00 13.96           N  
ATOM   2497  CA  PHE B 830      16.518 114.439  11.645  1.00 13.69           C  
ATOM   2498  C   PHE B 830      15.924 114.677  13.031  1.00 13.59           C  
ATOM   2499  O   PHE B 830      14.918 114.055  13.383  1.00 14.14           O  
ATOM   2500  CB  PHE B 830      16.422 115.685  10.727  1.00 13.25           C  
ATOM   2501  CG  PHE B 830      15.066 116.344  10.677  1.00 14.17           C  
ATOM   2502  CD1 PHE B 830      14.743 117.391  11.541  1.00 14.26           C  
ATOM   2503  CD2 PHE B 830      14.133 115.955   9.722  1.00 13.42           C  
ATOM   2504  CE1 PHE B 830      13.506 118.041  11.446  1.00 12.97           C  
ATOM   2505  CE2 PHE B 830      12.897 116.597   9.621  1.00 12.29           C  
ATOM   2506  CZ  PHE B 830      12.584 117.643  10.483  1.00 13.05           C  
ATOM   2507  N   HIS B 831      16.559 115.524  13.834  1.00 12.94           N  
ATOM   2508  CA  HIS B 831      16.065 115.780  15.183  1.00 13.11           C  
ATOM   2509  C   HIS B 831      14.922 116.782  15.091  1.00 12.58           C  
ATOM   2510  O   HIS B 831      15.133 117.995  15.054  1.00 12.04           O  
ATOM   2511  CB  HIS B 831      17.198 116.318  16.073  1.00 13.57           C  
ATOM   2512  CG  HIS B 831      17.016 116.019  17.532  1.00 14.52           C  
ATOM   2513  ND1 HIS B 831      15.999 116.566  18.283  1.00 15.06           N  
ATOM   2514  CD2 HIS B 831      17.712 115.214  18.371  1.00 16.34           C  
ATOM   2515  CE1 HIS B 831      16.075 116.112  19.524  1.00 15.93           C  
ATOM   2516  NE2 HIS B 831      17.105 115.288  19.604  1.00 16.57           N  
ATOM   2517  N   GLN B 832      13.705 116.252  15.043  1.00 12.92           N  
ATOM   2518  CA  GLN B 832      12.517 117.080  14.929  1.00 12.76           C  
ATOM   2519  C   GLN B 832      12.350 118.045  16.090  1.00 13.45           C  
ATOM   2520  O   GLN B 832      11.994 119.207  15.888  1.00 12.59           O  
ATOM   2521  CB  GLN B 832      11.278 116.192  14.793  1.00 12.71           C  
ATOM   2522  CG  GLN B 832      11.134 115.581  13.403  1.00 12.72           C  
ATOM   2523  CD  GLN B 832      10.116 114.460  13.359  1.00 14.03           C  
ATOM   2524  OE1 GLN B 832      10.476 113.284  13.326  1.00 13.84           O  
ATOM   2525  NE2 GLN B 832       8.835 114.818  13.370  1.00 13.87           N  
ATOM   2526  N   GLN B 833      12.613 117.579  17.305  1.00 12.94           N  
ATOM   2527  CA  GLN B 833      12.460 118.467  18.446  1.00 13.78           C  
ATOM   2528  C   GLN B 833      13.477 119.603  18.437  1.00 12.92           C  
ATOM   2529  O   GLN B 833      13.117 120.759  18.651  1.00 12.76           O  
ATOM   2530  CB  GLN B 833      12.564 117.699  19.767  1.00 15.42           C  
ATOM   2531  CG  GLN B 833      12.147 118.568  20.950  1.00 20.94           C  
ATOM   2532  CD  GLN B 833      12.149 117.834  22.278  1.00 24.04           C  
ATOM   2533  OE1 GLN B 833      11.751 116.669  22.360  1.00 27.37           O  
ATOM   2534  NE2 GLN B 833      12.574 118.523  23.331  1.00 24.20           N  
ATOM   2535  N   ALA B 834      14.742 119.290  18.183  1.00 12.48           N  
ATOM   2536  CA  ALA B 834      15.762 120.334  18.173  1.00 12.51           C  
ATOM   2537  C   ALA B 834      15.488 121.405  17.111  1.00 12.54           C  
ATOM   2538  O   ALA B 834      15.756 122.587  17.336  1.00 12.65           O  
ATOM   2539  CB  ALA B 834      17.148 119.718  17.970  1.00 12.84           C  
ATOM   2540  N   LEU B 835      14.953 121.010  15.958  1.00 12.08           N  
ATOM   2541  CA  LEU B 835      14.671 122.014  14.932  1.00 12.62           C  
ATOM   2542  C   LEU B 835      13.551 122.930  15.410  1.00 12.33           C  
ATOM   2543  O   LEU B 835      13.600 124.146  15.210  1.00 11.94           O  
ATOM   2544  CB  LEU B 835      14.279 121.364  13.599  1.00 12.72           C  
ATOM   2545  CG  LEU B 835      13.959 122.393  12.498  1.00 13.15           C  
ATOM   2546  CD1 LEU B 835      15.151 123.333  12.280  1.00 13.22           C  
ATOM   2547  CD2 LEU B 835      13.609 121.671  11.207  1.00 13.21           C  
ATOM   2548  N   GLN B 836      12.538 122.353  16.050  1.00 12.10           N  
ATOM   2549  CA  GLN B 836      11.437 123.162  16.552  1.00 12.92           C  
ATOM   2550  C   GLN B 836      11.939 124.125  17.623  1.00 13.07           C  
ATOM   2551  O   GLN B 836      11.485 125.266  17.703  1.00 13.44           O  
ATOM   2552  CB  GLN B 836      10.327 122.272  17.114  1.00 13.76           C  
ATOM   2553  CG  GLN B 836       9.618 121.443  16.045  1.00 15.08           C  
ATOM   2554  CD  GLN B 836       8.455 120.643  16.600  1.00 15.92           C  
ATOM   2555  OE1 GLN B 836       7.551 121.194  17.223  1.00 16.60           O  
ATOM   2556  NE2 GLN B 836       8.471 119.338  16.367  1.00 16.65           N  
ATOM   2557  N   GLU B 837      12.887 123.670  18.436  1.00 13.32           N  
ATOM   2558  CA  GLU B 837      13.444 124.517  19.486  1.00 13.14           C  
ATOM   2559  C   GLU B 837      14.203 125.692  18.884  1.00 14.16           C  
ATOM   2560  O   GLU B 837      14.073 126.825  19.351  1.00 12.91           O  
ATOM   2561  CB  GLU B 837      14.349 123.686  20.404  1.00 14.50           C  
ATOM   2562  CG  GLU B 837      13.546 122.793  21.352  1.00 16.14           C  
ATOM   2563  CD  GLU B 837      14.403 121.844  22.172  1.00 17.18           C  
ATOM   2564  OE1 GLU B 837      15.604 122.129  22.353  1.00 17.98           O  
ATOM   2565  OE2 GLU B 837      13.865 120.820  22.649  1.00 16.88           O  
ATOM   2566  N   TYR B 838      14.982 125.432  17.834  1.00 13.21           N  
ATOM   2567  CA  TYR B 838      15.730 126.504  17.190  1.00 13.38           C  
ATOM   2568  C   TYR B 838      14.797 127.551  16.579  1.00 13.44           C  
ATOM   2569  O   TYR B 838      15.004 128.750  16.754  1.00 13.23           O  
ATOM   2570  CB  TYR B 838      16.645 125.962  16.082  1.00 14.33           C  
ATOM   2571  CG  TYR B 838      17.384 127.073  15.362  1.00 14.30           C  
ATOM   2572  CD1 TYR B 838      18.376 127.808  16.014  1.00 15.06           C  
ATOM   2573  CD2 TYR B 838      17.029 127.452  14.064  1.00 15.36           C  
ATOM   2574  CE1 TYR B 838      18.989 128.897  15.401  1.00 15.36           C  
ATOM   2575  CE2 TYR B 838      17.638 128.540  13.440  1.00 15.31           C  
ATOM   2576  CZ  TYR B 838      18.614 129.261  14.120  1.00 15.68           C  
ATOM   2577  OH  TYR B 838      19.200 130.363  13.540  1.00 15.81           O  
ATOM   2578  N   ILE B 839      13.778 127.098  15.855  1.00 12.88           N  
ATOM   2579  CA  ILE B 839      12.841 128.018  15.216  1.00 13.49           C  
ATOM   2580  C   ILE B 839      12.041 128.829  16.235  1.00 14.15           C  
ATOM   2581  O   ILE B 839      11.966 130.056  16.140  1.00 13.46           O  
ATOM   2582  CB  ILE B 839      11.853 127.252  14.291  1.00 13.83           C  
ATOM   2583  CG1 ILE B 839      12.627 126.581  13.151  1.00 13.99           C  
ATOM   2584  CG2 ILE B 839      10.791 128.206  13.738  1.00 13.74           C  
ATOM   2585  CD1 ILE B 839      11.783 125.630  12.309  1.00 14.04           C  
ATOM   2586  N   LEU B 840      11.465 128.151  17.222  1.00 13.48           N  
ATOM   2587  CA  LEU B 840      10.647 128.838  18.218  1.00 14.31           C  
ATOM   2588  C   LEU B 840      11.396 129.780  19.157  1.00 15.11           C  
ATOM   2589  O   LEU B 840      10.891 130.860  19.477  1.00 16.04           O  
ATOM   2590  CB  LEU B 840       9.843 127.814  19.034  1.00 13.90           C  
ATOM   2591  CG  LEU B 840       8.820 127.001  18.225  1.00 14.48           C  
ATOM   2592  CD1 LEU B 840       8.245 125.893  19.088  1.00 14.51           C  
ATOM   2593  CD2 LEU B 840       7.710 127.914  17.703  1.00 14.97           C  
ATOM   2594  N   MET B 841      12.589 129.389  19.595  1.00 15.17           N  
ATOM   2595  CA  MET B 841      13.363 130.231  20.505  1.00 16.07           C  
ATOM   2596  C   MET B 841      14.272 131.245  19.826  1.00 16.77           C  
ATOM   2597  O   MET B 841      14.487 132.336  20.354  1.00 17.20           O  
ATOM   2598  CB  MET B 841      14.224 129.371  21.441  1.00 16.24           C  
ATOM   2599  CG  MET B 841      13.452 128.610  22.513  1.00 16.19           C  
ATOM   2600  SD  MET B 841      14.569 127.783  23.689  1.00 17.93           S  
ATOM   2601  CE  MET B 841      14.978 126.273  22.763  1.00 16.86           C  
ATOM   2602  N   CYS B 842      14.797 130.907  18.652  1.00 16.43           N  
ATOM   2603  CA  CYS B 842      15.738 131.803  17.985  1.00 16.26           C  
ATOM   2604  C   CYS B 842      15.308 132.527  16.721  1.00 16.62           C  
ATOM   2605  O   CYS B 842      15.917 133.534  16.360  1.00 16.66           O  
ATOM   2606  CB  CYS B 842      17.024 131.042  17.652  1.00 16.70           C  
ATOM   2607  SG  CYS B 842      17.782 130.163  19.028  1.00 18.54           S  
ATOM   2608  N   CYS B 843      14.275 132.035  16.048  1.00 15.52           N  
ATOM   2609  CA  CYS B 843      13.871 132.644  14.788  1.00 16.40           C  
ATOM   2610  C   CYS B 843      12.617 133.499  14.751  1.00 16.34           C  
ATOM   2611  O   CYS B 843      12.189 133.898  13.672  1.00 16.76           O  
ATOM   2612  CB  CYS B 843      13.761 131.554  13.723  1.00 15.70           C  
ATOM   2613  SG  CYS B 843      15.309 130.660  13.469  1.00 17.86           S  
ATOM   2614  N   GLN B 844      12.025 133.789  15.905  1.00 16.51           N  
ATOM   2615  CA  GLN B 844      10.826 134.619  15.912  1.00 17.05           C  
ATOM   2616  C   GLN B 844      11.121 136.064  16.272  1.00 18.24           C  
ATOM   2617  O   GLN B 844      11.832 136.340  17.235  1.00 17.45           O  
ATOM   2618  CB  GLN B 844       9.787 134.094  16.908  1.00 17.17           C  
ATOM   2619  CG  GLN B 844       9.216 132.732  16.577  1.00 17.17           C  
ATOM   2620  CD  GLN B 844       8.067 132.369  17.495  1.00 16.36           C  
ATOM   2621  OE1 GLN B 844       6.916 132.686  17.207  1.00 17.88           O  
ATOM   2622  NE2 GLN B 844       8.376 131.742  18.623  1.00 16.11           N  
ATOM   2623  N   CYS B 845      10.574 136.986  15.490  1.00 18.58           N  
ATOM   2624  CA  CYS B 845      10.738 138.406  15.773  1.00 21.39           C  
ATOM   2625  C   CYS B 845       9.587 138.736  16.724  1.00 22.37           C  
ATOM   2626  O   CYS B 845       8.431 138.460  16.414  1.00 22.59           O  
ATOM   2627  CB  CYS B 845      10.609 139.225  14.487  1.00 21.19           C  
ATOM   2628  SG  CYS B 845      10.596 141.010  14.761  1.00 24.23           S  
ATOM   2629  N   PRO B 846       9.884 139.320  17.898  1.00 24.66           N  
ATOM   2630  CA  PRO B 846       8.793 139.638  18.825  1.00 25.97           C  
ATOM   2631  C   PRO B 846       7.701 140.515  18.217  1.00 26.11           C  
ATOM   2632  O   PRO B 846       6.553 140.483  18.658  1.00 27.94           O  
ATOM   2633  CB  PRO B 846       9.515 140.307  19.998  1.00 26.61           C  
ATOM   2634  CG  PRO B 846      10.707 140.932  19.355  1.00 26.84           C  
ATOM   2635  CD  PRO B 846      11.165 139.854  18.393  1.00 25.48           C  
ATOM   2636  N   ALA B 847       8.059 141.281  17.193  1.00 25.61           N  
ATOM   2637  CA  ALA B 847       7.110 142.163  16.523  1.00 25.38           C  
ATOM   2638  C   ALA B 847       6.340 141.459  15.402  1.00 24.53           C  
ATOM   2639  O   ALA B 847       5.523 142.080  14.721  1.00 25.35           O  
ATOM   2640  CB  ALA B 847       7.843 143.375  15.964  1.00 25.30           C  
ATOM   2641  N   GLY B 848       6.596 140.167  15.215  1.00 23.05           N  
ATOM   2642  CA  GLY B 848       5.921 139.428  14.162  1.00 20.66           C  
ATOM   2643  C   GLY B 848       6.900 139.133  13.039  1.00 20.14           C  
ATOM   2644  O   GLY B 848       7.771 139.949  12.749  1.00 19.90           O  
ATOM   2645  N   GLY B 849       6.759 137.971  12.408  1.00 19.08           N  
ATOM   2646  CA  GLY B 849       7.665 137.597  11.334  1.00 17.87           C  
ATOM   2647  C   GLY B 849       8.776 136.716  11.871  1.00 17.15           C  
ATOM   2648  O   GLY B 849       9.010 136.676  13.079  1.00 16.10           O  
ATOM   2649  N   LEU B 850       9.456 135.994  10.986  1.00 16.16           N  
ATOM   2650  CA  LEU B 850      10.544 135.135  11.419  1.00 15.59           C  
ATOM   2651  C   LEU B 850      11.841 135.499  10.712  1.00 16.91           C  
ATOM   2652  O   LEU B 850      11.848 136.288   9.764  1.00 16.38           O  
ATOM   2653  CB  LEU B 850      10.182 133.656  11.228  1.00 14.49           C  
ATOM   2654  CG  LEU B 850       9.059 133.228  12.190  1.00 14.53           C  
ATOM   2655  CD1 LEU B 850       7.718 133.407  11.500  1.00 14.85           C  
ATOM   2656  CD2 LEU B 850       9.234 131.777  12.622  1.00 14.92           C  
ATOM   2657  N   LEU B 851      12.944 134.928  11.173  1.00 17.03           N  
ATOM   2658  CA  LEU B 851      14.220 135.298  10.602  1.00 17.76           C  
ATOM   2659  C   LEU B 851      15.285 134.213  10.537  1.00 17.16           C  
ATOM   2660  O   LEU B 851      15.097 133.093  11.002  1.00 16.70           O  
ATOM   2661  CB  LEU B 851      14.738 136.510  11.379  1.00 20.18           C  
ATOM   2662  CG  LEU B 851      14.547 136.341  12.891  1.00 21.38           C  
ATOM   2663  CD1 LEU B 851      15.749 135.623  13.466  1.00 23.45           C  
ATOM   2664  CD2 LEU B 851      14.371 137.693  13.558  1.00 23.65           C  
ATOM   2665  N   ASP B 852      16.410 134.588   9.940  1.00 16.33           N  
ATOM   2666  CA  ASP B 852      17.576 133.729   9.740  1.00 16.45           C  
ATOM   2667  C   ASP B 852      18.183 133.257  11.072  1.00 16.14           C  
ATOM   2668  O   ASP B 852      18.234 132.056  11.353  1.00 14.96           O  
ATOM   2669  CB  ASP B 852      18.562 134.543   8.884  1.00 16.93           C  
ATOM   2670  CG  ASP B 852      19.987 134.029   8.915  1.00 17.55           C  
ATOM   2671  OD1 ASP B 852      20.306 133.047   9.614  1.00 18.24           O  
ATOM   2672  OD2 ASP B 852      20.807 134.653   8.211  1.00 18.58           O  
ATOM   2673  N   LYS B 853      18.634 134.201  11.889  1.00 17.13           N  
ATOM   2674  CA  LYS B 853      19.216 133.882  13.190  1.00 18.38           C  
ATOM   2675  C   LYS B 853      19.144 135.135  14.058  1.00 19.21           C  
ATOM   2676  O   LYS B 853      18.908 136.232  13.550  1.00 19.25           O  
ATOM   2677  CB  LYS B 853      20.676 133.435  13.034  1.00 18.91           C  
ATOM   2678  CG  LYS B 853      21.589 134.489  12.417  1.00 20.41           C  
ATOM   2679  CD  LYS B 853      23.064 134.091  12.485  1.00 21.11           C  
ATOM   2680  CE  LYS B 853      23.382 132.879  11.617  1.00 20.29           C  
ATOM   2681  NZ  LYS B 853      23.146 133.137  10.165  1.00 18.79           N1+
ATOM   2682  N   PRO B 854      19.330 134.991  15.379  1.00 20.12           N  
ATOM   2683  CA  PRO B 854      19.273 136.166  16.256  1.00 21.23           C  
ATOM   2684  C   PRO B 854      20.222 137.249  15.748  1.00 21.67           C  
ATOM   2685  O   PRO B 854      21.356 136.960  15.366  1.00 22.37           O  
ATOM   2686  CB  PRO B 854      19.700 135.603  17.609  1.00 21.14           C  
ATOM   2687  CG  PRO B 854      19.170 134.193  17.558  1.00 20.59           C  
ATOM   2688  CD  PRO B 854      19.554 133.760  16.160  1.00 20.33           C  
ATOM   2689  N   GLY B 855      19.756 138.492  15.736  1.00 23.16           N  
ATOM   2690  CA  GLY B 855      20.592 139.579  15.256  1.00 24.32           C  
ATOM   2691  C   GLY B 855      20.202 140.033  13.862  1.00 24.79           C  
ATOM   2692  O   GLY B 855      20.539 141.144  13.444  1.00 24.78           O  
ATOM   2693  N   LYS B 856      19.496 139.175  13.131  1.00 23.73           N  
ATOM   2694  CA  LYS B 856      19.059 139.513  11.783  1.00 24.13           C  
ATOM   2695  C   LYS B 856      17.647 140.076  11.825  1.00 24.63           C  
ATOM   2696  O   LYS B 856      16.892 139.819  12.764  1.00 24.51           O  
ATOM   2697  CB  LYS B 856      19.082 138.275  10.880  1.00 25.37           C  
ATOM   2698  CG  LYS B 856      20.454 137.651  10.721  1.00 26.52           C  
ATOM   2699  CD  LYS B 856      21.448 138.675  10.198  1.00 28.62           C  
ATOM   2700  CE  LYS B 856      22.831 138.078  10.032  1.00 30.60           C  
ATOM   2701  NZ  LYS B 856      22.841 136.997   9.010  1.00 33.05           N1+
ATOM   2702  N   SER B 857      17.289 140.853  10.812  1.00 23.91           N  
ATOM   2703  CA  SER B 857      15.952 141.418  10.767  1.00 24.28           C  
ATOM   2704  C   SER B 857      15.020 140.468  10.027  1.00 23.05           C  
ATOM   2705  O   SER B 857      15.450 139.669   9.194  1.00 22.35           O  
ATOM   2706  CB  SER B 857      15.970 142.787  10.083  1.00 26.25           C  
ATOM   2707  OG  SER B 857      16.553 142.710   8.796  1.00 30.24           O  
ATOM   2708  N   ARG B 858      13.740 140.553  10.351  1.00 21.49           N  
ATOM   2709  CA  ARG B 858      12.728 139.713   9.732  1.00 20.80           C  
ATOM   2710  C   ARG B 858      12.546 140.073   8.259  1.00 19.99           C  
ATOM   2711  O   ARG B 858      12.922 141.156   7.817  1.00 19.65           O  
ATOM   2712  CB  ARG B 858      11.391 139.930  10.436  1.00 20.95           C  
ATOM   2713  CG  ARG B 858      10.848 141.346  10.211  1.00 21.42           C  
ATOM   2714  CD  ARG B 858       9.566 141.627  10.975  1.00 21.52           C  
ATOM   2715  NE  ARG B 858       9.066 142.977  10.702  1.00 22.53           N  
ATOM   2716  CZ  ARG B 858       7.995 143.509  11.282  1.00 23.11           C  
ATOM   2717  NH1 ARG B 858       7.305 142.811  12.175  1.00 22.86           N  
ATOM   2718  NH2 ARG B 858       7.606 144.739  10.964  1.00 23.50           N  
ATOM   2719  N   ASP B 859      11.975 139.145   7.505  1.00 18.70           N  
ATOM   2720  CA  ASP B 859      11.642 139.376   6.105  1.00 17.83           C  
ATOM   2721  C   ASP B 859      10.653 138.290   5.732  1.00 16.60           C  
ATOM   2722  O   ASP B 859      10.573 137.261   6.405  1.00 15.88           O  
ATOM   2723  CB  ASP B 859      12.875 139.388   5.183  1.00 18.22           C  
ATOM   2724  CG  ASP B 859      13.651 138.090   5.198  1.00 19.90           C  
ATOM   2725  OD1 ASP B 859      13.050 137.026   4.958  1.00 19.44           O  
ATOM   2726  OD2 ASP B 859      14.875 138.151   5.435  1.00 22.80           O  
ATOM   2727  N   PHE B 860       9.874 138.521   4.686  1.00 15.49           N  
ATOM   2728  CA  PHE B 860       8.867 137.550   4.291  1.00 14.96           C  
ATOM   2729  C   PHE B 860       9.409 136.209   3.821  1.00 14.00           C  
ATOM   2730  O   PHE B 860       8.751 135.183   3.991  1.00 14.21           O  
ATOM   2731  CB  PHE B 860       7.948 138.169   3.241  1.00 15.73           C  
ATOM   2732  CG  PHE B 860       7.201 139.363   3.754  1.00 15.79           C  
ATOM   2733  CD1 PHE B 860       7.563 140.650   3.370  1.00 16.76           C  
ATOM   2734  CD2 PHE B 860       6.176 139.200   4.684  1.00 16.93           C  
ATOM   2735  CE1 PHE B 860       6.913 141.765   3.913  1.00 16.96           C  
ATOM   2736  CE2 PHE B 860       5.521 140.305   5.233  1.00 16.28           C  
ATOM   2737  CZ  PHE B 860       5.889 141.586   4.846  1.00 16.33           C  
ATOM   2738  N   TYR B 861      10.602 136.216   3.240  1.00 13.78           N  
ATOM   2739  CA  TYR B 861      11.224 134.980   2.778  1.00 13.90           C  
ATOM   2740  C   TYR B 861      11.496 134.055   3.970  1.00 13.75           C  
ATOM   2741  O   TYR B 861      11.131 132.880   3.947  1.00 13.71           O  
ATOM   2742  CB  TYR B 861      12.531 135.297   2.044  1.00 13.89           C  
ATOM   2743  CG  TYR B 861      13.460 134.113   1.872  1.00 13.88           C  
ATOM   2744  CD1 TYR B 861      13.270 133.185   0.849  1.00 14.15           C  
ATOM   2745  CD2 TYR B 861      14.533 133.924   2.741  1.00 14.56           C  
ATOM   2746  CE1 TYR B 861      14.134 132.095   0.694  1.00 14.24           C  
ATOM   2747  CE2 TYR B 861      15.398 132.837   2.599  1.00 14.18           C  
ATOM   2748  CZ  TYR B 861      15.194 131.932   1.573  1.00 15.05           C  
ATOM   2749  OH  TYR B 861      16.057 130.872   1.425  1.00 15.48           O  
ATOM   2750  N   HIS B 862      12.137 134.574   5.014  1.00 13.92           N  
ATOM   2751  CA  HIS B 862      12.414 133.733   6.173  1.00 13.91           C  
ATOM   2752  C   HIS B 862      11.156 133.367   6.946  1.00 13.89           C  
ATOM   2753  O   HIS B 862      11.101 132.324   7.603  1.00 13.38           O  
ATOM   2754  CB  HIS B 862      13.452 134.391   7.089  1.00 13.92           C  
ATOM   2755  CG  HIS B 862      14.845 134.306   6.551  1.00 14.53           C  
ATOM   2756  ND1 HIS B 862      15.421 135.316   5.807  1.00 14.31           N  
ATOM   2757  CD2 HIS B 862      15.743 133.292   6.566  1.00 15.21           C  
ATOM   2758  CE1 HIS B 862      16.612 134.923   5.387  1.00 15.25           C  
ATOM   2759  NE2 HIS B 862      16.830 133.699   5.833  1.00 14.88           N  
ATOM   2760  N   THR B 863      10.132 134.207   6.858  1.00 13.94           N  
ATOM   2761  CA  THR B 863       8.885 133.909   7.542  1.00 14.62           C  
ATOM   2762  C   THR B 863       8.263 132.691   6.866  1.00 15.25           C  
ATOM   2763  O   THR B 863       7.753 131.790   7.532  1.00 15.49           O  
ATOM   2764  CB  THR B 863       7.928 135.123   7.485  1.00 15.07           C  
ATOM   2765  OG1 THR B 863       8.509 136.198   8.230  1.00 15.02           O  
ATOM   2766  CG2 THR B 863       6.562 134.781   8.072  1.00 15.09           C  
ATOM   2767  N   CYS B 864       8.340 132.652   5.539  1.00 14.67           N  
ATOM   2768  CA  CYS B 864       7.795 131.537   4.782  1.00 14.49           C  
ATOM   2769  C   CYS B 864       8.495 130.224   5.132  1.00 14.94           C  
ATOM   2770  O   CYS B 864       7.862 129.290   5.624  1.00 16.59           O  
ATOM   2771  CB  CYS B 864       7.922 131.809   3.268  1.00 14.89           C  
ATOM   2772  SG  CYS B 864       7.356 130.465   2.157  1.00 15.82           S  
ATOM   2773  N   TYR B 865       9.808 130.169   4.936  1.00 14.03           N  
ATOM   2774  CA  TYR B 865      10.540 128.933   5.169  1.00 13.35           C  
ATOM   2775  C   TYR B 865      10.766 128.463   6.600  1.00 13.12           C  
ATOM   2776  O   TYR B 865      10.888 127.258   6.839  1.00 11.52           O  
ATOM   2777  CB  TYR B 865      11.834 128.979   4.359  1.00 12.76           C  
ATOM   2778  CG  TYR B 865      11.504 129.052   2.882  1.00 13.31           C  
ATOM   2779  CD1 TYR B 865      11.578 130.256   2.183  1.00 13.12           C  
ATOM   2780  CD2 TYR B 865      11.030 127.926   2.206  1.00 13.08           C  
ATOM   2781  CE1 TYR B 865      11.180 130.341   0.843  1.00 13.47           C  
ATOM   2782  CE2 TYR B 865      10.629 128.000   0.867  1.00 13.97           C  
ATOM   2783  CZ  TYR B 865      10.709 129.210   0.195  1.00 14.30           C  
ATOM   2784  OH  TYR B 865      10.319 129.290  -1.124  1.00 14.05           O  
ATOM   2785  N   CYS B 866      10.811 129.394   7.550  1.00 12.98           N  
ATOM   2786  CA  CYS B 866      10.953 129.007   8.949  1.00 13.46           C  
ATOM   2787  C   CYS B 866       9.667 128.280   9.336  1.00 13.51           C  
ATOM   2788  O   CYS B 866       9.706 127.262  10.020  1.00 13.23           O  
ATOM   2789  CB  CYS B 866      11.130 130.234   9.850  1.00 13.78           C  
ATOM   2790  SG  CYS B 866      12.817 130.856   9.958  1.00 16.99           S  
ATOM   2791  N   LEU B 867       8.524 128.806   8.895  1.00 13.68           N  
ATOM   2792  CA  LEU B 867       7.239 128.178   9.208  1.00 13.81           C  
ATOM   2793  C   LEU B 867       7.078 126.852   8.460  1.00 13.73           C  
ATOM   2794  O   LEU B 867       6.569 125.875   9.018  1.00 12.08           O  
ATOM   2795  CB  LEU B 867       6.075 129.129   8.875  1.00 14.10           C  
ATOM   2796  CG  LEU B 867       5.946 130.387   9.752  1.00 14.62           C  
ATOM   2797  CD1 LEU B 867       4.856 131.317   9.217  1.00 15.83           C  
ATOM   2798  CD2 LEU B 867       5.634 129.969  11.188  1.00 16.09           C  
ATOM   2799  N   SER B 868       7.509 126.813   7.200  1.00 13.67           N  
ATOM   2800  CA  SER B 868       7.416 125.582   6.419  1.00 13.66           C  
ATOM   2801  C   SER B 868       8.239 124.492   7.110  1.00 14.18           C  
ATOM   2802  O   SER B 868       7.804 123.343   7.216  1.00 14.09           O  
ATOM   2803  CB  SER B 868       7.947 125.805   4.997  1.00 14.19           C  
ATOM   2804  OG  SER B 868       7.184 126.786   4.317  1.00 14.21           O  
ATOM   2805  N   GLY B 869       9.429 124.863   7.578  1.00 14.04           N  
ATOM   2806  CA  GLY B 869      10.289 123.915   8.262  1.00 13.82           C  
ATOM   2807  C   GLY B 869       9.680 123.450   9.573  1.00 13.55           C  
ATOM   2808  O   GLY B 869       9.769 122.274   9.932  1.00 13.14           O  
ATOM   2809  N   LEU B 870       9.065 124.376  10.299  1.00 13.18           N  
ATOM   2810  CA  LEU B 870       8.427 124.039  11.566  1.00 12.77           C  
ATOM   2811  C   LEU B 870       7.327 123.000  11.328  1.00 13.05           C  
ATOM   2812  O   LEU B 870       7.209 122.029  12.074  1.00 13.32           O  
ATOM   2813  CB  LEU B 870       7.835 125.300  12.215  1.00 12.88           C  
ATOM   2814  CG  LEU B 870       7.156 125.095  13.575  1.00 13.17           C  
ATOM   2815  CD1 LEU B 870       8.150 124.466  14.535  1.00 13.96           C  
ATOM   2816  CD2 LEU B 870       6.646 126.424  14.127  1.00 13.86           C  
ATOM   2817  N   SER B 871       6.534 123.195  10.274  1.00 12.11           N  
ATOM   2818  CA  SER B 871       5.456 122.263   9.956  1.00 12.87           C  
ATOM   2819  C   SER B 871       5.996 120.872   9.631  1.00 13.09           C  
ATOM   2820  O   SER B 871       5.437 119.862  10.057  1.00 13.55           O  
ATOM   2821  CB  SER B 871       4.630 122.779   8.775  1.00 12.80           C  
ATOM   2822  OG  SER B 871       3.598 121.859   8.455  1.00 14.99           O  
ATOM   2823  N   ILE B 872       7.080 120.819   8.865  1.00 12.90           N  
ATOM   2824  CA  ILE B 872       7.679 119.533   8.527  1.00 13.45           C  
ATOM   2825  C   ILE B 872       8.150 118.842   9.807  1.00 12.74           C  
ATOM   2826  O   ILE B 872       7.954 117.639   9.983  1.00 13.14           O  
ATOM   2827  CB  ILE B 872       8.867 119.719   7.559  1.00 14.29           C  
ATOM   2828  CG1 ILE B 872       8.334 120.113   6.178  1.00 15.70           C  
ATOM   2829  CG2 ILE B 872       9.696 118.438   7.484  1.00 14.58           C  
ATOM   2830  CD1 ILE B 872       9.396 120.529   5.202  1.00 19.12           C  
ATOM   2831  N   ALA B 873       8.753 119.610  10.711  1.00 12.84           N  
ATOM   2832  CA  ALA B 873       9.249 119.060  11.973  1.00 13.15           C  
ATOM   2833  C   ALA B 873       8.140 118.549  12.898  1.00 13.54           C  
ATOM   2834  O   ALA B 873       8.362 117.644  13.699  1.00 13.79           O  
ATOM   2835  CB  ALA B 873      10.091 120.109  12.701  1.00 13.40           C  
ATOM   2836  N   GLN B 874       6.949 119.128  12.787  1.00 13.58           N  
ATOM   2837  CA  GLN B 874       5.823 118.726  13.635  1.00 14.85           C  
ATOM   2838  C   GLN B 874       5.060 117.526  13.094  1.00 15.28           C  
ATOM   2839  O   GLN B 874       4.462 116.763  13.861  1.00 15.54           O  
ATOM   2840  CB  GLN B 874       4.801 119.865  13.767  1.00 15.23           C  
ATOM   2841  CG  GLN B 874       5.284 121.149  14.412  1.00 14.81           C  
ATOM   2842  CD  GLN B 874       4.256 122.269  14.289  1.00 16.86           C  
ATOM   2843  OE1 GLN B 874       3.410 122.256  13.389  1.00 16.35           O  
ATOM   2844  NE2 GLN B 874       4.336 123.253  15.181  1.00 15.35           N  
ATOM   2845  N   HIS B 875       5.077 117.356  11.777  1.00 15.29           N  
ATOM   2846  CA  HIS B 875       4.287 116.301  11.161  1.00 16.44           C  
ATOM   2847  C   HIS B 875       4.967 115.208  10.355  1.00 16.41           C  
ATOM   2848  O   HIS B 875       5.602 115.476   9.337  1.00 15.63           O  
ATOM   2849  CB  HIS B 875       3.222 116.948  10.271  1.00 17.23           C  
ATOM   2850  CG  HIS B 875       2.379 117.960  10.982  1.00 19.15           C  
ATOM   2851  ND1 HIS B 875       1.483 117.618  11.966  1.00 20.37           N  
ATOM   2852  CD2 HIS B 875       2.298 119.308  10.849  1.00 20.62           C  
ATOM   2853  CE1 HIS B 875       0.881 118.704  12.413  1.00 21.62           C  
ATOM   2854  NE2 HIS B 875       1.358 119.746  11.750  1.00 20.95           N  
ATOM   2855  N   PHE B 876       4.797 113.970  10.808  1.00 17.68           N  
ATOM   2856  CA  PHE B 876       5.339 112.817  10.102  1.00 18.13           C  
ATOM   2857  C   PHE B 876       4.168 112.067   9.495  1.00 20.05           C  
ATOM   2858  O   PHE B 876       3.127 111.902  10.134  1.00 18.54           O  
ATOM   2859  CB  PHE B 876       6.066 111.850  11.038  1.00 17.94           C  
ATOM   2860  CG  PHE B 876       6.428 110.543  10.375  1.00 18.29           C  
ATOM   2861  CD1 PHE B 876       7.594 110.430   9.621  1.00 17.73           C  
ATOM   2862  CD2 PHE B 876       5.567 109.447  10.445  1.00 18.23           C  
ATOM   2863  CE1 PHE B 876       7.898 109.246   8.943  1.00 17.82           C  
ATOM   2864  CE2 PHE B 876       5.859 108.261   9.772  1.00 18.83           C  
ATOM   2865  CZ  PHE B 876       7.026 108.159   9.018  1.00 18.53           C  
ATOM   2866  N   GLY B 877       4.356 111.593   8.270  1.00 21.78           N  
ATOM   2867  CA  GLY B 877       3.315 110.842   7.598  1.00 24.96           C  
ATOM   2868  C   GLY B 877       3.934 109.913   6.574  1.00 27.14           C  
ATOM   2869  O   GLY B 877       4.837 110.309   5.843  1.00 27.22           O  
ATOM   2870  N   SER B 878       3.459 108.673   6.533  1.00 28.66           N  
ATOM   2871  CA  SER B 878       3.956 107.680   5.586  1.00 30.72           C  
ATOM   2872  C   SER B 878       2.932 106.557   5.504  1.00 31.88           C  
ATOM   2873  O   SER B 878       2.725 105.825   6.471  1.00 31.93           O  
ATOM   2874  CB  SER B 878       5.303 107.118   6.048  1.00 31.30           C  
ATOM   2875  OG  SER B 878       5.773 106.124   5.150  1.00 32.11           O  
ATOM   2876  N   GLY B 879       2.294 106.421   4.347  1.00 33.01           N  
ATOM   2877  CA  GLY B 879       1.283 105.391   4.200  1.00 34.21           C  
ATOM   2878  C   GLY B 879       0.089 105.771   5.053  1.00 34.82           C  
ATOM   2879  O   GLY B 879      -0.418 106.888   4.950  1.00 35.52           O  
ATOM   2880  N   ALA B 880      -0.360 104.857   5.904  1.00 35.44           N  
ATOM   2881  CA  ALA B 880      -1.499 105.136   6.772  1.00 35.64           C  
ATOM   2882  C   ALA B 880      -1.030 105.616   8.142  1.00 35.56           C  
ATOM   2883  O   ALA B 880      -1.843 105.893   9.025  1.00 35.71           O  
ATOM   2884  CB  ALA B 880      -2.359 103.886   6.922  1.00 36.25           C  
ATOM   2885  N   MET B 881       0.284 105.723   8.313  1.00 34.67           N  
ATOM   2886  CA  MET B 881       0.857 106.158   9.582  1.00 33.91           C  
ATOM   2887  C   MET B 881       1.042 107.670   9.680  1.00 32.51           C  
ATOM   2888  O   MET B 881       1.617 108.296   8.789  1.00 32.21           O  
ATOM   2889  CB  MET B 881       2.209 105.478   9.812  1.00 35.68           C  
ATOM   2890  CG  MET B 881       2.170 103.961   9.745  1.00 38.09           C  
ATOM   2891  SD  MET B 881       1.011 103.244  10.925  1.00 40.19           S  
ATOM   2892  CE  MET B 881      -0.418 102.959   9.870  1.00 41.20           C  
ATOM   2893  N   LEU B 882       0.544 108.242  10.770  1.00 30.08           N  
ATOM   2894  CA  LEU B 882       0.658 109.671  11.036  1.00 28.61           C  
ATOM   2895  C   LEU B 882       1.121 109.832  12.479  1.00 27.03           C  
ATOM   2896  O   LEU B 882       0.545 109.240  13.390  1.00 26.38           O  
ATOM   2897  CB  LEU B 882      -0.693 110.371  10.851  1.00 29.88           C  
ATOM   2898  CG  LEU B 882      -1.164 110.744   9.440  1.00 31.07           C  
ATOM   2899  CD1 LEU B 882      -1.111 109.540   8.516  1.00 32.89           C  
ATOM   2900  CD2 LEU B 882      -2.582 111.289   9.524  1.00 31.86           C  
ATOM   2901  N   HIS B 883       2.173 110.614  12.687  1.00 24.55           N  
ATOM   2902  CA  HIS B 883       2.679 110.835  14.034  1.00 23.15           C  
ATOM   2903  C   HIS B 883       3.101 112.287  14.164  1.00 22.65           C  
ATOM   2904  O   HIS B 883       4.010 112.745  13.473  1.00 21.30           O  
ATOM   2905  CB  HIS B 883       3.870 109.920  14.330  1.00 23.35           C  
ATOM   2906  CG  HIS B 883       4.360 110.014  15.742  1.00 24.84           C  
ATOM   2907  ND1 HIS B 883       3.624 109.560  16.817  1.00 25.49           N  
ATOM   2908  CD2 HIS B 883       5.495 110.543  16.260  1.00 25.18           C  
ATOM   2909  CE1 HIS B 883       4.283 109.808  17.935  1.00 26.27           C  
ATOM   2910  NE2 HIS B 883       5.421 110.403  17.627  1.00 25.62           N  
ATOM   2911  N   ASP B 884       2.424 113.008  15.049  1.00 21.65           N  
ATOM   2912  CA  ASP B 884       2.718 114.413  15.268  1.00 22.35           C  
ATOM   2913  C   ASP B 884       3.534 114.649  16.524  1.00 22.17           C  
ATOM   2914  O   ASP B 884       3.346 113.983  17.543  1.00 21.43           O  
ATOM   2915  CB  ASP B 884       1.423 115.217  15.382  1.00 23.95           C  
ATOM   2916  CG  ASP B 884       0.789 115.504  14.041  1.00 26.47           C  
ATOM   2917  OD1 ASP B 884      -0.275 116.159  14.034  1.00 29.46           O  
ATOM   2918  OD2 ASP B 884       1.344 115.091  13.000  1.00 25.44           O  
ATOM   2919  N   VAL B 885       4.445 115.607  16.437  1.00 21.34           N  
ATOM   2920  CA  VAL B 885       5.271 115.986  17.567  1.00 21.60           C  
ATOM   2921  C   VAL B 885       5.245 117.514  17.595  1.00 20.94           C  
ATOM   2922  O   VAL B 885       6.081 118.169  16.982  1.00 22.90           O  
ATOM   2923  CB  VAL B 885       6.727 115.456  17.411  1.00 22.70           C  
ATOM   2924  CG1 VAL B 885       6.754 113.938  17.602  1.00 23.44           C  
ATOM   2925  CG2 VAL B 885       7.272 115.800  16.039  1.00 24.11           C  
ATOM   2926  N   VAL B 886       4.252 118.078  18.276  1.00 19.52           N  
ATOM   2927  CA  VAL B 886       4.122 119.531  18.366  1.00 17.69           C  
ATOM   2928  C   VAL B 886       4.710 120.033  19.678  1.00 17.47           C  
ATOM   2929  O   VAL B 886       4.126 119.856  20.748  1.00 17.15           O  
ATOM   2930  CB  VAL B 886       2.642 119.975  18.266  1.00 17.85           C  
ATOM   2931  CG1 VAL B 886       2.539 121.500  18.327  1.00 16.88           C  
ATOM   2932  CG2 VAL B 886       2.041 119.459  16.971  1.00 18.11           C  
ATOM   2933  N   LEU B 887       5.876 120.658  19.588  1.00 16.47           N  
ATOM   2934  CA  LEU B 887       6.546 121.178  20.770  1.00 16.90           C  
ATOM   2935  C   LEU B 887       5.857 122.440  21.263  1.00 16.32           C  
ATOM   2936  O   LEU B 887       5.427 123.265  20.463  1.00 15.69           O  
ATOM   2937  CB  LEU B 887       8.008 121.485  20.443  1.00 18.18           C  
ATOM   2938  CG  LEU B 887       8.887 122.021  21.574  1.00 20.03           C  
ATOM   2939  CD1 LEU B 887       8.972 121.002  22.705  1.00 20.45           C  
ATOM   2940  CD2 LEU B 887      10.271 122.329  21.023  1.00 20.61           C  
ATOM   2941  N   GLY B 888       5.751 122.577  22.583  1.00 16.52           N  
ATOM   2942  CA  GLY B 888       5.132 123.758  23.168  1.00 16.16           C  
ATOM   2943  C   GLY B 888       3.631 123.667  23.370  1.00 16.13           C  
ATOM   2944  O   GLY B 888       3.078 122.576  23.511  1.00 15.77           O  
ATOM   2945  N   VAL B 889       2.967 124.820  23.399  1.00 15.91           N  
ATOM   2946  CA  VAL B 889       1.523 124.832  23.571  1.00 16.78           C  
ATOM   2947  C   VAL B 889       0.907 124.215  22.318  1.00 17.72           C  
ATOM   2948  O   VAL B 889       1.446 124.358  21.220  1.00 16.84           O  
ATOM   2949  CB  VAL B 889       0.978 126.272  23.802  1.00 16.02           C  
ATOM   2950  CG1 VAL B 889       1.540 126.825  25.109  1.00 16.70           C  
ATOM   2951  CG2 VAL B 889       1.339 127.186  22.632  1.00 17.11           C  
ATOM   2952  N   PRO B 890      -0.222 123.504  22.473  1.00 18.77           N  
ATOM   2953  CA  PRO B 890      -0.931 122.842  21.371  1.00 19.47           C  
ATOM   2954  C   PRO B 890      -1.219 123.733  20.172  1.00 19.52           C  
ATOM   2955  O   PRO B 890      -1.204 123.271  19.031  1.00 19.88           O  
ATOM   2956  CB  PRO B 890      -2.216 122.347  22.033  1.00 19.85           C  
ATOM   2957  CG  PRO B 890      -1.783 122.074  23.439  1.00 20.69           C  
ATOM   2958  CD  PRO B 890      -0.920 123.277  23.753  1.00 19.07           C  
ATOM   2959  N   GLU B 891      -1.480 125.007  20.440  1.00 19.42           N  
ATOM   2960  CA  GLU B 891      -1.787 125.971  19.394  1.00 20.43           C  
ATOM   2961  C   GLU B 891      -0.635 126.206  18.418  1.00 18.91           C  
ATOM   2962  O   GLU B 891      -0.815 126.856  17.389  1.00 18.80           O  
ATOM   2963  CB  GLU B 891      -2.223 127.302  20.020  1.00 22.26           C  
ATOM   2964  CG  GLU B 891      -3.537 127.214  20.799  1.00 26.01           C  
ATOM   2965  CD  GLU B 891      -3.365 126.822  22.265  1.00 28.54           C  
ATOM   2966  OE1 GLU B 891      -2.430 126.058  22.598  1.00 27.38           O  
ATOM   2967  OE2 GLU B 891      -4.190 127.273  23.089  1.00 30.81           O  
ATOM   2968  N   ASN B 892       0.542 125.678  18.737  1.00 17.50           N  
ATOM   2969  CA  ASN B 892       1.698 125.837  17.859  1.00 17.20           C  
ATOM   2970  C   ASN B 892       1.575 125.008  16.584  1.00 16.62           C  
ATOM   2971  O   ASN B 892       2.273 125.264  15.603  1.00 15.95           O  
ATOM   2972  CB  ASN B 892       2.989 125.432  18.582  1.00 16.20           C  
ATOM   2973  CG  ASN B 892       3.408 126.437  19.634  1.00 15.34           C  
ATOM   2974  OD1 ASN B 892       2.846 127.528  19.722  1.00 14.72           O  
ATOM   2975  ND2 ASN B 892       4.413 126.078  20.432  1.00 14.98           N  
ATOM   2976  N   ALA B 893       0.695 124.013  16.599  1.00 16.65           N  
ATOM   2977  CA  ALA B 893       0.513 123.143  15.443  1.00 16.89           C  
ATOM   2978  C   ALA B 893       0.136 123.912  14.183  1.00 16.96           C  
ATOM   2979  O   ALA B 893      -0.850 124.654  14.159  1.00 17.42           O  
ATOM   2980  CB  ALA B 893      -0.544 122.081  15.744  1.00 17.57           C  
ATOM   2981  N   LEU B 894       0.936 123.735  13.136  1.00 15.64           N  
ATOM   2982  CA  LEU B 894       0.691 124.391  11.860  1.00 14.99           C  
ATOM   2983  C   LEU B 894       0.008 123.421  10.908  1.00 15.01           C  
ATOM   2984  O   LEU B 894      -0.065 122.217  11.170  1.00 15.05           O  
ATOM   2985  CB  LEU B 894       2.015 124.840  11.231  1.00 15.41           C  
ATOM   2986  CG  LEU B 894       2.833 125.885  11.992  1.00 16.07           C  
ATOM   2987  CD1 LEU B 894       4.190 126.057  11.325  1.00 16.17           C  
ATOM   2988  CD2 LEU B 894       2.068 127.203  12.028  1.00 15.63           C  
ATOM   2989  N   GLN B 895      -0.505 123.949   9.805  1.00 15.11           N  
ATOM   2990  CA  GLN B 895      -1.125 123.104   8.804  1.00 15.51           C  
ATOM   2991  C   GLN B 895       0.035 122.393   8.109  1.00 15.79           C  
ATOM   2992  O   GLN B 895       1.151 122.910   8.067  1.00 15.24           O  
ATOM   2993  CB  GLN B 895      -1.908 123.962   7.809  1.00 16.65           C  
ATOM   2994  CG  GLN B 895      -3.141 124.595   8.430  1.00 19.68           C  
ATOM   2995  CD  GLN B 895      -4.123 123.548   8.929  1.00 22.71           C  
ATOM   2996  OE1 GLN B 895      -4.641 122.753   8.151  1.00 25.62           O  
ATOM   2997  NE2 GLN B 895      -4.375 123.537  10.234  1.00 25.13           N  
ATOM   2998  N   PRO B 896      -0.204 121.189   7.577  1.00 16.12           N  
ATOM   2999  CA  PRO B 896       0.876 120.466   6.900  1.00 15.95           C  
ATOM   3000  C   PRO B 896       1.255 121.078   5.555  1.00 16.11           C  
ATOM   3001  O   PRO B 896       0.479 121.827   4.950  1.00 15.37           O  
ATOM   3002  CB  PRO B 896       0.307 119.057   6.754  1.00 16.84           C  
ATOM   3003  CG  PRO B 896      -1.169 119.314   6.601  1.00 18.53           C  
ATOM   3004  CD  PRO B 896      -1.424 120.365   7.658  1.00 17.24           C  
ATOM   3005  N   THR B 897       2.462 120.771   5.100  1.00 15.89           N  
ATOM   3006  CA  THR B 897       2.917 121.270   3.813  1.00 16.20           C  
ATOM   3007  C   THR B 897       3.415 120.080   2.995  1.00 16.06           C  
ATOM   3008  O   THR B 897       3.897 119.090   3.552  1.00 15.83           O  
ATOM   3009  CB  THR B 897       4.037 122.337   3.980  1.00 16.92           C  
ATOM   3010  OG1 THR B 897       4.248 122.999   2.728  1.00 16.72           O  
ATOM   3011  CG2 THR B 897       5.348 121.699   4.445  1.00 16.63           C  
ATOM   3012  N   HIS B 898       3.253 120.158   1.677  1.00 15.42           N  
ATOM   3013  CA  HIS B 898       3.690 119.092   0.780  1.00 15.14           C  
ATOM   3014  C   HIS B 898       5.196 119.297   0.591  1.00 15.57           C  
ATOM   3015  O   HIS B 898       5.631 120.375   0.195  1.00 15.30           O  
ATOM   3016  CB  HIS B 898       2.943 119.214  -0.555  1.00 15.71           C  
ATOM   3017  CG  HIS B 898       3.088 118.019  -1.442  1.00 15.80           C  
ATOM   3018  ND1 HIS B 898       4.289 117.663  -2.019  1.00 15.88           N  
ATOM   3019  CD2 HIS B 898       2.190 117.086  -1.835  1.00 16.64           C  
ATOM   3020  CE1 HIS B 898       4.121 116.561  -2.730  1.00 16.06           C  
ATOM   3021  NE2 HIS B 898       2.858 116.190  -2.635  1.00 16.43           N  
ATOM   3022  N   PRO B 899       6.009 118.261   0.866  1.00 16.21           N  
ATOM   3023  CA  PRO B 899       7.466 118.370   0.732  1.00 16.28           C  
ATOM   3024  C   PRO B 899       8.030 118.651  -0.656  1.00 15.63           C  
ATOM   3025  O   PRO B 899       9.154 119.128  -0.778  1.00 16.92           O  
ATOM   3026  CB  PRO B 899       7.963 117.046   1.304  1.00 17.38           C  
ATOM   3027  CG  PRO B 899       6.889 116.097   0.900  1.00 17.90           C  
ATOM   3028  CD  PRO B 899       5.623 116.881   1.217  1.00 17.42           C  
ATOM   3029  N   VAL B 900       7.263 118.354  -1.696  1.00 14.62           N  
ATOM   3030  CA  VAL B 900       7.736 118.609  -3.053  1.00 14.20           C  
ATOM   3031  C   VAL B 900       7.461 120.042  -3.503  1.00 14.45           C  
ATOM   3032  O   VAL B 900       8.366 120.742  -3.962  1.00 14.46           O  
ATOM   3033  CB  VAL B 900       7.069 117.647  -4.074  1.00 14.17           C  
ATOM   3034  CG1 VAL B 900       7.399 118.085  -5.507  1.00 15.15           C  
ATOM   3035  CG2 VAL B 900       7.551 116.221  -3.837  1.00 14.72           C  
ATOM   3036  N   TYR B 901       6.214 120.478  -3.350  1.00 14.19           N  
ATOM   3037  CA  TYR B 901       5.786 121.803  -3.798  1.00 14.48           C  
ATOM   3038  C   TYR B 901       5.801 122.925  -2.769  1.00 14.50           C  
ATOM   3039  O   TYR B 901       5.820 124.103  -3.118  1.00 14.55           O  
ATOM   3040  CB  TYR B 901       4.369 121.697  -4.370  1.00 14.52           C  
ATOM   3041  CG  TYR B 901       4.238 120.671  -5.466  1.00 15.63           C  
ATOM   3042  CD1 TYR B 901       3.781 119.380  -5.195  1.00 15.17           C  
ATOM   3043  CD2 TYR B 901       4.608 120.979  -6.772  1.00 15.53           C  
ATOM   3044  CE1 TYR B 901       3.698 118.423  -6.199  1.00 16.54           C  
ATOM   3045  CE2 TYR B 901       4.531 120.032  -7.783  1.00 16.18           C  
ATOM   3046  CZ  TYR B 901       4.077 118.756  -7.491  1.00 17.40           C  
ATOM   3047  OH  TYR B 901       4.002 117.814  -8.490  1.00 18.15           O  
ATOM   3048  N   ASN B 902       5.807 122.548  -1.501  1.00 13.95           N  
ATOM   3049  CA  ASN B 902       5.747 123.486  -0.389  1.00 13.62           C  
ATOM   3050  C   ASN B 902       4.511 124.388  -0.398  1.00 13.69           C  
ATOM   3051  O   ASN B 902       4.603 125.612  -0.281  1.00 13.48           O  
ATOM   3052  CB  ASN B 902       7.014 124.338  -0.240  1.00 13.97           C  
ATOM   3053  CG  ASN B 902       7.130 124.938   1.167  1.00 14.56           C  
ATOM   3054  OD1 ASN B 902       6.627 124.361   2.138  1.00 14.50           O  
ATOM   3055  ND2 ASN B 902       7.796 126.079   1.284  1.00 14.07           N  
ATOM   3056  N   ILE B 903       3.358 123.751  -0.588  1.00 14.53           N  
ATOM   3057  CA  ILE B 903       2.047 124.392  -0.485  1.00 14.23           C  
ATOM   3058  C   ILE B 903       1.250 123.266   0.183  1.00 14.72           C  
ATOM   3059  O   ILE B 903       1.704 122.121   0.202  1.00 14.18           O  
ATOM   3060  CB  ILE B 903       1.387 124.785  -1.855  1.00 14.54           C  
ATOM   3061  CG1 ILE B 903       1.075 123.545  -2.689  1.00 14.85           C  
ATOM   3062  CG2 ILE B 903       2.270 125.792  -2.596  1.00 13.66           C  
ATOM   3063  CD1 ILE B 903       0.295 123.861  -3.971  1.00 16.17           C  
ATOM   3064  N   GLY B 904       0.088 123.574   0.745  1.00 15.99           N  
ATOM   3065  CA  GLY B 904      -0.690 122.536   1.408  1.00 16.22           C  
ATOM   3066  C   GLY B 904      -0.970 121.303   0.561  1.00 17.12           C  
ATOM   3067  O   GLY B 904      -1.245 121.429  -0.634  1.00 17.14           O  
ATOM   3068  N   PRO B 905      -0.909 120.093   1.147  1.00 17.38           N  
ATOM   3069  CA  PRO B 905      -1.169 118.853   0.405  1.00 17.63           C  
ATOM   3070  C   PRO B 905      -2.564 118.868  -0.215  1.00 18.18           C  
ATOM   3071  O   PRO B 905      -2.780 118.307  -1.287  1.00 18.19           O  
ATOM   3072  CB  PRO B 905      -1.038 117.768   1.472  1.00 17.83           C  
ATOM   3073  CG  PRO B 905      -0.093 118.367   2.463  1.00 19.21           C  
ATOM   3074  CD  PRO B 905      -0.548 119.801   2.546  1.00 17.55           C  
ATOM   3075  N   ASP B 906      -3.507 119.502   0.480  1.00 18.78           N  
ATOM   3076  CA  ASP B 906      -4.875 119.613  -0.014  1.00 20.10           C  
ATOM   3077  C   ASP B 906      -4.866 120.459  -1.287  1.00 19.87           C  
ATOM   3078  O   ASP B 906      -5.565 120.150  -2.258  1.00 19.06           O  
ATOM   3079  CB  ASP B 906      -5.787 120.244   1.060  1.00 22.29           C  
ATOM   3080  CG  ASP B 906      -5.340 121.645   1.485  1.00 25.72           C  
ATOM   3081  OD1 ASP B 906      -4.121 121.886   1.619  1.00 27.19           O  
ATOM   3082  OD2 ASP B 906      -6.218 122.509   1.710  1.00 28.47           O  
ATOM   3083  N   LYS B 907      -4.057 121.517  -1.281  1.00 18.76           N  
ATOM   3084  CA  LYS B 907      -3.945 122.401  -2.439  1.00 18.90           C  
ATOM   3085  C   LYS B 907      -3.311 121.670  -3.621  1.00 18.34           C  
ATOM   3086  O   LYS B 907      -3.697 121.890  -4.768  1.00 18.57           O  
ATOM   3087  CB  LYS B 907      -3.109 123.639  -2.092  1.00 19.81           C  
ATOM   3088  CG  LYS B 907      -3.637 124.451  -0.916  1.00 21.53           C  
ATOM   3089  CD  LYS B 907      -5.043 124.959  -1.177  1.00 23.93           C  
ATOM   3090  CE  LYS B 907      -5.555 125.806  -0.025  1.00 25.46           C  
ATOM   3091  NZ  LYS B 907      -6.895 126.363  -0.354  1.00 27.53           N1+
ATOM   3092  N   VAL B 908      -2.333 120.811  -3.348  1.00 17.75           N  
ATOM   3093  CA  VAL B 908      -1.681 120.053  -4.415  1.00 17.89           C  
ATOM   3094  C   VAL B 908      -2.695 119.112  -5.073  1.00 18.61           C  
ATOM   3095  O   VAL B 908      -2.837 119.091  -6.296  1.00 18.09           O  
ATOM   3096  CB  VAL B 908      -0.486 119.210  -3.877  1.00 17.35           C  
ATOM   3097  CG1 VAL B 908       0.069 118.318  -4.982  1.00 17.79           C  
ATOM   3098  CG2 VAL B 908       0.608 120.129  -3.343  1.00 17.27           C  
ATOM   3099  N   ILE B 909      -3.409 118.342  -4.259  1.00 19.35           N  
ATOM   3100  CA  ILE B 909      -4.394 117.404  -4.792  1.00 20.80           C  
ATOM   3101  C   ILE B 909      -5.483 118.111  -5.597  1.00 20.51           C  
ATOM   3102  O   ILE B 909      -5.838 117.677  -6.697  1.00 20.59           O  
ATOM   3103  CB  ILE B 909      -5.045 116.578  -3.649  1.00 22.10           C  
ATOM   3104  CG1 ILE B 909      -3.994 115.656  -3.022  1.00 23.43           C  
ATOM   3105  CG2 ILE B 909      -6.214 115.752  -4.190  1.00 22.99           C  
ATOM   3106  CD1 ILE B 909      -4.448 114.960  -1.749  1.00 24.79           C  
ATOM   3107  N   GLN B 910      -6.001 119.206  -5.058  1.00 20.45           N  
ATOM   3108  CA  GLN B 910      -7.054 119.955  -5.730  1.00 20.99           C  
ATOM   3109  C   GLN B 910      -6.595 120.515  -7.077  1.00 20.43           C  
ATOM   3110  O   GLN B 910      -7.315 120.424  -8.073  1.00 18.94           O  
ATOM   3111  CB  GLN B 910      -7.538 121.085  -4.823  1.00 23.05           C  
ATOM   3112  CG  GLN B 910      -8.768 121.812  -5.325  1.00 27.15           C  
ATOM   3113  CD  GLN B 910      -9.305 122.790  -4.302  1.00 29.93           C  
ATOM   3114  OE1 GLN B 910      -9.697 122.399  -3.200  1.00 31.99           O  
ATOM   3115  NE2 GLN B 910      -9.324 124.068  -4.656  1.00 30.83           N  
ATOM   3116  N   ALA B 911      -5.395 121.087  -7.111  1.00 19.06           N  
ATOM   3117  CA  ALA B 911      -4.872 121.648  -8.351  1.00 19.78           C  
ATOM   3118  C   ALA B 911      -4.565 120.558  -9.377  1.00 19.86           C  
ATOM   3119  O   ALA B 911      -4.962 120.663 -10.538  1.00 19.42           O  
ATOM   3120  CB  ALA B 911      -3.609 122.465  -8.070  1.00 18.44           C  
ATOM   3121  N   THR B 912      -3.861 119.513  -8.952  1.00 20.62           N  
ATOM   3122  CA  THR B 912      -3.508 118.440  -9.874  1.00 22.42           C  
ATOM   3123  C   THR B 912      -4.750 117.786 -10.468  1.00 22.94           C  
ATOM   3124  O   THR B 912      -4.774 117.452 -11.653  1.00 23.01           O  
ATOM   3125  CB  THR B 912      -2.632 117.360  -9.191  1.00 23.36           C  
ATOM   3126  OG1 THR B 912      -3.372 116.725  -8.144  1.00 26.88           O  
ATOM   3127  CG2 THR B 912      -1.374 117.992  -8.603  1.00 22.92           C  
ATOM   3128  N   THR B 913      -5.784 117.619  -9.648  1.00 22.58           N  
ATOM   3129  CA  THR B 913      -7.028 117.012 -10.109  1.00 23.24           C  
ATOM   3130  C   THR B 913      -7.715 117.918 -11.127  1.00 22.76           C  
ATOM   3131  O   THR B 913      -8.216 117.450 -12.150  1.00 23.41           O  
ATOM   3132  CB  THR B 913      -7.986 116.745  -8.927  1.00 23.87           C  
ATOM   3133  OG1 THR B 913      -7.387 115.789  -8.042  1.00 24.62           O  
ATOM   3134  CG2 THR B 913      -9.316 116.193  -9.424  1.00 24.76           C  
ATOM   3135  N   TYR B 914      -7.730 119.216 -10.846  1.00 22.04           N  
ATOM   3136  CA  TYR B 914      -8.347 120.185 -11.741  1.00 21.44           C  
ATOM   3137  C   TYR B 914      -7.672 120.192 -13.113  1.00 21.10           C  
ATOM   3138  O   TYR B 914      -8.334 120.079 -14.144  1.00 20.09           O  
ATOM   3139  CB  TYR B 914      -8.256 121.586 -11.143  1.00 22.28           C  
ATOM   3140  CG  TYR B 914      -8.950 122.640 -11.972  1.00 23.20           C  
ATOM   3141  CD1 TYR B 914     -10.336 122.784 -11.927  1.00 24.16           C  
ATOM   3142  CD2 TYR B 914      -8.226 123.476 -12.822  1.00 23.23           C  
ATOM   3143  CE1 TYR B 914     -10.986 123.736 -12.708  1.00 25.34           C  
ATOM   3144  CE2 TYR B 914      -8.865 124.431 -13.609  1.00 24.67           C  
ATOM   3145  CZ  TYR B 914     -10.246 124.555 -13.545  1.00 25.73           C  
ATOM   3146  OH  TYR B 914     -10.889 125.497 -14.314  1.00 27.22           O  
ATOM   3147  N   PHE B 915      -6.350 120.328 -13.121  1.00 19.94           N  
ATOM   3148  CA  PHE B 915      -5.623 120.374 -14.383  1.00 19.67           C  
ATOM   3149  C   PHE B 915      -5.554 119.048 -15.131  1.00 19.90           C  
ATOM   3150  O   PHE B 915      -5.404 119.041 -16.351  1.00 20.24           O  
ATOM   3151  CB  PHE B 915      -4.217 120.944 -14.161  1.00 17.84           C  
ATOM   3152  CG  PHE B 915      -4.214 122.404 -13.798  1.00 18.17           C  
ATOM   3153  CD1 PHE B 915      -3.831 122.823 -12.530  1.00 17.76           C  
ATOM   3154  CD2 PHE B 915      -4.621 123.362 -14.727  1.00 17.96           C  
ATOM   3155  CE1 PHE B 915      -3.854 124.179 -12.185  1.00 18.09           C  
ATOM   3156  CE2 PHE B 915      -4.649 124.715 -14.394  1.00 17.67           C  
ATOM   3157  CZ  PHE B 915      -4.265 125.125 -13.120  1.00 18.47           C  
ATOM   3158  N   LEU B 916      -5.670 117.930 -14.418  1.00 20.47           N  
ATOM   3159  CA  LEU B 916      -5.636 116.624 -15.075  1.00 22.26           C  
ATOM   3160  C   LEU B 916      -6.863 116.448 -15.967  1.00 22.96           C  
ATOM   3161  O   LEU B 916      -6.902 115.556 -16.815  1.00 22.91           O  
ATOM   3162  CB  LEU B 916      -5.578 115.492 -14.040  1.00 23.48           C  
ATOM   3163  CG  LEU B 916      -4.184 115.168 -13.490  1.00 24.95           C  
ATOM   3164  CD1 LEU B 916      -4.285 114.131 -12.378  1.00 25.29           C  
ATOM   3165  CD2 LEU B 916      -3.299 114.658 -14.624  1.00 25.24           C  
ATOM   3166  N   GLN B 917      -7.857 117.305 -15.766  1.00 23.44           N  
ATOM   3167  CA  GLN B 917      -9.086 117.266 -16.553  1.00 25.56           C  
ATOM   3168  C   GLN B 917      -8.903 117.988 -17.883  1.00 25.49           C  
ATOM   3169  O   GLN B 917      -9.782 117.953 -18.745  1.00 25.77           O  
ATOM   3170  CB  GLN B 917     -10.228 117.927 -15.785  1.00 27.26           C  
ATOM   3171  CG  GLN B 917     -10.701 117.162 -14.568  1.00 31.90           C  
ATOM   3172  CD  GLN B 917     -11.881 117.841 -13.904  1.00 35.05           C  
ATOM   3173  OE1 GLN B 917     -11.720 118.818 -13.169  1.00 37.98           O  
ATOM   3174  NE2 GLN B 917     -13.080 117.340 -14.177  1.00 36.04           N  
ATOM   3175  N   LYS B 918      -7.765 118.655 -18.039  1.00 25.09           N  
ATOM   3176  CA  LYS B 918      -7.464 119.382 -19.265  1.00 25.49           C  
ATOM   3177  C   LYS B 918      -6.398 118.626 -20.046  1.00 25.03           C  
ATOM   3178  O   LYS B 918      -5.578 117.915 -19.469  1.00 24.92           O  
ATOM   3179  CB  LYS B 918      -6.976 120.795 -18.932  1.00 26.71           C  
ATOM   3180  CG  LYS B 918      -7.978 121.610 -18.129  1.00 28.65           C  
ATOM   3181  CD  LYS B 918      -7.524 123.048 -17.956  1.00 31.06           C  
ATOM   3182  CE  LYS B 918      -8.431 123.798 -16.989  1.00 31.80           C  
ATOM   3183  NZ  LYS B 918      -9.870 123.710 -17.362  1.00 34.12           N1+
ATOM   3184  N   PRO B 919      -6.400 118.758 -21.378  1.00 25.10           N  
ATOM   3185  CA  PRO B 919      -5.390 118.042 -22.159  1.00 23.95           C  
ATOM   3186  C   PRO B 919      -4.028 118.727 -22.085  1.00 22.62           C  
ATOM   3187  O   PRO B 919      -3.936 119.894 -21.711  1.00 21.19           O  
ATOM   3188  CB  PRO B 919      -5.966 118.088 -23.568  1.00 24.93           C  
ATOM   3189  CG  PRO B 919      -6.595 119.455 -23.599  1.00 25.62           C  
ATOM   3190  CD  PRO B 919      -7.323 119.498 -22.262  1.00 25.56           C  
ATOM   3191  N   VAL B 920      -2.975 117.988 -22.415  1.00 21.82           N  
ATOM   3192  CA  VAL B 920      -1.640 118.568 -22.447  1.00 22.07           C  
ATOM   3193  C   VAL B 920      -1.716 119.402 -23.728  1.00 22.35           C  
ATOM   3194  O   VAL B 920      -2.047 118.877 -24.791  1.00 22.63           O  
ATOM   3195  CB  VAL B 920      -0.552 117.479 -22.582  1.00 21.79           C  
ATOM   3196  CG1 VAL B 920       0.820 118.126 -22.709  1.00 21.37           C  
ATOM   3197  CG2 VAL B 920      -0.592 116.553 -21.369  1.00 22.59           C  
ATOM   3198  N   PRO B 921      -1.424 120.710 -23.642  1.00 22.38           N  
ATOM   3199  CA  PRO B 921      -1.471 121.635 -24.783  1.00 23.20           C  
ATOM   3200  C   PRO B 921      -0.930 121.134 -26.123  1.00 23.74           C  
ATOM   3201  O   PRO B 921       0.275 120.957 -26.289  1.00 24.28           O  
ATOM   3202  CB  PRO B 921      -0.707 122.852 -24.270  1.00 23.15           C  
ATOM   3203  CG  PRO B 921      -1.006 122.834 -22.801  1.00 22.71           C  
ATOM   3204  CD  PRO B 921      -0.828 121.371 -22.467  1.00 22.42           C  
ATOM   3205  N   GLY B 922      -1.840 120.922 -27.072  1.00 23.87           N  
ATOM   3206  CA  GLY B 922      -1.471 120.467 -28.404  1.00 25.38           C  
ATOM   3207  C   GLY B 922      -0.751 119.135 -28.460  1.00 26.87           C  
ATOM   3208  O   GLY B 922      -0.028 118.852 -29.415  1.00 25.60           O  
ATOM   3209  N   PHE B 923      -0.959 118.303 -27.448  1.00 28.92           N  
ATOM   3210  CA  PHE B 923      -0.288 117.016 -27.407  1.00 32.54           C  
ATOM   3211  C   PHE B 923      -1.182 115.867 -26.966  1.00 34.46           C  
ATOM   3212  O   PHE B 923      -2.102 116.046 -26.171  1.00 35.27           O  
ATOM   3213  CB  PHE B 923       0.917 117.088 -26.472  1.00 32.55           C  
ATOM   3214  CG  PHE B 923       1.732 115.836 -26.454  1.00 34.09           C  
ATOM   3215  CD1 PHE B 923       2.573 115.528 -27.517  1.00 34.38           C  
ATOM   3216  CD2 PHE B 923       1.623 114.936 -25.400  1.00 34.37           C  
ATOM   3217  CE1 PHE B 923       3.291 114.339 -27.536  1.00 35.32           C  
ATOM   3218  CE2 PHE B 923       2.336 113.743 -25.407  1.00 34.49           C  
ATOM   3219  CZ  PHE B 923       3.171 113.442 -26.478  1.00 35.06           C  
ATOM   3220  N   GLU B 924      -0.886 114.682 -27.485  1.00 36.63           N  
ATOM   3221  CA  GLU B 924      -1.637 113.481 -27.151  1.00 39.01           C  
ATOM   3222  C   GLU B 924      -0.671 112.302 -27.076  1.00 39.41           C  
ATOM   3223  O   GLU B 924      -0.269 111.797 -28.146  1.00 39.89           O  
ATOM   3224  CB  GLU B 924      -2.716 113.225 -28.205  1.00 40.70           C  
ATOM   3225  CG  GLU B 924      -3.719 112.154 -27.817  1.00 43.19           C  
ATOM   3226  CD  GLU B 924      -4.891 112.091 -28.775  1.00 44.40           C  
ATOM   3227  OE1 GLU B 924      -5.633 113.092 -28.868  1.00 45.42           O  
ATOM   3228  OE2 GLU B 924      -5.067 111.044 -29.436  1.00 44.54           O  
TER    3229      GLU B 924 
HETATM 3230  C1  FII B   1      14.469 129.128  -6.222  1.00 18.03           C  
HETATM 3231  C2  FII B   1      14.356 127.826  -5.458  1.00 16.27           C  
HETATM 3232  C6  FII B   1      13.069 127.106  -5.736  1.00 18.64           C  
HETATM 3233  C10 FII B   1      15.279 127.308  -4.613  1.00 18.45           C  
HETATM 3234  C11 FII B   1      16.603 127.910  -4.239  1.00 19.08           C  
HETATM 3235  C12 FII B   1      16.818 127.885  -2.731  1.00 21.02           C  
HETATM 3236  C15 FII B   1      18.168 128.414  -2.259  1.00 20.47           C  
HETATM 3237  C18 FII B   1      18.214 128.598  -0.749  1.00 21.65           C  
HETATM 3238  C22 FII B   1      19.234 128.698  -3.084  1.00 22.35           C  
HETATM 3239  C23 FII B   1      20.563 129.220  -2.590  1.00 24.12           C  
HETATM 3240  C24 FII B   1      21.468 129.696  -3.698  1.00 26.56           C  
HETATM 3241  C27 FII B   1      22.833 130.116  -3.194  1.00 26.83           C  
HETATM 3242  C30 FII B   1      23.723 128.986  -2.769  1.00 28.14           C  
HETATM 3243  C34 FII B   1      23.228 131.411  -3.153  1.00 29.14           C  
HETATM 3244  C35 FII B   1      24.594 131.871  -2.650  1.00 28.72           C  
HETATM 3245  O36 FII B   1      24.453 132.869  -1.663  1.00 31.30           O  
HETATM 3246  N42 FII B   1      23.916 132.318  -0.484  1.00 30.32           N  
HETATM 3247  C43 FII B   1      24.708 132.025   0.567  1.00 29.85           C  
HETATM 3248  O44 FII B   1      25.933 132.108   0.582  1.00 29.86           O  
HETATM 3249  C45 FII B   1      23.917 131.540   1.778  1.00 27.91           C  
HETATM 3250  P46 FII B   1      24.820 130.303   2.771  1.00 27.04           P  
HETATM 3251  O49 FII B   1      23.890 129.802   3.768  1.00 25.82           O1-
HETATM 3252  O50 FII B   1      25.931 130.898   3.475  1.00 26.71           O  
HETATM 3253  O51 FII B   1      25.310 129.246   1.870  1.00 24.92           O1-
TER    3254      FII B   1 
HETATM 3255  C   657 d   5      14.323 137.589  -0.850  0.00  0.00      1tn6 C  
HETATM 3256  C   657 d   5      15.266 137.797   0.319  0.00  0.00      1tn6 C  
HETATM 3257  C   657 d   5      15.962 136.546   0.843  0.00  0.00      1tn6 C  
HETATM 3258  C   657 d   5      16.700 135.807  -0.320  0.00  0.00      1tn6 C  
HETATM 3259  C   657 d   5      15.635 135.475  -1.418  0.00  0.00      1tn6 C  
HETATM 3260  C   657 d   5      14.982 136.765  -1.963  0.00  0.00      1tn6 C  
HETATM 3261  C   657 d   5      17.323 134.498   0.216  0.00  0.00      1tn6 C  
HETATM 3262  C   657 d   5      17.754 133.517  -0.887  0.00  0.00      1tn6 C  
HETATM 3263  C   657 d   5      16.549 133.142  -1.772  0.00  0.00      1tn6 C  
HETATM 3264  C   657 d   5      15.994 134.401  -2.509  0.00  0.00      1tn6 C  
HETATM 3265  C   657 d   5      16.673 131.813  -2.596  0.00  0.00      1tn6 C  
HETATM 3266  C   657 d   5      15.291 131.446  -3.240  0.00  0.00      1tn6 C  
HETATM 3267  C   657 d   5      14.826 132.670  -4.077  0.00  0.00      1tn6 C  
HETATM 3268  C   657 d   5      14.709 133.979  -3.274  0.00  0.00      1tn6 C  
HETATM 3269  C   657 d   5      17.072 130.615  -1.687  0.00  0.00      1tn6 C  
HETATM 3270  C   657 d   5      16.670 129.211  -2.167  0.00  0.00      1tn6 C  
HETATM 3271  C   657 d   5      16.391 129.048  -3.674  0.00  0.00      1tn6 C  
HETATM 3272  C   657 d   5      15.403 130.167  -4.157  0.00  0.00      1tn6 C  
HETATM 3273  C   657 d   5      15.753 127.644  -3.903  0.00  0.00      1tn6 C  
HETATM 3274  C   657 d   5      15.200 127.504  -5.328  0.00  0.00      1tn6 C  
HETATM 3275  C   657 d   5      14.000 128.444  -5.555  0.00  0.00      1tn6 C  
HETATM 3276  C   657 d   5      14.013 129.577  -4.507  0.00  0.00      1tn6 C  
HETATM 3277  C   657 d   5      14.036 129.026  -6.984  0.00  0.00      1tn6 C  
HETATM 3278  C   657 d   5      12.685 127.645  -5.403  0.00  0.00      1tn6 C  
HETATM 3279  C   657 d   5      17.727 129.019  -4.478  0.00  0.00      1tn6 C  
HETATM 3280  C   657 d   5      17.821 132.019  -3.621  0.00  0.00      1tn6 C  
HETATM 3281  C   657 d   5      16.938 135.000  -3.579  0.00  0.00      1tn6 C  
HETATM 3282  C   657 d   5      17.843 136.727  -0.811  0.00  0.00      1tn6 C  
HETATM 3283  C   657 d   5      16.800 136.853   2.098  0.00  0.00      1tn6 C  
HETATM 3284  O   657 d   5      15.406 138.888   0.825  0.00  0.00      1tn6 O  
HETATM 3285  C   657 d   5      14.166 131.228  -2.180  0.00  0.00      1tn6 C  
HETATM 3286  O   657 d   5      17.627 128.274  -1.725  0.00  0.00      1tn6 O  
HETATM 3287  H   657 d   5      17.189 127.457  -1.472  0.00  0.00      1tn6 H  
TER    3288      657 d   5 
CONECT 3230 3231
CONECT 3231 3230 3232 3233
CONECT 3232 3231
CONECT 3233 3231 3234
CONECT 3234 3233 3235
CONECT 3235 3234 3236
CONECT 3236 3235 3237 3238
CONECT 3237 3236
CONECT 3238 3236 3239
CONECT 3239 3238 3240
CONECT 3240 3239 3241
CONECT 3241 3240 3242 3243
CONECT 3242 3241
CONECT 3243 3241 3244
CONECT 3244 3243 3245
CONECT 3245 3244 3246
CONECT 3246 3245 3247
CONECT 3247 3246 3248 3249
CONECT 3248 3247
CONECT 3249 3247 3250
CONECT 3250 3249 3251 3252 3253
CONECT 3251 3250
CONECT 3252 3250
CONECT 3253 3250
CONECT 3255 3260 3256
CONECT 3256 3255 3257 3284
CONECT 3257 3256 3258 3283
CONECT 3258 3257 3259 3282 3261
CONECT 3259 3258 3260 3264
CONECT 3260 3255 3259
CONECT 3261 3258 3262
CONECT 3262 3261 3263
CONECT 3263 3262 3264 3265
CONECT 3264 3259 3263 3268 3281
CONECT 3265 3263 3266 3280 3269
CONECT 3266 3265 3285 3267 3272
CONECT 3267 3266 3268
CONECT 3268 3264 3267
CONECT 3269 3265 3270
CONECT 3270 3269 3271 3286
CONECT 3271 3270 3273 3279 3272
CONECT 3272 3266 3271 3276
CONECT 3273 3271 3274
CONECT 3274 3273 3275
CONECT 3275 3274 3277 3278 3276
CONECT 3276 3272 3275
CONECT 3277 3275
CONECT 3278 3275
CONECT 3279 3271
CONECT 3280 3265
CONECT 3281 3264
CONECT 3282 3258
CONECT 3283 3257
CONECT 3284 3256
CONECT 3285 3266
CONECT 3286 3270 3287
CONECT 3287 3286
END
