# Supplementary material for: A strategy to find novel candidate anti-Alzheimer’s disease drugs by constructing interaction networks between drug targets and natural compounds in medical plants
Source: PeerJ. 2018 May 11;6:e4756. doi: 10.7717/peerj.4756 (PMC5951129; doi:10.7717/peerj.4756)
Supplement: Data S1 — (A) Docking results of 30 proteins with TCM compounds (B) PDB coordinates (C) TCM_compounds_2D_structures (D) Top0.5%_TCM_compounds_3D_structures [file peerj-06-4756-s036.zip › Raw_Data/PDB coordinates/2afw.pdb]

REMARK   Accelrys Discovery Studio PDB file
REMARK   Created:  Wed Mar 07 16:24:32 �й���׼ʱ�� 2018
CRYST1  119.132  119.132  332.826  90.00  90.00 120.00 R32        
ATOM      1  N   ALA A  33      -6.479 -34.105  37.029  1.00 37.88           N1+
ATOM      2  CA  ALA A  33      -6.618 -32.641  36.685  1.00 37.11           C  
ATOM      3  C   ALA A  33      -7.055 -32.449  35.217  1.00 35.85           C  
ATOM      4  O   ALA A  33      -6.198 -32.333  34.330  1.00 37.67           O  
ATOM      5  CB  ALA A  33      -5.284 -31.950  36.936  1.00 37.21           C  
ATOM      6  N   SER A  34      -8.371 -32.372  34.982  1.00 32.45           N  
ATOM      7  CA  SER A  34      -8.959 -32.243  33.637  1.00 29.14           C  
ATOM      8  C   SER A  34      -8.366 -31.163  32.731  1.00 28.39           C  
ATOM      9  O   SER A  34      -8.063 -30.069  33.167  1.00 29.39           O  
ATOM     10  CB  SER A  34     -10.465 -31.977  33.718  1.00 27.72           C  
ATOM     11  OG  SER A  34     -11.020 -31.944  32.403  1.00 26.60           O  
ATOM     12  N   ALA A  35      -8.220 -31.488  31.460  1.00 26.16           N  
ATOM     13  CA  ALA A  35      -7.689 -30.517  30.517  1.00 26.25           C  
ATOM     14  C   ALA A  35      -8.847 -29.869  29.741  1.00 22.83           C  
ATOM     15  O   ALA A  35      -8.619 -29.358  28.642  1.00 21.67           O  
ATOM     16  CB  ALA A  35      -6.802 -31.207  29.538  1.00 26.25           C  
ATOM     17  N   TRP A  36     -10.071 -29.888  30.279  1.00 21.37           N  
ATOM     18  CA  TRP A  36     -11.178 -29.340  29.479  1.00 19.65           C  
ATOM     19  C   TRP A  36     -10.979 -27.854  29.065  1.00 18.35           C  
ATOM     20  O   TRP A  36     -11.428 -27.455  27.984  1.00 18.02           O  
ATOM     21  CB  TRP A  36     -12.564 -29.540  30.152  1.00 19.62           C  
ATOM     22  CG  TRP A  36     -12.841 -28.712  31.345  1.00 19.24           C  
ATOM     23  CD1 TRP A  36     -12.740 -29.095  32.658  1.00 18.67           C  
ATOM     24  CD2 TRP A  36     -13.292 -27.354  31.365  1.00 17.49           C  
ATOM     25  NE1 TRP A  36     -13.103 -28.067  33.486  1.00 18.72           N  
ATOM     26  CE2 TRP A  36     -13.444 -26.983  32.719  1.00 16.84           C  
ATOM     27  CE3 TRP A  36     -13.585 -26.410  30.366  1.00 17.69           C  
ATOM     28  CZ2 TRP A  36     -13.870 -25.724  33.108  1.00 18.72           C  
ATOM     29  CZ3 TRP A  36     -14.021 -25.139  30.765  1.00 17.11           C  
ATOM     30  CH2 TRP A  36     -14.155 -24.810  32.113  1.00 16.63           C  
ATOM     31  N   PRO A  37     -10.320 -27.051  29.908  1.00 18.45           N  
ATOM     32  CA  PRO A  37     -10.143 -25.655  29.474  1.00 17.86           C  
ATOM     33  C   PRO A  37      -9.274 -25.522  28.226  1.00 18.20           C  
ATOM     34  O   PRO A  37      -9.169 -24.411  27.667  1.00 18.20           O  
ATOM     35  CB  PRO A  37      -9.476 -24.982  30.673  1.00 18.39           C  
ATOM     36  CG  PRO A  37     -10.008 -25.806  31.859  1.00 19.00           C  
ATOM     37  CD  PRO A  37      -9.884 -27.232  31.302  1.00 18.27           C  
ATOM     38  N   GLU A  38      -8.615 -26.602  27.805  1.00 17.65           N  
ATOM     39  CA  GLU A  38      -7.798 -26.555  26.585  1.00 16.73           C  
ATOM     40  C   GLU A  38      -8.607 -26.920  25.351  1.00 16.78           C  
ATOM     41  O   GLU A  38      -8.124 -26.781  24.217  1.00 18.24           O  
ATOM     42  CB  GLU A  38      -6.586 -27.500  26.669  1.00 20.48           C  
ATOM     43  CG  GLU A  38      -5.519 -27.011  27.635  1.00 25.60           C  
ATOM     44  CD  GLU A  38      -4.317 -27.925  27.699  1.00 30.13           C  
ATOM     45  OE1 GLU A  38      -3.477 -27.874  26.795  1.00 35.03           O  
ATOM     46  OE2 GLU A  38      -4.227 -28.712  28.659  1.00 36.63           O  
ATOM     47  N   GLU A  39      -9.830 -27.414  25.556  1.00 17.07           N  
ATOM     48  CA  GLU A  39     -10.643 -27.829  24.404  1.00 16.96           C  
ATOM     49  C   GLU A  39     -10.840 -26.694  23.382  1.00 17.11           C  
ATOM     50  O   GLU A  39     -10.829 -26.946  22.158  1.00 17.39           O  
ATOM     51  CB  GLU A  39     -11.997 -28.349  24.854  1.00 18.15           C  
ATOM     52  CG  GLU A  39     -11.882 -29.763  25.513  1.00 18.21           C  
ATOM     53  CD  GLU A  39     -13.173 -30.218  26.147  1.00 21.68           C  
ATOM     54  OE1 GLU A  39     -14.261 -29.698  25.819  1.00 21.32           O  
ATOM     55  OE2 GLU A  39     -13.099 -31.147  26.987  1.00 23.67           O  
ATOM     56  N   LYS A  40     -10.989 -25.467  23.874  1.00 16.78           N  
ATOM     57  CA  LYS A  40     -11.187 -24.331  22.957  1.00 17.82           C  
ATOM     58  C   LYS A  40     -10.034 -24.190  21.961  1.00 17.58           C  
ATOM     59  O   LYS A  40     -10.237 -23.751  20.839  1.00 18.38           O  
ATOM     60  CB  LYS A  40     -11.319 -23.016  23.748  1.00 17.02           C  
ATOM     61  CG  LYS A  40     -10.166 -22.727  24.708  1.00 17.76           C  
ATOM     62  CD  LYS A  40     -10.405 -21.373  25.418  1.00 21.33           C  
ATOM     63  CE  LYS A  40      -9.439 -21.145  26.582  1.00 25.94           C  
ATOM     64  NZ  LYS A  40     -10.004 -21.789  27.895  1.00 26.19           N1+
ATOM     65  N   ASN A  41      -8.841 -24.615  22.344  1.00 17.43           N  
ATOM     66  CA  ASN A  41      -7.691 -24.482  21.455  1.00 18.01           C  
ATOM     67  C   ASN A  41      -7.737 -25.422  20.237  1.00 18.46           C  
ATOM     68  O   ASN A  41      -7.098 -25.161  19.207  1.00 20.22           O  
ATOM     69  CB  ASN A  41      -6.372 -24.747  22.240  1.00 21.51           C  
ATOM     70  CG  ASN A  41      -6.227 -23.864  23.481  1.00 24.08           C  
ATOM     71  OD1 ASN A  41      -5.563 -24.255  24.459  1.00 29.70           O  
ATOM     72  ND2 ASN A  41      -6.824 -22.665  23.451  1.00 27.47           N  
ATOM     73  N   TYR A  42      -8.481 -26.524  20.359  1.00 17.95           N  
ATOM     74  CA  TYR A  42      -8.573 -27.524  19.293  1.00 20.00           C  
ATOM     75  C   TYR A  42      -9.914 -27.542  18.622  1.00 17.85           C  
ATOM     76  O   TYR A  42     -10.110 -28.269  17.641  1.00 19.64           O  
ATOM     77  CB  TYR A  42      -8.309 -28.936  19.863  1.00 20.73           C  
ATOM     78  CG  TYR A  42      -6.936 -29.035  20.508  1.00 23.59           C  
ATOM     79  CD1 TYR A  42      -5.770 -28.973  19.733  1.00 27.50           C  
ATOM     80  CD2 TYR A  42      -6.802 -29.055  21.885  1.00 23.01           C  
ATOM     81  CE1 TYR A  42      -4.488 -28.908  20.333  1.00 27.02           C  
ATOM     82  CE2 TYR A  42      -5.542 -29.010  22.500  1.00 24.86           C  
ATOM     83  CZ  TYR A  42      -4.391 -28.922  21.722  1.00 28.45           C  
ATOM     84  OH  TYR A  42      -3.149 -28.776  22.321  1.00 31.24           O  
ATOM     85  N   HIS A  43     -10.846 -26.754  19.152  1.00 16.01           N  
ATOM     86  CA  HIS A  43     -12.190 -26.735  18.627  1.00 16.35           C  
ATOM     87  C   HIS A  43     -12.257 -26.332  17.168  1.00 18.20           C  
ATOM     88  O   HIS A  43     -11.635 -25.345  16.783  1.00 18.44           O  
ATOM     89  CB  HIS A  43     -13.047 -25.791  19.446  1.00 16.94           C  
ATOM     90  CG  HIS A  43     -14.491 -25.928  19.136  1.00 16.36           C  
ATOM     91  ND1 HIS A  43     -15.241 -24.982  18.464  1.00 19.85           N  
ATOM     92  CD2 HIS A  43     -15.328 -26.951  19.405  1.00 14.73           C  
ATOM     93  CE1 HIS A  43     -16.488 -25.425  18.335  1.00 14.58           C  
ATOM     94  NE2 HIS A  43     -16.559 -26.620  18.905  1.00 21.60           N  
ATOM     95  N   GLN A  44     -12.976 -27.107  16.363  1.00 18.41           N  
ATOM     96  CA  GLN A  44     -13.134 -26.825  14.935  1.00 20.03           C  
ATOM     97  C   GLN A  44     -14.592 -26.591  14.622  1.00 18.92           C  
ATOM     98  O   GLN A  44     -15.480 -27.116  15.266  1.00 19.87           O  
ATOM     99  CB  GLN A  44     -12.659 -28.001  14.069  1.00 22.15           C  
ATOM    100  CG  GLN A  44     -11.175 -28.349  14.228  1.00 26.16           C  
ATOM    101  CD  GLN A  44     -10.279 -27.163  13.977  1.00 31.64           C  
ATOM    102  OE1 GLN A  44     -10.479 -26.402  13.023  1.00 34.09           O  
ATOM    103  NE2 GLN A  44      -9.278 -26.989  14.835  1.00 33.13           N  
ATOM    104  N   PRO A  45     -14.865 -25.769  13.606  1.00 18.88           N  
ATOM    105  CA  PRO A  45     -16.283 -25.554  13.294  1.00 19.28           C  
ATOM    106  C   PRO A  45     -16.836 -26.704  12.437  1.00 19.50           C  
ATOM    107  O   PRO A  45     -16.068 -27.464  11.832  1.00 21.80           O  
ATOM    108  CB  PRO A  45     -16.250 -24.247  12.488  1.00 20.14           C  
ATOM    109  CG  PRO A  45     -14.965 -24.392  11.737  1.00 19.71           C  
ATOM    110  CD  PRO A  45     -13.979 -24.965  12.751  1.00 20.95           C  
ATOM    111  N   ALA A  46     -18.148 -26.830  12.442  1.00 19.21           N  
ATOM    112  CA  ALA A  46     -18.830 -27.798  11.569  1.00 20.12           C  
ATOM    113  C   ALA A  46     -19.417 -26.851  10.506  1.00 19.90           C  
ATOM    114  O   ALA A  46     -20.463 -26.211  10.714  1.00 20.36           O  
ATOM    115  CB  ALA A  46     -19.923 -28.529  12.339  1.00 21.38           C  
ATOM    116  N   ILE A  47     -18.750 -26.814   9.362  1.00 21.58           N  
ATOM    117  CA  ILE A  47     -19.097 -25.885   8.282  1.00 21.74           C  
ATOM    118  C   ILE A  47     -20.406 -26.174   7.549  1.00 23.09           C  
ATOM    119  O   ILE A  47     -20.712 -27.321   7.206  1.00 24.36           O  
ATOM    120  CB  ILE A  47     -17.896 -25.782   7.318  1.00 22.40           C  
ATOM    121  CG1 ILE A  47     -16.698 -25.206   8.093  1.00 22.62           C  
ATOM    122  CG2 ILE A  47     -18.215 -24.877   6.134  1.00 24.36           C  
ATOM    123  CD1 ILE A  47     -15.355 -25.359   7.398  1.00 23.94           C  
ATOM    124  N   LEU A  48     -21.186 -25.121   7.325  1.00 22.20           N  
ATOM    125  CA  LEU A  48     -22.480 -25.257   6.662  1.00 22.90           C  
ATOM    126  C   LEU A  48     -22.309 -25.374   5.151  1.00 23.19           C  
ATOM    127  O   LEU A  48     -21.503 -24.674   4.558  1.00 22.80           O  
ATOM    128  CB  LEU A  48     -23.383 -24.042   6.933  1.00 23.75           C  
ATOM    129  CG  LEU A  48     -23.706 -23.569   8.353  1.00 27.21           C  
ATOM    130  CD1 LEU A  48     -25.004 -22.722   8.323  1.00 23.92           C  
ATOM    131  CD2 LEU A  48     -23.842 -24.758   9.309  1.00 27.42           C  
ATOM    132  N   ASN A  49     -23.077 -26.273   4.541  1.00 23.84           N  
ATOM    133  CA  ASN A  49     -23.023 -26.427   3.092  1.00 23.04           C  
ATOM    134  C   ASN A  49     -23.891 -25.349   2.456  1.00 21.58           C  
ATOM    135  O   ASN A  49     -24.555 -24.575   3.154  1.00 21.62           O  
ATOM    136  CB  ASN A  49     -23.464 -27.863   2.657  1.00 24.79           C  
ATOM    137  CG  ASN A  49     -24.904 -28.204   3.011  1.00 25.36           C  
ATOM    138  OD1 ASN A  49     -25.754 -27.342   3.151  1.00 26.67           O  
ATOM    139  ND2 ASN A  49     -25.190 -29.513   3.115  1.00 29.83           N  
ATOM    140  N   SER A  50     -23.902 -25.293   1.122  1.00 22.28           N  
ATOM    141  CA  SER A  50     -24.683 -24.253   0.430  1.00 22.87           C  
ATOM    142  C   SER A  50     -26.155 -24.205   0.756  1.00 23.38           C  
ATOM    143  O   SER A  50     -26.742 -23.137   0.896  1.00 23.53           O  
ATOM    144  CB  SER A  50     -24.525 -24.394  -1.091  1.00 22.31           C  
ATOM    145  OG  SER A  50     -23.173 -24.375  -1.439  1.00 25.64           O  
ATOM    146  N   SER A  51     -26.801 -25.364   0.858  1.00 23.77           N  
ATOM    147  CA  SER A  51     -28.207 -25.339   1.173  1.00 24.03           C  
ATOM    148  C   SER A  51     -28.444 -24.739   2.563  1.00 22.61           C  
ATOM    149  O   SER A  51     -29.406 -23.982   2.788  1.00 22.95           O  
ATOM    150  CB  SER A  51     -28.773 -26.766   1.082  1.00 25.85           C  
ATOM    151  OG  SER A  51     -30.061 -26.831   1.668  1.00 33.70           O  
ATOM    152  N   ALA A  52     -27.567 -25.068   3.500  1.00 23.44           N  
ATOM    153  CA  ALA A  52     -27.708 -24.556   4.854  1.00 22.23           C  
ATOM    154  C   ALA A  52     -27.441 -23.046   4.877  1.00 20.40           C  
ATOM    155  O   ALA A  52     -28.099 -22.320   5.605  1.00 21.80           O  
ATOM    156  CB  ALA A  52     -26.746 -25.293   5.810  1.00 21.91           C  
ATOM    157  N   LEU A  53     -26.482 -22.587   4.081  1.00 20.78           N  
ATOM    158  CA  LEU A  53     -26.182 -21.153   4.057  1.00 19.75           C  
ATOM    159  C   LEU A  53     -27.390 -20.410   3.497  1.00 20.49           C  
ATOM    160  O   LEU A  53     -27.774 -19.362   3.996  1.00 20.39           O  
ATOM    161  CB  LEU A  53     -24.932 -20.870   3.220  1.00 18.35           C  
ATOM    162  CG  LEU A  53     -23.654 -21.385   3.863  1.00 19.84           C  
ATOM    163  CD1 LEU A  53     -22.509 -21.250   2.889  1.00 20.21           C  
ATOM    164  CD2 LEU A  53     -23.357 -20.548   5.113  1.00 20.03           C  
ATOM    165  N   ARG A  54     -28.011 -20.965   2.451  1.00 21.49           N  
ATOM    166  CA  ARG A  54     -29.198 -20.312   1.928  1.00 22.58           C  
ATOM    167  C   ARG A  54     -30.284 -20.255   2.998  1.00 21.40           C  
ATOM    168  O   ARG A  54     -30.997 -19.274   3.123  1.00 21.95           O  
ATOM    169  CB  ARG A  54     -29.727 -21.057   0.693  1.00 23.16           C  
ATOM    170  CG  ARG A  54     -28.845 -20.931  -0.489  1.00 29.03           C  
ATOM    171  CD  ARG A  54     -29.525 -21.409  -1.773  1.00 32.01           C  
ATOM    172  NE  ARG A  54     -28.463 -21.908  -2.633  1.00 37.58           N  
ATOM    173  CZ  ARG A  54     -28.084 -23.177  -2.659  1.00 38.53           C  
ATOM    174  NH1 ARG A  54     -28.702 -24.061  -1.895  1.00 40.93           N  
ATOM    175  NH2 ARG A  54     -27.062 -23.553  -3.413  1.00 41.99           N  
ATOM    176  N   GLN A  55     -30.431 -21.329   3.776  1.00 21.26           N  
ATOM    177  CA  GLN A  55     -31.449 -21.334   4.817  1.00 22.47           C  
ATOM    178  C   GLN A  55     -31.211 -20.227   5.853  1.00 21.31           C  
ATOM    179  O   GLN A  55     -32.124 -19.506   6.233  1.00 20.36           O  
ATOM    180  CB  GLN A  55     -31.481 -22.707   5.497  1.00 26.42           C  
ATOM    181  CG  GLN A  55     -32.499 -22.817   6.595  1.00 32.97           C  
ATOM    182  CD  GLN A  55     -32.380 -24.129   7.350  1.00 38.04           C  
ATOM    183  OE1 GLN A  55     -32.180 -24.141   8.567  1.00 40.74           O  
ATOM    184  NE2 GLN A  55     -32.489 -25.244   6.624  1.00 39.10           N  
ATOM    185  N   ILE A  56     -29.965 -20.067   6.283  1.00 20.50           N  
ATOM    186  CA  ILE A  56     -29.681 -19.037   7.258  1.00 21.23           C  
ATOM    187  C   ILE A  56     -29.904 -17.641   6.671  1.00 19.20           C  
ATOM    188  O   ILE A  56     -30.481 -16.771   7.330  1.00 19.94           O  
ATOM    189  CB  ILE A  56     -28.244 -19.185   7.785  1.00 21.89           C  
ATOM    190  CG1 ILE A  56     -28.080 -20.589   8.389  1.00 22.26           C  
ATOM    191  CG2 ILE A  56     -27.964 -18.120   8.846  1.00 24.32           C  
ATOM    192  CD1 ILE A  56     -29.245 -20.979   9.326  1.00 25.51           C  
ATOM    193  N   ALA A  57     -29.470 -17.428   5.427  1.00 19.89           N  
ATOM    194  CA  ALA A  57     -29.675 -16.123   4.810  1.00 20.87           C  
ATOM    195  C   ALA A  57     -31.150 -15.796   4.757  1.00 21.98           C  
ATOM    196  O   ALA A  57     -31.562 -14.677   5.026  1.00 21.13           O  
ATOM    197  CB  ALA A  57     -29.067 -16.098   3.383  1.00 19.93           C  
ATOM    198  N   GLU A  58     -31.973 -16.785   4.406  1.00 21.09           N  
ATOM    199  CA  GLU A  58     -33.406 -16.554   4.336  1.00 23.92           C  
ATOM    200  C   GLU A  58     -34.102 -16.466   5.693  1.00 23.06           C  
ATOM    201  O   GLU A  58     -35.203 -15.905   5.786  1.00 24.48           O  
ATOM    202  CB  GLU A  58     -34.057 -17.697   3.538  1.00 26.05           C  
ATOM    203  CG  GLU A  58     -33.680 -17.710   2.084  1.00 33.71           C  
ATOM    204  CD  GLU A  58     -34.164 -16.458   1.367  1.00 38.07           C  
ATOM    205  OE1 GLU A  58     -35.315 -16.038   1.634  1.00 41.43           O  
ATOM    206  OE2 GLU A  58     -33.403 -15.902   0.539  1.00 42.18           O  
ATOM    207  N   GLY A  59     -33.447 -16.958   6.752  1.00 20.44           N  
ATOM    208  CA  GLY A  59     -34.095 -17.006   8.063  1.00 22.11           C  
ATOM    209  C   GLY A  59     -33.959 -15.811   8.982  1.00 20.98           C  
ATOM    210  O   GLY A  59     -34.500 -15.804  10.106  1.00 21.95           O  
ATOM    211  N   THR A  60     -33.215 -14.802   8.524  1.00 20.97           N  
ATOM    212  CA  THR A  60     -33.056 -13.599   9.309  1.00 19.26           C  
ATOM    213  C   THR A  60     -33.773 -12.475   8.559  1.00 19.28           C  
ATOM    214  O   THR A  60     -33.763 -12.431   7.314  1.00 21.96           O  
ATOM    215  CB  THR A  60     -31.530 -13.260   9.527  1.00 18.82           C  
ATOM    216  OG1 THR A  60     -31.411 -12.077  10.336  1.00 18.75           O  
ATOM    217  CG2 THR A  60     -30.803 -13.104   8.197  1.00 19.38           C  
ATOM    218  N   SER A  61     -34.365 -11.555   9.302  1.00 18.23           N  
ATOM    219  CA  SER A  61     -35.131 -10.471   8.694  1.00 19.14           C  
ATOM    220  C   SER A  61     -34.666  -9.136   9.209  1.00 18.70           C  
ATOM    221  O   SER A  61     -34.920  -8.785  10.364  1.00 18.73           O  
ATOM    222  CB  SER A  61     -36.604 -10.630   9.052  1.00 20.12           C  
ATOM    223  OG  SER A  61     -37.345  -9.499   8.664  1.00 22.75           O  
ATOM    224  N   ILE A  62     -34.012  -8.374   8.335  1.00 18.63           N  
ATOM    225  CA  ILE A  62     -33.506  -7.086   8.781  1.00 18.58           C  
ATOM    226  C   ILE A  62     -34.636  -6.127   9.103  1.00 19.09           C  
ATOM    227  O   ILE A  62     -34.520  -5.304  10.008  1.00 17.37           O  
ATOM    228  CB  ILE A  62     -32.516  -6.490   7.729  1.00 16.73           C  
ATOM    229  CG1 ILE A  62     -31.867  -5.211   8.280  1.00 17.13           C  
ATOM    230  CG2 ILE A  62     -33.255  -6.159   6.411  1.00 18.67           C  
ATOM    231  CD1 ILE A  62     -30.928  -5.460   9.506  1.00 17.39           C  
ATOM    232  N   SER A  63     -35.758  -6.230   8.399  1.00 20.73           N  
ATOM    233  CA  SER A  63     -36.873  -5.323   8.720  1.00 21.26           C  
ATOM    234  C   SER A  63     -37.537  -5.647  10.082  1.00 21.42           C  
ATOM    235  O   SER A  63     -37.927  -4.737  10.838  1.00 20.48           O  
ATOM    236  CB  SER A  63     -37.940  -5.368   7.613  1.00 23.12           C  
ATOM    237  OG  SER A  63     -38.490  -6.676   7.558  1.00 27.23           O  
ATOM    238  N   GLU A  64     -37.654  -6.928  10.397  1.00 20.81           N  
ATOM    239  CA  GLU A  64     -38.211  -7.321  11.694  1.00 21.85           C  
ATOM    240  C   GLU A  64     -37.247  -6.882  12.799  1.00 19.95           C  
ATOM    241  O   GLU A  64     -37.675  -6.381  13.827  1.00 20.36           O  
ATOM    242  CB  GLU A  64     -38.435  -8.832  11.744  1.00 24.97           C  
ATOM    243  CG  GLU A  64     -39.628  -9.283  10.912  1.00 32.89           C  
ATOM    244  CD  GLU A  64     -40.934  -8.871  11.540  1.00 36.71           C  
ATOM    245  OE1 GLU A  64     -41.274  -9.447  12.599  1.00 40.05           O  
ATOM    246  OE2 GLU A  64     -41.621  -7.973  10.994  1.00 40.30           O  
ATOM    247  N   MET A  65     -35.938  -7.049  12.580  1.00 17.21           N  
ATOM    248  CA  MET A  65     -34.995  -6.594  13.600  1.00 17.41           C  
ATOM    249  C   MET A  65     -35.124  -5.097  13.789  1.00 16.17           C  
ATOM    250  O   MET A  65     -35.132  -4.610  14.897  1.00 18.00           O  
ATOM    251  CB  MET A  65     -33.529  -6.881  13.200  1.00 17.35           C  
ATOM    252  CG  MET A  65     -32.528  -6.425  14.270  1.00 16.59           C  
ATOM    253  SD  MET A  65     -30.845  -6.188  13.593  1.00 18.29           S  
ATOM    254  CE  MET A  65     -31.074  -4.497  12.906  1.00 20.67           C  
ATOM    255  N   TRP A  66     -35.218  -4.374  12.677  1.00 17.48           N  
ATOM    256  CA  TRP A  66     -35.288  -2.934  12.718  1.00 17.40           C  
ATOM    257  C   TRP A  66     -36.455  -2.438  13.587  1.00 18.52           C  
ATOM    258  O   TRP A  66     -36.288  -1.617  14.483  1.00 17.94           O  
ATOM    259  CB  TRP A  66     -35.429  -2.374  11.293  1.00 17.88           C  
ATOM    260  CG  TRP A  66     -34.748  -1.043  11.125  1.00 16.87           C  
ATOM    261  CD1 TRP A  66     -35.253   0.211  11.386  1.00 17.17           C  
ATOM    262  CD2 TRP A  66     -33.412  -0.851  10.659  1.00 17.16           C  
ATOM    263  NE1 TRP A  66     -34.301   1.176  11.106  1.00 17.40           N  
ATOM    264  CE2 TRP A  66     -33.164   0.546  10.656  1.00 17.04           C  
ATOM    265  CE3 TRP A  66     -32.400  -1.731  10.243  1.00 18.04           C  
ATOM    266  CZ2 TRP A  66     -31.928   1.091  10.248  1.00 20.31           C  
ATOM    267  CZ3 TRP A  66     -31.188  -1.196   9.840  1.00 20.05           C  
ATOM    268  CH2 TRP A  66     -30.961   0.212   9.849  1.00 20.24           C  
ATOM    269  N   GLN A  67     -37.634  -2.989  13.318  1.00 18.44           N  
ATOM    270  CA  GLN A  67     -38.810  -2.552  14.038  1.00 19.95           C  
ATOM    271  C   GLN A  67     -38.916  -3.088  15.458  1.00 17.65           C  
ATOM    272  O   GLN A  67     -39.228  -2.349  16.383  1.00 19.25           O  
ATOM    273  CB  GLN A  67     -40.025  -2.994  13.218  1.00 21.77           C  
ATOM    274  CG  GLN A  67     -41.378  -2.726  13.877  1.00 28.39           C  
ATOM    275  CD  GLN A  67     -42.507  -3.377  13.087  1.00 32.84           C  
ATOM    276  OE1 GLN A  67     -42.874  -2.905  12.012  1.00 36.53           O  
ATOM    277  NE2 GLN A  67     -43.042  -4.489  13.610  1.00 35.90           N  
ATOM    278  N   ASN A  68     -38.591  -4.357  15.630  1.00 19.19           N  
ATOM    279  CA  ASN A  68     -38.811  -4.995  16.904  1.00 19.22           C  
ATOM    280  C   ASN A  68     -37.699  -5.022  17.895  1.00 19.02           C  
ATOM    281  O   ASN A  68     -37.955  -5.053  19.095  1.00 19.52           O  
ATOM    282  CB  ASN A  68     -39.314  -6.433  16.686  1.00 20.89           C  
ATOM    283  CG  ASN A  68     -40.573  -6.473  15.837  1.00 23.39           C  
ATOM    284  OD1 ASN A  68     -41.432  -5.604  15.960  1.00 24.42           O  
ATOM    285  ND2 ASN A  68     -40.687  -7.468  14.998  1.00 22.75           N  
ATOM    286  N   ASP A  69     -36.462  -4.967  17.394  1.00 19.50           N  
ATOM    287  CA  ASP A  69     -35.307  -5.036  18.280  1.00 18.93           C  
ATOM    288  C   ASP A  69     -34.478  -3.754  18.337  1.00 18.12           C  
ATOM    289  O   ASP A  69     -34.032  -3.349  19.418  1.00 19.14           O  
ATOM    290  CB  ASP A  69     -34.433  -6.214  17.843  1.00 18.76           C  
ATOM    291  CG  ASP A  69     -34.997  -7.550  18.338  1.00 21.49           C  
ATOM    292  OD1 ASP A  69     -35.016  -8.537  17.609  1.00 26.50           O  
ATOM    293  OD2 ASP A  69     -35.406  -7.572  19.491  1.00 23.23           O  
ATOM    294  N   LEU A  70     -34.339  -3.080  17.194  1.00 17.39           N  
ATOM    295  CA  LEU A  70     -33.531  -1.868  17.153  1.00 16.39           C  
ATOM    296  C   LEU A  70     -34.215  -0.574  17.555  1.00 17.46           C  
ATOM    297  O   LEU A  70     -33.746   0.131  18.444  1.00 17.37           O  
ATOM    298  CB  LEU A  70     -32.925  -1.707  15.751  1.00 17.02           C  
ATOM    299  CG  LEU A  70     -32.156  -0.416  15.518  1.00 15.14           C  
ATOM    300  CD1 LEU A  70     -30.891  -0.440  16.388  1.00 16.01           C  
ATOM    301  CD2 LEU A  70     -31.771  -0.318  14.028  1.00 18.28           C  
ATOM    302  N   GLN A  71     -35.373  -0.280  16.958  1.00 18.71           N  
ATOM    303  CA  GLN A  71     -35.987   1.000  17.255  1.00 18.70           C  
ATOM    304  C   GLN A  71     -36.246   1.259  18.738  1.00 18.29           C  
ATOM    305  O   GLN A  71     -36.070   2.389  19.202  1.00 19.43           O  
ATOM    306  CB  GLN A  71     -37.244   1.207  16.359  1.00 19.50           C  
ATOM    307  CG  GLN A  71     -36.855   1.591  14.909  1.00 21.66           C  
ATOM    308  CD  GLN A  71     -38.055   1.760  13.974  1.00 24.83           C  
ATOM    309  OE1 GLN A  71     -39.125   1.199  14.233  1.00 27.21           O  
ATOM    310  NE2 GLN A  71     -37.876   2.515  12.875  1.00 24.55           N  
ATOM    311  N   PRO A  72     -36.668   0.232  19.516  1.00 18.90           N  
ATOM    312  CA  PRO A  72     -36.901   0.499  20.936  1.00 18.82           C  
ATOM    313  C   PRO A  72     -35.647   0.884  21.703  1.00 19.72           C  
ATOM    314  O   PRO A  72     -35.735   1.451  22.805  1.00 19.77           O  
ATOM    315  CB  PRO A  72     -37.504  -0.815  21.460  1.00 20.36           C  
ATOM    316  CG  PRO A  72     -38.225  -1.362  20.269  1.00 20.12           C  
ATOM    317  CD  PRO A  72     -37.241  -1.076  19.115  1.00 19.25           C  
ATOM    318  N   LEU A  73     -34.477   0.590  21.118  1.00 17.51           N  
ATOM    319  CA  LEU A  73     -33.214   0.939  21.782  1.00 18.09           C  
ATOM    320  C   LEU A  73     -32.651   2.283  21.350  1.00 17.48           C  
ATOM    321  O   LEU A  73     -31.669   2.755  21.919  1.00 19.47           O  
ATOM    322  CB  LEU A  73     -32.122  -0.131  21.511  1.00 16.52           C  
ATOM    323  CG  LEU A  73     -32.389  -1.475  22.186  1.00 19.08           C  
ATOM    324  CD1 LEU A  73     -31.419  -2.532  21.644  1.00 20.39           C  
ATOM    325  CD2 LEU A  73     -32.252  -1.284  23.741  1.00 20.33           C  
ATOM    326  N   LEU A  74     -33.251   2.892  20.338  1.00 18.82           N  
ATOM    327  CA  LEU A  74     -32.737   4.161  19.855  1.00 18.21           C  
ATOM    328  C   LEU A  74     -33.263   5.287  20.721  1.00 19.22           C  
ATOM    329  O   LEU A  74     -34.026   6.171  20.277  1.00 19.76           O  
ATOM    330  CB  LEU A  74     -33.104   4.330  18.391  1.00 18.30           C  
ATOM    331  CG  LEU A  74     -32.347   3.364  17.466  1.00 18.69           C  
ATOM    332  CD1 LEU A  74     -32.883   3.526  16.022  1.00 20.52           C  
ATOM    333  CD2 LEU A  74     -30.838   3.620  17.518  1.00 20.26           C  
ATOM    334  N   ILE A  75     -32.823   5.236  21.969  1.00 18.28           N  
ATOM    335  CA  ILE A  75     -33.193   6.179  23.010  1.00 18.73           C  
ATOM    336  C   ILE A  75     -31.982   6.511  23.877  1.00 19.03           C  
ATOM    337  O   ILE A  75     -30.980   5.782  23.878  1.00 19.31           O  
ATOM    338  CB  ILE A  75     -34.278   5.568  23.954  1.00 20.34           C  
ATOM    339  CG1 ILE A  75     -33.765   4.268  24.607  1.00 21.23           C  
ATOM    340  CG2 ILE A  75     -35.559   5.273  23.160  1.00 22.26           C  
ATOM    341  CD1 ILE A  75     -34.768   3.591  25.569  1.00 22.29           C  
ATOM    342  N   GLU A  76     -32.062   7.621  24.597  1.00 18.76           N  
ATOM    343  CA  GLU A  76     -31.019   8.014  25.524  1.00 18.56           C  
ATOM    344  C   GLU A  76     -31.002   6.974  26.636  1.00 18.84           C  
ATOM    345  O   GLU A  76     -32.033   6.751  27.280  1.00 19.78           O  
ATOM    346  CB  GLU A  76     -31.340   9.394  26.088  1.00 21.62           C  
ATOM    347  CG  GLU A  76     -30.330   9.904  27.041  1.00 25.22           C  
ATOM    348  CD  GLU A  76     -30.592  11.369  27.369  1.00 27.88           C  
ATOM    349  OE1 GLU A  76     -31.755  11.818  27.233  1.00 28.43           O  
ATOM    350  OE2 GLU A  76     -29.655  12.056  27.779  1.00 28.32           O  
ATOM    351  N   ARG A  77     -29.847   6.337  26.875  1.00 15.96           N  
ATOM    352  CA  ARG A  77     -29.819   5.241  27.857  1.00 16.64           C  
ATOM    353  C   ARG A  77     -28.479   5.186  28.592  1.00 17.91           C  
ATOM    354  O   ARG A  77     -27.878   4.115  28.736  1.00 17.78           O  
ATOM    355  CB  ARG A  77     -30.153   3.912  27.130  1.00 16.43           C  
ATOM    356  CG  ARG A  77     -29.253   3.635  25.910  1.00 16.45           C  
ATOM    357  CD  ARG A  77     -29.741   2.480  25.015  1.00 14.60           C  
ATOM    358  NE  ARG A  77     -28.678   2.159  24.058  1.00 14.76           N  
ATOM    359  CZ  ARG A  77     -28.402   2.899  22.988  1.00 15.49           C  
ATOM    360  NH1 ARG A  77     -29.136   3.984  22.713  1.00 16.07           N  
ATOM    361  NH2 ARG A  77     -27.330   2.614  22.243  1.00 15.90           N  
ATOM    362  N   TYR A  78     -28.015   6.335  29.084  1.00 17.74           N  
ATOM    363  CA  TYR A  78     -26.763   6.361  29.831  1.00 17.04           C  
ATOM    364  C   TYR A  78     -27.031   5.678  31.186  1.00 18.19           C  
ATOM    365  O   TYR A  78     -28.169   5.566  31.637  1.00 19.19           O  
ATOM    366  CB  TYR A  78     -26.220   7.805  29.976  1.00 18.30           C  
ATOM    367  CG  TYR A  78     -27.118   8.770  30.707  1.00 20.20           C  
ATOM    368  CD1 TYR A  78     -27.982   9.626  30.017  1.00 22.19           C  
ATOM    369  CD2 TYR A  78     -27.067   8.844  32.098  1.00 22.13           C  
ATOM    370  CE1 TYR A  78     -28.776  10.555  30.725  1.00 21.48           C  
ATOM    371  CE2 TYR A  78     -27.844   9.742  32.796  1.00 23.88           C  
ATOM    372  CZ  TYR A  78     -28.687  10.586  32.108  1.00 24.21           C  
ATOM    373  OH  TYR A  78     -29.453  11.461  32.866  1.00 27.64           O  
ATOM    374  N   PRO A  79     -25.980   5.187  31.842  1.00 18.93           N  
ATOM    375  CA  PRO A  79     -26.215   4.499  33.114  1.00 20.05           C  
ATOM    376  C   PRO A  79     -27.036   5.262  34.155  1.00 20.71           C  
ATOM    377  O   PRO A  79     -26.822   6.462  34.398  1.00 21.65           O  
ATOM    378  CB  PRO A  79     -24.788   4.160  33.607  1.00 20.09           C  
ATOM    379  CG  PRO A  79     -23.971   4.162  32.386  1.00 19.72           C  
ATOM    380  CD  PRO A  79     -24.549   5.377  31.598  1.00 18.40           C  
ATOM    381  N   GLY A  80     -28.006   4.554  34.728  1.00 21.25           N  
ATOM    382  CA  GLY A  80     -28.855   5.123  35.767  1.00 21.59           C  
ATOM    383  C   GLY A  80     -30.039   5.907  35.250  1.00 23.98           C  
ATOM    384  O   GLY A  80     -30.913   6.297  36.040  1.00 25.40           O  
ATOM    385  N   SER A  81     -30.106   6.127  33.937  1.00 22.68           N  
ATOM    386  CA  SER A  81     -31.206   6.894  33.366  1.00 22.69           C  
ATOM    387  C   SER A  81     -32.461   6.054  33.182  1.00 21.99           C  
ATOM    388  O   SER A  81     -32.434   4.821  33.194  1.00 21.24           O  
ATOM    389  CB  SER A  81     -30.800   7.444  31.983  1.00 21.37           C  
ATOM    390  OG  SER A  81     -30.667   6.365  31.054  1.00 19.92           O  
ATOM    391  N   PRO A  82     -33.607   6.719  32.979  1.00 24.24           N  
ATOM    392  CA  PRO A  82     -34.831   5.948  32.775  1.00 22.90           C  
ATOM    393  C   PRO A  82     -34.693   5.091  31.514  1.00 22.65           C  
ATOM    394  O   PRO A  82     -35.298   4.007  31.389  1.00 22.44           O  
ATOM    395  CB  PRO A  82     -35.904   7.034  32.594  1.00 25.17           C  
ATOM    396  CG  PRO A  82     -35.375   8.195  33.356  1.00 25.93           C  
ATOM    397  CD  PRO A  82     -33.879   8.165  33.077  1.00 25.21           C  
ATOM    398  N   GLY A  83     -33.916   5.601  30.555  1.00 20.45           N  
ATOM    399  CA  GLY A  83     -33.734   4.891  29.298  1.00 20.15           C  
ATOM    400  C   GLY A  83     -32.918   3.623  29.502  1.00 18.06           C  
ATOM    401  O   GLY A  83     -33.084   2.633  28.796  1.00 18.74           O  
ATOM    402  N   SER A  84     -31.998   3.677  30.444  1.00 19.12           N  
ATOM    403  CA  SER A  84     -31.213   2.467  30.730  1.00 18.90           C  
ATOM    404  C   SER A  84     -32.167   1.387  31.207  1.00 20.03           C  
ATOM    405  O   SER A  84     -32.083   0.224  30.792  1.00 19.09           O  
ATOM    406  CB  SER A  84     -30.177   2.755  31.821  1.00 21.85           C  
ATOM    407  OG  SER A  84     -29.492   1.547  32.130  1.00 21.87           O  
ATOM    408  N   TYR A  85     -33.089   1.761  32.103  1.00 20.56           N  
ATOM    409  CA  TYR A  85     -34.043   0.774  32.588  1.00 21.85           C  
ATOM    410  C   TYR A  85     -34.932   0.245  31.438  1.00 21.18           C  
ATOM    411  O   TYR A  85     -35.175  -0.965  31.313  1.00 20.47           O  
ATOM    412  CB  TYR A  85     -34.903   1.426  33.678  1.00 23.33           C  
ATOM    413  CG  TYR A  85     -35.948   0.505  34.238  1.00 29.25           C  
ATOM    414  CD1 TYR A  85     -35.616  -0.436  35.198  1.00 31.34           C  
ATOM    415  CD2 TYR A  85     -37.265   0.550  33.778  1.00 30.97           C  
ATOM    416  CE1 TYR A  85     -36.580  -1.321  35.704  1.00 34.34           C  
ATOM    417  CE2 TYR A  85     -38.234  -0.338  34.269  1.00 32.82           C  
ATOM    418  CZ  TYR A  85     -37.884  -1.258  35.234  1.00 33.99           C  
ATOM    419  OH  TYR A  85     -38.846  -2.091  35.788  1.00 37.44           O  
ATOM    420  N   ALA A  86     -35.424   1.144  30.582  1.00 19.88           N  
ATOM    421  CA  ALA A  86     -36.272   0.729  29.473  1.00 20.30           C  
ATOM    422  C   ALA A  86     -35.524  -0.196  28.503  1.00 19.30           C  
ATOM    423  O   ALA A  86     -36.066  -1.170  28.004  1.00 19.35           O  
ATOM    424  CB  ALA A  86     -36.795   1.961  28.732  1.00 19.37           C  
ATOM    425  N   ALA A  87     -34.249   0.114  28.258  1.00 18.95           N  
ATOM    426  CA  ALA A  87     -33.434  -0.698  27.347  1.00 18.27           C  
ATOM    427  C   ALA A  87     -33.223  -2.086  27.935  1.00 17.63           C  
ATOM    428  O   ALA A  87     -33.318  -3.083  27.251  1.00 17.20           O  
ATOM    429  CB  ALA A  87     -32.050   0.005  27.113  1.00 17.95           C  
ATOM    430  N   ARG A  88     -32.931  -2.129  29.224  1.00 18.29           N  
ATOM    431  CA  ARG A  88     -32.733  -3.414  29.897  1.00 19.57           C  
ATOM    432  C   ARG A  88     -34.041  -4.245  29.856  1.00 19.15           C  
ATOM    433  O   ARG A  88     -34.024  -5.464  29.584  1.00 19.38           O  
ATOM    434  CB  ARG A  88     -32.266  -3.130  31.325  1.00 20.36           C  
ATOM    435  CG  ARG A  88     -31.906  -4.323  32.150  1.00 25.01           C  
ATOM    436  CD  ARG A  88     -30.947  -3.869  33.292  1.00 25.54           C  
ATOM    437  NE  ARG A  88     -31.622  -2.982  34.247  1.00 25.09           N  
ATOM    438  CZ  ARG A  88     -31.387  -1.685  34.390  1.00 25.62           C  
ATOM    439  NH1 ARG A  88     -30.476  -1.079  33.646  1.00 25.76           N  
ATOM    440  NH2 ARG A  88     -32.088  -0.968  35.279  1.00 28.66           N  
ATOM    441  N   GLN A  89     -35.181  -3.598  30.094  1.00 20.05           N  
ATOM    442  CA  GLN A  89     -36.467  -4.330  30.046  1.00 21.85           C  
ATOM    443  C   GLN A  89     -36.761  -4.861  28.655  1.00 20.37           C  
ATOM    444  O   GLN A  89     -37.231  -5.983  28.462  1.00 20.43           O  
ATOM    445  CB  GLN A  89     -37.608  -3.429  30.526  1.00 25.00           C  
ATOM    446  CG  GLN A  89     -37.440  -3.008  31.982  1.00 32.38           C  
ATOM    447  CD  GLN A  89     -37.173  -4.192  32.921  1.00 37.41           C  
ATOM    448  OE1 GLN A  89     -38.002  -5.095  33.055  1.00 39.53           O  
ATOM    449  NE2 GLN A  89     -36.006  -4.187  33.570  1.00 40.23           N  
ATOM    450  N   HIS A  90     -36.445  -4.058  27.658  1.00 18.04           N  
ATOM    451  CA  HIS A  90     -36.636  -4.439  26.285  1.00 18.06           C  
ATOM    452  C   HIS A  90     -35.775  -5.667  25.928  1.00 17.39           C  
ATOM    453  O   HIS A  90     -36.240  -6.641  25.337  1.00 17.51           O  
ATOM    454  CB  HIS A  90     -36.263  -3.253  25.367  1.00 17.31           C  
ATOM    455  CG  HIS A  90     -36.106  -3.634  23.923  1.00 19.69           C  
ATOM    456  ND1 HIS A  90     -37.161  -4.052  23.136  1.00 20.95           N  
ATOM    457  CD2 HIS A  90     -35.014  -3.642  23.114  1.00 19.86           C  
ATOM    458  CE1 HIS A  90     -36.737  -4.292  21.909  1.00 21.17           C  
ATOM    459  NE2 HIS A  90     -35.433  -4.048  21.866  1.00 21.97           N  
ATOM    460  N   ILE A  91     -34.492  -5.597  26.275  1.00 17.89           N  
ATOM    461  CA  ILE A  91     -33.598  -6.698  25.981  1.00 17.31           C  
ATOM    462  C   ILE A  91     -34.075  -7.976  26.670  1.00 18.44           C  
ATOM    463  O   ILE A  91     -34.131  -9.020  26.044  1.00 18.73           O  
ATOM    464  CB  ILE A  91     -32.170  -6.308  26.416  1.00 17.03           C  
ATOM    465  CG1 ILE A  91     -31.665  -5.219  25.436  1.00 17.31           C  
ATOM    466  CG2 ILE A  91     -31.231  -7.511  26.373  1.00 17.96           C  
ATOM    467  CD1 ILE A  91     -30.368  -4.511  25.886  1.00 18.78           C  
ATOM    468  N   MET A  92     -34.450  -7.870  27.940  1.00 19.90           N  
ATOM    469  CA  MET A  92     -34.896  -9.056  28.665  1.00 21.38           C  
ATOM    470  C   MET A  92     -36.186  -9.630  28.097  1.00 21.93           C  
ATOM    471  O   MET A  92     -36.311 -10.864  27.941  1.00 22.26           O  
ATOM    472  CB  MET A  92     -35.066  -8.731  30.142  1.00 23.00           C  
ATOM    473  CG  MET A  92     -33.755  -8.435  30.820  1.00 27.45           C  
ATOM    474  SD  MET A  92     -33.984  -7.987  32.542  1.00 34.14           S  
ATOM    475  CE  MET A  92     -33.986  -9.591  33.339  1.00 32.25           C  
ATOM    476  N   GLN A  93     -37.125  -8.754  27.773  1.00 21.64           N  
ATOM    477  CA  GLN A  93     -38.411  -9.180  27.216  1.00 22.31           C  
ATOM    478  C   GLN A  93     -38.260  -9.865  25.873  1.00 21.82           C  
ATOM    479  O   GLN A  93     -38.923 -10.879  25.589  1.00 21.87           O  
ATOM    480  CB  GLN A  93     -39.349  -7.982  27.105  1.00 24.56           C  
ATOM    481  CG  GLN A  93     -39.854  -7.569  28.479  1.00 30.14           C  
ATOM    482  CD  GLN A  93     -40.653  -6.276  28.484  1.00 32.53           C  
ATOM    483  OE1 GLN A  93     -41.243  -5.915  29.507  1.00 37.58           O  
ATOM    484  NE2 GLN A  93     -40.664  -5.565  27.362  1.00 34.38           N  
ATOM    485  N   ARG A  94     -37.375  -9.329  25.029  1.00 19.61           N  
ATOM    486  CA  ARG A  94     -37.152  -9.927  23.730  1.00 19.09           C  
ATOM    487  C   ARG A  94     -36.509 -11.320  23.831  1.00 19.23           C  
ATOM    488  O   ARG A  94     -36.808 -12.202  23.030  1.00 21.53           O  
ATOM    489  CB  ARG A  94     -36.312  -8.966  22.844  1.00 18.04           C  
ATOM    490  CG  ARG A  94     -37.114  -7.723  22.428  1.00 19.59           C  
ATOM    491  CD  ARG A  94     -38.298  -8.061  21.465  1.00 19.24           C  
ATOM    492  NE  ARG A  94     -37.838  -8.490  20.140  1.00 19.77           N  
ATOM    493  CZ  ARG A  94     -38.599  -8.990  19.168  1.00 20.67           C  
ATOM    494  NH1 ARG A  94     -39.924  -9.126  19.343  1.00 21.88           N  
ATOM    495  NH2 ARG A  94     -38.046  -9.366  18.017  1.00 19.90           N  
ATOM    496  N   ILE A  95     -35.642 -11.531  24.816  1.00 18.07           N  
ATOM    497  CA  ILE A  95     -35.059 -12.848  24.989  1.00 18.76           C  
ATOM    498  C   ILE A  95     -36.095 -13.800  25.631  1.00 19.84           C  
ATOM    499  O   ILE A  95     -36.214 -14.950  25.204  1.00 20.35           O  
ATOM    500  CB  ILE A  95     -33.801 -12.768  25.875  1.00 18.75           C  
ATOM    501  CG1 ILE A  95     -32.688 -12.087  25.057  1.00 20.62           C  
ATOM    502  CG2 ILE A  95     -33.366 -14.173  26.321  1.00 20.77           C  
ATOM    503  CD1 ILE A  95     -31.522 -11.580  25.878  1.00 22.30           C  
ATOM    504  N   GLN A  96     -36.865 -13.273  26.586  1.00 21.39           N  
ATOM    505  CA  GLN A  96     -37.834 -14.114  27.309  1.00 25.01           C  
ATOM    506  C   GLN A  96     -38.902 -14.721  26.435  1.00 25.27           C  
ATOM    507  O   GLN A  96     -39.388 -15.821  26.732  1.00 26.52           O  
ATOM    508  CB  GLN A  96     -38.474 -13.322  28.452  1.00 25.07           C  
ATOM    509  CG  GLN A  96     -37.504 -13.062  29.588  1.00 29.56           C  
ATOM    510  CD  GLN A  96     -38.053 -12.140  30.687  1.00 33.38           C  
ATOM    511  OE1 GLN A  96     -38.868 -11.236  30.423  1.00 35.34           O  
ATOM    512  NE2 GLN A  96     -37.586 -12.347  31.915  1.00 33.53           N  
ATOM    513  N   ARG A  97     -39.267 -14.032  25.362  1.00 24.95           N  
ATOM    514  CA  ARG A  97     -40.314 -14.549  24.476  1.00 25.13           C  
ATOM    515  C   ARG A  97     -39.857 -15.692  23.564  1.00 25.22           C  
ATOM    516  O   ARG A  97     -40.676 -16.335  22.899  1.00 25.89           O  
ATOM    517  CB  ARG A  97     -40.912 -13.408  23.649  1.00 27.55           C  
ATOM    518  CG  ARG A  97     -39.941 -12.707  22.722  1.00 29.00           C  
ATOM    519  CD  ARG A  97     -40.630 -11.618  21.889  1.00 29.05           C  
ATOM    520  NE  ARG A  97     -41.596 -12.173  20.934  1.00 32.01           N  
ATOM    521  CZ  ARG A  97     -41.283 -12.750  19.772  1.00 32.20           C  
ATOM    522  NH1 ARG A  97     -40.017 -12.861  19.356  1.00 28.54           N  
ATOM    523  NH2 ARG A  97     -42.257 -13.269  19.022  1.00 33.54           N  
ATOM    524  N   LEU A  98     -38.560 -15.974  23.533  1.00 22.65           N  
ATOM    525  CA  LEU A  98     -38.036 -17.028  22.683  1.00 21.29           C  
ATOM    526  C   LEU A  98     -38.254 -18.427  23.288  1.00 21.58           C  
ATOM    527  O   LEU A  98     -38.434 -18.566  24.500  1.00 23.91           O  
ATOM    528  CB  LEU A  98     -36.532 -16.790  22.433  1.00 21.91           C  
ATOM    529  CG  LEU A  98     -36.316 -15.453  21.707  1.00 22.03           C  
ATOM    530  CD1 LEU A  98     -34.811 -15.251  21.448  1.00 22.01           C  
ATOM    531  CD2 LEU A  98     -37.036 -15.453  20.365  1.00 22.00           C  
ATOM    532  N   GLN A  99     -38.252 -19.437  22.430  1.00 22.63           N  
ATOM    533  CA  GLN A  99     -38.430 -20.823  22.871  1.00 23.12           C  
ATOM    534  C   GLN A  99     -37.210 -21.422  23.568  1.00 24.03           C  
ATOM    535  O   GLN A  99     -37.353 -22.205  24.530  1.00 23.46           O  
ATOM    536  CB  GLN A  99     -38.844 -21.715  21.682  1.00 25.00           C  
ATOM    537  CG  GLN A  99     -40.176 -21.275  21.040  1.00 31.61           C  
ATOM    538  CD  GLN A  99     -40.528 -22.014  19.739  1.00 36.85           C  
ATOM    539  OE1 GLN A  99     -41.256 -21.473  18.889  1.00 41.58           O  
ATOM    540  NE2 GLN A  99     -40.038 -23.244  19.580  1.00 39.01           N  
ATOM    541  N   ALA A 100     -35.996 -21.082  23.108  1.00 22.17           N  
ATOM    542  CA  ALA A 100     -34.803 -21.639  23.731  1.00 20.85           C  
ATOM    543  C   ALA A 100     -34.735 -21.298  25.218  1.00 19.72           C  
ATOM    544  O   ALA A 100     -35.278 -20.296  25.671  1.00 20.27           O  
ATOM    545  CB  ALA A 100     -33.507 -21.177  22.953  1.00 20.00           C  
ATOM    546  N   ASP A 101     -34.027 -22.142  25.969  1.00 20.61           N  
ATOM    547  CA  ASP A 101     -33.977 -22.064  27.422  1.00 20.79           C  
ATOM    548  C   ASP A 101     -33.001 -21.044  28.005  1.00 20.67           C  
ATOM    549  O   ASP A 101     -32.131 -21.399  28.801  1.00 20.75           O  
ATOM    550  CB  ASP A 101     -33.667 -23.487  27.939  1.00 24.33           C  
ATOM    551  CG  ASP A 101     -34.028 -23.696  29.422  1.00 27.65           C  
ATOM    552  OD1 ASP A 101     -34.817 -22.904  30.000  1.00 29.61           O  
ATOM    553  OD2 ASP A 101     -33.512 -24.699  30.004  1.00 29.45           O  
ATOM    554  N   TRP A 102     -33.187 -19.774  27.635  1.00 19.07           N  
ATOM    555  CA  TRP A 102     -32.288 -18.714  28.114  1.00 18.60           C  
ATOM    556  C   TRP A 102     -32.468 -18.441  29.595  1.00 19.76           C  
ATOM    557  O   TRP A 102     -33.602 -18.354  30.078  1.00 22.57           O  
ATOM    558  CB  TRP A 102     -32.554 -17.392  27.338  1.00 16.80           C  
ATOM    559  CG  TRP A 102     -32.147 -17.459  25.918  1.00 17.65           C  
ATOM    560  CD1 TRP A 102     -32.963 -17.601  24.824  1.00 18.64           C  
ATOM    561  CD2 TRP A 102     -30.813 -17.321  25.406  1.00 17.32           C  
ATOM    562  NE1 TRP A 102     -32.228 -17.551  23.661  1.00 18.97           N  
ATOM    563  CE2 TRP A 102     -30.904 -17.379  23.987  1.00 17.35           C  
ATOM    564  CE3 TRP A 102     -29.547 -17.157  26.001  1.00 15.84           C  
ATOM    565  CZ2 TRP A 102     -29.784 -17.271  23.153  1.00 16.00           C  
ATOM    566  CZ3 TRP A 102     -28.423 -17.060  25.159  1.00 16.31           C  
ATOM    567  CH2 TRP A 102     -28.554 -17.113  23.756  1.00 16.60           C  
ATOM    568  N   VAL A 103     -31.363 -18.306  30.314  1.00 18.37           N  
ATOM    569  CA  VAL A 103     -31.406 -17.971  31.719  1.00 18.70           C  
ATOM    570  C   VAL A 103     -30.885 -16.544  31.813  1.00 20.59           C  
ATOM    571  O   VAL A 103     -29.746 -16.279  31.437  1.00 18.86           O  
ATOM    572  CB  VAL A 103     -30.517 -18.919  32.527  1.00 20.54           C  
ATOM    573  CG1 VAL A 103     -30.509 -18.511  34.003  1.00 20.95           C  
ATOM    574  CG2 VAL A 103     -31.040 -20.357  32.357  1.00 21.06           C  
ATOM    575  N   LEU A 104     -31.731 -15.636  32.265  1.00 20.09           N  
ATOM    576  CA  LEU A 104     -31.351 -14.237  32.387  1.00 22.49           C  
ATOM    577  C   LEU A 104     -30.880 -13.880  33.775  1.00 23.91           C  
ATOM    578  O   LEU A 104     -31.463 -14.290  34.796  1.00 23.51           O  
ATOM    579  CB  LEU A 104     -32.532 -13.326  32.005  1.00 22.42           C  
ATOM    580  CG  LEU A 104     -32.852 -13.229  30.513  1.00 24.72           C  
ATOM    581  CD1 LEU A 104     -34.217 -12.544  30.303  1.00 27.48           C  
ATOM    582  CD2 LEU A 104     -31.747 -12.403  29.812  1.00 24.79           C  
ATOM    583  N   GLU A 105     -29.791 -13.133  33.834  1.00 24.05           N  
ATOM    584  CA  GLU A 105     -29.288 -12.661  35.116  1.00 25.12           C  
ATOM    585  C   GLU A 105     -28.963 -11.187  34.966  1.00 25.68           C  
ATOM    586  O   GLU A 105     -28.430 -10.777  33.931  1.00 24.95           O  
ATOM    587  CB  GLU A 105     -27.991 -13.350  35.479  1.00 28.10           C  
ATOM    588  CG  GLU A 105     -28.065 -14.843  35.660  1.00 35.55           C  
ATOM    589  CD  GLU A 105     -26.674 -15.417  35.833  1.00 39.24           C  
ATOM    590  OE1 GLU A 105     -25.892 -15.396  34.840  1.00 40.20           O  
ATOM    591  OE2 GLU A 105     -26.362 -15.864  36.965  1.00 42.18           O  
ATOM    592  N   ILE A 106     -29.308 -10.396  35.974  1.00 24.11           N  
ATOM    593  CA  ILE A 106     -28.950  -8.977  35.979  1.00 24.49           C  
ATOM    594  C   ILE A 106     -27.856  -8.847  37.026  1.00 24.42           C  
ATOM    595  O   ILE A 106     -28.050  -9.197  38.209  1.00 24.57           O  
ATOM    596  CB  ILE A 106     -30.122  -8.084  36.355  1.00 25.30           C  
ATOM    597  CG1 ILE A 106     -31.246  -8.258  35.347  1.00 27.62           C  
ATOM    598  CG2 ILE A 106     -29.663  -6.626  36.411  1.00 27.51           C  
ATOM    599  CD1 ILE A 106     -30.769  -8.133  33.885  1.00 30.84           C  
ATOM    600  N   ASP A 107     -26.703  -8.345  36.600  1.00 22.69           N  
ATOM    601  CA  ASP A 107     -25.525  -8.185  37.427  1.00 20.56           C  
ATOM    602  C   ASP A 107     -25.421  -6.716  37.800  1.00 22.04           C  
ATOM    603  O   ASP A 107     -24.893  -5.903  37.043  1.00 20.15           O  
ATOM    604  CB  ASP A 107     -24.290  -8.662  36.636  1.00 22.53           C  
ATOM    605  CG  ASP A 107     -22.982  -8.278  37.274  1.00 22.35           C  
ATOM    606  OD1 ASP A 107     -22.853  -8.296  38.521  1.00 22.55           O  
ATOM    607  OD2 ASP A 107     -22.021  -7.950  36.528  1.00 25.53           O  
ATOM    608  N   THR A 108     -25.934  -6.397  38.987  1.00 21.65           N  
ATOM    609  CA  THR A 108     -25.979  -5.024  39.479  1.00 20.68           C  
ATOM    610  C   THR A 108     -24.902  -4.748  40.504  1.00 22.34           C  
ATOM    611  O   THR A 108     -24.673  -5.544  41.421  1.00 22.17           O  
ATOM    612  CB  THR A 108     -27.381  -4.741  40.014  1.00 20.72           C  
ATOM    613  OG1 THR A 108     -28.305  -4.879  38.950  1.00 20.71           O  
ATOM    614  CG2 THR A 108     -27.497  -3.329  40.559  1.00 22.27           C  
ATOM    615  N   PHE A 109     -24.224  -3.623  40.354  1.00 19.62           N  
ATOM    616  CA  PHE A 109     -23.119  -3.279  41.227  1.00 18.99           C  
ATOM    617  C   PHE A 109     -22.896  -1.777  41.305  1.00 20.46           C  
ATOM    618  O   PHE A 109     -23.409  -1.029  40.480  1.00 18.79           O  
ATOM    619  CB  PHE A 109     -21.818  -3.914  40.721  1.00 20.53           C  
ATOM    620  CG  PHE A 109     -21.389  -3.410  39.351  1.00 18.74           C  
ATOM    621  CD1 PHE A 109     -21.967  -3.925  38.191  1.00 17.82           C  
ATOM    622  CD2 PHE A 109     -20.436  -2.385  39.236  1.00 17.45           C  
ATOM    623  CE1 PHE A 109     -21.599  -3.416  36.919  1.00 18.12           C  
ATOM    624  CE2 PHE A 109     -20.067  -1.870  37.978  1.00 17.57           C  
ATOM    625  CZ  PHE A 109     -20.651  -2.390  36.824  1.00 18.89           C  
ATOM    626  N   LEU A 110     -22.106  -1.379  42.293  1.00 20.99           N  
ATOM    627  CA  LEU A 110     -21.729   0.017  42.480  1.00 19.85           C  
ATOM    628  C   LEU A 110     -20.307   0.293  42.020  1.00 21.98           C  
ATOM    629  O   LEU A 110     -19.403  -0.566  42.123  1.00 21.43           O  
ATOM    630  CB  LEU A 110     -21.777   0.389  43.979  1.00 22.65           C  
ATOM    631  CG  LEU A 110     -23.134   0.535  44.650  1.00 26.28           C  
ATOM    632  CD1 LEU A 110     -22.902   0.796  46.160  1.00 26.62           C  
ATOM    633  CD2 LEU A 110     -23.890   1.727  44.047  1.00 26.68           C  
ATOM    634  N   SER A 111     -20.055   1.505  41.522  1.00 18.03           N  
ATOM    635  CA  SER A 111     -18.713   1.886  41.211  1.00 17.06           C  
ATOM    636  C   SER A 111     -18.594   3.377  41.456  1.00 17.03           C  
ATOM    637  O   SER A 111     -19.586   4.094  41.337  1.00 18.87           O  
ATOM    638  CB  SER A 111     -18.342   1.634  39.741  1.00 16.18           C  
ATOM    639  OG  SER A 111     -17.027   2.061  39.432  1.00 21.22           O  
ATOM    640  N   GLN A 112     -17.389   3.824  41.774  1.00 17.56           N  
ATOM    641  CA  GLN A 112     -17.111   5.258  41.882  1.00 18.01           C  
ATOM    642  C   GLN A 112     -17.068   5.745  40.420  1.00 19.96           C  
ATOM    643  O   GLN A 112     -16.664   5.000  39.508  1.00 18.55           O  
ATOM    644  CB  GLN A 112     -15.732   5.466  42.546  1.00 19.24           C  
ATOM    645  CG  GLN A 112     -15.120   6.876  42.435  1.00 19.69           C  
ATOM    646  CD  GLN A 112     -15.899   7.926  43.236  1.00 23.04           C  
ATOM    647  OE1 GLN A 112     -15.314   8.658  44.076  1.00 26.23           O  
ATOM    648  NE2 GLN A 112     -17.189   8.020  42.983  1.00 18.34           N  
ATOM    649  N   THR A 113     -17.455   7.009  40.202  1.00 18.14           N  
ATOM    650  CA  THR A 113     -17.444   7.619  38.873  1.00 18.28           C  
ATOM    651  C   THR A 113     -17.126   9.105  39.095  1.00 19.38           C  
ATOM    652  O   THR A 113     -17.077   9.555  40.247  1.00 19.30           O  
ATOM    653  CB  THR A 113     -18.836   7.555  38.179  1.00 18.19           C  
ATOM    654  OG1 THR A 113     -19.721   8.542  38.752  1.00 17.93           O  
ATOM    655  CG2 THR A 113     -19.481   6.216  38.377  1.00 15.91           C  
ATOM    656  N   PRO A 114     -16.947   9.868  38.020  1.00 19.61           N  
ATOM    657  CA  PRO A 114     -16.649  11.305  38.173  1.00 20.48           C  
ATOM    658  C   PRO A 114     -17.775  12.019  38.871  1.00 20.37           C  
ATOM    659  O   PRO A 114     -17.577  13.135  39.385  1.00 19.78           O  
ATOM    660  CB  PRO A 114     -16.506  11.786  36.746  1.00 19.64           C  
ATOM    661  CG  PRO A 114     -15.879  10.589  36.059  1.00 21.77           C  
ATOM    662  CD  PRO A 114     -16.679   9.421  36.637  1.00 21.02           C  
ATOM    663  N   TYR A 115     -18.942  11.393  38.878  1.00 21.57           N  
ATOM    664  CA  TYR A 115     -20.107  11.976  39.527  1.00 21.20           C  
ATOM    665  C   TYR A 115     -20.452  11.306  40.849  1.00 22.32           C  
ATOM    666  O   TYR A 115     -21.553  11.448  41.387  1.00 24.20           O  
ATOM    667  CB  TYR A 115     -21.298  11.964  38.550  1.00 22.45           C  
ATOM    668  CG  TYR A 115     -21.044  12.874  37.376  1.00 23.21           C  
ATOM    669  CD1 TYR A 115     -20.857  14.244  37.577  1.00 26.81           C  
ATOM    670  CD2 TYR A 115     -20.895  12.376  36.081  1.00 25.14           C  
ATOM    671  CE1 TYR A 115     -20.526  15.092  36.528  1.00 28.54           C  
ATOM    672  CE2 TYR A 115     -20.562  13.221  35.014  1.00 27.55           C  
ATOM    673  CZ  TYR A 115     -20.379  14.585  35.249  1.00 28.81           C  
ATOM    674  OH  TYR A 115     -20.045  15.453  34.217  1.00 31.69           O  
ATOM    675  N   GLY A 116     -19.486  10.586  41.408  1.00 19.22           N  
ATOM    676  CA  GLY A 116     -19.710   9.922  42.672  1.00 19.92           C  
ATOM    677  C   GLY A 116     -20.161   8.484  42.479  1.00 19.78           C  
ATOM    678  O   GLY A 116     -20.227   7.984  41.336  1.00 19.08           O  
ATOM    679  N   TYR A 117     -20.505   7.829  43.577  1.00 19.82           N  
ATOM    680  CA  TYR A 117     -20.915   6.433  43.469  1.00 19.12           C  
ATOM    681  C   TYR A 117     -22.191   6.309  42.658  1.00 19.97           C  
ATOM    682  O   TYR A 117     -23.140   7.110  42.839  1.00 22.64           O  
ATOM    683  CB  TYR A 117     -21.140   5.806  44.850  1.00 20.82           C  
ATOM    684  CG  TYR A 117     -19.936   5.787  45.752  1.00 21.23           C  
ATOM    685  CD1 TYR A 117     -20.057   5.313  47.054  1.00 23.62           C  
ATOM    686  CD2 TYR A 117     -18.671   6.192  45.306  1.00 23.53           C  
ATOM    687  CE1 TYR A 117     -18.950   5.234  47.890  1.00 25.10           C  
ATOM    688  CE2 TYR A 117     -17.550   6.111  46.151  1.00 24.71           C  
ATOM    689  CZ  TYR A 117     -17.714   5.630  47.430  1.00 24.85           C  
ATOM    690  OH  TYR A 117     -16.627   5.520  48.269  1.00 29.42           O  
ATOM    691  N   ARG A 118     -22.224   5.328  41.740  1.00 18.91           N  
ATOM    692  CA  ARG A 118     -23.403   5.057  40.928  1.00 17.82           C  
ATOM    693  C   ARG A 118     -23.623   3.557  40.767  1.00 19.05           C  
ATOM    694  O   ARG A 118     -22.689   2.767  40.965  1.00 19.54           O  
ATOM    695  CB  ARG A 118     -23.270   5.638  39.523  1.00 19.83           C  
ATOM    696  CG  ARG A 118     -23.127   7.178  39.496  1.00 20.58           C  
ATOM    697  CD  ARG A 118     -23.091   7.656  38.059  1.00 23.61           C  
ATOM    698  NE  ARG A 118     -24.366   7.457  37.354  1.00 25.46           N  
ATOM    699  CZ  ARG A 118     -25.332   8.373  37.266  1.00 28.19           C  
ATOM    700  NH1 ARG A 118     -25.191   9.561  37.856  1.00 28.27           N  
ATOM    701  NH2 ARG A 118     -26.409   8.134  36.517  1.00 27.80           N  
ATOM    702  N   SER A 119     -24.830   3.184  40.368  1.00 17.85           N  
ATOM    703  CA  SER A 119     -25.201   1.764  40.154  1.00 19.13           C  
ATOM    704  C   SER A 119     -25.238   1.435  38.667  1.00 19.59           C  
ATOM    705  O   SER A 119     -25.653   2.262  37.845  1.00 20.23           O  
ATOM    706  CB  SER A 119     -26.568   1.468  40.785  1.00 20.97           C  
ATOM    707  OG  SER A 119     -26.907   0.087  40.613  1.00 22.87           O  
ATOM    708  N   PHE A 120     -24.828   0.214  38.327  1.00 18.19           N  
ATOM    709  CA  PHE A 120     -24.773  -0.249  36.939  1.00 17.35           C  
ATOM    710  C   PHE A 120     -25.370  -1.644  36.912  1.00 18.64           C  
ATOM    711  O   PHE A 120     -25.334  -2.346  37.932  1.00 18.06           O  
ATOM    712  CB  PHE A 120     -23.315  -0.351  36.488  1.00 17.81           C  
ATOM    713  CG  PHE A 120     -22.599   0.958  36.443  1.00 15.78           C  
ATOM    714  CD1 PHE A 120     -22.443   1.623  35.227  1.00 16.14           C  
ATOM    715  CD2 PHE A 120     -22.057   1.535  37.611  1.00 16.48           C  
ATOM    716  CE1 PHE A 120     -21.743   2.854  35.171  1.00 16.65           C  
ATOM    717  CE2 PHE A 120     -21.366   2.759  37.557  1.00 16.01           C  
ATOM    718  CZ  PHE A 120     -21.216   3.407  36.327  1.00 16.10           C  
ATOM    719  N   SER A 121     -25.906  -2.049  35.763  1.00 17.40           N  
ATOM    720  CA  SER A 121     -26.504  -3.374  35.631  1.00 17.17           C  
ATOM    721  C   SER A 121     -26.162  -4.062  34.307  1.00 16.85           C  
ATOM    722  O   SER A 121     -26.672  -3.683  33.251  1.00 16.52           O  
ATOM    723  CB  SER A 121     -28.023  -3.306  35.727  1.00 18.18           C  
ATOM    724  OG  SER A 121     -28.448  -2.945  37.045  1.00 19.23           O  
ATOM    725  N   ASN A 122     -25.292  -5.071  34.364  1.00 16.00           N  
ATOM    726  CA  ASN A 122     -24.995  -5.833  33.159  1.00 16.01           C  
ATOM    727  C   ASN A 122     -26.116  -6.845  32.965  1.00 18.03           C  
ATOM    728  O   ASN A 122     -26.733  -7.300  33.932  1.00 19.37           O  
ATOM    729  CB  ASN A 122     -23.727  -6.646  33.316  1.00 16.67           C  
ATOM    730  CG  ASN A 122     -22.478  -5.793  33.402  1.00 17.06           C  
ATOM    731  OD1 ASN A 122     -22.296  -4.871  32.632  1.00 16.96           O  
ATOM    732  ND2 ASN A 122     -21.599  -6.126  34.320  1.00 15.76           N  
ATOM    733  N   ILE A 123     -26.377  -7.214  31.727  1.00 15.76           N  
ATOM    734  CA  ILE A 123     -27.402  -8.212  31.418  1.00 15.76           C  
ATOM    735  C   ILE A 123     -26.687  -9.439  30.862  1.00 17.29           C  
ATOM    736  O   ILE A 123     -25.940  -9.341  29.887  1.00 16.86           O  
ATOM    737  CB  ILE A 123     -28.371  -7.736  30.352  1.00 17.14           C  
ATOM    738  CG1 ILE A 123     -29.010  -6.412  30.770  1.00 17.10           C  
ATOM    739  CG2 ILE A 123     -29.443  -8.818  30.105  1.00 18.52           C  
ATOM    740  CD1 ILE A 123     -29.728  -5.694  29.623  1.00 21.26           C  
ATOM    741  N   ILE A 124     -26.923 -10.620  31.449  1.00 17.12           N  
ATOM    742  CA  ILE A 124     -26.277 -11.825  30.953  1.00 16.50           C  
ATOM    743  C   ILE A 124     -27.359 -12.824  30.620  1.00 18.18           C  
ATOM    744  O   ILE A 124     -28.229 -13.092  31.440  1.00 19.24           O  
ATOM    745  CB  ILE A 124     -25.267 -12.461  31.978  1.00 19.21           C  
ATOM    746  CG1 ILE A 124     -24.177 -11.438  32.356  1.00 20.28           C  
ATOM    747  CG2 ILE A 124     -24.551 -13.673  31.341  1.00 18.13           C  
ATOM    748  CD1 ILE A 124     -24.424 -10.706  33.649  1.00 24.06           C  
ATOM    749  N   SER A 125     -27.306 -13.370  29.421  1.00 15.78           N  
ATOM    750  CA  SER A 125     -28.320 -14.332  28.965  1.00 16.64           C  
ATOM    751  C   SER A 125     -27.571 -15.598  28.599  1.00 17.96           C  
ATOM    752  O   SER A 125     -26.734 -15.580  27.686  1.00 16.79           O  
ATOM    753  CB  SER A 125     -29.046 -13.747  27.753  1.00 19.75           C  
ATOM    754  OG  SER A 125     -30.164 -14.538  27.410  1.00 21.66           O  
ATOM    755  N   THR A 126     -27.893 -16.730  29.270  1.00 16.74           N  
ATOM    756  CA  THR A 126     -27.097 -17.927  29.036  1.00 18.04           C  
ATOM    757  C   THR A 126     -27.902 -19.159  28.721  1.00 17.33           C  
ATOM    758  O   THR A 126     -28.925 -19.392  29.369  1.00 18.68           O  
ATOM    759  CB  THR A 126     -26.274 -18.239  30.327  1.00 18.82           C  
ATOM    760  OG1 THR A 126     -25.596 -17.030  30.745  1.00 18.88           O  
ATOM    761  CG2 THR A 126     -25.278 -19.388  30.122  1.00 18.94           C  
ATOM    762  N   LEU A 127     -27.460 -19.912  27.718  1.00 16.19           N  
ATOM    763  CA  LEU A 127     -28.099 -21.223  27.448  1.00 16.64           C  
ATOM    764  C   LEU A 127     -27.181 -22.232  28.162  1.00 17.59           C  
ATOM    765  O   LEU A 127     -25.940 -22.138  28.085  1.00 16.80           O  
ATOM    766  CB  LEU A 127     -28.162 -21.519  25.941  1.00 16.67           C  
ATOM    767  CG  LEU A 127     -29.146 -20.678  25.110  1.00 19.12           C  
ATOM    768  CD1 LEU A 127     -29.024 -21.006  23.629  1.00 18.70           C  
ATOM    769  CD2 LEU A 127     -30.568 -20.926  25.580  1.00 18.62           C  
ATOM    770  N   ASN A 128     -27.783 -23.211  28.868  1.00 17.20           N  
ATOM    771  CA  ASN A 128     -27.002 -24.238  29.588  1.00 17.37           C  
ATOM    772  C   ASN A 128     -25.949 -23.675  30.541  1.00 18.48           C  
ATOM    773  O   ASN A 128     -24.738 -23.858  30.335  1.00 18.02           O  
ATOM    774  CB  ASN A 128     -26.315 -25.180  28.613  1.00 19.61           C  
ATOM    775  CG  ASN A 128     -27.278 -25.747  27.581  1.00 21.04           C  
ATOM    776  OD1 ASN A 128     -27.945 -26.793  27.828  1.00 24.07           O  
ATOM    777  ND2 ASN A 128     -27.403 -25.077  26.443  1.00 15.87           N  
ATOM    778  N   PRO A 129     -26.393 -23.016  31.621  1.00 19.84           N  
ATOM    779  CA  PRO A 129     -25.512 -22.411  32.622  1.00 21.23           C  
ATOM    780  C   PRO A 129     -24.464 -23.332  33.185  1.00 20.92           C  
ATOM    781  O   PRO A 129     -23.375 -22.875  33.518  1.00 21.53           O  
ATOM    782  CB  PRO A 129     -26.473 -21.972  33.724  1.00 22.71           C  
ATOM    783  CG  PRO A 129     -27.726 -21.775  33.047  1.00 24.40           C  
ATOM    784  CD  PRO A 129     -27.809 -22.804  31.974  1.00 21.44           C  
ATOM    785  N   THR A 130     -24.765 -24.625  33.321  1.00 21.35           N  
ATOM    786  CA  THR A 130     -23.749 -25.520  33.877  1.00 22.32           C  
ATOM    787  C   THR A 130     -22.815 -26.141  32.853  1.00 23.24           C  
ATOM    788  O   THR A 130     -21.856 -26.810  33.226  1.00 23.47           O  
ATOM    789  CB  THR A 130     -24.368 -26.664  34.731  1.00 23.12           C  
ATOM    790  OG1 THR A 130     -25.014 -27.601  33.880  1.00 25.81           O  
ATOM    791  CG2 THR A 130     -25.354 -26.108  35.711  1.00 24.20           C  
ATOM    792  N   ALA A 131     -23.083 -25.921  31.569  0.00 21.71           N  
ATOM    793  CA  ALA A 131     -22.206 -26.447  30.528  0.00 20.44           C  
ATOM    794  C   ALA A 131     -20.851 -25.820  30.838  0.00 19.38           C  
ATOM    795  O   ALA A 131     -20.790 -24.650  31.217  0.00 19.34           O  
ATOM    796  CB  ALA A 131     -22.692 -26.012  29.155  0.00 20.60           C  
ATOM    797  N   LYS A 132     -19.769 -26.576  30.685  1.00 17.75           N  
ATOM    798  CA  LYS A 132     -18.454 -26.026  31.015  1.00 16.67           C  
ATOM    799  C   LYS A 132     -17.968 -24.906  30.112  1.00 16.16           C  
ATOM    800  O   LYS A 132     -17.290 -23.993  30.591  1.00 16.50           O  
ATOM    801  CB  LYS A 132     -17.368 -27.111  30.988  1.00 17.88           C  
ATOM    802  CG  LYS A 132     -17.593 -28.178  32.079  1.00 21.18           C  
ATOM    803  CD  LYS A 132     -16.412 -29.118  32.210  1.00 22.58           C  
ATOM    804  CE  LYS A 132     -16.164 -29.842  30.924  1.00 25.61           C  
ATOM    805  NZ  LYS A 132     -17.314 -30.777  30.683  1.00 28.00           N1+
ATOM    806  N   ARG A 133     -18.289 -25.011  28.826  1.00 17.17           N  
ATOM    807  CA  ARG A 133     -17.787 -24.026  27.850  1.00 16.56           C  
ATOM    808  C   ARG A 133     -18.901 -23.238  27.201  1.00 16.70           C  
ATOM    809  O   ARG A 133     -19.978 -23.756  26.934  1.00 15.71           O  
ATOM    810  CB  ARG A 133     -17.023 -24.752  26.738  1.00 16.86           C  
ATOM    811  CG  ARG A 133     -15.771 -25.472  27.208  1.00 17.72           C  
ATOM    812  CD  ARG A 133     -15.360 -26.524  26.199  1.00 19.57           C  
ATOM    813  NE  ARG A 133     -15.101 -25.923  24.888  1.00 18.17           N  
ATOM    814  CZ  ARG A 133     -15.071 -26.600  23.745  1.00 17.81           C  
ATOM    815  NH1 ARG A 133     -15.281 -27.940  23.733  1.00 17.86           N  
ATOM    816  NH2 ARG A 133     -14.869 -25.966  22.590  1.00 18.25           N  
ATOM    817  N   HIS A 134     -18.651 -21.946  26.967  1.00 16.00           N  
ATOM    818  CA  HIS A 134     -19.618 -21.150  26.223  1.00 15.22           C  
ATOM    819  C   HIS A 134     -18.895 -20.264  25.231  1.00 15.55           C  
ATOM    820  O   HIS A 134     -17.776 -19.757  25.514  1.00 16.71           O  
ATOM    821  CB  HIS A 134     -20.450 -20.211  27.122  1.00 13.68           C  
ATOM    822  CG  HIS A 134     -21.463 -20.925  27.958  1.00 15.77           C  
ATOM    823  ND1 HIS A 134     -21.103 -21.609  29.096  1.00 16.34           N  
ATOM    824  CD2 HIS A 134     -22.788 -21.151  27.780  1.00 17.99           C  
ATOM    825  CE1 HIS A 134     -22.165 -22.228  29.593  1.00 17.69           C  
ATOM    826  NE2 HIS A 134     -23.201 -21.967  28.816  1.00 17.44           N  
ATOM    827  N   LEU A 135     -19.511 -20.141  24.069  1.00 13.73           N  
ATOM    828  CA  LEU A 135     -19.094 -19.152  23.052  1.00 14.60           C  
ATOM    829  C   LEU A 135     -19.867 -17.924  23.556  1.00 14.76           C  
ATOM    830  O   LEU A 135     -21.062 -18.031  23.883  1.00 14.81           O  
ATOM    831  CB  LEU A 135     -19.640 -19.552  21.671  1.00 14.02           C  
ATOM    832  CG  LEU A 135     -19.579 -18.402  20.636  1.00 14.62           C  
ATOM    833  CD1 LEU A 135     -18.109 -18.037  20.393  1.00 14.44           C  
ATOM    834  CD2 LEU A 135     -20.219 -18.889  19.317  1.00 15.50           C  
ATOM    835  N   VAL A 136     -19.199 -16.760  23.640  1.00 14.00           N  
ATOM    836  CA  VAL A 136     -19.858 -15.567  24.193  1.00 14.18           C  
ATOM    837  C   VAL A 136     -19.910 -14.429  23.179  1.00 14.56           C  
ATOM    838  O   VAL A 136     -18.896 -14.107  22.590  1.00 15.64           O  
ATOM    839  CB  VAL A 136     -19.074 -15.073  25.447  1.00 14.57           C  
ATOM    840  CG1 VAL A 136     -19.833 -13.874  26.130  1.00 15.89           C  
ATOM    841  CG2 VAL A 136     -18.966 -16.255  26.447  1.00 15.89           C  
ATOM    842  N   LEU A 137     -21.110 -13.905  22.935  1.00 14.57           N  
ATOM    843  CA  LEU A 137     -21.284 -12.727  22.061  1.00 15.02           C  
ATOM    844  C   LEU A 137     -21.597 -11.587  23.015  1.00 15.53           C  
ATOM    845  O   LEU A 137     -22.359 -11.753  23.973  1.00 15.25           O  
ATOM    846  CB  LEU A 137     -22.459 -12.871  21.105  1.00 15.43           C  
ATOM    847  CG  LEU A 137     -22.565 -14.109  20.269  1.00 20.30           C  
ATOM    848  CD1 LEU A 137     -23.698 -13.888  19.231  1.00 21.62           C  
ATOM    849  CD2 LEU A 137     -21.250 -14.438  19.597  1.00 21.10           C  
ATOM    850  N   ALA A 138     -21.029 -10.412  22.765  1.00 12.85           N  
ATOM    851  CA  ALA A 138     -21.266  -9.300  23.686  1.00 12.79           C  
ATOM    852  C   ALA A 138     -21.236  -7.966  22.982  1.00 12.62           C  
ATOM    853  O   ALA A 138     -20.735  -7.857  21.853  1.00 12.59           O  
ATOM    854  CB  ALA A 138     -20.169  -9.320  24.781  1.00 13.91           C  
ATOM    855  N   CYS A 139     -21.817  -6.987  23.665  1.00 12.46           N  
ATOM    856  CA  CYS A 139     -21.788  -5.576  23.232  1.00 13.48           C  
ATOM    857  C   CYS A 139     -22.122  -4.725  24.447  1.00 12.57           C  
ATOM    858  O   CYS A 139     -22.387  -5.268  25.527  1.00 13.16           O  
ATOM    859  CB  CYS A 139     -22.776  -5.325  22.105  1.00 13.75           C  
ATOM    860  SG  CYS A 139     -24.501  -5.241  22.614  1.00 17.51           S  
ATOM    861  N   HIS A 140     -22.069  -3.398  24.327  1.00 11.54           N  
ATOM    862  CA  HIS A 140     -22.500  -2.577  25.454  1.00 12.44           C  
ATOM    863  C   HIS A 140     -23.891  -1.987  25.132  1.00 12.57           C  
ATOM    864  O   HIS A 140     -24.161  -1.631  23.973  1.00 13.88           O  
ATOM    865  CB  HIS A 140     -21.479  -1.446  25.762  1.00 12.67           C  
ATOM    866  CG  HIS A 140     -21.485  -0.269  24.811  1.00 12.22           C  
ATOM    867  ND1 HIS A 140     -22.197   0.890  25.063  1.00 14.83           N  
ATOM    868  CD2 HIS A 140     -20.833  -0.060  23.636  1.00 13.32           C  
ATOM    869  CE1 HIS A 140     -21.993   1.753  24.080  1.00 13.92           C  
ATOM    870  NE2 HIS A 140     -21.176   1.205  23.198  1.00 13.67           N  
ATOM    871  N   TYR A 141     -24.776  -1.908  26.127  1.00 12.47           N  
ATOM    872  CA  TYR A 141     -26.121  -1.359  25.857  1.00 13.59           C  
ATOM    873  C   TYR A 141     -26.332   0.065  26.390  1.00 13.87           C  
ATOM    874  O   TYR A 141     -27.386   0.675  26.109  1.00 14.80           O  
ATOM    875  CB  TYR A 141     -27.262  -2.282  26.372  1.00 14.47           C  
ATOM    876  CG  TYR A 141     -27.520  -2.229  27.866  1.00 14.37           C  
ATOM    877  CD1 TYR A 141     -26.736  -2.962  28.766  1.00 14.23           C  
ATOM    878  CD2 TYR A 141     -28.557  -1.429  28.373  1.00 14.76           C  
ATOM    879  CE1 TYR A 141     -26.998  -2.912  30.168  1.00 14.49           C  
ATOM    880  CE2 TYR A 141     -28.813  -1.362  29.742  1.00 16.85           C  
ATOM    881  CZ  TYR A 141     -28.048  -2.103  30.624  1.00 16.35           C  
ATOM    882  OH  TYR A 141     -28.351  -2.044  31.957  1.00 18.41           O  
ATOM    883  N   ASP A 142     -25.379   0.605  27.149  1.00 14.21           N  
ATOM    884  CA  ASP A 142     -25.490   1.997  27.590  1.00 14.93           C  
ATOM    885  C   ASP A 142     -25.172   2.904  26.401  1.00 14.84           C  
ATOM    886  O   ASP A 142     -24.535   2.489  25.447  1.00 15.71           O  
ATOM    887  CB  ASP A 142     -24.501   2.317  28.744  1.00 15.17           C  
ATOM    888  CG  ASP A 142     -23.039   2.162  28.341  1.00 14.54           C  
ATOM    889  OD1 ASP A 142     -22.694   1.109  27.753  1.00 15.32           O  
ATOM    890  OD2 ASP A 142     -22.228   3.083  28.626  1.00 15.76           O  
ATOM    891  N   SER A 143     -25.653   4.140  26.463  1.00 14.94           N  
ATOM    892  CA  SER A 143     -25.275   5.135  25.451  1.00 14.28           C  
ATOM    893  C   SER A 143     -24.499   6.196  26.234  1.00 14.21           C  
ATOM    894  O   SER A 143     -24.727   6.422  27.423  1.00 15.00           O  
ATOM    895  CB  SER A 143     -26.519   5.765  24.784  1.00 16.22           C  
ATOM    896  OG  SER A 143     -27.379   6.393  25.732  1.00 16.06           O  
ATOM    897  N   LYS A 144     -23.550   6.828  25.553  1.00 13.53           N  
ATOM    898  CA  LYS A 144     -22.698   7.863  26.179  1.00 14.85           C  
ATOM    899  C   LYS A 144     -23.512   9.078  26.630  1.00 17.08           C  
ATOM    900  O   LYS A 144     -24.386   9.581  25.901  1.00 16.40           O  
ATOM    901  CB  LYS A 144     -21.607   8.294  25.192  1.00 14.91           C  
ATOM    902  CG  LYS A 144     -20.571   9.264  25.779  1.00 15.30           C  
ATOM    903  CD  LYS A 144     -19.370   9.375  24.851  1.00 16.06           C  
ATOM    904  CE  LYS A 144     -18.368  10.438  25.338  1.00 18.08           C  
ATOM    905  NZ  LYS A 144     -17.850  10.116  26.700  1.00 20.08           N1+
ATOM    906  N   TYR A 145     -23.220   9.529  27.845  1.00 18.26           N  
ATOM    907  CA  TYR A 145     -23.920  10.694  28.372  1.00 19.19           C  
ATOM    908  C   TYR A 145     -23.526  12.022  27.711  1.00 20.30           C  
ATOM    909  O   TYR A 145     -22.346  12.339  27.572  1.00 20.28           O  
ATOM    910  CB  TYR A 145     -23.681  10.823  29.886  1.00 21.00           C  
ATOM    911  CG  TYR A 145     -24.294  12.108  30.389  1.00 25.52           C  
ATOM    912  CD1 TYR A 145     -25.677  12.240  30.451  1.00 27.00           C  
ATOM    913  CD2 TYR A 145     -23.508  13.242  30.624  1.00 29.09           C  
ATOM    914  CE1 TYR A 145     -26.291  13.452  30.720  1.00 31.66           C  
ATOM    915  CE2 TYR A 145     -24.123  14.482  30.889  1.00 31.91           C  
ATOM    916  CZ  TYR A 145     -25.515  14.569  30.929  1.00 32.72           C  
ATOM    917  OH  TYR A 145     -26.172  15.775  31.133  1.00 36.39           O  
ATOM    918  N   PHE A 146     -24.544  12.774  27.305  1.00 21.31           N  
ATOM    919  CA  PHE A 146     -24.367  14.121  26.734  1.00 23.52           C  
ATOM    920  C   PHE A 146     -25.571  14.941  27.196  1.00 24.88           C  
ATOM    921  O   PHE A 146     -26.689  14.447  27.212  1.00 26.97           O  
ATOM    922  CB  PHE A 146     -24.382  14.087  25.206  1.00 22.39           C  
ATOM    923  CG  PHE A 146     -23.123  13.545  24.598  1.00 20.47           C  
ATOM    924  CD1 PHE A 146     -21.932  14.261  24.646  1.00 22.62           C  
ATOM    925  CD2 PHE A 146     -23.131  12.304  23.959  1.00 20.92           C  
ATOM    926  CE1 PHE A 146     -20.764  13.738  24.054  1.00 22.40           C  
ATOM    927  CE2 PHE A 146     -21.982  11.791  23.375  1.00 20.30           C  
ATOM    928  CZ  PHE A 146     -20.800  12.496  23.415  1.00 19.74           C  
ATOM    929  N   SER A 147     -25.353  16.184  27.585  1.00 27.34           N  
ATOM    930  CA  SER A 147     -26.496  17.018  27.957  1.00 30.41           C  
ATOM    931  C   SER A 147     -27.212  17.305  26.596  1.00 32.46           C  
ATOM    932  O   SER A 147     -26.572  17.317  25.545  1.00 32.92           O  
ATOM    933  CB  SER A 147     -25.980  18.297  28.625  1.00 31.77           C  
ATOM    934  OG  SER A 147     -25.416  19.168  27.663  1.00 37.08           O  
ATOM    935  N   HIS A 148     -28.526  17.503  26.579  1.00 36.14           N  
ATOM    936  CA  HIS A 148     -29.183  17.742  25.281  1.00 39.05           C  
ATOM    937  C   HIS A 148     -28.640  18.999  24.627  1.00 40.12           C  
ATOM    938  O   HIS A 148     -28.522  20.033  25.270  1.00 41.52           O  
ATOM    939  CB  HIS A 148     -30.697  17.867  25.433  1.00 39.10           C  
ATOM    940  CG  HIS A 148     -31.345  16.646  26.007  1.00 40.02           C  
ATOM    941  ND1 HIS A 148     -30.653  15.474  26.238  1.00 39.67           N  
ATOM    942  CD2 HIS A 148     -32.617  16.418  26.407  1.00 40.11           C  
ATOM    943  CE1 HIS A 148     -31.472  14.578  26.762  1.00 40.15           C  
ATOM    944  NE2 HIS A 148     -32.669  15.124  26.874  1.00 40.75           N  
ATOM    945  N   TRP A 149     -28.317  18.903  23.344  1.00 40.53           N  
ATOM    946  CA  TRP A 149     -27.747  20.043  22.644  1.00 41.39           C  
ATOM    947  C   TRP A 149     -28.601  20.426  21.443  1.00 41.18           C  
ATOM    948  O   TRP A 149     -28.679  19.698  20.449  1.00 41.06           O  
ATOM    949  CB  TRP A 149     -26.320  19.696  22.210  1.00 42.12           C  
ATOM    950  CG  TRP A 149     -25.618  20.758  21.438  1.00 43.90           C  
ATOM    951  CD1 TRP A 149     -24.887  21.800  21.939  1.00 44.04           C  
ATOM    952  CD2 TRP A 149     -25.555  20.869  20.013  1.00 44.43           C  
ATOM    953  NE1 TRP A 149     -24.367  22.550  20.911  1.00 43.89           N  
ATOM    954  CE2 TRP A 149     -24.762  22.003  19.717  1.00 44.70           C  
ATOM    955  CE3 TRP A 149     -26.097  20.120  18.952  1.00 45.40           C  
ATOM    956  CZ2 TRP A 149     -24.492  22.408  18.401  1.00 45.19           C  
ATOM    957  CZ3 TRP A 149     -25.831  20.522  17.646  1.00 46.16           C  
ATOM    958  CH2 TRP A 149     -25.033  21.659  17.385  1.00 45.97           C  
ATOM    959  N   ASN A 150     -29.255  21.578  21.547  1.00 41.30           N  
ATOM    960  CA  ASN A 150     -30.084  22.061  20.462  1.00 39.86           C  
ATOM    961  C   ASN A 150     -31.172  21.057  20.098  1.00 38.11           C  
ATOM    962  O   ASN A 150     -31.379  20.727  18.934  1.00 36.85           O  
ATOM    963  CB  ASN A 150     -29.192  22.391  19.258  1.00 42.67           C  
ATOM    964  CG  ASN A 150     -28.127  23.444  19.599  1.00 45.44           C  
ATOM    965  OD1 ASN A 150     -27.334  23.852  18.747  1.00 46.27           O  
ATOM    966  ND2 ASN A 150     -28.110  23.882  20.863  1.00 47.51           N  
ATOM    967  N   ASN A 151     -31.862  20.585  21.129  1.00 36.97           N  
ATOM    968  CA  ASN A 151     -32.955  19.639  21.005  1.00 37.13           C  
ATOM    969  C   ASN A 151     -32.558  18.291  20.433  1.00 34.95           C  
ATOM    970  O   ASN A 151     -33.417  17.527  20.005  1.00 35.31           O  
ATOM    971  CB  ASN A 151     -34.094  20.234  20.168  1.00 40.61           C  
ATOM    972  CG  ASN A 151     -34.441  21.654  20.596  1.00 43.63           C  
ATOM    973  OD1 ASN A 151     -34.309  22.003  21.771  1.00 45.20           O  
ATOM    974  ND2 ASN A 151     -34.888  22.475  19.648  1.00 46.07           N  
ATOM    975  N   ARG A 152     -31.260  18.004  20.397  1.00 31.74           N  
ATOM    976  CA  ARG A 152     -30.827  16.687  19.905  1.00 29.28           C  
ATOM    977  C   ARG A 152     -30.350  15.864  21.085  1.00 26.48           C  
ATOM    978  O   ARG A 152     -29.804  16.406  22.057  1.00 25.08           O  
ATOM    979  CB  ARG A 152     -29.700  16.810  18.881  1.00 30.19           C  
ATOM    980  CG  ARG A 152     -30.168  17.552  17.637  1.00 32.08           C  
ATOM    981  CD  ARG A 152     -29.122  17.575  16.563  1.00 32.80           C  
ATOM    982  NE  ARG A 152     -29.049  16.296  15.864  1.00 31.07           N  
ATOM    983  CZ  ARG A 152     -28.109  16.009  14.970  1.00 31.20           C  
ATOM    984  NH1 ARG A 152     -27.180  16.914  14.695  1.00 33.40           N  
ATOM    985  NH2 ARG A 152     -28.113  14.854  14.328  1.00 27.26           N  
ATOM    986  N   VAL A 153     -30.557  14.554  20.980  1.00 23.23           N  
ATOM    987  CA  VAL A 153     -30.184  13.625  22.030  1.00 23.08           C  
ATOM    988  C   VAL A 153     -29.293  12.527  21.422  1.00 19.69           C  
ATOM    989  O   VAL A 153     -29.569  12.057  20.333  1.00 21.16           O  
ATOM    990  CB  VAL A 153     -31.450  12.986  22.609  1.00 25.36           C  
ATOM    991  CG1 VAL A 153     -31.114  12.061  23.698  1.00 26.12           C  
ATOM    992  CG2 VAL A 153     -32.386  14.082  23.128  1.00 28.45           C  
ATOM    993  N   PHE A 154     -28.257  12.106  22.145  1.00 18.88           N  
ATOM    994  CA  PHE A 154     -27.358  11.073  21.635  1.00 16.92           C  
ATOM    995  C   PHE A 154     -27.941   9.674  21.876  1.00 16.94           C  
ATOM    996  O   PHE A 154     -28.188   9.275  23.024  1.00 19.09           O  
ATOM    997  CB  PHE A 154     -25.986  11.203  22.301  1.00 17.64           C  
ATOM    998  CG  PHE A 154     -24.950  10.231  21.769  1.00 18.35           C  
ATOM    999  CD1 PHE A 154     -24.342  10.445  20.534  1.00 17.63           C  
ATOM   1000  CD2 PHE A 154     -24.639   9.066  22.477  1.00 17.33           C  
ATOM   1001  CE1 PHE A 154     -23.440   9.504  20.007  1.00 19.07           C  
ATOM   1002  CE2 PHE A 154     -23.751   8.129  21.959  1.00 18.39           C  
ATOM   1003  CZ  PHE A 154     -23.146   8.342  20.719  1.00 17.35           C  
ATOM   1004  N   VAL A 155     -28.180   8.953  20.799  1.00 15.90           N  
ATOM   1005  CA  VAL A 155     -28.720   7.603  20.949  1.00 17.61           C  
ATOM   1006  C   VAL A 155     -27.763   6.499  20.560  1.00 16.56           C  
ATOM   1007  O   VAL A 155     -28.152   5.327  20.593  1.00 18.24           O  
ATOM   1008  CB  VAL A 155     -30.067   7.384  20.181  1.00 17.81           C  
ATOM   1009  CG1 VAL A 155     -31.095   8.408  20.658  1.00 21.03           C  
ATOM   1010  CG2 VAL A 155     -29.878   7.491  18.650  1.00 18.87           C  
ATOM   1011  N   GLY A 156     -26.543   6.840  20.160  1.00 16.03           N  
ATOM   1012  CA  GLY A 156     -25.578   5.774  19.862  1.00 16.03           C  
ATOM   1013  C   GLY A 156     -26.107   4.661  18.978  1.00 14.05           C  
ATOM   1014  O   GLY A 156     -26.104   3.484  19.366  1.00 14.99           O  
ATOM   1015  N   ALA A 157     -26.537   4.994  17.761  1.00 13.75           N  
ATOM   1016  CA  ALA A 157     -27.102   3.974  16.893  1.00 13.42           C  
ATOM   1017  C   ALA A 157     -26.118   2.864  16.558  1.00 15.09           C  
ATOM   1018  O   ALA A 157     -26.460   1.690  16.668  1.00 14.55           O  
ATOM   1019  CB  ALA A 157     -27.659   4.601  15.614  1.00 14.17           C  
ATOM   1020  N   THR A 158     -24.899   3.222  16.138  1.00 13.88           N  
ATOM   1021  CA  THR A 158     -23.914   2.183  15.851  1.00 13.17           C  
ATOM   1022  C   THR A 158     -23.202   1.812  17.173  1.00 12.45           C  
ATOM   1023  O   THR A 158     -22.545   0.760  17.262  1.00 12.76           O  
ATOM   1024  CB  THR A 158     -22.763   2.695  14.919  1.00 14.23           C  
ATOM   1025  OG1 THR A 158     -22.096   3.809  15.562  1.00 16.10           O  
ATOM   1026  CG2 THR A 158     -23.311   3.103  13.542  1.00 14.61           C  
ATOM   1027  N   ASP A 159     -23.380   2.650  18.184  1.00 12.80           N  
ATOM   1028  CA  ASP A 159     -22.624   2.591  19.420  1.00 12.93           C  
ATOM   1029  C   ASP A 159     -23.503   2.566  20.690  1.00 12.93           C  
ATOM   1030  O   ASP A 159     -23.603   3.566  21.400  1.00 13.27           O  
ATOM   1031  CB  ASP A 159     -21.716   3.863  19.358  1.00 14.02           C  
ATOM   1032  CG  ASP A 159     -20.752   4.032  20.518  1.00 16.22           C  
ATOM   1033  OD1 ASP A 159     -20.546   3.122  21.324  1.00 15.48           O  
ATOM   1034  OD2 ASP A 159     -20.150   5.137  20.604  1.00 14.71           O  
ATOM   1035  N   SER A 160     -24.081   1.398  21.047  1.00 13.07           N  
ATOM   1036  CA  SER A 160     -24.032   0.193  20.220  1.00 12.99           C  
ATOM   1037  C   SER A 160     -25.439  -0.412  20.116  1.00 13.22           C  
ATOM   1038  O   SER A 160     -25.637  -1.627  20.286  1.00 12.90           O  
ATOM   1039  CB  SER A 160     -23.049  -0.830  20.817  1.00 13.13           C  
ATOM   1040  OG  SER A 160     -21.696  -0.506  20.426  1.00 14.28           O  
ATOM   1041  N   ALA A 161     -26.407   0.427  19.762  1.00 13.21           N  
ATOM   1042  CA  ALA A 161     -27.788  -0.088  19.627  1.00 13.62           C  
ATOM   1043  C   ALA A 161     -27.864  -1.146  18.545  1.00 13.75           C  
ATOM   1044  O   ALA A 161     -28.548  -2.174  18.708  1.00 14.66           O  
ATOM   1045  CB  ALA A 161     -28.763   1.076  19.303  1.00 14.26           C  
ATOM   1046  N   VAL A 162     -27.140  -0.958  17.426  1.00 13.31           N  
ATOM   1047  CA  VAL A 162     -27.178  -1.960  16.362  1.00 12.58           C  
ATOM   1048  C   VAL A 162     -26.591  -3.281  16.855  1.00 14.16           C  
ATOM   1049  O   VAL A 162     -27.203  -4.321  16.671  1.00 14.17           O  
ATOM   1050  CB  VAL A 162     -26.545  -1.414  15.029  1.00 13.35           C  
ATOM   1051  CG1 VAL A 162     -26.221  -2.536  14.093  1.00 14.24           C  
ATOM   1052  CG2 VAL A 162     -27.590  -0.462  14.356  1.00 14.37           C  
ATOM   1053  N   PRO A 163     -25.392  -3.277  17.456  1.00 13.51           N  
ATOM   1054  CA  PRO A 163     -24.851  -4.542  17.967  1.00 12.56           C  
ATOM   1055  C   PRO A 163     -25.885  -5.223  18.899  1.00 13.18           C  
ATOM   1056  O   PRO A 163     -26.043  -6.454  18.816  1.00 13.86           O  
ATOM   1057  CB  PRO A 163     -23.616  -4.094  18.733  1.00 12.47           C  
ATOM   1058  CG  PRO A 163     -23.079  -3.036  17.780  1.00 13.62           C  
ATOM   1059  CD  PRO A 163     -24.343  -2.229  17.435  1.00 13.60           C  
ATOM   1060  N   CYS A 164     -26.548  -4.452  19.768  1.00 13.83           N  
ATOM   1061  CA  CYS A 164     -27.566  -5.073  20.666  1.00 13.77           C  
ATOM   1062  C   CYS A 164     -28.642  -5.753  19.857  1.00 14.97           C  
ATOM   1063  O   CYS A 164     -29.006  -6.904  20.125  1.00 14.70           O  
ATOM   1064  CB  CYS A 164     -28.246  -4.023  21.532  1.00 14.98           C  
ATOM   1065  SG  CYS A 164     -27.327  -3.273  22.883  1.00 17.69           S  
ATOM   1066  N   ALA A 165     -29.164  -5.030  18.868  1.00 14.14           N  
ATOM   1067  CA  ALA A 165     -30.236  -5.571  18.026  1.00 13.83           C  
ATOM   1068  C   ALA A 165     -29.774  -6.773  17.215  1.00 14.49           C  
ATOM   1069  O   ALA A 165     -30.571  -7.685  16.972  1.00 17.38           O  
ATOM   1070  CB  ALA A 165     -30.797  -4.460  17.107  1.00 14.87           C  
ATOM   1071  N   MET A 166     -28.496  -6.789  16.785  1.00 14.38           N  
ATOM   1072  CA  MET A 166     -27.985  -7.923  16.041  1.00 14.05           C  
ATOM   1073  C   MET A 166     -27.954  -9.170  16.944  1.00 13.68           C  
ATOM   1074  O   MET A 166     -28.191 -10.279  16.480  1.00 14.81           O  
ATOM   1075  CB  MET A 166     -26.553  -7.640  15.536  1.00 14.01           C  
ATOM   1076  CG  MET A 166     -26.562  -6.566  14.461  1.00 15.09           C  
ATOM   1077  SD  MET A 166     -24.851  -6.028  14.006  1.00 14.98           S  
ATOM   1078  CE  MET A 166     -24.200  -7.494  13.250  1.00 16.24           C  
ATOM   1079  N   MET A 167     -27.591  -8.994  18.210  1.00 14.57           N  
ATOM   1080  CA  MET A 167     -27.548 -10.141  19.113  1.00 13.49           C  
ATOM   1081  C   MET A 167     -28.978 -10.647  19.361  1.00 14.49           C  
ATOM   1082  O   MET A 167     -29.193 -11.871  19.388  1.00 15.44           O  
ATOM   1083  CB  MET A 167     -26.889  -9.730  20.427  1.00 14.91           C  
ATOM   1084  CG  MET A 167     -25.405  -9.483  20.217  1.00 14.62           C  
ATOM   1085  SD  MET A 167     -24.597  -8.620  21.576  1.00 17.39           S  
ATOM   1086  CE  MET A 167     -24.989  -9.696  23.025  1.00 17.84           C  
ATOM   1087  N   LEU A 168     -29.932  -9.719  19.478  1.00 14.50           N  
ATOM   1088  CA  LEU A 168     -31.328 -10.122  19.705  1.00 15.42           C  
ATOM   1089  C   LEU A 168     -31.867 -10.805  18.470  1.00 16.40           C  
ATOM   1090  O   LEU A 168     -32.576 -11.816  18.580  1.00 17.20           O  
ATOM   1091  CB  LEU A 168     -32.189  -8.902  20.088  1.00 13.86           C  
ATOM   1092  CG  LEU A 168     -31.840  -8.300  21.432  1.00 14.22           C  
ATOM   1093  CD1 LEU A 168     -32.606  -7.006  21.621  1.00 17.22           C  
ATOM   1094  CD2 LEU A 168     -32.206  -9.300  22.562  1.00 17.50           C  
ATOM   1095  N   GLU A 169     -31.557 -10.282  17.288  1.00 15.85           N  
ATOM   1096  CA  GLU A 169     -32.033 -10.917  16.058  1.00 16.51           C  
ATOM   1097  C   GLU A 169     -31.384 -12.281  15.857  1.00 16.84           C  
ATOM   1098  O   GLU A 169     -32.016 -13.197  15.312  1.00 16.67           O  
ATOM   1099  CB  GLU A 169     -31.782  -9.976  14.856  1.00 17.16           C  
ATOM   1100  CG  GLU A 169     -31.865 -10.661  13.456  1.00 17.43           C  
ATOM   1101  CD  GLU A 169     -33.258 -11.232  13.123  1.00 17.75           C  
ATOM   1102  OE1 GLU A 169     -34.216 -10.921  13.859  1.00 18.09           O  
ATOM   1103  OE2 GLU A 169     -33.320 -11.971  12.117  1.00 19.19           O  
ATOM   1104  N   LEU A 170     -30.131 -12.452  16.297  1.00 15.88           N  
ATOM   1105  CA  LEU A 170     -29.475 -13.753  16.145  1.00 14.42           C  
ATOM   1106  C   LEU A 170     -30.210 -14.766  17.060  1.00 16.55           C  
ATOM   1107  O   LEU A 170     -30.484 -15.903  16.644  1.00 16.92           O  
ATOM   1108  CB  LEU A 170     -27.986 -13.672  16.576  1.00 15.87           C  
ATOM   1109  CG  LEU A 170     -27.216 -15.020  16.556  1.00 16.21           C  
ATOM   1110  CD1 LEU A 170     -25.783 -14.796  16.047  1.00 17.84           C  
ATOM   1111  CD2 LEU A 170     -27.181 -15.658  17.956  1.00 15.34           C  
ATOM   1112  N   ALA A 171     -30.537 -14.335  18.266  1.00 16.11           N  
ATOM   1113  CA  ALA A 171     -31.222 -15.241  19.208  1.00 15.99           C  
ATOM   1114  C   ALA A 171     -32.567 -15.621  18.608  1.00 17.00           C  
ATOM   1115  O   ALA A 171     -32.976 -16.805  18.694  1.00 17.30           O  
ATOM   1116  CB  ALA A 171     -31.405 -14.597  20.549  1.00 15.90           C  
ATOM   1117  N   ARG A 172     -33.250 -14.659  17.994  1.00 16.93           N  
ATOM   1118  CA  ARG A 172     -34.561 -14.951  17.390  1.00 18.52           C  
ATOM   1119  C   ARG A 172     -34.437 -15.841  16.158  1.00 19.70           C  
ATOM   1120  O   ARG A 172     -35.108 -16.879  16.049  1.00 19.83           O  
ATOM   1121  CB  ARG A 172     -35.257 -13.661  16.976  1.00 17.69           C  
ATOM   1122  CG  ARG A 172     -36.702 -13.920  16.444  1.00 19.27           C  
ATOM   1123  CD  ARG A 172     -37.146 -12.790  15.521  1.00 19.88           C  
ATOM   1124  NE  ARG A 172     -36.372 -12.829  14.284  1.00 21.03           N  
ATOM   1125  CZ  ARG A 172     -36.576 -13.666  13.274  1.00 23.47           C  
ATOM   1126  NH1 ARG A 172     -37.572 -14.550  13.336  1.00 23.55           N  
ATOM   1127  NH2 ARG A 172     -35.761 -13.673  12.223  1.00 23.63           N  
ATOM   1128  N   ALA A 173     -33.576 -15.460  15.205  1.00 17.34           N  
ATOM   1129  CA  ALA A 173     -33.440 -16.220  13.967  1.00 17.98           C  
ATOM   1130  C   ALA A 173     -32.991 -17.654  14.179  1.00 18.92           C  
ATOM   1131  O   ALA A 173     -33.390 -18.573  13.427  1.00 21.11           O  
ATOM   1132  CB  ALA A 173     -32.458 -15.502  12.995  1.00 17.30           C  
ATOM   1133  N   LEU A 174     -32.126 -17.853  15.171  1.00 18.45           N  
ATOM   1134  CA  LEU A 174     -31.606 -19.192  15.439  1.00 18.50           C  
ATOM   1135  C   LEU A 174     -32.339 -19.928  16.565  1.00 17.84           C  
ATOM   1136  O   LEU A 174     -31.862 -20.980  17.016  1.00 18.88           O  
ATOM   1137  CB  LEU A 174     -30.129 -19.110  15.816  1.00 19.25           C  
ATOM   1138  CG  LEU A 174     -29.262 -18.350  14.800  1.00 18.04           C  
ATOM   1139  CD1 LEU A 174     -27.799 -18.416  15.286  1.00 19.46           C  
ATOM   1140  CD2 LEU A 174     -29.359 -18.953  13.409  1.00 20.96           C  
ATOM   1141  N   ASP A 175     -33.478 -19.394  16.983  1.00 19.05           N  
ATOM   1142  CA  ASP A 175     -34.207 -19.963  18.121  1.00 19.62           C  
ATOM   1143  C   ASP A 175     -34.476 -21.468  18.013  1.00 19.78           C  
ATOM   1144  O   ASP A 175     -34.178 -22.215  18.946  1.00 18.89           O  
ATOM   1145  CB  ASP A 175     -35.508 -19.184  18.341  1.00 20.28           C  
ATOM   1146  CG  ASP A 175     -36.108 -19.426  19.695  1.00 21.01           C  
ATOM   1147  OD1 ASP A 175     -35.349 -19.613  20.667  1.00 19.39           O  
ATOM   1148  OD2 ASP A 175     -37.367 -19.381  19.782  1.00 22.26           O  
ATOM   1149  N   LYS A 176     -34.995 -21.923  16.881  1.00 21.35           N  
ATOM   1150  CA  LYS A 176     -35.252 -23.366  16.805  1.00 23.00           C  
ATOM   1151  C   LYS A 176     -34.001 -24.207  16.952  1.00 23.69           C  
ATOM   1152  O   LYS A 176     -34.004 -25.245  17.632  1.00 25.42           O  
ATOM   1153  CB  LYS A 176     -35.981 -23.705  15.515  1.00 23.75           C  
ATOM   1154  CG  LYS A 176     -36.319 -25.196  15.412  1.00 29.35           C  
ATOM   1155  CD  LYS A 176     -37.158 -25.438  14.169  1.00 32.59           C  
ATOM   1156  CE  LYS A 176     -37.421 -26.922  13.964  1.00 36.07           C  
ATOM   1157  NZ  LYS A 176     -38.213 -27.085  12.714  1.00 39.82           N1+
ATOM   1158  N   LYS A 177     -32.909 -23.768  16.345  1.00 22.58           N  
ATOM   1159  CA  LYS A 177     -31.657 -24.508  16.469  1.00 22.52           C  
ATOM   1160  C   LYS A 177     -31.113 -24.438  17.878  1.00 23.11           C  
ATOM   1161  O   LYS A 177     -30.621 -25.452  18.430  1.00 23.26           O  
ATOM   1162  CB  LYS A 177     -30.624 -23.977  15.463  1.00 24.45           C  
ATOM   1163  CG  LYS A 177     -30.986 -24.382  14.032  1.00 27.33           C  
ATOM   1164  CD  LYS A 177     -30.290 -23.554  12.975  1.00 32.21           C  
ATOM   1165  CE  LYS A 177     -30.788 -23.930  11.570  1.00 34.58           C  
ATOM   1166  NZ  LYS A 177     -30.639 -25.407  11.345  1.00 36.79           N1+
ATOM   1167  N   LEU A 178     -31.196 -23.260  18.487  1.00 21.44           N  
ATOM   1168  CA  LEU A 178     -30.711 -23.108  19.845  1.00 21.20           C  
ATOM   1169  C   LEU A 178     -31.541 -23.910  20.863  1.00 21.88           C  
ATOM   1170  O   LEU A 178     -30.995 -24.366  21.877  1.00 20.98           O  
ATOM   1171  CB  LEU A 178     -30.684 -21.623  20.224  1.00 20.71           C  
ATOM   1172  CG  LEU A 178     -29.625 -20.851  19.408  1.00 20.25           C  
ATOM   1173  CD1 LEU A 178     -29.763 -19.391  19.802  1.00 18.59           C  
ATOM   1174  CD2 LEU A 178     -28.189 -21.363  19.665  1.00 21.61           C  
ATOM   1175  N   LEU A 179     -32.830 -24.076  20.583  1.00 23.26           N  
ATOM   1176  CA  LEU A 179     -33.720 -24.849  21.466  1.00 24.32           C  
ATOM   1177  C   LEU A 179     -33.212 -26.285  21.569  1.00 24.89           C  
ATOM   1178  O   LEU A 179     -33.407 -26.955  22.590  1.00 24.52           O  
ATOM   1179  CB  LEU A 179     -35.140 -24.837  20.906  1.00 25.63           C  
ATOM   1180  CG  LEU A 179     -36.164 -25.703  21.650  1.00 27.88           C  
ATOM   1181  CD1 LEU A 179     -36.344 -25.227  23.095  1.00 27.19           C  
ATOM   1182  CD2 LEU A 179     -37.475 -25.616  20.869  1.00 28.16           C  
ATOM   1183  N   SER A 180     -32.529 -26.761  20.533  1.00 24.31           N  
ATOM   1184  CA  SER A 180     -32.011 -28.130  20.558  1.00 26.07           C  
ATOM   1185  C   SER A 180     -30.885 -28.342  21.565  1.00 28.25           C  
ATOM   1186  O   SER A 180     -30.549 -29.476  21.894  1.00 26.30           O  
ATOM   1187  CB  SER A 180     -31.555 -28.562  19.162  1.00 27.86           C  
ATOM   1188  OG  SER A 180     -30.297 -28.008  18.810  1.00 28.08           O  
ATOM   1189  N   LEU A 181     -30.294 -27.255  22.067  1.00 26.40           N  
ATOM   1190  CA  LEU A 181     -29.230 -27.387  23.056  1.00 27.53           C  
ATOM   1191  C   LEU A 181     -29.784 -27.708  24.454  1.00 28.87           C  
ATOM   1192  O   LEU A 181     -29.013 -28.040  25.363  1.00 28.63           O  
ATOM   1193  CB  LEU A 181     -28.427 -26.075  23.118  1.00 25.45           C  
ATOM   1194  CG  LEU A 181     -27.535 -25.718  21.933  1.00 25.62           C  
ATOM   1195  CD1 LEU A 181     -27.115 -24.243  22.079  1.00 22.27           C  
ATOM   1196  CD2 LEU A 181     -26.291 -26.614  21.910  1.00 26.32           C  
ATOM   1197  N   LYS A 182     -31.102 -27.593  24.620  1.00 31.03           N  
ATOM   1198  CA  LYS A 182     -31.763 -27.822  25.912  1.00 34.94           C  
ATOM   1199  C   LYS A 182     -31.539 -29.263  26.349  1.00 37.21           C  
ATOM   1200  O   LYS A 182     -31.139 -29.482  27.517  1.00 39.45           O  
ATOM   1201  CB  LYS A 182     -33.271 -27.535  25.804  1.00 34.46           C  
ATOM   1202  CG  LYS A 182     -34.026 -27.492  27.139  1.00 37.72           C  
ATOM   1203  CD  LYS A 182     -35.497 -27.106  26.915  1.00 39.59           C  
ATOM   1204  CE  LYS A 182     -36.218 -26.740  28.211  1.00 41.32           C  
ATOM   1205  NZ  LYS A 182     -37.577 -26.130  27.945  1.00 43.64           N1+
ATOM   1206  N   PRO A 189     -19.102 -32.553  23.284  1.00 41.46           N  
ATOM   1207  CA  PRO A 189     -19.113 -31.074  23.114  1.00 38.73           C  
ATOM   1208  C   PRO A 189     -19.973 -30.342  24.169  1.00 35.50           C  
ATOM   1209  O   PRO A 189     -21.090 -29.912  23.850  1.00 34.40           O  
ATOM   1210  CB  PRO A 189     -19.647 -30.818  21.705  1.00 39.38           C  
ATOM   1211  CG  PRO A 189     -19.206 -32.047  20.985  1.00 42.40           C  
ATOM   1212  CD  PRO A 189     -19.454 -33.199  22.005  1.00 41.97           C  
ATOM   1213  N   ASP A 190     -19.452 -30.210  25.406  1.00 31.42           N  
ATOM   1214  CA  ASP A 190     -20.147 -29.537  26.524  1.00 27.12           C  
ATOM   1215  C   ASP A 190     -19.975 -28.021  26.332  1.00 23.56           C  
ATOM   1216  O   ASP A 190     -19.359 -27.340  27.142  1.00 22.00           O  
ATOM   1217  CB  ASP A 190     -19.510 -29.947  27.849  1.00 28.67           C  
ATOM   1218  CG  ASP A 190     -20.322 -29.495  29.047  1.00 28.44           C  
ATOM   1219  OD1 ASP A 190     -21.521 -29.162  28.871  1.00 32.62           O  
ATOM   1220  OD2 ASP A 190     -19.800 -29.485  30.174  1.00 25.25           O  
ATOM   1221  N   LEU A 191     -20.611 -27.530  25.286  1.00 20.80           N  
ATOM   1222  CA  LEU A 191     -20.450 -26.157  24.806  1.00 19.08           C  
ATOM   1223  C   LEU A 191     -21.795 -25.546  24.422  1.00 18.69           C  
ATOM   1224  O   LEU A 191     -22.569 -26.146  23.678  1.00 19.56           O  
ATOM   1225  CB  LEU A 191     -19.547 -26.248  23.563  1.00 18.64           C  
ATOM   1226  CG  LEU A 191     -19.452 -25.045  22.604  1.00 17.55           C  
ATOM   1227  CD1 LEU A 191     -18.678 -23.935  23.352  1.00 19.19           C  
ATOM   1228  CD2 LEU A 191     -18.698 -25.426  21.295  1.00 19.49           C  
ATOM   1229  N   SER A 192     -22.047 -24.325  24.902  1.00 16.84           N  
ATOM   1230  CA  SER A 192     -23.286 -23.657  24.567  1.00 16.67           C  
ATOM   1231  C   SER A 192     -23.039 -22.166  24.281  1.00 17.29           C  
ATOM   1232  O   SER A 192     -21.914 -21.780  23.994  1.00 16.12           O  
ATOM   1233  CB  SER A 192     -24.314 -23.875  25.672  1.00 16.90           C  
ATOM   1234  OG  SER A 192     -25.607 -23.503  25.200  1.00 17.05           O  
ATOM   1235  N   LEU A 193     -24.087 -21.369  24.389  1.00 16.88           N  
ATOM   1236  CA  LEU A 193     -24.004 -19.943  24.008  1.00 15.66           C  
ATOM   1237  C   LEU A 193     -24.369 -19.006  25.128  1.00 16.48           C  
ATOM   1238  O   LEU A 193     -25.257 -19.314  25.918  1.00 16.86           O  
ATOM   1239  CB  LEU A 193     -24.982 -19.705  22.834  1.00 16.11           C  
ATOM   1240  CG  LEU A 193     -24.965 -18.303  22.194  1.00 15.06           C  
ATOM   1241  CD1 LEU A 193     -23.581 -18.018  21.550  1.00 16.36           C  
ATOM   1242  CD2 LEU A 193     -26.079 -18.282  21.114  1.00 15.84           C  
ATOM   1243  N   GLN A 194     -23.704 -17.845  25.204  1.00 15.50           N  
ATOM   1244  CA  GLN A 194     -24.021 -16.823  26.196  1.00 14.31           C  
ATOM   1245  C   GLN A 194     -23.952 -15.460  25.512  1.00 14.25           C  
ATOM   1246  O   GLN A 194     -23.105 -15.253  24.644  1.00 14.28           O  
ATOM   1247  CB  GLN A 194     -22.988 -16.854  27.336  1.00 15.47           C  
ATOM   1248  CG  GLN A 194     -23.233 -15.818  28.474  1.00 17.29           C  
ATOM   1249  CD  GLN A 194     -22.311 -16.073  29.608  1.00 19.75           C  
ATOM   1250  OE1 GLN A 194     -22.734 -16.508  30.711  1.00 22.04           O  
ATOM   1251  NE2 GLN A 194     -21.037 -15.828  29.381  1.00 16.70           N  
ATOM   1252  N   LEU A 195     -24.871 -14.585  25.882  1.00 14.81           N  
ATOM   1253  CA  LEU A 195     -24.860 -13.189  25.377  1.00 14.63           C  
ATOM   1254  C   LEU A 195     -24.626 -12.296  26.589  1.00 15.52           C  
ATOM   1255  O   LEU A 195     -25.225 -12.501  27.663  1.00 16.06           O  
ATOM   1256  CB  LEU A 195     -26.228 -12.804  24.812  1.00 15.59           C  
ATOM   1257  CG  LEU A 195     -26.826 -13.773  23.783  1.00 15.86           C  
ATOM   1258  CD1 LEU A 195     -28.248 -13.278  23.430  1.00 17.60           C  
ATOM   1259  CD2 LEU A 195     -25.970 -13.862  22.525  1.00 17.56           C  
ATOM   1260  N   ILE A 196     -23.766 -11.281  26.441  1.00 13.70           N  
ATOM   1261  CA  ILE A 196     -23.581 -10.341  27.525  1.00 13.63           C  
ATOM   1262  C   ILE A 196     -23.825  -8.924  26.967  1.00 13.39           C  
ATOM   1263  O   ILE A 196     -23.286  -8.563  25.903  1.00 14.58           O  
ATOM   1264  CB  ILE A 196     -22.148 -10.374  28.084  1.00 13.80           C  
ATOM   1265  CG1 ILE A 196     -21.858 -11.773  28.660  1.00 15.01           C  
ATOM   1266  CG2 ILE A 196     -21.945  -9.276  29.148  1.00 15.42           C  
ATOM   1267  CD1 ILE A 196     -20.358 -11.979  29.011  1.00 16.67           C  
ATOM   1268  N   PHE A 197     -24.695  -8.164  27.628  1.00 14.10           N  
ATOM   1269  CA  PHE A 197     -24.924  -6.747  27.270  1.00 13.38           C  
ATOM   1270  C   PHE A 197     -24.351  -5.944  28.443  1.00 14.05           C  
ATOM   1271  O   PHE A 197     -24.921  -5.887  29.535  1.00 15.55           O  
ATOM   1272  CB  PHE A 197     -26.428  -6.447  27.091  1.00 14.39           C  
ATOM   1273  CG  PHE A 197     -27.113  -7.340  26.092  1.00 13.31           C  
ATOM   1274  CD1 PHE A 197     -27.363  -6.892  24.789  1.00 14.40           C  
ATOM   1275  CD2 PHE A 197     -27.513  -8.640  26.471  1.00 15.15           C  
ATOM   1276  CE1 PHE A 197     -28.009  -7.718  23.858  1.00 15.63           C  
ATOM   1277  CE2 PHE A 197     -28.155  -9.474  25.554  1.00 14.64           C  
ATOM   1278  CZ  PHE A 197     -28.412  -9.026  24.253  1.00 14.61           C  
ATOM   1279  N   PHE A 198     -23.197  -5.307  28.221  1.00 13.53           N  
ATOM   1280  CA  PHE A 198     -22.514  -4.548  29.273  1.00 12.54           C  
ATOM   1281  C   PHE A 198     -23.082  -3.161  29.502  1.00 14.05           C  
ATOM   1282  O   PHE A 198     -23.447  -2.484  28.554  1.00 13.93           O  
ATOM   1283  CB  PHE A 198     -21.031  -4.332  28.908  1.00 14.08           C  
ATOM   1284  CG  PHE A 198     -20.210  -5.579  28.831  1.00 12.34           C  
ATOM   1285  CD1 PHE A 198     -19.846  -6.274  29.996  1.00 14.74           C  
ATOM   1286  CD2 PHE A 198     -19.760  -6.035  27.595  1.00 13.51           C  
ATOM   1287  CE1 PHE A 198     -19.028  -7.420  29.910  1.00 15.12           C  
ATOM   1288  CE2 PHE A 198     -18.930  -7.194  27.506  1.00 14.09           C  
ATOM   1289  CZ  PHE A 198     -18.572  -7.877  28.688  1.00 15.02           C  
ATOM   1290  N   ASP A 199     -23.202  -2.788  30.766  1.00 13.25           N  
ATOM   1291  CA  ASP A 199     -23.609  -1.417  31.088  1.00 14.80           C  
ATOM   1292  C   ASP A 199     -22.296  -0.648  31.275  1.00 14.52           C  
ATOM   1293  O   ASP A 199     -21.201  -1.207  31.475  1.00 14.35           O  
ATOM   1294  CB  ASP A 199     -24.383  -1.408  32.425  1.00 14.42           C  
ATOM   1295  CG  ASP A 199     -25.150  -0.113  32.681  1.00 17.90           C  
ATOM   1296  OD1 ASP A 199     -25.122   0.790  31.827  1.00 17.10           O  
ATOM   1297  OD2 ASP A 199     -25.781  -0.003  33.748  1.00 17.36           O  
ATOM   1298  N   GLY A 200     -22.404   0.669  31.196  1.00 15.27           N  
ATOM   1299  CA  GLY A 200     -21.256   1.518  31.476  1.00 14.88           C  
ATOM   1300  C   GLY A 200     -19.978   1.354  30.698  1.00 14.10           C  
ATOM   1301  O   GLY A 200     -18.889   1.569  31.228  1.00 15.96           O  
ATOM   1302  N   GLU A 201     -20.074   1.030  29.419  1.00 13.65           N  
ATOM   1303  CA  GLU A 201     -18.840   0.921  28.651  1.00 12.86           C  
ATOM   1304  C   GLU A 201     -18.245   2.320  28.491  1.00 14.56           C  
ATOM   1305  O   GLU A 201     -17.025   2.499  28.543  1.00 14.70           O  
ATOM   1306  CB  GLU A 201     -19.118   0.364  27.266  1.00 12.86           C  
ATOM   1307  CG  GLU A 201     -17.903   0.222  26.375  1.00 15.84           C  
ATOM   1308  CD  GLU A 201     -17.498   1.507  25.618  1.00 21.18           C  
ATOM   1309  OE1 GLU A 201     -18.371   2.339  25.385  1.00 18.62           O  
ATOM   1310  OE2 GLU A 201     -16.294   1.622  25.245  1.00 26.89           O  
ATOM   1311  N   GLU A 202     -19.135   3.301  28.315  1.00 14.21           N  
ATOM   1312  CA  GLU A 202     -18.653   4.655  28.038  1.00 14.46           C  
ATOM   1313  C   GLU A 202     -18.183   5.443  29.254  1.00 14.20           C  
ATOM   1314  O   GLU A 202     -18.640   5.224  30.366  1.00 16.32           O  
ATOM   1315  CB  GLU A 202     -19.762   5.495  27.376  1.00 13.86           C  
ATOM   1316  CG  GLU A 202     -20.325   4.933  26.050  1.00 13.97           C  
ATOM   1317  CD  GLU A 202     -19.487   5.188  24.814  1.00 15.09           C  
ATOM   1318  OE1 GLU A 202     -18.305   5.637  24.912  1.00 15.43           O  
ATOM   1319  OE2 GLU A 202     -20.030   4.904  23.720  1.00 15.24           O  
ATOM   1320  N   ALA A 203     -17.255   6.368  29.009  1.00 16.24           N  
ATOM   1321  CA  ALA A 203     -16.829   7.267  30.062  1.00 16.52           C  
ATOM   1322  C   ALA A 203     -17.971   8.272  30.292  1.00 17.31           C  
ATOM   1323  O   ALA A 203     -18.701   8.632  29.352  1.00 18.79           O  
ATOM   1324  CB  ALA A 203     -15.595   8.018  29.611  1.00 17.55           C  
ATOM   1325  N   PHE A 204     -18.130   8.725  31.541  1.00 17.92           N  
ATOM   1326  CA  PHE A 204     -19.114   9.770  31.828  1.00 21.14           C  
ATOM   1327  C   PHE A 204     -18.548  11.093  31.326  1.00 23.41           C  
ATOM   1328  O   PHE A 204     -19.319  11.971  30.950  1.00 24.73           O  
ATOM   1329  CB  PHE A 204     -19.395   9.888  33.321  1.00 22.23           C  
ATOM   1330  CG  PHE A 204     -20.328   8.864  33.800  1.00 23.97           C  
ATOM   1331  CD1 PHE A 204     -19.861   7.652  34.248  1.00 25.82           C  
ATOM   1332  CD2 PHE A 204     -21.703   9.078  33.701  1.00 27.50           C  
ATOM   1333  CE1 PHE A 204     -20.736   6.654  34.595  1.00 27.54           C  
ATOM   1334  CE2 PHE A 204     -22.594   8.076  34.046  1.00 27.68           C  
ATOM   1335  CZ  PHE A 204     -22.105   6.862  34.495  1.00 26.40           C  
ATOM   1336  N   LEU A 205     -17.223  11.242  31.342  1.00 25.99           N  
ATOM   1337  CA  LEU A 205     -16.555  12.453  30.798  1.00 29.13           C  
ATOM   1338  C   LEU A 205     -15.864  12.059  29.493  1.00 30.82           C  
ATOM   1339  O   LEU A 205     -16.525  11.574  28.576  1.00 31.91           O  
ATOM   1340  CB  LEU A 205     -15.529  12.971  31.795  1.00 30.68           C  
ATOM   1341  CG  LEU A 205     -16.147  13.496  33.093  1.00 30.71           C  
ATOM   1342  CD1 LEU A 205     -15.033  14.042  34.002  1.00 32.05           C  
ATOM   1343  CD2 LEU A 205     -17.121  14.648  32.781  1.00 32.09           C  
ATOM   1344  N   HIS A 206     -14.556  12.300  29.355  1.00 31.68           N  
ATOM   1345  CA  HIS A 206     -13.847  11.816  28.166  1.00 32.47           C  
ATOM   1346  C   HIS A 206     -13.121  10.561  28.708  1.00 31.49           C  
ATOM   1347  O   HIS A 206     -12.856  10.458  29.909  1.00 29.46           O  
ATOM   1348  CB  HIS A 206     -12.829  12.836  27.591  1.00 35.47           C  
ATOM   1349  CG  HIS A 206     -13.376  13.699  26.485  1.00 37.57           C  
ATOM   1350  ND1 HIS A 206     -13.650  13.217  25.216  1.00 39.13           N  
ATOM   1351  CD2 HIS A 206     -13.730  15.009  26.472  1.00 39.27           C  
ATOM   1352  CE1 HIS A 206     -14.156  14.188  24.477  1.00 39.08           C  
ATOM   1353  NE2 HIS A 206     -14.218  15.285  25.214  1.00 40.39           N  
ATOM   1354  N   TRP A 207     -12.832   9.590  27.848  1.00 32.37           N  
ATOM   1355  CA  TRP A 207     -12.157   8.373  28.318  1.00 32.70           C  
ATOM   1356  C   TRP A 207     -10.972   8.586  29.259  1.00 31.96           C  
ATOM   1357  O   TRP A 207     -10.166   9.508  29.100  1.00 31.35           O  
ATOM   1358  CB  TRP A 207     -11.625   7.522  27.148  1.00 34.63           C  
ATOM   1359  CG  TRP A 207     -10.714   6.364  27.630  1.00 37.41           C  
ATOM   1360  CD1 TRP A 207     -11.124   5.116  28.021  1.00 37.12           C  
ATOM   1361  CD2 TRP A 207      -9.284   6.412  27.892  1.00 38.07           C  
ATOM   1362  NE1 TRP A 207     -10.056   4.394  28.514  1.00 37.34           N  
ATOM   1363  CE2 TRP A 207      -8.920   5.156  28.448  1.00 38.02           C  
ATOM   1364  CE3 TRP A 207      -8.281   7.392  27.712  1.00 38.79           C  
ATOM   1365  CZ2 TRP A 207      -7.596   4.850  28.827  1.00 38.44           C  
ATOM   1366  CZ3 TRP A 207      -6.967   7.085  28.090  1.00 38.65           C  
ATOM   1367  CH2 TRP A 207      -6.640   5.823  28.641  1.00 37.97           C  
ATOM   1368  N   SER A 208     -10.874   7.716  30.254  1.00 29.44           N  
ATOM   1369  CA  SER A 208      -9.734   7.719  31.144  1.00 29.89           C  
ATOM   1370  C   SER A 208      -9.802   6.303  31.703  1.00 27.89           C  
ATOM   1371  O   SER A 208     -10.849   5.659  31.649  1.00 28.16           O  
ATOM   1372  CB  SER A 208      -9.846   8.757  32.262  1.00 28.88           C  
ATOM   1373  OG  SER A 208     -10.685   8.286  33.301  1.00 29.26           O  
ATOM   1374  N   PRO A 209      -8.690   5.793  32.234  1.00 28.06           N  
ATOM   1375  CA  PRO A 209      -8.636   4.432  32.796  1.00 28.65           C  
ATOM   1376  C   PRO A 209      -9.658   4.140  33.859  1.00 29.51           C  
ATOM   1377  O   PRO A 209     -10.178   3.031  33.922  1.00 31.71           O  
ATOM   1378  CB  PRO A 209      -7.208   4.338  33.364  1.00 27.49           C  
ATOM   1379  CG  PRO A 209      -6.440   5.231  32.462  1.00 28.66           C  
ATOM   1380  CD  PRO A 209      -7.371   6.444  32.331  1.00 28.64           C  
ATOM   1381  N   GLN A 210      -9.960   5.124  34.712  1.00 28.45           N  
ATOM   1382  CA  GLN A 210     -10.918   4.896  35.775  1.00 28.86           C  
ATOM   1383  C   GLN A 210     -12.345   5.208  35.355  1.00 26.06           C  
ATOM   1384  O   GLN A 210     -13.293   4.730  35.966  1.00 29.41           O  
ATOM   1385  CB  GLN A 210     -10.579   5.761  36.999  1.00 31.73           C  
ATOM   1386  CG  GLN A 210      -9.134   5.614  37.506  1.00 36.46           C  
ATOM   1387  CD  GLN A 210      -8.098   6.337  36.644  1.00 39.86           C  
ATOM   1388  OE1 GLN A 210      -8.428   7.168  35.779  1.00 40.42           O  
ATOM   1389  NE2 GLN A 210      -6.827   6.022  36.883  1.00 42.03           N  
ATOM   1390  N   ASP A 211     -12.508   6.013  34.316  1.00 22.61           N  
ATOM   1391  CA  ASP A 211     -13.862   6.381  33.894  1.00 20.36           C  
ATOM   1392  C   ASP A 211     -14.128   5.760  32.533  1.00 19.95           C  
ATOM   1393  O   ASP A 211     -13.958   6.383  31.503  1.00 18.87           O  
ATOM   1394  CB  ASP A 211     -13.948   7.924  33.819  1.00 21.05           C  
ATOM   1395  CG  ASP A 211     -15.282   8.437  33.329  1.00 18.23           C  
ATOM   1396  OD1 ASP A 211     -15.308   9.595  32.812  1.00 19.23           O  
ATOM   1397  OD2 ASP A 211     -16.331   7.746  33.473  1.00 18.61           O  
ATOM   1398  N   SER A 212     -14.471   4.472  32.551  1.00 19.46           N  
ATOM   1399  CA  SER A 212     -14.800   3.730  31.333  1.00 18.97           C  
ATOM   1400  C   SER A 212     -14.896   2.262  31.722  1.00 17.23           C  
ATOM   1401  O   SER A 212     -14.425   1.866  32.782  1.00 17.77           O  
ATOM   1402  CB  SER A 212     -13.718   3.914  30.241  1.00 19.38           C  
ATOM   1403  OG  SER A 212     -12.495   3.392  30.665  1.00 24.97           O  
ATOM   1404  N   LEU A 213     -15.534   1.481  30.870  1.00 14.78           N  
ATOM   1405  CA  LEU A 213     -15.615   0.020  31.059  1.00 14.63           C  
ATOM   1406  C   LEU A 213     -16.086  -0.409  32.451  1.00 16.29           C  
ATOM   1407  O   LEU A 213     -15.595  -1.417  33.002  1.00 16.28           O  
ATOM   1408  CB  LEU A 213     -14.227  -0.579  30.778  1.00 13.89           C  
ATOM   1409  CG  LEU A 213     -13.465  -0.127  29.505  1.00 13.01           C  
ATOM   1410  CD1 LEU A 213     -12.222  -0.971  29.313  1.00 15.62           C  
ATOM   1411  CD2 LEU A 213     -14.386  -0.276  28.306  1.00 15.47           C  
ATOM   1412  N   TYR A 214     -17.074   0.277  32.995  1.00 14.92           N  
ATOM   1413  CA  TYR A 214     -17.535  -0.073  34.344  1.00 14.86           C  
ATOM   1414  C   TYR A 214     -18.083  -1.499  34.424  1.00 15.37           C  
ATOM   1415  O   TYR A 214     -17.698  -2.271  35.314  1.00 15.76           O  
ATOM   1416  CB  TYR A 214     -18.615   0.917  34.760  1.00 14.99           C  
ATOM   1417  CG  TYR A 214     -18.102   2.331  34.968  1.00 15.15           C  
ATOM   1418  CD1 TYR A 214     -17.549   2.724  36.198  1.00 16.10           C  
ATOM   1419  CD2 TYR A 214     -18.180   3.281  33.946  1.00 16.98           C  
ATOM   1420  CE1 TYR A 214     -17.091   4.041  36.392  1.00 16.55           C  
ATOM   1421  CE2 TYR A 214     -17.734   4.594  34.151  1.00 15.05           C  
ATOM   1422  CZ  TYR A 214     -17.199   4.950  35.380  1.00 16.38           C  
ATOM   1423  OH  TYR A 214     -16.803   6.247  35.635  1.00 17.94           O  
ATOM   1424  N   GLY A 215     -18.969  -1.823  33.489  1.00 14.49           N  
ATOM   1425  CA  GLY A 215     -19.610  -3.144  33.482  1.00 13.76           C  
ATOM   1426  C   GLY A 215     -18.691  -4.294  33.187  1.00 16.67           C  
ATOM   1427  O   GLY A 215     -18.745  -5.358  33.854  1.00 16.67           O  
ATOM   1428  N   SER A 216     -17.829  -4.112  32.188  1.00 14.55           N  
ATOM   1429  CA  SER A 216     -16.910  -5.207  31.840  1.00 14.37           C  
ATOM   1430  C   SER A 216     -15.811  -5.393  32.868  1.00 15.73           C  
ATOM   1431  O   SER A 216     -15.432  -6.530  33.157  1.00 16.47           O  
ATOM   1432  CB  SER A 216     -16.343  -4.991  30.429  1.00 13.58           C  
ATOM   1433  OG  SER A 216     -15.785  -3.678  30.297  1.00 16.76           O  
ATOM   1434  N   ARG A 217     -15.296  -4.322  33.464  1.00 15.11           N  
ATOM   1435  CA  ARG A 217     -14.264  -4.518  34.480  1.00 16.49           C  
ATOM   1436  C   ARG A 217     -14.879  -5.289  35.646  1.00 16.34           C  
ATOM   1437  O   ARG A 217     -14.255  -6.205  36.208  1.00 17.53           O  
ATOM   1438  CB  ARG A 217     -13.722  -3.162  34.945  1.00 17.58           C  
ATOM   1439  CG  ARG A 217     -12.816  -2.559  33.895  1.00 19.64           C  
ATOM   1440  CD  ARG A 217     -12.071  -1.330  34.363  1.00 25.72           C  
ATOM   1441  NE  ARG A 217     -12.898  -0.141  34.486  1.00 29.23           N  
ATOM   1442  CZ  ARG A 217     -13.288   0.393  35.644  1.00 32.73           C  
ATOM   1443  NH1 ARG A 217     -12.928  -0.189  36.786  1.00 31.95           N  
ATOM   1444  NH2 ARG A 217     -13.972   1.550  35.668  1.00 29.42           N  
ATOM   1445  N   HIS A 218     -16.096  -4.935  36.023  1.00 15.00           N  
ATOM   1446  CA  HIS A 218     -16.740  -5.625  37.115  1.00 15.96           C  
ATOM   1447  C   HIS A 218     -17.031  -7.086  36.790  1.00 17.59           C  
ATOM   1448  O   HIS A 218     -16.723  -7.982  37.603  1.00 16.89           O  
ATOM   1449  CB  HIS A 218     -18.048  -4.934  37.449  1.00 16.75           C  
ATOM   1450  CG  HIS A 218     -18.883  -5.718  38.399  1.00 19.22           C  
ATOM   1451  ND1 HIS A 218     -19.863  -6.591  37.987  1.00 23.34           N  
ATOM   1452  CD2 HIS A 218     -18.855  -5.778  39.746  1.00 20.31           C  
ATOM   1453  CE1 HIS A 218     -20.415  -7.146  39.049  1.00 20.24           C  
ATOM   1454  NE2 HIS A 218     -19.824  -6.669  40.125  1.00 22.78           N  
ATOM   1455  N   LEU A 219     -17.611  -7.337  35.619  1.00 16.25           N  
ATOM   1456  CA  LEU A 219     -18.024  -8.712  35.309  1.00 14.78           C  
ATOM   1457  C   LEU A 219     -16.819  -9.592  35.067  1.00 16.10           C  
ATOM   1458  O   LEU A 219     -16.846 -10.791  35.428  1.00 15.96           O  
ATOM   1459  CB  LEU A 219     -18.960  -8.738  34.088  1.00 17.13           C  
ATOM   1460  CG  LEU A 219     -19.552 -10.120  33.719  1.00 14.76           C  
ATOM   1461  CD1 LEU A 219     -20.264 -10.713  34.942  1.00 16.95           C  
ATOM   1462  CD2 LEU A 219     -20.516  -9.973  32.520  1.00 18.02           C  
ATOM   1463  N   ALA A 220     -15.780  -9.080  34.422  1.00 14.91           N  
ATOM   1464  CA  ALA A 220     -14.570  -9.924  34.210  1.00 15.45           C  
ATOM   1465  C   ALA A 220     -13.979 -10.355  35.561  1.00 17.32           C  
ATOM   1466  O   ALA A 220     -13.572 -11.515  35.729  1.00 16.63           O  
ATOM   1467  CB  ALA A 220     -13.494  -9.161  33.370  1.00 17.04           C  
ATOM   1468  N   ALA A 221     -13.936  -9.440  36.520  1.00 16.50           N  
ATOM   1469  CA  ALA A 221     -13.387  -9.787  37.837  1.00 17.97           C  
ATOM   1470  C   ALA A 221     -14.314 -10.789  38.544  1.00 19.05           C  
ATOM   1471  O   ALA A 221     -13.834 -11.745  39.195  1.00 18.97           O  
ATOM   1472  CB  ALA A 221     -13.231  -8.515  38.688  1.00 19.21           C  
ATOM   1473  N   LYS A 222     -15.621 -10.600  38.393  1.00 17.35           N  
ATOM   1474  CA  LYS A 222     -16.565 -11.503  39.032  1.00 17.79           C  
ATOM   1475  C   LYS A 222     -16.430 -12.897  38.410  1.00 19.51           C  
ATOM   1476  O   LYS A 222     -16.345 -13.919  39.131  1.00 18.92           O  
ATOM   1477  CB  LYS A 222     -17.987 -10.969  38.868  1.00 20.73           C  
ATOM   1478  CG  LYS A 222     -19.046 -11.828  39.558  1.00 24.40           C  
ATOM   1479  CD  LYS A 222     -20.401 -11.198  39.330  1.00 29.32           C  
ATOM   1480  CE  LYS A 222     -21.466 -11.778  40.221  1.00 34.54           C  
ATOM   1481  NZ  LYS A 222     -22.625 -10.816  40.192  1.00 36.91           N1+
ATOM   1482  N   MET A 223     -16.400 -12.977  37.082  1.00 17.32           N  
ATOM   1483  CA  MET A 223     -16.283 -14.297  36.436  1.00 17.99           C  
ATOM   1484  C   MET A 223     -14.958 -14.979  36.752  1.00 18.97           C  
ATOM   1485  O   MET A 223     -14.930 -16.218  36.919  1.00 19.03           O  
ATOM   1486  CB  MET A 223     -16.457 -14.147  34.912  1.00 17.82           C  
ATOM   1487  CG  MET A 223     -17.901 -13.837  34.572  1.00 17.37           C  
ATOM   1488  SD  MET A 223     -18.121 -13.697  32.778  1.00 18.81           S  
ATOM   1489  CE  MET A 223     -18.228 -15.372  32.261  1.00 21.70           C  
ATOM   1490  N   ALA A 224     -13.884 -14.202  36.862  1.00 17.76           N  
ATOM   1491  CA  ALA A 224     -12.563 -14.752  37.148  1.00 17.72           C  
ATOM   1492  C   ALA A 224     -12.530 -15.349  38.544  1.00 19.30           C  
ATOM   1493  O   ALA A 224     -11.680 -16.204  38.806  1.00 19.39           O  
ATOM   1494  CB  ALA A 224     -11.489 -13.638  37.028  1.00 20.96           C  
ATOM   1495  N   SER A 225     -13.408 -14.882  39.419  1.00 17.97           N  
ATOM   1496  CA  SER A 225     -13.409 -15.364  40.803  1.00 19.20           C  
ATOM   1497  C   SER A 225     -14.579 -16.275  41.124  1.00 18.35           C  
ATOM   1498  O   SER A 225     -14.848 -16.532  42.280  1.00 20.07           O  
ATOM   1499  CB  SER A 225     -13.354 -14.177  41.775  1.00 19.47           C  
ATOM   1500  OG  SER A 225     -14.505 -13.359  41.640  1.00 22.20           O  
ATOM   1501  N   THR A 226     -15.264 -16.765  40.086  1.00 17.13           N  
ATOM   1502  CA  THR A 226     -16.395 -17.677  40.254  1.00 17.92           C  
ATOM   1503  C   THR A 226     -16.040 -19.077  39.735  1.00 18.31           C  
ATOM   1504  O   THR A 226     -15.774 -19.267  38.550  1.00 17.89           O  
ATOM   1505  CB  THR A 226     -17.633 -17.169  39.522  1.00 20.14           C  
ATOM   1506  OG1 THR A 226     -17.955 -15.866  40.041  1.00 21.18           O  
ATOM   1507  CG2 THR A 226     -18.808 -18.096  39.753  1.00 18.57           C  
ATOM   1508  N   PRO A 227     -16.013 -20.088  40.629  1.00 17.17           N  
ATOM   1509  CA  PRO A 227     -15.675 -21.418  40.099  1.00 16.24           C  
ATOM   1510  C   PRO A 227     -16.667 -21.885  39.062  1.00 15.80           C  
ATOM   1511  O   PRO A 227     -17.880 -21.629  39.172  1.00 16.74           O  
ATOM   1512  CB  PRO A 227     -15.724 -22.327  41.357  1.00 18.14           C  
ATOM   1513  CG  PRO A 227     -15.384 -21.405  42.498  1.00 15.82           C  
ATOM   1514  CD  PRO A 227     -16.129 -20.082  42.102  1.00 16.15           C  
ATOM   1515  N   HIS A 228     -16.170 -22.619  38.069  1.00 14.47           N  
ATOM   1516  CA  HIS A 228     -17.009 -23.157  37.022  1.00 16.74           C  
ATOM   1517  C   HIS A 228     -16.362 -24.403  36.434  1.00 16.74           C  
ATOM   1518  O   HIS A 228     -15.175 -24.444  36.209  1.00 16.28           O  
ATOM   1519  CB  HIS A 228     -17.171 -22.131  35.880  1.00 18.02           C  
ATOM   1520  CG  HIS A 228     -18.217 -22.524  34.890  1.00 17.40           C  
ATOM   1521  ND1 HIS A 228     -19.559 -22.503  35.199  1.00 19.59           N  
ATOM   1522  CD2 HIS A 228     -18.124 -23.009  33.622  1.00 18.47           C  
ATOM   1523  CE1 HIS A 228     -20.250 -22.957  34.160  1.00 17.32           C  
ATOM   1524  NE2 HIS A 228     -19.406 -23.275  33.194  1.00 17.69           N  
ATOM   1525  N   PRO A 229     -17.155 -25.465  36.223  1.00 17.36           N  
ATOM   1526  CA  PRO A 229     -18.584 -25.558  36.511  1.00 19.56           C  
ATOM   1527  C   PRO A 229     -18.798 -25.581  38.043  1.00 19.44           C  
ATOM   1528  O   PRO A 229     -17.839 -25.633  38.797  1.00 19.74           O  
ATOM   1529  CB  PRO A 229     -18.978 -26.866  35.836  1.00 20.59           C  
ATOM   1530  CG  PRO A 229     -17.719 -27.689  35.924  1.00 20.88           C  
ATOM   1531  CD  PRO A 229     -16.602 -26.705  35.650  1.00 21.18           C  
ATOM   1532  N   PRO A 230     -20.052 -25.482  38.506  1.00 20.89           N  
ATOM   1533  CA  PRO A 230     -20.358 -25.500  39.945  1.00 21.71           C  
ATOM   1534  C   PRO A 230     -19.595 -26.625  40.642  1.00 20.75           C  
ATOM   1535  O   PRO A 230     -19.582 -27.764  40.148  1.00 22.58           O  
ATOM   1536  CB  PRO A 230     -21.860 -25.740  39.955  1.00 22.75           C  
ATOM   1537  CG  PRO A 230     -22.316 -24.915  38.754  1.00 22.96           C  
ATOM   1538  CD  PRO A 230     -21.283 -25.336  37.708  1.00 21.28           C  
ATOM   1539  N   GLY A 231     -18.935 -26.297  41.751  1.00 20.13           N  
ATOM   1540  CA  GLY A 231     -18.184 -27.284  42.496  1.00 20.86           C  
ATOM   1541  C   GLY A 231     -16.728 -27.434  42.117  1.00 21.53           C  
ATOM   1542  O   GLY A 231     -15.977 -28.148  42.772  1.00 22.20           O  
ATOM   1543  N   ALA A 232     -16.291 -26.749  41.051  1.00 18.78           N  
ATOM   1544  CA  ALA A 232     -14.916 -26.889  40.623  1.00 18.25           C  
ATOM   1545  C   ALA A 232     -13.918 -26.377  41.645  1.00 17.77           C  
ATOM   1546  O   ALA A 232     -14.168 -25.381  42.347  1.00 19.09           O  
ATOM   1547  CB  ALA A 232     -14.700 -26.149  39.246  1.00 18.06           C  
ATOM   1548  N   ARG A 233     -12.769 -27.039  41.684  1.00 19.77           N  
ATOM   1549  CA  ARG A 233     -11.717 -26.667  42.606  1.00 20.90           C  
ATOM   1550  C   ARG A 233     -10.777 -25.590  42.102  1.00 18.96           C  
ATOM   1551  O   ARG A 233     -10.304 -24.793  42.902  1.00 21.03           O  
ATOM   1552  CB  ARG A 233     -10.812 -27.869  42.934  1.00 24.67           C  
ATOM   1553  CG  ARG A 233     -11.536 -29.073  43.443  1.00 32.51           C  
ATOM   1554  CD  ARG A 233     -10.560 -30.230  43.574  1.00 37.87           C  
ATOM   1555  NE  ARG A 233     -10.739 -31.231  42.525  1.00 42.94           N  
ATOM   1556  CZ  ARG A 233      -9.968 -31.365  41.445  1.00 44.88           C  
ATOM   1557  NH1 ARG A 233      -8.939 -30.552  41.237  1.00 44.65           N  
ATOM   1558  NH2 ARG A 233     -10.215 -32.346  40.582  1.00 47.33           N  
ATOM   1559  N   GLY A 234     -10.527 -25.556  40.788  1.00 18.72           N  
ATOM   1560  CA  GLY A 234      -9.510 -24.646  40.303  1.00 17.60           C  
ATOM   1561  C   GLY A 234      -9.729 -23.981  38.963  1.00 17.87           C  
ATOM   1562  O   GLY A 234      -8.803 -23.384  38.402  1.00 19.74           O  
ATOM   1563  N   THR A 235     -10.952 -24.062  38.468  1.00 16.76           N  
ATOM   1564  CA  THR A 235     -11.270 -23.426  37.187  1.00 18.52           C  
ATOM   1565  C   THR A 235     -12.397 -22.416  37.392  1.00 17.78           C  
ATOM   1566  O   THR A 235     -13.283 -22.602  38.217  1.00 16.56           O  
ATOM   1567  CB  THR A 235     -11.693 -24.457  36.158  1.00 17.61           C  
ATOM   1568  OG1 THR A 235     -12.720 -25.317  36.697  1.00 17.92           O  
ATOM   1569  CG2 THR A 235     -10.474 -25.273  35.747  1.00 17.62           C  
ATOM   1570  N   SER A 236     -12.362 -21.341  36.598  1.00 16.31           N  
ATOM   1571  CA  SER A 236     -13.350 -20.271  36.742  1.00 16.33           C  
ATOM   1572  C   SER A 236     -14.276 -20.122  35.535  1.00 16.16           C  
ATOM   1573  O   SER A 236     -14.109 -20.794  34.520  1.00 17.25           O  
ATOM   1574  CB  SER A 236     -12.625 -18.925  36.929  1.00 16.74           C  
ATOM   1575  OG  SER A 236     -12.142 -18.487  35.651  1.00 17.59           O  
ATOM   1576  N   GLN A 237     -15.233 -19.208  35.665  1.00 17.06           N  
ATOM   1577  CA  GLN A 237     -16.119 -18.924  34.538  1.00 17.25           C  
ATOM   1578  C   GLN A 237     -15.291 -18.379  33.384  1.00 16.89           C  
ATOM   1579  O   GLN A 237     -15.681 -18.553  32.236  1.00 17.32           O  
ATOM   1580  CB  GLN A 237     -17.230 -17.950  34.942  1.00 18.20           C  
ATOM   1581  CG  GLN A 237     -18.278 -18.618  35.866  1.00 19.63           C  
ATOM   1582  CD  GLN A 237     -19.373 -17.664  36.311  1.00 24.82           C  
ATOM   1583  OE1 GLN A 237     -19.180 -16.436  36.305  1.00 25.72           O  
ATOM   1584  NE2 GLN A 237     -20.507 -18.215  36.740  1.00 24.43           N  
ATOM   1585  N   LEU A 238     -14.164 -17.693  33.652  1.00 17.39           N  
ATOM   1586  CA  LEU A 238     -13.325 -17.233  32.512  1.00 16.59           C  
ATOM   1587  C   LEU A 238     -12.676 -18.401  31.775  1.00 17.39           C  
ATOM   1588  O   LEU A 238     -12.531 -18.391  30.558  1.00 19.09           O  
ATOM   1589  CB  LEU A 238     -12.261 -16.226  32.950  1.00 19.84           C  
ATOM   1590  CG  LEU A 238     -12.959 -14.929  33.382  1.00 21.21           C  
ATOM   1591  CD1 LEU A 238     -11.912 -13.805  33.465  1.00 22.12           C  
ATOM   1592  CD2 LEU A 238     -14.038 -14.521  32.316  1.00 23.49           C  
ATOM   1593  N   HIS A 239     -12.285 -19.450  32.484  1.00 17.53           N  
ATOM   1594  CA  HIS A 239     -11.723 -20.583  31.763  1.00 18.73           C  
ATOM   1595  C   HIS A 239     -12.773 -21.196  30.821  1.00 17.95           C  
ATOM   1596  O   HIS A 239     -12.429 -21.809  29.814  1.00 17.40           O  
ATOM   1597  CB  HIS A 239     -11.210 -21.587  32.791  1.00 21.55           C  
ATOM   1598  CG  HIS A 239     -10.136 -20.992  33.651  1.00 24.60           C  
ATOM   1599  ND1 HIS A 239      -9.956 -21.321  34.968  1.00 22.67           N  
ATOM   1600  CD2 HIS A 239      -9.198 -20.043  33.374  1.00 25.17           C  
ATOM   1601  CE1 HIS A 239      -8.952 -20.629  35.475  1.00 24.98           C  
ATOM   1602  NE2 HIS A 239      -8.472 -19.836  34.529  1.00 26.94           N  
ATOM   1603  N   GLY A 240     -14.032 -21.029  31.210  1.00 17.28           N  
ATOM   1604  CA  GLY A 240     -15.157 -21.537  30.431  1.00 18.31           C  
ATOM   1605  C   GLY A 240     -15.460 -20.693  29.189  1.00 18.77           C  
ATOM   1606  O   GLY A 240     -16.195 -21.132  28.326  1.00 18.01           O  
ATOM   1607  N   MET A 241     -14.911 -19.486  29.114  1.00 17.32           N  
ATOM   1608  CA  MET A 241     -15.207 -18.624  27.956  1.00 16.82           C  
ATOM   1609  C   MET A 241     -14.332 -19.044  26.797  1.00 15.89           C  
ATOM   1610  O   MET A 241     -13.139 -18.692  26.736  1.00 17.36           O  
ATOM   1611  CB  MET A 241     -14.941 -17.165  28.307  1.00 18.01           C  
ATOM   1612  CG  MET A 241     -15.845 -16.606  29.354  1.00 20.79           C  
ATOM   1613  SD  MET A 241     -15.422 -14.847  29.549  1.00 29.50           S  
ATOM   1614  CE  MET A 241     -15.661 -14.432  28.114  1.00  8.98           C  
ATOM   1615  N   ASP A 242     -14.914 -19.763  25.850  1.00 14.76           N  
ATOM   1616  CA  ASP A 242     -14.150 -20.250  24.721  1.00 15.33           C  
ATOM   1617  C   ASP A 242     -13.572 -19.101  23.889  1.00 15.04           C  
ATOM   1618  O   ASP A 242     -12.432 -19.124  23.466  1.00 16.69           O  
ATOM   1619  CB  ASP A 242     -15.068 -21.019  23.749  1.00 16.32           C  
ATOM   1620  CG  ASP A 242     -14.921 -22.528  23.834  1.00 16.08           C  
ATOM   1621  OD1 ASP A 242     -14.733 -23.057  24.950  1.00 16.93           O  
ATOM   1622  OD2 ASP A 242     -14.991 -23.145  22.753  1.00 17.89           O  
ATOM   1623  N   LEU A 243     -14.418 -18.094  23.684  1.00 14.95           N  
ATOM   1624  CA  LEU A 243     -14.067 -16.988  22.797  1.00 14.25           C  
ATOM   1625  C   LEU A 243     -15.083 -15.910  23.081  1.00 14.19           C  
ATOM   1626  O   LEU A 243     -16.291 -16.198  23.180  1.00 14.60           O  
ATOM   1627  CB  LEU A 243     -14.225 -17.438  21.342  1.00 14.50           C  
ATOM   1628  CG  LEU A 243     -13.967 -16.399  20.224  1.00 13.32           C  
ATOM   1629  CD1 LEU A 243     -12.495 -15.995  20.213  1.00 15.26           C  
ATOM   1630  CD2 LEU A 243     -14.348 -17.033  18.868  1.00 15.40           C  
ATOM   1631  N   LEU A 244     -14.598 -14.673  23.225  1.00 14.93           N  
ATOM   1632  CA  LEU A 244     -15.475 -13.532  23.446  1.00 14.48           C  
ATOM   1633  C   LEU A 244     -15.540 -12.760  22.117  1.00 14.45           C  
ATOM   1634  O   LEU A 244     -14.539 -12.243  21.694  1.00 14.23           O  
ATOM   1635  CB  LEU A 244     -14.914 -12.606  24.537  1.00 13.89           C  
ATOM   1636  CG  LEU A 244     -15.644 -11.274  24.710  1.00 16.05           C  
ATOM   1637  CD1 LEU A 244     -17.106 -11.560  25.188  1.00 16.55           C  
ATOM   1638  CD2 LEU A 244     -14.915 -10.433  25.759  1.00 16.46           C  
ATOM   1639  N   VAL A 245     -16.701 -12.773  21.474  1.00 12.75           N  
ATOM   1640  CA  VAL A 245     -16.914 -12.064  20.192  1.00 12.33           C  
ATOM   1641  C   VAL A 245     -17.600 -10.764  20.587  1.00 12.42           C  
ATOM   1642  O   VAL A 245     -18.808 -10.748  20.936  1.00 13.37           O  
ATOM   1643  CB  VAL A 245     -17.846 -12.854  19.289  1.00 12.91           C  
ATOM   1644  CG1 VAL A 245     -18.009 -12.163  17.945  1.00 13.22           C  
ATOM   1645  CG2 VAL A 245     -17.224 -14.237  19.070  1.00 15.20           C  
ATOM   1646  N   LEU A 246     -16.853  -9.653  20.552  1.00 13.57           N  
ATOM   1647  CA  LEU A 246     -17.383  -8.363  21.003  1.00 12.49           C  
ATOM   1648  C   LEU A 246     -17.729  -7.491  19.803  1.00 12.44           C  
ATOM   1649  O   LEU A 246     -16.857  -7.180  19.003  1.00 14.48           O  
ATOM   1650  CB  LEU A 246     -16.315  -7.652  21.853  1.00 13.19           C  
ATOM   1651  CG  LEU A 246     -16.691  -6.234  22.304  1.00 12.32           C  
ATOM   1652  CD1 LEU A 246     -17.976  -6.281  23.176  1.00 15.39           C  
ATOM   1653  CD2 LEU A 246     -15.554  -5.615  23.117  1.00 14.32           C  
ATOM   1654  N   LEU A 247     -18.998  -7.153  19.679  1.00 12.71           N  
ATOM   1655  CA  LEU A 247     -19.505  -6.312  18.567  1.00 12.53           C  
ATOM   1656  C   LEU A 247     -19.562  -4.877  19.068  1.00 12.71           C  
ATOM   1657  O   LEU A 247     -20.124  -4.608  20.120  1.00 14.02           O  
ATOM   1658  CB  LEU A 247     -20.938  -6.709  18.180  1.00 14.86           C  
ATOM   1659  CG  LEU A 247     -21.190  -8.058  17.510  1.00 19.10           C  
ATOM   1660  CD1 LEU A 247     -20.835  -9.205  18.401  1.00 24.71           C  
ATOM   1661  CD2 LEU A 247     -22.718  -8.122  17.203  1.00 22.07           C  
ATOM   1662  N   ASP A 248     -19.005  -3.944  18.290  1.00 11.88           N  
ATOM   1663  CA  ASP A 248     -19.052  -2.534  18.725  1.00 12.40           C  
ATOM   1664  C   ASP A 248     -18.931  -1.645  17.477  1.00 11.53           C  
ATOM   1665  O   ASP A 248     -18.211  -1.964  16.523  1.00 12.96           O  
ATOM   1666  CB  ASP A 248     -17.851  -2.265  19.658  1.00 12.94           C  
ATOM   1667  CG  ASP A 248     -17.986  -1.003  20.480  1.00 15.19           C  
ATOM   1668  OD1 ASP A 248     -18.976  -0.272  20.373  1.00 15.02           O  
ATOM   1669  OD2 ASP A 248     -17.033  -0.738  21.291  1.00 16.27           O  
ATOM   1670  N   LEU A 249     -19.696  -0.548  17.471  1.00 12.30           N  
ATOM   1671  CA  LEU A 249     -19.636   0.467  16.391  1.00 11.58           C  
ATOM   1672  C   LEU A 249     -19.968  -0.075  15.035  1.00 13.57           C  
ATOM   1673  O   LEU A 249     -19.317   0.224  14.045  1.00 13.72           O  
ATOM   1674  CB  LEU A 249     -18.215   1.124  16.376  1.00 13.42           C  
ATOM   1675  CG  LEU A 249     -17.693   1.653  17.713  1.00 13.33           C  
ATOM   1676  CD1 LEU A 249     -16.331   2.372  17.450  1.00 14.04           C  
ATOM   1677  CD2 LEU A 249     -18.691   2.616  18.378  1.00 13.99           C  
ATOM   1678  N   ILE A 250     -21.016  -0.900  14.985  1.00 12.55           N  
ATOM   1679  CA  ILE A 250     -21.432  -1.522  13.742  1.00 13.12           C  
ATOM   1680  C   ILE A 250     -22.699  -0.855  13.235  1.00 13.87           C  
ATOM   1681  O   ILE A 250     -23.572  -0.497  14.041  1.00 14.03           O  
ATOM   1682  CB  ILE A 250     -21.694  -3.059  13.963  1.00 13.65           C  
ATOM   1683  CG1 ILE A 250     -20.348  -3.743  14.267  1.00 13.81           C  
ATOM   1684  CG2 ILE A 250     -22.264  -3.720  12.679  1.00 13.68           C  
ATOM   1685  CD1 ILE A 250     -20.542  -5.300  14.601  1.00 15.55           C  
ATOM   1686  N   GLY A 251     -22.762  -0.662  11.914  1.00 12.69           N  
ATOM   1687  CA  GLY A 251     -23.972  -0.088  11.332  1.00 13.93           C  
ATOM   1688  C   GLY A 251     -23.693   0.980  10.299  1.00 14.71           C  
ATOM   1689  O   GLY A 251     -24.600   1.382   9.577  1.00 15.65           O  
ATOM   1690  N   ALA A 252     -22.457   1.479  10.244  1.00 13.79           N  
ATOM   1691  CA  ALA A 252     -22.116   2.482   9.224  1.00 14.11           C  
ATOM   1692  C   ALA A 252     -21.718   1.772   7.910  1.00 14.99           C  
ATOM   1693  O   ALA A 252     -21.472   0.557   7.869  1.00 15.03           O  
ATOM   1694  CB  ALA A 252     -20.934   3.345   9.714  1.00 13.23           C  
ATOM   1695  N   PRO A 253     -21.659   2.524   6.798  1.00 14.29           N  
ATOM   1696  CA  PRO A 253     -21.277   1.955   5.509  1.00 15.30           C  
ATOM   1697  C   PRO A 253     -19.790   1.563   5.472  1.00 14.84           C  
ATOM   1698  O   PRO A 253     -18.930   2.178   6.136  1.00 16.06           O  
ATOM   1699  CB  PRO A 253     -21.507   3.111   4.504  1.00 15.54           C  
ATOM   1700  CG  PRO A 253     -22.424   4.033   5.200  1.00 17.06           C  
ATOM   1701  CD  PRO A 253     -22.112   3.923   6.681  1.00 16.24           C  
ATOM   1702  N   ASN A 254     -19.495   0.543   4.670  1.00 14.18           N  
ATOM   1703  CA  ASN A 254     -18.119   0.124   4.426  1.00 15.84           C  
ATOM   1704  C   ASN A 254     -17.217  -0.122   5.604  1.00 14.98           C  
ATOM   1705  O   ASN A 254     -16.093   0.366   5.636  1.00 15.52           O  
ATOM   1706  CB  ASN A 254     -17.445   1.166   3.487  1.00 17.37           C  
ATOM   1707  CG  ASN A 254     -18.338   1.570   2.303  1.00 19.62           C  
ATOM   1708  OD1 ASN A 254     -18.827   0.738   1.533  1.00 24.84           O  
ATOM   1709  ND2 ASN A 254     -18.525   2.872   2.141  1.00 16.78           N  
ATOM   1710  N   PRO A 255     -17.680  -0.876   6.606  1.00 12.93           N  
ATOM   1711  CA  PRO A 255     -16.804  -1.146   7.752  1.00 13.88           C  
ATOM   1712  C   PRO A 255     -15.617  -2.060   7.353  1.00 13.32           C  
ATOM   1713  O   PRO A 255     -15.761  -2.931   6.483  1.00 15.44           O  
ATOM   1714  CB  PRO A 255     -17.739  -1.871   8.738  1.00 14.29           C  
ATOM   1715  CG  PRO A 255     -18.675  -2.664   7.798  1.00 13.86           C  
ATOM   1716  CD  PRO A 255     -18.971  -1.595   6.699  1.00 13.52           C  
ATOM   1717  N   THR A 256     -14.465  -1.858   7.983  1.00 14.36           N  
ATOM   1718  CA  THR A 256     -13.373  -2.787   7.759  1.00 15.00           C  
ATOM   1719  C   THR A 256     -12.915  -3.222   9.138  1.00 15.16           C  
ATOM   1720  O   THR A 256     -12.474  -2.417   9.937  1.00 14.86           O  
ATOM   1721  CB  THR A 256     -12.204  -2.132   6.955  1.00 16.19           C  
ATOM   1722  OG1 THR A 256     -11.811  -0.915   7.565  1.00 20.75           O  
ATOM   1723  CG2 THR A 256     -12.653  -1.835   5.560  1.00 17.43           C  
ATOM   1724  N   PHE A 257     -13.007  -4.528   9.410  1.00 14.98           N  
ATOM   1725  CA  PHE A 257     -12.625  -5.096  10.719  1.00 15.75           C  
ATOM   1726  C   PHE A 257     -11.229  -5.724  10.632  1.00 16.41           C  
ATOM   1727  O   PHE A 257     -11.016  -6.619   9.826  1.00 19.07           O  
ATOM   1728  CB  PHE A 257     -13.615  -6.230  11.123  1.00 14.07           C  
ATOM   1729  CG  PHE A 257     -15.041  -5.775  11.253  1.00 14.62           C  
ATOM   1730  CD1 PHE A 257     -15.519  -5.221  12.446  1.00 13.71           C  
ATOM   1731  CD2 PHE A 257     -15.914  -5.905  10.164  1.00 15.15           C  
ATOM   1732  CE1 PHE A 257     -16.857  -4.799  12.558  1.00 15.80           C  
ATOM   1733  CE2 PHE A 257     -17.259  -5.489  10.266  1.00 15.27           C  
ATOM   1734  CZ  PHE A 257     -17.724  -4.935  11.465  1.00 15.71           C  
ATOM   1735  N   PRO A 258     -10.285  -5.235  11.441  1.00 17.03           N  
ATOM   1736  CA  PRO A 258      -8.921  -5.778  11.429  1.00 18.49           C  
ATOM   1737  C   PRO A 258      -8.894  -7.118  12.173  1.00 14.66           C  
ATOM   1738  O   PRO A 258      -9.731  -7.376  13.054  1.00 16.46           O  
ATOM   1739  CB  PRO A 258      -8.113  -4.763  12.248  1.00 20.96           C  
ATOM   1740  CG  PRO A 258      -8.949  -3.558  12.409  1.00 20.29           C  
ATOM   1741  CD  PRO A 258     -10.399  -4.065  12.328  1.00 18.90           C  
ATOM   1742  N   ASN A 259      -7.879  -7.923  11.847  1.00 16.28           N  
ATOM   1743  CA  ASN A 259      -7.654  -9.205  12.545  1.00 16.15           C  
ATOM   1744  C   ASN A 259      -6.674  -8.842  13.692  1.00 14.79           C  
ATOM   1745  O   ASN A 259      -5.428  -8.889  13.540  1.00 18.57           O  
ATOM   1746  CB  ASN A 259      -7.037 -10.136  11.520  1.00 15.20           C  
ATOM   1747  CG  ASN A 259      -6.815 -11.546  12.035  1.00 19.84           C  
ATOM   1748  OD1 ASN A 259      -6.385 -12.410  11.248  1.00 23.73           O  
ATOM   1749  ND2 ASN A 259      -7.063 -11.793  13.312  1.00 15.75           N  
ATOM   1750  N   PHE A 260      -7.223  -8.478  14.844  1.00 15.34           N  
ATOM   1751  CA  PHE A 260      -6.425  -7.980  15.939  1.00 15.45           C  
ATOM   1752  C   PHE A 260      -5.491  -8.907  16.689  1.00 16.63           C  
ATOM   1753  O   PHE A 260      -4.394  -8.494  17.068  1.00 18.44           O  
ATOM   1754  CB  PHE A 260      -7.320  -7.338  17.027  1.00 16.05           C  
ATOM   1755  CG  PHE A 260      -8.079  -6.122  16.583  1.00 16.05           C  
ATOM   1756  CD1 PHE A 260      -9.427  -6.194  16.242  1.00 15.89           C  
ATOM   1757  CD2 PHE A 260      -7.438  -4.873  16.554  1.00 17.25           C  
ATOM   1758  CE1 PHE A 260     -10.155  -5.055  15.882  1.00 17.20           C  
ATOM   1759  CE2 PHE A 260      -8.147  -3.730  16.196  1.00 16.73           C  
ATOM   1760  CZ  PHE A 260      -9.530  -3.826  15.856  1.00 17.90           C  
ATOM   1761  N   PHE A 261      -5.912 -10.158  16.894  1.00 15.51           N  
ATOM   1762  CA  PHE A 261      -5.166 -11.032  17.811  1.00 16.92           C  
ATOM   1763  C   PHE A 261      -4.770 -12.359  17.236  1.00 16.01           C  
ATOM   1764  O   PHE A 261      -5.603 -13.071  16.664  1.00 16.40           O  
ATOM   1765  CB  PHE A 261      -6.051 -11.306  19.039  1.00 17.10           C  
ATOM   1766  CG  PHE A 261      -6.532 -10.057  19.710  1.00 17.74           C  
ATOM   1767  CD1 PHE A 261      -5.624  -9.209  20.333  1.00 17.87           C  
ATOM   1768  CD2 PHE A 261      -7.883  -9.702  19.685  1.00 16.87           C  
ATOM   1769  CE1 PHE A 261      -6.036  -8.025  20.914  1.00 20.39           C  
ATOM   1770  CE2 PHE A 261      -8.305  -8.526  20.265  1.00 18.74           C  
ATOM   1771  CZ  PHE A 261      -7.374  -7.678  20.882  1.00 17.37           C  
ATOM   1772  N   PRO A 262      -3.503 -12.762  17.437  1.00 15.49           N  
ATOM   1773  CA  PRO A 262      -3.081 -14.041  16.883  1.00 16.45           C  
ATOM   1774  C   PRO A 262      -3.824 -15.241  17.431  1.00 14.57           C  
ATOM   1775  O   PRO A 262      -4.014 -16.217  16.684  1.00 15.77           O  
ATOM   1776  CB  PRO A 262      -1.584 -14.120  17.232  1.00 18.25           C  
ATOM   1777  CG  PRO A 262      -1.172 -12.703  17.353  1.00 22.19           C  
ATOM   1778  CD  PRO A 262      -2.356 -11.943  17.889  1.00 18.93           C  
ATOM   1779  N   ASN A 263      -4.255 -15.162  18.684  1.00 15.26           N  
ATOM   1780  CA  ASN A 263      -4.919 -16.324  19.262  1.00 16.05           C  
ATOM   1781  C   ASN A 263      -6.365 -16.476  18.845  1.00 17.29           C  
ATOM   1782  O   ASN A 263      -7.025 -17.455  19.259  1.00 18.78           O  
ATOM   1783  CB  ASN A 263      -4.753 -16.402  20.780  1.00 16.22           C  
ATOM   1784  CG  ASN A 263      -5.568 -15.405  21.518  1.00 16.43           C  
ATOM   1785  OD1 ASN A 263      -6.258 -14.568  20.932  1.00 19.08           O  
ATOM   1786  ND2 ASN A 263      -5.485 -15.472  22.851  1.00 18.45           N  
ATOM   1787  N   SER A 264      -6.864 -15.551  18.024  1.00 15.77           N  
ATOM   1788  CA  SER A 264      -8.220 -15.735  17.476  1.00 14.00           C  
ATOM   1789  C   SER A 264      -8.193 -15.563  15.954  1.00 14.40           C  
ATOM   1790  O   SER A 264      -9.242 -15.562  15.293  1.00 14.36           O  
ATOM   1791  CB  SER A 264      -9.235 -14.779  18.110  1.00 14.86           C  
ATOM   1792  OG  SER A 264      -8.916 -13.445  17.768  1.00 14.77           O  
ATOM   1793  N   ALA A 265      -6.995 -15.462  15.375  1.00 15.67           N  
ATOM   1794  CA  ALA A 265      -6.868 -15.275  13.930  1.00 14.00           C  
ATOM   1795  C   ALA A 265      -7.574 -16.366  13.135  1.00 16.87           C  
ATOM   1796  O   ALA A 265      -8.127 -16.099  12.065  1.00 15.62           O  
ATOM   1797  CB  ALA A 265      -5.367 -15.234  13.542  1.00 16.04           C  
ATOM   1798  N   ARG A 266      -7.548 -17.609  13.624  1.00 14.23           N  
ATOM   1799  CA  ARG A 266      -8.216 -18.647  12.856  1.00 15.36           C  
ATOM   1800  C   ARG A 266      -9.734 -18.453  12.787  1.00 14.39           C  
ATOM   1801  O   ARG A 266     -10.386 -18.889  11.832  1.00 16.68           O  
ATOM   1802  CB  ARG A 266      -7.871 -20.024  13.431  1.00 15.47           C  
ATOM   1803  CG  ARG A 266      -8.448 -20.354  14.815  1.00 16.97           C  
ATOM   1804  CD  ARG A 266      -7.707 -21.576  15.361  1.00 16.24           C  
ATOM   1805  NE  ARG A 266      -8.295 -22.097  16.602  1.00 17.41           N  
ATOM   1806  CZ  ARG A 266      -9.258 -23.018  16.632  1.00 22.01           C  
ATOM   1807  NH1 ARG A 266      -9.789 -23.529  15.504  1.00 21.99           N  
ATOM   1808  NH2 ARG A 266      -9.637 -23.494  17.810  1.00 20.62           N  
ATOM   1809  N   TRP A 267     -10.297 -17.787  13.785  1.00 14.04           N  
ATOM   1810  CA  TRP A 267     -11.728 -17.539  13.766  1.00 14.58           C  
ATOM   1811  C   TRP A 267     -12.020 -16.324  12.900  1.00 15.44           C  
ATOM   1812  O   TRP A 267     -13.081 -16.264  12.240  1.00 14.63           O  
ATOM   1813  CB  TRP A 267     -12.269 -17.380  15.192  1.00 14.53           C  
ATOM   1814  CG  TRP A 267     -12.186 -18.684  15.958  1.00 14.85           C  
ATOM   1815  CD1 TRP A 267     -11.412 -18.945  17.045  1.00 15.40           C  
ATOM   1816  CD2 TRP A 267     -12.871 -19.899  15.637  1.00 14.75           C  
ATOM   1817  NE1 TRP A 267     -11.558 -20.284  17.429  1.00 15.98           N  
ATOM   1818  CE2 TRP A 267     -12.452 -20.878  16.582  1.00 15.94           C  
ATOM   1819  CE3 TRP A 267     -13.800 -20.256  14.643  1.00 14.56           C  
ATOM   1820  CZ2 TRP A 267     -12.932 -22.191  16.563  1.00 17.89           C  
ATOM   1821  CZ3 TRP A 267     -14.279 -21.590  14.621  1.00 17.12           C  
ATOM   1822  CH2 TRP A 267     -13.839 -22.526  15.577  1.00 17.20           C  
ATOM   1823  N   PHE A 268     -11.100 -15.364  12.905  1.00 15.18           N  
ATOM   1824  CA  PHE A 268     -11.253 -14.234  11.991  1.00 15.25           C  
ATOM   1825  C   PHE A 268     -11.242 -14.803  10.555  1.00 15.47           C  
ATOM   1826  O   PHE A 268     -12.035 -14.368   9.696  1.00 15.10           O  
ATOM   1827  CB  PHE A 268     -10.082 -13.228  12.182  1.00 13.65           C  
ATOM   1828  CG  PHE A 268     -10.180 -12.022  11.255  1.00 15.31           C  
ATOM   1829  CD1 PHE A 268     -10.810 -10.857  11.699  1.00 14.70           C  
ATOM   1830  CD2 PHE A 268      -9.641 -12.074   9.958  1.00 16.31           C  
ATOM   1831  CE1 PHE A 268     -10.913  -9.716  10.853  1.00 15.36           C  
ATOM   1832  CE2 PHE A 268      -9.741 -10.925   9.109  1.00 17.71           C  
ATOM   1833  CZ  PHE A 268     -10.382  -9.761   9.586  1.00 15.81           C  
ATOM   1834  N   GLU A 269     -10.369 -15.788  10.282  1.00 14.56           N  
ATOM   1835  CA  GLU A 269     -10.334 -16.376   8.937  1.00 16.79           C  
ATOM   1836  C   GLU A 269     -11.648 -17.065   8.587  1.00 17.38           C  
ATOM   1837  O   GLU A 269     -12.040 -17.101   7.381  1.00 16.55           O  
ATOM   1838  CB  GLU A 269      -9.185 -17.369   8.838  1.00 19.64           C  
ATOM   1839  CG  GLU A 269      -7.853 -16.661   8.849  1.00 27.58           C  
ATOM   1840  CD  GLU A 269      -6.699 -17.621   8.992  1.00 30.76           C  
ATOM   1841  OE1 GLU A 269      -6.952 -18.852   8.948  1.00 35.36           O  
ATOM   1842  OE2 GLU A 269      -5.546 -17.148   9.143  1.00 33.63           O  
ATOM   1843  N   ARG A 270     -12.315 -17.639   9.598  1.00 15.54           N  
ATOM   1844  CA  ARG A 270     -13.621 -18.258   9.350  1.00 14.45           C  
ATOM   1845  C   ARG A 270     -14.618 -17.169   8.952  1.00 16.57           C  
ATOM   1846  O   ARG A 270     -15.406 -17.394   8.023  1.00 16.30           O  
ATOM   1847  CB  ARG A 270     -14.123 -19.017  10.563  1.00 15.60           C  
ATOM   1848  CG  ARG A 270     -13.418 -20.404  10.750  1.00 16.72           C  
ATOM   1849  CD  ARG A 270     -13.524 -21.286   9.494  1.00 16.25           C  
ATOM   1850  NE  ARG A 270     -14.908 -21.400   9.074  1.00 16.07           N  
ATOM   1851  CZ  ARG A 270     -15.306 -21.610   7.820  1.00 16.95           C  
ATOM   1852  NH1 ARG A 270     -14.420 -21.760   6.848  1.00 18.96           N  
ATOM   1853  NH2 ARG A 270     -16.599 -21.615   7.542  1.00 18.35           N  
ATOM   1854  N   LEU A 271     -14.583 -16.001   9.617  1.00 15.84           N  
ATOM   1855  CA  LEU A 271     -15.497 -14.918   9.222  1.00 14.92           C  
ATOM   1856  C   LEU A 271     -15.217 -14.529   7.772  1.00 14.87           C  
ATOM   1857  O   LEU A 271     -16.163 -14.286   7.025  1.00 15.42           O  
ATOM   1858  CB  LEU A 271     -15.321 -13.681  10.125  1.00 14.00           C  
ATOM   1859  CG  LEU A 271     -15.871 -13.874  11.553  1.00 13.88           C  
ATOM   1860  CD1 LEU A 271     -15.442 -12.662  12.412  1.00 15.47           C  
ATOM   1861  CD2 LEU A 271     -17.420 -13.968  11.562  1.00 15.39           C  
ATOM   1862  N   GLN A 272     -13.944 -14.464   7.375  1.00 15.17           N  
ATOM   1863  CA  GLN A 272     -13.605 -14.138   5.989  1.00 15.27           C  
ATOM   1864  C   GLN A 272     -14.162 -15.151   5.037  1.00 16.59           C  
ATOM   1865  O   GLN A 272     -14.667 -14.789   3.992  1.00 17.64           O  
ATOM   1866  CB  GLN A 272     -12.087 -14.085   5.800  1.00 17.24           C  
ATOM   1867  CG  GLN A 272     -11.412 -12.954   6.541  1.00 19.00           C  
ATOM   1868  CD  GLN A 272      -9.971 -12.864   6.180  1.00 21.28           C  
ATOM   1869  OE1 GLN A 272      -9.550 -11.942   5.449  1.00 25.42           O  
ATOM   1870  NE2 GLN A 272      -9.190 -13.822   6.649  1.00 21.46           N  
ATOM   1871  N   ALA A 273     -14.068 -16.431   5.393  1.00 15.77           N  
ATOM   1872  CA  ALA A 273     -14.533 -17.515   4.535  1.00 15.70           C  
ATOM   1873  C   ALA A 273     -16.049 -17.536   4.398  1.00 15.72           C  
ATOM   1874  O   ALA A 273     -16.593 -17.828   3.328  1.00 17.21           O  
ATOM   1875  CB  ALA A 273     -14.067 -18.861   5.109  1.00 17.03           C  
ATOM   1876  N   ILE A 274     -16.721 -17.276   5.515  1.00 14.98           N  
ATOM   1877  CA  ILE A 274     -18.167 -17.219   5.530  1.00 14.02           C  
ATOM   1878  C   ILE A 274     -18.626 -16.042   4.647  1.00 15.08           C  
ATOM   1879  O   ILE A 274     -19.530 -16.170   3.834  1.00 15.96           O  
ATOM   1880  CB  ILE A 274     -18.661 -17.021   6.953  1.00 14.36           C  
ATOM   1881  CG1 ILE A 274     -18.375 -18.317   7.744  1.00 15.41           C  
ATOM   1882  CG2 ILE A 274     -20.145 -16.684   6.959  1.00 17.08           C  
ATOM   1883  CD1 ILE A 274     -18.527 -18.120   9.266  1.00 16.35           C  
ATOM   1884  N   GLU A 275     -17.997 -14.892   4.844  1.00 15.08           N  
ATOM   1885  CA  GLU A 275     -18.367 -13.723   4.031  1.00 15.27           C  
ATOM   1886  C   GLU A 275     -18.138 -14.047   2.553  1.00 16.01           C  
ATOM   1887  O   GLU A 275     -18.962 -13.704   1.702  1.00 16.56           O  
ATOM   1888  CB  GLU A 275     -17.514 -12.500   4.460  1.00 14.11           C  
ATOM   1889  CG  GLU A 275     -17.717 -11.292   3.504  1.00 15.37           C  
ATOM   1890  CD  GLU A 275     -16.940 -10.064   3.893  1.00 16.67           C  
ATOM   1891  OE1 GLU A 275     -15.826 -10.192   4.442  1.00 18.51           O  
ATOM   1892  OE2 GLU A 275     -17.448  -8.958   3.614  1.00 15.88           O  
ATOM   1893  N   HIS A 276     -17.023 -14.700   2.250  1.00 15.50           N  
ATOM   1894  CA  HIS A 276     -16.715 -14.991   0.863  1.00 16.84           C  
ATOM   1895  C   HIS A 276     -17.739 -15.934   0.254  1.00 18.40           C  
ATOM   1896  O   HIS A 276     -18.238 -15.707  -0.865  1.00 17.02           O  
ATOM   1897  CB  HIS A 276     -15.311 -15.594   0.766  1.00 17.94           C  
ATOM   1898  CG  HIS A 276     -14.894 -15.892  -0.641  1.00 22.31           C  
ATOM   1899  ND1 HIS A 276     -14.143 -15.020  -1.397  1.00 24.00           N  
ATOM   1900  CD2 HIS A 276     -15.163 -16.954  -1.437  1.00 23.78           C  
ATOM   1901  CE1 HIS A 276     -13.967 -15.532  -2.608  1.00 25.34           C  
ATOM   1902  NE2 HIS A 276     -14.574 -16.706  -2.655  1.00 25.27           N  
ATOM   1903  N   GLU A 277     -18.081 -16.995   0.992  1.00 17.86           N  
ATOM   1904  CA  GLU A 277     -19.039 -17.953   0.428  1.00 18.83           C  
ATOM   1905  C   GLU A 277     -20.441 -17.402   0.336  1.00 18.20           C  
ATOM   1906  O   GLU A 277     -21.140 -17.655  -0.656  1.00 18.47           O  
ATOM   1907  CB  GLU A 277     -19.024 -19.253   1.232  1.00 21.61           C  
ATOM   1908  CG  GLU A 277     -19.817 -20.350   0.555  1.00 26.86           C  
ATOM   1909  CD  GLU A 277     -19.202 -20.833  -0.759  1.00 31.58           C  
ATOM   1910  OE1 GLU A 277     -19.893 -21.602  -1.449  1.00 35.12           O  
ATOM   1911  OE2 GLU A 277     -18.061 -20.476  -1.113  1.00 33.69           O  
ATOM   1912  N   LEU A 278     -20.891 -16.670   1.353  1.00 16.14           N  
ATOM   1913  CA  LEU A 278     -22.206 -16.056   1.264  1.00 15.67           C  
ATOM   1914  C   LEU A 278     -22.211 -15.124   0.052  1.00 16.03           C  
ATOM   1915  O   LEU A 278     -23.219 -15.031  -0.653  1.00 16.89           O  
ATOM   1916  CB  LEU A 278     -22.542 -15.255   2.542  1.00 16.03           C  
ATOM   1917  CG  LEU A 278     -22.876 -16.154   3.759  1.00 15.63           C  
ATOM   1918  CD1 LEU A 278     -23.015 -15.254   4.981  1.00 17.38           C  
ATOM   1919  CD2 LEU A 278     -24.192 -16.961   3.525  1.00 18.41           C  
ATOM   1920  N   HIS A 279     -21.115 -14.385  -0.144  1.00 16.86           N  
ATOM   1921  CA  HIS A 279     -21.029 -13.489  -1.306  1.00 17.00           C  
ATOM   1922  C   HIS A 279     -21.172 -14.283  -2.619  1.00 19.23           C  
ATOM   1923  O   HIS A 279     -21.996 -13.931  -3.482  1.00 19.32           O  
ATOM   1924  CB  HIS A 279     -19.679 -12.796  -1.322  1.00 15.65           C  
ATOM   1925  CG  HIS A 279     -19.512 -11.875  -2.483  1.00 14.81           C  
ATOM   1926  ND1 HIS A 279     -18.922 -12.256  -3.672  1.00 19.24           N  
ATOM   1927  CD2 HIS A 279     -19.931 -10.600  -2.650  1.00 12.32           C  
ATOM   1928  CE1 HIS A 279     -18.991 -11.248  -4.529  1.00 14.47           C  
ATOM   1929  NE2 HIS A 279     -19.597 -10.240  -3.932  1.00 18.06           N  
ATOM   1930  N   GLU A 280     -20.385 -15.349  -2.756  1.00 18.60           N  
ATOM   1931  CA  GLU A 280     -20.389 -16.147  -4.009  1.00 20.37           C  
ATOM   1932  C   GLU A 280     -21.734 -16.804  -4.320  1.00 20.51           C  
ATOM   1933  O   GLU A 280     -22.069 -16.994  -5.498  1.00 22.51           O  
ATOM   1934  CB  GLU A 280     -19.296 -17.221  -3.974  1.00 22.17           C  
ATOM   1935  CG  GLU A 280     -17.880 -16.677  -4.012  1.00 24.48           C  
ATOM   1936  CD  GLU A 280     -17.590 -15.939  -5.306  1.00 29.54           C  
ATOM   1937  OE1 GLU A 280     -17.559 -16.619  -6.365  1.00 31.29           O  
ATOM   1938  OE2 GLU A 280     -17.415 -14.696  -5.288  1.00 28.37           O  
ATOM   1939  N   LEU A 281     -22.502 -17.131  -3.282  1.00 20.13           N  
ATOM   1940  CA  LEU A 281     -23.811 -17.761  -3.420  1.00 20.98           C  
ATOM   1941  C   LEU A 281     -24.889 -16.727  -3.695  1.00 21.52           C  
ATOM   1942  O   LEU A 281     -26.072 -17.055  -3.832  1.00 22.07           O  
ATOM   1943  CB  LEU A 281     -24.153 -18.524  -2.135  1.00 21.52           C  
ATOM   1944  CG  LEU A 281     -23.330 -19.795  -1.952  1.00 22.85           C  
ATOM   1945  CD1 LEU A 281     -23.604 -20.395  -0.583  1.00 23.09           C  
ATOM   1946  CD2 LEU A 281     -23.745 -20.815  -3.030  1.00 23.45           C  
ATOM   1947  N   GLY A 282     -24.476 -15.463  -3.778  1.00 19.61           N  
ATOM   1948  CA  GLY A 282     -25.441 -14.395  -4.030  1.00 19.86           C  
ATOM   1949  C   GLY A 282     -26.392 -14.110  -2.894  1.00 18.74           C  
ATOM   1950  O   GLY A 282     -27.512 -13.643  -3.091  1.00 20.75           O  
ATOM   1951  N   LEU A 283     -25.919 -14.341  -1.666  1.00 17.80           N  
ATOM   1952  CA  LEU A 283     -26.730 -14.174  -0.476  1.00 17.61           C  
ATOM   1953  C   LEU A 283     -26.506 -12.878   0.314  1.00 17.78           C  
ATOM   1954  O   LEU A 283     -27.158 -12.647   1.346  1.00 18.60           O  
ATOM   1955  CB  LEU A 283     -26.538 -15.390   0.452  1.00 16.59           C  
ATOM   1956  CG  LEU A 283     -26.884 -16.734  -0.219  1.00 19.74           C  
ATOM   1957  CD1 LEU A 283     -26.507 -17.873   0.752  1.00 19.30           C  
ATOM   1958  CD2 LEU A 283     -28.371 -16.778  -0.518  1.00 20.68           C  
ATOM   1959  N   LEU A 284     -25.611 -12.023  -0.182  1.00 17.14           N  
ATOM   1960  CA  LEU A 284     -25.379 -10.719   0.457  1.00 17.35           C  
ATOM   1961  C   LEU A 284     -25.980  -9.649  -0.478  1.00 17.97           C  
ATOM   1962  O   LEU A 284     -26.218  -9.914  -1.672  1.00 19.16           O  
ATOM   1963  CB  LEU A 284     -23.869 -10.470   0.679  1.00 17.42           C  
ATOM   1964  CG  LEU A 284     -23.216 -11.555   1.569  1.00 17.35           C  
ATOM   1965  CD1 LEU A 284     -21.761 -11.196   1.831  1.00 17.14           C  
ATOM   1966  CD2 LEU A 284     -23.973 -11.713   2.912  1.00 16.91           C  
ATOM   1967  N   LYS A 285     -26.276  -8.491   0.095  1.00 15.46           N  
ATOM   1968  CA  LYS A 285     -26.856  -7.368  -0.634  1.00 15.76           C  
ATOM   1969  C   LYS A 285     -25.880  -6.186  -0.766  1.00 15.98           C  
ATOM   1970  O   LYS A 285     -25.229  -5.788   0.211  1.00 16.96           O  
ATOM   1971  CB  LYS A 285     -28.111  -6.906   0.115  1.00 17.44           C  
ATOM   1972  CG  LYS A 285     -28.774  -5.687  -0.493  1.00 22.94           C  
ATOM   1973  CD  LYS A 285     -29.539  -6.072  -1.739  1.00 27.03           C  
ATOM   1974  CE  LYS A 285     -30.443  -4.926  -2.213  1.00 27.85           C  
ATOM   1975  NZ  LYS A 285     -31.140  -5.269  -3.506  1.00 30.93           N1+
ATOM   1976  N   ASP A 286     -25.796  -5.634  -1.984  1.00 18.41           N  
ATOM   1977  CA  ASP A 286     -24.940  -4.451  -2.267  1.00 18.02           C  
ATOM   1978  C   ASP A 286     -23.557  -4.708  -1.671  1.00 16.79           C  
ATOM   1979  O   ASP A 286     -23.028  -3.902  -0.883  1.00 19.81           O  
ATOM   1980  CB  ASP A 286     -25.519  -3.155  -1.639  1.00 19.73           C  
ATOM   1981  CG  ASP A 286     -26.860  -2.732  -2.233  1.00 21.77           C  
ATOM   1982  OD1 ASP A 286     -27.218  -3.186  -3.345  1.00 21.67           O  
ATOM   1983  OD2 ASP A 286     -27.529  -1.887  -1.567  1.00 25.00           O  
ATOM   1984  N   HIS A 287     -22.966  -5.818  -2.088  1.00 15.64           N  
ATOM   1985  CA  HIS A 287     -21.680  -6.257  -1.521  1.00 14.63           C  
ATOM   1986  C   HIS A 287     -20.682  -6.686  -2.576  1.00 14.53           C  
ATOM   1987  O   HIS A 287     -21.065  -7.333  -3.566  1.00 16.29           O  
ATOM   1988  CB  HIS A 287     -22.001  -7.471  -0.593  1.00 15.89           C  
ATOM   1989  CG  HIS A 287     -20.821  -8.038   0.143  1.00 14.89           C  
ATOM   1990  ND1 HIS A 287     -19.986  -8.995  -0.396  1.00 15.14           N  
ATOM   1991  CD2 HIS A 287     -20.329  -7.752   1.375  1.00 14.52           C  
ATOM   1992  CE1 HIS A 287     -19.024  -9.267   0.464  1.00 14.18           C  
ATOM   1993  NE2 HIS A 287     -19.205  -8.526   1.549  1.00 15.69           N  
ATOM   1994  N   SER A 288     -19.428  -6.271  -2.437  1.00 15.09           N  
ATOM   1995  CA  SER A 288     -18.397  -6.724  -3.372  1.00 16.19           C  
ATOM   1996  C   SER A 288     -17.203  -7.249  -2.556  1.00 16.27           C  
ATOM   1997  O   SER A 288     -17.004  -6.853  -1.408  1.00 16.46           O  
ATOM   1998  CB  SER A 288     -17.896  -5.590  -4.279  1.00 17.29           C  
ATOM   1999  OG  SER A 288     -17.183  -4.633  -3.536  1.00 18.41           O  
ATOM   2000  N   LEU A 289     -16.403  -8.116  -3.156  1.00 16.27           N  
ATOM   2001  CA  LEU A 289     -15.226  -8.620  -2.444  1.00 17.18           C  
ATOM   2002  C   LEU A 289     -14.186  -7.509  -2.271  1.00 17.93           C  
ATOM   2003  O   LEU A 289     -13.492  -7.433  -1.257  1.00 18.70           O  
ATOM   2004  CB  LEU A 289     -14.647  -9.829  -3.170  1.00 18.15           C  
ATOM   2005  CG  LEU A 289     -15.603 -11.028  -3.163  1.00 20.31           C  
ATOM   2006  CD1 LEU A 289     -14.971 -12.165  -3.961  1.00 23.48           C  
ATOM   2007  CD2 LEU A 289     -15.910 -11.461  -1.740  1.00 21.79           C  
ATOM   2008  N   GLU A 290     -14.042  -6.629  -3.264  1.00 17.31           N  
ATOM   2009  CA  GLU A 290     -13.134  -5.500  -3.069  1.00 19.77           C  
ATOM   2010  C   GLU A 290     -13.549  -4.678  -1.848  1.00 19.27           C  
ATOM   2011  O   GLU A 290     -12.691  -4.137  -1.136  1.00 21.93           O  
ATOM   2012  CB  GLU A 290     -13.143  -4.597  -4.305  1.00 22.13           C  
ATOM   2013  CG  GLU A 290     -12.454  -5.206  -5.497  1.00 27.84           C  
ATOM   2014  CD  GLU A 290     -10.964  -5.239  -5.322  1.00 32.43           C  
ATOM   2015  OE1 GLU A 290     -10.371  -4.170  -5.123  1.00 35.61           O  
ATOM   2016  OE2 GLU A 290     -10.387  -6.339  -5.381  1.00 37.38           O  
ATOM   2017  N   GLY A 291     -14.856  -4.574  -1.596  1.00 16.49           N  
ATOM   2018  CA  GLY A 291     -15.342  -3.837  -0.436  1.00 17.34           C  
ATOM   2019  C   GLY A 291     -15.754  -4.743   0.715  1.00 16.00           C  
ATOM   2020  O   GLY A 291     -16.650  -4.383   1.489  1.00 18.24           O  
ATOM   2021  N   ARG A 292     -15.063  -5.878   0.865  1.00 16.98           N  
ATOM   2022  CA  ARG A 292     -15.440  -6.835   1.929  1.00 16.94           C  
ATOM   2023  C   ARG A 292     -15.164  -6.243   3.301  1.00 16.98           C  
ATOM   2024  O   ARG A 292     -14.349  -5.301   3.472  1.00 16.51           O  
ATOM   2025  CB  ARG A 292     -14.679  -8.170   1.737  1.00 17.25           C  
ATOM   2026  CG  ARG A 292     -13.204  -8.049   1.943  1.00 19.56           C  
ATOM   2027  CD  ARG A 292     -12.410  -9.283   1.470  1.00 26.72           C  
ATOM   2028  NE  ARG A 292     -10.960  -9.023   1.521  1.00 29.78           N  
ATOM   2029  CZ  ARG A 292     -10.292  -8.090   0.815  1.00 35.46           C  
ATOM   2030  NH1 ARG A 292     -10.917  -7.285  -0.045  1.00 36.54           N  
ATOM   2031  NH2 ARG A 292      -8.973  -7.936   0.980  1.00 35.85           N  
ATOM   2032  N   TYR A 293     -15.830  -6.801   4.298  1.00 14.93           N  
ATOM   2033  CA  TYR A 293     -15.695  -6.303   5.645  1.00 14.55           C  
ATOM   2034  C   TYR A 293     -14.504  -6.882   6.405  1.00 15.35           C  
ATOM   2035  O   TYR A 293     -13.909  -6.211   7.234  1.00 16.06           O  
ATOM   2036  CB  TYR A 293     -16.957  -6.621   6.462  1.00 15.59           C  
ATOM   2037  CG  TYR A 293     -18.238  -6.276   5.750  1.00 15.18           C  
ATOM   2038  CD1 TYR A 293     -18.410  -5.036   5.129  1.00 14.13           C  
ATOM   2039  CD2 TYR A 293     -19.272  -7.201   5.675  1.00 15.69           C  
ATOM   2040  CE1 TYR A 293     -19.578  -4.732   4.437  1.00 16.52           C  
ATOM   2041  CE2 TYR A 293     -20.456  -6.891   5.012  1.00 18.20           C  
ATOM   2042  CZ  TYR A 293     -20.598  -5.661   4.394  1.00 16.14           C  
ATOM   2043  OH  TYR A 293     -21.754  -5.341   3.687  1.00 16.82           O  
ATOM   2044  N   PHE A 294     -14.171  -8.138   6.130  1.00 16.44           N  
ATOM   2045  CA  PHE A 294     -13.079  -8.781   6.866  1.00 18.82           C  
ATOM   2046  C   PHE A 294     -11.878  -8.872   5.955  1.00 21.56           C  
ATOM   2047  O   PHE A 294     -11.731  -9.785   5.158  1.00 21.94           O  
ATOM   2048  CB  PHE A 294     -13.598 -10.155   7.332  1.00 18.00           C  
ATOM   2049  CG  PHE A 294     -14.720 -10.036   8.317  1.00 17.44           C  
ATOM   2050  CD1 PHE A 294     -14.483  -9.647   9.622  1.00 17.48           C  
ATOM   2051  CD2 PHE A 294     -16.048 -10.204   7.895  1.00 18.56           C  
ATOM   2052  CE1 PHE A 294     -15.551  -9.411  10.504  1.00 17.74           C  
ATOM   2053  CE2 PHE A 294     -17.121  -9.972   8.776  1.00 16.70           C  
ATOM   2054  CZ  PHE A 294     -16.883  -9.581  10.061  1.00 18.54           C  
ATOM   2055  N   GLN A 295     -10.995  -7.899   6.090  1.00 26.85           N  
ATOM   2056  CA  GLN A 295      -9.871  -7.879   5.190  1.00 31.35           C  
ATOM   2057  C   GLN A 295      -8.636  -8.452   5.794  1.00 34.26           C  
ATOM   2058  O   GLN A 295      -8.579  -8.726   6.969  1.00 35.11           O  
ATOM   2059  CB  GLN A 295      -9.648  -6.451   4.696  1.00 32.65           C  
ATOM   2060  CG  GLN A 295     -10.927  -5.868   4.144  1.00 35.17           C  
ATOM   2061  CD  GLN A 295     -10.714  -4.626   3.329  1.00 36.54           C  
ATOM   2062  OE1 GLN A 295      -9.632  -4.018   3.364  1.00 36.79           O  
ATOM   2063  NE2 GLN A 295     -11.747  -4.226   2.587  1.00 35.03           N  
ATOM   2064  N   ASN A 296      -7.640  -8.660   4.957  1.00 38.67           N  
ATOM   2065  CA  ASN A 296      -6.401  -9.204   5.440  1.00 41.68           C  
ATOM   2066  C   ASN A 296      -5.565  -8.036   5.916  1.00 43.70           C  
ATOM   2067  O   ASN A 296      -4.976  -7.304   5.111  1.00 44.25           O  
ATOM   2068  CB  ASN A 296      -5.754  -9.970   4.305  1.00 42.78           C  
ATOM   2069  CG  ASN A 296      -6.774 -10.777   3.548  1.00 44.83           C  
ATOM   2070  OD1 ASN A 296      -7.650 -10.209   2.880  1.00 45.24           O  
ATOM   2071  ND2 ASN A 296      -6.709 -12.098   3.678  1.00 43.60           N  
ATOM   2072  N   TYR A 297      -5.598  -7.817   7.229  1.00 44.40           N  
ATOM   2073  CA  TYR A 297      -4.811  -6.761   7.842  1.00 46.00           C  
ATOM   2074  C   TYR A 297      -4.963  -6.760   9.351  1.00 45.87           C  
ATOM   2075  O   TYR A 297      -6.052  -6.948   9.905  1.00 44.33           O  
ATOM   2076  CB  TYR A 297      -5.142  -5.378   7.244  1.00 47.21           C  
ATOM   2077  CG  TYR A 297      -6.275  -4.581   7.870  1.00 48.88           C  
ATOM   2078  CD1 TYR A 297      -7.616  -4.918   7.649  1.00 49.75           C  
ATOM   2079  CD2 TYR A 297      -6.000  -3.422   8.603  1.00 49.50           C  
ATOM   2080  CE1 TYR A 297      -8.662  -4.098   8.139  1.00 49.82           C  
ATOM   2081  CE2 TYR A 297      -7.023  -2.606   9.096  1.00 50.52           C  
ATOM   2082  CZ  TYR A 297      -8.350  -2.949   8.858  1.00 50.48           C  
ATOM   2083  OH  TYR A 297      -9.338  -2.130   9.338  1.00 49.95           O  
ATOM   2084  N   SER A 298      -3.830  -6.610  10.012  1.00 47.00           N  
ATOM   2085  CA  SER A 298      -3.812  -6.587  11.454  1.00 47.87           C  
ATOM   2086  C   SER A 298      -3.887  -5.149  11.888  1.00 47.54           C  
ATOM   2087  O   SER A 298      -4.058  -4.233  11.076  1.00 47.44           O  
ATOM   2088  CB  SER A 298      -2.527  -7.232  11.982  1.00 48.51           C  
ATOM   2089  OG  SER A 298      -1.568  -7.365  10.946  1.00 48.90           O  
ATOM   2090  N   TYR A 299      -3.753  -4.960  13.183  1.00 46.56           N  
ATOM   2091  CA  TYR A 299      -3.804  -3.646  13.754  1.00 47.36           C  
ATOM   2092  C   TYR A 299      -3.045  -3.821  15.061  1.00 47.85           C  
ATOM   2093  O   TYR A 299      -3.593  -4.327  16.043  1.00 50.20           O  
ATOM   2094  CB  TYR A 299      -5.265  -3.285  13.969  1.00 44.94           C  
ATOM   2095  CG  TYR A 299      -5.496  -2.008  14.695  1.00 42.78           C  
ATOM   2096  CD1 TYR A 299      -5.211  -1.897  16.060  1.00 42.91           C  
ATOM   2097  CD2 TYR A 299      -6.030  -0.907  14.036  1.00 42.49           C  
ATOM   2098  CE1 TYR A 299      -5.454  -0.731  16.743  1.00 41.23           C  
ATOM   2099  CE2 TYR A 299      -6.274   0.266  14.706  1.00 42.09           C  
ATOM   2100  CZ  TYR A 299      -5.984   0.351  16.058  1.00 42.14           C  
ATOM   2101  OH  TYR A 299      -6.211   1.523  16.718  1.00 40.91           O  
ATOM   2102  N   GLY A 300      -1.774  -3.432  15.046  1.00 47.49           N  
ATOM   2103  CA  GLY A 300      -0.922  -3.578  16.215  1.00 46.85           C  
ATOM   2104  C   GLY A 300      -1.309  -2.783  17.448  1.00 46.05           C  
ATOM   2105  O   GLY A 300      -0.990  -3.183  18.576  1.00 46.89           O  
ATOM   2106  N   GLY A 301      -1.993  -1.659  17.240  1.00 44.45           N  
ATOM   2107  CA  GLY A 301      -2.392  -0.813  18.350  1.00 42.43           C  
ATOM   2108  C   GLY A 301      -3.389  -1.450  19.291  1.00 40.96           C  
ATOM   2109  O   GLY A 301      -3.865  -2.574  19.084  1.00 41.09           O  
ATOM   2110  N   VAL A 302      -3.719  -0.722  20.344  1.00 38.09           N  
ATOM   2111  CA  VAL A 302      -4.668  -1.235  21.297  1.00 35.41           C  
ATOM   2112  C   VAL A 302      -5.920  -0.369  21.226  1.00 31.77           C  
ATOM   2113  O   VAL A 302      -5.828   0.852  21.167  1.00 32.18           O  
ATOM   2114  CB  VAL A 302      -4.087  -1.165  22.741  1.00 36.84           C  
ATOM   2115  CG1 VAL A 302      -5.089  -1.721  23.742  1.00 38.42           C  
ATOM   2116  CG2 VAL A 302      -2.770  -1.932  22.810  1.00 38.87           C  
ATOM   2117  N   ILE A 303      -7.094  -0.985  21.206  1.00 28.01           N  
ATOM   2118  CA  ILE A 303      -8.301  -0.177  21.230  1.00 24.38           C  
ATOM   2119  C   ILE A 303      -8.913  -0.509  22.598  1.00 23.71           C  
ATOM   2120  O   ILE A 303      -9.041  -1.687  22.961  1.00 26.77           O  
ATOM   2121  CB  ILE A 303      -9.273  -0.545  20.111  1.00 22.62           C  
ATOM   2122  CG1 ILE A 303      -8.660  -0.185  18.749  1.00 23.43           C  
ATOM   2123  CG2 ILE A 303     -10.613   0.206  20.337  1.00 22.78           C  
ATOM   2124  CD1 ILE A 303      -9.492  -0.506  17.548  1.00 24.64           C  
ATOM   2125  N   GLN A 304      -9.214   0.497  23.395  1.00 20.48           N  
ATOM   2126  CA  GLN A 304      -9.828   0.229  24.686  1.00 20.87           C  
ATOM   2127  C   GLN A 304     -11.307  -0.060  24.452  1.00 18.87           C  
ATOM   2128  O   GLN A 304     -12.004   0.712  23.794  1.00 19.69           O  
ATOM   2129  CB  GLN A 304      -9.698   1.430  25.615  1.00 24.22           C  
ATOM   2130  CG  GLN A 304      -8.278   1.668  26.123  1.00 27.98           C  
ATOM   2131  CD  GLN A 304      -7.782   0.499  26.952  1.00 31.04           C  
ATOM   2132  OE1 GLN A 304      -8.400   0.127  27.944  1.00 33.18           O  
ATOM   2133  NE2 GLN A 304      -6.677  -0.094  26.538  1.00 34.77           N  
ATOM   2134  N   ASP A 305     -11.783  -1.188  24.979  1.00 16.03           N  
ATOM   2135  CA  ASP A 305     -13.187  -1.550  24.848  1.00 14.25           C  
ATOM   2136  C   ASP A 305     -13.454  -2.638  25.904  1.00 15.00           C  
ATOM   2137  O   ASP A 305     -12.559  -3.059  26.641  1.00 14.32           O  
ATOM   2138  CB  ASP A 305     -13.460  -2.093  23.433  1.00 13.91           C  
ATOM   2139  CG  ASP A 305     -14.926  -1.964  23.006  1.00 13.87           C  
ATOM   2140  OD1 ASP A 305     -15.786  -1.676  23.849  1.00 15.36           O  
ATOM   2141  OD2 ASP A 305     -15.157  -2.169  21.801  1.00 14.62           O  
ATOM   2142  N   ASP A 306     -14.692  -3.085  25.949  1.00 12.60           N  
ATOM   2143  CA  ASP A 306     -15.143  -4.087  26.927  1.00 13.61           C  
ATOM   2144  C   ASP A 306     -14.393  -5.407  26.925  1.00 15.03           C  
ATOM   2145  O   ASP A 306     -14.518  -6.173  27.897  1.00 14.92           O  
ATOM   2146  CB  ASP A 306     -16.634  -4.375  26.717  1.00 13.51           C  
ATOM   2147  CG  ASP A 306     -17.527  -3.255  27.199  1.00 14.65           C  
ATOM   2148  OD1 ASP A 306     -17.248  -2.674  28.264  1.00 16.04           O  
ATOM   2149  OD2 ASP A 306     -18.524  -2.991  26.495  1.00 14.73           O  
ATOM   2150  N   HIS A 307     -13.649  -5.693  25.863  1.00 13.54           N  
ATOM   2151  CA  HIS A 307     -12.904  -6.950  25.873  1.00 15.04           C  
ATOM   2152  C   HIS A 307     -11.649  -6.858  26.714  1.00 15.84           C  
ATOM   2153  O   HIS A 307     -11.095  -7.882  27.105  1.00 16.07           O  
ATOM   2154  CB  HIS A 307     -12.485  -7.326  24.448  1.00 14.99           C  
ATOM   2155  CG  HIS A 307     -11.509  -6.361  23.855  1.00 15.47           C  
ATOM   2156  ND1 HIS A 307     -11.797  -5.019  23.740  1.00 15.19           N  
ATOM   2157  CD2 HIS A 307     -10.217  -6.503  23.461  1.00 16.69           C  
ATOM   2158  CE1 HIS A 307     -10.725  -4.370  23.313  1.00 16.77           C  
ATOM   2159  NE2 HIS A 307      -9.749  -5.249  23.140  1.00 17.54           N  
ATOM   2160  N   ILE A 308     -11.174  -5.656  26.992  1.00 13.48           N  
ATOM   2161  CA  ILE A 308      -9.896  -5.511  27.697  1.00 15.52           C  
ATOM   2162  C   ILE A 308      -9.780  -6.250  29.037  1.00 16.47           C  
ATOM   2163  O   ILE A 308      -8.797  -6.942  29.260  1.00 16.66           O  
ATOM   2164  CB  ILE A 308      -9.544  -3.982  27.858  1.00 16.09           C  
ATOM   2165  CG1 ILE A 308      -9.198  -3.402  26.482  1.00 17.33           C  
ATOM   2166  CG2 ILE A 308      -8.350  -3.765  28.913  1.00 17.74           C  
ATOM   2167  CD1 ILE A 308      -7.898  -3.859  25.878  1.00 19.97           C  
ATOM   2168  N   PRO A 309     -10.771  -6.129  29.921  1.00 15.21           N  
ATOM   2169  CA  PRO A 309     -10.663  -6.832  31.228  1.00 15.31           C  
ATOM   2170  C   PRO A 309     -10.648  -8.348  31.056  1.00 17.00           C  
ATOM   2171  O   PRO A 309     -10.181  -9.068  31.959  1.00 17.97           O  
ATOM   2172  CB  PRO A 309     -11.896  -6.377  32.000  1.00 16.49           C  
ATOM   2173  CG  PRO A 309     -12.359  -5.141  31.270  1.00 17.93           C  
ATOM   2174  CD  PRO A 309     -11.949  -5.227  29.872  1.00 16.20           C  
ATOM   2175  N   PHE A 310     -11.185  -8.840  29.937  1.00 17.06           N  
ATOM   2176  CA  PHE A 310     -11.219 -10.278  29.673  1.00 16.61           C  
ATOM   2177  C   PHE A 310      -9.919 -10.717  29.029  1.00 17.44           C  
ATOM   2178  O   PHE A 310      -9.281 -11.707  29.473  1.00 17.66           O  
ATOM   2179  CB  PHE A 310     -12.418 -10.609  28.769  1.00 15.31           C  
ATOM   2180  CG  PHE A 310     -13.742 -10.397  29.459  1.00 14.29           C  
ATOM   2181  CD1 PHE A 310     -14.401  -9.161  29.415  1.00 14.00           C  
ATOM   2182  CD2 PHE A 310     -14.323 -11.425  30.222  1.00 13.50           C  
ATOM   2183  CE1 PHE A 310     -15.611  -8.962  30.115  1.00 15.22           C  
ATOM   2184  CE2 PHE A 310     -15.529 -11.231  30.916  1.00 14.35           C  
ATOM   2185  CZ  PHE A 310     -16.190  -9.980  30.867  1.00 16.34           C  
ATOM   2186  N   LEU A 311      -9.490  -9.964  28.017  1.00 16.93           N  
ATOM   2187  CA  LEU A 311      -8.226 -10.236  27.328  1.00 17.26           C  
ATOM   2188  C   LEU A 311      -7.068 -10.233  28.346  1.00 18.49           C  
ATOM   2189  O   LEU A 311      -6.200 -11.139  28.304  1.00 19.58           O  
ATOM   2190  CB  LEU A 311      -8.006  -9.145  26.265  1.00 20.54           C  
ATOM   2191  CG  LEU A 311      -6.725  -9.202  25.463  1.00 24.10           C  
ATOM   2192  CD1 LEU A 311      -6.866 -10.256  24.396  1.00 26.67           C  
ATOM   2193  CD2 LEU A 311      -6.477  -7.824  24.821  1.00 27.11           C  
ATOM   2194  N   ARG A 312      -7.053  -9.295  29.291  1.00 18.63           N  
ATOM   2195  CA  ARG A 312      -5.920  -9.254  30.229  1.00 21.05           C  
ATOM   2196  C   ARG A 312      -5.979 -10.357  31.273  1.00 21.77           C  
ATOM   2197  O   ARG A 312      -5.076 -10.493  32.110  1.00 23.02           O  
ATOM   2198  CB  ARG A 312      -5.792  -7.855  30.877  1.00 22.69           C  
ATOM   2199  CG  ARG A 312      -5.444  -6.804  29.821  1.00 27.51           C  
ATOM   2200  CD  ARG A 312      -5.116  -5.428  30.411  1.00 33.17           C  
ATOM   2201  NE  ARG A 312      -4.903  -4.347  29.425  1.00 39.35           N  
ATOM   2202  CZ  ARG A 312      -4.406  -4.470  28.184  1.00 42.38           C  
ATOM   2203  NH1 ARG A 312      -4.042  -5.649  27.691  1.00 43.61           N  
ATOM   2204  NH2 ARG A 312      -4.266  -3.380  27.418  1.00 43.66           N  
ATOM   2205  N   ARG A 313      -7.049 -11.136  31.254  1.00 19.85           N  
ATOM   2206  CA  ARG A 313      -7.168 -12.276  32.150  1.00 20.96           C  
ATOM   2207  C   ARG A 313      -7.074 -13.575  31.343  1.00 22.20           C  
ATOM   2208  O   ARG A 313      -7.422 -14.655  31.848  1.00 25.10           O  
ATOM   2209  CB  ARG A 313      -8.462 -12.204  32.942  1.00 21.01           C  
ATOM   2210  CG  ARG A 313      -8.442 -11.088  33.993  1.00 21.08           C  
ATOM   2211  CD  ARG A 313      -9.721 -11.108  34.803  1.00 21.76           C  
ATOM   2212  NE  ARG A 313      -9.738 -10.223  35.967  1.00 25.71           N  
ATOM   2213  CZ  ARG A 313      -9.927  -8.912  35.937  1.00 28.28           C  
ATOM   2214  NH1 ARG A 313     -10.120  -8.281  34.779  1.00 25.38           N  
ATOM   2215  NH2 ARG A 313      -9.947  -8.227  37.081  1.00 28.64           N  
ATOM   2216  N   GLY A 314      -6.645 -13.454  30.088  1.00 19.58           N  
ATOM   2217  CA  GLY A 314      -6.428 -14.613  29.231  1.00 20.76           C  
ATOM   2218  C   GLY A 314      -7.532 -15.158  28.351  1.00 20.09           C  
ATOM   2219  O   GLY A 314      -7.406 -16.230  27.764  1.00 23.65           O  
ATOM   2220  N   VAL A 315      -8.617 -14.421  28.219  1.00 16.94           N  
ATOM   2221  CA  VAL A 315      -9.708 -14.907  27.397  1.00 15.52           C  
ATOM   2222  C   VAL A 315      -9.442 -14.542  25.929  1.00 16.72           C  
ATOM   2223  O   VAL A 315      -9.095 -13.400  25.645  1.00 15.80           O  
ATOM   2224  CB  VAL A 315     -11.045 -14.186  27.815  1.00 13.74           C  
ATOM   2225  CG1 VAL A 315     -12.230 -14.615  26.870  1.00 16.92           C  
ATOM   2226  CG2 VAL A 315     -11.368 -14.538  29.287  1.00 14.57           C  
ATOM   2227  N   PRO A 316      -9.609 -15.491  24.984  1.00 14.96           N  
ATOM   2228  CA  PRO A 316      -9.405 -15.203  23.558  1.00 15.53           C  
ATOM   2229  C   PRO A 316     -10.576 -14.295  23.120  1.00 15.18           C  
ATOM   2230  O   PRO A 316     -11.740 -14.529  23.447  1.00 15.82           O  
ATOM   2231  CB  PRO A 316      -9.514 -16.562  22.884  1.00 17.34           C  
ATOM   2232  CG  PRO A 316      -9.096 -17.547  24.022  1.00 17.74           C  
ATOM   2233  CD  PRO A 316      -9.800 -16.941  25.216  1.00 16.52           C  
ATOM   2234  N   VAL A 317     -10.240 -13.269  22.351  1.00 15.82           N  
ATOM   2235  CA  VAL A 317     -11.222 -12.284  21.894  1.00 14.06           C  
ATOM   2236  C   VAL A 317     -11.210 -12.149  20.385  1.00 13.30           C  
ATOM   2237  O   VAL A 317     -10.145 -12.120  19.779  1.00 15.48           O  
ATOM   2238  CB  VAL A 317     -10.818 -10.886  22.474  1.00 13.10           C  
ATOM   2239  CG1 VAL A 317     -11.756  -9.806  21.945  1.00 14.68           C  
ATOM   2240  CG2 VAL A 317     -10.862 -10.910  23.987  1.00 15.16           C  
ATOM   2241  N   LEU A 318     -12.396 -12.078  19.788  1.00 12.86           N  
ATOM   2242  CA  LEU A 318     -12.546 -11.761  18.368  1.00 14.90           C  
ATOM   2243  C   LEU A 318     -13.264 -10.395  18.508  1.00 14.96           C  
ATOM   2244  O   LEU A 318     -14.459 -10.306  18.896  1.00 14.52           O  
ATOM   2245  CB  LEU A 318     -13.424 -12.844  17.719  1.00 15.82           C  
ATOM   2246  CG  LEU A 318     -13.581 -12.742  16.221  1.00 17.76           C  
ATOM   2247  CD1 LEU A 318     -12.197 -12.718  15.518  1.00 19.41           C  
ATOM   2248  CD2 LEU A 318     -14.410 -13.951  15.775  1.00 15.69           C  
ATOM   2249  N   HIS A 319     -12.543  -9.307  18.202  1.00 13.75           N  
ATOM   2250  CA  HIS A 319     -13.071  -7.963  18.410  1.00 14.83           C  
ATOM   2251  C   HIS A 319     -13.635  -7.401  17.122  1.00 15.36           C  
ATOM   2252  O   HIS A 319     -12.913  -6.956  16.228  1.00 15.15           O  
ATOM   2253  CB  HIS A 319     -11.948  -7.061  18.975  1.00 14.94           C  
ATOM   2254  CG  HIS A 319     -12.446  -5.766  19.551  1.00 14.66           C  
ATOM   2255  ND1 HIS A 319     -11.584  -4.761  19.940  1.00 14.76           N  
ATOM   2256  CD2 HIS A 319     -13.700  -5.319  19.835  1.00 13.69           C  
ATOM   2257  CE1 HIS A 319     -12.280  -3.746  20.430  1.00 14.77           C  
ATOM   2258  NE2 HIS A 319     -13.570  -4.052  20.373  1.00 14.80           N  
ATOM   2259  N   LEU A 320     -14.968  -7.451  17.033  1.00 13.13           N  
ATOM   2260  CA  LEU A 320     -15.664  -6.959  15.840  1.00 13.15           C  
ATOM   2261  C   LEU A 320     -16.007  -5.501  15.981  1.00 13.56           C  
ATOM   2262  O   LEU A 320     -17.158  -5.094  16.193  1.00 14.24           O  
ATOM   2263  CB  LEU A 320     -16.916  -7.814  15.553  1.00 15.32           C  
ATOM   2264  CG  LEU A 320     -16.578  -9.326  15.393  1.00 18.08           C  
ATOM   2265  CD1 LEU A 320     -17.861 -10.060  14.895  1.00 19.16           C  
ATOM   2266  CD2 LEU A 320     -15.414  -9.586  14.450  1.00 21.34           C  
ATOM   2267  N   ILE A 321     -14.939  -4.708  15.913  1.00 13.73           N  
ATOM   2268  CA  ILE A 321     -15.042  -3.229  15.924  1.00 13.75           C  
ATOM   2269  C   ILE A 321     -14.321  -2.791  14.663  1.00 13.08           C  
ATOM   2270  O   ILE A 321     -13.263  -3.325  14.325  1.00 14.30           O  
ATOM   2271  CB  ILE A 321     -14.403  -2.595  17.181  1.00 12.74           C  
ATOM   2272  CG1 ILE A 321     -14.753  -1.087  17.242  1.00 13.91           C  
ATOM   2273  CG2 ILE A 321     -12.878  -2.820  17.223  1.00 14.47           C  
ATOM   2274  CD1 ILE A 321     -14.334  -0.453  18.646  1.00 14.59           C  
ATOM   2275  N   PRO A 322     -14.915  -1.870  13.905  1.00 14.45           N  
ATOM   2276  CA  PRO A 322     -14.226  -1.437  12.683  1.00 15.34           C  
ATOM   2277  C   PRO A 322     -13.119  -0.433  12.927  1.00 15.07           C  
ATOM   2278  O   PRO A 322     -13.091   0.216  13.968  1.00 16.47           O  
ATOM   2279  CB  PRO A 322     -15.340  -0.817  11.813  1.00 16.80           C  
ATOM   2280  CG  PRO A 322     -16.438  -0.505  12.721  1.00 20.46           C  
ATOM   2281  CD  PRO A 322     -16.256  -1.261  14.052  1.00 16.14           C  
ATOM   2282  N   SER A 323     -12.188  -0.377  11.972  1.00 15.49           N  
ATOM   2283  CA  SER A 323     -11.114   0.629  12.032  1.00 17.12           C  
ATOM   2284  C   SER A 323     -10.961   1.135  10.601  1.00 16.84           C  
ATOM   2285  O   SER A 323     -10.624   0.387   9.701  1.00 18.37           O  
ATOM   2286  CB  SER A 323      -9.806   0.031  12.563  1.00 20.31           C  
ATOM   2287  OG  SER A 323      -8.806   1.050  12.559  1.00 22.92           O  
ATOM   2288  N   PRO A 324     -11.209   2.428  10.370  1.00 16.57           N  
ATOM   2289  CA  PRO A 324     -11.611   3.465  11.322  1.00 15.57           C  
ATOM   2290  C   PRO A 324     -13.019   3.325  11.877  1.00 14.79           C  
ATOM   2291  O   PRO A 324     -13.832   2.561  11.372  1.00 15.03           O  
ATOM   2292  CB  PRO A 324     -11.476   4.750  10.496  1.00 17.26           C  
ATOM   2293  CG  PRO A 324     -11.828   4.281   9.097  1.00 18.81           C  
ATOM   2294  CD  PRO A 324     -11.185   2.932   8.977  1.00 17.93           C  
ATOM   2295  N   PHE A 325     -13.282   4.079  12.935  1.00 14.70           N  
ATOM   2296  CA  PHE A 325     -14.621   4.101  13.516  1.00 15.32           C  
ATOM   2297  C   PHE A 325     -15.570   4.845  12.551  1.00 16.37           C  
ATOM   2298  O   PHE A 325     -15.132   5.567  11.646  1.00 16.72           O  
ATOM   2299  CB  PHE A 325     -14.638   4.895  14.822  1.00 14.53           C  
ATOM   2300  CG  PHE A 325     -13.790   4.309  15.933  1.00 14.00           C  
ATOM   2301  CD1 PHE A 325     -13.304   2.995  15.860  1.00 14.48           C  
ATOM   2302  CD2 PHE A 325     -13.564   5.062  17.096  1.00 15.17           C  
ATOM   2303  CE1 PHE A 325     -12.616   2.441  16.932  1.00 14.83           C  
ATOM   2304  CE2 PHE A 325     -12.874   4.519  18.184  1.00 17.01           C  
ATOM   2305  CZ  PHE A 325     -12.397   3.183  18.096  1.00 16.35           C  
ATOM   2306  N   PRO A 326     -16.894   4.662  12.702  1.00 13.87           N  
ATOM   2307  CA  PRO A 326     -17.862   5.361  11.837  1.00 14.08           C  
ATOM   2308  C   PRO A 326     -17.565   6.870  11.874  1.00 13.35           C  
ATOM   2309  O   PRO A 326     -17.158   7.407  12.910  1.00 13.96           O  
ATOM   2310  CB  PRO A 326     -19.204   5.085  12.514  1.00 14.71           C  
ATOM   2311  CG  PRO A 326     -18.999   3.650  13.058  1.00 13.49           C  
ATOM   2312  CD  PRO A 326     -17.580   3.729  13.635  1.00 14.84           C  
ATOM   2313  N   GLU A 327     -17.803   7.546  10.751  1.00 13.78           N  
ATOM   2314  CA  GLU A 327     -17.565   8.974  10.713  1.00 15.63           C  
ATOM   2315  C   GLU A 327     -18.401   9.722  11.753  1.00 15.48           C  
ATOM   2316  O   GLU A 327     -17.993  10.771  12.244  1.00 17.22           O  
ATOM   2317  CB  GLU A 327     -17.899   9.502   9.305  1.00 15.55           C  
ATOM   2318  CG  GLU A 327     -16.939   9.031   8.195  1.00 17.16           C  
ATOM   2319  CD  GLU A 327     -17.344   9.585   6.857  1.00 19.82           C  
ATOM   2320  OE1 GLU A 327     -17.957  10.694   6.853  1.00 20.85           O  
ATOM   2321  OE2 GLU A 327     -17.063   8.926   5.847  1.00 18.84           O  
ATOM   2322  N   VAL A 328     -19.589   9.211  12.063  1.00 14.62           N  
ATOM   2323  CA  VAL A 328     -20.473   9.870  13.045  1.00 14.84           C  
ATOM   2324  C   VAL A 328     -20.135   9.559  14.503  1.00 13.35           C  
ATOM   2325  O   VAL A 328     -20.837  10.007  15.412  1.00 14.75           O  
ATOM   2326  CB  VAL A 328     -21.930   9.432  12.830  1.00 15.88           C  
ATOM   2327  CG1 VAL A 328     -22.408   9.865  11.452  1.00 17.85           C  
ATOM   2328  CG2 VAL A 328     -22.022   7.903  12.976  1.00 16.63           C  
ATOM   2329  N   TRP A 329     -19.039   8.827  14.743  1.00 13.04           N  
ATOM   2330  CA  TRP A 329     -18.660   8.453  16.103  1.00 13.22           C  
ATOM   2331  C   TRP A 329     -18.704   9.583  17.138  1.00 13.53           C  
ATOM   2332  O   TRP A 329     -18.115  10.664  16.963  1.00 14.98           O  
ATOM   2333  CB  TRP A 329     -17.257   7.820  16.053  1.00 14.31           C  
ATOM   2334  CG  TRP A 329     -16.741   7.289  17.400  1.00 14.61           C  
ATOM   2335  CD1 TRP A 329     -17.012   6.055  18.002  1.00 15.71           C  
ATOM   2336  CD2 TRP A 329     -15.801   7.935  18.239  1.00 13.83           C  
ATOM   2337  NE1 TRP A 329     -16.262   5.923  19.156  1.00 14.61           N  
ATOM   2338  CE2 TRP A 329     -15.514   7.066  19.322  1.00 14.34           C  
ATOM   2339  CE3 TRP A 329     -15.159   9.192  18.185  1.00 16.66           C  
ATOM   2340  CZ2 TRP A 329     -14.616   7.403  20.334  1.00 15.26           C  
ATOM   2341  CZ3 TRP A 329     -14.279   9.524  19.189  1.00 14.91           C  
ATOM   2342  CH2 TRP A 329     -14.008   8.633  20.256  1.00 15.92           C  
ATOM   2343  N   HIS A 330     -19.449   9.336  18.199  1.00 13.69           N  
ATOM   2344  CA  HIS A 330     -19.609  10.277  19.321  1.00 14.77           C  
ATOM   2345  C   HIS A 330     -20.135  11.657  18.932  1.00 16.71           C  
ATOM   2346  O   HIS A 330     -19.792  12.683  19.528  1.00 16.86           O  
ATOM   2347  CB  HIS A 330     -18.317  10.354  20.138  1.00 13.73           C  
ATOM   2348  CG  HIS A 330     -18.096   9.106  20.959  1.00 14.04           C  
ATOM   2349  ND1 HIS A 330     -17.118   9.003  21.923  1.00 15.16           N  
ATOM   2350  CD2 HIS A 330     -18.758   7.923  20.954  1.00 16.86           C  
ATOM   2351  CE1 HIS A 330     -17.185   7.799  22.477  1.00 14.59           C  
ATOM   2352  NE2 HIS A 330     -18.171   7.133  21.902  1.00 12.85           N  
ATOM   2353  N   THR A 331     -21.004  11.616  17.951  1.00 16.74           N  
ATOM   2354  CA  THR A 331     -21.639  12.783  17.410  1.00 18.21           C  
ATOM   2355  C   THR A 331     -23.173  12.553  17.463  1.00 16.21           C  
ATOM   2356  O   THR A 331     -23.627  11.401  17.446  1.00 16.36           O  
ATOM   2357  CB  THR A 331     -21.054  12.752  15.996  1.00 21.81           C  
ATOM   2358  OG1 THR A 331     -19.938  13.643  15.868  1.00 23.11           O  
ATOM   2359  CG2 THR A 331     -22.022  12.657  15.025  1.00 12.60           C  
ATOM   2360  N   MET A 332     -23.978  13.626  17.496  1.00 17.35           N  
ATOM   2361  CA  MET A 332     -25.433  13.436  17.464  1.00 16.94           C  
ATOM   2362  C   MET A 332     -25.911  12.814  16.154  1.00 17.39           C  
ATOM   2363  O   MET A 332     -27.053  12.354  16.041  1.00 19.46           O  
ATOM   2364  CB  MET A 332     -26.181  14.775  17.656  1.00 19.52           C  
ATOM   2365  CG  MET A 332     -25.992  15.392  19.023  1.00 19.14           C  
ATOM   2366  SD  MET A 332     -26.642  14.343  20.317  1.00 20.86           S  
ATOM   2367  CE  MET A 332     -26.417  15.352  21.761  1.00 20.93           C  
ATOM   2368  N   ASP A 333     -25.037  12.791  15.145  1.00 16.10           N  
ATOM   2369  CA  ASP A 333     -25.392  12.161  13.899  1.00 16.19           C  
ATOM   2370  C   ASP A 333     -25.260  10.624  13.958  1.00 16.30           C  
ATOM   2371  O   ASP A 333     -25.514   9.982  12.961  1.00 15.55           O  
ATOM   2372  CB  ASP A 333     -24.549  12.680  12.740  1.00 19.92           C  
ATOM   2373  CG  ASP A 333     -24.882  14.134  12.376  1.00 23.08           C  
ATOM   2374  OD1 ASP A 333     -26.041  14.538  12.510  1.00 23.84           O  
ATOM   2375  OD2 ASP A 333     -23.963  14.854  11.938  1.00 27.31           O  
ATOM   2376  N   ASP A 334     -24.868  10.047  15.106  1.00 14.99           N  
ATOM   2377  CA  ASP A 334     -24.825   8.570  15.183  1.00 15.28           C  
ATOM   2378  C   ASP A 334     -26.251   8.159  15.478  1.00 15.28           C  
ATOM   2379  O   ASP A 334     -26.615   7.816  16.616  1.00 15.67           O  
ATOM   2380  CB  ASP A 334     -23.908   8.092  16.301  1.00 15.30           C  
ATOM   2381  CG  ASP A 334     -23.775   6.571  16.299  1.00 15.98           C  
ATOM   2382  OD1 ASP A 334     -24.320   5.954  15.358  1.00 15.52           O  
ATOM   2383  OD2 ASP A 334     -23.127   6.051  17.228  1.00 17.27           O  
ATOM   2384  N   ASN A 335     -27.062   8.229  14.431  1.00 15.70           N  
ATOM   2385  CA  ASN A 335     -28.482   8.000  14.530  1.00 15.21           C  
ATOM   2386  C   ASN A 335     -29.014   6.979  13.509  1.00 16.22           C  
ATOM   2387  O   ASN A 335     -28.255   6.360  12.750  1.00 15.96           O  
ATOM   2388  CB  ASN A 335     -29.177   9.378  14.359  1.00 16.00           C  
ATOM   2389  CG  ASN A 335     -28.860  10.014  13.000  1.00 17.16           C  
ATOM   2390  OD1 ASN A 335     -28.518   9.307  12.047  1.00 16.78           O  
ATOM   2391  ND2 ASN A 335     -29.002  11.357  12.902  1.00 19.76           N  
ATOM   2392  N   GLU A 336     -30.337   6.780  13.509  1.00 15.80           N  
ATOM   2393  CA  GLU A 336     -30.964   5.833  12.614  1.00 16.82           C  
ATOM   2394  C   GLU A 336     -30.762   6.132  11.142  1.00 17.37           C  
ATOM   2395  O   GLU A 336     -30.511   5.232  10.346  1.00 16.85           O  
ATOM   2396  CB  GLU A 336     -32.471   5.759  12.933  1.00 16.57           C  
ATOM   2397  CG  GLU A 336     -33.157   4.620  12.219  1.00 19.57           C  
ATOM   2398  CD  GLU A 336     -34.628   4.499  12.571  1.00 21.68           C  
ATOM   2399  OE1 GLU A 336     -35.080   5.208  13.501  1.00 25.55           O  
ATOM   2400  OE2 GLU A 336     -35.300   3.678  11.925  1.00 22.96           O  
ATOM   2401  N   GLU A 337     -30.870   7.416  10.792  1.00 18.17           N  
ATOM   2402  CA  GLU A 337     -30.745   7.814   9.402  1.00 19.93           C  
ATOM   2403  C   GLU A 337     -29.386   7.462   8.794  1.00 17.91           C  
ATOM   2404  O   GLU A 337     -29.293   7.142   7.586  1.00 19.44           O  
ATOM   2405  CB  GLU A 337     -31.009   9.329   9.264  1.00 23.39           C  
ATOM   2406  CG  GLU A 337     -30.509   9.880   7.893  1.00 30.07           C  
ATOM   2407  CD  GLU A 337     -30.702  11.390   7.703  1.00 35.51           C  
ATOM   2408  OE1 GLU A 337     -30.767  12.138   8.714  1.00 37.14           O  
ATOM   2409  OE2 GLU A 337     -30.758  11.821   6.512  1.00 38.70           O  
ATOM   2410  N   ASN A 338     -28.332   7.469   9.611  1.00 16.91           N  
ATOM   2411  CA  ASN A 338     -27.019   7.177   9.065  1.00 16.35           C  
ATOM   2412  C   ASN A 338     -26.624   5.712   9.079  1.00 15.33           C  
ATOM   2413  O   ASN A 338     -25.499   5.367   8.711  1.00 15.81           O  
ATOM   2414  CB  ASN A 338     -25.983   8.065   9.755  1.00 16.26           C  
ATOM   2415  CG  ASN A 338     -26.118   9.517   9.304  1.00 18.65           C  
ATOM   2416  OD1 ASN A 338     -26.145  10.459  10.110  1.00 20.22           O  
ATOM   2417  ND2 ASN A 338     -26.256   9.693   7.994  1.00 19.43           N  
ATOM   2418  N   LEU A 339     -27.546   4.841   9.496  1.00 15.64           N  
ATOM   2419  CA  LEU A 339     -27.257   3.406   9.479  1.00 15.17           C  
ATOM   2420  C   LEU A 339     -27.407   2.882   8.055  1.00 15.79           C  
ATOM   2421  O   LEU A 339     -28.204   3.414   7.252  1.00 17.74           O  
ATOM   2422  CB  LEU A 339     -28.239   2.654  10.390  1.00 14.11           C  
ATOM   2423  CG  LEU A 339     -28.141   3.008  11.862  1.00 13.48           C  
ATOM   2424  CD1 LEU A 339     -29.205   2.203  12.631  1.00 15.29           C  
ATOM   2425  CD2 LEU A 339     -26.680   2.728  12.376  1.00 14.77           C  
ATOM   2426  N   ASP A 340     -26.655   1.820   7.748  1.00 14.70           N  
ATOM   2427  CA  ASP A 340     -26.636   1.173   6.432  1.00 14.67           C  
ATOM   2428  C   ASP A 340     -27.304  -0.188   6.605  1.00 17.04           C  
ATOM   2429  O   ASP A 340     -26.717  -1.145   7.096  1.00 15.79           O  
ATOM   2430  CB  ASP A 340     -25.156   1.046   5.958  1.00 18.39           C  
ATOM   2431  CG  ASP A 340     -25.007   0.449   4.556  1.00 21.52           C  
ATOM   2432  OD1 ASP A 340     -25.794  -0.438   4.146  1.00 20.35           O  
ATOM   2433  OD2 ASP A 340     -24.054   0.867   3.840  1.00 24.01           O  
ATOM   2434  N   GLU A 341     -28.568  -0.235   6.215  1.00 17.16           N  
ATOM   2435  CA  GLU A 341     -29.371  -1.436   6.379  1.00 18.61           C  
ATOM   2436  C   GLU A 341     -28.793  -2.710   5.762  1.00 17.29           C  
ATOM   2437  O   GLU A 341     -28.719  -3.766   6.418  1.00 17.18           O  
ATOM   2438  CB  GLU A 341     -30.760  -1.145   5.797  1.00 22.33           C  
ATOM   2439  CG  GLU A 341     -31.718  -2.300   5.883  1.00 28.77           C  
ATOM   2440  CD  GLU A 341     -32.982  -2.042   5.092  1.00 34.58           C  
ATOM   2441  OE1 GLU A 341     -33.776  -1.180   5.527  1.00 37.19           O  
ATOM   2442  OE2 GLU A 341     -33.158  -2.683   4.027  1.00 36.92           O  
ATOM   2443  N   SER A 342     -28.371  -2.641   4.506  1.00 15.91           N  
ATOM   2444  CA  SER A 342     -27.867  -3.851   3.885  1.00 15.32           C  
ATOM   2445  C   SER A 342     -26.583  -4.338   4.514  1.00 15.14           C  
ATOM   2446  O   SER A 342     -26.353  -5.550   4.550  1.00 15.19           O  
ATOM   2447  CB  SER A 342     -27.693  -3.673   2.375  1.00 19.93           C  
ATOM   2448  OG  SER A 342     -26.652  -2.787   2.062  1.00 25.17           O  
ATOM   2449  N   THR A 343     -25.745  -3.418   5.001  1.00 15.62           N  
ATOM   2450  CA  THR A 343     -24.494  -3.863   5.645  1.00 14.98           C  
ATOM   2451  C   THR A 343     -24.811  -4.630   6.941  1.00 14.11           C  
ATOM   2452  O   THR A 343     -24.181  -5.686   7.219  1.00 15.33           O  
ATOM   2453  CB  THR A 343     -23.585  -2.651   5.952  1.00 15.83           C  
ATOM   2454  OG1 THR A 343     -23.202  -2.066   4.706  1.00 19.66           O  
ATOM   2455  CG2 THR A 343     -22.325  -3.043   6.713  1.00 16.46           C  
ATOM   2456  N   ILE A 344     -25.758  -4.113   7.712  1.00 13.47           N  
ATOM   2457  CA  ILE A 344     -26.163  -4.770   8.956  1.00 13.71           C  
ATOM   2458  C   ILE A 344     -26.778  -6.148   8.618  1.00 14.18           C  
ATOM   2459  O   ILE A 344     -26.464  -7.152   9.263  1.00 14.27           O  
ATOM   2460  CB  ILE A 344     -27.142  -3.907   9.749  1.00 13.68           C  
ATOM   2461  CG1 ILE A 344     -26.448  -2.577  10.143  1.00 14.95           C  
ATOM   2462  CG2 ILE A 344     -27.614  -4.694  11.032  1.00 14.31           C  
ATOM   2463  CD1 ILE A 344     -27.423  -1.445  10.537  1.00 14.96           C  
ATOM   2464  N   ASP A 345     -27.632  -6.191   7.594  1.00 14.92           N  
ATOM   2465  CA  ASP A 345     -28.250  -7.461   7.163  1.00 14.87           C  
ATOM   2466  C   ASP A 345     -27.170  -8.475   6.815  1.00 14.92           C  
ATOM   2467  O   ASP A 345     -27.215  -9.646   7.244  1.00 14.94           O  
ATOM   2468  CB  ASP A 345     -29.124  -7.174   5.923  1.00 15.27           C  
ATOM   2469  CG  ASP A 345     -30.068  -8.334   5.545  1.00 16.74           C  
ATOM   2470  OD1 ASP A 345     -30.455  -9.131   6.420  1.00 17.97           O  
ATOM   2471  OD2 ASP A 345     -30.438  -8.392   4.352  1.00 19.33           O  
ATOM   2472  N   ASN A 346     -26.188  -8.049   6.021  1.00 14.08           N  
ATOM   2473  CA  ASN A 346     -25.088  -8.935   5.610  1.00 13.29           C  
ATOM   2474  C   ASN A 346     -24.318  -9.443   6.845  1.00 13.67           C  
ATOM   2475  O   ASN A 346     -23.969 -10.620   6.897  1.00 14.72           O  
ATOM   2476  CB  ASN A 346     -24.091  -8.157   4.695  1.00 13.93           C  
ATOM   2477  CG  ASN A 346     -24.687  -7.843   3.323  1.00 16.60           C  
ATOM   2478  OD1 ASN A 346     -25.660  -8.465   2.902  1.00 16.10           O  
ATOM   2479  ND2 ASN A 346     -24.085  -6.856   2.615  1.00 15.64           N  
ATOM   2480  N   LEU A 347     -24.012  -8.540   7.772  1.00 13.57           N  
ATOM   2481  CA  LEU A 347     -23.259  -8.923   8.977  1.00 13.31           C  
ATOM   2482  C   LEU A 347     -24.105  -9.863   9.838  1.00 13.68           C  
ATOM   2483  O   LEU A 347     -23.549 -10.734  10.490  1.00 15.13           O  
ATOM   2484  CB  LEU A 347     -22.788  -7.692   9.767  1.00 14.03           C  
ATOM   2485  CG  LEU A 347     -21.610  -6.976   9.048  1.00 13.75           C  
ATOM   2486  CD1 LEU A 347     -21.398  -5.590   9.729  1.00 14.03           C  
ATOM   2487  CD2 LEU A 347     -20.290  -7.796   9.098  1.00 14.96           C  
ATOM   2488  N   ASN A 348     -25.425  -9.698   9.836  1.00 14.73           N  
ATOM   2489  CA  ASN A 348     -26.286 -10.612  10.623  1.00 15.43           C  
ATOM   2490  C   ASN A 348     -26.127 -12.023  10.038  1.00 15.83           C  
ATOM   2491  O   ASN A 348     -25.992 -13.023  10.775  1.00 15.60           O  
ATOM   2492  CB  ASN A 348     -27.766 -10.197  10.523  1.00 14.99           C  
ATOM   2493  CG  ASN A 348     -28.149  -9.131  11.511  1.00 14.60           C  
ATOM   2494  OD1 ASN A 348     -27.453  -8.905  12.536  1.00 16.06           O  
ATOM   2495  ND2 ASN A 348     -29.290  -8.461  11.250  1.00 14.86           N  
ATOM   2496  N   LYS A 349     -26.136 -12.112   8.716  1.00 14.66           N  
ATOM   2497  CA  LYS A 349     -25.999 -13.443   8.098  1.00 14.58           C  
ATOM   2498  C   LYS A 349     -24.655 -14.037   8.413  1.00 15.82           C  
ATOM   2499  O   LYS A 349     -24.546 -15.223   8.760  1.00 15.98           O  
ATOM   2500  CB  LYS A 349     -26.196 -13.337   6.573  1.00 14.62           C  
ATOM   2501  CG  LYS A 349     -27.633 -12.874   6.220  1.00 16.16           C  
ATOM   2502  CD  LYS A 349     -27.798 -12.672   4.690  1.00 17.33           C  
ATOM   2503  CE  LYS A 349     -29.190 -12.214   4.374  1.00 17.24           C  
ATOM   2504  NZ  LYS A 349     -29.323 -11.868   2.920  1.00 17.42           N1+
ATOM   2505  N   ILE A 350     -23.594 -13.230   8.301  1.00 13.27           N  
ATOM   2506  CA  ILE A 350     -22.279 -13.755   8.574  1.00 13.25           C  
ATOM   2507  C   ILE A 350     -22.132 -14.244  10.017  1.00 13.75           C  
ATOM   2508  O   ILE A 350     -21.549 -15.324  10.262  1.00 14.19           O  
ATOM   2509  CB  ILE A 350     -21.215 -12.661   8.256  1.00 13.92           C  
ATOM   2510  CG1 ILE A 350     -21.191 -12.417   6.739  1.00 13.52           C  
ATOM   2511  CG2 ILE A 350     -19.803 -13.112   8.728  1.00 13.09           C  
ATOM   2512  CD1 ILE A 350     -20.549 -11.035   6.383  1.00 15.59           C  
ATOM   2513  N   LEU A 351     -22.611 -13.446  10.959  1.00 14.24           N  
ATOM   2514  CA  LEU A 351     -22.488 -13.763  12.375  1.00 14.05           C  
ATOM   2515  C   LEU A 351     -23.326 -14.996  12.735  1.00 15.11           C  
ATOM   2516  O   LEU A 351     -22.872 -15.841  13.512  1.00 14.35           O  
ATOM   2517  CB  LEU A 351     -22.938 -12.554  13.212  1.00 15.44           C  
ATOM   2518  CG  LEU A 351     -22.831 -12.742  14.732  1.00 16.14           C  
ATOM   2519  CD1 LEU A 351     -21.375 -12.806  15.202  1.00 18.46           C  
ATOM   2520  CD2 LEU A 351     -23.540 -11.563  15.416  1.00 17.54           C  
ATOM   2521  N   GLN A 352     -24.535 -15.066  12.185  1.00 15.66           N  
ATOM   2522  CA  GLN A 352     -25.362 -16.239  12.481  1.00 14.92           C  
ATOM   2523  C   GLN A 352     -24.720 -17.524  11.932  1.00 14.31           C  
ATOM   2524  O   GLN A 352     -24.697 -18.556  12.636  1.00 16.29           O  
ATOM   2525  CB  GLN A 352     -26.770 -16.026  11.914  1.00 14.49           C  
ATOM   2526  CG  GLN A 352     -27.536 -14.985  12.703  1.00 14.55           C  
ATOM   2527  CD  GLN A 352     -28.802 -14.537  12.014  1.00 17.70           C  
ATOM   2528  OE1 GLN A 352     -29.404 -15.304  11.234  1.00 19.25           O  
ATOM   2529  NE2 GLN A 352     -29.205 -13.294  12.271  1.00 17.10           N  
ATOM   2530  N   VAL A 353     -24.166 -17.508  10.724  1.00 13.75           N  
ATOM   2531  CA  VAL A 353     -23.488 -18.689  10.226  1.00 14.13           C  
ATOM   2532  C   VAL A 353     -22.289 -19.003  11.156  1.00 15.80           C  
ATOM   2533  O   VAL A 353     -22.060 -20.142  11.518  1.00 15.80           O  
ATOM   2534  CB  VAL A 353     -22.982 -18.462   8.793  1.00 13.87           C  
ATOM   2535  CG1 VAL A 353     -22.011 -19.603   8.365  1.00 15.74           C  
ATOM   2536  CG2 VAL A 353     -24.170 -18.404   7.823  1.00 15.07           C  
ATOM   2537  N   PHE A 354     -21.523 -17.973  11.547  1.00 13.62           N  
ATOM   2538  CA  PHE A 354     -20.379 -18.218  12.427  1.00 14.98           C  
ATOM   2539  C   PHE A 354     -20.780 -18.923  13.710  1.00 13.91           C  
ATOM   2540  O   PHE A 354     -20.119 -19.890  14.117  1.00 15.38           O  
ATOM   2541  CB  PHE A 354     -19.704 -16.868  12.793  1.00 15.12           C  
ATOM   2542  CG  PHE A 354     -18.473 -17.022  13.685  1.00 13.93           C  
ATOM   2543  CD1 PHE A 354     -17.194 -17.098  13.132  1.00 14.94           C  
ATOM   2544  CD2 PHE A 354     -18.614 -17.144  15.093  1.00 13.63           C  
ATOM   2545  CE1 PHE A 354     -16.038 -17.295  13.974  1.00 14.99           C  
ATOM   2546  CE2 PHE A 354     -17.495 -17.347  15.909  1.00 13.97           C  
ATOM   2547  CZ  PHE A 354     -16.215 -17.418  15.353  1.00 13.66           C  
ATOM   2548  N   VAL A 355     -21.859 -18.461  14.323  1.00 14.53           N  
ATOM   2549  CA  VAL A 355     -22.296 -19.039  15.600  1.00 12.75           C  
ATOM   2550  C   VAL A 355     -22.774 -20.481  15.391  1.00 16.19           C  
ATOM   2551  O   VAL A 355     -22.433 -21.365  16.189  1.00 15.54           O  
ATOM   2552  CB  VAL A 355     -23.409 -18.145  16.224  1.00 14.88           C  
ATOM   2553  CG1 VAL A 355     -24.046 -18.844  17.414  1.00 15.98           C  
ATOM   2554  CG2 VAL A 355     -22.787 -16.839  16.698  1.00 15.70           C  
ATOM   2555  N   LEU A 356     -23.545 -20.719  14.330  1.00 15.51           N  
ATOM   2556  CA  LEU A 356     -23.996 -22.102  14.108  1.00 16.42           C  
ATOM   2557  C   LEU A 356     -22.829 -23.021  13.847  1.00 16.85           C  
ATOM   2558  O   LEU A 356     -22.806 -24.130  14.376  1.00 16.79           O  
ATOM   2559  CB  LEU A 356     -24.964 -22.183  12.911  1.00 17.61           C  
ATOM   2560  CG  LEU A 356     -26.299 -21.492  13.148  1.00 17.50           C  
ATOM   2561  CD1 LEU A 356     -27.109 -21.538  11.877  1.00 20.36           C  
ATOM   2562  CD2 LEU A 356     -27.049 -22.182  14.275  1.00 18.46           C  
ATOM   2563  N   GLU A 357     -21.860 -22.598  13.042  1.00 14.96           N  
ATOM   2564  CA  GLU A 357     -20.709 -23.430  12.769  1.00 15.35           C  
ATOM   2565  C   GLU A 357     -19.895 -23.705  14.036  1.00 16.26           C  
ATOM   2566  O   GLU A 357     -19.384 -24.824  14.225  1.00 16.66           O  
ATOM   2567  CB  GLU A 357     -19.825 -22.777  11.697  1.00 16.86           C  
ATOM   2568  CG  GLU A 357     -20.581 -22.745  10.352  1.00 16.80           C  
ATOM   2569  CD  GLU A 357     -19.736 -22.305   9.203  1.00 19.92           C  
ATOM   2570  OE1 GLU A 357     -18.707 -21.654   9.454  1.00 19.69           O  
ATOM   2571  OE2 GLU A 357     -20.122 -22.590   8.026  1.00 21.82           O  
ATOM   2572  N   TYR A 358     -19.779 -22.705  14.912  1.00 15.01           N  
ATOM   2573  CA  TYR A 358     -18.999 -22.880  16.125  1.00 15.48           C  
ATOM   2574  C   TYR A 358     -19.692 -23.887  17.046  1.00 16.13           C  
ATOM   2575  O   TYR A 358     -19.046 -24.781  17.593  1.00 17.48           O  
ATOM   2576  CB  TYR A 358     -18.842 -21.502  16.841  1.00 15.52           C  
ATOM   2577  CG  TYR A 358     -17.739 -21.490  17.888  1.00 15.10           C  
ATOM   2578  CD1 TYR A 358     -16.462 -21.014  17.580  1.00 15.45           C  
ATOM   2579  CD2 TYR A 358     -17.946 -22.072  19.159  1.00 17.26           C  
ATOM   2580  CE1 TYR A 358     -15.426 -21.099  18.494  1.00 14.91           C  
ATOM   2581  CE2 TYR A 358     -16.917 -22.202  20.054  1.00 16.00           C  
ATOM   2582  CZ  TYR A 358     -15.655 -21.708  19.729  1.00 15.15           C  
ATOM   2583  OH  TYR A 358     -14.621 -21.834  20.619  1.00 16.55           O  
ATOM   2584  N   LEU A 359     -21.008 -23.778  17.161  1.00 15.47           N  
ATOM   2585  CA  LEU A 359     -21.766 -24.640  18.057  1.00 16.45           C  
ATOM   2586  C   LEU A 359     -22.121 -25.991  17.455  1.00 18.91           C  
ATOM   2587  O   LEU A 359     -22.650 -26.833  18.190  1.00 20.59           O  
ATOM   2588  CB  LEU A 359     -23.034 -23.929  18.489  1.00 15.41           C  
ATOM   2589  CG  LEU A 359     -22.844 -22.622  19.282  1.00 17.33           C  
ATOM   2590  CD1 LEU A 359     -24.190 -21.989  19.586  1.00 18.42           C  
ATOM   2591  CD2 LEU A 359     -22.105 -22.915  20.624  1.00 19.00           C  
ATOM   2592  N   HIS A 360     -21.802 -26.214  16.180  1.00 19.07           N  
ATOM   2593  CA  HIS A 360     -22.126 -27.469  15.463  1.00 20.93           C  
ATOM   2594  C   HIS A 360     -23.631 -27.649  15.391  1.00 21.75           C  
ATOM   2595  O   HIS A 360     -24.159 -28.751  15.646  1.00 24.91           O  
ATOM   2596  CB  HIS A 360     -21.499 -28.691  16.155  1.00 21.64           C  
ATOM   2597  CG  HIS A 360     -20.014 -28.809  15.986  1.00 23.74           C  
ATOM   2598  ND1 HIS A 360     -19.158 -27.725  15.917  1.00 24.27           N  
ATOM   2599  CD2 HIS A 360     -19.225 -29.913  15.909  1.00 23.55           C  
ATOM   2600  CE1 HIS A 360     -17.912 -28.154  15.805  1.00 18.75           C  
ATOM   2601  NE2 HIS A 360     -17.924 -29.480  15.796  1.00 29.27           N  
ATOM   2602  N   LEU A 361     -24.326 -26.570  15.052  1.00 20.80           N  
ATOM   2603  CA  LEU A 361     -25.779 -26.589  14.907  1.00 20.18           C  
ATOM   2604  C   LEU A 361     -26.233 -26.363  13.467  1.00 21.96           C  
ATOM   2605  O   LEU A 361     -27.461 -26.497  13.215  1.00 25.40           O  
ATOM   2606  CB  LEU A 361     -26.410 -25.537  15.797  1.00 20.09           C  
ATOM   2607  CG  LEU A 361     -26.258 -25.798  17.285  1.00 20.34           C  
ATOM   2608  CD1 LEU A 361     -26.884 -24.650  18.063  1.00 21.55           C  
ATOM   2609  CD2 LEU A 361     -26.919 -27.125  17.628  1.00 24.64           C  
ATOM   2610  OXT LEU A 361     -25.387 -26.028  12.619  1.00 22.31           O  
TER    2611      LEU A 361 
HETATM 2612  C   AHN A1501     -10.634   3.704  22.228  1.00 33.00           C  
HETATM 2613  O   AHN A1501      -9.445   3.268  22.336  1.00 32.75           O  
HETATM 2614  CT  AHN A1501     -10.925   5.050  21.586  1.00 33.08           C  
HETATM 2615  N   AHN A1501     -11.710   3.028  22.642  1.00 30.85           N  
HETATM 2616  CA  AHN A1501     -13.059   3.554  22.520  1.00 25.88           C  
HETATM 2617  CB  AHN A1501     -13.984   2.539  21.803  1.00 23.75           C  
HETATM 2618  CG  AHN A1501     -15.440   2.898  21.879  1.00 19.37           C  
HETATM 2619  CD2 AHN A1501     -16.061   4.082  22.086  1.00 19.89           C  
HETATM 2620  ND1 AHN A1501     -16.443   1.967  21.719  1.00 18.05           N  
HETATM 2621  CE1 AHN A1501     -17.621   2.561  21.805  1.00 17.00           C  
HETATM 2622  NE2 AHN A1501     -17.418   3.848  22.027  1.00 15.81           N  
TER    2623      AHN A1501 
HETATM 2624  C   LIG d   1      -7.910   3.618  18.606  0.00  0.00      2afw C  
HETATM 2625  C   LIG d   1      -7.921   4.169  20.061  0.00  0.00      2afw C  
HETATM 2626  C   LIG d   1      -9.150   5.067  20.362  0.00  0.00      2afw C  
HETATM 2627  C   LIG d   1      -9.343   6.185  19.309  0.00  0.00      2afw C  
HETATM 2628  C   LIG d   1      -8.949   5.821  17.841  0.00  0.00      2afw C  
HETATM 2629  C   LIG d   1      -8.945   4.278  17.662  0.00  0.00      2afw C  
HETATM 2630  C   LIG d   1     -10.013   6.382  16.868  0.00  0.00      2afw C  
HETATM 2631  C   LIG d   1      -9.824   5.928  15.414  0.00  0.00      2afw C  
HETATM 2632  C   LIG d   1      -9.939   4.414  15.305  0.00  0.00      2afw C  
HETATM 2633  C   LIG d   1      -8.820   3.819  16.187  0.00  0.00      2afw C  
HETATM 2634  C   LIG d   1     -10.102   7.916  16.737  0.00  0.00      2afw C  
HETATM 2635  C   LIG d   1     -10.488   8.149  15.256  0.00  0.00      2afw C  
HETATM 2636  C   LIG d   1     -10.918   6.764  14.762  0.00  0.00      2afw C  
HETATM 2637  C   LIG d   1     -11.476   9.270  14.849  0.00  0.00      2afw C  
HETATM 2638  C   LIG d   1     -12.514   8.766  13.811  0.00  0.00      2afw C  
HETATM 2639  C   LIG d   1     -11.835   7.927  12.699  0.00  0.00      2afw C  
HETATM 2640  C   LIG d   1     -10.977   6.757  13.233  0.00  0.00      2afw C  
HETATM 2641  C   LIG d   1     -12.180   9.976  16.017  0.00  0.00      2afw C  
HETATM 2642  N   LIG d   1     -13.053  11.143  15.525  0.00  0.00      2afw N1+
HETATM 2643  C   LIG d   1     -14.087  10.666  14.475  0.00  0.00      2afw C  
HETATM 2644  C   LIG d   1     -13.425   9.909  13.290  0.00  0.00      2afw C  
HETATM 2645  C   LIG d   1     -13.729  11.868  16.703  0.00  0.00      2afw C  
HETATM 2646  C   LIG d   1     -14.620  13.033  16.243  0.00  0.00      2afw C  
HETATM 2647  C   LIG d   1     -15.660  12.537  15.225  0.00  0.00      2afw C  
HETATM 2648  C   LIG d   1     -15.003  11.829  14.032  0.00  0.00      2afw C  
HETATM 2649  C   LIG d   1     -13.786  14.187  15.676  0.00  0.00      2afw C  
HETATM 2650  C   LIG d   1      -7.607   6.493  17.440  0.00  0.00      2afw C  
HETATM 2651  C   LIG d   1     -14.488   9.370  12.321  0.00  0.00      2afw C  
HETATM 2652  H   LIG d   1     -12.390  11.864  15.040  0.00  0.00      2afw H  
HETATM 2653  C   LIG d   1      -9.143   5.716  21.760  0.00  0.00      2afw C  
HETATM 2654  C   LIG d   1     -10.387   4.164  20.542  0.00  0.00      2afw C  
HETATM 2655  C   LIG d   1      -9.385   4.569  22.732  0.00  0.00      2afw C  
HETATM 2656  C   LIG d   1     -10.478   3.774  22.020  0.00  0.00      2afw C  
HETATM 2657  C   LIG d   1      -8.825   8.648  17.100  0.00  0.00      2afw C  
HETATM 2658  C   LIG d   1      -7.686   8.002  17.415  0.00  0.00      2afw C  
HETATM 2659  O   LIG d   1      -6.727   4.890  20.300  0.00  0.00      2afw O  
HETATM 2660  H   LIG d   1      -6.068   4.257  20.620  0.00  0.00      2afw H  
HETATM 2661  C   LIG d   1      -9.816   5.061  24.110  0.00  0.00      2afw C  
HETATM 2662  C   LIG d   1     -11.154   5.708  24.066  0.00  0.00      2afw C  
HETATM 2663  C   LIG d   1     -12.316   4.941  24.265  0.00  0.00      2afw C  
HETATM 2664  C   LIG d   1     -13.581   5.553  24.224  0.00  0.00      2afw C  
HETATM 2665  C   LIG d   1     -13.684   6.934  23.981  0.00  0.00      2afw C  
HETATM 2666  C   LIG d   1     -12.523   7.702  23.780  0.00  0.00      2afw C  
HETATM 2667  C   LIG d   1     -11.258   7.090  23.823  0.00  0.00      2afw C  
HETATM 2668  C   LIG d   1     -14.807   4.742  24.435  0.00  0.00      2afw C  
HETATM 2669  C   LIG d   1     -15.133   4.003  23.188  0.00  0.00      2afw C  
HETATM 2670  C   LIG d   1     -16.452   3.992  22.702  0.00  0.00      2afw C  
HETATM 2671  C   LIG d   1     -16.763   3.293  21.522  0.00  0.00      2afw C  
HETATM 2672  C   LIG d   1     -15.753   2.605  20.828  0.00  0.00      2afw C  
HETATM 2673  C   LIG d   1     -14.434   2.616  21.312  0.00  0.00      2afw C  
HETATM 2674  C   LIG d   1     -14.123   3.314  22.492  0.00  0.00      2afw C  
HETATM 2675  O   LIG d   1      -8.915   2.410  16.109  0.00  0.00      2afw O  
HETATM 2676  H   LIG d   1      -9.167   2.191  15.199  0.00  0.00      2afw H  
HETATM 2677  O   LIG d   1     -12.638  10.817  12.539  0.00  0.00      2afw O  
HETATM 2678  H   LIG d   1     -13.239  11.482  12.171  0.00  0.00      2afw H  
TER    2679      LIG d   1 
CONECT 2612 2613 2614 2615
CONECT 2613 2612
CONECT 2614 2612
CONECT 2615 2612 2616
CONECT 2616 2615 2617
CONECT 2617 2616 2618
CONECT 2618 2617 2619 2620
CONECT 2619 2618 2622
CONECT 2620 2618 2621
CONECT 2621 2620 2622
CONECT 2622 2619 2621
CONECT 2624 2629 2625
CONECT 2625 2624 2626 2659
CONECT 2626 2625 2654 2627 2653
CONECT 2627 2626 2628
CONECT 2628 2627 2630 2650 2629
CONECT 2629 2624 2628 2633
CONECT 2630 2628 2634 2631
CONECT 2631 2630 2636 2632
CONECT 2632 2631 2633
CONECT 2633 2629 2632 2675
CONECT 2634 2630 2657 2635
CONECT 2635 2634 2637 2636
CONECT 2636 2631 2635 2640
CONECT 2637 2635 2638 2641
CONECT 2638 2637 2639 2644
CONECT 2639 2638 2640
CONECT 2640 2636 2639
CONECT 2641 2637 2642
CONECT 2642 2641 2643 2652 2645
CONECT 2643 2642 2648 2644
CONECT 2644 2638 2643 2677 2651
CONECT 2645 2642 2646
CONECT 2646 2645 2649 2647
CONECT 2647 2646 2648
CONECT 2648 2643 2647
CONECT 2649 2646
CONECT 2650 2628 2658
CONECT 2651 2644
CONECT 2652 2642
CONECT 2653 2626 2655
CONECT 2654 2626 2656
CONECT 2655 2653 2656 2661
CONECT 2656 2654 2655
CONECT 2657 2634 2658
CONECT 2658 2650 2657
CONECT 2659 2625 2660
CONECT 2660 2659
CONECT 2661 2655 2662
CONECT 2662 2661 2667 2663
CONECT 2663 2662 2664
CONECT 2664 2663 2665 2668
CONECT 2665 2664 2666
CONECT 2666 2665 2667
CONECT 2667 2662 2666
CONECT 2668 2664 2669
CONECT 2669 2668 2670 2674
CONECT 2670 2669 2671
CONECT 2671 2670 2672
CONECT 2672 2671 2673
CONECT 2673 2672 2674
CONECT 2674 2669 2673
CONECT 2675 2633 2676
CONECT 2676 2675
CONECT 2677 2644 2678
CONECT 2678 2677
END
