# Supplementary material for: A strategy to find novel candidate anti-Alzheimer’s disease drugs by constructing interaction networks between drug targets and natural compounds in medical plants
Source: PeerJ. 2018 May 11;6:e4756. doi: 10.7717/peerj.4756 (PMC5951129; doi:10.7717/peerj.4756)
Supplement: Data S1 — (A) Docking results of 30 proteins with TCM compounds (B) PDB coordinates (C) TCM_compounds_2D_structures (D) Top0.5%_TCM_compounds_3D_structures [file peerj-06-4756-s036.zip › Raw_Data/PDB coordinates/2az5.pdb]

REMARK   Accelrys Discovery Studio PDB file
REMARK   Created:  Wed Mar 07 16:25:02 �й���׼ʱ�� 2018
SSBOND   1 CYS A   69    CYS A  101                                     
CRYST1  165.254  165.254   63.728  90.00  90.00 120.00 R3         
ATOM      1  N   ASP A  10     -10.930  52.525  30.233  1.00 42.43           N1+
ATOM      2  CA  ASP A  10     -10.865  51.738  31.506  1.00 49.81           C  
ATOM      3  C   ASP A  10     -11.282  52.545  32.742  1.00 49.56           C  
ATOM      4  O   ASP A  10     -11.595  51.975  33.796  1.00 50.97           O  
ATOM      5  CB  ASP A  10      -9.448  51.199  31.711  1.00 54.52           C  
ATOM      6  N   LYS A  11     -11.269  53.869  32.594  1.00 46.60           N  
ATOM      7  CA  LYS A  11     -11.475  54.807  33.686  1.00 38.51           C  
ATOM      8  C   LYS A  11     -12.949  54.972  34.012  1.00 38.18           C  
ATOM      9  O   LYS A  11     -13.758  55.171  33.113  1.00 42.55           O  
ATOM     10  CB  LYS A  11     -10.867  56.161  33.318  1.00 45.02           C  
ATOM     11  CG  LYS A  11      -9.373  56.242  33.538  1.00 47.76           C  
ATOM     12  CD  LYS A  11      -8.764  57.412  32.818  1.00 51.61           C  
ATOM     13  CE  LYS A  11      -7.246  57.377  32.919  1.00 58.90           C  
ATOM     14  NZ  LYS A  11      -6.595  58.276  31.908  1.00 62.34           N1+
ATOM     15  N   PRO A  12     -13.305  54.876  35.306  1.00 32.38           N  
ATOM     16  CA  PRO A  12     -14.678  55.017  35.793  1.00 34.47           C  
ATOM     17  C   PRO A  12     -15.357  56.296  35.312  1.00 38.37           C  
ATOM     18  O   PRO A  12     -14.739  57.368  35.293  1.00 32.64           O  
ATOM     19  CB  PRO A  12     -14.503  55.029  37.320  1.00 32.44           C  
ATOM     20  CG  PRO A  12     -13.290  54.195  37.535  1.00 32.90           C  
ATOM     21  CD  PRO A  12     -12.370  54.580  36.405  1.00 28.83           C  
ATOM     22  N   VAL A  13     -16.615  56.166  34.910  1.00 36.76           N  
ATOM     23  CA  VAL A  13     -17.392  57.295  34.432  1.00 37.42           C  
ATOM     24  C   VAL A  13     -18.863  57.037  34.715  1.00 39.80           C  
ATOM     25  O   VAL A  13     -19.318  55.892  34.653  1.00 43.08           O  
ATOM     26  CB  VAL A  13     -17.149  57.568  32.913  1.00 38.44           C  
ATOM     27  CG1 VAL A  13     -17.492  56.344  32.070  1.00 37.82           C  
ATOM     28  CG2 VAL A  13     -17.936  58.793  32.437  1.00 39.51           C  
ATOM     29  N   ALA A  14     -19.594  58.103  35.025  1.00 37.27           N  
ATOM     30  CA  ALA A  14     -21.030  58.030  35.237  1.00 35.51           C  
ATOM     31  C   ALA A  14     -21.702  59.317  34.792  1.00 36.36           C  
ATOM     32  O   ALA A  14     -21.088  60.393  34.759  1.00 31.11           O  
ATOM     33  CB  ALA A  14     -21.349  57.749  36.691  1.00 38.52           C  
ATOM     34  N   HIS A  15     -22.960  59.182  34.400  1.00 35.72           N  
ATOM     35  CA  HIS A  15     -23.799  60.313  34.087  1.00 38.75           C  
ATOM     36  C   HIS A  15     -25.217  59.815  34.221  1.00 41.47           C  
ATOM     37  O   HIS A  15     -25.741  59.137  33.329  1.00 43.02           O  
ATOM     38  CB  HIS A  15     -23.522  60.839  32.679  1.00 34.83           C  
ATOM     39  CG  HIS A  15     -24.422  61.957  32.263  1.00 38.10           C  
ATOM     40  ND1 HIS A  15     -24.034  63.281  32.304  1.00 40.02           N  
ATOM     41  CD2 HIS A  15     -25.688  61.949  31.778  1.00 36.16           C  
ATOM     42  CE1 HIS A  15     -25.022  64.039  31.860  1.00 38.60           C  
ATOM     43  NE2 HIS A  15     -26.040  63.255  31.544  1.00 40.41           N  
ATOM     44  N   VAL A  16     -25.810  60.134  35.361  1.00 40.34           N  
ATOM     45  CA  VAL A  16     -27.168  59.736  35.671  1.00 41.06           C  
ATOM     46  C   VAL A  16     -28.091  60.958  35.586  1.00 45.98           C  
ATOM     47  O   VAL A  16     -27.686  62.085  35.902  1.00 41.02           O  
ATOM     48  CB  VAL A  16     -27.259  59.028  37.044  1.00 38.53           C  
ATOM     49  CG1 VAL A  16     -26.505  57.698  37.003  1.00 39.32           C  
ATOM     50  CG2 VAL A  16     -26.707  59.909  38.165  1.00 32.57           C  
ATOM     51  N   VAL A  17     -29.316  60.715  35.126  1.00 43.68           N  
ATOM     52  CA  VAL A  17     -30.321  61.751  34.918  1.00 43.26           C  
ATOM     53  C   VAL A  17     -31.481  61.543  35.884  1.00 40.48           C  
ATOM     54  O   VAL A  17     -31.728  60.423  36.331  1.00 39.93           O  
ATOM     55  CB  VAL A  17     -30.837  61.781  33.448  1.00 44.05           C  
ATOM     56  CG1 VAL A  17     -29.680  62.001  32.471  1.00 32.82           C  
ATOM     57  CG2 VAL A  17     -31.587  60.500  33.092  1.00 47.32           C  
ATOM     58  N   ALA A  18     -32.180  62.626  36.202  1.00 36.69           N  
ATOM     59  CA  ALA A  18     -33.250  62.598  37.190  1.00 38.22           C  
ATOM     60  C   ALA A  18     -34.500  61.889  36.643  1.00 38.30           C  
ATOM     61  O   ALA A  18     -34.774  61.909  35.444  1.00 40.67           O  
ATOM     62  CB  ALA A  18     -33.593  64.006  37.630  1.00 35.16           C  
ATOM     63  N   ASN A  19     -35.243  61.255  37.531  1.00 42.51           N  
ATOM     64  CA  ASN A  19     -36.513  60.632  37.159  1.00 42.91           C  
ATOM     65  C   ASN A  19     -37.624  61.680  37.130  1.00 39.71           C  
ATOM     66  O   ASN A  19     -37.958  62.248  38.169  1.00 41.74           O  
ATOM     67  CB  ASN A  19     -36.841  59.527  38.157  1.00 44.08           C  
ATOM     68  CG  ASN A  19     -38.142  58.798  37.841  1.00 47.01           C  
ATOM     69  OD1 ASN A  19     -38.845  59.103  36.863  1.00 44.25           O  
ATOM     70  ND2 ASN A  19     -38.467  57.820  38.678  1.00 45.54           N  
ATOM     71  N   PRO A  20     -38.200  61.948  35.945  1.00 44.07           N  
ATOM     72  CA  PRO A  20     -39.264  62.957  35.864  1.00 48.27           C  
ATOM     73  C   PRO A  20     -40.584  62.533  36.531  1.00 51.72           C  
ATOM     74  O   PRO A  20     -41.524  63.331  36.573  1.00 55.09           O  
ATOM     75  CB  PRO A  20     -39.468  63.158  34.350  1.00 48.16           C  
ATOM     76  CG  PRO A  20     -38.400  62.361  33.663  1.00 47.41           C  
ATOM     77  CD  PRO A  20     -37.925  61.330  34.635  1.00 48.13           C  
ATOM     78  N   GLN A  21     -40.644  61.306  37.056  1.00 52.20           N  
ATOM     79  CA  GLN A  21     -41.867  60.779  37.665  1.00 54.30           C  
ATOM     80  C   GLN A  21     -41.730  60.497  39.168  1.00 56.42           C  
ATOM     81  O   GLN A  21     -42.620  59.891  39.770  1.00 58.74           O  
ATOM     82  CB  GLN A  21     -42.349  59.507  36.943  1.00 55.45           C  
ATOM     83  CG  GLN A  21     -42.017  59.405  35.448  1.00 58.24           C  
ATOM     84  CD  GLN A  21     -42.762  60.395  34.575  1.00 59.70           C  
ATOM     85  OE1 GLN A  21     -43.821  60.901  34.942  1.00 62.88           O  
ATOM     86  NE2 GLN A  21     -42.208  60.671  33.401  1.00 60.86           N  
ATOM     87  N   ALA A  22     -40.631  60.929  39.780  1.00 55.10           N  
ATOM     88  CA  ALA A  22     -40.453  60.714  41.222  1.00 56.60           C  
ATOM     89  C   ALA A  22     -41.301  61.712  42.015  1.00 56.56           C  
ATOM     90  O   ALA A  22     -41.585  62.810  41.529  1.00 56.80           O  
ATOM     91  CB  ALA A  22     -38.981  60.798  41.612  1.00 54.03           C  
ATOM     92  N   GLU A  23     -41.716  61.316  43.220  1.00 54.72           N  
ATOM     93  CA  GLU A  23     -42.570  62.151  44.074  1.00 53.89           C  
ATOM     94  C   GLU A  23     -41.792  62.813  45.199  1.00 48.26           C  
ATOM     95  O   GLU A  23     -41.262  62.124  46.085  1.00 50.69           O  
ATOM     96  CB  GLU A  23     -43.720  61.322  44.688  1.00 59.44           C  
ATOM     97  CG  GLU A  23     -44.733  60.748  43.689  1.00 66.79           C  
ATOM     98  CD  GLU A  23     -45.731  61.777  43.159  1.00 71.83           C  
ATOM     99  OE1 GLU A  23     -45.738  62.933  43.644  1.00 72.19           O  
ATOM    100  OE2 GLU A  23     -46.519  61.418  42.252  1.00 74.51           O  
ATOM    101  N   GLY A  24     -41.739  64.145  45.168  1.00 44.50           N  
ATOM    102  CA  GLY A  24     -41.140  64.946  46.252  1.00 41.35           C  
ATOM    103  C   GLY A  24     -39.672  64.640  46.520  1.00 40.22           C  
ATOM    104  O   GLY A  24     -39.188  64.725  47.666  1.00 37.34           O  
ATOM    105  N   GLN A  25     -38.965  64.276  45.461  1.00 38.43           N  
ATOM    106  CA  GLN A  25     -37.550  63.907  45.568  1.00 42.30           C  
ATOM    107  C   GLN A  25     -36.786  64.073  44.255  1.00 37.79           C  
ATOM    108  O   GLN A  25     -37.346  63.936  43.167  1.00 40.10           O  
ATOM    109  CB  GLN A  25     -37.415  62.462  46.051  1.00 42.23           C  
ATOM    110  CG  GLN A  25     -38.083  61.443  45.139  1.00 45.19           C  
ATOM    111  CD  GLN A  25     -38.364  60.128  45.840  1.00 51.73           C  
ATOM    112  OE1 GLN A  25     -37.465  59.518  46.433  1.00 52.86           O  
ATOM    113  NE2 GLN A  25     -39.620  59.675  45.768  1.00 47.36           N  
ATOM    114  N   LEU A  26     -35.496  64.363  44.368  1.00 39.85           N  
ATOM    115  CA  LEU A  26     -34.612  64.287  43.214  1.00 41.06           C  
ATOM    116  C   LEU A  26     -34.028  62.872  43.185  1.00 42.20           C  
ATOM    117  O   LEU A  26     -33.295  62.477  44.099  1.00 46.20           O  
ATOM    118  CB  LEU A  26     -33.520  65.360  43.318  1.00 37.68           C  
ATOM    119  CG  LEU A  26     -32.375  65.424  42.309  1.00 35.22           C  
ATOM    120  CD1 LEU A  26     -32.869  65.686  40.886  1.00 35.56           C  
ATOM    121  CD2 LEU A  26     -31.373  66.497  42.786  1.00 36.88           C  
ATOM    122  N   GLN A  27     -34.379  62.115  42.150  1.00 44.77           N  
ATOM    123  CA  GLN A  27     -34.027  60.690  42.054  1.00 45.96           C  
ATOM    124  C   GLN A  27     -33.301  60.385  40.748  1.00 40.54           C  
ATOM    125  O   GLN A  27     -33.830  60.647  39.667  1.00 37.50           O  
ATOM    126  CB  GLN A  27     -35.290  59.816  42.213  1.00 47.32           C  
ATOM    127  CG  GLN A  27     -35.235  58.447  41.536  1.00 49.33           C  
ATOM    128  CD  GLN A  27     -36.504  57.629  41.762  1.00 50.72           C  
ATOM    129  OE1 GLN A  27     -37.365  57.521  40.872  1.00 46.48           O  
ATOM    130  NE2 GLN A  27     -36.631  57.062  42.959  1.00 50.51           N  
ATOM    131  N   TRP A  28     -32.089  59.831  40.855  1.00 38.88           N  
ATOM    132  CA  TRP A  28     -31.273  59.520  39.675  1.00 37.60           C  
ATOM    133  C   TRP A  28     -31.631  58.172  39.039  1.00 40.95           C  
ATOM    134  O   TRP A  28     -31.708  57.148  39.729  1.00 39.23           O  
ATOM    135  CB  TRP A  28     -29.771  59.596  40.024  1.00 34.45           C  
ATOM    136  CG  TRP A  28     -29.429  60.909  40.689  1.00 30.23           C  
ATOM    137  CD1 TRP A  28     -29.111  61.105  41.999  1.00 30.56           C  
ATOM    138  CD2 TRP A  28     -29.455  62.202  40.085  1.00 29.44           C  
ATOM    139  NE1 TRP A  28     -28.903  62.434  42.245  1.00 31.40           N  
ATOM    140  CE2 TRP A  28     -29.116  63.136  41.087  1.00 31.02           C  
ATOM    141  CE3 TRP A  28     -29.710  62.661  38.792  1.00 28.16           C  
ATOM    142  CZ2 TRP A  28     -29.030  64.510  40.838  1.00 29.75           C  
ATOM    143  CZ3 TRP A  28     -29.629  64.032  38.546  1.00 32.52           C  
ATOM    144  CH2 TRP A  28     -29.292  64.936  39.567  1.00 28.34           C  
ATOM    145  N   LEU A  29     -31.865  58.195  37.729  1.00 44.18           N  
ATOM    146  CA  LEU A  29     -32.122  56.984  36.944  1.00 49.29           C  
ATOM    147  C   LEU A  29     -30.820  56.315  36.538  1.00 50.17           C  
ATOM    148  O   LEU A  29     -29.844  56.994  36.205  1.00 43.24           O  
ATOM    149  CB  LEU A  29     -32.896  57.304  35.655  1.00 47.94           C  
ATOM    150  CG  LEU A  29     -34.378  57.696  35.671  1.00 50.19           C  
ATOM    151  CD1 LEU A  29     -34.820  58.171  34.289  1.00 48.25           C  
ATOM    152  CD2 LEU A  29     -35.251  56.549  36.143  1.00 52.37           C  
ATOM    153  N   ASN A  30     -30.832  54.982  36.549  1.00 55.37           N  
ATOM    154  CA  ASN A  30     -29.755  54.173  35.975  1.00 60.76           C  
ATOM    155  C   ASN A  30     -29.896  54.048  34.456  1.00 60.72           C  
ATOM    156  O   ASN A  30     -29.863  52.949  33.900  1.00 64.29           O  
ATOM    157  CB  ASN A  30     -29.680  52.787  36.647  1.00 64.52           C  
ATOM    158  CG  ASN A  30     -30.992  52.000  36.558  1.00 69.52           C  
ATOM    159  OD1 ASN A  30     -32.031  52.513  36.119  1.00 71.22           O  
ATOM    160  ND2 ASN A  30     -30.943  50.740  36.981  1.00 69.66           N  
ATOM    161  N   LEU A  36     -23.985  57.389  31.148  1.00 51.62           N  
ATOM    162  CA  LEU A  36     -23.758  55.970  31.398  1.00 49.84           C  
ATOM    163  C   LEU A  36     -23.498  55.647  32.875  1.00 50.84           C  
ATOM    164  O   LEU A  36     -23.682  56.497  33.761  1.00 47.76           O  
ATOM    165  CB  LEU A  36     -22.607  55.457  30.517  1.00 50.28           C  
ATOM    166  CG  LEU A  36     -21.187  55.971  30.772  1.00 47.29           C  
ATOM    167  CD1 LEU A  36     -20.233  55.190  29.909  1.00 51.15           C  
ATOM    168  CD2 LEU A  36     -21.050  57.457  30.515  1.00 40.86           C  
ATOM    169  N   LEU A  37     -23.097  54.399  33.126  1.00 46.29           N  
ATOM    170  CA  LEU A  37     -22.670  53.950  34.435  1.00 50.08           C  
ATOM    171  C   LEU A  37     -21.672  52.818  34.204  1.00 53.10           C  
ATOM    172  O   LEU A  37     -22.039  51.634  34.202  1.00 55.33           O  
ATOM    173  CB  LEU A  37     -23.872  53.487  35.253  1.00 52.38           C  
ATOM    174  CG  LEU A  37     -23.779  53.446  36.781  1.00 54.74           C  
ATOM    175  CD1 LEU A  37     -23.560  54.829  37.391  1.00 52.24           C  
ATOM    176  CD2 LEU A  37     -25.043  52.822  37.341  1.00 55.08           C  
ATOM    177  N   ALA A  38     -20.410  53.182  33.983  1.00 46.94           N  
ATOM    178  CA  ALA A  38     -19.442  52.216  33.474  1.00 44.05           C  
ATOM    179  C   ALA A  38     -18.134  52.119  34.252  1.00 44.82           C  
ATOM    180  O   ALA A  38     -17.831  52.959  35.107  1.00 41.07           O  
ATOM    181  CB  ALA A  38     -19.159  52.487  32.014  1.00 43.25           C  
ATOM    182  N   ASN A  39     -17.375  51.068  33.934  1.00 40.86           N  
ATOM    183  CA  ASN A  39     -16.051  50.823  34.491  1.00 38.64           C  
ATOM    184  C   ASN A  39     -16.020  50.819  36.015  1.00 38.90           C  
ATOM    185  O   ASN A  39     -15.012  51.154  36.630  1.00 39.95           O  
ATOM    186  CB  ASN A  39     -15.025  51.792  33.891  1.00 43.30           C  
ATOM    187  CG  ASN A  39     -14.884  51.625  32.386  1.00 49.09           C  
ATOM    188  OD1 ASN A  39     -14.900  50.502  31.868  1.00 51.85           O  
ATOM    189  ND2 ASN A  39     -14.749  52.737  31.677  1.00 48.11           N  
ATOM    190  N   GLY A  40     -17.142  50.434  36.615  1.00 37.60           N  
ATOM    191  CA  GLY A  40     -17.181  50.161  38.041  1.00 35.32           C  
ATOM    192  C   GLY A  40     -18.003  51.124  38.862  1.00 33.53           C  
ATOM    193  O   GLY A  40     -18.228  50.886  40.050  1.00 32.68           O  
ATOM    194  N   VAL A  41     -18.441  52.225  38.256  1.00 33.79           N  
ATOM    195  CA  VAL A  41     -19.303  53.162  38.989  1.00 37.61           C  
ATOM    196  C   VAL A  41     -20.666  52.488  39.204  1.00 38.80           C  
ATOM    197  O   VAL A  41     -21.193  51.865  38.284  1.00 37.43           O  
ATOM    198  CB  VAL A  41     -19.496  54.503  38.252  1.00 36.96           C  
ATOM    199  CG1 VAL A  41     -20.207  55.486  39.157  1.00 35.87           C  
ATOM    200  CG2 VAL A  41     -18.145  55.087  37.814  1.00 37.05           C  
ATOM    201  N   GLU A  42     -21.193  52.597  40.422  1.00 36.70           N  
ATOM    202  CA  GLU A  42     -22.513  52.077  40.785  1.00 49.20           C  
ATOM    203  C   GLU A  42     -23.419  53.208  41.272  1.00 45.48           C  
ATOM    204  O   GLU A  42     -22.942  54.200  41.822  1.00 41.96           O  
ATOM    205  CB  GLU A  42     -22.386  51.040  41.913  1.00 49.54           C  
ATOM    206  CG  GLU A  42     -21.759  49.701  41.506  1.00 57.08           C  
ATOM    207  CD  GLU A  42     -21.527  48.760  42.694  1.00 58.63           C  
ATOM    208  OE1 GLU A  42     -21.899  49.120  43.840  1.00 59.24           O  
ATOM    209  OE2 GLU A  42     -20.973  47.652  42.477  1.00 63.00           O  
ATOM    210  N   LEU A  43     -24.727  53.042  41.080  1.00 49.87           N  
ATOM    211  CA  LEU A  43     -25.729  53.910  41.703  1.00 46.95           C  
ATOM    212  C   LEU A  43     -26.444  53.120  42.799  1.00 48.74           C  
ATOM    213  O   LEU A  43     -27.110  52.121  42.522  1.00 48.33           O  
ATOM    214  CB  LEU A  43     -26.727  54.419  40.655  1.00 45.78           C  
ATOM    215  CG  LEU A  43     -27.798  55.434  41.077  1.00 44.10           C  
ATOM    216  CD1 LEU A  43     -27.245  56.846  41.262  1.00 39.18           C  
ATOM    217  CD2 LEU A  43     -28.912  55.436  40.050  1.00 44.32           C  
ATOM    218  N   ARG A  44     -26.298  53.566  44.044  1.00 51.46           N  
ATOM    219  CA  ARG A  44     -26.828  52.827  45.178  1.00 55.16           C  
ATOM    220  C   ARG A  44     -27.298  53.783  46.274  1.00 55.01           C  
ATOM    221  O   ARG A  44     -26.508  54.597  46.776  1.00 56.41           O  
ATOM    222  CB  ARG A  44     -25.758  51.859  45.714  1.00 58.10           C  
ATOM    223  CG  ARG A  44     -26.219  50.412  45.786  1.00 66.75           C  
ATOM    224  CD  ARG A  44     -25.872  49.621  44.517  1.00 70.39           C  
ATOM    225  NE  ARG A  44     -24.685  48.784  44.711  1.00 73.85           N  
ATOM    226  CZ  ARG A  44     -24.700  47.549  45.219  1.00 74.90           C  
ATOM    227  NH1 ARG A  44     -25.845  46.979  45.588  1.00 75.07           N  
ATOM    228  NH2 ARG A  44     -23.563  46.879  45.364  1.00 73.21           N  
ATOM    229  N   ASP A  45     -28.579  53.664  46.644  1.00 48.83           N  
ATOM    230  CA  ASP A  45     -29.242  54.560  47.606  1.00 44.80           C  
ATOM    231  C   ASP A  45     -29.215  56.031  47.112  1.00 40.09           C  
ATOM    232  O   ASP A  45     -28.998  56.960  47.892  1.00 39.58           O  
ATOM    233  CB  ASP A  45     -28.641  54.398  49.019  1.00 49.69           C  
ATOM    234  CG  ASP A  45     -29.591  54.853  50.147  1.00 57.04           C  
ATOM    235  OD1 ASP A  45     -29.110  54.992  51.298  1.00 56.86           O  
ATOM    236  OD2 ASP A  45     -30.804  55.067  49.906  1.00 59.00           O  
ATOM    237  N   ASN A  46     -29.446  56.206  45.810  1.00 32.75           N  
ATOM    238  CA  ASN A  46     -29.491  57.525  45.155  1.00 39.46           C  
ATOM    239  C   ASN A  46     -28.123  58.228  45.092  1.00 40.65           C  
ATOM    240  O   ASN A  46     -28.053  59.450  44.958  1.00 43.18           O  
ATOM    241  CB  ASN A  46     -30.531  58.427  45.834  1.00 34.34           C  
ATOM    242  CG  ASN A  46     -31.170  59.422  44.885  1.00 32.82           C  
ATOM    243  OD1 ASN A  46     -31.406  59.135  43.709  1.00 32.84           O  
ATOM    244  ND2 ASN A  46     -31.487  60.604  45.413  1.00 34.47           N  
ATOM    245  N   GLN A  47     -27.051  57.442  45.183  1.00 38.18           N  
ATOM    246  CA  GLN A  47     -25.690  57.961  45.307  1.00 38.72           C  
ATOM    247  C   GLN A  47     -24.758  57.256  44.356  1.00 38.24           C  
ATOM    248  O   GLN A  47     -24.904  56.062  44.123  1.00 37.08           O  
ATOM    249  CB  GLN A  47     -25.171  57.740  46.718  1.00 40.49           C  
ATOM    250  CG  GLN A  47     -25.961  58.445  47.809  1.00 43.47           C  
ATOM    251  CD  GLN A  47     -25.513  58.019  49.186  1.00 46.01           C  
ATOM    252  OE1 GLN A  47     -24.899  58.788  49.900  1.00 45.00           O  
ATOM    253  NE2 GLN A  47     -25.802  56.774  49.555  1.00 50.52           N  
ATOM    254  N   LEU A  48     -23.791  57.983  43.802  1.00 40.12           N  
ATOM    255  CA  LEU A  48     -22.779  57.352  42.950  1.00 34.38           C  
ATOM    256  C   LEU A  48     -21.696  56.781  43.844  1.00 33.30           C  
ATOM    257  O   LEU A  48     -21.294  57.405  44.819  1.00 39.02           O  
ATOM    258  CB  LEU A  48     -22.196  58.341  41.928  1.00 37.79           C  
ATOM    259  CG  LEU A  48     -23.092  58.903  40.807  1.00 36.73           C  
ATOM    260  CD1 LEU A  48     -22.380  60.020  40.041  1.00 34.69           C  
ATOM    261  CD2 LEU A  48     -23.554  57.821  39.827  1.00 34.73           C  
ATOM    262  N   VAL A  49     -21.245  55.578  43.537  1.00 32.44           N  
ATOM    263  CA  VAL A  49     -20.237  54.935  44.360  1.00 29.42           C  
ATOM    264  C   VAL A  49     -18.999  54.781  43.507  1.00 30.77           C  
ATOM    265  O   VAL A  49     -19.072  54.272  42.384  1.00 26.04           O  
ATOM    266  CB  VAL A  49     -20.698  53.542  44.911  1.00 37.36           C  
ATOM    267  CG1 VAL A  49     -19.656  52.954  45.895  1.00 32.41           C  
ATOM    268  CG2 VAL A  49     -22.074  53.637  45.573  1.00 39.53           C  
ATOM    269  N   VAL A  50     -17.869  55.233  44.042  1.00 32.61           N  
ATOM    270  CA  VAL A  50     -16.613  55.233  43.297  1.00 37.23           C  
ATOM    271  C   VAL A  50     -15.917  53.868  43.454  1.00 36.51           C  
ATOM    272  O   VAL A  50     -15.809  53.349  44.568  1.00 33.87           O  
ATOM    273  CB  VAL A  50     -15.687  56.452  43.673  1.00 37.92           C  
ATOM    274  CG1 VAL A  50     -16.511  57.674  44.089  1.00 40.00           C  
ATOM    275  CG2 VAL A  50     -14.728  56.114  44.759  1.00 39.33           C  
ATOM    276  N   PRO A  51     -15.495  53.261  42.329  1.00 37.36           N  
ATOM    277  CA  PRO A  51     -14.886  51.924  42.371  1.00 39.83           C  
ATOM    278  C   PRO A  51     -13.391  51.890  42.680  1.00 40.87           C  
ATOM    279  O   PRO A  51     -12.866  50.826  43.028  1.00 40.48           O  
ATOM    280  CB  PRO A  51     -15.145  51.382  40.973  1.00 41.86           C  
ATOM    281  CG  PRO A  51     -15.223  52.591  40.105  1.00 42.57           C  
ATOM    282  CD  PRO A  51     -15.627  53.764  40.953  1.00 39.69           C  
ATOM    283  N   SER A  52     -12.714  53.030  42.557  1.00 38.22           N  
ATOM    284  CA  SER A  52     -11.284  53.107  42.860  1.00 38.86           C  
ATOM    285  C   SER A  52     -10.835  54.497  43.297  1.00 40.86           C  
ATOM    286  O   SER A  52     -11.461  55.512  42.959  1.00 35.59           O  
ATOM    287  CB  SER A  52     -10.426  52.604  41.687  1.00 39.79           C  
ATOM    288  OG  SER A  52     -10.884  53.110  40.450  1.00 40.62           O  
ATOM    289  N   GLU A  53      -9.769  54.510  44.092  1.00 38.93           N  
ATOM    290  CA  GLU A  53      -9.085  55.723  44.497  1.00 42.02           C  
ATOM    291  C   GLU A  53      -8.624  56.481  43.253  1.00 38.63           C  
ATOM    292  O   GLU A  53      -8.241  55.874  42.244  1.00 40.58           O  
ATOM    293  CB  GLU A  53      -7.877  55.360  45.356  1.00 49.16           C  
ATOM    294  CG  GLU A  53      -7.259  56.517  46.114  1.00 59.35           C  
ATOM    295  CD  GLU A  53      -5.740  56.440  46.166  1.00 66.39           C  
ATOM    296  OE1 GLU A  53      -5.127  56.077  45.130  1.00 69.68           O  
ATOM    297  OE2 GLU A  53      -5.162  56.747  47.237  1.00 65.79           O  
ATOM    298  N   GLY A  54      -8.672  57.806  43.318  1.00 36.60           N  
ATOM    299  CA  GLY A  54      -8.221  58.629  42.198  1.00 33.18           C  
ATOM    300  C   GLY A  54      -8.861  60.004  42.152  1.00 31.96           C  
ATOM    301  O   GLY A  54      -9.713  60.357  42.992  1.00 27.93           O  
ATOM    302  N   LEU A  55      -8.421  60.778  41.166  1.00 27.76           N  
ATOM    303  CA  LEU A  55      -8.919  62.114  40.905  1.00 27.84           C  
ATOM    304  C   LEU A  55     -10.148  61.989  40.035  1.00 28.18           C  
ATOM    305  O   LEU A  55     -10.122  61.330  38.990  1.00 27.19           O  
ATOM    306  CB  LEU A  55      -7.864  62.939  40.160  1.00 30.72           C  
ATOM    307  CG  LEU A  55      -6.497  63.108  40.820  1.00 38.17           C  
ATOM    308  CD1 LEU A  55      -5.552  63.883  39.898  1.00 40.18           C  
ATOM    309  CD2 LEU A  55      -6.639  63.803  42.158  1.00 34.55           C  
ATOM    310  N   TYR A  56     -11.223  62.630  40.471  1.00 27.59           N  
ATOM    311  CA  TYR A  56     -12.473  62.602  39.733  1.00 30.06           C  
ATOM    312  C   TYR A  56     -12.938  64.017  39.468  1.00 30.79           C  
ATOM    313  O   TYR A  56     -12.888  64.861  40.357  1.00 26.22           O  
ATOM    314  CB  TYR A  56     -13.545  61.850  40.526  1.00 27.24           C  
ATOM    315  CG  TYR A  56     -13.331  60.346  40.608  1.00 27.91           C  
ATOM    316  CD1 TYR A  56     -12.410  59.786  41.507  1.00 25.90           C  
ATOM    317  CD2 TYR A  56     -14.072  59.484  39.798  1.00 27.60           C  
ATOM    318  CE1 TYR A  56     -12.225  58.368  41.569  1.00 28.22           C  
ATOM    319  CE2 TYR A  56     -13.895  58.104  39.848  1.00 25.88           C  
ATOM    320  CZ  TYR A  56     -12.978  57.554  40.727  1.00 26.22           C  
ATOM    321  OH  TYR A  56     -12.833  56.187  40.739  1.00 30.29           O  
ATOM    322  N   LEU A  57     -13.342  64.266  38.227  1.00 27.81           N  
ATOM    323  CA  LEU A  57     -14.175  65.410  37.887  1.00 33.11           C  
ATOM    324  C   LEU A  57     -15.588  65.057  38.335  1.00 29.96           C  
ATOM    325  O   LEU A  57     -16.079  63.985  38.031  1.00 29.82           O  
ATOM    326  CB  LEU A  57     -14.188  65.629  36.375  1.00 36.51           C  
ATOM    327  CG  LEU A  57     -13.255  66.647  35.726  1.00 42.43           C  
ATOM    328  CD1 LEU A  57     -13.016  66.288  34.283  1.00 43.35           C  
ATOM    329  CD2 LEU A  57     -13.919  68.007  35.812  1.00 47.96           C  
ATOM    330  N   ILE A  58     -16.230  65.949  39.074  1.00 26.90           N  
ATOM    331  CA  ILE A  58     -17.609  65.735  39.499  1.00 24.45           C  
ATOM    332  C   ILE A  58     -18.407  66.925  39.000  1.00 21.48           C  
ATOM    333  O   ILE A  58     -17.953  68.064  39.100  1.00 24.63           O  
ATOM    334  CB  ILE A  58     -17.700  65.603  41.058  1.00 25.24           C  
ATOM    335  CG1 ILE A  58     -16.845  64.419  41.531  1.00 28.90           C  
ATOM    336  CG2 ILE A  58     -19.153  65.495  41.524  1.00 24.79           C  
ATOM    337  CD1 ILE A  58     -16.620  64.366  43.027  1.00 29.91           C  
ATOM    338  N   TYR A  59     -19.596  66.662  38.470  1.00 21.33           N  
ATOM    339  CA  TYR A  59     -20.428  67.708  37.906  1.00 24.76           C  
ATOM    340  C   TYR A  59     -21.893  67.361  38.002  1.00 25.86           C  
ATOM    341  O   TYR A  59     -22.277  66.177  38.075  1.00 23.27           O  
ATOM    342  CB  TYR A  59     -20.082  67.972  36.426  1.00 23.76           C  
ATOM    343  CG  TYR A  59     -20.447  66.823  35.523  1.00 29.19           C  
ATOM    344  CD1 TYR A  59     -21.741  66.703  35.004  1.00 26.15           C  
ATOM    345  CD2 TYR A  59     -19.503  65.847  35.177  1.00 25.38           C  
ATOM    346  CE1 TYR A  59     -22.085  65.637  34.158  1.00 28.93           C  
ATOM    347  CE2 TYR A  59     -19.844  64.781  34.338  1.00 25.94           C  
ATOM    348  CZ  TYR A  59     -21.141  64.685  33.837  1.00 27.51           C  
ATOM    349  OH  TYR A  59     -21.496  63.645  33.002  1.00 29.86           O  
ATOM    350  N   SER A  60     -22.710  68.411  37.968  1.00 25.30           N  
ATOM    351  CA  SER A  60     -24.150  68.261  37.972  1.00 26.36           C  
ATOM    352  C   SER A  60     -24.824  69.521  37.475  1.00 31.14           C  
ATOM    353  O   SER A  60     -24.238  70.618  37.502  1.00 24.95           O  
ATOM    354  CB  SER A  60     -24.653  67.940  39.374  1.00 25.86           C  
ATOM    355  OG  SER A  60     -24.447  69.044  40.230  1.00 29.62           O  
ATOM    356  N   GLN A  61     -26.065  69.349  37.032  1.00 29.52           N  
ATOM    357  CA  GLN A  61     -26.924  70.463  36.672  1.00 29.50           C  
ATOM    358  C   GLN A  61     -28.340  70.101  37.079  1.00 32.32           C  
ATOM    359  O   GLN A  61     -28.805  68.990  36.802  1.00 30.07           O  
ATOM    360  CB  GLN A  61     -26.900  70.706  35.166  1.00 24.37           C  
ATOM    361  CG  GLN A  61     -27.928  71.773  34.700  1.00 27.04           C  
ATOM    362  CD  GLN A  61     -27.851  72.012  33.219  1.00 32.58           C  
ATOM    363  OE1 GLN A  61     -27.067  72.847  32.746  1.00 35.94           O  
ATOM    364  NE2 GLN A  61     -28.649  71.265  32.467  1.00 30.84           N  
ATOM    365  N   VAL A  62     -29.006  71.037  37.745  1.00 32.70           N  
ATOM    366  CA  VAL A  62     -30.430  70.920  38.062  1.00 34.31           C  
ATOM    367  C   VAL A  62     -31.135  72.144  37.497  1.00 37.57           C  
ATOM    368  O   VAL A  62     -30.615  73.252  37.594  1.00 41.54           O  
ATOM    369  CB  VAL A  62     -30.688  70.824  39.596  1.00 29.13           C  
ATOM    370  CG1 VAL A  62     -30.035  69.594  40.173  1.00 30.22           C  
ATOM    371  CG2 VAL A  62     -30.192  72.053  40.324  1.00 30.77           C  
ATOM    372  N   LEU A  63     -32.297  71.946  36.879  1.00 38.89           N  
ATOM    373  CA  LEU A  63     -33.091  73.070  36.370  1.00 39.20           C  
ATOM    374  C   LEU A  63     -34.331  73.279  37.235  1.00 40.68           C  
ATOM    375  O   LEU A  63     -35.051  72.319  37.533  1.00 40.82           O  
ATOM    376  CB  LEU A  63     -33.468  72.870  34.894  1.00 38.86           C  
ATOM    377  CG  LEU A  63     -32.329  72.617  33.902  1.00 40.22           C  
ATOM    378  CD1 LEU A  63     -32.874  72.481  32.490  1.00 41.50           C  
ATOM    379  CD2 LEU A  63     -31.269  73.711  33.959  1.00 39.13           C  
ATOM    380  N   PHE A  64     -34.542  74.518  37.679  1.00 35.89           N  
ATOM    381  CA  PHE A  64     -35.727  74.863  38.468  1.00 37.14           C  
ATOM    382  C   PHE A  64     -36.605  75.807  37.670  1.00 42.38           C  
ATOM    383  O   PHE A  64     -36.105  76.628  36.895  1.00 45.15           O  
ATOM    384  CB  PHE A  64     -35.364  75.570  39.771  1.00 30.72           C  
ATOM    385  CG  PHE A  64     -34.534  74.748  40.726  1.00 32.56           C  
ATOM    386  CD1 PHE A  64     -35.128  73.839  41.586  1.00 30.01           C  
ATOM    387  CD2 PHE A  64     -33.160  74.947  40.815  1.00 33.85           C  
ATOM    388  CE1 PHE A  64     -34.368  73.114  42.495  1.00 35.27           C  
ATOM    389  CE2 PHE A  64     -32.397  74.242  41.722  1.00 33.87           C  
ATOM    390  CZ  PHE A  64     -33.001  73.312  42.568  1.00 33.38           C  
ATOM    391  N   LYS A  65     -37.916  75.715  37.869  1.00 44.43           N  
ATOM    392  CA  LYS A  65     -38.816  76.693  37.255  1.00 49.15           C  
ATOM    393  C   LYS A  65     -40.056  76.916  38.113  1.00 50.20           C  
ATOM    394  O   LYS A  65     -40.456  76.047  38.882  1.00 47.06           O  
ATOM    395  CB  LYS A  65     -39.151  76.330  35.791  1.00 51.26           C  
ATOM    396  CG  LYS A  65     -40.571  75.846  35.495  1.00 55.20           C  
ATOM    397  CD  LYS A  65     -40.735  74.352  35.690  1.00 55.12           C  
ATOM    398  CE  LYS A  65     -41.865  73.821  34.826  1.00 55.83           C  
ATOM    399  NZ  LYS A  65     -42.066  72.359  35.011  1.00 58.04           N1+
ATOM    400  N   GLY A  66     -40.632  78.106  37.992  1.00 53.89           N  
ATOM    401  CA  GLY A  66     -41.815  78.471  38.748  1.00 55.92           C  
ATOM    402  C   GLY A  66     -42.626  79.501  38.001  1.00 59.62           C  
ATOM    403  O   GLY A  66     -42.150  80.104  37.032  1.00 57.53           O  
ATOM    404  N   GLN A  67     -43.856  79.703  38.463  1.00 67.18           N  
ATOM    405  CA  GLN A  67     -44.800  80.601  37.803  1.00 71.60           C  
ATOM    406  C   GLN A  67     -45.085  81.794  38.707  1.00 71.76           C  
ATOM    407  O   GLN A  67     -45.716  81.654  39.757  1.00 74.22           O  
ATOM    408  CB  GLN A  67     -46.083  79.844  37.418  1.00 72.14           C  
ATOM    409  CG  GLN A  67     -45.825  78.673  36.454  1.00 73.27           C  
ATOM    410  CD  GLN A  67     -47.093  77.989  35.978  1.00 73.59           C  
ATOM    411  OE1 GLN A  67     -47.690  77.183  36.696  1.00 74.68           O  
ATOM    412  NE2 GLN A  67     -47.501  78.295  34.750  1.00 73.95           N  
ATOM    413  N   GLY A  68     -44.582  82.961  38.309  1.00 72.03           N  
ATOM    414  CA  GLY A  68     -44.699  84.173  39.118  1.00 69.86           C  
ATOM    415  C   GLY A  68     -43.968  84.070  40.446  1.00 67.65           C  
ATOM    416  O   GLY A  68     -43.300  83.074  40.723  1.00 64.12           O  
ATOM    417  N   CYS A  69     -44.105  85.101  41.276  1.00 69.87           N  
ATOM    418  CA  CYS A  69     -43.375  85.167  42.541  1.00 70.07           C  
ATOM    419  C   CYS A  69     -44.289  85.397  43.745  1.00 71.11           C  
ATOM    420  O   CYS A  69     -45.008  86.396  43.794  1.00 73.68           O  
ATOM    421  CB  CYS A  69     -42.283  86.235  42.463  1.00 67.63           C  
ATOM    422  SG  CYS A  69     -40.926  85.752  41.372  1.00 67.66           S  
ATOM    423  N   PRO A  70     -44.252  84.472  44.725  1.00 70.82           N  
ATOM    424  CA  PRO A  70     -45.172  84.473  45.866  1.00 72.07           C  
ATOM    425  C   PRO A  70     -44.803  85.471  46.970  1.00 72.19           C  
ATOM    426  O   PRO A  70     -44.026  86.397  46.737  1.00 70.83           O  
ATOM    427  CB  PRO A  70     -45.071  83.034  46.387  1.00 72.39           C  
ATOM    428  CG  PRO A  70     -43.684  82.609  46.043  1.00 71.63           C  
ATOM    429  CD  PRO A  70     -43.299  83.344  44.786  1.00 71.18           C  
ATOM    430  N   SER A  71     -45.381  85.273  48.154  1.00 73.48           N  
ATOM    431  CA  SER A  71     -45.107  86.101  49.329  1.00 74.98           C  
ATOM    432  C   SER A  71     -44.006  85.472  50.190  1.00 73.42           C  
ATOM    433  O   SER A  71     -43.230  86.183  50.835  1.00 73.77           O  
ATOM    434  CB  SER A  71     -46.389  86.317  50.150  1.00 77.48           C  
ATOM    435  OG  SER A  71     -46.155  87.123  51.298  1.00 78.69           O  
ATOM    436  N   THR A  72     -43.952  84.141  50.206  1.00 70.61           N  
ATOM    437  CA  THR A  72     -42.828  83.425  50.807  1.00 68.04           C  
ATOM    438  C   THR A  72     -41.620  83.505  49.867  1.00 64.98           C  
ATOM    439  O   THR A  72     -41.744  83.285  48.658  1.00 63.74           O  
ATOM    440  CB  THR A  72     -43.180  81.948  51.156  1.00 68.67           C  
ATOM    441  OG1 THR A  72     -42.076  81.335  51.838  1.00 69.85           O  
ATOM    442  CG2 THR A  72     -43.520  81.130  49.904  1.00 69.18           C  
ATOM    443  N   HIS A  73     -40.460  83.838  50.422  1.00 61.56           N  
ATOM    444  CA  HIS A  73     -39.261  84.044  49.608  1.00 58.28           C  
ATOM    445  C   HIS A  73     -38.584  82.722  49.215  1.00 50.37           C  
ATOM    446  O   HIS A  73     -38.099  81.986  50.065  1.00 50.83           O  
ATOM    447  CB  HIS A  73     -38.289  84.983  50.324  1.00 60.03           C  
ATOM    448  CG  HIS A  73     -37.128  85.402  49.481  1.00 63.16           C  
ATOM    449  ND1 HIS A  73     -37.281  86.081  48.291  1.00 62.87           N  
ATOM    450  CD2 HIS A  73     -35.795  85.241  49.657  1.00 62.84           C  
ATOM    451  CE1 HIS A  73     -36.090  86.319  47.770  1.00 62.47           C  
ATOM    452  NE2 HIS A  73     -35.172  85.818  48.577  1.00 63.52           N  
ATOM    453  N   VAL A  74     -38.573  82.435  47.919  1.00 44.23           N  
ATOM    454  CA  VAL A  74     -38.036  81.185  47.379  1.00 42.99           C  
ATOM    455  C   VAL A  74     -36.502  81.147  47.365  1.00 42.07           C  
ATOM    456  O   VAL A  74     -35.866  81.925  46.646  1.00 39.36           O  
ATOM    457  CB  VAL A  74     -38.572  80.929  45.936  1.00 45.47           C  
ATOM    458  CG1 VAL A  74     -38.124  79.566  45.416  1.00 41.68           C  
ATOM    459  CG2 VAL A  74     -40.102  81.051  45.887  1.00 46.43           C  
ATOM    460  N   LEU A  75     -35.917  80.258  48.173  1.00 40.86           N  
ATOM    461  CA  LEU A  75     -34.495  79.927  48.042  1.00 39.60           C  
ATOM    462  C   LEU A  75     -34.326  78.530  47.430  1.00 42.88           C  
ATOM    463  O   LEU A  75     -34.937  77.551  47.892  1.00 44.50           O  
ATOM    464  CB  LEU A  75     -33.743  80.039  49.368  1.00 37.46           C  
ATOM    465  CG  LEU A  75     -33.469  81.413  50.002  1.00 39.63           C  
ATOM    466  CD1 LEU A  75     -32.412  81.246  51.074  1.00 40.07           C  
ATOM    467  CD2 LEU A  75     -33.050  82.533  49.004  1.00 34.33           C  
ATOM    468  N   LEU A  76     -33.527  78.453  46.368  1.00 33.39           N  
ATOM    469  CA  LEU A  76     -33.225  77.177  45.706  1.00 31.88           C  
ATOM    470  C   LEU A  76     -31.778  76.789  45.990  1.00 33.38           C  
ATOM    471  O   LEU A  76     -30.867  77.543  45.662  1.00 29.75           O  
ATOM    472  CB  LEU A  76     -33.434  77.303  44.198  1.00 30.94           C  
ATOM    473  CG  LEU A  76     -34.755  77.884  43.703  1.00 33.54           C  
ATOM    474  CD1 LEU A  76     -34.683  78.130  42.207  1.00 33.96           C  
ATOM    475  CD2 LEU A  76     -35.912  76.935  44.043  1.00 37.36           C  
ATOM    476  N   THR A  77     -31.563  75.633  46.610  1.00 31.34           N  
ATOM    477  CA  THR A  77     -30.198  75.159  46.901  1.00 31.75           C  
ATOM    478  C   THR A  77     -29.902  73.863  46.163  1.00 32.47           C  
ATOM    479  O   THR A  77     -30.807  73.066  45.908  1.00 28.84           O  
ATOM    480  CB  THR A  77     -29.953  74.914  48.409  1.00 32.94           C  
ATOM    481  OG1 THR A  77     -30.610  73.702  48.815  1.00 36.86           O  
ATOM    482  CG2 THR A  77     -30.454  76.084  49.250  1.00 30.04           C  
ATOM    483  N   HIS A  78     -28.631  73.670  45.806  1.00 28.99           N  
ATOM    484  CA  HIS A  78     -28.165  72.436  45.190  1.00 26.29           C  
ATOM    485  C   HIS A  78     -26.748  72.157  45.681  1.00 30.39           C  
ATOM    486  O   HIS A  78     -25.899  73.045  45.642  1.00 25.65           O  
ATOM    487  CB  HIS A  78     -28.241  72.537  43.673  1.00 27.93           C  
ATOM    488  CG  HIS A  78     -27.743  71.324  42.954  1.00 31.23           C  
ATOM    489  ND1 HIS A  78     -27.077  71.403  41.751  1.00 31.91           N  
ATOM    490  CD2 HIS A  78     -27.790  70.009  43.273  1.00 27.28           C  
ATOM    491  CE1 HIS A  78     -26.770  70.187  41.341  1.00 32.72           C  
ATOM    492  NE2 HIS A  78     -27.190  69.323  42.247  1.00 33.81           N  
ATOM    493  N   THR A  79     -26.521  70.941  46.190  1.00 31.25           N  
ATOM    494  CA  THR A  79     -25.217  70.536  46.700  1.00 32.86           C  
ATOM    495  C   THR A  79     -24.848  69.098  46.373  1.00 34.32           C  
ATOM    496  O   THR A  79     -25.702  68.207  46.353  1.00 35.22           O  
ATOM    497  CB  THR A  79     -25.038  70.758  48.241  1.00 36.85           C  
ATOM    498  OG1 THR A  79     -24.979  69.508  48.930  1.00 46.69           O  
ATOM    499  CG2 THR A  79     -26.101  71.653  48.834  1.00 22.41           C  
ATOM    500  N   ILE A  80     -23.556  68.900  46.122  1.00 31.09           N  
ATOM    501  CA  ILE A  80     -22.962  67.586  45.986  1.00 28.36           C  
ATOM    502  C   ILE A  80     -22.160  67.299  47.236  1.00 25.70           C  
ATOM    503  O   ILE A  80     -21.355  68.141  47.662  1.00 28.61           O  
ATOM    504  CB  ILE A  80     -22.058  67.473  44.731  1.00 26.40           C  
ATOM    505  CG1 ILE A  80     -22.921  67.598  43.472  1.00 27.19           C  
ATOM    506  CG2 ILE A  80     -21.280  66.121  44.730  1.00 22.29           C  
ATOM    507  CD1 ILE A  80     -22.178  67.744  42.176  1.00 26.58           C  
ATOM    508  N   SER A  81     -22.402  66.119  47.820  1.00 25.67           N  
ATOM    509  CA  SER A  81     -21.739  65.673  49.051  1.00 30.70           C  
ATOM    510  C   SER A  81     -20.901  64.420  48.847  1.00 24.69           C  
ATOM    511  O   SER A  81     -21.213  63.578  48.017  1.00 31.13           O  
ATOM    512  CB  SER A  81     -22.772  65.400  50.162  1.00 35.99           C  
ATOM    513  OG  SER A  81     -23.084  66.583  50.877  1.00 44.29           O  
ATOM    514  N   ARG A  82     -19.833  64.314  49.627  1.00 27.53           N  
ATOM    515  CA  ARG A  82     -18.984  63.145  49.621  1.00 29.32           C  
ATOM    516  C   ARG A  82     -19.250  62.389  50.896  1.00 37.68           C  
ATOM    517  O   ARG A  82     -19.040  62.916  51.994  1.00 29.54           O  
ATOM    518  CB  ARG A  82     -17.523  63.550  49.607  1.00 33.46           C  
ATOM    519  CG  ARG A  82     -16.557  62.387  49.599  1.00 29.98           C  
ATOM    520  CD  ARG A  82     -15.168  62.894  49.823  1.00 34.01           C  
ATOM    521  NE  ARG A  82     -14.199  61.812  49.729  1.00 37.49           N  
ATOM    522  CZ  ARG A  82     -13.001  61.838  50.289  1.00 42.21           C  
ATOM    523  NH1 ARG A  82     -12.615  62.894  51.002  1.00 41.11           N  
ATOM    524  NH2 ARG A  82     -12.201  60.792  50.151  1.00 43.48           N  
ATOM    525  N   ILE A  83     -19.723  61.157  50.734  1.00 40.80           N  
ATOM    526  CA  ILE A  83     -19.844  60.232  51.841  1.00 43.66           C  
ATOM    527  C   ILE A  83     -18.644  59.308  51.786  1.00 43.53           C  
ATOM    528  O   ILE A  83     -18.601  58.356  50.988  1.00 40.61           O  
ATOM    529  CB  ILE A  83     -21.168  59.428  51.807  1.00 45.28           C  
ATOM    530  CG1 ILE A  83     -22.354  60.390  51.677  1.00 46.25           C  
ATOM    531  CG2 ILE A  83     -21.280  58.533  53.063  1.00 49.94           C  
ATOM    532  CD1 ILE A  83     -23.688  59.775  51.950  1.00 53.66           C  
ATOM    533  N   ALA A  84     -17.661  59.654  52.609  1.00 42.66           N  
ATOM    534  CA  ALA A  84     -16.471  58.869  52.834  1.00 48.39           C  
ATOM    535  C   ALA A  84     -16.833  57.761  53.810  1.00 57.06           C  
ATOM    536  O   ALA A  84     -17.021  58.005  55.008  1.00 58.31           O  
ATOM    537  CB  ALA A  84     -15.360  59.755  53.394  1.00 48.27           C  
ATOM    538  N   VAL A  85     -16.938  56.544  53.282  1.00 62.68           N  
ATOM    539  CA  VAL A  85     -17.486  55.407  54.019  1.00 68.04           C  
ATOM    540  C   VAL A  85     -16.596  54.918  55.172  1.00 70.81           C  
ATOM    541  O   VAL A  85     -17.076  54.739  56.299  1.00 73.00           O  
ATOM    542  CB  VAL A  85     -17.835  54.247  53.059  1.00 69.16           C  
ATOM    543  CG1 VAL A  85     -18.450  53.070  53.823  1.00 69.82           C  
ATOM    544  CG2 VAL A  85     -18.790  54.743  51.982  1.00 68.17           C  
ATOM    545  N   SER A  86     -15.310  54.715  54.895  1.00 70.93           N  
ATOM    546  CA  SER A  86     -14.389  54.208  55.917  1.00 71.19           C  
ATOM    547  C   SER A  86     -13.858  55.295  56.861  1.00 69.32           C  
ATOM    548  O   SER A  86     -13.582  55.022  58.037  1.00 66.60           O  
ATOM    549  CB  SER A  86     -13.249  53.404  55.284  1.00 70.57           C  
ATOM    550  OG  SER A  86     -13.617  52.045  55.126  1.00 69.82           O  
ATOM    551  N   TYR A  87     -13.730  56.521  56.354  1.00 67.13           N  
ATOM    552  CA  TYR A  87     -13.371  57.662  57.202  1.00 66.76           C  
ATOM    553  C   TYR A  87     -14.574  58.188  58.009  1.00 66.62           C  
ATOM    554  O   TYR A  87     -14.414  59.038  58.895  1.00 69.57           O  
ATOM    555  CB  TYR A  87     -12.720  58.775  56.378  1.00 66.58           C  
ATOM    556  N   GLN A  88     -15.767  57.686  57.674  1.00 65.63           N  
ATOM    557  CA  GLN A  88     -17.006  57.852  58.462  1.00 64.70           C  
ATOM    558  C   GLN A  88     -17.580  59.284  58.539  1.00 64.42           C  
ATOM    559  O   GLN A  88     -18.614  59.518  59.186  1.00 63.52           O  
ATOM    560  CB  GLN A  88     -16.833  57.242  59.861  1.00 63.83           C  
ATOM    561  CG  GLN A  88     -18.131  56.888  60.577  1.00 63.75           C  
ATOM    562  CD  GLN A  88     -17.910  56.062  61.840  1.00 65.97           C  
ATOM    563  OE1 GLN A  88     -16.810  55.561  62.097  1.00 65.97           O  
ATOM    564  NE2 GLN A  88     -18.964  55.915  62.633  1.00 65.67           N  
ATOM    565  N   THR A  89     -16.928  60.233  57.871  1.00 61.94           N  
ATOM    566  CA  THR A  89     -17.426  61.616  57.834  1.00 60.00           C  
ATOM    567  C   THR A  89     -18.106  61.953  56.502  1.00 54.51           C  
ATOM    568  O   THR A  89     -17.960  61.219  55.528  1.00 54.43           O  
ATOM    569  CB  THR A  89     -16.317  62.656  58.187  1.00 59.99           C  
ATOM    570  OG1 THR A  89     -16.914  63.947  58.406  1.00 59.50           O  
ATOM    571  CG2 THR A  89     -15.264  62.739  57.082  1.00 59.29           C  
ATOM    572  N   LYS A  90     -18.849  63.060  56.483  1.00 53.24           N  
ATOM    573  CA  LYS A  90     -19.584  63.516  55.297  1.00 55.66           C  
ATOM    574  C   LYS A  90     -19.560  65.049  55.152  1.00 58.93           C  
ATOM    575  O   LYS A  90     -20.026  65.775  56.039  1.00 62.10           O  
ATOM    576  CB  LYS A  90     -21.030  63.007  55.322  1.00 50.34           C  
ATOM    577  CG  LYS A  90     -21.878  63.519  54.181  1.00 51.42           C  
ATOM    578  CD  LYS A  90     -23.352  63.459  54.517  1.00 53.39           C  
ATOM    579  CE  LYS A  90     -24.156  64.285  53.530  1.00 53.46           C  
ATOM    580  NZ  LYS A  90     -25.627  64.151  53.743  1.00 55.51           N1+
ATOM    581  N   VAL A  91     -19.039  65.529  54.025  1.00 55.32           N  
ATOM    582  CA  VAL A  91     -18.896  66.968  53.799  1.00 52.78           C  
ATOM    583  C   VAL A  91     -19.403  67.395  52.413  1.00 46.48           C  
ATOM    584  O   VAL A  91     -19.421  66.590  51.476  1.00 44.82           O  
ATOM    585  CB  VAL A  91     -17.425  67.414  54.040  1.00 59.32           C  
ATOM    586  CG1 VAL A  91     -16.494  66.812  52.996  1.00 58.92           C  
ATOM    587  CG2 VAL A  91     -17.296  68.949  54.114  1.00 64.34           C  
ATOM    588  N   ASN A  92     -19.856  68.647  52.308  1.00 43.94           N  
ATOM    589  CA  ASN A  92     -20.212  69.241  51.026  1.00 39.00           C  
ATOM    590  C   ASN A  92     -18.959  69.386  50.189  1.00 30.23           C  
ATOM    591  O   ASN A  92     -17.989  69.975  50.638  1.00 32.10           O  
ATOM    592  CB  ASN A  92     -20.767  70.659  51.197  1.00 42.04           C  
ATOM    593  CG  ASN A  92     -22.149  70.709  51.831  1.00 48.57           C  
ATOM    594  OD1 ASN A  92     -22.819  69.689  52.029  1.00 48.93           O  
ATOM    595  ND2 ASN A  92     -22.590  71.931  52.143  1.00 47.83           N  
ATOM    596  N   LEU A  93     -19.003  68.897  48.958  1.00 30.52           N  
ATOM    597  CA  LEU A  93     -17.953  69.185  47.994  1.00 25.54           C  
ATOM    598  C   LEU A  93     -18.234  70.501  47.263  1.00 26.12           C  
ATOM    599  O   LEU A  93     -17.364  71.350  47.120  1.00 23.68           O  
ATOM    600  CB  LEU A  93     -17.844  68.044  46.997  1.00 25.21           C  
ATOM    601  CG  LEU A  93     -17.473  66.692  47.616  1.00 27.73           C  
ATOM    602  CD1 LEU A  93     -17.125  65.695  46.514  1.00 22.84           C  
ATOM    603  CD2 LEU A  93     -16.325  66.822  48.607  1.00 25.88           C  
ATOM    604  N   LEU A  94     -19.467  70.650  46.805  1.00 24.37           N  
ATOM    605  CA  LEU A  94     -19.872  71.754  45.951  1.00 25.61           C  
ATOM    606  C   LEU A  94     -21.281  72.174  46.310  1.00 30.66           C  
ATOM    607  O   LEU A  94     -22.162  71.322  46.409  1.00 29.97           O  
ATOM    608  CB  LEU A  94     -19.887  71.291  44.495  1.00 19.15           C  
ATOM    609  CG  LEU A  94     -18.573  70.719  43.991  1.00 19.69           C  
ATOM    610  CD1 LEU A  94     -18.821  69.765  42.840  1.00 18.00           C  
ATOM    611  CD2 LEU A  94     -17.667  71.914  43.614  1.00 20.21           C  
ATOM    612  N   SER A  95     -21.498  73.479  46.461  1.00 31.83           N  
ATOM    613  CA  SER A  95     -22.827  73.988  46.736  1.00 28.84           C  
ATOM    614  C   SER A  95     -23.105  75.352  46.116  1.00 28.78           C  
ATOM    615  O   SER A  95     -22.201  76.188  46.017  1.00 26.73           O  
ATOM    616  CB  SER A  95     -23.054  74.051  48.254  1.00 29.51           C  
ATOM    617  OG  SER A  95     -24.422  74.261  48.525  1.00 34.81           O  
ATOM    618  N   ALA A  96     -24.360  75.578  45.709  1.00 22.70           N  
ATOM    619  CA  ALA A  96     -24.794  76.912  45.272  1.00 24.83           C  
ATOM    620  C   ALA A  96     -26.256  77.151  45.556  1.00 29.16           C  
ATOM    621  O   ALA A  96     -27.033  76.201  45.759  1.00 28.99           O  
ATOM    622  CB  ALA A  96     -24.514  77.143  43.795  1.00 18.32           C  
ATOM    623  N   ILE A  97     -26.626  78.427  45.549  1.00 29.71           N  
ATOM    624  CA  ILE A  97     -27.954  78.859  45.978  1.00 29.30           C  
ATOM    625  C   ILE A  97     -28.417  79.935  45.019  1.00 30.15           C  
ATOM    626  O   ILE A  97     -27.619  80.764  44.575  1.00 25.93           O  
ATOM    627  CB  ILE A  97     -27.908  79.434  47.421  1.00 30.38           C  
ATOM    628  CG1 ILE A  97     -27.358  78.400  48.408  1.00 32.62           C  
ATOM    629  CG2 ILE A  97     -29.286  79.954  47.867  1.00 35.34           C  
ATOM    630  CD1 ILE A  97     -27.139  78.955  49.837  1.00 27.23           C  
ATOM    631  N   LYS A  98     -29.700  79.915  44.682  1.00 29.30           N  
ATOM    632  CA  LYS A  98     -30.284  80.975  43.883  1.00 30.94           C  
ATOM    633  C   LYS A  98     -31.598  81.476  44.470  1.00 32.70           C  
ATOM    634  O   LYS A  98     -32.360  80.720  45.085  1.00 31.35           O  
ATOM    635  CB  LYS A  98     -30.460  80.533  42.419  1.00 27.36           C  
ATOM    636  CG  LYS A  98     -29.174  80.632  41.627  1.00 29.56           C  
ATOM    637  CD  LYS A  98     -29.410  80.529  40.137  1.00 27.72           C  
ATOM    638  CE  LYS A  98     -28.112  80.663  39.409  1.00 29.51           C  
ATOM    639  NZ  LYS A  98     -28.292  80.361  37.981  1.00 32.75           N1+
ATOM    640  N   SER A  99     -31.856  82.757  44.260  1.00 31.29           N  
ATOM    641  CA  SER A  99     -33.072  83.388  44.726  1.00 33.95           C  
ATOM    642  C   SER A  99     -33.801  83.901  43.511  1.00 34.77           C  
ATOM    643  O   SER A  99     -33.535  85.016  43.065  1.00 37.58           O  
ATOM    644  CB  SER A  99     -32.739  84.537  45.672  1.00 36.47           C  
ATOM    645  OG  SER A  99     -31.831  85.446  45.070  1.00 37.27           O  
ATOM    646  N   PRO A 100     -34.734  83.096  42.969  1.00 33.77           N  
ATOM    647  CA  PRO A 100     -35.344  83.435  41.680  1.00 39.06           C  
ATOM    648  C   PRO A 100     -36.240  84.668  41.717  1.00 40.04           C  
ATOM    649  O   PRO A 100     -36.514  85.246  40.661  1.00 42.52           O  
ATOM    650  CB  PRO A 100     -36.173  82.193  41.346  1.00 38.40           C  
ATOM    651  CG  PRO A 100     -36.520  81.605  42.681  1.00 36.88           C  
ATOM    652  CD  PRO A 100     -35.292  81.847  43.529  1.00 38.33           C  
ATOM    653  N   CYS A 101     -36.681  85.071  42.908  1.00 37.56           N  
ATOM    654  CA  CYS A 101     -37.540  86.245  43.036  1.00 45.06           C  
ATOM    655  C   CYS A 101     -36.910  87.358  43.876  1.00 48.38           C  
ATOM    656  O   CYS A 101     -36.739  87.223  45.091  1.00 50.15           O  
ATOM    657  CB  CYS A 101     -38.901  85.838  43.600  1.00 50.81           C  
ATOM    658  SG  CYS A 101     -39.737  84.617  42.585  1.00 55.50           S  
ATOM    659  N   PRO A 113     -43.290  83.856  34.950  1.00 75.29           N  
ATOM    660  CA  PRO A 113     -42.633  82.577  34.665  1.00 71.53           C  
ATOM    661  C   PRO A 113     -41.106  82.692  34.709  1.00 66.58           C  
ATOM    662  O   PRO A 113     -40.501  83.260  33.794  1.00 64.06           O  
ATOM    663  CB  PRO A 113     -43.115  82.247  33.247  1.00 73.24           C  
ATOM    664  CG  PRO A 113     -43.381  83.577  32.618  1.00 74.75           C  
ATOM    665  CD  PRO A 113     -43.776  84.525  33.728  1.00 75.11           C  
ATOM    666  N   TRP A 114     -40.500  82.165  35.773  1.00 63.49           N  
ATOM    667  CA  TRP A 114     -39.036  82.204  35.939  1.00 57.84           C  
ATOM    668  C   TRP A 114     -38.382  80.847  35.726  1.00 58.54           C  
ATOM    669  O   TRP A 114     -39.012  79.802  35.934  1.00 56.98           O  
ATOM    670  CB  TRP A 114     -38.626  82.777  37.305  1.00 49.82           C  
ATOM    671  CG  TRP A 114     -39.214  82.079  38.511  1.00 48.39           C  
ATOM    672  CD1 TRP A 114     -40.345  82.435  39.183  1.00 46.30           C  
ATOM    673  CD2 TRP A 114     -38.688  80.927  39.197  1.00 47.36           C  
ATOM    674  NE1 TRP A 114     -40.563  81.580  40.234  1.00 47.21           N  
ATOM    675  CE2 TRP A 114     -39.559  80.647  40.269  1.00 47.09           C  
ATOM    676  CE3 TRP A 114     -37.566  80.103  39.004  1.00 48.16           C  
ATOM    677  CZ2 TRP A 114     -39.351  79.574  41.151  1.00 49.68           C  
ATOM    678  CZ3 TRP A 114     -37.356  79.039  39.877  1.00 47.26           C  
ATOM    679  CH2 TRP A 114     -38.245  78.782  40.938  1.00 48.34           C  
ATOM    680  N   TYR A 115     -37.113  80.888  35.313  1.00 57.55           N  
ATOM    681  CA  TYR A 115     -36.308  79.701  35.050  1.00 54.82           C  
ATOM    682  C   TYR A 115     -34.907  79.912  35.624  1.00 52.87           C  
ATOM    683  O   TYR A 115     -34.274  80.948  35.375  1.00 49.23           O  
ATOM    684  CB  TYR A 115     -36.235  79.433  33.542  1.00 60.88           C  
ATOM    685  CG  TYR A 115     -37.591  79.356  32.859  1.00 63.67           C  
ATOM    686  CD1 TYR A 115     -38.237  80.512  32.409  1.00 64.60           C  
ATOM    687  CD2 TYR A 115     -38.227  78.130  32.664  1.00 64.95           C  
ATOM    688  CE1 TYR A 115     -39.490  80.449  31.793  1.00 65.33           C  
ATOM    689  CE2 TYR A 115     -39.478  78.052  32.043  1.00 66.52           C  
ATOM    690  CZ  TYR A 115     -40.104  79.217  31.610  1.00 65.48           C  
ATOM    691  OH  TYR A 115     -41.339  79.148  30.994  1.00 63.96           O  
ATOM    692  N   GLU A 116     -34.433  78.948  36.413  1.00 47.50           N  
ATOM    693  CA  GLU A 116     -33.085  79.017  36.974  1.00 42.29           C  
ATOM    694  C   GLU A 116     -32.382  77.668  36.913  1.00 41.19           C  
ATOM    695  O   GLU A 116     -32.939  76.655  37.346  1.00 36.59           O  
ATOM    696  CB  GLU A 116     -33.090  79.521  38.417  1.00 44.97           C  
ATOM    697  CG  GLU A 116     -33.628  80.948  38.627  1.00 51.54           C  
ATOM    698  CD  GLU A 116     -32.670  82.068  38.212  1.00 52.33           C  
ATOM    699  OE1 GLU A 116     -31.673  81.819  37.501  1.00 50.69           O  
ATOM    700  OE2 GLU A 116     -32.937  83.222  38.600  1.00 55.63           O  
ATOM    701  N   PRO A 117     -31.166  77.646  36.340  1.00 38.53           N  
ATOM    702  CA  PRO A 117     -30.278  76.493  36.507  1.00 36.64           C  
ATOM    703  C   PRO A 117     -29.340  76.684  37.681  1.00 36.02           C  
ATOM    704  O   PRO A 117     -29.091  77.820  38.098  1.00 37.55           O  
ATOM    705  CB  PRO A 117     -29.461  76.495  35.221  1.00 32.42           C  
ATOM    706  CG  PRO A 117     -29.490  77.941  34.739  1.00 37.52           C  
ATOM    707  CD  PRO A 117     -30.569  78.685  35.478  1.00 34.57           C  
ATOM    708  N   ILE A 118     -28.848  75.575  38.225  1.00 36.06           N  
ATOM    709  CA  ILE A 118     -27.713  75.598  39.141  1.00 30.92           C  
ATOM    710  C   ILE A 118     -26.743  74.515  38.687  1.00 29.99           C  
ATOM    711  O   ILE A 118     -27.133  73.360  38.595  1.00 27.26           O  
ATOM    712  CB  ILE A 118     -28.117  75.346  40.610  1.00 27.82           C  
ATOM    713  CG1 ILE A 118     -29.203  76.333  41.053  1.00 29.95           C  
ATOM    714  CG2 ILE A 118     -26.886  75.483  41.527  1.00 25.71           C  
ATOM    715  CD1 ILE A 118     -29.472  76.333  42.517  1.00 22.96           C  
ATOM    716  N   TYR A 119     -25.499  74.908  38.402  1.00 26.49           N  
ATOM    717  CA  TYR A 119     -24.412  74.012  37.973  1.00 28.37           C  
ATOM    718  C   TYR A 119     -23.435  73.825  39.126  1.00 29.59           C  
ATOM    719  O   TYR A 119     -23.281  74.713  39.960  1.00 29.16           O  
ATOM    720  CB  TYR A 119     -23.617  74.651  36.818  1.00 37.59           C  
ATOM    721  CG  TYR A 119     -24.458  75.478  35.884  1.00 37.44           C  
ATOM    722  CD1 TYR A 119     -24.348  76.872  35.844  1.00 37.39           C  
ATOM    723  CD2 TYR A 119     -25.381  74.862  35.052  1.00 38.16           C  
ATOM    724  CE1 TYR A 119     -25.149  77.624  34.982  1.00 33.65           C  
ATOM    725  CE2 TYR A 119     -26.171  75.587  34.204  1.00 38.72           C  
ATOM    726  CZ  TYR A 119     -26.058  76.955  34.167  1.00 39.22           C  
ATOM    727  OH  TYR A 119     -26.882  77.613  33.283  1.00 43.87           O  
ATOM    728  N   LEU A 120     -22.759  72.680  39.166  1.00 29.60           N  
ATOM    729  CA  LEU A 120     -21.696  72.459  40.147  1.00 25.24           C  
ATOM    730  C   LEU A 120     -20.620  71.672  39.452  1.00 24.61           C  
ATOM    731  O   LEU A 120     -20.919  70.848  38.578  1.00 21.46           O  
ATOM    732  CB  LEU A 120     -22.210  71.677  41.358  1.00 26.85           C  
ATOM    733  CG  LEU A 120     -23.299  72.312  42.236  1.00 29.63           C  
ATOM    734  CD1 LEU A 120     -23.777  71.336  43.315  1.00 24.57           C  
ATOM    735  CD2 LEU A 120     -22.826  73.614  42.862  1.00 24.09           C  
ATOM    736  N   GLY A 121     -19.364  71.919  39.819  1.00 23.56           N  
ATOM    737  CA  GLY A 121     -18.286  71.131  39.242  1.00 20.55           C  
ATOM    738  C   GLY A 121     -16.917  71.423  39.760  1.00 19.48           C  
ATOM    739  O   GLY A 121     -16.575  72.570  40.038  1.00 18.93           O  
ATOM    740  N   GLY A 122     -16.114  70.372  39.869  1.00 17.65           N  
ATOM    741  CA  GLY A 122     -14.738  70.527  40.305  1.00 15.77           C  
ATOM    742  C   GLY A 122     -14.019  69.202  40.298  1.00 16.86           C  
ATOM    743  O   GLY A 122     -14.630  68.152  40.025  1.00 20.65           O  
ATOM    744  N   VAL A 123     -12.715  69.251  40.562  1.00 20.54           N  
ATOM    745  CA  VAL A 123     -11.913  68.039  40.656  1.00 24.50           C  
ATOM    746  C   VAL A 123     -11.621  67.688  42.117  1.00 24.17           C  
ATOM    747  O   VAL A 123     -11.293  68.549  42.924  1.00 26.52           O  
ATOM    748  CB  VAL A 123     -10.613  68.083  39.812  1.00 23.73           C  
ATOM    749  CG1 VAL A 123      -9.787  69.349  40.123  1.00 25.72           C  
ATOM    750  CG2 VAL A 123      -9.777  66.824  40.059  1.00 25.34           C  
ATOM    751  N   PHE A 124     -11.762  66.405  42.427  1.00 22.38           N  
ATOM    752  CA  PHE A 124     -11.675  65.898  43.777  1.00 25.63           C  
ATOM    753  C   PHE A 124     -10.920  64.584  43.775  1.00 30.08           C  
ATOM    754  O   PHE A 124     -10.995  63.825  42.805  1.00 34.26           O  
ATOM    755  CB  PHE A 124     -13.084  65.706  44.338  1.00 26.23           C  
ATOM    756  CG  PHE A 124     -13.867  66.985  44.403  1.00 26.16           C  
ATOM    757  CD1 PHE A 124     -14.643  67.404  43.322  1.00 26.39           C  
ATOM    758  CD2 PHE A 124     -13.749  67.816  45.501  1.00 21.05           C  
ATOM    759  CE1 PHE A 124     -15.331  68.616  43.376  1.00 23.20           C  
ATOM    760  CE2 PHE A 124     -14.421  69.025  45.552  1.00 23.04           C  
ATOM    761  CZ  PHE A 124     -15.209  69.416  44.511  1.00 24.36           C  
ATOM    762  N   GLN A 125     -10.162  64.363  44.847  1.00 29.89           N  
ATOM    763  CA  GLN A 125      -9.500  63.101  45.129  1.00 28.82           C  
ATOM    764  C   GLN A 125     -10.466  62.271  45.977  1.00 29.95           C  
ATOM    765  O   GLN A 125     -10.895  62.699  47.057  1.00 33.82           O  
ATOM    766  CB  GLN A 125      -8.192  63.342  45.886  1.00 31.79           C  
ATOM    767  CG  GLN A 125      -7.559  62.076  46.522  1.00 39.72           C  
ATOM    768  CD  GLN A 125      -6.998  61.085  45.495  1.00 43.88           C  
ATOM    769  OE1 GLN A 125      -6.395  61.483  44.499  1.00 47.79           O  
ATOM    770  NE2 GLN A 125      -7.176  59.788  45.753  1.00 42.05           N  
ATOM    771  N   LEU A 126     -10.829  61.100  45.472  1.00 28.82           N  
ATOM    772  CA  LEU A 126     -11.773  60.237  46.167  1.00 36.18           C  
ATOM    773  C   LEU A 126     -11.131  58.900  46.509  1.00 37.83           C  
ATOM    774  O   LEU A 126     -10.105  58.528  45.933  1.00 35.69           O  
ATOM    775  CB  LEU A 126     -13.058  60.058  45.336  1.00 36.39           C  
ATOM    776  CG  LEU A 126     -13.779  61.358  44.928  1.00 27.71           C  
ATOM    777  CD1 LEU A 126     -14.865  61.078  43.913  1.00 28.03           C  
ATOM    778  CD2 LEU A 126     -14.319  62.110  46.155  1.00 30.92           C  
ATOM    779  N   GLU A 127     -11.717  58.207  47.480  1.00 42.82           N  
ATOM    780  CA  GLU A 127     -11.223  56.907  47.924  1.00 40.23           C  
ATOM    781  C   GLU A 127     -12.196  55.843  47.459  1.00 38.34           C  
ATOM    782  O   GLU A 127     -13.365  56.138  47.187  1.00 34.55           O  
ATOM    783  CB  GLU A 127     -11.061  56.866  49.447  1.00 44.59           C  
ATOM    784  CG  GLU A 127     -10.072  57.884  50.016  1.00 50.38           C  
ATOM    785  CD  GLU A 127      -8.660  57.752  49.443  1.00 56.38           C  
ATOM    786  OE1 GLU A 127      -8.186  56.607  49.232  1.00 56.34           O  
ATOM    787  OE2 GLU A 127      -8.023  58.804  49.206  1.00 56.09           O  
ATOM    788  N   LYS A 128     -11.705  54.611  47.326  1.00 35.77           N  
ATOM    789  CA  LYS A 128     -12.538  53.491  46.901  1.00 38.07           C  
ATOM    790  C   LYS A 128     -13.761  53.352  47.796  1.00 37.21           C  
ATOM    791  O   LYS A 128     -13.657  53.402  49.031  1.00 36.48           O  
ATOM    792  CB  LYS A 128     -11.736  52.184  46.913  1.00 41.09           C  
ATOM    793  CG  LYS A 128     -12.514  50.973  46.419  1.00 45.71           C  
ATOM    794  CD  LYS A 128     -11.652  49.708  46.386  1.00 45.73           C  
ATOM    795  CE  LYS A 128     -12.529  48.457  46.287  1.00 50.78           C  
ATOM    796  NZ  LYS A 128     -13.264  48.363  44.983  1.00 52.38           N1+
ATOM    797  N   GLY A 129     -14.921  53.176  47.178  1.00 37.31           N  
ATOM    798  CA  GLY A 129     -16.146  53.014  47.945  1.00 40.93           C  
ATOM    799  C   GLY A 129     -16.766  54.296  48.471  1.00 43.20           C  
ATOM    800  O   GLY A 129     -17.812  54.246  49.108  1.00 45.41           O  
ATOM    801  N   ASP A 130     -16.140  55.449  48.212  1.00 42.67           N  
ATOM    802  CA  ASP A 130     -16.784  56.742  48.500  1.00 35.49           C  
ATOM    803  C   ASP A 130     -18.101  56.836  47.749  1.00 35.75           C  
ATOM    804  O   ASP A 130     -18.252  56.296  46.637  1.00 33.66           O  
ATOM    805  CB  ASP A 130     -15.887  57.911  48.110  1.00 35.69           C  
ATOM    806  CG  ASP A 130     -14.844  58.236  49.164  1.00 38.53           C  
ATOM    807  OD1 ASP A 130     -14.744  57.525  50.192  1.00 41.68           O  
ATOM    808  OD2 ASP A 130     -14.106  59.216  48.960  1.00 37.46           O  
ATOM    809  N   ARG A 131     -19.064  57.504  48.369  1.00 34.89           N  
ATOM    810  CA  ARG A 131     -20.391  57.636  47.806  1.00 36.93           C  
ATOM    811  C   ARG A 131     -20.653  59.115  47.588  1.00 35.94           C  
ATOM    812  O   ARG A 131     -20.266  59.951  48.406  1.00 33.66           O  
ATOM    813  CB  ARG A 131     -21.446  57.074  48.772  1.00 40.91           C  
ATOM    814  CG  ARG A 131     -21.194  55.650  49.288  1.00 45.03           C  
ATOM    815  CD  ARG A 131     -22.135  55.333  50.468  1.00 47.96           C  
ATOM    816  NE  ARG A 131     -22.522  53.925  50.518  1.00 54.45           N  
ATOM    817  CZ  ARG A 131     -23.638  53.421  49.985  1.00 62.86           C  
ATOM    818  NH1 ARG A 131     -24.512  54.205  49.355  1.00 63.40           N  
ATOM    819  NH2 ARG A 131     -23.889  52.119  50.087  1.00 62.53           N  
ATOM    820  N   LEU A 132     -21.332  59.444  46.500  1.00 33.95           N  
ATOM    821  CA  LEU A 132     -21.533  60.839  46.174  1.00 34.02           C  
ATOM    822  C   LEU A 132     -23.009  61.117  46.009  1.00 29.36           C  
ATOM    823  O   LEU A 132     -23.674  60.431  45.246  1.00 32.90           O  
ATOM    824  CB  LEU A 132     -20.783  61.205  44.881  1.00 31.87           C  
ATOM    825  CG  LEU A 132     -19.247  61.083  44.875  1.00 31.90           C  
ATOM    826  CD1 LEU A 132     -18.728  61.151  43.463  1.00 32.24           C  
ATOM    827  CD2 LEU A 132     -18.584  62.146  45.736  1.00 30.86           C  
ATOM    828  N   SER A 133     -23.504  62.144  46.686  1.00 27.54           N  
ATOM    829  CA  SER A 133     -24.895  62.569  46.477  1.00 32.68           C  
ATOM    830  C   SER A 133     -25.007  63.959  45.869  1.00 32.88           C  
ATOM    831  O   SER A 133     -24.180  64.838  46.139  1.00 36.59           O  
ATOM    832  CB  SER A 133     -25.723  62.472  47.769  1.00 36.31           C  
ATOM    833  OG  SER A 133     -25.094  63.144  48.844  1.00 43.81           O  
ATOM    834  N   ALA A 134     -26.001  64.123  45.002  1.00 25.70           N  
ATOM    835  CA  ALA A 134     -26.386  65.419  44.485  1.00 29.10           C  
ATOM    836  C   ALA A 134     -27.835  65.670  44.906  1.00 33.63           C  
ATOM    837  O   ALA A 134     -28.741  64.973  44.458  1.00 35.21           O  
ATOM    838  CB  ALA A 134     -26.251  65.449  42.969  1.00 21.34           C  
ATOM    839  N   GLU A 135     -28.027  66.670  45.761  1.00 34.18           N  
ATOM    840  CA  GLU A 135     -29.292  66.940  46.407  1.00 34.75           C  
ATOM    841  C   GLU A 135     -29.722  68.385  46.170  1.00 36.87           C  
ATOM    842  O   GLU A 135     -28.881  69.272  45.921  1.00 28.11           O  
ATOM    843  CB  GLU A 135     -29.153  66.693  47.912  1.00 41.37           C  
ATOM    844  CG  GLU A 135     -28.923  65.216  48.289  1.00 41.77           C  
ATOM    845  CD  GLU A 135     -28.612  65.002  49.760  1.00 47.20           C  
ATOM    846  OE1 GLU A 135     -28.417  65.987  50.508  1.00 52.03           O  
ATOM    847  OE2 GLU A 135     -28.565  63.827  50.177  1.00 57.37           O  
ATOM    848  N   ILE A 136     -31.036  68.602  46.243  1.00 34.15           N  
ATOM    849  CA  ILE A 136     -31.662  69.937  46.241  1.00 32.16           C  
ATOM    850  C   ILE A 136     -32.613  70.097  47.449  1.00 35.80           C  
ATOM    851  O   ILE A 136     -32.866  69.146  48.212  1.00 33.72           O  
ATOM    852  CB  ILE A 136     -32.465  70.182  44.947  1.00 29.91           C  
ATOM    853  CG1 ILE A 136     -33.561  69.118  44.823  1.00 31.18           C  
ATOM    854  CG2 ILE A 136     -31.552  70.149  43.723  1.00 28.19           C  
ATOM    855  CD1 ILE A 136     -34.585  69.383  43.755  1.00 30.25           C  
ATOM    856  N   ASN A 137     -33.134  71.304  47.627  1.00 35.42           N  
ATOM    857  CA  ASN A 137     -34.030  71.573  48.739  1.00 36.60           C  
ATOM    858  C   ASN A 137     -35.490  71.612  48.318  1.00 33.22           C  
ATOM    859  O   ASN A 137     -36.365  71.389  49.139  1.00 46.32           O  
ATOM    860  CB  ASN A 137     -33.645  72.865  49.458  1.00 32.73           C  
ATOM    861  CG  ASN A 137     -33.884  74.097  48.610  1.00 33.18           C  
ATOM    862  OD1 ASN A 137     -33.868  74.035  47.380  1.00 34.23           O  
ATOM    863  ND2 ASN A 137     -34.110  75.227  49.267  1.00 28.05           N  
ATOM    864  N   ARG A 138     -35.740  71.869  47.036  1.00 35.55           N  
ATOM    865  CA  ARG A 138     -37.099  72.103  46.529  1.00 35.26           C  
ATOM    866  C   ARG A 138     -37.422  71.296  45.266  1.00 35.26           C  
ATOM    867  O   ARG A 138     -37.482  71.853  44.165  1.00 37.21           O  
ATOM    868  CB  ARG A 138     -37.342  73.608  46.296  1.00 36.19           C  
ATOM    869  CG  ARG A 138     -37.478  74.435  47.586  1.00 35.19           C  
ATOM    870  CD  ARG A 138     -38.717  74.027  48.420  1.00 38.18           C  
ATOM    871  NE  ARG A 138     -39.959  74.295  47.700  1.00 34.13           N  
ATOM    872  CZ  ARG A 138     -40.859  75.214  48.053  1.00 40.59           C  
ATOM    873  NH1 ARG A 138     -40.687  75.949  49.154  1.00 35.84           N  
ATOM    874  NH2 ARG A 138     -41.955  75.383  47.307  1.00 36.77           N  
ATOM    875  N   PRO A 139     -37.648  69.972  45.428  1.00 34.06           N  
ATOM    876  CA  PRO A 139     -37.936  69.082  44.295  1.00 36.57           C  
ATOM    877  C   PRO A 139     -39.183  69.500  43.515  1.00 33.30           C  
ATOM    878  O   PRO A 139     -39.263  69.252  42.318  1.00 33.11           O  
ATOM    879  CB  PRO A 139     -38.128  67.706  44.959  1.00 34.28           C  
ATOM    880  CG  PRO A 139     -38.443  68.021  46.394  1.00 34.49           C  
ATOM    881  CD  PRO A 139     -37.649  69.246  46.710  1.00 31.53           C  
ATOM    882  N   ASP A 140     -40.120  70.157  44.193  1.00 36.70           N  
ATOM    883  CA  ASP A 140     -41.362  70.626  43.575  1.00 44.81           C  
ATOM    884  C   ASP A 140     -41.135  71.683  42.500  1.00 46.60           C  
ATOM    885  O   ASP A 140     -41.995  71.892  41.640  1.00 47.25           O  
ATOM    886  CB  ASP A 140     -42.359  71.133  44.636  1.00 46.28           C  
ATOM    887  CG  ASP A 140     -41.811  72.278  45.466  1.00 48.07           C  
ATOM    888  OD1 ASP A 140     -40.804  72.082  46.186  1.00 52.25           O  
ATOM    889  OD2 ASP A 140     -42.404  73.374  45.414  1.00 45.36           O  
ATOM    890  N   TYR A 141     -39.976  72.343  42.544  1.00 47.56           N  
ATOM    891  CA  TYR A 141     -39.644  73.358  41.546  1.00 45.04           C  
ATOM    892  C   TYR A 141     -38.888  72.776  40.360  1.00 43.72           C  
ATOM    893  O   TYR A 141     -38.649  73.480  39.380  1.00 44.32           O  
ATOM    894  CB  TYR A 141     -38.867  74.532  42.162  1.00 45.59           C  
ATOM    895  CG  TYR A 141     -39.727  75.521  42.920  1.00 45.32           C  
ATOM    896  CD1 TYR A 141     -39.485  75.799  44.258  1.00 43.72           C  
ATOM    897  CD2 TYR A 141     -40.790  76.175  42.294  1.00 47.69           C  
ATOM    898  CE1 TYR A 141     -40.273  76.709  44.959  1.00 44.97           C  
ATOM    899  CE2 TYR A 141     -41.589  77.083  42.988  1.00 46.66           C  
ATOM    900  CZ  TYR A 141     -41.327  77.338  44.319  1.00 46.69           C  
ATOM    901  OH  TYR A 141     -42.114  78.240  45.001  1.00 48.17           O  
ATOM    902  N   LEU A 142     -38.527  71.495  40.436  1.00 40.96           N  
ATOM    903  CA  LEU A 142     -37.728  70.888  39.369  1.00 42.61           C  
ATOM    904  C   LEU A 142     -38.415  71.069  38.031  1.00 42.73           C  
ATOM    905  O   LEU A 142     -39.648  70.965  37.932  1.00 39.15           O  
ATOM    906  CB  LEU A 142     -37.463  69.397  39.619  1.00 43.57           C  
ATOM    907  CG  LEU A 142     -36.350  68.981  40.583  1.00 41.13           C  
ATOM    908  CD1 LEU A 142     -36.440  67.485  40.849  1.00 41.93           C  
ATOM    909  CD2 LEU A 142     -34.965  69.358  40.055  1.00 39.36           C  
ATOM    910  N   ASP A 143     -37.602  71.339  37.016  1.00 44.09           N  
ATOM    911  CA  ASP A 143     -38.065  71.586  35.663  1.00 46.88           C  
ATOM    912  C   ASP A 143     -37.658  70.445  34.727  1.00 50.09           C  
ATOM    913  O   ASP A 143     -36.508  70.376  34.256  1.00 48.02           O  
ATOM    914  CB  ASP A 143     -37.504  72.917  35.154  1.00 49.54           C  
ATOM    915  CG  ASP A 143     -37.990  73.257  33.763  1.00 52.88           C  
ATOM    916  OD1 ASP A 143     -38.891  72.546  33.276  1.00 52.20           O  
ATOM    917  OD2 ASP A 143     -37.482  74.234  33.159  1.00 54.51           O  
ATOM    918  N   PHE A 144     -38.620  69.568  34.449  1.00 53.63           N  
ATOM    919  CA  PHE A 144     -38.411  68.423  33.561  1.00 55.51           C  
ATOM    920  C   PHE A 144     -38.855  68.697  32.125  1.00 58.24           C  
ATOM    921  O   PHE A 144     -39.005  67.757  31.340  1.00 58.61           O  
ATOM    922  CB  PHE A 144     -39.135  67.179  34.098  1.00 52.71           C  
ATOM    923  CG  PHE A 144     -38.627  66.700  35.430  1.00 49.41           C  
ATOM    924  CD1 PHE A 144     -39.401  66.852  36.575  1.00 51.58           C  
ATOM    925  CD2 PHE A 144     -37.389  66.087  35.539  1.00 51.76           C  
ATOM    926  CE1 PHE A 144     -38.949  66.406  37.812  1.00 51.42           C  
ATOM    927  CE2 PHE A 144     -36.921  65.637  36.771  1.00 50.91           C  
ATOM    928  CZ  PHE A 144     -37.704  65.799  37.910  1.00 53.16           C  
ATOM    929  N   ALA A 145     -39.057  69.973  31.779  1.00 60.06           N  
ATOM    930  CA  ALA A 145     -39.513  70.350  30.432  1.00 63.07           C  
ATOM    931  C   ALA A 145     -38.573  69.843  29.343  1.00 65.07           C  
ATOM    932  O   ALA A 145     -39.028  69.329  28.322  1.00 67.57           O  
ATOM    933  CB  ALA A 145     -39.710  71.864  30.311  1.00 63.03           C  
ATOM    934  N   GLU A 146     -37.270  70.004  29.565  1.00 66.10           N  
ATOM    935  CA  GLU A 146     -36.249  69.420  28.696  1.00 67.77           C  
ATOM    936  C   GLU A 146     -35.728  68.144  29.352  1.00 68.45           C  
ATOM    937  O   GLU A 146     -35.183  68.180  30.462  1.00 69.72           O  
ATOM    938  CB  GLU A 146     -35.116  70.412  28.436  1.00 67.09           C  
ATOM    939  N   SER A 147     -35.912  67.021  28.663  1.00 69.95           N  
ATOM    940  CA  SER A 147     -35.701  65.687  29.242  1.00 70.01           C  
ATOM    941  C   SER A 147     -34.289  65.421  29.787  1.00 68.40           C  
ATOM    942  O   SER A 147     -34.134  65.066  30.960  1.00 70.15           O  
ATOM    943  CB  SER A 147     -36.127  64.590  28.250  1.00 72.14           C  
ATOM    944  OG  SER A 147     -35.608  64.827  26.949  1.00 72.38           O  
ATOM    945  N   GLY A 148     -33.266  65.600  28.953  1.00 64.39           N  
ATOM    946  CA  GLY A 148     -31.897  65.292  29.371  1.00 63.89           C  
ATOM    947  C   GLY A 148     -31.121  66.494  29.886  1.00 62.81           C  
ATOM    948  O   GLY A 148     -30.072  66.828  29.330  1.00 61.18           O  
ATOM    949  N   GLN A 149     -31.626  67.141  30.946  1.00 55.33           N  
ATOM    950  CA  GLN A 149     -31.028  68.397  31.428  1.00 46.98           C  
ATOM    951  C   GLN A 149     -30.859  68.519  32.946  1.00 41.72           C  
ATOM    952  O   GLN A 149     -30.272  69.483  33.433  1.00 40.70           O  
ATOM    953  CB  GLN A 149     -31.781  69.610  30.858  1.00 45.70           C  
ATOM    954  CG  GLN A 149     -31.495  69.882  29.377  1.00 47.23           C  
ATOM    955  CD  GLN A 149     -30.004  70.058  29.082  1.00 49.50           C  
ATOM    956  OE1 GLN A 149     -29.323  70.879  29.704  1.00 48.50           O  
ATOM    957  NE2 GLN A 149     -29.497  69.284  28.135  1.00 46.11           N  
ATOM    958  N   VAL A 150     -31.394  67.553  33.683  1.00 35.99           N  
ATOM    959  CA  VAL A 150     -31.120  67.409  35.101  1.00 36.97           C  
ATOM    960  C   VAL A 150     -30.258  66.150  35.227  1.00 39.81           C  
ATOM    961  O   VAL A 150     -30.723  65.035  34.949  1.00 37.53           O  
ATOM    962  CB  VAL A 150     -32.405  67.283  35.949  1.00 32.53           C  
ATOM    963  CG1 VAL A 150     -32.066  67.297  37.441  1.00 32.59           C  
ATOM    964  CG2 VAL A 150     -33.393  68.397  35.603  1.00 36.50           C  
ATOM    965  N   TYR A 151     -29.004  66.349  35.631  1.00 36.55           N  
ATOM    966  CA  TYR A 151     -27.988  65.299  35.613  1.00 31.12           C  
ATOM    967  C   TYR A 151     -26.882  65.492  36.659  1.00 33.92           C  
ATOM    968  O   TYR A 151     -26.721  66.569  37.258  1.00 28.10           O  
ATOM    969  CB  TYR A 151     -27.370  65.127  34.213  1.00 31.97           C  
ATOM    970  CG  TYR A 151     -26.780  66.384  33.601  1.00 32.63           C  
ATOM    971  CD1 TYR A 151     -25.567  66.927  34.070  1.00 33.36           C  
ATOM    972  CD2 TYR A 151     -27.420  67.019  32.540  1.00 28.17           C  
ATOM    973  CE1 TYR A 151     -25.030  68.086  33.509  1.00 32.64           C  
ATOM    974  CE2 TYR A 151     -26.895  68.180  31.968  1.00 32.07           C  
ATOM    975  CZ  TYR A 151     -25.700  68.700  32.452  1.00 31.43           C  
ATOM    976  OH  TYR A 151     -25.189  69.837  31.889  1.00 32.91           O  
ATOM    977  N   PHE A 152     -26.124  64.419  36.850  1.00 30.25           N  
ATOM    978  CA  PHE A 152     -25.126  64.301  37.887  1.00 27.35           C  
ATOM    979  C   PHE A 152     -24.165  63.282  37.315  1.00 32.54           C  
ATOM    980  O   PHE A 152     -24.585  62.232  36.812  1.00 31.28           O  
ATOM    981  CB  PHE A 152     -25.813  63.786  39.142  1.00 32.70           C  
ATOM    982  CG  PHE A 152     -24.898  63.449  40.276  1.00 29.04           C  
ATOM    983  CD1 PHE A 152     -23.737  64.179  40.522  1.00 28.38           C  
ATOM    984  CD2 PHE A 152     -25.255  62.430  41.158  1.00 27.37           C  
ATOM    985  CE1 PHE A 152     -22.910  63.861  41.604  1.00 26.74           C  
ATOM    986  CE2 PHE A 152     -24.455  62.113  42.251  1.00 25.59           C  
ATOM    987  CZ  PHE A 152     -23.266  62.830  42.470  1.00 29.30           C  
ATOM    988  N   GLY A 153     -22.877  63.600  37.351  1.00 31.58           N  
ATOM    989  CA  GLY A 153     -21.891  62.727  36.765  1.00 29.43           C  
ATOM    990  C   GLY A 153     -20.525  62.854  37.377  1.00 30.98           C  
ATOM    991  O   GLY A 153     -20.236  63.827  38.086  1.00 26.64           O  
ATOM    992  N   ILE A 154     -19.698  61.840  37.105  1.00 30.39           N  
ATOM    993  CA  ILE A 154     -18.283  61.826  37.474  1.00 33.74           C  
ATOM    994  C   ILE A 154     -17.449  61.264  36.333  1.00 32.47           C  
ATOM    995  O   ILE A 154     -17.946  60.506  35.505  1.00 40.83           O  
ATOM    996  CB  ILE A 154     -17.984  61.048  38.779  1.00 32.36           C  
ATOM    997  CG1 ILE A 154     -18.391  59.568  38.668  1.00 34.11           C  
ATOM    998  CG2 ILE A 154     -18.655  61.717  39.966  1.00 35.11           C  
ATOM    999  CD1 ILE A 154     -17.854  58.698  39.782  1.00 32.56           C  
ATOM   1000  N   ILE A 155     -16.189  61.675  36.287  1.00 29.84           N  
ATOM   1001  CA  ILE A 155     -15.254  61.265  35.250  1.00 32.77           C  
ATOM   1002  C   ILE A 155     -13.926  61.135  35.966  1.00 28.87           C  
ATOM   1003  O   ILE A 155     -13.356  62.148  36.383  1.00 31.10           O  
ATOM   1004  CB  ILE A 155     -15.097  62.353  34.124  1.00 34.83           C  
ATOM   1005  CG1 ILE A 155     -16.446  62.734  33.489  1.00 34.55           C  
ATOM   1006  CG2 ILE A 155     -14.085  61.920  33.050  1.00 35.26           C  
ATOM   1007  CD1 ILE A 155     -16.337  63.863  32.469  1.00 35.98           C  
ATOM   1008  N   ALA A 156     -13.440  59.901  36.111  1.00 24.36           N  
ATOM   1009  CA  ALA A 156     -12.115  59.647  36.685  1.00 29.00           C  
ATOM   1010  C   ALA A 156     -11.078  60.222  35.732  1.00 29.64           C  
ATOM   1011  O   ALA A 156     -11.182  60.032  34.524  1.00 26.18           O  
ATOM   1012  CB  ALA A 156     -11.884  58.144  36.863  1.00 23.01           C  
ATOM   1013  N   LEU A 157     -10.102  60.946  36.267  1.00 34.71           N  
ATOM   1014  CA  LEU A 157      -8.972  61.401  35.457  1.00 39.77           C  
ATOM   1015  C   LEU A 157      -7.844  60.368  35.518  1.00 44.31           C  
ATOM   1016  CB  LEU A 157      -8.469  62.766  35.930  1.00 40.56           C  
ATOM   1017  CG  LEU A 157      -9.463  63.937  35.905  1.00 40.38           C  
ATOM   1018  CD1 LEU A 157      -8.895  65.079  36.708  1.00 39.58           C  
ATOM   1019  CD2 LEU A 157      -9.762  64.382  34.482  1.00 41.41           C  
ATOM   1020  OXT LEU A 157      -7.018  60.310  34.611  1.00 48.53           O  
TER    1021      LEU A 157 
HETATM 1022  F9  307 A   1     -16.560  70.336  36.158  1.00 35.57           F  
HETATM 1023  C7  307 A   1     -15.854  71.469  36.262  1.00 36.79           C  
HETATM 1024  F10 307 A   1     -14.629  71.084  35.937  1.00 36.18           F  
HETATM 1025  F8  307 A   1     -15.809  71.965  37.475  1.00 41.12           F  
HETATM 1026  C6  307 A   1     -16.339  72.410  35.183  1.00 35.05           C  
HETATM 1027  C11 307 A   1     -17.659  72.388  34.724  1.00 33.26           C  
HETATM 1028  C5  307 A   1     -15.429  73.260  34.574  1.00 35.78           C  
HETATM 1029  C4  307 A   1     -15.865  74.076  33.543  1.00 35.84           C  
HETATM 1030  C3  307 A   1     -17.195  74.042  33.131  1.00 35.92           C  
HETATM 1031  C1  307 A   1     -18.167  73.204  33.690  1.00 32.77           C  
HETATM 1032  N2  307 A   1     -19.448  73.200  33.241  1.00 33.23           N  
HETATM 1033  C12 307 A   1     -19.893  73.982  32.224  1.00 33.78           C  
HETATM 1034  C16 307 A   1     -20.426  72.441  33.761  1.00 35.30           C  
HETATM 1035  C20 307 A   1     -20.608  71.465  34.811  1.00 35.82           C  
HETATM 1036  C19 307 A   1     -21.875  70.889  35.021  1.00 35.54           C  
HETATM 1037  C18 307 A   1     -22.988  71.237  34.250  1.00 34.25           C  
HETATM 1038  C15 307 A   1     -21.542  72.765  33.024  1.00 34.35           C  
HETATM 1039  C17 307 A   1     -22.848  72.189  33.238  1.00 35.02           C  
HETATM 1040  C13 307 A   1     -21.271  73.739  32.088  1.00 37.11           C  
HETATM 1041  C14 307 A   1     -22.305  74.210  31.093  1.00 36.02           C  
HETATM 1042  N21 307 A   1     -22.804  75.537  30.891  1.00 42.32           N  
HETATM 1043  C22 307 A   1     -23.696  76.119  31.877  1.00 43.69           C  
HETATM 1044  C23 307 A   1     -22.503  76.133  29.596  1.00 44.23           C  
HETATM 1045  C24 307 A   1     -22.011  77.561  29.764  1.00 45.85           C  
HETATM 1046  N25 307 A   1     -20.699  77.547  30.401  1.00 40.79           N  
HETATM 1047  C28 307 A   1     -19.637  76.614  30.037  1.00 44.73           C  
HETATM 1048  C26 307 A   1     -20.515  78.567  31.399  1.00 39.56           C  
HETATM 1049  C27 307 A   1     -19.761  78.052  32.594  1.00 37.50           C  
HETATM 1050  C29 307 A   1     -18.491  78.464  32.737  1.00 33.82           C  
HETATM 1051  O30 307 A   1     -17.854  78.310  34.025  1.00 29.68           O  
HETATM 1052  C31 307 A   1     -18.317  77.369  34.899  1.00 27.91           C  
HETATM 1053  C32 307 A   1     -19.542  76.772  34.671  1.00 30.03           C  
HETATM 1054  C35 307 A   1     -20.047  75.831  35.559  1.00 19.08           C  
HETATM 1055  C33 307 A   1     -20.328  77.214  33.479  1.00 30.16           C  
HETATM 1056  O34 307 A   1     -21.492  76.853  33.384  1.00 30.39           O  
HETATM 1057  C40 307 A   1     -17.568  77.026  36.014  1.00 26.27           C  
HETATM 1058  C38 307 A   1     -18.057  76.075  36.895  1.00 23.99           C  
HETATM 1059  C39 307 A   1     -17.180  75.746  38.077  1.00 24.84           C  
HETATM 1060  C36 307 A   1     -19.294  75.465  36.661  1.00 23.66           C  
HETATM 1061  C37 307 A   1     -19.878  74.424  37.594  1.00 22.37           C  
TER    1062      307 A   1 
HETATM 1063  C   LIG d   1     -21.062  77.450  37.111  0.00  0.00      2az5 C  
HETATM 1064  C   LIG d   1     -20.161  76.609  36.164  0.00  0.00      2az5 C  
HETATM 1065  C   LIG d   1     -19.306  75.516  36.875  0.00  0.00      2az5 C  
HETATM 1066  C   LIG d   1     -18.686  75.938  38.243  0.00  0.00      2az5 C  
HETATM 1067  C   LIG d   1     -19.299  77.206  38.927  0.00  0.00      2az5 C  
HETATM 1068  C   LIG d   1     -20.821  77.149  38.604  0.00  0.00      2az5 C  
HETATM 1069  C   LIG d   1     -19.116  77.182  40.483  0.00  0.00      2az5 C  
HETATM 1070  C   LIG d   1     -20.196  77.748  41.443  0.00  0.00      2az5 C  
HETATM 1071  C   LIG d   1     -21.593  77.319  41.028  0.00  0.00      2az5 C  
HETATM 1072  C   LIG d   1     -21.754  77.885  39.595  0.00  0.00      2az5 C  
HETATM 1073  C   LIG d   1     -18.005  78.071  41.061  0.00  0.00      2az5 C  
HETATM 1074  C   LIG d   1     -18.079  77.855  42.583  0.00  0.00      2az5 C  
HETATM 1075  C   LIG d   1     -19.552  77.349  42.787  0.00  0.00      2az5 C  
HETATM 1076  C   LIG d   1     -17.100  77.054  43.477  0.00  0.00      2az5 C  
HETATM 1077  C   LIG d   1     -17.925  76.469  44.667  0.00  0.00      2az5 C  
HETATM 1078  C   LIG d   1     -18.931  77.551  45.200  0.00  0.00      2az5 C  
HETATM 1079  C   LIG d   1     -19.963  78.013  44.118  0.00  0.00      2az5 C  
HETATM 1080  C   LIG d   1     -16.267  75.975  42.748  0.00  0.00      2az5 C  
HETATM 1081  N   LIG d   1     -15.800  74.834  43.684  0.00  0.00      2az5 N1+
HETATM 1082  C   LIG d   1     -15.614  75.330  45.138  0.00  0.00      2az5 C  
HETATM 1083  C   LIG d   1     -16.957  75.869  45.752  0.00  0.00      2az5 C  
HETATM 1084  C   LIG d   1     -14.545  74.101  43.144  0.00  0.00      2az5 C  
HETATM 1085  C   LIG d   1     -13.231  74.517  43.836  0.00  0.00      2az5 C  
HETATM 1086  C   LIG d   1     -13.262  75.993  44.244  0.00  0.00      2az5 C  
HETATM 1087  C   LIG d   1     -14.398  76.294  45.238  0.00  0.00      2az5 C  
HETATM 1088  C   LIG d   1     -12.013  74.194  42.967  0.00  0.00      2az5 C  
HETATM 1089  C   LIG d   1     -18.493  78.458  38.450  0.00  0.00      2az5 C  
HETATM 1090  C   LIG d   1     -17.653  74.788  46.593  0.00  0.00      2az5 C  
HETATM 1091  H   LIG d   1     -16.594  74.089  43.696  0.00  0.00      2az5 H  
HETATM 1092  C   LIG d   1     -18.217  74.877  35.993  0.00  0.00      2az5 C  
HETATM 1093  C   LIG d   1     -20.183  74.251  37.014  0.00  0.00      2az5 C  
HETATM 1094  C   LIG d   1     -18.974  74.122  34.905  0.00  0.00      2az5 C  
HETATM 1095  C   LIG d   1     -20.189  73.562  35.646  0.00  0.00      2az5 C  
HETATM 1096  C   LIG d   1     -16.776  78.097  40.200  0.00  0.00      2az5 C  
HETATM 1097  C   LIG d   1     -17.033  78.347  38.898  0.00  0.00      2az5 C  
HETATM 1098  C   LIG d   1     -19.627  75.855  43.063  0.00  0.00      2az5 C  
HETATM 1099  C   LIG d   1     -18.813  75.409  44.030  0.00  0.00      2az5 C  
HETATM 1100  O   LIG d   1     -19.342  77.472  35.396  0.00  0.00      2az5 O  
HETATM 1101  H   LIG d   1     -19.856  77.732  34.614  0.00  0.00      2az5 H  
HETATM 1102  C   LIG d   1     -18.111  73.045  34.260  0.00  0.00      2az5 C  
HETATM 1103  C   LIG d   1     -18.196  71.761  35.087  0.00  0.00      2az5 C  
HETATM 1104  C   LIG d   1     -18.361  70.574  34.230  0.00  0.00      2az5 C  
HETATM 1105  C   LIG d   1     -19.619  70.297  33.646  0.00  0.00      2az5 C  
HETATM 1106  C   LIG d   1     -19.781  69.153  32.822  0.00  0.00      2az5 C  
HETATM 1107  C   LIG d   1     -18.669  68.289  32.582  0.00  0.00      2az5 C  
HETATM 1108  C   LIG d   1     -21.043  68.871  32.238  0.00  0.00      2az5 C  
HETATM 1109  C   LIG d   1     -17.412  68.574  33.171  0.00  0.00      2az5 C  
HETATM 1110  C   LIG d   1     -18.823  67.144  31.757  0.00  0.00      2az5 C  
HETATM 1111  C   LIG d   1     -17.261  69.714  33.994  0.00  0.00      2az5 C  
HETATM 1112  C   LIG d   1     -20.084  66.860  31.177  0.00  0.00      2az5 C  
HETATM 1113  C   LIG d   1     -20.245  65.717  30.354  0.00  0.00      2az5 C  
HETATM 1114  C   LIG d   1     -21.197  67.725  31.419  0.00  0.00      2az5 C  
HETATM 1115  C   LIG d   1     -21.507  65.435  29.778  0.00  0.00      2az5 C  
HETATM 1116  C   LIG d   1     -22.608  66.290  30.019  0.00  0.00      2az5 C  
HETATM 1117  C   LIG d   1     -22.456  67.434  30.838  0.00  0.00      2az5 C  
HETATM 1118  O   LIG d   1     -23.105  77.699  39.217  0.00  0.00      2az5 O  
HETATM 1119  H   LIG d   1     -23.189  78.001  38.301  0.00  0.00      2az5 H  
HETATM 1120  O   LIG d   1     -16.653  76.868  46.712  0.00  0.00      2az5 O  
HETATM 1121  H   LIG d   1     -16.498  77.694  46.228  0.00  0.00      2az5 H  
TER    1122      LIG d   1 
CONECT  422  658
CONECT  658  422
CONECT 1022 1023
CONECT 1023 1022 1024 1025 1026
CONECT 1024 1023
CONECT 1025 1023
CONECT 1026 1023 1027 1028
CONECT 1027 1026 1031
CONECT 1028 1026 1029
CONECT 1029 1028 1030
CONECT 1030 1029 1031
CONECT 1031 1027 1030 1032
CONECT 1032 1031 1033 1034
CONECT 1033 1032 1040
CONECT 1034 1032 1035 1038
CONECT 1035 1034 1036
CONECT 1036 1035 1037
CONECT 1037 1036 1039
CONECT 1038 1034 1039 1040
CONECT 1039 1037 1038
CONECT 1040 1033 1038 1041
CONECT 1041 1040 1042
CONECT 1042 1041 1043 1044
CONECT 1043 1042
CONECT 1044 1042 1045
CONECT 1045 1044 1046
CONECT 1046 1045 1047 1048
CONECT 1047 1046
CONECT 1048 1046 1049
CONECT 1049 1048 1050 1055
CONECT 1050 1049 1051
CONECT 1051 1050 1052
CONECT 1052 1051 1053 1057
CONECT 1053 1052 1054 1055
CONECT 1054 1053 1060
CONECT 1055 1049 1053 1056
CONECT 1056 1055
CONECT 1057 1052 1058
CONECT 1058 1057 1059 1060
CONECT 1059 1058
CONECT 1060 1054 1058 1061
CONECT 1061 1060
CONECT 1063 1064 1068
CONECT 1064 1063 1065 1100
CONECT 1065 1064 1092 1093 1066
CONECT 1066 1065 1067
CONECT 1067 1066 1068 1089 1069
CONECT 1068 1063 1067 1072
CONECT 1069 1067 1073 1070
CONECT 1070 1069 1071 1075
CONECT 1071 1070 1072
CONECT 1072 1068 1071 1118
CONECT 1073 1069 1096 1074
CONECT 1074 1073 1075 1076
CONECT 1075 1070 1074 1079 1098
CONECT 1076 1074 1080 1077
CONECT 1077 1076 1078 1083 1099
CONECT 1078 1077 1079
CONECT 1079 1075 1078
CONECT 1080 1076 1081
CONECT 1081 1080 1084 1091 1082
CONECT 1082 1081 1083 1087
CONECT 1083 1077 1082 1120 1090
CONECT 1084 1081 1085
CONECT 1085 1084 1086 1088
CONECT 1086 1085 1087
CONECT 1087 1082 1086
CONECT 1088 1085
CONECT 1089 1067 1097
CONECT 1090 1083
CONECT 1091 1081
CONECT 1092 1065 1094
CONECT 1093 1065 1095
CONECT 1094 1092 1102 1095
CONECT 1095 1093 1094
CONECT 1096 1073 1097
CONECT 1097 1089 1096
CONECT 1098 1075 1099
CONECT 1099 1077 1098
CONECT 1100 1064 1101
CONECT 1101 1100
CONECT 1102 1094 1103
CONECT 1103 1102 1104
CONECT 1104 1103 1111 1105
CONECT 1105 1104 1106
CONECT 1106 1105 1108 1107
CONECT 1107 1106 1109 1110
CONECT 1108 1106 1114
CONECT 1109 1107 1111
CONECT 1110 1107 1112
CONECT 1111 1104 1109
CONECT 1112 1110 1113 1114
CONECT 1113 1112 1115
CONECT 1114 1108 1112 1117
CONECT 1115 1113 1116
CONECT 1116 1115 1117
CONECT 1117 1114 1116
CONECT 1118 1072 1119
CONECT 1119 1118
CONECT 1120 1083 1121
CONECT 1121 1120
END
