# Supplementary material for: A strategy to find novel candidate anti-Alzheimer’s disease drugs by constructing interaction networks between drug targets and natural compounds in medical plants
Source: PeerJ. 2018 May 11;6:e4756. doi: 10.7717/peerj.4756 (PMC5951129; doi:10.7717/peerj.4756)
Supplement: Data S1 — (A) Docking results of 30 proteins with TCM compounds (B) PDB coordinates (C) TCM_compounds_2D_structures (D) Top0.5%_TCM_compounds_3D_structures [file peerj-06-4756-s036.zip › Raw_Data/PDB coordinates/2d0t.pdb]

REMARK   Accelrys Discovery Studio PDB file
REMARK   Created:  Wed Mar 07 16:25:19 �й���׼ʱ�� 2018
CRYST1   86.070   98.027  130.951  90.00  90.00  90.00 P212121    
ATOM      1  N   SER A  12      63.341  35.917  -2.037  1.00 82.24           N1+
ATOM      2  CA  SER A  12      62.719  35.713  -0.692  1.00 86.78           C  
ATOM      3  C   SER A  12      61.313  35.151  -0.849  1.00 88.68           C  
ATOM      4  O   SER A  12      60.516  35.682  -1.627  1.00 90.81           O  
ATOM      5  CB  SER A  12      62.625  37.040   0.075  1.00 81.95           C  
ATOM      6  OG  SER A  12      63.893  37.627   0.290  1.00 75.27           O  
ATOM      7  N   LYS A  13      60.995  34.094  -0.106  1.00 91.69           N  
ATOM      8  CA  LYS A  13      59.670  33.483  -0.190  1.00 94.84           C  
ATOM      9  C   LYS A  13      58.653  34.253   0.650  1.00 92.75           C  
ATOM     10  O   LYS A  13      58.897  35.402   1.020  1.00 92.60           O  
ATOM     11  CB  LYS A  13      59.780  32.014   0.227  1.00 98.74           C  
ATOM     12  CG  LYS A  13      60.807  31.271  -0.632  1.00108.76           C  
ATOM     13  CD  LYS A  13      61.078  29.846  -0.172  1.00113.20           C  
ATOM     14  CE  LYS A  13      59.939  28.893  -0.528  1.00116.67           C  
ATOM     15  NZ  LYS A  13      58.621  29.309   0.040  1.00114.52           N1+
ATOM     16  N   GLU A  14      57.519  33.628   0.943  1.00 90.53           N  
ATOM     17  CA  GLU A  14      56.457  34.267   1.717  1.00 89.13           C  
ATOM     18  C   GLU A  14      56.798  34.712   3.159  1.00 90.16           C  
ATOM     19  O   GLU A  14      55.962  34.598   4.060  1.00 93.34           O  
ATOM     20  CB  GLU A  14      55.237  33.342   1.752  1.00 93.49           C  
ATOM     21  CG  GLU A  14      55.224  32.285   2.881  1.00103.40           C  
ATOM     22  CD  GLU A  14      56.585  32.059   3.534  1.00102.81           C  
ATOM     23  OE1 GLU A  14      57.587  31.930   2.802  1.00105.97           O  
ATOM     24  OE2 GLU A  14      56.651  32.016   4.783  1.00103.21           O  
ATOM     25  N   TYR A  15      58.013  35.201   3.398  1.00 84.43           N  
ATOM     26  CA  TYR A  15      58.375  35.682   4.735  1.00 76.91           C  
ATOM     27  C   TYR A  15      57.590  36.960   5.019  1.00 75.17           C  
ATOM     28  O   TYR A  15      57.896  37.707   5.950  1.00 70.87           O  
ATOM     29  CB  TYR A  15      59.863  36.001   4.810  1.00 72.92           C  
ATOM     30  CG  TYR A  15      60.733  34.785   4.922  1.00 71.23           C  
ATOM     31  CD1 TYR A  15      60.692  33.983   6.059  1.00 69.68           C  
ATOM     32  CD2 TYR A  15      61.604  34.435   3.894  1.00 69.51           C  
ATOM     33  CE1 TYR A  15      61.499  32.863   6.173  1.00 67.42           C  
ATOM     34  CE2 TYR A  15      62.418  33.315   3.997  1.00 67.80           C  
ATOM     35  CZ  TYR A  15      62.360  32.536   5.138  1.00 69.23           C  
ATOM     36  OH  TYR A  15      63.166  31.426   5.249  1.00 79.88           O  
ATOM     37  N   HIS A  16      56.575  37.197   4.194  1.00 74.82           N  
ATOM     38  CA  HIS A  16      55.718  38.367   4.305  1.00 73.39           C  
ATOM     39  C   HIS A  16      56.563  39.620   4.162  1.00 71.11           C  
ATOM     40  O   HIS A  16      56.535  40.516   5.017  1.00 68.87           O  
ATOM     41  CB  HIS A  16      54.978  38.379   5.648  1.00 78.88           C  
ATOM     42  CG  HIS A  16      53.920  37.324   5.771  1.00 84.28           C  
ATOM     43  ND1 HIS A  16      54.120  36.017   5.379  1.00 86.91           N  
ATOM     44  CD2 HIS A  16      52.677  37.369   6.306  1.00 86.62           C  
ATOM     45  CE1 HIS A  16      53.049  35.301   5.671  1.00 84.93           C  
ATOM     46  NE2 HIS A  16      52.159  36.098   6.235  1.00 88.64           N  
ATOM     47  N   ILE A  17      57.339  39.665   3.085  1.00 64.52           N  
ATOM     48  CA  ILE A  17      58.157  40.827   2.824  1.00 64.22           C  
ATOM     49  C   ILE A  17      57.783  41.368   1.458  1.00 68.16           C  
ATOM     50  O   ILE A  17      57.981  40.704   0.439  1.00 68.98           O  
ATOM     51  CB  ILE A  17      59.660  40.501   2.891  1.00 61.17           C  
ATOM     52  CG1 ILE A  17      60.012  40.039   4.311  1.00 57.63           C  
ATOM     53  CG2 ILE A  17      60.481  41.740   2.531  1.00 47.71           C  
ATOM     54  CD1 ILE A  17      61.481  39.818   4.560  1.00 55.24           C  
ATOM     55  N   ASP A  18      57.208  42.571   1.463  1.00 67.53           N  
ATOM     56  CA  ASP A  18      56.776  43.246   0.248  1.00 68.70           C  
ATOM     57  C   ASP A  18      57.951  43.957  -0.401  1.00 70.12           C  
ATOM     58  O   ASP A  18      58.821  44.482   0.291  1.00 67.67           O  
ATOM     59  CB  ASP A  18      55.671  44.247   0.572  1.00 67.96           C  
ATOM     60  CG  ASP A  18      55.268  45.072  -0.627  1.00 69.96           C  
ATOM     61  OD1 ASP A  18      56.020  46.005  -0.996  1.00 72.13           O  
ATOM     62  OD2 ASP A  18      54.199  44.778  -1.203  1.00 66.69           O  
ATOM     63  N   GLU A  19      57.962  43.995  -1.729  1.00 73.76           N  
ATOM     64  CA  GLU A  19      59.070  44.608  -2.447  1.00 80.47           C  
ATOM     65  C   GLU A  19      59.247  46.118  -2.285  1.00 80.47           C  
ATOM     66  O   GLU A  19      60.382  46.617  -2.289  1.00 80.50           O  
ATOM     67  CB  GLU A  19      59.001  44.255  -3.937  1.00 84.11           C  
ATOM     68  CG  GLU A  19      60.342  44.439  -4.634  1.00 91.89           C  
ATOM     69  CD  GLU A  19      60.472  43.597  -5.883  1.00 97.60           C  
ATOM     70  OE1 GLU A  19      60.143  42.392  -5.819  1.00100.45           O  
ATOM     71  OE2 GLU A  19      60.915  44.139  -6.921  1.00101.32           O  
ATOM     72  N   GLU A  20      58.148  46.852  -2.142  1.00 77.45           N  
ATOM     73  CA  GLU A  20      58.271  48.297  -1.985  1.00 76.26           C  
ATOM     74  C   GLU A  20      58.142  48.778  -0.523  1.00 73.67           C  
ATOM     75  O   GLU A  20      58.644  49.846  -0.161  1.00 66.99           O  
ATOM     76  CB  GLU A  20      57.232  49.015  -2.853  1.00 75.34           C  
ATOM     77  CG  GLU A  20      55.920  49.282  -2.147  1.00 80.46           C  
ATOM     78  CD  GLU A  20      55.262  50.566  -2.624  1.00 88.10           C  
ATOM     79  OE1 GLU A  20      55.990  51.571  -2.823  1.00 87.12           O  
ATOM     80  OE2 GLU A  20      54.019  50.578  -2.787  1.00 88.80           O  
ATOM     81  N   VAL A  21      57.502  47.973   0.318  1.00 68.98           N  
ATOM     82  CA  VAL A  21      57.280  48.352   1.707  1.00 64.86           C  
ATOM     83  C   VAL A  21      58.082  47.563   2.758  1.00 62.92           C  
ATOM     84  O   VAL A  21      58.174  47.965   3.923  1.00 56.56           O  
ATOM     85  CB  VAL A  21      55.747  48.304   1.976  1.00 64.67           C  
ATOM     86  CG1 VAL A  21      55.426  47.585   3.258  1.00 69.05           C  
ATOM     87  CG2 VAL A  21      55.211  49.714   1.983  1.00 63.89           C  
ATOM     88  N   GLY A  22      58.666  46.445   2.341  1.00 63.78           N  
ATOM     89  CA  GLY A  22      59.473  45.651   3.250  1.00 57.63           C  
ATOM     90  C   GLY A  22      58.705  44.906   4.316  1.00 54.81           C  
ATOM     91  O   GLY A  22      57.788  44.147   4.003  1.00 58.33           O  
ATOM     92  N   PHE A  23      59.091  45.110   5.575  1.00 52.02           N  
ATOM     93  CA  PHE A  23      58.441  44.439   6.704  1.00 53.76           C  
ATOM     94  C   PHE A  23      57.101  45.067   7.060  1.00 50.56           C  
ATOM     95  O   PHE A  23      56.291  44.466   7.765  1.00 53.73           O  
ATOM     96  CB  PHE A  23      59.359  44.443   7.935  1.00 55.73           C  
ATOM     97  CG  PHE A  23      60.578  43.578   7.782  1.00 57.43           C  
ATOM     98  CD1 PHE A  23      60.462  42.194   7.731  1.00 53.86           C  
ATOM     99  CD2 PHE A  23      61.841  44.152   7.670  1.00 63.07           C  
ATOM    100  CE1 PHE A  23      61.575  41.396   7.573  1.00 59.05           C  
ATOM    101  CE2 PHE A  23      62.972  43.362   7.510  1.00 66.65           C  
ATOM    102  CZ  PHE A  23      62.838  41.977   7.460  1.00 64.07           C  
ATOM    103  N   ALA A  24      56.863  46.281   6.576  1.00 53.68           N  
ATOM    104  CA  ALA A  24      55.600  46.944   6.851  1.00 53.11           C  
ATOM    105  C   ALA A  24      54.504  46.156   6.153  1.00 54.69           C  
ATOM    106  O   ALA A  24      54.768  45.391   5.225  1.00 55.18           O  
ATOM    107  CB  ALA A  24      55.625  48.359   6.347  1.00 49.97           C  
ATOM    108  N   LEU A  25      53.276  46.329   6.615  1.00 53.40           N  
ATOM    109  CA  LEU A  25      52.148  45.633   6.030  1.00 53.40           C  
ATOM    110  C   LEU A  25      51.714  46.477   4.839  1.00 58.22           C  
ATOM    111  O   LEU A  25      51.493  47.678   4.975  1.00 59.68           O  
ATOM    112  CB  LEU A  25      51.016  45.532   7.057  1.00 51.27           C  
ATOM    113  CG  LEU A  25      49.759  44.735   6.698  1.00 49.35           C  
ATOM    114  CD1 LEU A  25      50.077  43.248   6.677  1.00 48.35           C  
ATOM    115  CD2 LEU A  25      48.684  45.013   7.727  1.00 50.33           C  
ATOM    116  N   PRO A  26      51.610  45.868   3.651  1.00 60.70           N  
ATOM    117  CA  PRO A  26      51.199  46.597   2.445  1.00 60.31           C  
ATOM    118  C   PRO A  26      49.737  46.976   2.585  1.00 62.88           C  
ATOM    119  O   PRO A  26      48.927  46.153   3.015  1.00 63.44           O  
ATOM    120  CB  PRO A  26      51.389  45.574   1.330  1.00 58.40           C  
ATOM    121  CG  PRO A  26      52.347  44.572   1.907  1.00 65.82           C  
ATOM    122  CD  PRO A  26      51.895  44.463   3.336  1.00 63.61           C  
ATOM    123  N   ASN A  27      49.409  48.215   2.223  1.00 68.35           N  
ATOM    124  CA  ASN A  27      48.036  48.743   2.287  1.00 67.10           C  
ATOM    125  C   ASN A  27      47.186  48.138   3.415  1.00 63.67           C  
ATOM    126  O   ASN A  27      46.277  47.337   3.172  1.00 62.68           O  
ATOM    127  CB  ASN A  27      47.335  48.523   0.945  1.00 75.31           C  
ATOM    128  CG  ASN A  27      46.004  49.246   0.863  1.00 85.29           C  
ATOM    129  OD1 ASN A  27      45.953  50.480   0.809  1.00 86.11           O  
ATOM    130  ND2 ASN A  27      44.918  48.482   0.867  1.00 90.51           N  
ATOM    131  N   PRO A  28      47.460  48.530   4.668  1.00 59.82           N  
ATOM    132  CA  PRO A  28      46.683  47.972   5.778  1.00 56.57           C  
ATOM    133  C   PRO A  28      45.203  48.326   5.797  1.00 53.08           C  
ATOM    134  O   PRO A  28      44.800  49.408   5.364  1.00 52.14           O  
ATOM    135  CB  PRO A  28      47.440  48.468   7.017  1.00 54.08           C  
ATOM    136  CG  PRO A  28      48.052  49.734   6.559  1.00 52.20           C  
ATOM    137  CD  PRO A  28      48.531  49.410   5.165  1.00 54.48           C  
ATOM    138  N   GLN A  29      44.409  47.389   6.308  1.00 52.81           N  
ATOM    139  CA  GLN A  29      42.961  47.543   6.421  1.00 54.20           C  
ATOM    140  C   GLN A  29      42.595  48.676   7.384  1.00 60.45           C  
ATOM    141  O   GLN A  29      43.232  48.846   8.427  1.00 60.19           O  
ATOM    142  CB  GLN A  29      42.351  46.242   6.916  1.00 52.64           C  
ATOM    143  CG  GLN A  29      40.862  46.123   6.695  1.00 57.04           C  
ATOM    144  CD  GLN A  29      40.372  44.701   6.916  1.00 64.46           C  
ATOM    145  OE1 GLN A  29      40.863  43.757   6.281  1.00 68.39           O  
ATOM    146  NE2 GLN A  29      39.406  44.536   7.818  1.00 63.35           N  
ATOM    147  N   GLU A  30      41.560  49.437   7.038  1.00 62.65           N  
ATOM    148  CA  GLU A  30      41.126  50.561   7.860  1.00 66.39           C  
ATOM    149  C   GLU A  30      39.815  50.322   8.602  1.00 68.46           C  
ATOM    150  O   GLU A  30      39.548  50.962   9.625  1.00 73.01           O  
ATOM    151  CB  GLU A  30      40.965  51.812   6.998  1.00 66.70           C  
ATOM    152  CG  GLU A  30      42.225  52.265   6.298  1.00 78.72           C  
ATOM    153  CD  GLU A  30      41.999  53.519   5.464  1.00 86.15           C  
ATOM    154  OE1 GLU A  30      41.407  54.488   6.000  1.00 84.29           O  
ATOM    155  OE2 GLU A  30      42.421  53.540   4.279  1.00 87.37           O  
ATOM    156  N   ASN A  31      38.990  49.417   8.089  1.00 66.64           N  
ATOM    157  CA  ASN A  31      37.702  49.154   8.717  1.00 64.39           C  
ATOM    158  C   ASN A  31      37.581  47.697   9.069  1.00 63.94           C  
ATOM    159  O   ASN A  31      38.185  46.849   8.421  1.00 62.76           O  
ATOM    160  CB  ASN A  31      36.552  49.526   7.773  1.00 63.06           C  
ATOM    161  CG  ASN A  31      36.674  50.939   7.223  1.00 72.88           C  
ATOM    162  OD1 ASN A  31      36.632  51.918   7.973  1.00 70.23           O  
ATOM    163  ND2 ASN A  31      36.829  51.051   5.901  1.00 75.82           N  
ATOM    164  N   LEU A  32      36.795  47.419  10.103  1.00 65.70           N  
ATOM    165  CA  LEU A  32      36.551  46.058  10.552  1.00 65.81           C  
ATOM    166  C   LEU A  32      35.084  45.737  10.279  1.00 68.87           C  
ATOM    167  O   LEU A  32      34.279  46.641  10.019  1.00 71.21           O  
ATOM    168  CB  LEU A  32      36.807  45.927  12.057  1.00 62.91           C  
ATOM    169  CG  LEU A  32      38.227  45.948  12.623  1.00 61.46           C  
ATOM    170  CD1 LEU A  32      38.143  45.911  14.135  1.00 59.32           C  
ATOM    171  CD2 LEU A  32      39.021  44.763  12.120  1.00 60.14           C  
ATOM    172  N   PRO A  33      34.719  44.445  10.314  1.00 67.23           N  
ATOM    173  CA  PRO A  33      33.325  44.071  10.074  1.00 67.99           C  
ATOM    174  C   PRO A  33      32.435  44.820  11.072  1.00 75.20           C  
ATOM    175  O   PRO A  33      32.838  45.062  12.219  1.00 73.24           O  
ATOM    176  CB  PRO A  33      33.327  42.571  10.323  1.00 61.97           C  
ATOM    177  CG  PRO A  33      34.696  42.164   9.847  1.00 67.52           C  
ATOM    178  CD  PRO A  33      35.579  43.252  10.413  1.00 66.86           C  
ATOM    179  N   ASP A  34      31.236  45.193  10.633  1.00 77.00           N  
ATOM    180  CA  ASP A  34      30.305  45.904  11.493  1.00 75.48           C  
ATOM    181  C   ASP A  34      30.184  45.251  12.868  1.00 73.39           C  
ATOM    182  O   ASP A  34      29.937  45.930  13.872  1.00 68.01           O  
ATOM    183  CB  ASP A  34      28.935  45.969  10.825  1.00 85.36           C  
ATOM    184  CG  ASP A  34      28.659  47.325  10.201  1.00 96.37           C  
ATOM    185  OD1 ASP A  34      29.544  47.836   9.477  1.00101.64           O  
ATOM    186  OD2 ASP A  34      27.558  47.878  10.434  1.00 97.63           O  
ATOM    187  N   PHE A  35      30.367  43.932  12.905  1.00 69.46           N  
ATOM    188  CA  PHE A  35      30.276  43.156  14.142  1.00 67.24           C  
ATOM    189  C   PHE A  35      31.178  43.697  15.262  1.00 69.14           C  
ATOM    190  O   PHE A  35      30.999  43.366  16.440  1.00 67.31           O  
ATOM    191  CB  PHE A  35      30.647  41.694  13.861  1.00 61.84           C  
ATOM    192  CG  PHE A  35      30.532  40.800  15.063  1.00 68.97           C  
ATOM    193  CD1 PHE A  35      29.288  40.345  15.493  1.00 69.14           C  
ATOM    194  CD2 PHE A  35      31.662  40.443  15.789  1.00 65.40           C  
ATOM    195  CE1 PHE A  35      29.172  39.542  16.638  1.00 72.18           C  
ATOM    196  CE2 PHE A  35      31.558  39.642  16.935  1.00 72.17           C  
ATOM    197  CZ  PHE A  35      30.311  39.191  17.360  1.00 70.71           C  
ATOM    198  N   TYR A  36      32.147  44.530  14.887  1.00 67.93           N  
ATOM    199  CA  TYR A  36      33.090  45.083  15.843  1.00 61.61           C  
ATOM    200  C   TYR A  36      33.006  46.592  15.987  1.00 66.27           C  
ATOM    201  O   TYR A  36      33.920  47.215  16.522  1.00 71.61           O  
ATOM    202  CB  TYR A  36      34.509  44.702  15.427  1.00 60.57           C  
ATOM    203  CG  TYR A  36      34.757  43.210  15.390  1.00 52.68           C  
ATOM    204  CD1 TYR A  36      34.873  42.475  16.570  1.00 47.06           C  
ATOM    205  CD2 TYR A  36      34.855  42.527  14.170  1.00 49.82           C  
ATOM    206  CE1 TYR A  36      35.082  41.093  16.541  1.00 53.23           C  
ATOM    207  CE2 TYR A  36      35.060  41.149  14.128  1.00 45.59           C  
ATOM    208  CZ  TYR A  36      35.173  40.440  15.315  1.00 53.45           C  
ATOM    209  OH  TYR A  36      35.382  39.083  15.282  1.00 55.38           O  
ATOM    210  N   ASN A  37      31.920  47.189  15.519  1.00 65.47           N  
ATOM    211  CA  ASN A  37      31.776  48.633  15.608  1.00 67.12           C  
ATOM    212  C   ASN A  37      32.048  49.196  16.992  1.00 66.31           C  
ATOM    213  O   ASN A  37      32.531  50.328  17.125  1.00 67.89           O  
ATOM    214  CB  ASN A  37      30.385  49.051  15.144  1.00 67.51           C  
ATOM    215  CG  ASN A  37      30.274  49.078  13.641  1.00 71.63           C  
ATOM    216  OD1 ASN A  37      29.205  49.344  13.089  1.00 82.46           O  
ATOM    217  ND2 ASN A  37      31.387  48.811  12.962  1.00 72.58           N  
ATOM    218  N   ASP A  38      31.744  48.418  18.025  1.00 65.43           N  
ATOM    219  CA  ASP A  38      31.971  48.898  19.382  1.00 69.65           C  
ATOM    220  C   ASP A  38      33.453  49.142  19.637  1.00 69.43           C  
ATOM    221  O   ASP A  38      33.827  50.148  20.240  1.00 73.42           O  
ATOM    222  CB  ASP A  38      31.402  47.914  20.405  1.00 71.77           C  
ATOM    223  CG  ASP A  38      29.890  48.039  20.555  1.00 77.51           C  
ATOM    224  OD1 ASP A  38      29.331  49.072  20.107  1.00 75.30           O  
ATOM    225  OD2 ASP A  38      29.262  47.116  21.131  1.00 72.12           O  
ATOM    226  N   TRP A  39      34.292  48.224  19.172  1.00 64.06           N  
ATOM    227  CA  TRP A  39      35.733  48.364  19.324  1.00 57.92           C  
ATOM    228  C   TRP A  39      36.217  49.581  18.540  1.00 57.93           C  
ATOM    229  O   TRP A  39      36.870  50.477  19.084  1.00 59.73           O  
ATOM    230  CB  TRP A  39      36.458  47.139  18.775  1.00 58.61           C  
ATOM    231  CG  TRP A  39      36.310  45.895  19.569  1.00 53.31           C  
ATOM    232  CD1 TRP A  39      35.661  45.746  20.759  1.00 57.05           C  
ATOM    233  CD2 TRP A  39      36.856  44.610  19.243  1.00 51.19           C  
ATOM    234  NE1 TRP A  39      35.770  44.442  21.199  1.00 53.04           N  
ATOM    235  CE2 TRP A  39      36.501  43.727  20.287  1.00 48.63           C  
ATOM    236  CE3 TRP A  39      37.619  44.119  18.170  1.00 53.51           C  
ATOM    237  CZ2 TRP A  39      36.881  42.380  20.292  1.00 51.18           C  
ATOM    238  CZ3 TRP A  39      38.001  42.768  18.176  1.00 45.27           C  
ATOM    239  CH2 TRP A  39      37.632  41.922  19.230  1.00 48.84           C  
ATOM    240  N   MET A  40      35.902  49.603  17.252  1.00 54.23           N  
ATOM    241  CA  MET A  40      36.326  50.693  16.392  1.00 59.00           C  
ATOM    242  C   MET A  40      35.968  52.080  16.943  1.00 61.85           C  
ATOM    243  O   MET A  40      36.817  52.988  16.960  1.00 60.40           O  
ATOM    244  CB  MET A  40      35.727  50.508  14.995  1.00 65.69           C  
ATOM    245  CG  MET A  40      36.432  51.307  13.903  1.00 73.37           C  
ATOM    246  SD  MET A  40      38.203  50.917  13.790  1.00 74.85           S  
ATOM    247  CE  MET A  40      38.147  49.168  13.570  1.00 65.51           C  
ATOM    248  N   PHE A  41      34.719  52.244  17.390  1.00 62.99           N  
ATOM    249  CA  PHE A  41      34.267  53.529  17.932  1.00 64.37           C  
ATOM    250  C   PHE A  41      35.185  54.045  19.048  1.00 59.23           C  
ATOM    251  O   PHE A  41      35.522  55.231  19.086  1.00 61.79           O  
ATOM    252  CB  PHE A  41      32.827  53.441  18.469  1.00 64.58           C  
ATOM    253  CG  PHE A  41      32.401  54.674  19.249  1.00 77.44           C  
ATOM    254  CD1 PHE A  41      32.109  55.871  18.591  1.00 77.58           C  
ATOM    255  CD2 PHE A  41      32.382  54.661  20.651  1.00 79.84           C  
ATOM    256  CE1 PHE A  41      31.812  57.032  19.317  1.00 78.42           C  
ATOM    257  CE2 PHE A  41      32.086  55.818  21.384  1.00 74.40           C  
ATOM    258  CZ  PHE A  41      31.803  57.002  20.717  1.00 78.14           C  
ATOM    259  N   ILE A  42      35.571  53.159  19.962  1.00 53.13           N  
ATOM    260  CA  ILE A  42      36.445  53.541  21.058  1.00 51.46           C  
ATOM    261  C   ILE A  42      37.841  53.907  20.547  1.00 52.42           C  
ATOM    262  O   ILE A  42      38.368  54.984  20.876  1.00 49.55           O  
ATOM    263  CB  ILE A  42      36.545  52.406  22.096  1.00 49.19           C  
ATOM    264  CG1 ILE A  42      35.183  52.231  22.777  1.00 47.59           C  
ATOM    265  CG2 ILE A  42      37.654  52.707  23.109  1.00 40.62           C  
ATOM    266  CD1 ILE A  42      35.096  51.053  23.755  1.00 54.08           C  
ATOM    267  N   ALA A  43      38.423  53.032  19.725  1.00 49.89           N  
ATOM    268  CA  ALA A  43      39.757  53.279  19.188  1.00 46.63           C  
ATOM    269  C   ALA A  43      39.804  54.545  18.333  1.00 49.06           C  
ATOM    270  O   ALA A  43      40.761  55.319  18.416  1.00 50.94           O  
ATOM    271  CB  ALA A  43      40.235  52.079  18.386  1.00 46.26           C  
ATOM    272  N   LYS A  44      38.775  54.778  17.525  1.00 48.05           N  
ATOM    273  CA  LYS A  44      38.778  55.970  16.688  1.00 55.11           C  
ATOM    274  C   LYS A  44      38.586  57.258  17.477  1.00 57.72           C  
ATOM    275  O   LYS A  44      38.910  58.335  16.974  1.00 55.65           O  
ATOM    276  CB  LYS A  44      37.696  55.884  15.602  1.00 62.79           C  
ATOM    277  CG  LYS A  44      38.069  55.038  14.377  1.00 76.20           C  
ATOM    278  CD  LYS A  44      39.178  55.684  13.519  1.00 82.09           C  
ATOM    279  CE  LYS A  44      39.579  54.789  12.321  1.00 87.26           C  
ATOM    280  NZ  LYS A  44      40.683  55.352  11.467  1.00 77.42           N1+
ATOM    281  N   HIS A  45      38.081  57.153  18.709  1.00 56.78           N  
ATOM    282  CA  HIS A  45      37.828  58.344  19.525  1.00 61.13           C  
ATOM    283  C   HIS A  45      38.631  58.440  20.814  1.00 59.91           C  
ATOM    284  O   HIS A  45      38.294  59.210  21.712  1.00 55.80           O  
ATOM    285  CB  HIS A  45      36.336  58.441  19.846  1.00 61.05           C  
ATOM    286  CG  HIS A  45      35.485  58.623  18.634  1.00 65.06           C  
ATOM    287  ND1 HIS A  45      35.043  57.567  17.867  1.00 64.74           N  
ATOM    288  CD2 HIS A  45      35.047  59.746  18.018  1.00 69.81           C  
ATOM    289  CE1 HIS A  45      34.368  58.031  16.831  1.00 69.56           C  
ATOM    290  NE2 HIS A  45      34.356  59.350  16.899  1.00 70.40           N  
ATOM    291  N   LEU A  46      39.704  57.668  20.882  1.00 58.66           N  
ATOM    292  CA  LEU A  46      40.577  57.642  22.047  1.00 55.09           C  
ATOM    293  C   LEU A  46      40.980  59.017  22.623  1.00 49.82           C  
ATOM    294  O   LEU A  46      40.906  59.226  23.828  1.00 51.72           O  
ATOM    295  CB  LEU A  46      41.825  56.827  21.701  1.00 49.47           C  
ATOM    296  CG  LEU A  46      42.202  55.618  22.554  1.00 52.62           C  
ATOM    297  CD1 LEU A  46      40.984  54.889  23.085  1.00 34.60           C  
ATOM    298  CD2 LEU A  46      43.045  54.701  21.696  1.00 53.44           C  
ATOM    299  N   PRO A  47      41.397  59.973  21.774  1.00 48.89           N  
ATOM    300  CA  PRO A  47      41.803  61.297  22.279  1.00 50.51           C  
ATOM    301  C   PRO A  47      40.710  61.963  23.112  1.00 60.38           C  
ATOM    302  O   PRO A  47      40.968  62.606  24.143  1.00 60.19           O  
ATOM    303  CB  PRO A  47      42.093  62.088  21.000  1.00 43.64           C  
ATOM    304  CG  PRO A  47      42.456  61.028  20.014  1.00 36.48           C  
ATOM    305  CD  PRO A  47      41.439  59.945  20.304  1.00 39.58           C  
ATOM    306  N   ASP A  48      39.488  61.795  22.628  1.00 64.51           N  
ATOM    307  CA  ASP A  48      38.298  62.332  23.248  1.00 63.17           C  
ATOM    308  C   ASP A  48      37.886  61.569  24.502  1.00 59.52           C  
ATOM    309  O   ASP A  48      37.712  62.153  25.566  1.00 58.10           O  
ATOM    310  CB  ASP A  48      37.164  62.267  22.241  1.00 85.68           C  
ATOM    311  CG  ASP A  48      36.548  63.608  21.986  1.00103.43           C  
ATOM    312  OD1 ASP A  48      37.165  64.624  22.381  1.00109.45           O  
ATOM    313  OD2 ASP A  48      35.453  63.646  21.379  1.00114.42           O  
ATOM    314  N   LEU A  49      37.725  60.259  24.369  1.00 48.79           N  
ATOM    315  CA  LEU A  49      37.290  59.439  25.479  1.00 50.70           C  
ATOM    316  C   LEU A  49      38.236  59.475  26.666  1.00 52.56           C  
ATOM    317  O   LEU A  49      37.800  59.416  27.817  1.00 54.06           O  
ATOM    318  CB  LEU A  49      37.079  57.992  25.016  1.00 52.97           C  
ATOM    319  CG  LEU A  49      36.067  57.801  23.876  1.00 55.12           C  
ATOM    320  CD1 LEU A  49      35.907  56.315  23.558  1.00 49.30           C  
ATOM    321  CD2 LEU A  49      34.727  58.407  24.280  1.00 51.76           C  
ATOM    322  N   ILE A  50      39.531  59.570  26.405  1.00 53.23           N  
ATOM    323  CA  ILE A  50      40.483  59.609  27.506  1.00 51.77           C  
ATOM    324  C   ILE A  50      40.367  60.959  28.217  1.00 53.69           C  
ATOM    325  O   ILE A  50      40.206  61.012  29.428  1.00 48.72           O  
ATOM    326  CB  ILE A  50      41.948  59.398  27.001  1.00 47.72           C  
ATOM    327  CG1 ILE A  50      42.157  57.936  26.585  1.00 46.92           C  
ATOM    328  CG2 ILE A  50      42.944  59.749  28.095  1.00 36.05           C  
ATOM    329  CD1 ILE A  50      43.471  57.669  25.858  1.00 36.36           C  
ATOM    330  N   GLU A  51      40.421  62.041  27.448  1.00 56.12           N  
ATOM    331  CA  GLU A  51      40.357  63.386  27.996  1.00 63.76           C  
ATOM    332  C   GLU A  51      39.083  63.690  28.792  1.00 66.54           C  
ATOM    333  O   GLU A  51      39.134  64.326  29.846  1.00 63.17           O  
ATOM    334  CB  GLU A  51      40.493  64.414  26.873  1.00 70.57           C  
ATOM    335  CG  GLU A  51      40.903  65.784  27.373  1.00 86.58           C  
ATOM    336  CD  GLU A  51      40.351  66.918  26.532  1.00102.06           C  
ATOM    337  OE1 GLU A  51      40.495  66.881  25.284  1.00110.42           O  
ATOM    338  OE2 GLU A  51      39.775  67.856  27.131  1.00108.56           O  
ATOM    339  N   SER A  52      37.941  63.249  28.277  1.00 63.30           N  
ATOM    340  CA  SER A  52      36.679  63.498  28.943  1.00 61.75           C  
ATOM    341  C   SER A  52      36.510  62.504  30.076  1.00 62.58           C  
ATOM    342  O   SER A  52      35.559  62.587  30.849  1.00 64.11           O  
ATOM    343  CB  SER A  52      35.525  63.352  27.959  1.00 64.02           C  
ATOM    344  OG  SER A  52      35.342  61.995  27.611  1.00 65.69           O  
ATOM    345  N   GLY A  53      37.429  61.550  30.158  1.00 58.82           N  
ATOM    346  CA  GLY A  53      37.380  60.561  31.219  1.00 49.36           C  
ATOM    347  C   GLY A  53      36.370  59.438  31.089  1.00 50.07           C  
ATOM    348  O   GLY A  53      36.110  58.733  32.062  1.00 50.98           O  
ATOM    349  N   GLN A  54      35.781  59.237  29.918  1.00 51.06           N  
ATOM    350  CA  GLN A  54      34.831  58.134  29.819  1.00 54.35           C  
ATOM    351  C   GLN A  54      35.371  56.856  29.175  1.00 54.16           C  
ATOM    352  O   GLN A  54      34.638  55.870  29.011  1.00 49.34           O  
ATOM    353  CB  GLN A  54      33.547  58.581  29.112  1.00 59.61           C  
ATOM    354  CG  GLN A  54      33.694  59.678  28.081  1.00 62.43           C  
ATOM    355  CD  GLN A  54      32.348  60.037  27.445  1.00 74.87           C  
ATOM    356  OE1 GLN A  54      31.341  59.348  27.668  1.00 87.53           O  
ATOM    357  NE2 GLN A  54      32.325  61.106  26.648  1.00 63.54           N  
ATOM    358  N   LEU A  55      36.661  56.862  28.845  1.00 54.09           N  
ATOM    359  CA  LEU A  55      37.289  55.703  28.214  1.00 50.21           C  
ATOM    360  C   LEU A  55      37.154  54.396  29.015  1.00 45.38           C  
ATOM    361  O   LEU A  55      36.648  53.392  28.512  1.00 43.84           O  
ATOM    362  CB  LEU A  55      38.767  55.987  27.942  1.00 47.67           C  
ATOM    363  CG  LEU A  55      39.492  54.721  27.483  1.00 52.32           C  
ATOM    364  CD1 LEU A  55      39.078  54.404  26.057  1.00 48.46           C  
ATOM    365  CD2 LEU A  55      40.995  54.910  27.604  1.00 61.65           C  
ATOM    366  N   ARG A  56      37.600  54.406  30.262  1.00 50.36           N  
ATOM    367  CA  ARG A  56      37.529  53.211  31.100  1.00 55.85           C  
ATOM    368  C   ARG A  56      36.123  52.649  31.291  1.00 61.83           C  
ATOM    369  O   ARG A  56      35.916  51.436  31.146  1.00 61.61           O  
ATOM    370  CB  ARG A  56      38.180  53.493  32.456  1.00 53.37           C  
ATOM    371  CG  ARG A  56      39.682  53.656  32.340  1.00 55.22           C  
ATOM    372  CD  ARG A  56      40.331  54.010  33.658  1.00 54.71           C  
ATOM    373  NE  ARG A  56      41.772  53.786  33.594  1.00 56.71           N  
ATOM    374  CZ  ARG A  56      42.651  54.298  34.447  1.00 52.08           C  
ATOM    375  NH1 ARG A  56      42.237  55.071  35.437  1.00 59.76           N  
ATOM    376  NH2 ARG A  56      43.944  54.044  34.309  1.00 49.27           N  
ATOM    377  N   GLU A  57      35.162  53.518  31.616  1.00 64.36           N  
ATOM    378  CA  GLU A  57      33.772  53.089  31.805  1.00 67.95           C  
ATOM    379  C   GLU A  57      33.294  52.454  30.500  1.00 63.68           C  
ATOM    380  O   GLU A  57      32.573  51.458  30.514  1.00 63.13           O  
ATOM    381  CB  GLU A  57      32.878  54.290  32.169  1.00 77.92           C  
ATOM    382  CG  GLU A  57      31.371  54.058  31.942  1.00 92.07           C  
ATOM    383  CD  GLU A  57      30.771  54.985  30.862  1.00101.23           C  
ATOM    384  OE1 GLU A  57      30.923  56.227  30.975  1.00108.53           O  
ATOM    385  OE2 GLU A  57      30.143  54.476  29.901  1.00 95.89           O  
ATOM    386  N   ARG A  58      33.733  53.016  29.376  1.00 58.95           N  
ATOM    387  CA  ARG A  58      33.327  52.471  28.107  1.00 57.61           C  
ATOM    388  C   ARG A  58      33.913  51.087  27.866  1.00 57.70           C  
ATOM    389  O   ARG A  58      33.208  50.167  27.449  1.00 57.80           O  
ATOM    390  CB  ARG A  58      33.667  53.409  26.958  1.00 58.04           C  
ATOM    391  CG  ARG A  58      32.558  54.368  26.661  1.00 63.67           C  
ATOM    392  CD  ARG A  58      32.296  54.425  25.172  1.00 77.96           C  
ATOM    393  NE  ARG A  58      31.098  55.189  24.823  1.00 87.01           N  
ATOM    394  CZ  ARG A  58      30.914  56.488  25.060  1.00 89.85           C  
ATOM    395  NH1 ARG A  58      31.847  57.214  25.665  1.00 88.49           N  
ATOM    396  NH2 ARG A  58      29.792  57.073  24.653  1.00 90.97           N  
ATOM    397  N   VAL A  59      35.206  50.932  28.125  1.00 60.08           N  
ATOM    398  CA  VAL A  59      35.859  49.632  27.929  1.00 59.38           C  
ATOM    399  C   VAL A  59      35.122  48.605  28.778  1.00 57.56           C  
ATOM    400  O   VAL A  59      34.878  47.488  28.339  1.00 57.70           O  
ATOM    401  CB  VAL A  59      37.380  49.657  28.372  1.00 57.42           C  
ATOM    402  CG1 VAL A  59      37.958  48.239  28.455  1.00 52.31           C  
ATOM    403  CG2 VAL A  59      38.197  50.463  27.369  1.00 62.43           C  
ATOM    404  N   GLU A  60      34.791  48.995  30.006  1.00 62.80           N  
ATOM    405  CA  GLU A  60      34.086  48.138  30.963  1.00 65.53           C  
ATOM    406  C   GLU A  60      32.637  47.797  30.600  1.00 68.69           C  
ATOM    407  O   GLU A  60      32.096  46.836  31.127  1.00 68.96           O  
ATOM    408  CB  GLU A  60      34.139  48.797  32.343  1.00 63.63           C  
ATOM    409  CG  GLU A  60      35.563  49.069  32.783  1.00 65.16           C  
ATOM    410  CD  GLU A  60      35.673  50.128  33.863  1.00 70.09           C  
ATOM    411  OE1 GLU A  60      34.846  51.065  33.867  1.00 75.77           O  
ATOM    412  OE2 GLU A  60      36.605  50.041  34.694  1.00 62.85           O  
ATOM    413  N   LYS A  61      32.010  48.573  29.714  1.00 74.70           N  
ATOM    414  CA  LYS A  61      30.619  48.309  29.303  1.00 79.64           C  
ATOM    415  C   LYS A  61      30.573  47.403  28.074  1.00 78.77           C  
ATOM    416  O   LYS A  61      29.505  46.947  27.667  1.00 84.83           O  
ATOM    417  CB  LYS A  61      29.880  49.617  28.964  1.00 83.69           C  
ATOM    418  CG  LYS A  61      28.817  50.073  29.963  1.00 86.59           C  
ATOM    419  CD  LYS A  61      29.420  50.773  31.171  1.00 90.49           C  
ATOM    420  CE  LYS A  61      29.530  49.858  32.384  1.00 93.33           C  
ATOM    421  NZ  LYS A  61      28.218  49.664  33.070  1.00 92.25           N1+
ATOM    422  N   LEU A  62      31.733  47.157  27.475  1.00 75.61           N  
ATOM    423  CA  LEU A  62      31.818  46.317  26.285  1.00 69.93           C  
ATOM    424  C   LEU A  62      31.334  44.896  26.511  1.00 67.74           C  
ATOM    425  O   LEU A  62      31.448  44.342  27.609  1.00 57.60           O  
ATOM    426  CB  LEU A  62      33.259  46.255  25.767  1.00 65.81           C  
ATOM    427  CG  LEU A  62      33.743  47.326  24.792  1.00 68.43           C  
ATOM    428  CD1 LEU A  62      35.239  47.151  24.590  1.00 66.03           C  
ATOM    429  CD2 LEU A  62      32.980  47.224  23.456  1.00 59.86           C  
ATOM    430  N   ASN A  63      30.791  44.314  25.449  1.00 69.50           N  
ATOM    431  CA  ASN A  63      30.330  42.939  25.488  1.00 73.28           C  
ATOM    432  C   ASN A  63      31.488  42.136  24.928  1.00 72.12           C  
ATOM    433  O   ASN A  63      32.209  42.622  24.050  1.00 69.44           O  
ATOM    434  CB  ASN A  63      29.089  42.766  24.609  1.00 77.20           C  
ATOM    435  CG  ASN A  63      27.828  43.218  25.302  1.00 78.25           C  
ATOM    436  OD1 ASN A  63      26.990  42.404  25.674  1.00 80.40           O  
ATOM    437  ND2 ASN A  63      27.695  44.522  25.498  1.00 86.15           N  
ATOM    438  N   MET A  64      31.693  40.927  25.440  1.00 67.80           N  
ATOM    439  CA  MET A  64      32.782  40.111  24.931  1.00 66.45           C  
ATOM    440  C   MET A  64      32.460  39.706  23.503  1.00 66.20           C  
ATOM    441  O   MET A  64      31.522  38.947  23.266  1.00 62.63           O  
ATOM    442  CB  MET A  64      32.978  38.863  25.791  1.00 66.70           C  
ATOM    443  CG  MET A  64      34.146  38.002  25.341  1.00 71.14           C  
ATOM    444  SD  MET A  64      34.556  36.697  26.527  1.00 81.95           S  
ATOM    445  CE  MET A  64      33.839  35.235  25.665  1.00 85.00           C  
ATOM    446  N   LEU A  65      33.225  40.231  22.550  1.00 67.78           N  
ATOM    447  CA  LEU A  65      33.016  39.902  21.142  1.00 69.61           C  
ATOM    448  C   LEU A  65      33.933  38.778  20.686  1.00 70.77           C  
ATOM    449  O   LEU A  65      35.082  38.686  21.121  1.00 74.18           O  
ATOM    450  CB  LEU A  65      33.246  41.128  20.264  1.00 64.44           C  
ATOM    451  CG  LEU A  65      32.022  42.001  19.996  1.00 70.09           C  
ATOM    452  CD1 LEU A  65      31.289  42.308  21.297  1.00 71.13           C  
ATOM    453  CD2 LEU A  65      32.471  43.280  19.302  1.00 71.46           C  
ATOM    454  N   SER A  66      33.412  37.921  19.812  1.00 71.77           N  
ATOM    455  CA  SER A  66      34.174  36.797  19.275  1.00 72.33           C  
ATOM    456  C   SER A  66      35.090  37.288  18.136  1.00 72.88           C  
ATOM    457  O   SER A  66      34.728  38.204  17.382  1.00 63.70           O  
ATOM    458  CB  SER A  66      33.209  35.713  18.765  1.00 72.39           C  
ATOM    459  OG  SER A  66      33.888  34.509  18.446  1.00 72.80           O  
ATOM    460  N   ILE A  67      36.272  36.679  18.026  1.00 70.69           N  
ATOM    461  CA  ILE A  67      37.250  37.049  17.002  1.00 72.58           C  
ATOM    462  C   ILE A  67      37.098  36.202  15.741  1.00 75.59           C  
ATOM    463  O   ILE A  67      37.822  36.392  14.762  1.00 74.55           O  
ATOM    464  CB  ILE A  67      38.711  36.879  17.519  1.00 69.00           C  
ATOM    465  CG1 ILE A  67      39.021  35.394  17.736  1.00 66.33           C  
ATOM    466  CG2 ILE A  67      38.906  37.647  18.828  1.00 68.60           C  
ATOM    467  CD1 ILE A  67      40.418  35.131  18.268  1.00 63.63           C  
ATOM    468  N   ASP A  68      36.149  35.275  15.761  1.00 77.19           N  
ATOM    469  CA  ASP A  68      35.941  34.401  14.621  1.00 80.05           C  
ATOM    470  C   ASP A  68      35.460  35.122  13.377  1.00 79.53           C  
ATOM    471  O   ASP A  68      35.477  34.554  12.295  1.00 83.85           O  
ATOM    472  CB  ASP A  68      34.958  33.294  14.982  1.00 84.02           C  
ATOM    473  CG  ASP A  68      35.374  32.546  16.225  1.00 93.22           C  
ATOM    474  OD1 ASP A  68      36.580  32.248  16.352  1.00 96.04           O  
ATOM    475  OD2 ASP A  68      34.503  32.254  17.073  1.00102.26           O  
ATOM    476  N   HIS A  69      35.045  36.374  13.514  1.00 79.38           N  
ATOM    477  CA  HIS A  69      34.568  37.120  12.357  1.00 81.12           C  
ATOM    478  C   HIS A  69      35.662  37.950  11.692  1.00 80.95           C  
ATOM    479  O   HIS A  69      35.386  38.761  10.805  1.00 80.02           O  
ATOM    480  CB  HIS A  69      33.381  37.986  12.769  1.00 87.12           C  
ATOM    481  CG  HIS A  69      32.303  37.208  13.456  1.00 94.95           C  
ATOM    482  ND1 HIS A  69      31.548  36.253  12.809  1.00 96.70           N  
ATOM    483  CD2 HIS A  69      31.919  37.174  14.755  1.00 97.60           C  
ATOM    484  CE1 HIS A  69      30.750  35.660  13.680  1.00 98.08           C  
ATOM    485  NE2 HIS A  69      30.957  36.200  14.869  1.00 96.91           N  
ATOM    486  N   LEU A  70      36.902  37.725  12.139  1.00 82.52           N  
ATOM    487  CA  LEU A  70      38.116  38.377  11.613  1.00 80.42           C  
ATOM    488  C   LEU A  70      38.795  37.268  10.800  1.00 80.68           C  
ATOM    489  O   LEU A  70      39.664  36.538  11.291  1.00 79.48           O  
ATOM    490  CB  LEU A  70      39.022  38.830  12.770  1.00 76.41           C  
ATOM    491  CG  LEU A  70      38.415  39.865  13.733  1.00 71.20           C  
ATOM    492  CD1 LEU A  70      39.199  39.919  15.019  1.00 67.81           C  
ATOM    493  CD2 LEU A  70      38.382  41.225  13.066  1.00 68.70           C  
ATOM    494  N   THR A  71      38.375  37.153   9.547  1.00 81.58           N  
ATOM    495  CA  THR A  71      38.839  36.103   8.655  1.00 84.42           C  
ATOM    496  C   THR A  71      40.245  36.150   8.066  1.00 84.81           C  
ATOM    497  O   THR A  71      40.967  35.152   8.131  1.00 87.67           O  
ATOM    498  CB  THR A  71      37.836  35.941   7.522  1.00 85.27           C  
ATOM    499  OG1 THR A  71      37.522  37.231   6.982  1.00 88.57           O  
ATOM    500  CG2 THR A  71      36.562  35.297   8.052  1.00 87.14           C  
ATOM    501  N   ASP A  72      40.639  37.280   7.484  1.00 83.24           N  
ATOM    502  CA  ASP A  72      41.973  37.392   6.891  1.00 80.10           C  
ATOM    503  C   ASP A  72      43.037  37.993   7.819  1.00 76.97           C  
ATOM    504  O   ASP A  72      42.733  38.488   8.913  1.00 73.32           O  
ATOM    505  CB  ASP A  72      41.912  38.194   5.585  1.00 85.09           C  
ATOM    506  CG  ASP A  72      41.214  39.539   5.749  1.00 93.35           C  
ATOM    507  OD1 ASP A  72      39.964  39.567   5.845  1.00 98.14           O  
ATOM    508  OD2 ASP A  72      41.918  40.570   5.787  1.00 95.55           O  
ATOM    509  N   HIS A  73      44.289  37.943   7.366  1.00 70.92           N  
ATOM    510  CA  HIS A  73      45.418  38.455   8.135  1.00 67.08           C  
ATOM    511  C   HIS A  73      45.271  39.952   8.426  1.00 61.84           C  
ATOM    512  O   HIS A  73      45.354  40.379   9.569  1.00 56.24           O  
ATOM    513  CB  HIS A  73      46.723  38.180   7.378  1.00 67.78           C  
ATOM    514  CG  HIS A  73      47.960  38.523   8.153  1.00 72.91           C  
ATOM    515  ND1 HIS A  73      48.239  37.987   9.394  1.00 71.29           N  
ATOM    516  CD2 HIS A  73      48.992  39.352   7.861  1.00 73.82           C  
ATOM    517  CE1 HIS A  73      49.388  38.472   9.835  1.00 69.66           C  
ATOM    518  NE2 HIS A  73      49.866  39.302   8.923  1.00 75.89           N  
ATOM    519  N   LYS A  74      45.039  40.744   7.390  1.00 58.80           N  
ATOM    520  CA  LYS A  74      44.887  42.178   7.562  1.00 57.82           C  
ATOM    521  C   LYS A  74      43.826  42.601   8.577  1.00 59.40           C  
ATOM    522  O   LYS A  74      44.060  43.512   9.370  1.00 57.38           O  
ATOM    523  CB  LYS A  74      44.593  42.839   6.217  1.00 56.56           C  
ATOM    524  CG  LYS A  74      45.789  42.852   5.299  1.00 58.39           C  
ATOM    525  CD  LYS A  74      45.592  43.840   4.167  1.00 63.16           C  
ATOM    526  CE  LYS A  74      46.872  44.011   3.361  1.00 65.33           C  
ATOM    527  NZ  LYS A  74      46.648  44.888   2.176  1.00 70.52           N1+
ATOM    528  N   SER A  75      42.662  41.962   8.556  1.00 60.45           N  
ATOM    529  CA  SER A  75      41.610  42.334   9.496  1.00 62.10           C  
ATOM    530  C   SER A  75      41.990  41.901  10.906  1.00 59.09           C  
ATOM    531  O   SER A  75      41.489  42.448  11.892  1.00 60.21           O  
ATOM    532  CB  SER A  75      40.268  41.703   9.103  1.00 62.87           C  
ATOM    533  OG  SER A  75      40.241  40.320   9.406  1.00 78.53           O  
ATOM    534  N   GLN A  76      42.864  40.907  11.001  1.00 53.96           N  
ATOM    535  CA  GLN A  76      43.314  40.430  12.301  1.00 55.82           C  
ATOM    536  C   GLN A  76      44.352  41.414  12.845  1.00 56.21           C  
ATOM    537  O   GLN A  76      44.385  41.703  14.050  1.00 52.62           O  
ATOM    538  CB  GLN A  76      43.905  39.033  12.165  1.00 57.79           C  
ATOM    539  CG  GLN A  76      42.851  37.973  11.980  1.00 61.05           C  
ATOM    540  CD  GLN A  76      43.428  36.674  11.476  1.00 67.37           C  
ATOM    541  OE1 GLN A  76      44.509  36.257  11.893  1.00 68.45           O  
ATOM    542  NE2 GLN A  76      42.705  36.015  10.580  1.00 68.86           N  
ATOM    543  N   ARG A  77      45.188  41.922  11.938  1.00 50.79           N  
ATOM    544  CA  ARG A  77      46.200  42.906  12.278  1.00 49.65           C  
ATOM    545  C   ARG A  77      45.490  44.195  12.735  1.00 53.23           C  
ATOM    546  O   ARG A  77      45.835  44.747  13.782  1.00 52.53           O  
ATOM    547  CB  ARG A  77      47.109  43.199  11.065  1.00 48.82           C  
ATOM    548  CG  ARG A  77      48.105  42.069  10.692  1.00 40.97           C  
ATOM    549  CD  ARG A  77      49.134  41.815  11.799  1.00 49.18           C  
ATOM    550  NE  ARG A  77      50.142  42.876  11.901  1.00 48.70           N  
ATOM    551  CZ  ARG A  77      51.181  43.002  11.077  1.00 52.33           C  
ATOM    552  NH1 ARG A  77      51.350  42.127  10.090  1.00 53.08           N  
ATOM    553  NH2 ARG A  77      52.052  43.998  11.235  1.00 43.66           N  
ATOM    554  N   LEU A  78      44.500  44.657  11.966  1.00 49.15           N  
ATOM    555  CA  LEU A  78      43.753  45.868  12.309  1.00 49.31           C  
ATOM    556  C   LEU A  78      43.163  45.739  13.710  1.00 51.75           C  
ATOM    557  O   LEU A  78      43.196  46.689  14.502  1.00 48.38           O  
ATOM    558  CB  LEU A  78      42.601  46.104  11.323  1.00 52.18           C  
ATOM    559  CG  LEU A  78      42.146  47.535  10.986  1.00 54.87           C  
ATOM    560  CD1 LEU A  78      40.663  47.482  10.683  1.00 42.48           C  
ATOM    561  CD2 LEU A  78      42.399  48.532  12.131  1.00 48.16           C  
ATOM    562  N   ALA A  79      42.620  44.559  14.004  1.00 48.76           N  
ATOM    563  CA  ALA A  79      42.014  44.293  15.304  1.00 50.86           C  
ATOM    564  C   ALA A  79      43.063  44.360  16.415  1.00 52.84           C  
ATOM    565  O   ALA A  79      42.792  44.894  17.496  1.00 53.44           O  
ATOM    566  CB  ALA A  79      41.343  42.932  15.295  1.00 54.13           C  
ATOM    567  N   ARG A  80      44.248  43.808  16.145  1.00 49.83           N  
ATOM    568  CA  ARG A  80      45.361  43.832  17.099  1.00 51.01           C  
ATOM    569  C   ARG A  80      45.686  45.288  17.413  1.00 46.70           C  
ATOM    570  O   ARG A  80      45.932  45.656  18.565  1.00 40.27           O  
ATOM    571  CB  ARG A  80      46.608  43.202  16.484  1.00 52.07           C  
ATOM    572  CG  ARG A  80      46.674  41.699  16.521  1.00 54.35           C  
ATOM    573  CD  ARG A  80      47.565  41.227  17.647  1.00 56.56           C  
ATOM    574  NE  ARG A  80      48.778  42.035  17.775  1.00 49.47           N  
ATOM    575  CZ  ARG A  80      49.581  41.962  18.830  1.00 50.27           C  
ATOM    576  NH1 ARG A  80      49.295  41.113  19.815  1.00 47.95           N  
ATOM    577  NH2 ARG A  80      50.632  42.761  18.932  1.00 48.75           N  
ATOM    578  N   LEU A  81      45.702  46.104  16.363  1.00 40.68           N  
ATOM    579  CA  LEU A  81      45.993  47.522  16.494  1.00 43.38           C  
ATOM    580  C   LEU A  81      44.911  48.191  17.341  1.00 48.58           C  
ATOM    581  O   LEU A  81      45.222  48.932  18.272  1.00 48.43           O  
ATOM    582  CB  LEU A  81      46.065  48.163  15.115  1.00 37.47           C  
ATOM    583  CG  LEU A  81      46.380  49.651  14.992  1.00 45.39           C  
ATOM    584  CD1 LEU A  81      47.536  50.079  15.910  1.00 44.08           C  
ATOM    585  CD2 LEU A  81      46.727  49.903  13.536  1.00 40.64           C  
ATOM    586  N   VAL A  82      43.646  47.908  17.029  1.00 50.56           N  
ATOM    587  CA  VAL A  82      42.522  48.475  17.766  1.00 49.06           C  
ATOM    588  C   VAL A  82      42.535  48.072  19.248  1.00 53.54           C  
ATOM    589  O   VAL A  82      42.502  48.934  20.140  1.00 48.56           O  
ATOM    590  CB  VAL A  82      41.192  48.046  17.137  1.00 52.28           C  
ATOM    591  CG1 VAL A  82      40.035  48.435  18.042  1.00 53.81           C  
ATOM    592  CG2 VAL A  82      41.040  48.712  15.773  1.00 57.94           C  
ATOM    593  N   LEU A  83      42.592  46.769  19.509  1.00 43.62           N  
ATOM    594  CA  LEU A  83      42.615  46.289  20.878  1.00 49.57           C  
ATOM    595  C   LEU A  83      43.876  46.737  21.626  1.00 50.72           C  
ATOM    596  O   LEU A  83      43.832  46.985  22.842  1.00 45.79           O  
ATOM    597  CB  LEU A  83      42.510  44.762  20.898  1.00 49.55           C  
ATOM    598  CG  LEU A  83      41.194  44.212  20.341  1.00 52.44           C  
ATOM    599  CD1 LEU A  83      41.206  42.680  20.356  1.00 51.12           C  
ATOM    600  CD2 LEU A  83      40.043  44.755  21.181  1.00 48.33           C  
ATOM    601  N   GLY A  84      44.986  46.850  20.897  1.00 46.70           N  
ATOM    602  CA  GLY A  84      46.235  47.256  21.510  1.00 43.83           C  
ATOM    603  C   GLY A  84      46.189  48.705  21.950  1.00 46.19           C  
ATOM    604  O   GLY A  84      46.625  49.049  23.058  1.00 45.49           O  
ATOM    605  N   CYS A  85      45.672  49.565  21.078  1.00 42.54           N  
ATOM    606  CA  CYS A  85      45.562  50.978  21.404  1.00 45.43           C  
ATOM    607  C   CYS A  85      44.577  51.176  22.561  1.00 50.28           C  
ATOM    608  O   CYS A  85      44.812  51.988  23.464  1.00 45.18           O  
ATOM    609  CB  CYS A  85      45.111  51.770  20.177  1.00 44.87           C  
ATOM    610  SG  CYS A  85      46.425  51.951  18.898  1.00 53.15           S  
ATOM    611  N   ILE A  86      43.478  50.427  22.540  1.00 48.95           N  
ATOM    612  CA  ILE A  86      42.492  50.538  23.603  1.00 51.87           C  
ATOM    613  C   ILE A  86      43.091  50.084  24.939  1.00 50.16           C  
ATOM    614  O   ILE A  86      42.878  50.732  25.976  1.00 44.92           O  
ATOM    615  CB  ILE A  86      41.217  49.704  23.289  1.00 50.87           C  
ATOM    616  CG1 ILE A  86      40.437  50.362  22.153  1.00 53.87           C  
ATOM    617  CG2 ILE A  86      40.335  49.609  24.517  1.00 44.27           C  
ATOM    618  CD1 ILE A  86      39.260  49.558  21.681  1.00 57.81           C  
ATOM    619  N   THR A  87      43.850  48.988  24.904  1.00 45.95           N  
ATOM    620  CA  THR A  87      44.468  48.447  26.106  1.00 42.12           C  
ATOM    621  C   THR A  87      45.467  49.440  26.684  1.00 47.92           C  
ATOM    622  O   THR A  87      45.544  49.615  27.904  1.00 48.35           O  
ATOM    623  CB  THR A  87      45.161  47.094  25.807  1.00 40.95           C  
ATOM    624  OG1 THR A  87      44.163  46.155  25.405  1.00 42.96           O  
ATOM    625  CG2 THR A  87      45.856  46.524  27.048  1.00 30.67           C  
ATOM    626  N   MET A  88      46.228  50.103  25.821  1.00 44.33           N  
ATOM    627  CA  MET A  88      47.182  51.069  26.335  1.00 44.21           C  
ATOM    628  C   MET A  88      46.411  52.204  27.021  1.00 46.35           C  
ATOM    629  O   MET A  88      46.728  52.602  28.141  1.00 44.83           O  
ATOM    630  CB  MET A  88      48.078  51.614  25.204  1.00 43.92           C  
ATOM    631  CG  MET A  88      49.089  50.601  24.654  1.00 38.90           C  
ATOM    632  SD  MET A  88      50.063  49.773  25.969  1.00 47.61           S  
ATOM    633  CE  MET A  88      51.766  49.978  25.383  1.00 56.99           C  
ATOM    634  N   ALA A  89      45.379  52.708  26.358  1.00 47.47           N  
ATOM    635  CA  ALA A  89      44.597  53.797  26.918  1.00 46.70           C  
ATOM    636  C   ALA A  89      43.938  53.382  28.222  1.00 49.54           C  
ATOM    637  O   ALA A  89      43.857  54.162  29.173  1.00 47.26           O  
ATOM    638  CB  ALA A  89      43.551  54.228  25.936  1.00 41.44           C  
ATOM    639  N   TYR A  90      43.464  52.146  28.273  1.00 49.69           N  
ATOM    640  CA  TYR A  90      42.808  51.682  29.481  1.00 52.46           C  
ATOM    641  C   TYR A  90      43.772  51.601  30.660  1.00 52.81           C  
ATOM    642  O   TYR A  90      43.506  52.117  31.744  1.00 50.74           O  
ATOM    643  CB  TYR A  90      42.195  50.314  29.262  1.00 47.33           C  
ATOM    644  CG  TYR A  90      41.332  49.900  30.422  1.00 51.96           C  
ATOM    645  CD1 TYR A  90      40.002  50.314  30.512  1.00 51.95           C  
ATOM    646  CD2 TYR A  90      41.853  49.119  31.452  1.00 47.33           C  
ATOM    647  CE1 TYR A  90      39.219  49.957  31.603  1.00 51.55           C  
ATOM    648  CE2 TYR A  90      41.086  48.761  32.537  1.00 49.68           C  
ATOM    649  CZ  TYR A  90      39.772  49.182  32.613  1.00 50.29           C  
ATOM    650  OH  TYR A  90      39.028  48.840  33.720  1.00 58.03           O  
ATOM    651  N   VAL A  91      44.901  50.951  30.444  1.00 53.51           N  
ATOM    652  CA  VAL A  91      45.872  50.798  31.507  1.00 51.23           C  
ATOM    653  C   VAL A  91      46.456  52.115  32.020  1.00 49.05           C  
ATOM    654  O   VAL A  91      46.506  52.338  33.230  1.00 46.94           O  
ATOM    655  CB  VAL A  91      47.012  49.837  31.059  1.00 49.47           C  
ATOM    656  CG1 VAL A  91      48.129  49.805  32.090  1.00 43.29           C  
ATOM    657  CG2 VAL A  91      46.442  48.428  30.871  1.00 44.14           C  
ATOM    658  N   TRP A  92      46.860  53.001  31.116  1.00 44.10           N  
ATOM    659  CA  TRP A  92      47.486  54.256  31.538  1.00 46.32           C  
ATOM    660  C   TRP A  92      46.569  55.439  31.800  1.00 47.22           C  
ATOM    661  O   TRP A  92      46.989  56.429  32.410  1.00 47.68           O  
ATOM    662  CB  TRP A  92      48.553  54.679  30.522  1.00 43.87           C  
ATOM    663  CG  TRP A  92      49.591  53.619  30.252  1.00 48.39           C  
ATOM    664  CD1 TRP A  92      49.914  53.073  29.036  1.00 43.18           C  
ATOM    665  CD2 TRP A  92      50.435  52.977  31.213  1.00 49.67           C  
ATOM    666  NE1 TRP A  92      50.902  52.135  29.187  1.00 44.02           N  
ATOM    667  CE2 TRP A  92      51.240  52.053  30.510  1.00 45.97           C  
ATOM    668  CE3 TRP A  92      50.593  53.093  32.600  1.00 48.14           C  
ATOM    669  CZ2 TRP A  92      52.185  51.251  31.148  1.00 39.23           C  
ATOM    670  CZ3 TRP A  92      51.534  52.298  33.230  1.00 44.58           C  
ATOM    671  CH2 TRP A  92      52.318  51.388  32.504  1.00 41.23           C  
ATOM    672  N   GLY A  93      45.328  55.344  31.339  1.00 50.15           N  
ATOM    673  CA  GLY A  93      44.387  56.429  31.538  1.00 45.44           C  
ATOM    674  C   GLY A  93      44.836  57.697  30.838  1.00 49.14           C  
ATOM    675  O   GLY A  93      45.276  57.662  29.686  1.00 50.22           O  
ATOM    676  N   LYS A  94      44.717  58.818  31.543  1.00 47.12           N  
ATOM    677  CA  LYS A  94      45.096  60.139  31.048  1.00 52.53           C  
ATOM    678  C   LYS A  94      46.614  60.180  31.085  1.00 52.98           C  
ATOM    679  O   LYS A  94      47.249  61.169  30.706  1.00 51.96           O  
ATOM    680  CB  LYS A  94      44.498  61.246  31.950  1.00 54.44           C  
ATOM    681  CG  LYS A  94      42.965  61.385  31.841  1.00 56.21           C  
ATOM    682  CD  LYS A  94      42.368  62.391  32.820  1.00 65.29           C  
ATOM    683  CE  LYS A  94      40.837  62.435  32.726  1.00 68.62           C  
ATOM    684  NZ  LYS A  94      40.259  63.458  33.643  1.00 71.47           N1+
ATOM    685  N   GLY A  95      47.185  59.074  31.549  1.00 49.09           N  
ATOM    686  CA  GLY A  95      48.620  58.967  31.636  1.00 50.98           C  
ATOM    687  C   GLY A  95      49.241  59.938  32.610  1.00 52.09           C  
ATOM    688  O   GLY A  95      50.219  60.589  32.276  1.00 55.73           O  
ATOM    689  N   HIS A  96      48.682  60.054  33.809  1.00 55.76           N  
ATOM    690  CA  HIS A  96      49.257  60.965  34.795  1.00 61.77           C  
ATOM    691  C   HIS A  96      49.681  60.192  36.032  1.00 65.09           C  
ATOM    692  O   HIS A  96      50.107  60.782  37.030  1.00 68.14           O  
ATOM    693  CB  HIS A  96      48.264  62.059  35.180  1.00 60.82           C  
ATOM    694  CG  HIS A  96      47.910  62.967  34.044  1.00 72.44           C  
ATOM    695  ND1 HIS A  96      48.861  63.519  33.208  1.00 77.61           N  
ATOM    696  CD2 HIS A  96      46.715  63.428  33.600  1.00 74.91           C  
ATOM    697  CE1 HIS A  96      48.270  64.277  32.302  1.00 80.34           C  
ATOM    698  NE2 HIS A  96      46.965  64.240  32.518  1.00 81.11           N  
ATOM    699  N   GLY A  97      49.574  58.867  35.968  1.00 61.89           N  
ATOM    700  CA  GLY A  97      49.969  58.062  37.106  1.00 57.31           C  
ATOM    701  C   GLY A  97      48.916  57.077  37.560  1.00 61.81           C  
ATOM    702  O   GLY A  97      49.260  56.041  38.146  1.00 58.93           O  
ATOM    703  N   ASP A  98      47.639  57.382  37.323  1.00 64.20           N  
ATOM    704  CA  ASP A  98      46.609  56.441  37.734  1.00 67.99           C  
ATOM    705  C   ASP A  98      46.551  55.315  36.735  1.00 65.65           C  
ATOM    706  O   ASP A  98      46.175  55.508  35.579  1.00 67.44           O  
ATOM    707  CB  ASP A  98      45.225  57.060  37.824  1.00 75.91           C  
ATOM    708  CG  ASP A  98      44.204  56.072  38.394  1.00 86.27           C  
ATOM    709  OD1 ASP A  98      43.962  55.020  37.761  1.00 89.81           O  
ATOM    710  OD2 ASP A  98      43.660  56.342  39.481  1.00 94.98           O  
ATOM    711  N   VAL A  99      46.901  54.127  37.192  1.00 62.59           N  
ATOM    712  CA  VAL A  99      46.924  52.989  36.307  1.00 67.33           C  
ATOM    713  C   VAL A  99      46.032  51.847  36.759  1.00 65.41           C  
ATOM    714  O   VAL A  99      45.939  51.553  37.948  1.00 65.02           O  
ATOM    715  CB  VAL A  99      48.398  52.501  36.132  1.00 69.76           C  
ATOM    716  CG1 VAL A  99      49.163  52.695  37.418  1.00 71.77           C  
ATOM    717  CG2 VAL A  99      48.444  51.035  35.722  1.00 73.38           C  
ATOM    718  N   ARG A 100      45.359  51.222  35.796  1.00 63.01           N  
ATOM    719  CA  ARG A 100      44.506  50.087  36.083  1.00 61.07           C  
ATOM    720  C   ARG A 100      45.427  48.881  36.034  1.00 61.74           C  
ATOM    721  O   ARG A 100      46.235  48.749  35.114  1.00 62.35           O  
ATOM    722  CB  ARG A 100      43.385  49.967  35.043  1.00 61.44           C  
ATOM    723  CG  ARG A 100      42.259  50.978  35.234  1.00 72.69           C  
ATOM    724  CD  ARG A 100      41.632  50.876  36.637  1.00 78.45           C  
ATOM    725  NE  ARG A 100      40.895  52.088  37.002  1.00 76.52           N  
ATOM    726  CZ  ARG A 100      39.626  52.329  36.682  1.00 79.23           C  
ATOM    727  NH1 ARG A 100      38.922  51.436  35.992  1.00 75.35           N  
ATOM    728  NH2 ARG A 100      39.068  53.484  37.032  1.00 86.89           N  
ATOM    729  N   LYS A 101      45.317  48.012  37.034  1.00 61.50           N  
ATOM    730  CA  LYS A 101      46.155  46.824  37.107  1.00 58.25           C  
ATOM    731  C   LYS A 101      45.470  45.581  36.549  1.00 56.15           C  
ATOM    732  O   LYS A 101      46.097  44.529  36.433  1.00 55.69           O  
ATOM    733  CB  LYS A 101      46.577  46.568  38.555  1.00 62.49           C  
ATOM    734  CG  LYS A 101      47.482  47.637  39.164  1.00 72.02           C  
ATOM    735  CD  LYS A 101      47.689  47.360  40.657  1.00 81.42           C  
ATOM    736  CE  LYS A 101      48.585  48.395  41.346  1.00 82.16           C  
ATOM    737  NZ  LYS A 101      50.031  48.285  40.972  1.00 82.53           N1+
ATOM    738  N   VAL A 102      44.189  45.702  36.204  1.00 54.38           N  
ATOM    739  CA  VAL A 102      43.420  44.586  35.658  1.00 47.67           C  
ATOM    740  C   VAL A 102      42.726  44.990  34.368  1.00 54.69           C  
ATOM    741  O   VAL A 102      42.047  46.022  34.307  1.00 57.46           O  
ATOM    742  CB  VAL A 102      42.311  44.119  36.630  1.00 51.13           C  
ATOM    743  CG1 VAL A 102      41.539  42.961  36.015  1.00 46.93           C  
ATOM    744  CG2 VAL A 102      42.907  43.723  37.971  1.00 48.33           C  
ATOM    745  N   LEU A 103      42.892  44.175  33.334  1.00 56.71           N  
ATOM    746  CA  LEU A 103      42.254  44.449  32.056  1.00 57.02           C  
ATOM    747  C   LEU A 103      40.945  43.656  32.064  1.00 60.54           C  
ATOM    748  O   LEU A 103      40.935  42.450  32.330  1.00 61.77           O  
ATOM    749  CB  LEU A 103      43.155  43.998  30.906  1.00 51.98           C  
ATOM    750  CG  LEU A 103      42.725  44.434  29.510  1.00 53.44           C  
ATOM    751  CD1 LEU A 103      42.749  45.958  29.433  1.00 52.30           C  
ATOM    752  CD2 LEU A 103      43.663  43.827  28.471  1.00 46.75           C  
ATOM    753  N   PRO A 104      39.819  44.332  31.811  1.00 59.24           N  
ATOM    754  CA  PRO A 104      38.500  43.680  31.793  1.00 60.50           C  
ATOM    755  C   PRO A 104      38.434  42.476  30.847  1.00 59.18           C  
ATOM    756  O   PRO A 104      38.833  42.565  29.682  1.00 59.61           O  
ATOM    757  CB  PRO A 104      37.565  44.814  31.378  1.00 61.17           C  
ATOM    758  CG  PRO A 104      38.230  46.019  32.019  1.00 64.92           C  
ATOM    759  CD  PRO A 104      39.692  45.795  31.676  1.00 58.88           C  
ATOM    760  N   ARG A 105      37.920  41.362  31.362  1.00 52.90           N  
ATOM    761  CA  ARG A 105      37.804  40.121  30.606  1.00 58.79           C  
ATOM    762  C   ARG A 105      37.133  40.236  29.232  1.00 59.32           C  
ATOM    763  O   ARG A 105      37.491  39.500  28.315  1.00 55.14           O  
ATOM    764  CB  ARG A 105      37.066  39.074  31.449  1.00 65.46           C  
ATOM    765  CG  ARG A 105      35.599  38.857  31.073  1.00 77.23           C  
ATOM    766  CD  ARG A 105      34.819  38.227  32.234  1.00 88.02           C  
ATOM    767  NE  ARG A 105      35.479  37.034  32.777  1.00 93.77           N  
ATOM    768  CZ  ARG A 105      35.786  36.862  34.064  1.00 93.80           C  
ATOM    769  NH1 ARG A 105      35.494  37.806  34.954  1.00 90.67           N  
ATOM    770  NH2 ARG A 105      36.392  35.748  34.464  1.00 92.43           N  
ATOM    771  N   ASN A 106      36.169  41.147  29.093  1.00 62.89           N  
ATOM    772  CA  ASN A 106      35.453  41.329  27.829  1.00 67.60           C  
ATOM    773  C   ASN A 106      36.333  41.856  26.708  1.00 67.98           C  
ATOM    774  O   ASN A 106      35.962  41.791  25.530  1.00 65.76           O  
ATOM    775  CB  ASN A 106      34.261  42.271  28.018  1.00 79.14           C  
ATOM    776  CG  ASN A 106      33.098  41.607  28.738  1.00 86.67           C  
ATOM    777  OD1 ASN A 106      32.450  40.700  28.207  1.00 85.35           O  
ATOM    778  ND2 ASN A 106      32.834  42.054  29.958  1.00 92.38           N  
ATOM    779  N   ILE A 107      37.492  42.391  27.084  1.00 66.58           N  
ATOM    780  CA  ILE A 107      38.455  42.928  26.126  1.00 61.56           C  
ATOM    781  C   ILE A 107      39.724  42.054  26.191  1.00 56.99           C  
ATOM    782  O   ILE A 107      40.309  41.705  25.162  1.00 52.96           O  
ATOM    783  CB  ILE A 107      38.773  44.440  26.453  1.00 63.65           C  
ATOM    784  CG1 ILE A 107      39.029  45.233  25.169  1.00 66.68           C  
ATOM    785  CG2 ILE A 107      39.982  44.557  27.359  1.00 63.23           C  
ATOM    786  CD1 ILE A 107      40.342  44.926  24.504  1.00 70.59           C  
ATOM    787  N   ALA A 108      40.113  41.662  27.401  1.00 49.86           N  
ATOM    788  CA  ALA A 108      41.309  40.851  27.587  1.00 54.05           C  
ATOM    789  C   ALA A 108      41.241  39.504  26.887  1.00 52.54           C  
ATOM    790  O   ALA A 108      42.255  39.009  26.392  1.00 56.32           O  
ATOM    791  CB  ALA A 108      41.580  40.648  29.079  1.00 51.30           C  
ATOM    792  N   VAL A 109      40.053  38.913  26.846  1.00 54.36           N  
ATOM    793  CA  VAL A 109      39.878  37.608  26.217  1.00 57.27           C  
ATOM    794  C   VAL A 109      40.044  37.620  24.696  1.00 58.92           C  
ATOM    795  O   VAL A 109      40.855  36.870  24.160  1.00 60.70           O  
ATOM    796  CB  VAL A 109      38.520  36.994  26.607  1.00 58.63           C  
ATOM    797  CG1 VAL A 109      38.197  35.802  25.700  1.00 54.58           C  
ATOM    798  CG2 VAL A 109      38.574  36.558  28.090  1.00 51.45           C  
ATOM    799  N   PRO A 110      39.280  38.462  23.978  1.00 59.79           N  
ATOM    800  CA  PRO A 110      39.413  38.515  22.513  1.00 58.70           C  
ATOM    801  C   PRO A 110      40.856  38.888  22.124  1.00 59.94           C  
ATOM    802  O   PRO A 110      41.430  38.341  21.171  1.00 58.84           O  
ATOM    803  CB  PRO A 110      38.432  39.621  22.109  1.00 52.74           C  
ATOM    804  CG  PRO A 110      37.414  39.593  23.170  1.00 61.17           C  
ATOM    805  CD  PRO A 110      38.211  39.365  24.440  1.00 61.20           C  
ATOM    806  N   TYR A 111      41.432  39.828  22.874  1.00 55.15           N  
ATOM    807  CA  TYR A 111      42.785  40.292  22.619  1.00 50.56           C  
ATOM    808  C   TYR A 111      43.794  39.168  22.798  1.00 52.75           C  
ATOM    809  O   TYR A 111      44.708  39.019  21.983  1.00 55.04           O  
ATOM    810  CB  TYR A 111      43.118  41.446  23.554  1.00 51.06           C  
ATOM    811  CG  TYR A 111      44.401  42.172  23.216  1.00 51.14           C  
ATOM    812  CD1 TYR A 111      44.897  42.178  21.917  1.00 44.74           C  
ATOM    813  CD2 TYR A 111      45.084  42.910  24.187  1.00 47.89           C  
ATOM    814  CE1 TYR A 111      46.038  42.904  21.585  1.00 54.81           C  
ATOM    815  CE2 TYR A 111      46.223  43.636  23.870  1.00 53.93           C  
ATOM    816  CZ  TYR A 111      46.691  43.630  22.563  1.00 54.44           C  
ATOM    817  OH  TYR A 111      47.792  44.365  22.228  1.00 58.36           O  
ATOM    818  N   CYS A 112      43.629  38.373  23.852  1.00 50.06           N  
ATOM    819  CA  CYS A 112      44.537  37.262  24.098  1.00 50.33           C  
ATOM    820  C   CYS A 112      44.368  36.131  23.094  1.00 56.74           C  
ATOM    821  O   CYS A 112      45.343  35.496  22.690  1.00 60.40           O  
ATOM    822  CB  CYS A 112      44.346  36.724  25.504  1.00 50.03           C  
ATOM    823  SG  CYS A 112      45.132  37.755  26.756  1.00 48.73           S  
ATOM    824  N   GLN A 113      43.134  35.876  22.683  1.00 59.16           N  
ATOM    825  CA  GLN A 113      42.885  34.805  21.721  1.00 61.61           C  
ATOM    826  C   GLN A 113      43.424  35.236  20.380  1.00 62.19           C  
ATOM    827  O   GLN A 113      44.041  34.449  19.669  1.00 66.82           O  
ATOM    828  CB  GLN A 113      41.390  34.515  21.604  1.00 56.47           C  
ATOM    829  CG  GLN A 113      40.770  34.148  22.935  1.00 58.96           C  
ATOM    830  CD  GLN A 113      39.271  33.986  22.860  1.00 65.88           C  
ATOM    831  OE1 GLN A 113      38.587  34.697  22.114  1.00 68.16           O  
ATOM    832  NE2 GLN A 113      38.743  33.060  23.653  1.00 65.22           N  
ATOM    833  N   LEU A 114      43.187  36.497  20.036  1.00 60.02           N  
ATOM    834  CA  LEU A 114      43.667  37.021  18.772  1.00 57.82           C  
ATOM    835  C   LEU A 114      45.190  37.016  18.759  1.00 55.90           C  
ATOM    836  O   LEU A 114      45.802  36.750  17.734  1.00 53.66           O  
ATOM    837  CB  LEU A 114      43.160  38.444  18.559  1.00 58.27           C  
ATOM    838  CG  LEU A 114      43.653  39.140  17.295  1.00 57.44           C  
ATOM    839  CD1 LEU A 114      43.303  38.296  16.069  1.00 49.04           C  
ATOM    840  CD2 LEU A 114      43.028  40.534  17.221  1.00 57.91           C  
ATOM    841  N   SER A 115      45.790  37.310  19.906  1.00 52.27           N  
ATOM    842  CA  SER A 115      47.229  37.345  19.997  1.00 57.04           C  
ATOM    843  C   SER A 115      47.852  35.971  19.814  1.00 55.87           C  
ATOM    844  O   SER A 115      48.801  35.834  19.036  1.00 56.03           O  
ATOM    845  CB  SER A 115      47.668  37.963  21.322  1.00 58.57           C  
ATOM    846  OG  SER A 115      47.324  39.347  21.337  1.00 58.52           O  
ATOM    847  N   LYS A 116      47.331  34.954  20.500  1.00 55.32           N  
ATOM    848  CA  LYS A 116      47.877  33.595  20.372  1.00 59.57           C  
ATOM    849  C   LYS A 116      47.766  33.139  18.929  1.00 56.97           C  
ATOM    850  O   LYS A 116      48.641  32.433  18.431  1.00 56.36           O  
ATOM    851  CB  LYS A 116      47.099  32.629  21.274  1.00 62.55           C  
ATOM    852  CG  LYS A 116      47.686  31.205  21.283  1.00 68.30           C  
ATOM    853  CD  LYS A 116      46.788  30.270  22.105  1.00 76.56           C  
ATOM    854  CE  LYS A 116      46.958  28.794  21.737  1.00 78.50           C  
ATOM    855  NZ  LYS A 116      45.700  28.015  22.012  1.00 78.38           N1+
ATOM    856  N   LYS A 117      46.700  33.576  18.262  1.00 52.46           N  
ATOM    857  CA  LYS A 117      46.466  33.193  16.881  1.00 59.17           C  
ATOM    858  C   LYS A 117      47.530  33.812  15.969  1.00 57.76           C  
ATOM    859  O   LYS A 117      48.030  33.168  15.047  1.00 57.74           O  
ATOM    860  CB  LYS A 117      45.058  33.616  16.452  1.00 64.14           C  
ATOM    861  CG  LYS A 117      44.581  33.000  15.144  1.00 71.70           C  
ATOM    862  CD  LYS A 117      43.121  33.370  14.858  1.00 80.69           C  
ATOM    863  CE  LYS A 117      42.667  32.808  13.513  1.00 83.65           C  
ATOM    864  NZ  LYS A 117      41.250  33.149  13.181  1.00 82.09           N1+
ATOM    865  N   LEU A 118      47.895  35.055  16.240  1.00 57.26           N  
ATOM    866  CA  LEU A 118      48.896  35.721  15.427  1.00 53.88           C  
ATOM    867  C   LEU A 118      50.301  35.501  15.960  1.00 54.23           C  
ATOM    868  O   LEU A 118      51.267  35.985  15.371  1.00 60.09           O  
ATOM    869  CB  LEU A 118      48.594  37.217  15.349  1.00 54.55           C  
ATOM    870  CG  LEU A 118      47.379  37.569  14.486  1.00 56.97           C  
ATOM    871  CD1 LEU A 118      47.155  39.074  14.456  1.00 55.44           C  
ATOM    872  CD2 LEU A 118      47.618  37.055  13.081  1.00 52.37           C  
ATOM    873  N   GLU A 119      50.408  34.768  17.068  1.00 52.86           N  
ATOM    874  CA  GLU A 119      51.691  34.477  17.717  1.00 52.08           C  
ATOM    875  C   GLU A 119      52.459  35.726  18.155  1.00 51.73           C  
ATOM    876  O   GLU A 119      53.663  35.854  17.917  1.00 52.52           O  
ATOM    877  CB  GLU A 119      52.569  33.634  16.805  1.00 47.09           C  
ATOM    878  CG  GLU A 119      52.003  32.267  16.516  1.00 62.51           C  
ATOM    879  CD  GLU A 119      53.016  31.372  15.828  1.00 77.34           C  
ATOM    880  OE1 GLU A 119      54.074  31.088  16.439  1.00 85.09           O  
ATOM    881  OE2 GLU A 119      52.762  30.959  14.675  1.00 81.11           O  
ATOM    882  N   LEU A 120      51.743  36.639  18.801  1.00 50.38           N  
ATOM    883  CA  LEU A 120      52.315  37.880  19.308  1.00 51.19           C  
ATOM    884  C   LEU A 120      51.802  38.107  20.729  1.00 50.81           C  
ATOM    885  O   LEU A 120      50.692  37.699  21.074  1.00 48.91           O  
ATOM    886  CB  LEU A 120      51.902  39.055  18.416  1.00 45.50           C  
ATOM    887  CG  LEU A 120      52.560  39.093  17.030  1.00 45.64           C  
ATOM    888  CD1 LEU A 120      51.850  40.098  16.109  1.00 45.03           C  
ATOM    889  CD2 LEU A 120      54.028  39.446  17.201  1.00 37.40           C  
ATOM    890  N   PRO A 121      52.608  38.753  21.582  1.00 51.64           N  
ATOM    891  CA  PRO A 121      52.136  38.988  22.952  1.00 50.14           C  
ATOM    892  C   PRO A 121      50.924  39.926  22.969  1.00 48.25           C  
ATOM    893  O   PRO A 121      50.702  40.705  22.029  1.00 47.91           O  
ATOM    894  CB  PRO A 121      53.357  39.588  23.633  1.00 54.09           C  
ATOM    895  CG  PRO A 121      54.024  40.332  22.497  1.00 55.63           C  
ATOM    896  CD  PRO A 121      53.937  39.348  21.364  1.00 47.73           C  
ATOM    897  N   PRO A 122      50.112  39.857  24.030  1.00 46.04           N  
ATOM    898  CA  PRO A 122      48.938  40.738  24.081  1.00 45.20           C  
ATOM    899  C   PRO A 122      49.235  42.155  24.595  1.00 47.76           C  
ATOM    900  O   PRO A 122      48.781  42.557  25.673  1.00 46.53           O  
ATOM    901  CB  PRO A 122      47.983  39.974  24.983  1.00 45.14           C  
ATOM    902  CG  PRO A 122      48.937  39.324  25.974  1.00 42.40           C  
ATOM    903  CD  PRO A 122      50.059  38.827  25.083  1.00 46.19           C  
ATOM    904  N   ILE A 123      50.004  42.905  23.809  1.00 45.38           N  
ATOM    905  CA  ILE A 123      50.355  44.276  24.142  1.00 43.34           C  
ATOM    906  C   ILE A 123      50.680  44.973  22.837  1.00 41.64           C  
ATOM    907  O   ILE A 123      51.079  44.318  21.871  1.00 38.59           O  
ATOM    908  CB  ILE A 123      51.565  44.345  25.099  1.00 41.96           C  
ATOM    909  CG1 ILE A 123      51.847  45.805  25.464  1.00 41.55           C  
ATOM    910  CG2 ILE A 123      52.778  43.697  24.452  1.00 36.08           C  
ATOM    911  CD1 ILE A 123      52.728  45.978  26.675  1.00 30.59           C  
ATOM    912  N   LEU A 124      50.492  46.291  22.796  1.00 42.13           N  
ATOM    913  CA  LEU A 124      50.753  47.047  21.574  1.00 43.29           C  
ATOM    914  C   LEU A 124      52.212  46.850  21.188  1.00 42.60           C  
ATOM    915  O   LEU A 124      53.123  47.103  21.969  1.00 39.99           O  
ATOM    916  CB  LEU A 124      50.452  48.525  21.777  1.00 43.64           C  
ATOM    917  CG  LEU A 124      50.385  49.333  20.486  1.00 48.89           C  
ATOM    918  CD1 LEU A 124      49.226  48.836  19.641  1.00 51.19           C  
ATOM    919  CD2 LEU A 124      50.186  50.802  20.815  1.00 53.71           C  
ATOM    920  N   VAL A 125      52.421  46.405  19.961  1.00 43.33           N  
ATOM    921  CA  VAL A 125      53.752  46.103  19.479  1.00 38.54           C  
ATOM    922  C   VAL A 125      54.145  46.958  18.265  1.00 36.97           C  
ATOM    923  O   VAL A 125      53.290  47.586  17.623  1.00 39.69           O  
ATOM    924  CB  VAL A 125      53.779  44.580  19.219  1.00 37.92           C  
ATOM    925  CG1 VAL A 125      54.016  44.269  17.768  1.00 31.96           C  
ATOM    926  CG2 VAL A 125      54.740  43.938  20.151  1.00 30.81           C  
ATOM    927  N   TYR A 126      55.442  47.026  17.974  1.00 41.52           N  
ATOM    928  CA  TYR A 126      55.943  47.834  16.851  1.00 40.13           C  
ATOM    929  C   TYR A 126      55.215  47.495  15.552  1.00 38.58           C  
ATOM    930  O   TYR A 126      54.862  48.374  14.756  1.00 40.64           O  
ATOM    931  CB  TYR A 126      57.434  47.577  16.665  1.00 42.92           C  
ATOM    932  CG  TYR A 126      58.094  48.414  15.590  1.00 46.79           C  
ATOM    933  CD1 TYR A 126      58.488  49.737  15.847  1.00 47.21           C  
ATOM    934  CD2 TYR A 126      58.344  47.881  14.323  1.00 42.81           C  
ATOM    935  CE1 TYR A 126      59.122  50.504  14.868  1.00 47.11           C  
ATOM    936  CE2 TYR A 126      58.976  48.641  13.328  1.00 45.12           C  
ATOM    937  CZ  TYR A 126      59.363  49.949  13.611  1.00 48.09           C  
ATOM    938  OH  TYR A 126      59.990  50.711  12.654  1.00 54.71           O  
ATOM    939  N   ALA A 127      55.023  46.200  15.339  1.00 35.65           N  
ATOM    940  CA  ALA A 127      54.343  45.696  14.164  1.00 38.95           C  
ATOM    941  C   ALA A 127      52.896  46.179  14.118  1.00 44.17           C  
ATOM    942  O   ALA A 127      52.276  46.164  13.058  1.00 44.48           O  
ATOM    943  CB  ALA A 127      54.389  44.187  14.156  1.00 36.19           C  
ATOM    944  N   ASP A 128      52.347  46.597  15.259  1.00 46.30           N  
ATOM    945  CA  ASP A 128      50.974  47.101  15.275  1.00 43.72           C  
ATOM    946  C   ASP A 128      50.954  48.607  15.002  1.00 41.08           C  
ATOM    947  O   ASP A 128      50.452  49.050  13.963  1.00 42.50           O  
ATOM    948  CB  ASP A 128      50.262  46.878  16.627  1.00 45.80           C  
ATOM    949  CG  ASP A 128      50.251  45.419  17.090  1.00 53.24           C  
ATOM    950  OD1 ASP A 128      49.996  44.489  16.281  1.00 48.95           O  
ATOM    951  OD2 ASP A 128      50.477  45.212  18.306  1.00 45.14           O  
ATOM    952  N   CYS A 129      51.514  49.392  15.925  1.00 38.20           N  
ATOM    953  CA  CYS A 129      51.474  50.861  15.812  1.00 41.63           C  
ATOM    954  C   CYS A 129      52.292  51.534  14.719  1.00 41.34           C  
ATOM    955  O   CYS A 129      52.180  52.732  14.515  1.00 46.05           O  
ATOM    956  CB  CYS A 129      51.785  51.514  17.172  1.00 38.68           C  
ATOM    957  SG  CYS A 129      53.273  50.920  18.017  1.00 49.44           S  
ATOM    958  N   VAL A 130      53.107  50.766  14.011  1.00 49.43           N  
ATOM    959  CA  VAL A 130      53.900  51.315  12.924  1.00 43.20           C  
ATOM    960  C   VAL A 130      53.628  50.564  11.633  1.00 47.56           C  
ATOM    961  O   VAL A 130      53.125  51.136  10.662  1.00 43.97           O  
ATOM    962  CB  VAL A 130      55.399  51.212  13.202  1.00 45.25           C  
ATOM    963  CG1 VAL A 130      56.191  51.739  12.006  1.00 41.01           C  
ATOM    964  CG2 VAL A 130      55.735  52.005  14.430  1.00 50.51           C  
ATOM    965  N   LEU A 131      53.946  49.272  11.631  1.00 45.76           N  
ATOM    966  CA  LEU A 131      53.782  48.471  10.430  1.00 49.05           C  
ATOM    967  C   LEU A 131      52.347  48.313   9.928  1.00 50.93           C  
ATOM    968  O   LEU A 131      52.133  48.127   8.736  1.00 55.92           O  
ATOM    969  CB  LEU A 131      54.438  47.100  10.622  1.00 47.59           C  
ATOM    970  CG  LEU A 131      55.918  47.125  11.038  1.00 47.12           C  
ATOM    971  CD1 LEU A 131      56.460  45.689  11.062  1.00 44.68           C  
ATOM    972  CD2 LEU A 131      56.732  48.014  10.086  1.00 41.46           C  
ATOM    973  N   ALA A 132      51.361  48.402  10.817  1.00 50.62           N  
ATOM    974  CA  ALA A 132      49.966  48.261  10.397  1.00 47.15           C  
ATOM    975  C   ALA A 132      49.122  49.536  10.615  1.00 48.33           C  
ATOM    976  O   ALA A 132      47.970  49.613  10.190  1.00 48.52           O  
ATOM    977  CB  ALA A 132      49.328  47.078  11.129  1.00 41.60           C  
ATOM    978  N   ASN A 133      49.714  50.547  11.235  1.00 49.62           N  
ATOM    979  CA  ASN A 133      48.998  51.769  11.548  1.00 43.09           C  
ATOM    980  C   ASN A 133      49.150  52.925  10.552  1.00 46.76           C  
ATOM    981  O   ASN A 133      49.441  54.060  10.940  1.00 44.07           O  
ATOM    982  CB  ASN A 133      49.419  52.196  12.958  1.00 44.02           C  
ATOM    983  CG  ASN A 133      48.648  53.397  13.470  1.00 51.20           C  
ATOM    984  OD1 ASN A 133      47.516  53.665  13.052  1.00 47.77           O  
ATOM    985  ND2 ASN A 133      49.251  54.116  14.401  1.00 41.17           N  
ATOM    986  N   TRP A 134      48.932  52.663   9.267  1.00 49.69           N  
ATOM    987  CA  TRP A 134      49.059  53.745   8.286  1.00 50.31           C  
ATOM    988  C   TRP A 134      48.153  53.618   7.063  1.00 52.03           C  
ATOM    989  O   TRP A 134      47.544  52.581   6.801  1.00 47.97           O  
ATOM    990  CB  TRP A 134      50.517  53.878   7.804  1.00 49.44           C  
ATOM    991  CG  TRP A 134      50.989  52.646   7.115  1.00 51.40           C  
ATOM    992  CD1 TRP A 134      51.326  51.461   7.705  1.00 49.70           C  
ATOM    993  CD2 TRP A 134      51.059  52.425   5.704  1.00 54.54           C  
ATOM    994  NE1 TRP A 134      51.597  50.515   6.750  1.00 57.13           N  
ATOM    995  CE2 TRP A 134      51.440  51.077   5.512  1.00 57.49           C  
ATOM    996  CE3 TRP A 134      50.841  53.233   4.581  1.00 57.98           C  
ATOM    997  CZ2 TRP A 134      51.597  50.513   4.241  1.00 60.18           C  
ATOM    998  CZ3 TRP A 134      51.000  52.672   3.312  1.00 60.46           C  
ATOM    999  CH2 TRP A 134      51.375  51.324   3.155  1.00 59.46           C  
ATOM   1000  N   LYS A 135      48.079  54.710   6.319  1.00 56.20           N  
ATOM   1001  CA  LYS A 135      47.295  54.761   5.112  1.00 57.94           C  
ATOM   1002  C   LYS A 135      47.856  55.873   4.252  1.00 62.11           C  
ATOM   1003  O   LYS A 135      48.601  56.733   4.719  1.00 62.81           O  
ATOM   1004  CB  LYS A 135      45.834  55.033   5.433  1.00 58.57           C  
ATOM   1005  CG  LYS A 135      45.564  56.431   5.909  1.00 58.32           C  
ATOM   1006  CD  LYS A 135      44.070  56.618   6.032  1.00 64.92           C  
ATOM   1007  CE  LYS A 135      43.726  58.063   6.343  1.00 83.50           C  
ATOM   1008  NZ  LYS A 135      42.335  58.407   5.917  1.00 82.32           N1+
ATOM   1009  N   LYS A 136      47.493  55.831   2.981  1.00 68.95           N  
ATOM   1010  CA  LYS A 136      47.940  56.805   1.999  1.00 71.59           C  
ATOM   1011  C   LYS A 136      46.756  57.731   1.758  1.00 70.99           C  
ATOM   1012  O   LYS A 136      45.635  57.251   1.605  1.00 73.98           O  
ATOM   1013  CB  LYS A 136      48.286  56.064   0.711  1.00 71.18           C  
ATOM   1014  CG  LYS A 136      49.553  56.480   0.024  1.00 68.82           C  
ATOM   1015  CD  LYS A 136      49.911  55.427  -1.014  1.00 64.30           C  
ATOM   1016  CE  LYS A 136      51.110  55.886  -1.794  1.00 66.28           C  
ATOM   1017  NZ  LYS A 136      51.575  54.934  -2.841  1.00 58.46           N1+
ATOM   1018  N   LYS A 137      46.982  59.043   1.733  1.00 70.21           N  
ATOM   1019  CA  LYS A 137      45.881  59.973   1.491  1.00 68.12           C  
ATOM   1020  C   LYS A 137      45.412  59.813   0.057  1.00 71.97           C  
ATOM   1021  O   LYS A 137      44.223  59.641  -0.193  1.00 69.27           O  
ATOM   1022  CB  LYS A 137      46.323  61.408   1.736  1.00 62.89           C  
ATOM   1023  CG  LYS A 137      46.409  61.761   3.198  1.00 59.79           C  
ATOM   1024  CD  LYS A 137      47.127  63.075   3.376  1.00 62.20           C  
ATOM   1025  CE  LYS A 137      47.319  63.402   4.840  1.00 58.95           C  
ATOM   1026  NZ  LYS A 137      48.153  64.620   4.964  1.00 62.83           N1+
ATOM   1027  N   ASP A 138      46.363  59.860  -0.876  1.00 79.78           N  
ATOM   1028  CA  ASP A 138      46.078  59.695  -2.302  1.00 82.89           C  
ATOM   1029  C   ASP A 138      46.674  58.375  -2.799  1.00 82.70           C  
ATOM   1030  O   ASP A 138      47.884  58.270  -3.004  1.00 83.83           O  
ATOM   1031  CB  ASP A 138      46.689  60.841  -3.104  1.00 87.66           C  
ATOM   1032  CG  ASP A 138      46.125  60.929  -4.510  1.00 92.03           C  
ATOM   1033  OD1 ASP A 138      45.853  59.865  -5.117  1.00 92.50           O  
ATOM   1034  OD2 ASP A 138      45.964  62.068  -5.004  1.00 91.44           O  
ATOM   1035  N   PRO A 139      45.831  57.357  -3.014  1.00 81.17           N  
ATOM   1036  CA  PRO A 139      46.309  56.057  -3.483  1.00 81.94           C  
ATOM   1037  C   PRO A 139      47.230  56.133  -4.694  1.00 80.35           C  
ATOM   1038  O   PRO A 139      48.050  55.239  -4.915  1.00 82.29           O  
ATOM   1039  CB  PRO A 139      45.015  55.308  -3.788  1.00 80.48           C  
ATOM   1040  CG  PRO A 139      44.081  55.853  -2.767  1.00 81.92           C  
ATOM   1041  CD  PRO A 139      44.370  57.338  -2.846  1.00 81.85           C  
ATOM   1042  N   ASN A 140      47.114  57.206  -5.466  1.00 79.43           N  
ATOM   1043  CA  ASN A 140      47.929  57.339  -6.669  1.00 82.40           C  
ATOM   1044  C   ASN A 140      49.199  58.160  -6.526  1.00 80.52           C  
ATOM   1045  O   ASN A 140      49.894  58.410  -7.511  1.00 81.09           O  
ATOM   1046  CB  ASN A 140      47.073  57.880  -7.816  1.00 82.61           C  
ATOM   1047  CG  ASN A 140      45.862  57.002  -8.092  1.00 84.61           C  
ATOM   1048  OD1 ASN A 140      46.000  55.839  -8.478  1.00 86.44           O  
ATOM   1049  ND2 ASN A 140      44.671  57.548  -7.875  1.00 81.31           N  
ATOM   1050  N   LYS A 141      49.503  58.580  -5.303  1.00 79.42           N  
ATOM   1051  CA  LYS A 141      50.722  59.336  -5.049  1.00 78.96           C  
ATOM   1052  C   LYS A 141      51.735  58.458  -4.304  1.00 79.47           C  
ATOM   1053  O   LYS A 141      51.395  57.372  -3.823  1.00 78.01           O  
ATOM   1054  CB  LYS A 141      50.412  60.609  -4.267  1.00 81.15           C  
ATOM   1055  CG  LYS A 141      49.729  61.662  -5.116  1.00 79.89           C  
ATOM   1056  CD  LYS A 141      49.631  62.985  -4.387  1.00 81.07           C  
ATOM   1057  CE  LYS A 141      48.809  63.975  -5.192  1.00 85.19           C  
ATOM   1058  NZ  LYS A 141      48.708  65.298  -4.525  1.00 79.97           N1+
ATOM   1059  N   PRO A 142      52.997  58.913  -4.206  1.00 78.15           N  
ATOM   1060  CA  PRO A 142      54.059  58.155  -3.528  1.00 75.99           C  
ATOM   1061  C   PRO A 142      53.863  58.016  -2.029  1.00 72.94           C  
ATOM   1062  O   PRO A 142      52.913  58.559  -1.465  1.00 71.86           O  
ATOM   1063  CB  PRO A 142      55.327  58.956  -3.853  1.00 73.49           C  
ATOM   1064  CG  PRO A 142      54.954  59.734  -5.090  1.00 78.56           C  
ATOM   1065  CD  PRO A 142      53.540  60.149  -4.788  1.00 75.94           C  
ATOM   1066  N   LEU A 143      54.770  57.277  -1.393  1.00 68.55           N  
ATOM   1067  CA  LEU A 143      54.735  57.089   0.050  1.00 57.66           C  
ATOM   1068  C   LEU A 143      55.606  58.172   0.662  1.00 57.40           C  
ATOM   1069  O   LEU A 143      56.769  57.942   0.959  1.00 59.69           O  
ATOM   1070  CB  LEU A 143      55.287  55.717   0.432  1.00 54.84           C  
ATOM   1071  CG  LEU A 143      54.355  54.522   0.217  1.00 54.99           C  
ATOM   1072  CD1 LEU A 143      55.109  53.220   0.455  1.00 50.12           C  
ATOM   1073  CD2 LEU A 143      53.160  54.636   1.156  1.00 52.56           C  
ATOM   1074  N   THR A 144      55.045  59.361   0.827  1.00 54.50           N  
ATOM   1075  CA  THR A 144      55.778  60.466   1.404  1.00 53.50           C  
ATOM   1076  C   THR A 144      54.970  60.974   2.588  1.00 51.56           C  
ATOM   1077  O   THR A 144      53.754  60.850   2.599  1.00 55.71           O  
ATOM   1078  CB  THR A 144      56.024  61.572   0.335  1.00 59.77           C  
ATOM   1079  OG1 THR A 144      56.275  62.820   0.988  1.00 71.30           O  
ATOM   1080  CG2 THR A 144      54.833  61.702  -0.606  1.00 66.02           C  
ATOM   1081  N   TYR A 145      55.641  61.502   3.606  1.00 53.25           N  
ATOM   1082  CA  TYR A 145      54.948  61.978   4.802  1.00 55.66           C  
ATOM   1083  C   TYR A 145      53.678  62.770   4.462  1.00 57.91           C  
ATOM   1084  O   TYR A 145      52.597  62.520   5.008  1.00 56.71           O  
ATOM   1085  CB  TYR A 145      55.883  62.855   5.642  1.00 53.56           C  
ATOM   1086  CG  TYR A 145      55.320  63.174   7.008  1.00 56.05           C  
ATOM   1087  CD1 TYR A 145      55.351  62.218   8.022  1.00 54.73           C  
ATOM   1088  CD2 TYR A 145      54.717  64.416   7.279  1.00 51.14           C  
ATOM   1089  CE1 TYR A 145      54.797  62.474   9.275  1.00 56.27           C  
ATOM   1090  CE2 TYR A 145      54.158  64.690   8.533  1.00 46.24           C  
ATOM   1091  CZ  TYR A 145      54.199  63.707   9.527  1.00 57.09           C  
ATOM   1092  OH  TYR A 145      53.628  63.925  10.761  1.00 55.91           O  
ATOM   1093  N   GLU A 146      53.832  63.729   3.553  1.00 60.42           N  
ATOM   1094  CA  GLU A 146      52.747  64.602   3.123  1.00 64.52           C  
ATOM   1095  C   GLU A 146      51.544  63.849   2.554  1.00 62.94           C  
ATOM   1096  O   GLU A 146      50.426  64.369   2.549  1.00 57.56           O  
ATOM   1097  CB  GLU A 146      53.262  65.596   2.079  1.00 73.43           C  
ATOM   1098  CG  GLU A 146      54.395  66.516   2.554  1.00 83.85           C  
ATOM   1099  CD  GLU A 146      55.620  65.766   3.101  1.00 91.63           C  
ATOM   1100  OE1 GLU A 146      56.012  64.720   2.534  1.00 88.77           O  
ATOM   1101  OE2 GLU A 146      56.207  66.239   4.101  1.00 91.25           O  
ATOM   1102  N   ASN A 147      51.767  62.629   2.077  1.00 57.98           N  
ATOM   1103  CA  ASN A 147      50.683  61.837   1.515  1.00 55.96           C  
ATOM   1104  C   ASN A 147      50.332  60.650   2.410  1.00 58.11           C  
ATOM   1105  O   ASN A 147      49.878  59.601   1.933  1.00 59.33           O  
ATOM   1106  CB  ASN A 147      51.075  61.341   0.120  1.00 56.23           C  
ATOM   1107  CG  ASN A 147      49.992  60.491  -0.523  1.00 59.52           C  
ATOM   1108  OD1 ASN A 147      48.806  60.830  -0.471  1.00 58.96           O  
ATOM   1109  ND2 ASN A 147      50.393  59.385  -1.135  1.00 59.52           N  
ATOM   1110  N   MET A 148      50.518  60.811   3.714  1.00 54.19           N  
ATOM   1111  CA  MET A 148      50.229  59.699   4.611  1.00 56.63           C  
ATOM   1112  C   MET A 148      49.643  60.091   5.957  1.00 58.10           C  
ATOM   1113  O   MET A 148      49.750  61.242   6.405  1.00 55.67           O  
ATOM   1114  CB  MET A 148      51.506  58.871   4.838  1.00 56.70           C  
ATOM   1115  CG  MET A 148      52.080  58.250   3.560  1.00 56.56           C  
ATOM   1116  SD  MET A 148      53.740  57.609   3.769  1.00 60.14           S  
ATOM   1117  CE  MET A 148      53.388  56.014   4.644  1.00 42.03           C  
ATOM   1118  N   ASP A 149      49.018  59.109   6.597  1.00 57.13           N  
ATOM   1119  CA  ASP A 149      48.441  59.313   7.910  1.00 62.31           C  
ATOM   1120  C   ASP A 149      48.390  58.011   8.707  1.00 57.29           C  
ATOM   1121  O   ASP A 149      48.396  56.915   8.139  1.00 55.78           O  
ATOM   1122  CB  ASP A 149      47.036  59.908   7.791  1.00 74.34           C  
ATOM   1123  CG  ASP A 149      46.802  61.041   8.786  1.00 85.64           C  
ATOM   1124  OD1 ASP A 149      46.968  60.814  10.012  1.00 85.23           O  
ATOM   1125  OD2 ASP A 149      46.459  62.158   8.333  1.00 85.91           O  
ATOM   1126  N   VAL A 150      48.363  58.139  10.029  1.00 49.40           N  
ATOM   1127  CA  VAL A 150      48.287  56.973  10.894  1.00 49.59           C  
ATOM   1128  C   VAL A 150      46.810  56.699  11.085  1.00 48.04           C  
ATOM   1129  O   VAL A 150      45.981  57.566  10.850  1.00 51.16           O  
ATOM   1130  CB  VAL A 150      48.948  57.231  12.283  1.00 49.19           C  
ATOM   1131  CG1 VAL A 150      50.369  57.712  12.086  1.00 51.29           C  
ATOM   1132  CG2 VAL A 150      48.143  58.265  13.082  1.00 45.84           C  
ATOM   1133  N   LEU A 151      46.467  55.499  11.513  1.00 49.48           N  
ATOM   1134  CA  LEU A 151      45.061  55.197  11.713  1.00 49.06           C  
ATOM   1135  C   LEU A 151      44.595  55.529  13.119  1.00 51.45           C  
ATOM   1136  O   LEU A 151      43.427  55.845  13.316  1.00 54.89           O  
ATOM   1137  CB  LEU A 151      44.796  53.723  11.440  1.00 48.23           C  
ATOM   1138  CG  LEU A 151      45.247  53.252  10.062  1.00 44.42           C  
ATOM   1139  CD1 LEU A 151      44.940  51.772   9.933  1.00 40.81           C  
ATOM   1140  CD2 LEU A 151      44.547  54.069   8.973  1.00 45.90           C  
ATOM   1141  N   PHE A 152      45.507  55.470  14.091  1.00 54.12           N  
ATOM   1142  CA  PHE A 152      45.149  55.727  15.489  1.00 53.42           C  
ATOM   1143  C   PHE A 152      46.167  56.520  16.287  1.00 54.40           C  
ATOM   1144  O   PHE A 152      47.372  56.327  16.137  1.00 54.05           O  
ATOM   1145  CB  PHE A 152      44.903  54.398  16.203  1.00 49.17           C  
ATOM   1146  CG  PHE A 152      43.865  53.544  15.539  1.00 52.03           C  
ATOM   1147  CD1 PHE A 152      42.511  53.860  15.648  1.00 52.89           C  
ATOM   1148  CD2 PHE A 152      44.239  52.439  14.774  1.00 58.55           C  
ATOM   1149  CE1 PHE A 152      41.537  53.083  15.007  1.00 58.18           C  
ATOM   1150  CE2 PHE A 152      43.274  51.648  14.122  1.00 57.54           C  
ATOM   1151  CZ  PHE A 152      41.922  51.974  14.242  1.00 59.47           C  
ATOM   1152  N   SER A 153      45.662  57.411  17.138  1.00 53.03           N  
ATOM   1153  CA  SER A 153      46.493  58.241  18.011  1.00 49.97           C  
ATOM   1154  C   SER A 153      45.966  58.114  19.424  1.00 49.16           C  
ATOM   1155  O   SER A 153      44.873  57.595  19.634  1.00 50.11           O  
ATOM   1156  CB  SER A 153      46.425  59.691  17.585  1.00 47.74           C  
ATOM   1157  OG  SER A 153      46.995  59.826  16.300  1.00 61.78           O  
ATOM   1158  N   PHE A 154      46.725  58.584  20.403  1.00 47.27           N  
ATOM   1159  CA  PHE A 154      46.255  58.459  21.774  1.00 48.25           C  
ATOM   1160  C   PHE A 154      45.619  59.738  22.291  1.00 47.37           C  
ATOM   1161  O   PHE A 154      44.521  59.717  22.835  1.00 49.00           O  
ATOM   1162  CB  PHE A 154      47.402  58.035  22.687  1.00 50.37           C  
ATOM   1163  CG  PHE A 154      47.890  56.643  22.432  1.00 53.22           C  
ATOM   1164  CD1 PHE A 154      47.087  55.541  22.735  1.00 54.06           C  
ATOM   1165  CD2 PHE A 154      49.150  56.430  21.883  1.00 49.43           C  
ATOM   1166  CE1 PHE A 154      47.533  54.236  22.494  1.00 52.15           C  
ATOM   1167  CE2 PHE A 154      49.613  55.135  21.637  1.00 55.82           C  
ATOM   1168  CZ  PHE A 154      48.801  54.034  21.943  1.00 53.66           C  
ATOM   1169  N   ARG A 155      46.307  60.853  22.112  1.00 50.84           N  
ATOM   1170  CA  ARG A 155      45.813  62.141  22.579  1.00 54.75           C  
ATOM   1171  C   ARG A 155      46.133  63.186  21.540  1.00 55.02           C  
ATOM   1172  O   ARG A 155      47.097  63.053  20.794  1.00 55.40           O  
ATOM   1173  CB  ARG A 155      46.500  62.553  23.888  1.00 50.75           C  
ATOM   1174  CG  ARG A 155      46.486  61.491  24.969  1.00 52.00           C  
ATOM   1175  CD  ARG A 155      45.131  61.338  25.606  1.00 47.84           C  
ATOM   1176  NE  ARG A 155      45.151  61.793  26.993  1.00 61.20           N  
ATOM   1177  CZ  ARG A 155      44.849  63.024  27.385  1.00 58.45           C  
ATOM   1178  NH1 ARG A 155      44.493  63.939  26.497  1.00 62.89           N  
ATOM   1179  NH2 ARG A 155      44.902  63.332  28.671  1.00 66.95           N  
ATOM   1180  N   ASP A 156      45.318  64.230  21.497  1.00 60.17           N  
ATOM   1181  CA  ASP A 156      45.546  65.316  20.559  1.00 59.01           C  
ATOM   1182  C   ASP A 156      46.902  65.887  20.926  1.00 55.25           C  
ATOM   1183  O   ASP A 156      47.216  66.043  22.107  1.00 55.40           O  
ATOM   1184  CB  ASP A 156      44.471  66.393  20.710  1.00 66.77           C  
ATOM   1185  CG  ASP A 156      43.093  65.916  20.276  1.00 74.91           C  
ATOM   1186  OD1 ASP A 156      42.947  65.482  19.106  1.00 72.52           O  
ATOM   1187  OD2 ASP A 156      42.157  65.988  21.111  1.00 79.08           O  
ATOM   1188  N   GLY A 157      47.719  66.181  19.924  1.00 54.92           N  
ATOM   1189  CA  GLY A 157      49.036  66.730  20.210  1.00 55.11           C  
ATOM   1190  C   GLY A 157      50.101  65.765  20.736  1.00 56.94           C  
ATOM   1191  O   GLY A 157      51.193  66.204  21.121  1.00 52.76           O  
ATOM   1192  N   ASP A 158      49.807  64.463  20.758  1.00 52.95           N  
ATOM   1193  CA  ASP A 158      50.784  63.491  21.229  1.00 49.82           C  
ATOM   1194  C   ASP A 158      51.901  63.247  20.196  1.00 54.21           C  
ATOM   1195  O   ASP A 158      52.896  62.572  20.500  1.00 55.38           O  
ATOM   1196  CB  ASP A 158      50.104  62.158  21.614  1.00 49.98           C  
ATOM   1197  CG  ASP A 158      49.476  61.417  20.411  1.00 52.43           C  
ATOM   1198  OD1 ASP A 158      49.661  61.830  19.241  1.00 45.92           O  
ATOM   1199  OD2 ASP A 158      48.792  60.396  20.644  1.00 47.11           O  
ATOM   1200  N   CYS A 159      51.750  63.802  18.990  1.00 54.12           N  
ATOM   1201  CA  CYS A 159      52.756  63.640  17.935  1.00 53.95           C  
ATOM   1202  C   CYS A 159      52.898  62.186  17.483  1.00 51.19           C  
ATOM   1203  O   CYS A 159      53.936  61.792  16.950  1.00 49.45           O  
ATOM   1204  CB  CYS A 159      54.123  64.138  18.415  1.00 52.82           C  
ATOM   1205  SG  CYS A 159      54.263  65.917  18.589  1.00 59.08           S  
ATOM   1206  N   SER A 160      51.858  61.391  17.699  1.00 46.24           N  
ATOM   1207  CA  SER A 160      51.897  59.991  17.309  1.00 52.16           C  
ATOM   1208  C   SER A 160      52.053  59.857  15.796  1.00 51.62           C  
ATOM   1209  O   SER A 160      52.681  58.914  15.315  1.00 58.46           O  
ATOM   1210  CB  SER A 160      50.625  59.273  17.772  1.00 42.64           C  
ATOM   1211  OG  SER A 160      49.497  59.892  17.197  1.00 49.86           O  
ATOM   1212  N   LYS A 161      51.495  60.796  15.042  1.00 47.17           N  
ATOM   1213  CA  LYS A 161      51.613  60.730  13.593  1.00 52.76           C  
ATOM   1214  C   LYS A 161      53.064  60.868  13.132  1.00 50.77           C  
ATOM   1215  O   LYS A 161      53.557  60.061  12.339  1.00 53.13           O  
ATOM   1216  CB  LYS A 161      50.767  61.819  12.924  1.00 53.29           C  
ATOM   1217  CG  LYS A 161      50.969  61.872  11.420  1.00 53.87           C  
ATOM   1218  CD  LYS A 161      50.126  62.934  10.762  1.00 56.08           C  
ATOM   1219  CE  LYS A 161      50.483  63.050   9.292  1.00 55.36           C  
ATOM   1220  NZ  LYS A 161      49.680  64.090   8.612  1.00 59.86           N1+
ATOM   1221  N   GLY A 162      53.739  61.895  13.632  1.00 50.18           N  
ATOM   1222  CA  GLY A 162      55.115  62.123  13.247  1.00 50.68           C  
ATOM   1223  C   GLY A 162      56.015  60.985  13.675  1.00 52.61           C  
ATOM   1224  O   GLY A 162      56.863  60.528  12.903  1.00 53.66           O  
ATOM   1225  N   PHE A 163      55.819  60.513  14.903  1.00 50.77           N  
ATOM   1226  CA  PHE A 163      56.641  59.440  15.439  1.00 49.19           C  
ATOM   1227  C   PHE A 163      56.442  58.130  14.685  1.00 47.18           C  
ATOM   1228  O   PHE A 163      57.395  57.561  14.160  1.00 45.14           O  
ATOM   1229  CB  PHE A 163      56.337  59.245  16.925  1.00 45.96           C  
ATOM   1230  CG  PHE A 163      57.310  58.341  17.636  1.00 40.49           C  
ATOM   1231  CD1 PHE A 163      58.677  58.619  17.620  1.00 40.44           C  
ATOM   1232  CD2 PHE A 163      56.852  57.232  18.355  1.00 40.47           C  
ATOM   1233  CE1 PHE A 163      59.578  57.803  18.319  1.00 43.38           C  
ATOM   1234  CE2 PHE A 163      57.741  56.401  19.062  1.00 36.55           C  
ATOM   1235  CZ  PHE A 163      59.105  56.686  19.045  1.00 39.26           C  
ATOM   1236  N   PHE A 164      55.205  57.659  14.631  1.00 44.90           N  
ATOM   1237  CA  PHE A 164      54.897  56.417  13.947  1.00 43.18           C  
ATOM   1238  C   PHE A 164      55.240  56.434  12.462  1.00 46.10           C  
ATOM   1239  O   PHE A 164      55.787  55.456  11.944  1.00 43.90           O  
ATOM   1240  CB  PHE A 164      53.414  56.072  14.094  1.00 40.10           C  
ATOM   1241  CG  PHE A 164      52.984  55.783  15.497  1.00 38.17           C  
ATOM   1242  CD1 PHE A 164      53.848  55.174  16.395  1.00 39.55           C  
ATOM   1243  CD2 PHE A 164      51.671  56.048  15.900  1.00 33.80           C  
ATOM   1244  CE1 PHE A 164      53.412  54.822  17.678  1.00 38.87           C  
ATOM   1245  CE2 PHE A 164      51.231  55.702  17.170  1.00 37.65           C  
ATOM   1246  CZ  PHE A 164      52.106  55.085  18.062  1.00 37.03           C  
ATOM   1247  N   LEU A 165      54.909  57.526  11.774  1.00 48.23           N  
ATOM   1248  CA  LEU A 165      55.185  57.615  10.338  1.00 49.08           C  
ATOM   1249  C   LEU A 165      56.656  57.812   9.961  1.00 48.55           C  
ATOM   1250  O   LEU A 165      57.126  57.275   8.947  1.00 49.03           O  
ATOM   1251  CB  LEU A 165      54.343  58.719   9.692  1.00 48.43           C  
ATOM   1252  CG  LEU A 165      52.854  58.397   9.567  1.00 55.94           C  
ATOM   1253  CD1 LEU A 165      52.157  59.519   8.825  1.00 57.15           C  
ATOM   1254  CD2 LEU A 165      52.667  57.089   8.832  1.00 57.01           C  
ATOM   1255  N   VAL A 166      57.399  58.580  10.744  1.00 42.92           N  
ATOM   1256  CA  VAL A 166      58.796  58.751  10.380  1.00 43.22           C  
ATOM   1257  C   VAL A 166      59.511  57.421  10.619  1.00 44.54           C  
ATOM   1258  O   VAL A 166      60.424  57.069   9.879  1.00 47.23           O  
ATOM   1259  CB  VAL A 166      59.465  59.890  11.174  1.00 41.85           C  
ATOM   1260  CG1 VAL A 166      60.981  59.767  11.084  1.00 43.07           C  
ATOM   1261  CG2 VAL A 166      59.028  61.236  10.594  1.00 36.70           C  
ATOM   1262  N   SER A 167      59.088  56.682  11.644  1.00 43.24           N  
ATOM   1263  CA  SER A 167      59.677  55.382  11.929  1.00 44.86           C  
ATOM   1264  C   SER A 167      59.328  54.509  10.742  1.00 43.18           C  
ATOM   1265  O   SER A 167      60.168  53.762  10.246  1.00 43.84           O  
ATOM   1266  CB  SER A 167      59.072  54.737  13.181  1.00 43.90           C  
ATOM   1267  OG  SER A 167      59.393  55.451  14.355  1.00 56.29           O  
ATOM   1268  N   LEU A 168      58.081  54.619  10.294  1.00 40.51           N  
ATOM   1269  CA  LEU A 168      57.592  53.822   9.173  1.00 42.17           C  
ATOM   1270  C   LEU A 168      58.401  54.133   7.934  1.00 42.73           C  
ATOM   1271  O   LEU A 168      58.805  53.243   7.190  1.00 44.34           O  
ATOM   1272  CB  LEU A 168      56.118  54.136   8.889  1.00 41.95           C  
ATOM   1273  CG  LEU A 168      55.222  53.094   8.178  1.00 54.08           C  
ATOM   1274  CD1 LEU A 168      54.285  53.830   7.212  1.00 37.67           C  
ATOM   1275  CD2 LEU A 168      56.044  52.054   7.429  1.00 49.82           C  
ATOM   1276  N   LEU A 169      58.648  55.415   7.724  1.00 44.92           N  
ATOM   1277  CA  LEU A 169      59.379  55.840   6.556  1.00 42.99           C  
ATOM   1278  C   LEU A 169      60.834  55.378   6.546  1.00 46.72           C  
ATOM   1279  O   LEU A 169      61.393  55.109   5.477  1.00 44.56           O  
ATOM   1280  CB  LEU A 169      59.274  57.354   6.434  1.00 41.25           C  
ATOM   1281  CG  LEU A 169      57.881  57.816   5.989  1.00 48.36           C  
ATOM   1282  CD1 LEU A 169      57.782  59.337   6.083  1.00 44.37           C  
ATOM   1283  CD2 LEU A 169      57.609  57.355   4.561  1.00 41.55           C  
ATOM   1284  N   VAL A 170      61.448  55.292   7.727  1.00 44.10           N  
ATOM   1285  CA  VAL A 170      62.835  54.850   7.823  1.00 38.60           C  
ATOM   1286  C   VAL A 170      62.855  53.362   7.496  1.00 44.84           C  
ATOM   1287  O   VAL A 170      63.700  52.871   6.736  1.00 44.56           O  
ATOM   1288  CB  VAL A 170      63.383  55.101   9.225  1.00 41.86           C  
ATOM   1289  CG1 VAL A 170      64.627  54.234   9.467  1.00 38.85           C  
ATOM   1290  CG2 VAL A 170      63.707  56.607   9.386  1.00 37.97           C  
ATOM   1291  N   GLU A 171      61.886  52.661   8.062  1.00 42.21           N  
ATOM   1292  CA  GLU A 171      61.716  51.235   7.857  1.00 48.55           C  
ATOM   1293  C   GLU A 171      61.614  50.931   6.356  1.00 51.45           C  
ATOM   1294  O   GLU A 171      62.245  50.007   5.851  1.00 54.00           O  
ATOM   1295  CB  GLU A 171      60.425  50.801   8.547  1.00 55.83           C  
ATOM   1296  CG  GLU A 171      60.174  49.314   8.574  1.00 61.41           C  
ATOM   1297  CD  GLU A 171      60.717  48.661   9.826  1.00 64.94           C  
ATOM   1298  OE1 GLU A 171      61.118  49.390  10.767  1.00 64.18           O  
ATOM   1299  OE2 GLU A 171      60.728  47.413   9.873  1.00 64.16           O  
ATOM   1300  N   ILE A 172      60.814  51.717   5.646  1.00 51.69           N  
ATOM   1301  CA  ILE A 172      60.623  51.521   4.215  1.00 48.12           C  
ATOM   1302  C   ILE A 172      61.854  51.842   3.361  1.00 49.56           C  
ATOM   1303  O   ILE A 172      62.094  51.187   2.342  1.00 54.06           O  
ATOM   1304  CB  ILE A 172      59.393  52.328   3.733  1.00 54.15           C  
ATOM   1305  CG1 ILE A 172      58.121  51.657   4.264  1.00 49.35           C  
ATOM   1306  CG2 ILE A 172      59.344  52.402   2.203  1.00 46.47           C  
ATOM   1307  CD1 ILE A 172      56.882  52.487   4.114  1.00 48.25           C  
ATOM   1308  N   ALA A 173      62.641  52.833   3.764  1.00 45.96           N  
ATOM   1309  CA  ALA A 173      63.850  53.171   3.018  1.00 45.09           C  
ATOM   1310  C   ALA A 173      64.847  52.033   3.180  1.00 52.54           C  
ATOM   1311  O   ALA A 173      65.568  51.688   2.247  1.00 53.08           O  
ATOM   1312  CB  ALA A 173      64.457  54.451   3.541  1.00 38.58           C  
ATOM   1313  N   ALA A 174      64.894  51.455   4.377  1.00 57.11           N  
ATOM   1314  CA  ALA A 174      65.807  50.350   4.636  1.00 61.35           C  
ATOM   1315  C   ALA A 174      65.334  49.098   3.883  1.00 59.86           C  
ATOM   1316  O   ALA A 174      66.134  48.260   3.466  1.00 59.81           O  
ATOM   1317  CB  ALA A 174      65.890  50.082   6.137  1.00 60.36           C  
ATOM   1318  N   ALA A 175      64.028  48.984   3.697  1.00 63.42           N  
ATOM   1319  CA  ALA A 175      63.447  47.848   2.980  1.00 66.87           C  
ATOM   1320  C   ALA A 175      64.054  47.646   1.592  1.00 65.88           C  
ATOM   1321  O   ALA A 175      64.194  46.522   1.124  1.00 71.96           O  
ATOM   1322  CB  ALA A 175      61.938  48.037   2.844  1.00 70.96           C  
ATOM   1323  N   SER A 176      64.398  48.739   0.927  1.00 62.65           N  
ATOM   1324  CA  SER A 176      64.971  48.670  -0.411  1.00 65.00           C  
ATOM   1325  C   SER A 176      66.184  47.758  -0.519  1.00 65.98           C  
ATOM   1326  O   SER A 176      66.453  47.212  -1.586  1.00 67.98           O  
ATOM   1327  CB  SER A 176      65.361  50.065  -0.874  1.00 61.87           C  
ATOM   1328  OG  SER A 176      64.271  50.946  -0.669  1.00 79.14           O  
ATOM   1329  N   ALA A 177      66.922  47.601   0.576  1.00 63.65           N  
ATOM   1330  CA  ALA A 177      68.101  46.750   0.558  1.00 60.42           C  
ATOM   1331  C   ALA A 177      67.743  45.300   0.863  1.00 58.87           C  
ATOM   1332  O   ALA A 177      68.434  44.384   0.427  1.00 61.72           O  
ATOM   1333  CB  ALA A 177      69.101  47.271   1.542  1.00 52.90           C  
ATOM   1334  N   ILE A 178      66.660  45.098   1.610  1.00 55.87           N  
ATOM   1335  CA  ILE A 178      66.209  43.748   1.954  1.00 56.45           C  
ATOM   1336  C   ILE A 178      66.091  42.910   0.678  1.00 58.44           C  
ATOM   1337  O   ILE A 178      66.352  41.699   0.682  1.00 55.95           O  
ATOM   1338  CB  ILE A 178      64.820  43.762   2.661  1.00 59.27           C  
ATOM   1339  CG1 ILE A 178      64.894  44.533   3.986  1.00 61.07           C  
ATOM   1340  CG2 ILE A 178      64.338  42.343   2.900  1.00 54.66           C  
ATOM   1341  CD1 ILE A 178      65.882  43.961   4.966  1.00 69.86           C  
ATOM   1342  N   LYS A 179      65.712  43.553  -0.425  1.00 59.34           N  
ATOM   1343  CA  LYS A 179      65.552  42.816  -1.673  1.00 58.48           C  
ATOM   1344  C   LYS A 179      66.849  42.426  -2.377  1.00 59.78           C  
ATOM   1345  O   LYS A 179      66.831  41.664  -3.343  1.00 59.26           O  
ATOM   1346  CB  LYS A 179      64.617  43.570  -2.640  1.00 59.27           C  
ATOM   1347  CG  LYS A 179      65.170  44.845  -3.237  1.00 66.68           C  
ATOM   1348  CD  LYS A 179      64.035  45.690  -3.809  1.00 73.00           C  
ATOM   1349  CE  LYS A 179      64.505  47.087  -4.180  1.00 77.27           C  
ATOM   1350  NZ  LYS A 179      63.366  48.054  -4.249  1.00 84.23           N1+
ATOM   1351  N   VAL A 180      67.985  42.920  -1.904  1.00 57.57           N  
ATOM   1352  CA  VAL A 180      69.235  42.544  -2.550  1.00 54.92           C  
ATOM   1353  C   VAL A 180      69.929  41.419  -1.761  1.00 54.01           C  
ATOM   1354  O   VAL A 180      70.890  40.814  -2.247  1.00 54.85           O  
ATOM   1355  CB  VAL A 180      70.178  43.775  -2.708  1.00 52.43           C  
ATOM   1356  CG1 VAL A 180      69.397  45.053  -2.440  1.00 60.45           C  
ATOM   1357  CG2 VAL A 180      71.391  43.673  -1.789  1.00 53.87           C  
ATOM   1358  N   ILE A 181      69.416  41.120  -0.565  1.00 53.36           N  
ATOM   1359  CA  ILE A 181      69.976  40.070   0.296  1.00 53.32           C  
ATOM   1360  C   ILE A 181      70.225  38.777  -0.476  1.00 52.33           C  
ATOM   1361  O   ILE A 181      71.290  38.178  -0.375  1.00 53.27           O  
ATOM   1362  CB  ILE A 181      69.037  39.738   1.505  1.00 59.08           C  
ATOM   1363  CG1 ILE A 181      68.970  40.910   2.505  1.00 58.93           C  
ATOM   1364  CG2 ILE A 181      69.517  38.466   2.191  1.00 57.49           C  
ATOM   1365  CD1 ILE A 181      70.142  41.863   2.456  1.00 69.75           C  
ATOM   1366  N   PRO A 182      69.227  38.322  -1.240  1.00 52.38           N  
ATOM   1367  CA  PRO A 182      69.374  37.089  -2.022  1.00 52.88           C  
ATOM   1368  C   PRO A 182      70.570  37.183  -2.974  1.00 53.60           C  
ATOM   1369  O   PRO A 182      71.369  36.242  -3.104  1.00 48.74           O  
ATOM   1370  CB  PRO A 182      68.047  37.001  -2.770  1.00 55.15           C  
ATOM   1371  CG  PRO A 182      67.080  37.654  -1.798  1.00 52.85           C  
ATOM   1372  CD  PRO A 182      67.855  38.860  -1.338  1.00 49.99           C  
ATOM   1373  N   THR A 183      70.687  38.331  -3.637  1.00 50.39           N  
ATOM   1374  CA  THR A 183      71.786  38.539  -4.563  1.00 47.90           C  
ATOM   1375  C   THR A 183      73.103  38.316  -3.820  1.00 48.43           C  
ATOM   1376  O   THR A 183      74.002  37.647  -4.337  1.00 48.85           O  
ATOM   1377  CB  THR A 183      71.710  39.954  -5.185  1.00 45.57           C  
ATOM   1378  OG1 THR A 183      70.479  40.074  -5.901  1.00 51.58           O  
ATOM   1379  CG2 THR A 183      72.827  40.183  -6.163  1.00 41.47           C  
ATOM   1380  N   VAL A 184      73.204  38.843  -2.599  1.00 45.18           N  
ATOM   1381  CA  VAL A 184      74.412  38.670  -1.795  1.00 44.49           C  
ATOM   1382  C   VAL A 184      74.769  37.194  -1.574  1.00 47.62           C  
ATOM   1383  O   VAL A 184      75.907  36.771  -1.806  1.00 49.24           O  
ATOM   1384  CB  VAL A 184      74.271  39.360  -0.418  1.00 41.05           C  
ATOM   1385  CG1 VAL A 184      75.496  39.067   0.470  1.00 40.39           C  
ATOM   1386  CG2 VAL A 184      74.161  40.853  -0.618  1.00 41.64           C  
ATOM   1387  N   PHE A 185      73.803  36.392  -1.144  1.00 50.30           N  
ATOM   1388  CA  PHE A 185      74.100  34.988  -0.897  1.00 51.44           C  
ATOM   1389  C   PHE A 185      74.356  34.170  -2.139  1.00 50.01           C  
ATOM   1390  O   PHE A 185      75.154  33.243  -2.107  1.00 52.31           O  
ATOM   1391  CB  PHE A 185      72.997  34.352  -0.057  1.00 53.36           C  
ATOM   1392  CG  PHE A 185      73.003  34.815   1.369  1.00 53.82           C  
ATOM   1393  CD1 PHE A 185      74.141  34.662   2.149  1.00 52.89           C  
ATOM   1394  CD2 PHE A 185      71.895  35.445   1.921  1.00 55.69           C  
ATOM   1395  CE1 PHE A 185      74.179  35.135   3.457  1.00 58.83           C  
ATOM   1396  CE2 PHE A 185      71.924  35.918   3.231  1.00 59.12           C  
ATOM   1397  CZ  PHE A 185      73.066  35.764   3.996  1.00 55.34           C  
ATOM   1398  N   LYS A 186      73.687  34.510  -3.231  1.00 53.74           N  
ATOM   1399  CA  LYS A 186      73.890  33.792  -4.483  1.00 58.96           C  
ATOM   1400  C   LYS A 186      75.320  34.081  -4.932  1.00 57.24           C  
ATOM   1401  O   LYS A 186      76.101  33.166  -5.164  1.00 61.82           O  
ATOM   1402  CB  LYS A 186      72.889  34.273  -5.547  1.00 64.28           C  
ATOM   1403  CG  LYS A 186      72.860  33.456  -6.844  1.00 68.64           C  
ATOM   1404  CD  LYS A 186      71.619  32.559  -6.950  1.00 73.73           C  
ATOM   1405  CE  LYS A 186      71.574  31.506  -5.833  1.00 79.49           C  
ATOM   1406  NZ  LYS A 186      70.348  30.648  -5.882  1.00 70.60           N1+
ATOM   1407  N   ALA A 187      75.668  35.359  -5.032  1.00 56.27           N  
ATOM   1408  CA  ALA A 187      77.011  35.741  -5.458  1.00 56.40           C  
ATOM   1409  C   ALA A 187      78.102  35.052  -4.655  1.00 55.25           C  
ATOM   1410  O   ALA A 187      79.134  34.687  -5.193  1.00 56.99           O  
ATOM   1411  CB  ALA A 187      77.183  37.241  -5.362  1.00 52.50           C  
ATOM   1412  N   MET A 188      77.890  34.874  -3.362  1.00 56.60           N  
ATOM   1413  CA  MET A 188      78.912  34.224  -2.553  1.00 56.49           C  
ATOM   1414  C   MET A 188      79.148  32.767  -2.939  1.00 58.93           C  
ATOM   1415  O   MET A 188      80.291  32.343  -3.059  1.00 56.92           O  
ATOM   1416  CB  MET A 188      78.552  34.300  -1.075  1.00 54.12           C  
ATOM   1417  CG  MET A 188      78.806  35.651  -0.451  1.00 57.11           C  
ATOM   1418  SD  MET A 188      78.052  35.763   1.186  1.00 61.07           S  
ATOM   1419  CE  MET A 188      78.859  34.452   2.012  1.00 60.84           C  
ATOM   1420  N   GLN A 189      78.087  31.987  -3.131  1.00 59.36           N  
ATOM   1421  CA  GLN A 189      78.292  30.588  -3.487  1.00 65.01           C  
ATOM   1422  C   GLN A 189      78.654  30.410  -4.957  1.00 65.76           C  
ATOM   1423  O   GLN A 189      79.380  29.486  -5.303  1.00 65.65           O  
ATOM   1424  CB  GLN A 189      77.064  29.753  -3.149  1.00 67.85           C  
ATOM   1425  CG  GLN A 189      75.852  30.086  -3.971  1.00 80.43           C  
ATOM   1426  CD  GLN A 189      74.988  28.865  -4.234  1.00 89.52           C  
ATOM   1427  OE1 GLN A 189      74.791  28.024  -3.351  1.00 91.02           O  
ATOM   1428  NE2 GLN A 189      74.457  28.766  -5.451  1.00 92.74           N  
ATOM   1429  N   MET A 190      78.144  31.289  -5.818  1.00 67.88           N  
ATOM   1430  CA  MET A 190      78.456  31.239  -7.248  1.00 63.99           C  
ATOM   1431  C   MET A 190      79.824  31.868  -7.481  1.00 63.22           C  
ATOM   1432  O   MET A 190      80.318  31.901  -8.607  1.00 64.88           O  
ATOM   1433  CB  MET A 190      77.407  32.003  -8.072  1.00 70.50           C  
ATOM   1434  CG  MET A 190      76.083  31.270  -8.228  1.00 73.54           C  
ATOM   1435  SD  MET A 190      76.388  29.486  -8.189  1.00 95.79           S  
ATOM   1436  CE  MET A 190      75.268  28.839  -9.482  1.00 93.21           C  
ATOM   1437  N   GLN A 191      80.410  32.386  -6.404  1.00 58.08           N  
ATOM   1438  CA  GLN A 191      81.718  33.032  -6.431  1.00 59.28           C  
ATOM   1439  C   GLN A 191      81.816  34.249  -7.365  1.00 56.46           C  
ATOM   1440  O   GLN A 191      82.890  34.577  -7.881  1.00 61.01           O  
ATOM   1441  CB  GLN A 191      82.786  32.007  -6.774  1.00 60.68           C  
ATOM   1442  CG  GLN A 191      84.025  32.129  -5.878  1.00 74.68           C  
ATOM   1443  CD  GLN A 191      83.761  31.691  -4.438  1.00 78.54           C  
ATOM   1444  OE1 GLN A 191      83.267  30.590  -4.205  1.00 81.09           O  
ATOM   1445  NE2 GLN A 191      84.095  32.547  -3.473  1.00 86.49           N  
ATOM   1446  N   GLU A 192      80.683  34.917  -7.565  1.00 56.51           N  
ATOM   1447  CA  GLU A 192      80.604  36.113  -8.397  1.00 59.25           C  
ATOM   1448  C   GLU A 192      81.051  37.344  -7.608  1.00 54.57           C  
ATOM   1449  O   GLU A 192      80.235  38.046  -7.016  1.00 58.00           O  
ATOM   1450  CB  GLU A 192      79.168  36.308  -8.898  1.00 65.61           C  
ATOM   1451  CG  GLU A 192      78.750  35.322  -9.969  1.00 75.59           C  
ATOM   1452  CD  GLU A 192      79.505  35.542 -11.270  1.00 88.06           C  
ATOM   1453  OE1 GLU A 192      79.424  36.660 -11.829  1.00 94.03           O  
ATOM   1454  OE2 GLU A 192      80.183  34.601 -11.733  1.00 90.73           O  
ATOM   1455  N   ARG A 193      82.351  37.598  -7.602  1.00 51.07           N  
ATOM   1456  CA  ARG A 193      82.911  38.749  -6.897  1.00 51.01           C  
ATOM   1457  C   ARG A 193      82.347  40.121  -7.287  1.00 52.02           C  
ATOM   1458  O   ARG A 193      82.048  40.932  -6.409  1.00 58.11           O  
ATOM   1459  CB  ARG A 193      84.430  38.762  -7.075  1.00 41.09           C  
ATOM   1460  CG  ARG A 193      85.157  39.888  -6.378  1.00 43.73           C  
ATOM   1461  CD  ARG A 193      85.262  41.160  -7.221  1.00 41.98           C  
ATOM   1462  NE  ARG A 193      86.193  42.091  -6.590  1.00 35.26           N  
ATOM   1463  CZ  ARG A 193      86.329  43.363  -6.943  1.00 45.64           C  
ATOM   1464  NH1 ARG A 193      85.588  43.848  -7.935  1.00 45.56           N  
ATOM   1465  NH2 ARG A 193      87.181  44.156  -6.288  1.00 38.30           N  
ATOM   1466  N   ASP A 194      82.205  40.401  -8.583  1.00 50.48           N  
ATOM   1467  CA  ASP A 194      81.697  41.714  -8.978  1.00 47.45           C  
ATOM   1468  C   ASP A 194      80.249  41.931  -8.547  1.00 47.23           C  
ATOM   1469  O   ASP A 194      79.857  43.039  -8.154  1.00 44.68           O  
ATOM   1470  CB  ASP A 194      81.826  41.918 -10.484  1.00 46.62           C  
ATOM   1471  CG  ASP A 194      83.272  41.947 -10.944  1.00 57.00           C  
ATOM   1472  OD1 ASP A 194      84.138  42.381 -10.138  1.00 55.84           O  
ATOM   1473  OD2 ASP A 194      83.532  41.547 -12.110  1.00 47.81           O  
ATOM   1474  N   THR A 195      79.454  40.869  -8.615  1.00 43.86           N  
ATOM   1475  CA  THR A 195      78.057  40.954  -8.221  1.00 47.87           C  
ATOM   1476  C   THR A 195      77.943  41.264  -6.724  1.00 47.19           C  
ATOM   1477  O   THR A 195      77.157  42.121  -6.307  1.00 49.28           O  
ATOM   1478  CB  THR A 195      77.336  39.638  -8.544  1.00 47.98           C  
ATOM   1479  OG1 THR A 195      77.399  39.418  -9.954  1.00 51.27           O  
ATOM   1480  CG2 THR A 195      75.873  39.686  -8.125  1.00 44.69           C  
ATOM   1481  N   LEU A 196      78.752  40.575  -5.928  1.00 46.30           N  
ATOM   1482  CA  LEU A 196      78.754  40.743  -4.483  1.00 44.66           C  
ATOM   1483  C   LEU A 196      79.075  42.179  -4.105  1.00 44.07           C  
ATOM   1484  O   LEU A 196      78.446  42.755  -3.216  1.00 45.85           O  
ATOM   1485  CB  LEU A 196      79.794  39.826  -3.850  1.00 40.76           C  
ATOM   1486  CG  LEU A 196      79.510  39.325  -2.427  1.00 53.38           C  
ATOM   1487  CD1 LEU A 196      80.839  39.154  -1.723  1.00 52.52           C  
ATOM   1488  CD2 LEU A 196      78.631  40.298  -1.632  1.00 52.14           C  
ATOM   1489  N   LEU A 197      80.076  42.744  -4.768  1.00 46.95           N  
ATOM   1490  CA  LEU A 197      80.487  44.113  -4.504  1.00 45.80           C  
ATOM   1491  C   LEU A 197      79.347  45.084  -4.837  1.00 49.87           C  
ATOM   1492  O   LEU A 197      79.040  45.980  -4.047  1.00 55.88           O  
ATOM   1493  CB  LEU A 197      81.727  44.446  -5.332  1.00 48.84           C  
ATOM   1494  CG  LEU A 197      82.317  45.855  -5.216  1.00 52.61           C  
ATOM   1495  CD1 LEU A 197      82.850  46.086  -3.820  1.00 56.12           C  
ATOM   1496  CD2 LEU A 197      83.449  45.999  -6.205  1.00 57.79           C  
ATOM   1497  N   LYS A 198      78.715  44.895  -5.996  1.00 45.04           N  
ATOM   1498  CA  LYS A 198      77.624  45.757  -6.426  1.00 46.67           C  
ATOM   1499  C   LYS A 198      76.472  45.704  -5.423  1.00 47.52           C  
ATOM   1500  O   LYS A 198      75.838  46.729  -5.120  1.00 45.80           O  
ATOM   1501  CB  LYS A 198      77.131  45.321  -7.803  1.00 46.48           C  
ATOM   1502  CG  LYS A 198      76.132  46.265  -8.438  1.00 60.08           C  
ATOM   1503  CD  LYS A 198      75.567  45.670  -9.726  1.00 67.66           C  
ATOM   1504  CE  LYS A 198      74.523  46.578 -10.357  1.00 72.19           C  
ATOM   1505  NZ  LYS A 198      73.907  45.922 -11.542  1.00 76.39           N1+
ATOM   1506  N   ALA A 199      76.216  44.499  -4.908  1.00 45.00           N  
ATOM   1507  CA  ALA A 199      75.146  44.273  -3.933  1.00 38.83           C  
ATOM   1508  C   ALA A 199      75.442  44.980  -2.622  1.00 39.57           C  
ATOM   1509  O   ALA A 199      74.588  45.678  -2.087  1.00 43.83           O  
ATOM   1510  CB  ALA A 199      74.949  42.771  -3.691  1.00 36.28           C  
ATOM   1511  N   LEU A 200      76.652  44.802  -2.103  1.00 39.23           N  
ATOM   1512  CA  LEU A 200      77.018  45.450  -0.859  1.00 42.78           C  
ATOM   1513  C   LEU A 200      76.924  46.968  -0.967  1.00 48.03           C  
ATOM   1514  O   LEU A 200      76.438  47.631  -0.049  1.00 52.90           O  
ATOM   1515  CB  LEU A 200      78.430  45.047  -0.444  1.00 37.99           C  
ATOM   1516  CG  LEU A 200      78.626  43.585  -0.005  1.00 45.77           C  
ATOM   1517  CD1 LEU A 200      80.074  43.401   0.394  1.00 42.80           C  
ATOM   1518  CD2 LEU A 200      77.732  43.224   1.170  1.00 32.49           C  
ATOM   1519  N   LEU A 201      77.388  47.529  -2.080  1.00 49.30           N  
ATOM   1520  CA  LEU A 201      77.333  48.983  -2.246  1.00 47.85           C  
ATOM   1521  C   LEU A 201      75.893  49.479  -2.310  1.00 47.45           C  
ATOM   1522  O   LEU A 201      75.595  50.587  -1.859  1.00 43.68           O  
ATOM   1523  CB  LEU A 201      78.092  49.415  -3.505  1.00 41.28           C  
ATOM   1524  CG  LEU A 201      79.610  49.249  -3.386  1.00 51.19           C  
ATOM   1525  CD1 LEU A 201      80.279  49.645  -4.686  1.00 50.32           C  
ATOM   1526  CD2 LEU A 201      80.129  50.103  -2.222  1.00 48.40           C  
ATOM   1527  N   GLU A 202      75.011  48.654  -2.876  1.00 46.56           N  
ATOM   1528  CA  GLU A 202      73.595  48.988  -2.981  1.00 49.01           C  
ATOM   1529  C   GLU A 202      72.981  49.014  -1.575  1.00 50.48           C  
ATOM   1530  O   GLU A 202      72.235  49.929  -1.234  1.00 50.68           O  
ATOM   1531  CB  GLU A 202      72.877  47.956  -3.855  1.00 51.93           C  
ATOM   1532  CG  GLU A 202      71.355  47.983  -3.765  1.00 66.74           C  
ATOM   1533  CD  GLU A 202      70.743  49.287  -4.263  1.00 76.63           C  
ATOM   1534  OE1 GLU A 202      71.491  50.117  -4.834  1.00 78.82           O  
ATOM   1535  OE2 GLU A 202      69.512  49.476  -4.088  1.00 76.08           O  
ATOM   1536  N   ILE A 203      73.297  48.010  -0.760  1.00 46.20           N  
ATOM   1537  CA  ILE A 203      72.778  47.974   0.592  1.00 43.93           C  
ATOM   1538  C   ILE A 203      73.268  49.228   1.315  1.00 45.09           C  
ATOM   1539  O   ILE A 203      72.488  49.939   1.939  1.00 45.30           O  
ATOM   1540  CB  ILE A 203      73.259  46.716   1.336  1.00 46.95           C  
ATOM   1541  CG1 ILE A 203      72.606  45.479   0.719  1.00 40.10           C  
ATOM   1542  CG2 ILE A 203      72.910  46.812   2.826  1.00 42.48           C  
ATOM   1543  CD1 ILE A 203      73.164  44.187   1.238  1.00 45.36           C  
ATOM   1544  N   ALA A 204      74.559  49.517   1.211  1.00 43.06           N  
ATOM   1545  CA  ALA A 204      75.104  50.696   1.871  1.00 48.00           C  
ATOM   1546  C   ALA A 204      74.377  51.968   1.447  1.00 50.70           C  
ATOM   1547  O   ALA A 204      74.141  52.851   2.260  1.00 51.96           O  
ATOM   1548  CB  ALA A 204      76.582  50.825   1.573  1.00 49.46           C  
ATOM   1549  N   SER A 205      74.018  52.061   0.173  1.00 53.12           N  
ATOM   1550  CA  SER A 205      73.333  53.242  -0.329  1.00 55.71           C  
ATOM   1551  C   SER A 205      71.946  53.404   0.289  1.00 52.64           C  
ATOM   1552  O   SER A 205      71.525  54.519   0.609  1.00 57.85           O  
ATOM   1553  CB  SER A 205      73.213  53.173  -1.852  1.00 60.66           C  
ATOM   1554  OG  SER A 205      72.527  54.311  -2.354  1.00 72.41           O  
ATOM   1555  N   CYS A 206      71.241  52.292   0.455  1.00 48.48           N  
ATOM   1556  CA  CYS A 206      69.905  52.318   1.039  1.00 54.80           C  
ATOM   1557  C   CYS A 206      69.929  52.734   2.504  1.00 53.34           C  
ATOM   1558  O   CYS A 206      69.039  53.451   2.961  1.00 58.89           O  
ATOM   1559  CB  CYS A 206      69.237  50.945   0.902  1.00 54.97           C  
ATOM   1560  SG  CYS A 206      68.916  50.477  -0.817  1.00 68.05           S  
ATOM   1561  N   LEU A 207      70.948  52.286   3.234  1.00 48.86           N  
ATOM   1562  CA  LEU A 207      71.073  52.618   4.642  1.00 48.00           C  
ATOM   1563  C   LEU A 207      71.464  54.081   4.770  1.00 50.78           C  
ATOM   1564  O   LEU A 207      71.050  54.759   5.712  1.00 48.94           O  
ATOM   1565  CB  LEU A 207      72.104  51.700   5.333  1.00 45.81           C  
ATOM   1566  CG  LEU A 207      71.684  50.220   5.423  1.00 44.42           C  
ATOM   1567  CD1 LEU A 207      72.787  49.399   6.055  1.00 50.92           C  
ATOM   1568  CD2 LEU A 207      70.393  50.079   6.231  1.00 48.82           C  
ATOM   1569  N   GLU A 208      72.246  54.580   3.817  1.00 48.30           N  
ATOM   1570  CA  GLU A 208      72.640  55.977   3.863  1.00 52.12           C  
ATOM   1571  C   GLU A 208      71.417  56.858   3.584  1.00 52.66           C  
ATOM   1572  O   GLU A 208      71.309  57.950   4.128  1.00 56.60           O  
ATOM   1573  CB  GLU A 208      73.762  56.248   2.862  1.00 52.15           C  
ATOM   1574  CG  GLU A 208      75.053  55.485   3.191  1.00 60.76           C  
ATOM   1575  CD  GLU A 208      76.051  55.414   2.028  1.00 71.21           C  
ATOM   1576  OE1 GLU A 208      75.627  55.534   0.850  1.00 80.48           O  
ATOM   1577  OE2 GLU A 208      77.260  55.211   2.289  1.00 68.90           O  
ATOM   1578  N   LYS A 209      70.486  56.374   2.765  1.00 51.06           N  
ATOM   1579  CA  LYS A 209      69.268  57.132   2.458  1.00 56.16           C  
ATOM   1580  C   LYS A 209      68.301  57.146   3.630  1.00 55.25           C  
ATOM   1581  O   LYS A 209      67.593  58.129   3.851  1.00 59.52           O  
ATOM   1582  CB  LYS A 209      68.544  56.535   1.251  1.00 59.82           C  
ATOM   1583  CG  LYS A 209      69.366  56.595  -0.016  1.00 73.76           C  
ATOM   1584  CD  LYS A 209      68.616  56.048  -1.220  1.00 79.56           C  
ATOM   1585  CE  LYS A 209      69.504  56.090  -2.459  1.00 82.81           C  
ATOM   1586  NZ  LYS A 209      68.801  55.556  -3.654  1.00 88.63           N1+
ATOM   1587  N   ALA A 210      68.257  56.039   4.364  1.00 52.72           N  
ATOM   1588  CA  ALA A 210      67.381  55.923   5.513  1.00 47.39           C  
ATOM   1589  C   ALA A 210      67.764  56.982   6.538  1.00 48.54           C  
ATOM   1590  O   ALA A 210      66.908  57.479   7.269  1.00 47.87           O  
ATOM   1591  CB  ALA A 210      67.497  54.530   6.121  1.00 41.47           C  
ATOM   1592  N   LEU A 211      69.048  57.329   6.580  1.00 46.11           N  
ATOM   1593  CA  LEU A 211      69.531  58.321   7.524  1.00 54.04           C  
ATOM   1594  C   LEU A 211      68.935  59.689   7.214  1.00 56.66           C  
ATOM   1595  O   LEU A 211      68.632  60.474   8.114  1.00 57.59           O  
ATOM   1596  CB  LEU A 211      71.061  58.382   7.496  1.00 47.56           C  
ATOM   1597  CG  LEU A 211      71.673  59.448   8.414  1.00 56.01           C  
ATOM   1598  CD1 LEU A 211      71.149  59.306   9.827  1.00 55.25           C  
ATOM   1599  CD2 LEU A 211      73.173  59.318   8.409  1.00 53.01           C  
ATOM   1600  N   GLN A 212      68.759  59.969   5.933  1.00 61.46           N  
ATOM   1601  CA  GLN A 212      68.191  61.244   5.503  1.00 63.42           C  
ATOM   1602  C   GLN A 212      66.752  61.335   5.988  1.00 60.30           C  
ATOM   1603  O   GLN A 212      66.332  62.330   6.575  1.00 58.88           O  
ATOM   1604  CB  GLN A 212      68.240  61.335   3.977  1.00 71.65           C  
ATOM   1605  CG  GLN A 212      68.973  62.554   3.493  1.00 81.40           C  
ATOM   1606  CD  GLN A 212      70.284  62.750   4.233  1.00 85.98           C  
ATOM   1607  OE1 GLN A 212      70.621  63.867   4.626  1.00 87.23           O  
ATOM   1608  NE2 GLN A 212      71.033  61.663   4.425  1.00 79.07           N  
ATOM   1609  N   VAL A 213      66.004  60.273   5.720  1.00 56.31           N  
ATOM   1610  CA  VAL A 213      64.610  60.152   6.118  1.00 50.54           C  
ATOM   1611  C   VAL A 213      64.442  60.469   7.607  1.00 49.01           C  
ATOM   1612  O   VAL A 213      63.536  61.181   8.023  1.00 48.03           O  
ATOM   1613  CB  VAL A 213      64.147  58.715   5.851  1.00 46.99           C  
ATOM   1614  CG1 VAL A 213      62.745  58.498   6.374  1.00 50.00           C  
ATOM   1615  CG2 VAL A 213      64.236  58.432   4.365  1.00 54.75           C  
ATOM   1616  N   PHE A 214      65.341  59.911   8.397  1.00 51.98           N  
ATOM   1617  CA  PHE A 214      65.371  60.061   9.842  1.00 52.08           C  
ATOM   1618  C   PHE A 214      65.336  61.528  10.278  1.00 51.25           C  
ATOM   1619  O   PHE A 214      64.870  61.851  11.369  1.00 51.46           O  
ATOM   1620  CB  PHE A 214      66.650  59.399  10.349  1.00 59.11           C  
ATOM   1621  CG  PHE A 214      66.499  58.703  11.649  1.00 59.37           C  
ATOM   1622  CD1 PHE A 214      65.999  59.378  12.748  1.00 61.33           C  
ATOM   1623  CD2 PHE A 214      66.914  57.383  11.794  1.00 64.94           C  
ATOM   1624  CE1 PHE A 214      65.917  58.763  13.982  1.00 65.37           C  
ATOM   1625  CE2 PHE A 214      66.840  56.752  13.023  1.00 67.57           C  
ATOM   1626  CZ  PHE A 214      66.340  57.450  14.124  1.00 69.97           C  
ATOM   1627  N   HIS A 215      65.839  62.411   9.425  1.00 51.03           N  
ATOM   1628  CA  HIS A 215      65.881  63.847   9.712  1.00 52.06           C  
ATOM   1629  C   HIS A 215      64.519  64.494   9.964  1.00 52.18           C  
ATOM   1630  O   HIS A 215      64.407  65.470  10.704  1.00 51.14           O  
ATOM   1631  CB  HIS A 215      66.572  64.582   8.557  1.00 54.79           C  
ATOM   1632  CG  HIS A 215      68.053  64.383   8.519  1.00 62.94           C  
ATOM   1633  ND1 HIS A 215      68.693  63.414   9.263  1.00 66.92           N  
ATOM   1634  CD2 HIS A 215      69.023  65.033   7.833  1.00 66.58           C  
ATOM   1635  CE1 HIS A 215      69.994  63.477   9.040  1.00 69.12           C  
ATOM   1636  NE2 HIS A 215      70.219  64.451   8.176  1.00 71.13           N  
ATOM   1637  N   GLN A 216      63.485  63.949   9.335  1.00 55.45           N  
ATOM   1638  CA  GLN A 216      62.134  64.473   9.460  1.00 53.30           C  
ATOM   1639  C   GLN A 216      61.611  64.416  10.879  1.00 53.83           C  
ATOM   1640  O   GLN A 216      60.693  65.147  11.251  1.00 53.41           O  
ATOM   1641  CB  GLN A 216      61.192  63.685   8.563  1.00 49.36           C  
ATOM   1642  CG  GLN A 216      61.650  63.616   7.139  1.00 58.30           C  
ATOM   1643  CD  GLN A 216      60.753  62.742   6.310  1.00 60.39           C  
ATOM   1644  OE1 GLN A 216      59.597  63.081   6.061  1.00 62.68           O  
ATOM   1645  NE2 GLN A 216      61.276  61.600   5.882  1.00 63.43           N  
ATOM   1646  N   ILE A 217      62.193  63.541  11.677  1.00 52.87           N  
ATOM   1647  CA  ILE A 217      61.741  63.390  13.040  1.00 54.11           C  
ATOM   1648  C   ILE A 217      61.688  64.736  13.777  1.00 54.77           C  
ATOM   1649  O   ILE A 217      60.801  64.959  14.613  1.00 56.54           O  
ATOM   1650  CB  ILE A 217      62.633  62.370  13.777  1.00 55.19           C  
ATOM   1651  CG1 ILE A 217      61.873  61.769  14.950  1.00 53.94           C  
ATOM   1652  CG2 ILE A 217      63.914  63.036  14.246  1.00 61.64           C  
ATOM   1653  CD1 ILE A 217      61.835  62.674  16.143  1.00 51.67           C  
ATOM   1654  N   HIS A 218      62.605  65.644  13.447  1.00 51.98           N  
ATOM   1655  CA  HIS A 218      62.641  66.958  14.095  1.00 52.16           C  
ATOM   1656  C   HIS A 218      61.488  67.848  13.660  1.00 52.52           C  
ATOM   1657  O   HIS A 218      61.054  68.724  14.408  1.00 50.70           O  
ATOM   1658  CB  HIS A 218      63.939  67.681  13.769  1.00 52.15           C  
ATOM   1659  CG  HIS A 218      65.158  67.035  14.344  1.00 61.69           C  
ATOM   1660  ND1 HIS A 218      65.428  67.024  15.698  1.00 63.78           N  
ATOM   1661  CD2 HIS A 218      66.183  66.381  13.747  1.00 59.19           C  
ATOM   1662  CE1 HIS A 218      66.569  66.390  15.910  1.00 62.88           C  
ATOM   1663  NE2 HIS A 218      67.046  65.990  14.743  1.00 60.02           N  
ATOM   1664  N   ASP A 219      60.995  67.610  12.449  1.00 54.50           N  
ATOM   1665  CA  ASP A 219      59.909  68.405  11.880  1.00 58.64           C  
ATOM   1666  C   ASP A 219      58.505  67.995  12.277  1.00 60.33           C  
ATOM   1667  O   ASP A 219      57.549  68.751  12.062  1.00 62.87           O  
ATOM   1668  CB  ASP A 219      59.979  68.383  10.348  1.00 59.21           C  
ATOM   1669  CG  ASP A 219      61.304  68.869   9.828  1.00 73.81           C  
ATOM   1670  OD1 ASP A 219      61.853  69.828  10.426  1.00 77.87           O  
ATOM   1671  OD2 ASP A 219      61.792  68.305   8.821  1.00 78.06           O  
ATOM   1672  N   HIS A 220      58.357  66.813  12.857  1.00 55.97           N  
ATOM   1673  CA  HIS A 220      57.022  66.355  13.180  1.00 49.36           C  
ATOM   1674  C   HIS A 220      56.828  65.880  14.603  1.00 50.93           C  
ATOM   1675  O   HIS A 220      55.741  65.429  14.982  1.00 55.31           O  
ATOM   1676  CB  HIS A 220      56.653  65.244  12.207  1.00 55.01           C  
ATOM   1677  CG  HIS A 220      56.930  65.585  10.775  1.00 53.57           C  
ATOM   1678  ND1 HIS A 220      56.346  66.660  10.141  1.00 54.70           N  
ATOM   1679  CD2 HIS A 220      57.720  64.989   9.852  1.00 55.23           C  
ATOM   1680  CE1 HIS A 220      56.764  66.710   8.889  1.00 57.46           C  
ATOM   1681  NE2 HIS A 220      57.599  65.706   8.688  1.00 55.76           N  
ATOM   1682  N   VAL A 221      57.879  65.969  15.400  1.00 48.28           N  
ATOM   1683  CA  VAL A 221      57.767  65.532  16.773  1.00 48.05           C  
ATOM   1684  C   VAL A 221      58.361  66.594  17.682  1.00 44.59           C  
ATOM   1685  O   VAL A 221      59.481  67.054  17.481  1.00 46.51           O  
ATOM   1686  CB  VAL A 221      58.489  64.175  16.995  1.00 44.85           C  
ATOM   1687  CG1 VAL A 221      58.267  63.700  18.424  1.00 44.91           C  
ATOM   1688  CG2 VAL A 221      57.960  63.136  16.018  1.00 46.01           C  
ATOM   1689  N   ASN A 222      57.585  66.996  18.673  1.00 44.67           N  
ATOM   1690  CA  ASN A 222      58.031  67.985  19.626  1.00 47.45           C  
ATOM   1691  C   ASN A 222      58.502  67.232  20.884  1.00 43.09           C  
ATOM   1692  O   ASN A 222      57.816  66.345  21.391  1.00 46.26           O  
ATOM   1693  CB  ASN A 222      56.871  68.963  19.922  1.00 51.41           C  
ATOM   1694  CG  ASN A 222      56.858  69.447  21.361  1.00 64.43           C  
ATOM   1695  OD1 ASN A 222      56.081  68.962  22.189  1.00 67.46           O  
ATOM   1696  ND2 ASN A 222      57.730  70.402  21.671  1.00 64.58           N  
ATOM   1697  N   PRO A 223      59.703  67.558  21.375  1.00 44.97           N  
ATOM   1698  CA  PRO A 223      60.284  66.931  22.568  1.00 47.76           C  
ATOM   1699  C   PRO A 223      59.363  66.786  23.781  1.00 49.46           C  
ATOM   1700  O   PRO A 223      59.241  65.690  24.339  1.00 48.30           O  
ATOM   1701  CB  PRO A 223      61.486  67.816  22.864  1.00 45.10           C  
ATOM   1702  CG  PRO A 223      61.963  68.131  21.476  1.00 54.32           C  
ATOM   1703  CD  PRO A 223      60.680  68.450  20.723  1.00 42.01           C  
ATOM   1704  N   LYS A 224      58.713  67.869  24.202  1.00 55.10           N  
ATOM   1705  CA  LYS A 224      57.847  67.765  25.379  1.00 56.33           C  
ATOM   1706  C   LYS A 224      56.625  66.881  25.198  1.00 52.15           C  
ATOM   1707  O   LYS A 224      56.280  66.117  26.097  1.00 49.13           O  
ATOM   1708  CB  LYS A 224      57.365  69.129  25.863  1.00 63.52           C  
ATOM   1709  CG  LYS A 224      56.534  68.986  27.138  1.00 71.71           C  
ATOM   1710  CD  LYS A 224      56.044  70.308  27.668  1.00 85.21           C  
ATOM   1711  CE  LYS A 224      55.299  70.121  28.982  1.00 92.21           C  
ATOM   1712  NZ  LYS A 224      54.885  71.429  29.579  1.00 97.41           N1+
ATOM   1713  N   ALA A 225      55.959  66.994  24.051  1.00 49.17           N  
ATOM   1714  CA  ALA A 225      54.774  66.181  23.796  1.00 51.75           C  
ATOM   1715  C   ALA A 225      55.190  64.707  23.732  1.00 50.98           C  
ATOM   1716  O   ALA A 225      54.502  63.823  24.248  1.00 52.44           O  
ATOM   1717  CB  ALA A 225      54.105  66.610  22.487  1.00 46.74           C  
ATOM   1718  N   PHE A 226      56.333  64.452  23.107  1.00 47.73           N  
ATOM   1719  CA  PHE A 226      56.823  63.096  23.001  1.00 42.40           C  
ATOM   1720  C   PHE A 226      57.155  62.510  24.353  1.00 42.96           C  
ATOM   1721  O   PHE A 226      56.673  61.427  24.709  1.00 45.94           O  
ATOM   1722  CB  PHE A 226      58.085  63.020  22.149  1.00 42.25           C  
ATOM   1723  CG  PHE A 226      58.725  61.660  22.180  1.00 49.11           C  
ATOM   1724  CD1 PHE A 226      58.223  60.620  21.395  1.00 45.96           C  
ATOM   1725  CD2 PHE A 226      59.752  61.382  23.087  1.00 42.90           C  
ATOM   1726  CE1 PHE A 226      58.733  59.331  21.522  1.00 52.91           C  
ATOM   1727  CE2 PHE A 226      60.265  60.100  23.225  1.00 42.19           C  
ATOM   1728  CZ  PHE A 226      59.758  59.069  22.446  1.00 50.39           C  
ATOM   1729  N   PHE A 227      57.999  63.224  25.095  1.00 41.96           N  
ATOM   1730  CA  PHE A 227      58.448  62.765  26.404  1.00 43.36           C  
ATOM   1731  C   PHE A 227      57.377  62.627  27.484  1.00 46.85           C  
ATOM   1732  O   PHE A 227      57.372  61.651  28.244  1.00 39.44           O  
ATOM   1733  CB  PHE A 227      59.555  63.678  26.938  1.00 41.54           C  
ATOM   1734  CG  PHE A 227      60.068  63.267  28.296  1.00 44.04           C  
ATOM   1735  CD1 PHE A 227      60.945  62.201  28.426  1.00 39.35           C  
ATOM   1736  CD2 PHE A 227      59.612  63.899  29.452  1.00 38.85           C  
ATOM   1737  CE1 PHE A 227      61.361  61.756  29.688  1.00 49.06           C  
ATOM   1738  CE2 PHE A 227      60.018  63.466  30.716  1.00 37.83           C  
ATOM   1739  CZ  PHE A 227      60.896  62.388  30.834  1.00 47.29           C  
ATOM   1740  N   SER A 228      56.475  63.595  27.572  1.00 46.93           N  
ATOM   1741  CA  SER A 228      55.461  63.535  28.621  1.00 54.49           C  
ATOM   1742  C   SER A 228      54.162  62.828  28.241  1.00 52.74           C  
ATOM   1743  O   SER A 228      53.394  62.434  29.121  1.00 53.80           O  
ATOM   1744  CB  SER A 228      55.165  64.946  29.149  1.00 50.78           C  
ATOM   1745  OG  SER A 228      54.817  65.827  28.094  1.00 65.58           O  
ATOM   1746  N   VAL A 229      53.916  62.651  26.944  1.00 51.04           N  
ATOM   1747  CA  VAL A 229      52.694  61.977  26.533  1.00 48.43           C  
ATOM   1748  C   VAL A 229      52.884  60.675  25.753  1.00 49.42           C  
ATOM   1749  O   VAL A 229      52.649  59.591  26.299  1.00 47.37           O  
ATOM   1750  CB  VAL A 229      51.786  62.915  25.725  1.00 46.65           C  
ATOM   1751  CG1 VAL A 229      50.464  62.212  25.402  1.00 43.61           C  
ATOM   1752  CG2 VAL A 229      51.514  64.164  26.527  1.00 38.85           C  
ATOM   1753  N   LEU A 230      53.302  60.768  24.491  1.00 46.84           N  
ATOM   1754  CA  LEU A 230      53.469  59.564  23.677  1.00 47.07           C  
ATOM   1755  C   LEU A 230      54.206  58.462  24.418  1.00 46.22           C  
ATOM   1756  O   LEU A 230      53.730  57.329  24.506  1.00 50.42           O  
ATOM   1757  CB  LEU A 230      54.219  59.871  22.386  1.00 46.58           C  
ATOM   1758  CG  LEU A 230      53.550  59.260  21.146  1.00 50.37           C  
ATOM   1759  CD1 LEU A 230      54.584  59.144  20.016  1.00 39.85           C  
ATOM   1760  CD2 LEU A 230      52.963  57.904  21.481  1.00 43.71           C  
ATOM   1761  N   ARG A 231      55.378  58.801  24.940  1.00 44.23           N  
ATOM   1762  CA  ARG A 231      56.204  57.863  25.698  1.00 41.91           C  
ATOM   1763  C   ARG A 231      55.437  57.113  26.792  1.00 40.36           C  
ATOM   1764  O   ARG A 231      55.685  55.925  27.039  1.00 48.17           O  
ATOM   1765  CB  ARG A 231      57.362  58.636  26.312  1.00 45.92           C  
ATOM   1766  CG  ARG A 231      58.248  57.869  27.237  1.00 46.16           C  
ATOM   1767  CD  ARG A 231      59.448  58.732  27.652  1.00 49.90           C  
ATOM   1768  NE  ARG A 231      59.810  58.473  29.039  1.00 56.92           N  
ATOM   1769  CZ  ARG A 231      59.143  58.963  30.077  1.00 54.86           C  
ATOM   1770  NH1 ARG A 231      58.096  59.745  29.879  1.00 54.97           N  
ATOM   1771  NH2 ARG A 231      59.500  58.641  31.312  1.00 57.65           N  
ATOM   1772  N   ILE A 232      54.505  57.799  27.448  1.00 42.00           N  
ATOM   1773  CA  ILE A 232      53.712  57.185  28.516  1.00 46.83           C  
ATOM   1774  C   ILE A 232      52.837  56.042  27.999  1.00 44.74           C  
ATOM   1775  O   ILE A 232      52.824  54.949  28.568  1.00 41.33           O  
ATOM   1776  CB  ILE A 232      52.797  58.239  29.218  1.00 49.86           C  
ATOM   1777  CG1 ILE A 232      53.654  59.330  29.856  1.00 49.73           C  
ATOM   1778  CG2 ILE A 232      51.941  57.572  30.285  1.00 50.60           C  
ATOM   1779  CD1 ILE A 232      54.724  58.793  30.802  1.00 50.95           C  
ATOM   1780  N   TYR A 233      52.115  56.297  26.911  1.00 44.96           N  
ATOM   1781  CA  TYR A 233      51.223  55.295  26.343  1.00 44.30           C  
ATOM   1782  C   TYR A 233      51.914  54.121  25.662  1.00 48.16           C  
ATOM   1783  O   TYR A 233      51.284  53.091  25.433  1.00 50.56           O  
ATOM   1784  CB  TYR A 233      50.252  55.957  25.369  1.00 39.72           C  
ATOM   1785  CG  TYR A 233      49.255  56.844  26.056  1.00 44.43           C  
ATOM   1786  CD1 TYR A 233      48.191  56.301  26.767  1.00 46.06           C  
ATOM   1787  CD2 TYR A 233      49.394  58.228  26.032  1.00 43.75           C  
ATOM   1788  CE1 TYR A 233      47.287  57.112  27.439  1.00 44.69           C  
ATOM   1789  CE2 TYR A 233      48.500  59.050  26.704  1.00 42.47           C  
ATOM   1790  CZ  TYR A 233      47.450  58.486  27.408  1.00 45.79           C  
ATOM   1791  OH  TYR A 233      46.585  59.295  28.115  1.00 50.03           O  
ATOM   1792  N   LEU A 234      53.195  54.269  25.327  1.00 47.69           N  
ATOM   1793  CA  LEU A 234      53.918  53.184  24.678  1.00 45.53           C  
ATOM   1794  C   LEU A 234      54.670  52.324  25.684  1.00 47.15           C  
ATOM   1795  O   LEU A 234      55.325  51.353  25.305  1.00 52.03           O  
ATOM   1796  CB  LEU A 234      54.887  53.737  23.623  1.00 43.34           C  
ATOM   1797  CG  LEU A 234      54.172  54.373  22.421  1.00 40.96           C  
ATOM   1798  CD1 LEU A 234      55.161  55.072  21.524  1.00 44.18           C  
ATOM   1799  CD2 LEU A 234      53.414  53.300  21.655  1.00 46.54           C  
ATOM   1800  N   SER A 235      54.585  52.669  26.967  1.00 42.40           N  
ATOM   1801  CA  SER A 235      55.271  51.881  27.990  1.00 39.31           C  
ATOM   1802  C   SER A 235      54.529  50.579  28.233  1.00 39.50           C  
ATOM   1803  O   SER A 235      53.308  50.504  28.099  1.00 44.49           O  
ATOM   1804  CB  SER A 235      55.380  52.650  29.311  1.00 38.42           C  
ATOM   1805  OG  SER A 235      56.158  53.817  29.152  1.00 54.92           O  
ATOM   1806  N   GLY A 236      55.276  49.546  28.588  1.00 40.24           N  
ATOM   1807  CA  GLY A 236      54.667  48.263  28.841  1.00 37.37           C  
ATOM   1808  C   GLY A 236      54.680  47.974  30.328  1.00 46.68           C  
ATOM   1809  O   GLY A 236      54.801  48.873  31.170  1.00 40.97           O  
ATOM   1810  N   TRP A 237      54.563  46.700  30.655  1.00 45.48           N  
ATOM   1811  CA  TRP A 237      54.540  46.308  32.030  1.00 46.89           C  
ATOM   1812  C   TRP A 237      55.482  45.148  32.284  1.00 53.35           C  
ATOM   1813  O   TRP A 237      55.069  44.032  32.614  1.00 53.52           O  
ATOM   1814  CB  TRP A 237      53.111  45.965  32.440  1.00 45.68           C  
ATOM   1815  CG  TRP A 237      52.228  45.476  31.315  1.00 43.97           C  
ATOM   1816  CD1 TRP A 237      51.952  44.178  30.991  1.00 46.49           C  
ATOM   1817  CD2 TRP A 237      51.433  46.286  30.430  1.00 42.43           C  
ATOM   1818  NE1 TRP A 237      51.023  44.128  29.968  1.00 40.98           N  
ATOM   1819  CE2 TRP A 237      50.692  45.405  29.604  1.00 40.13           C  
ATOM   1820  CE3 TRP A 237      51.274  47.671  30.260  1.00 38.10           C  
ATOM   1821  CZ2 TRP A 237      49.807  45.861  28.620  1.00 44.67           C  
ATOM   1822  CZ3 TRP A 237      50.392  48.130  29.280  1.00 40.26           C  
ATOM   1823  CH2 TRP A 237      49.669  47.224  28.472  1.00 47.32           C  
ATOM   1824  N   LYS A 238      56.762  45.419  32.084  1.00 52.20           N  
ATOM   1825  CA  LYS A 238      57.785  44.437  32.347  1.00 55.96           C  
ATOM   1826  C   LYS A 238      58.843  45.263  33.024  1.00 57.41           C  
ATOM   1827  O   LYS A 238      59.363  46.207  32.427  1.00 59.21           O  
ATOM   1828  CB  LYS A 238      58.332  43.825  31.069  1.00 60.28           C  
ATOM   1829  CG  LYS A 238      59.440  42.812  31.333  1.00 65.56           C  
ATOM   1830  CD  LYS A 238      59.845  42.086  30.068  1.00 67.29           C  
ATOM   1831  CE  LYS A 238      60.939  41.083  30.349  1.00 71.05           C  
ATOM   1832  NZ  LYS A 238      62.134  41.772  30.903  1.00 75.47           N1+
ATOM   1833  N   GLY A 239      59.132  44.924  34.279  1.00 57.39           N  
ATOM   1834  CA  GLY A 239      60.117  45.667  35.038  1.00 57.33           C  
ATOM   1835  C   GLY A 239      59.676  47.108  35.229  1.00 58.46           C  
ATOM   1836  O   GLY A 239      60.506  47.999  35.370  1.00 54.82           O  
ATOM   1837  N   ASN A 240      58.365  47.338  35.219  1.00 59.50           N  
ATOM   1838  CA  ASN A 240      57.830  48.677  35.403  1.00 59.87           C  
ATOM   1839  C   ASN A 240      57.343  48.817  36.843  1.00 61.28           C  
ATOM   1840  O   ASN A 240      56.465  48.072  37.289  1.00 57.56           O  
ATOM   1841  CB  ASN A 240      56.671  48.927  34.434  1.00 60.33           C  
ATOM   1842  CG  ASN A 240      56.299  50.395  34.340  1.00 63.56           C  
ATOM   1843  OD1 ASN A 240      56.290  51.112  35.343  1.00 66.96           O  
ATOM   1844  ND2 ASN A 240      55.986  50.850  33.132  1.00 62.46           N  
ATOM   1845  N   PRO A 241      57.921  49.772  37.590  1.00 66.37           N  
ATOM   1846  CA  PRO A 241      57.583  50.051  38.992  1.00 67.59           C  
ATOM   1847  C   PRO A 241      56.092  50.221  39.294  1.00 68.97           C  
ATOM   1848  O   PRO A 241      55.595  49.649  40.267  1.00 71.00           O  
ATOM   1849  CB  PRO A 241      58.377  51.320  39.291  1.00 69.91           C  
ATOM   1850  CG  PRO A 241      59.614  51.122  38.461  1.00 72.02           C  
ATOM   1851  CD  PRO A 241      59.043  50.621  37.146  1.00 65.37           C  
ATOM   1852  N   GLN A 242      55.372  50.992  38.477  1.00 71.55           N  
ATOM   1853  CA  GLN A 242      53.950  51.205  38.745  1.00 74.46           C  
ATOM   1854  C   GLN A 242      53.028  50.045  38.404  1.00 73.90           C  
ATOM   1855  O   GLN A 242      51.828  50.114  38.658  1.00 77.02           O  
ATOM   1856  CB  GLN A 242      53.455  52.501  38.094  1.00 76.64           C  
ATOM   1857  CG  GLN A 242      53.761  52.671  36.630  1.00 79.25           C  
ATOM   1858  CD  GLN A 242      53.537  54.110  36.170  1.00 83.84           C  
ATOM   1859  OE1 GLN A 242      53.245  54.364  35.001  1.00 83.63           O  
ATOM   1860  NE2 GLN A 242      53.686  55.058  37.092  1.00 86.57           N  
ATOM   1861  N   LEU A 243      53.595  48.977  37.847  1.00 72.73           N  
ATOM   1862  CA  LEU A 243      52.843  47.767  37.508  1.00 73.53           C  
ATOM   1863  C   LEU A 243      53.757  46.599  37.833  1.00 74.12           C  
ATOM   1864  O   LEU A 243      53.914  45.661  37.054  1.00 70.67           O  
ATOM   1865  CB  LEU A 243      52.458  47.744  36.026  1.00 73.80           C  
ATOM   1866  CG  LEU A 243      51.104  48.368  35.687  1.00 68.75           C  
ATOM   1867  CD1 LEU A 243      50.925  48.447  34.199  1.00 65.08           C  
ATOM   1868  CD2 LEU A 243      50.012  47.529  36.299  1.00 75.28           C  
ATOM   1869  N   SER A 244      54.365  46.708  39.008  1.00 76.71           N  
ATOM   1870  CA  SER A 244      55.302  45.745  39.574  1.00 76.31           C  
ATOM   1871  C   SER A 244      55.267  44.294  39.082  1.00 74.68           C  
ATOM   1872  O   SER A 244      56.268  43.783  38.577  1.00 71.87           O  
ATOM   1873  CB  SER A 244      55.154  45.756  41.101  1.00 77.97           C  
ATOM   1874  OG  SER A 244      56.061  44.859  41.710  1.00 83.24           O  
ATOM   1875  N   ASP A 245      54.128  43.624  39.233  1.00 74.27           N  
ATOM   1876  CA  ASP A 245      54.036  42.220  38.833  1.00 69.35           C  
ATOM   1877  C   ASP A 245      53.465  42.007  37.442  1.00 62.46           C  
ATOM   1878  O   ASP A 245      53.359  40.876  36.963  1.00 59.08           O  
ATOM   1879  CB  ASP A 245      53.213  41.442  39.874  1.00 77.86           C  
ATOM   1880  CG  ASP A 245      53.820  41.530  41.287  1.00 86.23           C  
ATOM   1881  OD1 ASP A 245      55.039  41.276  41.426  1.00 87.26           O  
ATOM   1882  OD2 ASP A 245      53.085  41.850  42.255  1.00 86.88           O  
ATOM   1883  N   GLY A 246      53.111  43.099  36.784  1.00 59.11           N  
ATOM   1884  CA  GLY A 246      52.552  42.983  35.457  1.00 53.44           C  
ATOM   1885  C   GLY A 246      51.060  43.256  35.446  1.00 53.93           C  
ATOM   1886  O   GLY A 246      50.473  43.706  36.438  1.00 53.17           O  
ATOM   1887  N   LEU A 247      50.447  42.972  34.307  1.00 46.05           N  
ATOM   1888  CA  LEU A 247      49.035  43.193  34.120  1.00 50.75           C  
ATOM   1889  C   LEU A 247      48.280  41.876  34.144  1.00 53.20           C  
ATOM   1890  O   LEU A 247      48.785  40.854  33.679  1.00 54.44           O  
ATOM   1891  CB  LEU A 247      48.806  43.877  32.773  1.00 48.32           C  
ATOM   1892  CG  LEU A 247      47.362  44.180  32.386  1.00 46.82           C  
ATOM   1893  CD1 LEU A 247      46.896  45.437  33.116  1.00 41.84           C  
ATOM   1894  CD2 LEU A 247      47.270  44.367  30.872  1.00 46.56           C  
ATOM   1895  N   VAL A 248      47.067  41.898  34.685  1.00 55.14           N  
ATOM   1896  CA  VAL A 248      46.260  40.696  34.722  1.00 51.92           C  
ATOM   1897  C   VAL A 248      45.231  40.764  33.613  1.00 48.21           C  
ATOM   1898  O   VAL A 248      44.430  41.701  33.529  1.00 48.23           O  
ATOM   1899  CB  VAL A 248      45.556  40.505  36.096  1.00 54.54           C  
ATOM   1900  CG1 VAL A 248      44.868  41.765  36.495  1.00 61.28           C  
ATOM   1901  CG2 VAL A 248      44.550  39.357  36.018  1.00 53.29           C  
ATOM   1902  N   TYR A 249      45.301  39.773  32.736  1.00 49.30           N  
ATOM   1903  CA  TYR A 249      44.384  39.644  31.620  1.00 55.06           C  
ATOM   1904  C   TYR A 249      43.238  38.773  32.137  1.00 59.52           C  
ATOM   1905  O   TYR A 249      43.235  37.541  31.967  1.00 61.99           O  
ATOM   1906  CB  TYR A 249      45.097  38.979  30.432  1.00 53.26           C  
ATOM   1907  CG  TYR A 249      46.238  39.811  29.867  1.00 54.45           C  
ATOM   1908  CD1 TYR A 249      47.480  39.879  30.518  1.00 51.50           C  
ATOM   1909  CD2 TYR A 249      46.068  40.554  28.689  1.00 44.61           C  
ATOM   1910  CE1 TYR A 249      48.525  40.669  30.005  1.00 49.11           C  
ATOM   1911  CE2 TYR A 249      47.102  41.340  28.172  1.00 43.53           C  
ATOM   1912  CZ  TYR A 249      48.321  41.394  28.825  1.00 46.82           C  
ATOM   1913  OH  TYR A 249      49.328  42.159  28.275  1.00 42.83           O  
ATOM   1914  N   GLU A 250      42.279  39.430  32.792  1.00 63.57           N  
ATOM   1915  CA  GLU A 250      41.123  38.758  33.381  1.00 65.59           C  
ATOM   1916  C   GLU A 250      40.380  37.803  32.448  1.00 65.93           C  
ATOM   1917  O   GLU A 250      39.990  38.156  31.327  1.00 63.40           O  
ATOM   1918  CB  GLU A 250      40.143  39.790  33.944  1.00 66.80           C  
ATOM   1919  CG  GLU A 250      38.873  39.178  34.530  1.00 70.04           C  
ATOM   1920  CD  GLU A 250      37.935  40.217  35.131  1.00 78.81           C  
ATOM   1921  OE1 GLU A 250      37.602  41.212  34.442  1.00 78.49           O  
ATOM   1922  OE2 GLU A 250      37.525  40.032  36.296  1.00 85.24           O  
ATOM   1923  N   GLY A 251      40.190  36.581  32.930  1.00 62.30           N  
ATOM   1924  CA  GLY A 251      39.488  35.593  32.149  1.00 62.66           C  
ATOM   1925  C   GLY A 251      40.388  34.825  31.208  1.00 67.81           C  
ATOM   1926  O   GLY A 251      39.937  33.875  30.562  1.00 70.73           O  
ATOM   1927  N   PHE A 252      41.654  35.220  31.101  1.00 66.01           N  
ATOM   1928  CA  PHE A 252      42.541  34.492  30.207  1.00 61.92           C  
ATOM   1929  C   PHE A 252      43.693  33.883  30.963  1.00 59.73           C  
ATOM   1930  O   PHE A 252      44.033  32.730  30.748  1.00 60.15           O  
ATOM   1931  CB  PHE A 252      43.078  35.378  29.081  1.00 56.86           C  
ATOM   1932  CG  PHE A 252      43.558  34.589  27.896  1.00 58.72           C  
ATOM   1933  CD1 PHE A 252      42.667  34.225  26.875  1.00 54.12           C  
ATOM   1934  CD2 PHE A 252      44.870  34.115  27.849  1.00 52.27           C  
ATOM   1935  CE1 PHE A 252      43.069  33.399  25.835  1.00 52.66           C  
ATOM   1936  CE2 PHE A 252      45.286  33.288  26.813  1.00 52.11           C  
ATOM   1937  CZ  PHE A 252      44.383  32.926  25.802  1.00 53.25           C  
ATOM   1938  N   TRP A 253      44.301  34.656  31.850  1.00 64.73           N  
ATOM   1939  CA  TRP A 253      45.401  34.127  32.639  1.00 66.94           C  
ATOM   1940  C   TRP A 253      45.152  34.217  34.127  1.00 67.44           C  
ATOM   1941  O   TRP A 253      44.555  35.172  34.634  1.00 59.14           O  
ATOM   1942  CB  TRP A 253      46.716  34.834  32.312  1.00 71.81           C  
ATOM   1943  CG  TRP A 253      47.353  34.311  31.092  1.00 70.35           C  
ATOM   1944  CD1 TRP A 253      47.587  33.003  30.794  1.00 68.79           C  
ATOM   1945  CD2 TRP A 253      47.799  35.070  29.972  1.00 70.28           C  
ATOM   1946  NE1 TRP A 253      48.147  32.896  29.547  1.00 65.86           N  
ATOM   1947  CE2 TRP A 253      48.290  34.150  29.017  1.00 69.43           C  
ATOM   1948  CE3 TRP A 253      47.835  36.438  29.679  1.00 68.39           C  
ATOM   1949  CZ2 TRP A 253      48.808  34.554  27.787  1.00 67.04           C  
ATOM   1950  CZ3 TRP A 253      48.351  36.840  28.457  1.00 72.19           C  
ATOM   1951  CH2 TRP A 253      48.832  35.899  27.524  1.00 71.03           C  
ATOM   1952  N   GLU A 254      45.626  33.195  34.822  1.00 74.55           N  
ATOM   1953  CA  GLU A 254      45.486  33.123  36.256  1.00 76.05           C  
ATOM   1954  C   GLU A 254      46.142  34.350  36.932  1.00 74.67           C  
ATOM   1955  O   GLU A 254      45.442  35.225  37.451  1.00 71.20           O  
ATOM   1956  CB  GLU A 254      46.058  31.769  36.742  1.00 80.78           C  
ATOM   1957  CG  GLU A 254      47.575  31.414  36.469  1.00 84.83           C  
ATOM   1958  CD  GLU A 254      48.111  31.705  35.051  1.00 80.60           C  
ATOM   1959  OE1 GLU A 254      48.524  32.856  34.806  1.00 83.90           O  
ATOM   1960  OE2 GLU A 254      48.145  30.799  34.185  1.00 70.15           O  
ATOM   1961  N   ASP A 255      47.471  34.437  36.879  1.00 74.51           N  
ATOM   1962  CA  ASP A 255      48.210  35.546  37.494  1.00 75.88           C  
ATOM   1963  C   ASP A 255      48.590  36.624  36.480  1.00 71.48           C  
ATOM   1964  O   ASP A 255      48.419  36.436  35.281  1.00 67.46           O  
ATOM   1965  CB  ASP A 255      49.482  35.012  38.163  1.00 80.57           C  
ATOM   1966  CG  ASP A 255      49.205  33.845  39.101  1.00 87.43           C  
ATOM   1967  OD1 ASP A 255      48.419  34.017  40.061  1.00 86.15           O  
ATOM   1968  OD2 ASP A 255      49.776  32.753  38.875  1.00 88.52           O  
ATOM   1969  N   PRO A 256      49.107  37.772  36.953  1.00 71.16           N  
ATOM   1970  CA  PRO A 256      49.496  38.849  36.032  1.00 68.50           C  
ATOM   1971  C   PRO A 256      50.675  38.471  35.139  1.00 65.78           C  
ATOM   1972  O   PRO A 256      51.513  37.658  35.519  1.00 64.18           O  
ATOM   1973  CB  PRO A 256      49.827  40.006  36.972  1.00 70.56           C  
ATOM   1974  CG  PRO A 256      50.309  39.302  38.215  1.00 72.13           C  
ATOM   1975  CD  PRO A 256      49.296  38.190  38.355  1.00 71.32           C  
ATOM   1976  N   LYS A 257      50.733  39.069  33.952  1.00 64.32           N  
ATOM   1977  CA  LYS A 257      51.808  38.791  33.006  1.00 66.29           C  
ATOM   1978  C   LYS A 257      52.599  40.038  32.628  1.00 61.57           C  
ATOM   1979  O   LYS A 257      52.029  41.108  32.418  1.00 61.17           O  
ATOM   1980  CB  LYS A 257      51.236  38.147  31.736  1.00 68.26           C  
ATOM   1981  CG  LYS A 257      50.493  36.842  31.981  1.00 70.28           C  
ATOM   1982  CD  LYS A 257      51.380  35.844  32.709  1.00 70.89           C  
ATOM   1983  CE  LYS A 257      50.605  34.602  33.108  1.00 73.47           C  
ATOM   1984  NZ  LYS A 257      51.405  33.747  34.026  1.00 73.08           N1+
ATOM   1985  N   GLU A 258      53.918  39.891  32.543  1.00 58.80           N  
ATOM   1986  CA  GLU A 258      54.794  41.001  32.171  1.00 58.18           C  
ATOM   1987  C   GLU A 258      55.141  41.009  30.688  1.00 52.76           C  
ATOM   1988  O   GLU A 258      55.551  39.984  30.133  1.00 51.99           O  
ATOM   1989  CB  GLU A 258      56.095  40.946  32.961  1.00 60.11           C  
ATOM   1990  CG  GLU A 258      55.967  41.331  34.402  1.00 61.84           C  
ATOM   1991  CD  GLU A 258      57.320  41.507  35.034  1.00 70.05           C  
ATOM   1992  OE1 GLU A 258      58.064  40.508  35.141  1.00 75.82           O  
ATOM   1993  OE2 GLU A 258      57.648  42.645  35.414  1.00 78.39           O  
ATOM   1994  N   PHE A 259      54.998  42.176  30.062  1.00 45.94           N  
ATOM   1995  CA  PHE A 259      55.294  42.339  28.644  1.00 44.06           C  
ATOM   1996  C   PHE A 259      55.911  43.698  28.372  1.00 45.86           C  
ATOM   1997  O   PHE A 259      55.459  44.712  28.912  1.00 49.16           O  
ATOM   1998  CB  PHE A 259      54.017  42.195  27.821  1.00 43.91           C  
ATOM   1999  CG  PHE A 259      53.471  40.808  27.800  1.00 42.91           C  
ATOM   2000  CD1 PHE A 259      54.184  39.778  27.196  1.00 49.18           C  
ATOM   2001  CD2 PHE A 259      52.234  40.525  28.372  1.00 45.58           C  
ATOM   2002  CE1 PHE A 259      53.666  38.473  27.159  1.00 54.93           C  
ATOM   2003  CE2 PHE A 259      51.705  39.226  28.343  1.00 55.75           C  
ATOM   2004  CZ  PHE A 259      52.422  38.199  27.734  1.00 52.42           C  
ATOM   2005  N   ALA A 260      56.936  43.713  27.525  1.00 41.92           N  
ATOM   2006  CA  ALA A 260      57.635  44.946  27.169  1.00 40.57           C  
ATOM   2007  C   ALA A 260      56.746  45.805  26.270  1.00 42.28           C  
ATOM   2008  O   ALA A 260      55.894  45.282  25.551  1.00 35.97           O  
ATOM   2009  CB  ALA A 260      58.944  44.615  26.448  1.00 39.91           C  
ATOM   2010  N   GLY A 261      56.945  47.120  26.319  1.00 41.75           N  
ATOM   2011  CA  GLY A 261      56.152  48.024  25.503  1.00 39.96           C  
ATOM   2012  C   GLY A 261      56.716  48.116  24.100  1.00 41.68           C  
ATOM   2013  O   GLY A 261      57.727  47.489  23.794  1.00 45.06           O  
ATOM   2014  N   GLY A 262      56.056  48.891  23.245  1.00 45.68           N  
ATOM   2015  CA  GLY A 262      56.508  49.057  21.871  1.00 44.85           C  
ATOM   2016  C   GLY A 262      57.928  49.583  21.793  1.00 44.68           C  
ATOM   2017  O   GLY A 262      58.317  50.463  22.547  1.00 48.01           O  
ATOM   2018  N   SER A 263      58.708  49.050  20.865  1.00 44.02           N  
ATOM   2019  CA  SER A 263      60.098  49.456  20.716  1.00 37.64           C  
ATOM   2020  C   SER A 263      60.572  49.086  19.327  1.00 41.62           C  
ATOM   2021  O   SER A 263      60.241  48.013  18.808  1.00 38.15           O  
ATOM   2022  CB  SER A 263      60.948  48.732  21.768  1.00 34.70           C  
ATOM   2023  OG  SER A 263      62.322  48.764  21.452  1.00 41.46           O  
ATOM   2024  N   ALA A 264      61.354  49.972  18.720  1.00 45.74           N  
ATOM   2025  CA  ALA A 264      61.883  49.708  17.387  1.00 45.98           C  
ATOM   2026  C   ALA A 264      62.912  48.564  17.474  1.00 46.80           C  
ATOM   2027  O   ALA A 264      63.407  48.063  16.459  1.00 49.05           O  
ATOM   2028  CB  ALA A 264      62.496  50.984  16.796  1.00 39.50           C  
ATOM   2029  N   GLY A 265      63.233  48.160  18.702  1.00 43.34           N  
ATOM   2030  CA  GLY A 265      64.110  47.024  18.887  1.00 37.27           C  
ATOM   2031  C   GLY A 265      63.335  45.796  18.391  1.00 40.28           C  
ATOM   2032  O   GLY A 265      63.890  44.710  18.246  1.00 37.34           O  
ATOM   2033  N   GLN A 266      62.040  45.973  18.125  1.00 36.77           N  
ATOM   2034  CA  GLN A 266      61.211  44.893  17.612  1.00 43.95           C  
ATOM   2035  C   GLN A 266      61.198  44.974  16.082  1.00 44.21           C  
ATOM   2036  O   GLN A 266      60.585  44.148  15.404  1.00 43.16           O  
ATOM   2037  CB  GLN A 266      59.789  45.000  18.179  1.00 44.24           C  
ATOM   2038  CG  GLN A 266      59.771  45.126  19.700  1.00 43.22           C  
ATOM   2039  CD  GLN A 266      58.418  45.512  20.246  1.00 41.50           C  
ATOM   2040  OE1 GLN A 266      57.661  46.252  19.612  1.00 48.02           O  
ATOM   2041  NE2 GLN A 266      58.107  45.028  21.436  1.00 37.33           N  
ATOM   2042  N   SER A 267      61.884  45.975  15.542  1.00 41.81           N  
ATOM   2043  CA  SER A 267      61.969  46.141  14.097  1.00 46.79           C  
ATOM   2044  C   SER A 267      62.877  45.061  13.487  1.00 44.84           C  
ATOM   2045  O   SER A 267      64.040  44.931  13.871  1.00 45.07           O  
ATOM   2046  CB  SER A 267      62.519  47.535  13.780  1.00 51.21           C  
ATOM   2047  OG  SER A 267      62.881  47.661  12.416  1.00 59.67           O  
ATOM   2048  N   SER A 268      62.357  44.282  12.548  1.00 45.94           N  
ATOM   2049  CA  SER A 268      63.170  43.241  11.913  1.00 51.27           C  
ATOM   2050  C   SER A 268      64.246  43.871  11.063  1.00 49.90           C  
ATOM   2051  O   SER A 268      65.330  43.315  10.907  1.00 54.91           O  
ATOM   2052  CB  SER A 268      62.319  42.337  11.026  1.00 48.36           C  
ATOM   2053  OG  SER A 268      61.444  41.572  11.824  1.00 53.87           O  
ATOM   2054  N   VAL A 269      63.946  45.049  10.534  1.00 51.36           N  
ATOM   2055  CA  VAL A 269      64.872  45.770   9.673  1.00 54.92           C  
ATOM   2056  C   VAL A 269      66.270  45.980  10.219  1.00 54.06           C  
ATOM   2057  O   VAL A 269      67.240  45.557   9.589  1.00 55.92           O  
ATOM   2058  CB  VAL A 269      64.292  47.138   9.254  1.00 54.56           C  
ATOM   2059  CG1 VAL A 269      65.406  48.115   8.901  1.00 55.82           C  
ATOM   2060  CG2 VAL A 269      63.408  46.949   8.044  1.00 61.80           C  
ATOM   2061  N   PHE A 270      66.403  46.627  11.370  1.00 50.31           N  
ATOM   2062  CA  PHE A 270      67.746  46.854  11.878  1.00 53.77           C  
ATOM   2063  C   PHE A 270      68.379  45.603  12.393  1.00 49.60           C  
ATOM   2064  O   PHE A 270      69.601  45.438  12.311  1.00 48.29           O  
ATOM   2065  CB  PHE A 270      67.757  47.914  12.964  1.00 64.95           C  
ATOM   2066  CG  PHE A 270      67.572  49.291  12.434  1.00 77.88           C  
ATOM   2067  CD1 PHE A 270      66.330  49.690  11.931  1.00 80.78           C  
ATOM   2068  CD2 PHE A 270      68.652  50.174  12.369  1.00 76.92           C  
ATOM   2069  CE1 PHE A 270      66.168  50.949  11.364  1.00 82.33           C  
ATOM   2070  CE2 PHE A 270      68.502  51.433  11.807  1.00 75.95           C  
ATOM   2071  CZ  PHE A 270      67.260  51.825  11.300  1.00 76.23           C  
ATOM   2072  N   GLN A 271      67.555  44.712  12.918  1.00 44.05           N  
ATOM   2073  CA  GLN A 271      68.093  43.464  13.424  1.00 46.23           C  
ATOM   2074  C   GLN A 271      68.623  42.625  12.275  1.00 44.59           C  
ATOM   2075  O   GLN A 271      69.664  41.984  12.403  1.00 46.27           O  
ATOM   2076  CB  GLN A 271      67.026  42.684  14.192  1.00 41.76           C  
ATOM   2077  CG  GLN A 271      66.672  43.334  15.511  1.00 48.02           C  
ATOM   2078  CD  GLN A 271      66.538  42.328  16.649  1.00 50.75           C  
ATOM   2079  OE1 GLN A 271      67.238  41.305  16.688  1.00 45.68           O  
ATOM   2080  NE2 GLN A 271      65.651  42.627  17.593  1.00 36.90           N  
ATOM   2081  N   CYS A 272      67.939  42.665  11.134  1.00 43.53           N  
ATOM   2082  CA  CYS A 272      68.366  41.848  10.004  1.00 47.92           C  
ATOM   2083  C   CYS A 272      69.704  42.234   9.372  1.00 44.63           C  
ATOM   2084  O   CYS A 272      70.444  41.351   8.933  1.00 41.97           O  
ATOM   2085  CB  CYS A 272      67.255  41.781   8.945  1.00 49.84           C  
ATOM   2086  SG  CYS A 272      67.563  42.718   7.445  1.00 66.64           S  
ATOM   2087  N   PHE A 273      70.031  43.526   9.339  1.00 38.50           N  
ATOM   2088  CA  PHE A 273      71.308  43.950   8.767  1.00 37.16           C  
ATOM   2089  C   PHE A 273      72.470  43.638   9.689  1.00 41.29           C  
ATOM   2090  O   PHE A 273      73.590  43.435   9.236  1.00 44.81           O  
ATOM   2091  CB  PHE A 273      71.297  45.442   8.431  1.00 38.40           C  
ATOM   2092  CG  PHE A 273      70.501  45.756   7.210  1.00 52.44           C  
ATOM   2093  CD1 PHE A 273      70.882  45.233   5.971  1.00 54.20           C  
ATOM   2094  CD2 PHE A 273      69.311  46.470   7.306  1.00 54.43           C  
ATOM   2095  CE1 PHE A 273      70.083  45.409   4.847  1.00 60.95           C  
ATOM   2096  CE2 PHE A 273      68.504  46.653   6.190  1.00 58.77           C  
ATOM   2097  CZ  PHE A 273      68.888  46.119   4.957  1.00 62.39           C  
ATOM   2098  N   ASP A 274      72.221  43.616  10.989  1.00 44.83           N  
ATOM   2099  CA  ASP A 274      73.293  43.267  11.897  1.00 47.77           C  
ATOM   2100  C   ASP A 274      73.585  41.791  11.638  1.00 46.13           C  
ATOM   2101  O   ASP A 274      74.736  41.390  11.570  1.00 41.29           O  
ATOM   2102  CB  ASP A 274      72.885  43.480  13.358  1.00 57.18           C  
ATOM   2103  CG  ASP A 274      72.834  44.964  13.748  1.00 70.58           C  
ATOM   2104  OD1 ASP A 274      73.665  45.751  13.243  1.00 73.83           O  
ATOM   2105  OD2 ASP A 274      71.975  45.344  14.576  1.00 75.68           O  
ATOM   2106  N   VAL A 275      72.540  40.983  11.479  1.00 46.39           N  
ATOM   2107  CA  VAL A 275      72.737  39.557  11.205  1.00 47.76           C  
ATOM   2108  C   VAL A 275      73.466  39.384   9.882  1.00 45.39           C  
ATOM   2109  O   VAL A 275      74.541  38.800   9.823  1.00 52.07           O  
ATOM   2110  CB  VAL A 275      71.401  38.820  11.128  1.00 45.65           C  
ATOM   2111  CG1 VAL A 275      71.608  37.413  10.579  1.00 37.55           C  
ATOM   2112  CG2 VAL A 275      70.779  38.773  12.515  1.00 40.66           C  
ATOM   2113  N   LEU A 276      72.873  39.908   8.821  1.00 45.95           N  
ATOM   2114  CA  LEU A 276      73.464  39.837   7.495  1.00 46.98           C  
ATOM   2115  C   LEU A 276      74.955  40.180   7.562  1.00 45.73           C  
ATOM   2116  O   LEU A 276      75.810  39.405   7.131  1.00 50.31           O  
ATOM   2117  CB  LEU A 276      72.725  40.817   6.560  1.00 48.63           C  
ATOM   2118  CG  LEU A 276      73.029  40.922   5.055  1.00 46.97           C  
ATOM   2119  CD1 LEU A 276      74.319  41.683   4.843  1.00 58.39           C  
ATOM   2120  CD2 LEU A 276      73.118  39.539   4.439  1.00 45.51           C  
ATOM   2121  N   LEU A 277      75.267  41.333   8.132  1.00 41.58           N  
ATOM   2122  CA  LEU A 277      76.646  41.761   8.207  1.00 37.87           C  
ATOM   2123  C   LEU A 277      77.501  41.065   9.252  1.00 41.43           C  
ATOM   2124  O   LEU A 277      78.691  41.360   9.373  1.00 45.19           O  
ATOM   2125  CB  LEU A 277      76.695  43.274   8.401  1.00 41.67           C  
ATOM   2126  CG  LEU A 277      76.057  44.030   7.235  1.00 45.92           C  
ATOM   2127  CD1 LEU A 277      75.931  45.511   7.587  1.00 45.89           C  
ATOM   2128  CD2 LEU A 277      76.911  43.828   5.983  1.00 38.37           C  
ATOM   2129  N   GLY A 278      76.918  40.149  10.017  1.00 44.52           N  
ATOM   2130  CA  GLY A 278      77.719  39.445  11.011  1.00 46.45           C  
ATOM   2131  C   GLY A 278      78.105  40.223  12.259  1.00 48.59           C  
ATOM   2132  O   GLY A 278      79.144  39.949  12.862  1.00 50.06           O  
ATOM   2133  N   ILE A 279      77.278  41.200  12.633  1.00 48.97           N  
ATOM   2134  CA  ILE A 279      77.474  42.007  13.841  1.00 49.67           C  
ATOM   2135  C   ILE A 279      76.688  41.250  14.925  1.00 54.27           C  
ATOM   2136  O   ILE A 279      75.462  41.075  14.830  1.00 53.47           O  
ATOM   2137  CB  ILE A 279      76.899  43.405  13.630  1.00 51.90           C  
ATOM   2138  CG1 ILE A 279      77.612  44.051  12.440  1.00 49.35           C  
ATOM   2139  CG2 ILE A 279      77.031  44.238  14.911  1.00 49.99           C  
ATOM   2140  CD1 ILE A 279      76.949  45.290  11.946  1.00 46.92           C  
ATOM   2141  N   GLN A 280      77.391  40.801  15.955  1.00 55.15           N  
ATOM   2142  CA  GLN A 280      76.758  39.978  16.987  1.00 60.18           C  
ATOM   2143  C   GLN A 280      76.077  40.743  18.113  1.00 57.08           C  
ATOM   2144  O   GLN A 280      76.534  40.725  19.264  1.00 51.98           O  
ATOM   2145  CB  GLN A 280      77.807  39.018  17.562  1.00 64.25           C  
ATOM   2146  CG  GLN A 280      78.938  38.706  16.582  1.00 67.91           C  
ATOM   2147  CD  GLN A 280      79.004  37.242  16.191  1.00 77.59           C  
ATOM   2148  OE1 GLN A 280      79.666  36.433  16.851  1.00 75.52           O  
ATOM   2149  NE2 GLN A 280      78.308  36.889  15.112  1.00 85.57           N  
ATOM   2150  N   GLN A 281      74.975  41.407  17.780  1.00 55.47           N  
ATOM   2151  CA  GLN A 281      74.229  42.179  18.763  1.00 53.31           C  
ATOM   2152  C   GLN A 281      73.645  41.262  19.827  1.00 56.75           C  
ATOM   2153  O   GLN A 281      73.588  41.615  21.006  1.00 61.26           O  
ATOM   2154  CB  GLN A 281      73.100  42.936  18.082  1.00 41.70           C  
ATOM   2155  CG  GLN A 281      73.571  43.977  17.098  1.00 50.71           C  
ATOM   2156  CD  GLN A 281      74.295  45.159  17.743  1.00 49.35           C  
ATOM   2157  OE1 GLN A 281      74.568  45.174  18.946  1.00 48.05           O  
ATOM   2158  NE2 GLN A 281      74.620  46.155  16.925  1.00 52.11           N  
ATOM   2159  N   THR A 282      73.243  40.073  19.388  1.00 53.60           N  
ATOM   2160  CA  THR A 282      72.623  39.050  20.222  1.00 53.40           C  
ATOM   2161  C   THR A 282      73.569  38.144  21.035  1.00 52.76           C  
ATOM   2162  O   THR A 282      73.133  37.440  21.951  1.00 55.19           O  
ATOM   2163  CB  THR A 282      71.723  38.201  19.321  1.00 53.80           C  
ATOM   2164  OG1 THR A 282      70.613  39.003  18.908  1.00 59.54           O  
ATOM   2165  CG2 THR A 282      71.234  36.957  20.030  1.00 68.04           C  
ATOM   2166  N   ALA A 283      74.859  38.169  20.708  1.00 50.09           N  
ATOM   2167  CA  ALA A 283      75.855  37.347  21.406  1.00 49.25           C  
ATOM   2168  C   ALA A 283      76.159  37.815  22.835  1.00 52.57           C  
ATOM   2169  O   ALA A 283      75.960  38.984  23.188  1.00 49.65           O  
ATOM   2170  CB  ALA A 283      77.163  37.309  20.590  1.00 43.88           C  
ATOM   2171  N   GLY A 284      76.665  36.897  23.653  1.00 56.74           N  
ATOM   2172  CA  GLY A 284      77.009  37.247  25.022  1.00 53.94           C  
ATOM   2173  C   GLY A 284      75.805  37.184  25.934  1.00 50.77           C  
ATOM   2174  O   GLY A 284      74.686  36.929  25.487  1.00 50.39           O  
ATOM   2175  N   GLY A 285      76.029  37.418  27.220  1.00 52.72           N  
ATOM   2176  CA  GLY A 285      74.926  37.361  28.158  1.00 52.15           C  
ATOM   2177  C   GLY A 285      74.590  38.739  28.665  1.00 55.29           C  
ATOM   2178  O   GLY A 285      73.783  38.892  29.581  1.00 56.32           O  
ATOM   2179  N   GLY A 286      75.217  39.745  28.059  1.00 56.89           N  
ATOM   2180  CA  GLY A 286      74.984  41.123  28.448  1.00 48.57           C  
ATOM   2181  C   GLY A 286      73.542  41.555  28.292  1.00 51.19           C  
ATOM   2182  O   GLY A 286      72.766  40.965  27.539  1.00 48.69           O  
ATOM   2183  N   HIS A 287      73.196  42.613  29.009  1.00 52.83           N  
ATOM   2184  CA  HIS A 287      71.856  43.166  29.013  1.00 52.47           C  
ATOM   2185  C   HIS A 287      71.360  43.650  27.636  1.00 51.52           C  
ATOM   2186  O   HIS A 287      70.191  43.443  27.268  1.00 45.35           O  
ATOM   2187  CB  HIS A 287      71.828  44.282  30.061  1.00 62.13           C  
ATOM   2188  CG  HIS A 287      70.639  45.179  29.973  1.00 76.00           C  
ATOM   2189  ND1 HIS A 287      70.565  46.228  29.083  1.00 85.63           N  
ATOM   2190  CD2 HIS A 287      69.487  45.203  30.683  1.00 83.20           C  
ATOM   2191  CE1 HIS A 287      69.419  46.864  29.252  1.00 91.31           C  
ATOM   2192  NE2 HIS A 287      68.746  46.262  30.216  1.00 90.90           N  
ATOM   2193  N   ALA A 288      72.239  44.269  26.858  1.00 44.47           N  
ATOM   2194  CA  ALA A 288      71.825  44.755  25.550  1.00 42.93           C  
ATOM   2195  C   ALA A 288      71.436  43.575  24.657  1.00 44.04           C  
ATOM   2196  O   ALA A 288      70.414  43.608  23.949  1.00 40.95           O  
ATOM   2197  CB  ALA A 288      72.953  45.550  24.906  1.00 36.03           C  
ATOM   2198  N   ALA A 289      72.246  42.526  24.705  1.00 40.37           N  
ATOM   2199  CA  ALA A 289      71.986  41.352  23.890  1.00 44.07           C  
ATOM   2200  C   ALA A 289      70.709  40.639  24.324  1.00 44.60           C  
ATOM   2201  O   ALA A 289      69.920  40.203  23.482  1.00 43.76           O  
ATOM   2202  CB  ALA A 289      73.192  40.396  23.945  1.00 41.82           C  
ATOM   2203  N   GLN A 290      70.491  40.517  25.630  1.00 44.65           N  
ATOM   2204  CA  GLN A 290      69.281  39.851  26.104  1.00 46.44           C  
ATOM   2205  C   GLN A 290      68.051  40.603  25.585  1.00 45.96           C  
ATOM   2206  O   GLN A 290      67.070  40.001  25.127  1.00 39.93           O  
ATOM   2207  CB  GLN A 290      69.231  39.823  27.639  1.00 56.60           C  
ATOM   2208  CG  GLN A 290      70.149  38.803  28.319  1.00 77.41           C  
ATOM   2209  CD  GLN A 290      70.076  38.892  29.848  1.00 86.99           C  
ATOM   2210  OE1 GLN A 290      69.032  38.619  30.446  1.00 94.97           O  
ATOM   2211  NE2 GLN A 290      71.181  39.286  30.479  1.00 83.20           N  
ATOM   2212  N   PHE A 291      68.113  41.927  25.653  1.00 44.57           N  
ATOM   2213  CA  PHE A 291      66.996  42.745  25.225  1.00 45.33           C  
ATOM   2214  C   PHE A 291      66.668  42.577  23.742  1.00 47.66           C  
ATOM   2215  O   PHE A 291      65.501  42.357  23.374  1.00 40.03           O  
ATOM   2216  CB  PHE A 291      67.260  44.221  25.528  1.00 45.71           C  
ATOM   2217  CG  PHE A 291      66.167  45.123  25.043  1.00 47.84           C  
ATOM   2218  CD1 PHE A 291      64.909  45.100  25.648  1.00 47.70           C  
ATOM   2219  CD2 PHE A 291      66.372  45.952  23.943  1.00 47.96           C  
ATOM   2220  CE1 PHE A 291      63.863  45.890  25.165  1.00 44.91           C  
ATOM   2221  CE2 PHE A 291      65.330  46.752  23.442  1.00 51.69           C  
ATOM   2222  CZ  PHE A 291      64.072  46.720  24.057  1.00 46.48           C  
ATOM   2223  N   LEU A 292      67.676  42.691  22.881  1.00 40.95           N  
ATOM   2224  CA  LEU A 292      67.402  42.531  21.458  1.00 41.54           C  
ATOM   2225  C   LEU A 292      66.942  41.099  21.117  1.00 43.37           C  
ATOM   2226  O   LEU A 292      66.112  40.912  20.218  1.00 46.18           O  
ATOM   2227  CB  LEU A 292      68.625  42.956  20.624  1.00 35.09           C  
ATOM   2228  CG  LEU A 292      68.895  44.469  20.678  1.00 44.00           C  
ATOM   2229  CD1 LEU A 292      70.197  44.795  19.986  1.00 39.29           C  
ATOM   2230  CD2 LEU A 292      67.734  45.223  20.027  1.00 38.02           C  
ATOM   2231  N   GLN A 293      67.451  40.100  21.840  1.00 38.99           N  
ATOM   2232  CA  GLN A 293      67.056  38.712  21.603  1.00 44.12           C  
ATOM   2233  C   GLN A 293      65.595  38.581  22.009  1.00 48.45           C  
ATOM   2234  O   GLN A 293      64.775  37.998  21.290  1.00 45.21           O  
ATOM   2235  CB  GLN A 293      67.895  37.755  22.454  1.00 47.53           C  
ATOM   2236  CG  GLN A 293      67.556  36.272  22.281  1.00 63.45           C  
ATOM   2237  CD  GLN A 293      68.113  35.677  20.993  1.00 73.36           C  
ATOM   2238  OE1 GLN A 293      67.518  35.795  19.912  1.00 67.33           O  
ATOM   2239  NE2 GLN A 293      69.278  35.037  21.103  1.00 82.79           N  
ATOM   2240  N   ASP A 294      65.267  39.144  23.162  1.00 44.29           N  
ATOM   2241  CA  ASP A 294      63.904  39.067  23.655  1.00 47.57           C  
ATOM   2242  C   ASP A 294      62.894  39.772  22.751  1.00 44.04           C  
ATOM   2243  O   ASP A 294      61.770  39.285  22.559  1.00 41.01           O  
ATOM   2244  CB  ASP A 294      63.823  39.642  25.069  1.00 51.90           C  
ATOM   2245  CG  ASP A 294      62.464  39.424  25.698  1.00 67.96           C  
ATOM   2246  OD1 ASP A 294      61.981  38.263  25.669  1.00 70.01           O  
ATOM   2247  OD2 ASP A 294      61.879  40.404  26.221  1.00 74.98           O  
ATOM   2248  N   MET A 295      63.295  40.909  22.189  1.00 37.46           N  
ATOM   2249  CA  MET A 295      62.404  41.662  21.325  1.00 35.70           C  
ATOM   2250  C   MET A 295      61.953  40.862  20.106  1.00 43.15           C  
ATOM   2251  O   MET A 295      60.906  41.142  19.509  1.00 46.36           O  
ATOM   2252  CB  MET A 295      63.069  42.969  20.902  1.00 33.92           C  
ATOM   2253  CG  MET A 295      63.096  44.025  22.017  1.00 39.18           C  
ATOM   2254  SD  MET A 295      61.477  44.304  22.863  1.00 45.62           S  
ATOM   2255  CE  MET A 295      61.577  43.084  24.211  1.00 37.92           C  
ATOM   2256  N   ARG A 296      62.726  39.850  19.737  1.00 41.97           N  
ATOM   2257  CA  ARG A 296      62.344  39.036  18.598  1.00 45.18           C  
ATOM   2258  C   ARG A 296      61.011  38.324  18.850  1.00 43.73           C  
ATOM   2259  O   ARG A 296      60.289  37.987  17.900  1.00 43.25           O  
ATOM   2260  CB  ARG A 296      63.461  38.040  18.263  1.00 44.19           C  
ATOM   2261  CG  ARG A 296      64.659  38.725  17.662  1.00 38.69           C  
ATOM   2262  CD  ARG A 296      65.783  37.781  17.368  1.00 43.19           C  
ATOM   2263  NE  ARG A 296      66.918  38.523  16.819  1.00 51.15           N  
ATOM   2264  CZ  ARG A 296      67.987  37.964  16.257  1.00 54.13           C  
ATOM   2265  NH1 ARG A 296      68.078  36.640  16.167  1.00 62.62           N  
ATOM   2266  NH2 ARG A 296      68.960  38.731  15.775  1.00 53.67           N  
ATOM   2267  N   ARG A 297      60.672  38.121  20.122  1.00 40.41           N  
ATOM   2268  CA  ARG A 297      59.408  37.469  20.467  1.00 45.78           C  
ATOM   2269  C   ARG A 297      58.224  38.394  20.157  1.00 45.73           C  
ATOM   2270  O   ARG A 297      57.079  37.952  20.066  1.00 43.21           O  
ATOM   2271  CB  ARG A 297      59.385  37.087  21.953  1.00 56.92           C  
ATOM   2272  CG  ARG A 297      60.219  35.850  22.336  1.00 70.96           C  
ATOM   2273  CD  ARG A 297      60.157  35.586  23.850  1.00 82.38           C  
ATOM   2274  NE  ARG A 297      58.777  35.600  24.358  1.00 93.93           N  
ATOM   2275  CZ  ARG A 297      58.294  36.476  25.247  1.00 94.88           C  
ATOM   2276  NH1 ARG A 297      59.071  37.430  25.751  1.00 93.36           N  
ATOM   2277  NH2 ARG A 297      57.023  36.404  25.630  1.00 87.75           N  
ATOM   2278  N   TYR A 298      58.504  39.682  19.987  1.00 45.11           N  
ATOM   2279  CA  TYR A 298      57.451  40.645  19.695  1.00 45.05           C  
ATOM   2280  C   TYR A 298      57.296  40.905  18.199  1.00 44.70           C  
ATOM   2281  O   TYR A 298      56.488  41.742  17.790  1.00 41.93           O  
ATOM   2282  CB  TYR A 298      57.728  41.965  20.423  1.00 45.09           C  
ATOM   2283  CG  TYR A 298      57.736  41.815  21.923  1.00 45.63           C  
ATOM   2284  CD1 TYR A 298      58.673  41.002  22.552  1.00 41.58           C  
ATOM   2285  CD2 TYR A 298      56.754  42.421  22.709  1.00 46.57           C  
ATOM   2286  CE1 TYR A 298      58.633  40.778  23.928  1.00 42.56           C  
ATOM   2287  CE2 TYR A 298      56.703  42.205  24.083  1.00 45.29           C  
ATOM   2288  CZ  TYR A 298      57.640  41.379  24.683  1.00 45.20           C  
ATOM   2289  OH  TYR A 298      57.558  41.125  26.028  1.00 44.71           O  
ATOM   2290  N   MET A 299      58.074  40.205  17.379  1.00 44.63           N  
ATOM   2291  CA  MET A 299      57.973  40.403  15.935  1.00 44.68           C  
ATOM   2292  C   MET A 299      57.001  39.393  15.349  1.00 43.40           C  
ATOM   2293  O   MET A 299      56.818  38.310  15.895  1.00 38.44           O  
ATOM   2294  CB  MET A 299      59.313  40.183  15.241  1.00 44.16           C  
ATOM   2295  CG  MET A 299      60.438  40.997  15.750  1.00 44.77           C  
ATOM   2296  SD  MET A 299      61.897  40.511  14.837  1.00 48.31           S  
ATOM   2297  CE  MET A 299      63.086  41.758  15.458  1.00 40.25           C  
ATOM   2298  N   PRO A 300      56.374  39.735  14.218  1.00 45.84           N  
ATOM   2299  CA  PRO A 300      55.436  38.786  13.607  1.00 48.65           C  
ATOM   2300  C   PRO A 300      56.207  37.482  13.317  1.00 47.56           C  
ATOM   2301  O   PRO A 300      57.359  37.518  12.877  1.00 48.27           O  
ATOM   2302  CB  PRO A 300      55.005  39.504  12.322  1.00 51.93           C  
ATOM   2303  CG  PRO A 300      55.207  40.968  12.644  1.00 46.75           C  
ATOM   2304  CD  PRO A 300      56.495  40.973  13.421  1.00 44.82           C  
ATOM   2305  N   PRO A 301      55.582  36.320  13.554  1.00 46.55           N  
ATOM   2306  CA  PRO A 301      56.247  35.031  13.309  1.00 45.13           C  
ATOM   2307  C   PRO A 301      57.005  34.895  11.968  1.00 45.67           C  
ATOM   2308  O   PRO A 301      58.128  34.369  11.927  1.00 44.50           O  
ATOM   2309  CB  PRO A 301      55.105  34.013  13.462  1.00 43.10           C  
ATOM   2310  CG  PRO A 301      53.866  34.816  13.158  1.00 46.93           C  
ATOM   2311  CD  PRO A 301      54.146  36.134  13.829  1.00 46.14           C  
ATOM   2312  N   ALA A 302      56.414  35.372  10.875  1.00 43.93           N  
ATOM   2313  CA  ALA A 302      57.074  35.288   9.571  1.00 44.00           C  
ATOM   2314  C   ALA A 302      58.393  36.061   9.543  1.00 45.52           C  
ATOM   2315  O   ALA A 302      59.382  35.629   8.929  1.00 48.25           O  
ATOM   2316  CB  ALA A 302      56.151  35.815   8.488  1.00 41.04           C  
ATOM   2317  N   HIS A 303      58.402  37.213  10.204  1.00 41.46           N  
ATOM   2318  CA  HIS A 303      59.588  38.042  10.246  1.00 40.67           C  
ATOM   2319  C   HIS A 303      60.662  37.460  11.128  1.00 44.06           C  
ATOM   2320  O   HIS A 303      61.837  37.575  10.811  1.00 49.70           O  
ATOM   2321  CB  HIS A 303      59.226  39.446  10.711  1.00 41.66           C  
ATOM   2322  CG  HIS A 303      58.339  40.165   9.753  1.00 51.16           C  
ATOM   2323  ND1 HIS A 303      57.753  41.380  10.040  1.00 53.72           N  
ATOM   2324  CD2 HIS A 303      57.938  39.837   8.500  1.00 50.46           C  
ATOM   2325  CE1 HIS A 303      57.029  41.768   9.004  1.00 58.69           C  
ATOM   2326  NE2 HIS A 303      57.124  40.850   8.056  1.00 53.52           N  
ATOM   2327  N   ARG A 304      60.293  36.820  12.232  1.00 46.80           N  
ATOM   2328  CA  ARG A 304      61.352  36.275  13.057  1.00 49.07           C  
ATOM   2329  C   ARG A 304      61.958  35.051  12.373  1.00 46.46           C  
ATOM   2330  O   ARG A 304      63.139  34.752  12.579  1.00 47.07           O  
ATOM   2331  CB  ARG A 304      60.869  35.972  14.491  1.00 48.97           C  
ATOM   2332  CG  ARG A 304      59.999  34.780  14.700  1.00 50.23           C  
ATOM   2333  CD  ARG A 304      59.747  34.601  16.203  1.00 63.05           C  
ATOM   2334  NE  ARG A 304      58.718  35.494  16.735  1.00 67.46           N  
ATOM   2335  CZ  ARG A 304      57.413  35.220  16.729  1.00 69.78           C  
ATOM   2336  NH1 ARG A 304      56.976  34.079  16.220  1.00 71.48           N  
ATOM   2337  NH2 ARG A 304      56.543  36.079  17.244  1.00 67.59           N  
ATOM   2338  N   ASN A 305      61.166  34.376  11.533  1.00 45.97           N  
ATOM   2339  CA  ASN A 305      61.649  33.204  10.800  1.00 43.53           C  
ATOM   2340  C   ASN A 305      62.664  33.694   9.759  1.00 47.53           C  
ATOM   2341  O   ASN A 305      63.667  33.028   9.478  1.00 50.47           O  
ATOM   2342  CB  ASN A 305      60.491  32.465  10.119  1.00 47.14           C  
ATOM   2343  CG  ASN A 305      59.531  31.795  11.125  1.00 59.49           C  
ATOM   2344  OD1 ASN A 305      59.889  31.523  12.275  1.00 64.26           O  
ATOM   2345  ND2 ASN A 305      58.314  31.509  10.675  1.00 56.48           N  
ATOM   2346  N   PHE A 306      62.404  34.871   9.193  1.00 47.13           N  
ATOM   2347  CA  PHE A 306      63.332  35.458   8.242  1.00 42.93           C  
ATOM   2348  C   PHE A 306      64.645  35.698   8.989  1.00 43.38           C  
ATOM   2349  O   PHE A 306      65.700  35.271   8.539  1.00 42.79           O  
ATOM   2350  CB  PHE A 306      62.802  36.793   7.724  1.00 46.13           C  
ATOM   2351  CG  PHE A 306      63.739  37.500   6.769  1.00 47.45           C  
ATOM   2352  CD1 PHE A 306      63.975  36.988   5.493  1.00 45.73           C  
ATOM   2353  CD2 PHE A 306      64.339  38.701   7.126  1.00 45.01           C  
ATOM   2354  CE1 PHE A 306      64.791  37.667   4.583  1.00 47.31           C  
ATOM   2355  CE2 PHE A 306      65.155  39.386   6.223  1.00 49.07           C  
ATOM   2356  CZ  PHE A 306      65.380  38.868   4.949  1.00 47.65           C  
ATOM   2357  N   LEU A 307      64.583  36.368  10.139  1.00 43.56           N  
ATOM   2358  CA  LEU A 307      65.809  36.626  10.876  1.00 46.28           C  
ATOM   2359  C   LEU A 307      66.627  35.385  11.134  1.00 46.64           C  
ATOM   2360  O   LEU A 307      67.844  35.420  10.982  1.00 48.17           O  
ATOM   2361  CB  LEU A 307      65.557  37.321  12.211  1.00 41.73           C  
ATOM   2362  CG  LEU A 307      65.188  38.802  12.147  1.00 48.23           C  
ATOM   2363  CD1 LEU A 307      65.270  39.365  13.569  1.00 50.21           C  
ATOM   2364  CD2 LEU A 307      66.135  39.563  11.213  1.00 42.49           C  
ATOM   2365  N   CYS A 308      66.026  34.272  11.528  1.00 50.32           N  
ATOM   2366  CA  CYS A 308      66.954  33.186  11.734  1.00 58.64           C  
ATOM   2367  C   CYS A 308      67.295  32.390  10.502  1.00 51.13           C  
ATOM   2368  O   CYS A 308      68.258  31.641  10.509  1.00 46.97           O  
ATOM   2369  CB  CYS A 308      66.607  32.294  12.933  1.00 74.53           C  
ATOM   2370  SG  CYS A 308      65.240  31.115  12.906  1.00 90.45           S  
ATOM   2371  N   SER A 309      66.551  32.574   9.421  1.00 47.69           N  
ATOM   2372  CA  SER A 309      66.945  31.887   8.211  1.00 48.44           C  
ATOM   2373  C   SER A 309      68.212  32.629   7.733  1.00 50.82           C  
ATOM   2374  O   SER A 309      69.062  32.035   7.067  1.00 53.00           O  
ATOM   2375  CB  SER A 309      65.855  31.941   7.134  1.00 44.07           C  
ATOM   2376  OG  SER A 309      66.213  32.846   6.108  1.00 58.42           O  
ATOM   2377  N   LEU A 310      68.346  33.918   8.076  1.00 47.05           N  
ATOM   2378  CA  LEU A 310      69.539  34.679   7.685  1.00 42.95           C  
ATOM   2379  C   LEU A 310      70.733  34.220   8.487  1.00 48.15           C  
ATOM   2380  O   LEU A 310      71.855  34.151   7.985  1.00 53.84           O  
ATOM   2381  CB  LEU A 310      69.374  36.173   7.932  1.00 41.74           C  
ATOM   2382  CG  LEU A 310      68.604  36.990   6.907  1.00 45.44           C  
ATOM   2383  CD1 LEU A 310      68.720  38.468   7.251  1.00 46.69           C  
ATOM   2384  CD2 LEU A 310      69.177  36.725   5.535  1.00 50.34           C  
ATOM   2385  N   GLU A 311      70.486  33.912   9.749  1.00 49.30           N  
ATOM   2386  CA  GLU A 311      71.547  33.474  10.630  1.00 51.93           C  
ATOM   2387  C   GLU A 311      72.151  32.145  10.224  1.00 50.71           C  
ATOM   2388  O   GLU A 311      73.291  31.859  10.587  1.00 47.68           O  
ATOM   2389  CB  GLU A 311      71.029  33.389  12.062  1.00 58.34           C  
ATOM   2390  CG  GLU A 311      70.586  34.740  12.608  1.00 73.40           C  
ATOM   2391  CD  GLU A 311      70.388  34.741  14.109  1.00 81.25           C  
ATOM   2392  OE1 GLU A 311      69.417  34.110  14.586  1.00 87.09           O  
ATOM   2393  OE2 GLU A 311      71.215  35.372  14.812  1.00 81.87           O  
ATOM   2394  N   SER A 312      71.402  31.342   9.467  1.00 52.53           N  
ATOM   2395  CA  SER A 312      71.891  30.024   9.052  1.00 60.16           C  
ATOM   2396  C   SER A 312      72.594  30.037   7.706  1.00 56.41           C  
ATOM   2397  O   SER A 312      73.022  29.004   7.214  1.00 60.67           O  
ATOM   2398  CB  SER A 312      70.755  28.991   9.040  1.00 59.17           C  
ATOM   2399  OG  SER A 312      69.808  29.278   8.033  1.00 69.49           O  
ATOM   2400  N   ASN A 313      72.711  31.213   7.110  1.00 57.86           N  
ATOM   2401  CA  ASN A 313      73.420  31.333   5.849  1.00 56.44           C  
ATOM   2402  C   ASN A 313      74.889  31.556   6.170  1.00 55.40           C  
ATOM   2403  O   ASN A 313      75.237  32.016   7.264  1.00 49.83           O  
ATOM   2404  CB  ASN A 313      72.928  32.537   5.048  1.00 57.60           C  
ATOM   2405  CG  ASN A 313      71.745  32.219   4.201  1.00 59.66           C  
ATOM   2406  OD1 ASN A 313      71.790  31.307   3.384  1.00 70.59           O  
ATOM   2407  ND2 ASN A 313      70.672  32.975   4.374  1.00 71.07           N  
ATOM   2408  N   PRO A 314      75.775  31.205   5.228  1.00 52.77           N  
ATOM   2409  CA  PRO A 314      77.201  31.416   5.479  1.00 52.73           C  
ATOM   2410  C   PRO A 314      77.472  32.923   5.718  1.00 52.10           C  
ATOM   2411  O   PRO A 314      76.734  33.783   5.238  1.00 53.95           O  
ATOM   2412  CB  PRO A 314      77.864  30.854   4.211  1.00 54.16           C  
ATOM   2413  CG  PRO A 314      76.738  30.795   3.177  1.00 52.06           C  
ATOM   2414  CD  PRO A 314      75.551  30.419   4.002  1.00 50.44           C  
ATOM   2415  N   SER A 315      78.523  33.229   6.467  1.00 49.16           N  
ATOM   2416  CA  SER A 315      78.867  34.599   6.811  1.00 48.59           C  
ATOM   2417  C   SER A 315      79.471  35.484   5.722  1.00 53.30           C  
ATOM   2418  O   SER A 315      80.519  35.160   5.163  1.00 59.60           O  
ATOM   2419  CB  SER A 315      79.812  34.592   8.013  1.00 44.58           C  
ATOM   2420  OG  SER A 315      80.458  35.846   8.162  1.00 58.23           O  
ATOM   2421  N   VAL A 316      78.814  36.613   5.451  1.00 50.65           N  
ATOM   2422  CA  VAL A 316      79.295  37.581   4.471  1.00 50.01           C  
ATOM   2423  C   VAL A 316      80.631  38.121   4.974  1.00 50.31           C  
ATOM   2424  O   VAL A 316      81.579  38.303   4.202  1.00 48.06           O  
ATOM   2425  CB  VAL A 316      78.316  38.769   4.332  1.00 48.77           C  
ATOM   2426  CG1 VAL A 316      78.939  39.871   3.495  1.00 50.60           C  
ATOM   2427  CG2 VAL A 316      77.023  38.300   3.708  1.00 50.57           C  
ATOM   2428  N   ARG A 317      80.699  38.367   6.280  1.00 48.54           N  
ATOM   2429  CA  ARG A 317      81.912  38.895   6.899  1.00 48.61           C  
ATOM   2430  C   ARG A 317      83.128  37.996   6.687  1.00 49.00           C  
ATOM   2431  O   ARG A 317      84.192  38.454   6.264  1.00 51.05           O  
ATOM   2432  CB  ARG A 317      81.686  39.105   8.392  1.00 43.39           C  
ATOM   2433  CG  ARG A 317      82.792  39.889   9.066  1.00 46.76           C  
ATOM   2434  CD  ARG A 317      82.287  40.519  10.353  1.00 49.50           C  
ATOM   2435  NE  ARG A 317      83.221  41.516  10.871  1.00 48.19           N  
ATOM   2436  CZ  ARG A 317      84.359  41.209  11.475  1.00 48.57           C  
ATOM   2437  NH1 ARG A 317      84.686  39.930  11.638  1.00 61.51           N  
ATOM   2438  NH2 ARG A 317      85.175  42.171  11.896  1.00 48.45           N  
ATOM   2439  N   GLU A 318      82.978  36.715   6.986  1.00 49.85           N  
ATOM   2440  CA  GLU A 318      84.086  35.787   6.803  1.00 60.63           C  
ATOM   2441  C   GLU A 318      84.512  35.715   5.344  1.00 59.11           C  
ATOM   2442  O   GLU A 318      85.712  35.694   5.037  1.00 54.94           O  
ATOM   2443  CB  GLU A 318      83.702  34.396   7.305  1.00 70.87           C  
ATOM   2444  CG  GLU A 318      83.498  34.380   8.807  1.00 91.51           C  
ATOM   2445  CD  GLU A 318      84.594  35.150   9.549  1.00101.89           C  
ATOM   2446  OE1 GLU A 318      85.762  34.694   9.533  1.00107.22           O  
ATOM   2447  OE2 GLU A 318      84.290  36.217  10.139  1.00104.82           O  
ATOM   2448  N   PHE A 319      83.522  35.680   4.454  1.00 52.74           N  
ATOM   2449  CA  PHE A 319      83.796  35.639   3.029  1.00 52.32           C  
ATOM   2450  C   PHE A 319      84.633  36.865   2.632  1.00 51.66           C  
ATOM   2451  O   PHE A 319      85.705  36.711   2.063  1.00 52.32           O  
ATOM   2452  CB  PHE A 319      82.480  35.590   2.252  1.00 54.03           C  
ATOM   2453  CG  PHE A 319      82.650  35.517   0.770  1.00 63.69           C  
ATOM   2454  CD1 PHE A 319      83.565  34.655   0.205  1.00 73.66           C  
ATOM   2455  CD2 PHE A 319      81.850  36.266  -0.067  1.00 72.96           C  
ATOM   2456  CE1 PHE A 319      83.676  34.540  -1.171  1.00 73.94           C  
ATOM   2457  CE2 PHE A 319      81.957  36.152  -1.443  1.00 74.52           C  
ATOM   2458  CZ  PHE A 319      82.868  35.289  -1.990  1.00 73.14           C  
ATOM   2459  N   VAL A 320      84.169  38.072   2.960  1.00 51.23           N  
ATOM   2460  CA  VAL A 320      84.907  39.290   2.608  1.00 54.47           C  
ATOM   2461  C   VAL A 320      86.312  39.321   3.202  1.00 56.25           C  
ATOM   2462  O   VAL A 320      87.251  39.853   2.601  1.00 57.42           O  
ATOM   2463  CB  VAL A 320      84.159  40.564   3.069  1.00 48.33           C  
ATOM   2464  CG1 VAL A 320      85.083  41.768   2.988  1.00 46.79           C  
ATOM   2465  CG2 VAL A 320      82.942  40.797   2.197  1.00 47.49           C  
ATOM   2466  N   LEU A 321      86.451  38.747   4.388  1.00 59.68           N  
ATOM   2467  CA  LEU A 321      87.743  38.706   5.069  1.00 63.34           C  
ATOM   2468  C   LEU A 321      88.763  37.753   4.449  1.00 60.81           C  
ATOM   2469  O   LEU A 321      89.946  38.067   4.330  1.00 65.01           O  
ATOM   2470  CB  LEU A 321      87.533  38.296   6.514  1.00 61.25           C  
ATOM   2471  CG  LEU A 321      87.342  39.464   7.453  1.00 64.78           C  
ATOM   2472  CD1 LEU A 321      87.098  38.926   8.843  1.00 62.15           C  
ATOM   2473  CD2 LEU A 321      88.569  40.361   7.421  1.00 55.50           C  
ATOM   2474  N   SER A 322      88.286  36.577   4.084  1.00 60.16           N  
ATOM   2475  CA  SER A 322      89.109  35.542   3.503  1.00 60.75           C  
ATOM   2476  C   SER A 322      89.578  35.840   2.076  1.00 65.46           C  
ATOM   2477  O   SER A 322      90.133  34.953   1.423  1.00 70.33           O  
ATOM   2478  CB  SER A 322      88.307  34.239   3.472  1.00 59.30           C  
ATOM   2479  OG  SER A 322      87.322  34.307   2.455  1.00 61.44           O  
ATOM   2480  N   LYS A 323      89.389  37.058   1.575  1.00 62.27           N  
ATOM   2481  CA  LYS A 323      89.753  37.301   0.181  1.00 59.52           C  
ATOM   2482  C   LYS A 323      90.867  38.264  -0.237  1.00 58.94           C  
ATOM   2483  O   LYS A 323      91.293  38.203  -1.395  1.00 60.88           O  
ATOM   2484  CB  LYS A 323      88.486  37.650  -0.604  1.00 58.38           C  
ATOM   2485  CG  LYS A 323      87.458  36.521  -0.648  1.00 57.49           C  
ATOM   2486  CD  LYS A 323      87.658  35.603  -1.853  1.00 65.75           C  
ATOM   2487  CE  LYS A 323      87.024  34.215  -1.646  1.00 70.12           C  
ATOM   2488  NZ  LYS A 323      86.638  33.943  -0.220  1.00 61.76           N1+
ATOM   2489  N   GLY A 324      91.352  39.133   0.651  1.00 54.27           N  
ATOM   2490  CA  GLY A 324      92.411  40.053   0.246  1.00 49.92           C  
ATOM   2491  C   GLY A 324      91.967  40.940  -0.909  1.00 53.04           C  
ATOM   2492  O   GLY A 324      92.733  41.210  -1.841  1.00 56.84           O  
ATOM   2493  N   ASP A 325      90.714  41.389  -0.836  1.00 53.13           N  
ATOM   2494  CA  ASP A 325      90.100  42.242  -1.850  1.00 50.19           C  
ATOM   2495  C   ASP A 325      89.650  43.561  -1.204  1.00 49.95           C  
ATOM   2496  O   ASP A 325      88.582  43.620  -0.591  1.00 50.81           O  
ATOM   2497  CB  ASP A 325      88.890  41.511  -2.456  1.00 47.55           C  
ATOM   2498  CG  ASP A 325      88.288  42.234  -3.656  1.00 59.66           C  
ATOM   2499  OD1 ASP A 325      88.373  43.483  -3.724  1.00 65.80           O  
ATOM   2500  OD2 ASP A 325      87.709  41.541  -4.528  1.00 65.49           O  
ATOM   2501  N   ALA A 326      90.455  44.613  -1.341  1.00 48.02           N  
ATOM   2502  CA  ALA A 326      90.102  45.912  -0.772  1.00 48.19           C  
ATOM   2503  C   ALA A 326      88.729  46.375  -1.266  1.00 47.81           C  
ATOM   2504  O   ALA A 326      87.938  46.921  -0.491  1.00 53.50           O  
ATOM   2505  CB  ALA A 326      91.165  46.956  -1.107  1.00 41.77           C  
ATOM   2506  N   GLY A 327      88.435  46.163  -2.544  1.00 44.79           N  
ATOM   2507  CA  GLY A 327      87.140  46.574  -3.049  1.00 42.01           C  
ATOM   2508  C   GLY A 327      86.022  46.037  -2.159  1.00 45.33           C  
ATOM   2509  O   GLY A 327      85.174  46.794  -1.673  1.00 43.36           O  
ATOM   2510  N   LEU A 328      86.027  44.724  -1.936  1.00 43.34           N  
ATOM   2511  CA  LEU A 328      85.005  44.086  -1.110  1.00 46.98           C  
ATOM   2512  C   LEU A 328      85.033  44.575   0.323  1.00 40.61           C  
ATOM   2513  O   LEU A 328      83.995  44.858   0.892  1.00 45.33           O  
ATOM   2514  CB  LEU A 328      85.175  42.570  -1.081  1.00 42.40           C  
ATOM   2515  CG  LEU A 328      84.759  41.719  -2.267  1.00 49.58           C  
ATOM   2516  CD1 LEU A 328      85.056  40.259  -1.901  1.00 49.78           C  
ATOM   2517  CD2 LEU A 328      83.272  41.911  -2.599  1.00 42.10           C  
ATOM   2518  N   ARG A 329      86.220  44.651   0.909  1.00 40.02           N  
ATOM   2519  CA  ARG A 329      86.329  45.094   2.288  1.00 44.77           C  
ATOM   2520  C   ARG A 329      85.707  46.466   2.480  1.00 45.12           C  
ATOM   2521  O   ARG A 329      85.009  46.700   3.465  1.00 46.67           O  
ATOM   2522  CB  ARG A 329      87.790  45.104   2.755  1.00 46.96           C  
ATOM   2523  CG  ARG A 329      88.373  43.704   2.978  1.00 54.25           C  
ATOM   2524  CD  ARG A 329      89.612  43.739   3.869  1.00 54.55           C  
ATOM   2525  NE  ARG A 329      90.640  44.629   3.339  1.00 57.65           N  
ATOM   2526  CZ  ARG A 329      91.551  44.281   2.431  1.00 62.04           C  
ATOM   2527  NH1 ARG A 329      91.574  43.046   1.951  1.00 66.79           N  
ATOM   2528  NH2 ARG A 329      92.426  45.173   1.979  1.00 56.20           N  
ATOM   2529  N   GLU A 330      85.928  47.354   1.518  1.00 46.44           N  
ATOM   2530  CA  GLU A 330      85.397  48.705   1.598  1.00 47.06           C  
ATOM   2531  C   GLU A 330      83.884  48.762   1.419  1.00 45.46           C  
ATOM   2532  O   GLU A 330      83.198  49.554   2.082  1.00 43.22           O  
ATOM   2533  CB  GLU A 330      86.101  49.588   0.573  1.00 53.66           C  
ATOM   2534  CG  GLU A 330      87.483  50.046   1.033  1.00 72.15           C  
ATOM   2535  CD  GLU A 330      88.409  50.404  -0.129  1.00 81.89           C  
ATOM   2536  OE1 GLU A 330      87.903  50.912  -1.161  1.00 84.88           O  
ATOM   2537  OE2 GLU A 330      89.643  50.188  -0.002  1.00 82.83           O  
ATOM   2538  N   ALA A 331      83.356  47.927   0.533  1.00 42.41           N  
ATOM   2539  CA  ALA A 331      81.922  47.918   0.323  1.00 46.83           C  
ATOM   2540  C   ALA A 331      81.270  47.360   1.595  1.00 49.87           C  
ATOM   2541  O   ALA A 331      80.197  47.806   2.019  1.00 44.84           O  
ATOM   2542  CB  ALA A 331      81.566  47.062  -0.882  1.00 42.83           C  
ATOM   2543  N   TYR A 332      81.937  46.390   2.208  1.00 42.81           N  
ATOM   2544  CA  TYR A 332      81.403  45.790   3.413  1.00 42.87           C  
ATOM   2545  C   TYR A 332      81.384  46.821   4.528  1.00 42.41           C  
ATOM   2546  O   TYR A 332      80.404  46.953   5.250  1.00 45.25           O  
ATOM   2547  CB  TYR A 332      82.269  44.625   3.846  1.00 41.57           C  
ATOM   2548  CG  TYR A 332      81.891  44.119   5.207  1.00 38.66           C  
ATOM   2549  CD1 TYR A 332      80.845  43.205   5.370  1.00 34.39           C  
ATOM   2550  CD2 TYR A 332      82.569  44.566   6.339  1.00 31.86           C  
ATOM   2551  CE1 TYR A 332      80.484  42.742   6.642  1.00 41.55           C  
ATOM   2552  CE2 TYR A 332      82.221  44.112   7.615  1.00 36.09           C  
ATOM   2553  CZ  TYR A 332      81.182  43.203   7.761  1.00 39.08           C  
ATOM   2554  OH  TYR A 332      80.853  42.749   9.021  1.00 41.18           O  
ATOM   2555  N   ASP A 333      82.495  47.534   4.660  1.00 40.23           N  
ATOM   2556  CA  ASP A 333      82.648  48.563   5.666  1.00 43.36           C  
ATOM   2557  C   ASP A 333      81.665  49.713   5.463  1.00 48.78           C  
ATOM   2558  O   ASP A 333      81.196  50.296   6.443  1.00 50.32           O  
ATOM   2559  CB  ASP A 333      84.092  49.090   5.667  1.00 43.92           C  
ATOM   2560  CG  ASP A 333      85.009  48.288   6.587  1.00 56.87           C  
ATOM   2561  OD1 ASP A 333      84.612  47.173   6.996  1.00 67.27           O  
ATOM   2562  OD2 ASP A 333      86.127  48.760   6.906  1.00 57.83           O  
ATOM   2563  N   ALA A 334      81.341  50.036   4.211  1.00 46.68           N  
ATOM   2564  CA  ALA A 334      80.407  51.125   3.957  1.00 43.72           C  
ATOM   2565  C   ALA A 334      79.064  50.777   4.593  1.00 45.21           C  
ATOM   2566  O   ALA A 334      78.387  51.645   5.155  1.00 43.01           O  
ATOM   2567  CB  ALA A 334      80.241  51.354   2.461  1.00 43.61           C  
ATOM   2568  N   CYS A 335      78.686  49.505   4.505  1.00 43.22           N  
ATOM   2569  CA  CYS A 335      77.435  49.031   5.082  1.00 40.24           C  
ATOM   2570  C   CYS A 335      77.447  49.207   6.606  1.00 42.95           C  
ATOM   2571  O   CYS A 335      76.501  49.736   7.194  1.00 45.44           O  
ATOM   2572  CB  CYS A 335      77.234  47.566   4.724  1.00 45.09           C  
ATOM   2573  SG  CYS A 335      76.770  47.303   3.006  1.00 46.61           S  
ATOM   2574  N   VAL A 336      78.532  48.774   7.233  1.00 39.98           N  
ATOM   2575  CA  VAL A 336      78.687  48.889   8.673  1.00 41.13           C  
ATOM   2576  C   VAL A 336      78.706  50.363   9.079  1.00 44.38           C  
ATOM   2577  O   VAL A 336      78.047  50.773  10.040  1.00 47.27           O  
ATOM   2578  CB  VAL A 336      79.992  48.211   9.107  1.00 41.31           C  
ATOM   2579  CG1 VAL A 336      80.298  48.509  10.573  1.00 37.11           C  
ATOM   2580  CG2 VAL A 336      79.872  46.722   8.861  1.00 39.20           C  
ATOM   2581  N   LYS A 337      79.463  51.155   8.330  1.00 43.53           N  
ATOM   2582  CA  LYS A 337      79.598  52.581   8.582  1.00 46.35           C  
ATOM   2583  C   LYS A 337      78.232  53.262   8.566  1.00 45.53           C  
ATOM   2584  O   LYS A 337      77.956  54.155   9.375  1.00 44.24           O  
ATOM   2585  CB  LYS A 337      80.496  53.195   7.512  1.00 52.95           C  
ATOM   2586  CG  LYS A 337      81.737  53.882   8.043  1.00 65.00           C  
ATOM   2587  CD  LYS A 337      81.478  55.369   8.302  1.00 81.40           C  
ATOM   2588  CE  LYS A 337      81.363  56.144   6.984  1.00 85.92           C  
ATOM   2589  NZ  LYS A 337      80.991  57.575   7.178  1.00 86.29           N1+
ATOM   2590  N   ALA A 338      77.382  52.829   7.640  1.00 42.47           N  
ATOM   2591  CA  ALA A 338      76.043  53.383   7.511  1.00 41.63           C  
ATOM   2592  C   ALA A 338      75.217  53.054   8.765  1.00 41.71           C  
ATOM   2593  O   ALA A 338      74.452  53.895   9.246  1.00 43.24           O  
ATOM   2594  CB  ALA A 338      75.368  52.838   6.253  1.00 33.27           C  
ATOM   2595  N   LEU A 339      75.373  51.844   9.303  1.00 41.90           N  
ATOM   2596  CA  LEU A 339      74.642  51.499  10.519  1.00 41.68           C  
ATOM   2597  C   LEU A 339      75.107  52.321  11.712  1.00 39.63           C  
ATOM   2598  O   LEU A 339      74.266  52.779  12.487  1.00 41.83           O  
ATOM   2599  CB  LEU A 339      74.770  50.021  10.875  1.00 34.88           C  
ATOM   2600  CG  LEU A 339      73.967  49.052  10.024  1.00 45.42           C  
ATOM   2601  CD1 LEU A 339      74.265  47.631  10.495  1.00 40.75           C  
ATOM   2602  CD2 LEU A 339      72.469  49.377  10.126  1.00 36.97           C  
ATOM   2603  N   VAL A 340      76.420  52.519  11.883  1.00 40.19           N  
ATOM   2604  CA  VAL A 340      76.836  53.307  13.038  1.00 45.84           C  
ATOM   2605  C   VAL A 340      76.388  54.752  12.851  1.00 45.58           C  
ATOM   2606  O   VAL A 340      76.019  55.413  13.824  1.00 47.11           O  
ATOM   2607  CB  VAL A 340      78.392  53.232  13.356  1.00 44.38           C  
ATOM   2608  CG1 VAL A 340      78.996  51.959  12.779  1.00 43.08           C  
ATOM   2609  CG2 VAL A 340      79.101  54.478  12.908  1.00 44.49           C  
ATOM   2610  N   SER A 341      76.368  55.237  11.610  1.00 40.38           N  
ATOM   2611  CA  SER A 341      75.936  56.620  11.394  1.00 41.82           C  
ATOM   2612  C   SER A 341      74.514  56.772  11.849  1.00 37.83           C  
ATOM   2613  O   SER A 341      74.162  57.763  12.495  1.00 43.97           O  
ATOM   2614  CB  SER A 341      76.032  57.033   9.931  1.00 36.93           C  
ATOM   2615  OG  SER A 341      77.384  57.196   9.562  1.00 45.27           O  
ATOM   2616  N   LEU A 342      73.687  55.800  11.491  1.00 35.07           N  
ATOM   2617  CA  LEU A 342      72.301  55.842  11.907  1.00 37.86           C  
ATOM   2618  C   LEU A 342      72.228  55.785  13.433  1.00 35.14           C  
ATOM   2619  O   LEU A 342      71.480  56.538  14.032  1.00 36.82           O  
ATOM   2620  CB  LEU A 342      71.510  54.671  11.316  1.00 34.00           C  
ATOM   2621  CG  LEU A 342      71.126  54.719   9.836  1.00 41.41           C  
ATOM   2622  CD1 LEU A 342      70.807  53.305   9.356  1.00 35.49           C  
ATOM   2623  CD2 LEU A 342      69.919  55.623   9.630  1.00 40.91           C  
ATOM   2624  N   ARG A 343      73.008  54.915  14.067  1.00 34.20           N  
ATOM   2625  CA  ARG A 343      72.933  54.810  15.519  1.00 41.10           C  
ATOM   2626  C   ARG A 343      73.459  56.047  16.230  1.00 42.46           C  
ATOM   2627  O   ARG A 343      72.959  56.436  17.292  1.00 44.39           O  
ATOM   2628  CB  ARG A 343      73.645  53.543  15.990  1.00 38.48           C  
ATOM   2629  CG  ARG A 343      72.871  52.320  15.562  1.00 34.20           C  
ATOM   2630  CD  ARG A 343      73.392  51.038  16.136  1.00 31.38           C  
ATOM   2631  NE  ARG A 343      72.348  50.023  16.050  1.00 35.27           N  
ATOM   2632  CZ  ARG A 343      72.426  48.904  15.336  1.00 40.25           C  
ATOM   2633  NH1 ARG A 343      73.517  48.621  14.632  1.00 34.45           N  
ATOM   2634  NH2 ARG A 343      71.388  48.079  15.297  1.00 35.65           N  
ATOM   2635  N   SER A 344      74.451  56.674  15.624  1.00 43.47           N  
ATOM   2636  CA  SER A 344      75.033  57.880  16.166  1.00 45.53           C  
ATOM   2637  C   SER A 344      74.023  59.009  16.060  1.00 44.91           C  
ATOM   2638  O   SER A 344      73.904  59.847  16.948  1.00 46.73           O  
ATOM   2639  CB  SER A 344      76.300  58.243  15.384  1.00 43.54           C  
ATOM   2640  OG  SER A 344      77.373  57.405  15.762  1.00 46.59           O  
ATOM   2641  N   TYR A 345      73.273  59.024  14.974  1.00 39.87           N  
ATOM   2642  CA  TYR A 345      72.308  60.093  14.780  1.00 42.59           C  
ATOM   2643  C   TYR A 345      71.168  59.950  15.779  1.00 49.41           C  
ATOM   2644  O   TYR A 345      70.671  60.929  16.367  1.00 46.22           O  
ATOM   2645  CB  TYR A 345      71.755  60.026  13.371  1.00 42.29           C  
ATOM   2646  CG  TYR A 345      70.883  61.193  13.043  1.00 48.24           C  
ATOM   2647  CD1 TYR A 345      71.435  62.447  12.787  1.00 46.99           C  
ATOM   2648  CD2 TYR A 345      69.499  61.063  13.038  1.00 51.25           C  
ATOM   2649  CE1 TYR A 345      70.626  63.547  12.539  1.00 49.13           C  
ATOM   2650  CE2 TYR A 345      68.679  62.157  12.791  1.00 54.71           C  
ATOM   2651  CZ  TYR A 345      69.247  63.393  12.546  1.00 51.35           C  
ATOM   2652  OH  TYR A 345      68.439  64.481  12.332  1.00 54.59           O  
ATOM   2653  N   HIS A 346      70.784  58.694  15.964  1.00 44.44           N  
ATOM   2654  CA  HIS A 346      69.721  58.310  16.855  1.00 38.67           C  
ATOM   2655  C   HIS A 346      70.058  58.661  18.310  1.00 39.16           C  
ATOM   2656  O   HIS A 346      69.154  58.957  19.091  1.00 45.82           O  
ATOM   2657  CB  HIS A 346      69.473  56.816  16.644  1.00 34.99           C  
ATOM   2658  CG  HIS A 346      68.418  56.224  17.527  1.00 34.00           C  
ATOM   2659  ND1 HIS A 346      68.712  55.631  18.738  1.00 36.34           N  
ATOM   2660  CD2 HIS A 346      67.075  56.123  17.381  1.00 36.07           C  
ATOM   2661  CE1 HIS A 346      67.599  55.200  19.298  1.00 37.59           C  
ATOM   2662  NE2 HIS A 346      66.589  55.488  18.495  1.00 29.01           N  
ATOM   2663  N   LEU A 347      71.340  58.630  18.676  1.00 44.46           N  
ATOM   2664  CA  LEU A 347      71.769  58.989  20.039  1.00 45.64           C  
ATOM   2665  C   LEU A 347      71.465  60.444  20.279  1.00 40.87           C  
ATOM   2666  O   LEU A 347      71.018  60.811  21.357  1.00 39.81           O  
ATOM   2667  CB  LEU A 347      73.276  58.850  20.224  1.00 47.27           C  
ATOM   2668  CG  LEU A 347      73.845  57.474  20.448  1.00 53.48           C  
ATOM   2669  CD1 LEU A 347      75.360  57.544  20.511  1.00 58.14           C  
ATOM   2670  CD2 LEU A 347      73.278  56.938  21.724  1.00 45.80           C  
ATOM   2671  N   GLN A 348      71.780  61.269  19.278  1.00 41.69           N  
ATOM   2672  CA  GLN A 348      71.540  62.709  19.349  1.00 46.30           C  
ATOM   2673  C   GLN A 348      70.059  62.962  19.545  1.00 43.25           C  
ATOM   2674  O   GLN A 348      69.648  63.852  20.288  1.00 45.82           O  
ATOM   2675  CB  GLN A 348      72.008  63.385  18.063  1.00 49.17           C  
ATOM   2676  CG  GLN A 348      73.514  63.216  17.811  1.00 56.51           C  
ATOM   2677  CD  GLN A 348      73.960  63.823  16.484  1.00 61.00           C  
ATOM   2678  OE1 GLN A 348      73.485  64.887  16.100  1.00 69.08           O  
ATOM   2679  NE2 GLN A 348      74.882  63.157  15.792  1.00 58.38           N  
ATOM   2680  N   ILE A 349      69.263  62.145  18.869  1.00 40.11           N  
ATOM   2681  CA  ILE A 349      67.838  62.253  18.957  1.00 34.33           C  
ATOM   2682  C   ILE A 349      67.337  61.891  20.347  1.00 34.62           C  
ATOM   2683  O   ILE A 349      66.499  62.589  20.900  1.00 35.55           O  
ATOM   2684  CB  ILE A 349      67.197  61.390  17.875  1.00 37.12           C  
ATOM   2685  CG1 ILE A 349      67.214  62.182  16.577  1.00 39.27           C  
ATOM   2686  CG2 ILE A 349      65.787  60.977  18.257  1.00 25.59           C  
ATOM   2687  CD1 ILE A 349      66.546  61.526  15.467  1.00 51.01           C  
ATOM   2688  N   VAL A 350      67.843  60.805  20.918  1.00 38.07           N  
ATOM   2689  CA  VAL A 350      67.437  60.409  22.264  1.00 39.59           C  
ATOM   2690  C   VAL A 350      67.848  61.502  23.261  1.00 42.28           C  
ATOM   2691  O   VAL A 350      67.141  61.770  24.232  1.00 46.85           O  
ATOM   2692  CB  VAL A 350      68.082  59.058  22.677  1.00 38.69           C  
ATOM   2693  CG1 VAL A 350      67.775  58.771  24.133  1.00 27.18           C  
ATOM   2694  CG2 VAL A 350      67.538  57.912  21.782  1.00 35.73           C  
ATOM   2695  N   THR A 351      68.986  62.141  23.014  1.00 40.72           N  
ATOM   2696  CA  THR A 351      69.459  63.220  23.888  1.00 47.10           C  
ATOM   2697  C   THR A 351      68.453  64.388  23.901  1.00 48.59           C  
ATOM   2698  O   THR A 351      68.084  64.917  24.962  1.00 41.28           O  
ATOM   2699  CB  THR A 351      70.851  63.738  23.427  1.00 44.24           C  
ATOM   2700  OG1 THR A 351      71.852  62.769  23.767  1.00 50.48           O  
ATOM   2701  CG2 THR A 351      71.203  65.040  24.107  1.00 42.29           C  
ATOM   2702  N   LYS A 352      68.000  64.765  22.713  1.00 44.06           N  
ATOM   2703  CA  LYS A 352      67.044  65.846  22.570  1.00 43.33           C  
ATOM   2704  C   LYS A 352      65.619  65.486  22.995  1.00 45.73           C  
ATOM   2705  O   LYS A 352      64.938  66.313  23.613  1.00 48.76           O  
ATOM   2706  CB  LYS A 352      67.023  66.345  21.121  1.00 41.86           C  
ATOM   2707  CG  LYS A 352      65.855  67.265  20.806  1.00 44.10           C  
ATOM   2708  CD  LYS A 352      65.844  67.692  19.342  1.00 54.01           C  
ATOM   2709  CE  LYS A 352      64.685  68.648  19.052  1.00 54.52           C  
ATOM   2710  NZ  LYS A 352      64.545  68.942  17.597  1.00 49.68           N1+
ATOM   2711  N   TYR A 353      65.161  64.273  22.676  1.00 43.08           N  
ATOM   2712  CA  TYR A 353      63.794  63.894  23.019  1.00 37.75           C  
ATOM   2713  C   TYR A 353      63.577  63.185  24.343  1.00 43.40           C  
ATOM   2714  O   TYR A 353      62.435  63.011  24.767  1.00 48.07           O  
ATOM   2715  CB  TYR A 353      63.156  63.086  21.891  1.00 36.78           C  
ATOM   2716  CG  TYR A 353      62.842  63.926  20.674  1.00 42.26           C  
ATOM   2717  CD1 TYR A 353      63.856  64.308  19.797  1.00 42.29           C  
ATOM   2718  CD2 TYR A 353      61.532  64.352  20.402  1.00 41.67           C  
ATOM   2719  CE1 TYR A 353      63.588  65.084  18.681  1.00 44.60           C  
ATOM   2720  CE2 TYR A 353      61.250  65.141  19.275  1.00 39.86           C  
ATOM   2721  CZ  TYR A 353      62.292  65.494  18.416  1.00 47.03           C  
ATOM   2722  OH  TYR A 353      62.061  66.203  17.256  1.00 51.32           O  
ATOM   2723  N   ILE A 354      64.654  62.786  25.010  1.00 38.82           N  
ATOM   2724  CA  ILE A 354      64.494  62.140  26.304  1.00 41.19           C  
ATOM   2725  C   ILE A 354      65.365  62.726  27.409  1.00 45.96           C  
ATOM   2726  O   ILE A 354      64.843  63.159  28.433  1.00 46.83           O  
ATOM   2727  CB  ILE A 354      64.740  60.635  26.223  1.00 34.74           C  
ATOM   2728  CG1 ILE A 354      63.626  59.989  25.402  1.00 41.72           C  
ATOM   2729  CG2 ILE A 354      64.761  60.049  27.614  1.00 28.75           C  
ATOM   2730  CD1 ILE A 354      63.606  58.492  25.468  1.00 46.91           C  
ATOM   2731  N   LEU A 355      66.684  62.760  27.208  1.00 47.34           N  
ATOM   2732  CA  LEU A 355      67.570  63.281  28.240  1.00 45.44           C  
ATOM   2733  C   LEU A 355      67.243  64.698  28.679  1.00 47.77           C  
ATOM   2734  O   LEU A 355      67.064  64.954  29.866  1.00 46.04           O  
ATOM   2735  CB  LEU A 355      69.012  63.224  27.778  1.00 38.83           C  
ATOM   2736  CG  LEU A 355      69.471  61.782  27.604  1.00 49.62           C  
ATOM   2737  CD1 LEU A 355      70.961  61.753  27.257  1.00 49.29           C  
ATOM   2738  CD2 LEU A 355      69.198  61.006  28.884  1.00 41.29           C  
ATOM   2739  N   ILE A 356      67.166  65.615  27.723  1.00 45.55           N  
ATOM   2740  CA  ILE A 356      66.888  67.004  28.039  1.00 44.99           C  
ATOM   2741  C   ILE A 356      65.501  67.220  28.645  1.00 46.99           C  
ATOM   2742  O   ILE A 356      65.385  67.868  29.677  1.00 49.00           O  
ATOM   2743  CB  ILE A 356      67.120  67.903  26.799  1.00 42.35           C  
ATOM   2744  CG1 ILE A 356      68.614  67.908  26.460  1.00 37.28           C  
ATOM   2745  CG2 ILE A 356      66.685  69.331  27.085  1.00 45.77           C  
ATOM   2746  CD1 ILE A 356      68.991  68.804  25.311  1.00 32.88           C  
ATOM   2747  N   PRO A 357      64.433  66.685  28.024  1.00 52.31           N  
ATOM   2748  CA  PRO A 357      63.106  66.892  28.626  1.00 46.49           C  
ATOM   2749  C   PRO A 357      63.010  66.279  30.026  1.00 48.14           C  
ATOM   2750  O   PRO A 357      62.333  66.820  30.899  1.00 52.53           O  
ATOM   2751  CB  PRO A 357      62.163  66.208  27.637  1.00 43.50           C  
ATOM   2752  CG  PRO A 357      62.850  66.439  26.324  1.00 50.49           C  
ATOM   2753  CD  PRO A 357      64.304  66.128  26.663  1.00 52.99           C  
ATOM   2754  N   ALA A 358      63.676  65.149  30.249  1.00 42.92           N  
ATOM   2755  CA  ALA A 358      63.618  64.533  31.566  1.00 45.30           C  
ATOM   2756  C   ALA A 358      64.395  65.376  32.577  1.00 55.35           C  
ATOM   2757  O   ALA A 358      64.195  65.241  33.784  1.00 59.12           O  
ATOM   2758  CB  ALA A 358      64.177  63.133  31.527  1.00 31.29           C  
ATOM   2759  N   SER A 359      65.276  66.249  32.087  1.00 57.89           N  
ATOM   2760  CA  SER A 359      66.068  67.105  32.973  1.00 61.63           C  
ATOM   2761  C   SER A 359      65.295  68.367  33.392  1.00 68.22           C  
ATOM   2762  O   SER A 359      65.848  69.253  34.053  1.00 70.67           O  
ATOM   2763  CB  SER A 359      67.393  67.511  32.300  1.00 56.38           C  
ATOM   2764  OG  SER A 359      67.219  68.513  31.301  1.00 49.12           O  
ATOM   2765  N   GLN A 360      64.016  68.435  33.020  1.00 67.98           N  
ATOM   2766  CA  GLN A 360      63.184  69.588  33.350  1.00 65.08           C  
ATOM   2767  C   GLN A 360      61.722  69.251  33.660  1.00 61.50           C  
ATOM   2768  O   GLN A 360      61.426  68.527  34.627  1.00 61.63           O  
ATOM   2769  CB  GLN A 360      63.267  70.596  32.211  1.00 63.42           C  
ATOM   2770  CG  GLN A 360      63.481  69.964  30.858  1.00 66.49           C  
ATOM   2771  CD  GLN A 360      63.712  70.986  29.753  1.00 72.82           C  
ATOM   2772  OE1 GLN A 360      64.575  71.853  29.871  1.00 76.34           O  
ATOM   2773  NE2 GLN A 360      62.949  70.880  28.668  1.00 73.81           N  
ATOM   2774  N   GLY A 380      70.195  56.539  36.713  1.00 91.49           N  
ATOM   2775  CA  GLY A 380      68.836  56.127  36.391  1.00 96.05           C  
ATOM   2776  C   GLY A 380      68.614  55.910  34.897  1.00 97.87           C  
ATOM   2777  O   GLY A 380      68.887  54.827  34.376  1.00 98.84           O  
ATOM   2778  N   GLY A 381      68.111  56.938  34.212  1.00 97.93           N  
ATOM   2779  CA  GLY A 381      67.866  56.848  32.781  1.00 93.41           C  
ATOM   2780  C   GLY A 381      69.152  56.937  31.976  1.00 95.19           C  
ATOM   2781  O   GLY A 381      69.166  57.416  30.838  1.00 90.61           O  
ATOM   2782  N   THR A 382      70.249  56.491  32.587  1.00 95.98           N  
ATOM   2783  CA  THR A 382      71.559  56.479  31.939  1.00 90.08           C  
ATOM   2784  C   THR A 382      71.730  55.078  31.373  1.00 85.63           C  
ATOM   2785  O   THR A 382      72.546  54.857  30.483  1.00 83.62           O  
ATOM   2786  CB  THR A 382      72.704  56.771  32.942  1.00 88.82           C  
ATOM   2787  OG1 THR A 382      72.615  58.128  33.387  1.00 86.11           O  
ATOM   2788  CG2 THR A 382      74.055  56.561  32.288  1.00 87.67           C  
ATOM   2789  N   ASP A 383      70.947  54.140  31.908  1.00 81.55           N  
ATOM   2790  CA  ASP A 383      70.961  52.753  31.449  1.00 82.64           C  
ATOM   2791  C   ASP A 383      70.584  52.788  29.976  1.00 78.24           C  
ATOM   2792  O   ASP A 383      71.002  51.943  29.179  1.00 78.13           O  
ATOM   2793  CB  ASP A 383      69.910  51.916  32.194  1.00 87.64           C  
ATOM   2794  CG  ASP A 383      70.188  51.803  33.684  1.00 98.10           C  
ATOM   2795  OD1 ASP A 383      71.211  52.365  34.150  1.00 99.65           O  
ATOM   2796  OD2 ASP A 383      69.378  51.147  34.384  1.00 96.08           O  
ATOM   2797  N   LEU A 384      69.772  53.783  29.638  1.00 71.57           N  
ATOM   2798  CA  LEU A 384      69.299  53.982  28.285  1.00 60.10           C  
ATOM   2799  C   LEU A 384      70.445  54.329  27.348  1.00 60.69           C  
ATOM   2800  O   LEU A 384      70.661  53.661  26.334  1.00 58.42           O  
ATOM   2801  CB  LEU A 384      68.279  55.104  28.270  1.00 60.25           C  
ATOM   2802  CG  LEU A 384      67.845  55.459  26.860  1.00 58.92           C  
ATOM   2803  CD1 LEU A 384      67.347  54.197  26.178  1.00 64.18           C  
ATOM   2804  CD2 LEU A 384      66.786  56.527  26.903  1.00 67.67           C  
ATOM   2805  N   MET A 385      71.176  55.386  27.680  1.00 58.37           N  
ATOM   2806  CA  MET A 385      72.292  55.790  26.847  1.00 54.06           C  
ATOM   2807  C   MET A 385      73.351  54.695  26.750  1.00 49.65           C  
ATOM   2808  O   MET A 385      73.943  54.519  25.693  1.00 46.81           O  
ATOM   2809  CB  MET A 385      72.922  57.074  27.380  1.00 51.97           C  
ATOM   2810  CG  MET A 385      72.057  58.310  27.214  1.00 63.16           C  
ATOM   2811  SD  MET A 385      71.758  58.744  25.481  1.00 58.79           S  
ATOM   2812  CE  MET A 385      70.410  57.760  25.227  1.00 57.28           C  
ATOM   2813  N   ASN A 386      73.586  53.962  27.839  1.00 49.82           N  
ATOM   2814  CA  ASN A 386      74.593  52.898  27.818  1.00 49.48           C  
ATOM   2815  C   ASN A 386      74.146  51.754  26.927  1.00 44.30           C  
ATOM   2816  O   ASN A 386      74.960  51.159  26.215  1.00 46.02           O  
ATOM   2817  CB  ASN A 386      74.911  52.395  29.231  1.00 53.00           C  
ATOM   2818  CG  ASN A 386      75.748  53.401  30.027  1.00 64.80           C  
ATOM   2819  OD1 ASN A 386      76.545  54.156  29.446  1.00 56.83           O  
ATOM   2820  ND2 ASN A 386      75.580  53.411  31.356  1.00 64.62           N  
ATOM   2821  N   PHE A 387      72.855  51.450  26.958  1.00 37.51           N  
ATOM   2822  CA  PHE A 387      72.328  50.407  26.104  1.00 38.29           C  
ATOM   2823  C   PHE A 387      72.588  50.795  24.636  1.00 44.24           C  
ATOM   2824  O   PHE A 387      73.140  50.007  23.855  1.00 51.19           O  
ATOM   2825  CB  PHE A 387      70.823  50.231  26.321  1.00 34.20           C  
ATOM   2826  CG  PHE A 387      70.144  49.469  25.204  1.00 41.89           C  
ATOM   2827  CD1 PHE A 387      70.287  48.080  25.095  1.00 38.96           C  
ATOM   2828  CD2 PHE A 387      69.424  50.152  24.217  1.00 30.37           C  
ATOM   2829  CE1 PHE A 387      69.727  47.382  24.018  1.00 41.43           C  
ATOM   2830  CE2 PHE A 387      68.861  49.470  23.140  1.00 38.93           C  
ATOM   2831  CZ  PHE A 387      69.011  48.076  23.032  1.00 40.50           C  
ATOM   2832  N   LEU A 388      72.208  52.016  24.266  1.00 39.43           N  
ATOM   2833  CA  LEU A 388      72.374  52.474  22.889  1.00 42.66           C  
ATOM   2834  C   LEU A 388      73.818  52.519  22.431  1.00 41.68           C  
ATOM   2835  O   LEU A 388      74.130  52.204  21.274  1.00 41.26           O  
ATOM   2836  CB  LEU A 388      71.725  53.852  22.707  1.00 39.60           C  
ATOM   2837  CG  LEU A 388      70.194  53.791  22.863  1.00 41.28           C  
ATOM   2838  CD1 LEU A 388      69.595  55.193  22.793  1.00 40.20           C  
ATOM   2839  CD2 LEU A 388      69.606  52.884  21.763  1.00 32.27           C  
ATOM   2840  N   LYS A 389      74.697  52.910  23.341  1.00 38.88           N  
ATOM   2841  CA  LYS A 389      76.105  53.000  23.035  1.00 39.45           C  
ATOM   2842  C   LYS A 389      76.706  51.608  22.905  1.00 40.72           C  
ATOM   2843  O   LYS A 389      77.569  51.370  22.061  1.00 38.76           O  
ATOM   2844  CB  LYS A 389      76.813  53.812  24.116  1.00 44.22           C  
ATOM   2845  CG  LYS A 389      76.459  55.304  24.062  1.00 52.48           C  
ATOM   2846  CD  LYS A 389      77.157  56.097  25.162  1.00 60.52           C  
ATOM   2847  CE  LYS A 389      76.707  57.554  25.165  1.00 64.61           C  
ATOM   2848  NZ  LYS A 389      77.203  58.335  26.344  1.00 67.28           N1+
ATOM   2849  N   THR A 390      76.238  50.678  23.722  1.00 33.54           N  
ATOM   2850  CA  THR A 390      76.752  49.334  23.639  1.00 32.72           C  
ATOM   2851  C   THR A 390      76.434  48.786  22.251  1.00 37.39           C  
ATOM   2852  O   THR A 390      77.277  48.158  21.600  1.00 37.96           O  
ATOM   2853  CB  THR A 390      76.093  48.434  24.679  1.00 42.04           C  
ATOM   2854  OG1 THR A 390      76.396  48.931  25.988  1.00 44.46           O  
ATOM   2855  CG2 THR A 390      76.591  46.978  24.532  1.00 32.59           C  
ATOM   2856  N   VAL A 391      75.219  49.045  21.791  1.00 32.06           N  
ATOM   2857  CA  VAL A 391      74.792  48.550  20.496  1.00 34.96           C  
ATOM   2858  C   VAL A 391      75.580  49.199  19.381  1.00 40.90           C  
ATOM   2859  O   VAL A 391      75.959  48.554  18.397  1.00 42.25           O  
ATOM   2860  CB  VAL A 391      73.312  48.808  20.293  1.00 35.36           C  
ATOM   2861  CG1 VAL A 391      72.891  48.419  18.876  1.00 34.46           C  
ATOM   2862  CG2 VAL A 391      72.528  48.024  21.335  1.00 30.15           C  
ATOM   2863  N   ARG A 392      75.839  50.484  19.538  1.00 38.62           N  
ATOM   2864  CA  ARG A 392      76.603  51.190  18.536  1.00 35.76           C  
ATOM   2865  C   ARG A 392      78.067  50.758  18.523  1.00 41.10           C  
ATOM   2866  O   ARG A 392      78.688  50.653  17.466  1.00 40.67           O  
ATOM   2867  CB  ARG A 392      76.543  52.677  18.793  1.00 41.03           C  
ATOM   2868  CG  ARG A 392      77.463  53.440  17.880  1.00 44.31           C  
ATOM   2869  CD  ARG A 392      77.329  54.887  18.101  1.00 42.00           C  
ATOM   2870  NE  ARG A 392      78.623  55.413  18.457  1.00 64.48           N  
ATOM   2871  CZ  ARG A 392      78.815  56.615  18.974  1.00 69.73           C  
ATOM   2872  NH1 ARG A 392      77.786  57.412  19.198  1.00 56.66           N  
ATOM   2873  NH2 ARG A 392      80.049  57.020  19.250  1.00 83.85           N  
ATOM   2874  N   SER A 393      78.628  50.519  19.702  1.00 41.61           N  
ATOM   2875  CA  SER A 393      80.021  50.115  19.799  1.00 42.16           C  
ATOM   2876  C   SER A 393      80.242  48.726  19.180  1.00 44.28           C  
ATOM   2877  O   SER A 393      81.277  48.473  18.558  1.00 40.21           O  
ATOM   2878  CB  SER A 393      80.455  50.146  21.262  1.00 43.77           C  
ATOM   2879  OG  SER A 393      81.607  49.356  21.465  1.00 60.44           O  
ATOM   2880  N   THR A 394      79.258  47.844  19.335  1.00 42.52           N  
ATOM   2881  CA  THR A 394      79.338  46.502  18.776  1.00 43.88           C  
ATOM   2882  C   THR A 394      79.302  46.623  17.261  1.00 47.29           C  
ATOM   2883  O   THR A 394      79.895  45.811  16.539  1.00 47.25           O  
ATOM   2884  CB  THR A 394      78.158  45.632  19.244  1.00 45.65           C  
ATOM   2885  OG1 THR A 394      78.242  45.462  20.662  1.00 47.55           O  
ATOM   2886  CG2 THR A 394      78.182  44.254  18.567  1.00 38.26           C  
ATOM   2887  N   THR A 395      78.605  47.641  16.772  1.00 42.09           N  
ATOM   2888  CA  THR A 395      78.545  47.840  15.338  1.00 45.01           C  
ATOM   2889  C   THR A 395      79.916  48.319  14.827  1.00 45.95           C  
ATOM   2890  O   THR A 395      80.434  47.794  13.834  1.00 44.19           O  
ATOM   2891  CB  THR A 395      77.467  48.865  14.974  1.00 43.22           C  
ATOM   2892  OG1 THR A 395      76.216  48.438  15.520  1.00 38.71           O  
ATOM   2893  CG2 THR A 395      77.342  49.001  13.457  1.00 38.46           C  
ATOM   2894  N   GLU A 396      80.497  49.310  15.508  1.00 45.93           N  
ATOM   2895  CA  GLU A 396      81.800  49.865  15.129  1.00 48.19           C  
ATOM   2896  C   GLU A 396      82.912  48.832  15.139  1.00 50.18           C  
ATOM   2897  O   GLU A 396      83.773  48.811  14.257  1.00 51.40           O  
ATOM   2898  CB  GLU A 396      82.185  51.008  16.056  1.00 50.52           C  
ATOM   2899  CG  GLU A 396      81.709  52.356  15.570  1.00 71.26           C  
ATOM   2900  CD  GLU A 396      82.218  53.503  16.425  1.00 83.53           C  
ATOM   2901  OE1 GLU A 396      81.686  53.704  17.545  1.00 83.88           O  
ATOM   2902  OE2 GLU A 396      83.158  54.198  15.971  1.00 93.50           O  
ATOM   2903  N   LYS A 397      82.889  47.974  16.147  1.00 48.45           N  
ATOM   2904  CA  LYS A 397      83.879  46.930  16.268  1.00 52.67           C  
ATOM   2905  C   LYS A 397      83.905  46.007  15.052  1.00 53.20           C  
ATOM   2906  O   LYS A 397      84.919  45.365  14.786  1.00 59.00           O  
ATOM   2907  CB  LYS A 397      83.618  46.109  17.536  1.00 52.13           C  
ATOM   2908  CG  LYS A 397      84.200  46.737  18.800  1.00 58.73           C  
ATOM   2909  CD  LYS A 397      83.747  45.975  20.045  1.00 68.78           C  
ATOM   2910  CE  LYS A 397      84.492  46.445  21.276  1.00 71.04           C  
ATOM   2911  NZ  LYS A 397      84.469  47.924  21.380  1.00 80.10           N1+
ATOM   2912  N   SER A 398      82.807  45.942  14.309  1.00 46.07           N  
ATOM   2913  CA  SER A 398      82.757  45.060  13.150  1.00 44.77           C  
ATOM   2914  C   SER A 398      83.486  45.572  11.922  1.00 44.48           C  
ATOM   2915  O   SER A 398      83.633  44.830  10.961  1.00 51.42           O  
ATOM   2916  CB  SER A 398      81.312  44.730  12.775  1.00 45.57           C  
ATOM   2917  OG  SER A 398      80.641  44.078  13.845  1.00 58.38           O  
ATOM   2918  N   LEU A 399      83.922  46.831  11.939  1.00 44.05           N  
ATOM   2919  CA  LEU A 399      84.682  47.388  10.809  1.00 49.30           C  
ATOM   2920  C   LEU A 399      85.943  46.544  10.606  1.00 52.56           C  
ATOM   2921  O   LEU A 399      86.611  46.165  11.566  1.00 53.58           O  
ATOM   2922  CB  LEU A 399      85.070  48.848  11.073  1.00 35.99           C  
ATOM   2923  CG  LEU A 399      83.906  49.814  10.859  1.00 47.33           C  
ATOM   2924  CD1 LEU A 399      84.267  51.225  11.328  1.00 45.98           C  
ATOM   2925  CD2 LEU A 399      83.523  49.822   9.365  1.00 36.65           C  
ATOM   2926  N   LEU A 400      86.261  46.247   9.355  1.00 57.15           N  
ATOM   2927  CA  LEU A 400      87.413  45.424   9.062  1.00 62.64           C  
ATOM   2928  C   LEU A 400      88.701  46.211   8.949  1.00 75.81           C  
ATOM   2929  O   LEU A 400      89.691  45.922   9.628  1.00 74.41           O  
ATOM   2930  CB  LEU A 400      87.217  44.692   7.748  1.00 52.61           C  
ATOM   2931  CG  LEU A 400      85.886  44.010   7.488  1.00 57.31           C  
ATOM   2932  CD1 LEU A 400      85.874  43.469   6.067  1.00 56.61           C  
ATOM   2933  CD2 LEU A 400      85.656  42.898   8.482  1.00 55.22           C  
ATOM   2934  N   LYS A 401      88.676  47.219   8.085  1.00 88.88           N  
ATOM   2935  CA  LYS A 401      89.861  48.012   7.781  1.00101.47           C  
ATOM   2936  C   LYS A 401      90.210  49.238   8.636  1.00107.44           C  
ATOM   2937  O   LYS A 401      90.977  50.116   8.213  1.00110.79           O  
ATOM   2938  CB  LYS A 401      89.801  48.391   6.293  1.00102.94           C  
ATOM   2939  CG  LYS A 401      89.916  47.177   5.347  1.00101.12           C  
ATOM   2940  CD  LYS A 401      91.260  46.435   5.531  1.00 98.77           C  
ATOM   2941  CE  LYS A 401      91.434  45.874   6.956  1.00 94.19           C  
ATOM   2942  NZ  LYS A 401      92.746  45.245   7.243  1.00 88.31           N1+
ATOM   2943  N   GLU A 402      89.694  49.259   9.857  1.00113.07           N  
ATOM   2944  CA  GLU A 402      89.902  50.358  10.795  1.00118.73           C  
ATOM   2945  C   GLU A 402      91.312  50.484  11.424  1.00121.76           C  
ATOM   2946  O   GLU A 402      91.804  51.599  11.629  1.00120.09           O  
ATOM   2947  CB  GLU A 402      88.832  50.229  11.884  1.00120.57           C  
ATOM   2948  CG  GLU A 402      88.465  51.510  12.589  1.00126.53           C  
ATOM   2949  CD  GLU A 402      89.551  51.990  13.528  1.00132.04           C  
ATOM   2950  OE1 GLU A 402      90.327  51.144  14.026  1.00134.66           O  
ATOM   2951  OE2 GLU A 402      89.621  53.212  13.779  1.00135.41           O  
ATOM   2952  N   GLY A 403      91.958  49.355  11.719  1.00124.70           N  
ATOM   2953  CA  GLY A 403      93.278  49.394  12.334  1.00126.60           C  
ATOM   2954  C   GLY A 403      94.430  49.689  11.390  1.00128.22           C  
ATOM   2955  O   GLY A 403      95.169  50.672  11.630  1.00128.30           O  
ATOM   2956  OXT GLY A 403      94.605  48.934  10.410  1.00126.18           O  
TER    2957      GLY A 403 
HETATM 2958  N1  PIM A 501      61.277  52.421  19.856  1.00 36.03           N  
HETATM 2959  C2  PIM A 501      62.549  52.866  19.906  1.00 39.18           C  
HETATM 2960  N3  PIM A 501      62.737  53.852  19.089  1.00 30.99           N  
HETATM 2961  C4  PIM A 501      61.644  54.094  18.484  1.00 34.82           C  
HETATM 2962  C5  PIM A 501      60.700  53.221  18.933  1.00 33.54           C  
HETATM 2963  C6  PIM A 501      59.258  53.166  18.458  1.00 36.68           C  
HETATM 2964  C7  PIM A 501      58.310  52.556  19.300  1.00 28.28           C  
HETATM 2965  C8  PIM A 501      56.934  52.490  18.845  1.00 34.05           C  
HETATM 2966  C9  PIM A 501      56.655  53.050  17.586  1.00 40.90           C  
HETATM 2967  C10 PIM A 501      57.600  53.663  16.732  1.00 36.33           C  
HETATM 2968  C11 PIM A 501      58.933  53.708  17.201  1.00 34.49           C  
TER    2969      PIM A 501 
HETATM 2970  C   LIG d   1      61.030  54.737  27.750  0.00  0.00      2d0t C  
HETATM 2971  C   LIG d   1      61.959  53.469  27.892  0.00  0.00      2d0t C  
HETATM 2972  C   LIG d   1      61.280  52.369  27.074  0.00  0.00      2d0t C  
HETATM 2973  C   LIG d   1      61.398  52.788  25.608  0.00  0.00      2d0t C  
HETATM 2974  C   LIG d   1      61.101  54.310  25.256  0.00  0.00      2d0t C  
HETATM 2975  C   LIG d   1      60.231  54.852  26.393  0.00  0.00      2d0t C  
HETATM 2976  C   LIG d   1      61.096  51.778  24.518  0.00  0.00      2d0t C  
HETATM 2977  C   LIG d   1      61.758  52.210  23.276  0.00  0.00      2d0t C  
HETATM 2978  C   LIG d   1      61.865  53.554  23.122  0.00  0.00      2d0t C  
HETATM 2979  C   LIG d   1      60.682  54.293  23.752  0.00  0.00      2d0t C  
HETATM 2980  C   LIG d   1      60.931  55.486  21.467  0.00  0.00      2d0t C  
HETATM 2981  C   LIG d   1      60.261  55.506  22.899  0.00  0.00      2d0t C  
HETATM 2982  C   LIG d   1      63.016  54.314  22.413  0.00  0.00      2d0t C  
HETATM 2983  C   LIG d   1      62.442  55.627  21.704  0.00  0.00      2d0t C  
HETATM 2984  C   LIG d   1      62.339  55.234  25.310  0.00  0.00      2d0t C  
HETATM 2985  O   LIG d   1      63.297  53.775  27.415  0.00  0.00      2d0t O  
HETATM 2986  C   LIG d   1      62.461  57.032  22.418  0.00  0.00      2d0t C  
HETATM 2987  O   LIG d   1      63.667  53.279  21.641  0.00  0.00      2d0t O  
HETATM 2988  C   LIG d   1      64.228  55.143  22.981  0.00  0.00      2d0t C  
HETATM 2989  C   LIG d   1      64.765  55.846  21.701  0.00  0.00      2d0t C  
HETATM 2990  C   LIG d   1      63.575  55.904  20.704  0.00  0.00      2d0t C  
HETATM 2991  O   LIG d   1      60.434  50.777  24.652  0.00  0.00      2d0t O  
HETATM 2992  C   LIG d   1      64.336  52.768  27.445  0.00  0.00      2d0t C  
HETATM 2993  C   LIG d   1      64.442  51.615  26.371  0.00  0.00      2d0t C  
HETATM 2994  C   LIG d   1      64.737  52.513  22.286  0.00  0.00      2d0t C  
HETATM 2995  C   LIG d   1      64.575  51.977  24.924  0.00  0.00      2d0t C  
HETATM 2996  C   LIG d   1      64.654  52.227  23.752  0.00  0.00      2d0t C  
HETATM 2997  C   LIG d   1      63.529  57.202  19.895  0.00  0.00      2d0t C  
HETATM 2998  C   LIG d   1      64.559  58.187  20.449  0.00  0.00      2d0t C  
HETATM 2999  O   LIG d   1      62.245  57.765  20.034  0.00  0.00      2d0t O  
HETATM 3000  H   LIG d   1      61.712  57.140  20.552  0.00  0.00      2d0t H  
HETATM 3001  C   LIG d   1      63.753  56.886  18.414  0.00  0.00      2d0t C  
HETATM 3002  C   LIG d   1      62.400  56.745  17.714  0.00  0.00      2d0t C  
HETATM 3003  O   LIG d   1      62.328  57.698  16.680  0.00  0.00      2d0t O  
HETATM 3004  C   LIG d   1      63.025  57.237  15.537  0.00  0.00      2d0t C  
HETATM 3005  C   LIG d   1      63.081  55.702  15.690  0.00  0.00      2d0t C  
HETATM 3006  C   LIG d   1      62.411  57.747  14.212  0.00  0.00      2d0t C  
HETATM 3007  C   LIG d   1      62.241  55.432  16.947  0.00  0.00      2d0t C  
HETATM 3008  C   LIG d   1      62.609  54.932  14.445  0.00  0.00      2d0t C  
HETATM 3009  C   LIG d   1      62.701  54.198  17.720  0.00  0.00      2d0t C  
HETATM 3010  C   LIG d   1      63.057  55.604  13.165  0.00  0.00      2d0t C  
HETATM 3011  C   LIG d   1      62.956  56.942  13.053  0.00  0.00      2d0t C  
HETATM 3012  O   LIG d   1      60.998  57.636  14.209  0.00  0.00      2d0t O  
HETATM 3013  H   LIG d   1      60.690  57.876  15.096  0.00  0.00      2d0t H  
HETATM 3014  O   LIG d   1      64.441  57.972  17.831  0.00  0.00      2d0t O  
HETATM 3015  H   LIG d   1      65.353  57.939  18.157  0.00  0.00      2d0t H  
HETATM 3016  C   LIG d   1      65.541  50.687  26.742  0.00  0.00      2d0t C  
HETATM 3017  C   LIG d   1      66.486  51.065  27.714  0.00  0.00      2d0t C  
HETATM 3018  C   LIG d   1      67.526  50.187  28.063  0.00  0.00      2d0t C  
HETATM 3019  C   LIG d   1      67.623  48.930  27.442  0.00  0.00      2d0t C  
HETATM 3020  C   LIG d   1      66.680  48.550  26.471  0.00  0.00      2d0t C  
HETATM 3021  C   LIG d   1      65.640  49.428  26.119  0.00  0.00      2d0t C  
TER    3022      LIG d   1 
CONECT 2958 2959 2962
CONECT 2959 2958 2960
CONECT 2960 2959 2961
CONECT 2961 2960 2962
CONECT 2962 2958 2961 2963
CONECT 2963 2962 2964 2968
CONECT 2964 2963 2965
CONECT 2965 2964 2966
CONECT 2966 2965 2967
CONECT 2967 2966 2968
CONECT 2968 2963 2967
CONECT 2970 2971 2975
CONECT 2971 2970 2985 2972
CONECT 2972 2971 2973
CONECT 2973 2972 2974 2976
CONECT 2974 2973 2975 2984 2979
CONECT 2975 2970 2974
CONECT 2976 2973 2977 2991
CONECT 2977 2976 2978
CONECT 2978 2977 2979 2982
CONECT 2979 2974 2978 2981
CONECT 2980 2981 2983
CONECT 2981 2979 2980
CONECT 2982 2978 2987 2983 2988
CONECT 2983 2980 2982 2986 2990
CONECT 2984 2974
CONECT 2985 2971 2992
CONECT 2986 2983
CONECT 2987 2982 2994
CONECT 2988 2982 2989
CONECT 2989 2988 2990
CONECT 2990 2983 2989 2997
CONECT 2991 2976
CONECT 2992 2985 2993
CONECT 2993 2992 2995 3016
CONECT 2994 2987 2996
CONECT 2995 2993 2996
CONECT 2996 2994 2995
CONECT 2997 2990 2999 2998 3001
CONECT 2998 2997
CONECT 2999 2997 3000
CONECT 3000 2999
CONECT 3001 2997 3002 3014
CONECT 3002 3001 3003 3007
CONECT 3003 3002 3004
CONECT 3004 3003 3006 3005
CONECT 3005 3004 3008 3007
CONECT 3006 3004 3012 3011
CONECT 3007 3002 3005 3009
CONECT 3008 3005 3010
CONECT 3009 3007
CONECT 3010 3008 3011
CONECT 3011 3006 3010
CONECT 3012 3006 3013
CONECT 3013 3012
CONECT 3014 3001 3015
CONECT 3015 3014
CONECT 3016 2993 3017 3021
CONECT 3017 3016 3018
CONECT 3018 3017 3019
CONECT 3019 3018 3020
CONECT 3020 3019 3021
CONECT 3021 3016 3020
END
