# Supplementary material for: A strategy to find novel candidate anti-Alzheimer’s disease drugs by constructing interaction networks between drug targets and natural compounds in medical plants
Source: PeerJ. 2018 May 11;6:e4756. doi: 10.7717/peerj.4756 (PMC5951129; doi:10.7717/peerj.4756)
Supplement: Data S1 — (A) Docking results of 30 proteins with TCM compounds (B) PDB coordinates (C) TCM_compounds_2D_structures (D) Top0.5%_TCM_compounds_3D_structures [file peerj-06-4756-s036.zip › Raw_Data/PDB coordinates/2dq7.pdb]

REMARK   Accelrys Discovery Studio PDB file
REMARK   Created:  Wed Mar 07 16:25:46 �й���׼ʱ�� 2018
CRYST1   52.962   52.962  210.989  90.00  90.00 120.00 P3221      
ATOM      1  N   LYS X   1     -22.540  21.959  16.110  1.00 73.84           N1+
ATOM      2  CA  LYS X   1     -21.761  22.443  14.932  1.00 73.63           C  
ATOM      3  C   LYS X   1     -22.357  21.904  13.632  1.00 72.25           C  
ATOM      4  O   LYS X   1     -23.138  20.953  13.646  1.00 71.89           O  
ATOM      5  CB  LYS X   1     -20.295  22.014  15.061  1.00 74.58           C  
ATOM      6  CG  LYS X   1     -19.501  22.784  16.118  1.00 76.75           C  
ATOM      7  CD  LYS X   1     -20.197  22.760  17.479  1.00 78.68           C  
ATOM      8  CE  LYS X   1     -19.440  23.577  18.524  1.00 79.20           C  
ATOM      9  NZ  LYS X   1     -20.142  23.597  19.840  1.00 79.46           N1+
ATOM     10  N   ASP X   2     -21.985  22.519  12.514  1.00 70.25           N  
ATOM     11  CA  ASP X   2     -22.476  22.111  11.199  1.00 66.67           C  
ATOM     12  C   ASP X   2     -22.181  20.639  10.899  1.00 63.36           C  
ATOM     13  O   ASP X   2     -21.053  20.172  11.052  1.00 61.27           O  
ATOM     14  CB  ASP X   2     -21.862  23.000  10.113  1.00 66.82           C  
ATOM     15  CG  ASP X   2     -22.289  22.597   8.716  1.00 68.55           C  
ATOM     16  OD1 ASP X   2     -23.510  22.456   8.484  1.00 70.06           O  
ATOM     17  OD2 ASP X   2     -21.401  22.426   7.849  1.00 67.19           O  
ATOM     18  N   VAL X   3     -23.212  19.919  10.463  1.00 59.71           N  
ATOM     19  CA  VAL X   3     -23.114  18.499  10.131  1.00 56.00           C  
ATOM     20  C   VAL X   3     -22.287  18.204   8.873  1.00 52.21           C  
ATOM     21  O   VAL X   3     -21.679  17.138   8.752  1.00 48.89           O  
ATOM     22  CB  VAL X   3     -24.534  17.885   9.967  1.00 57.09           C  
ATOM     23  CG1 VAL X   3     -25.445  18.859   9.240  1.00 58.03           C  
ATOM     24  CG2 VAL X   3     -24.460  16.580   9.201  1.00 56.81           C  
ATOM     25  N   TRP X   4     -22.266  19.159   7.948  1.00 49.07           N  
ATOM     26  CA  TRP X   4     -21.528  19.027   6.701  1.00 46.54           C  
ATOM     27  C   TRP X   4     -20.100  19.569   6.769  1.00 45.90           C  
ATOM     28  O   TRP X   4     -19.271  19.263   5.915  1.00 46.33           O  
ATOM     29  CB  TRP X   4     -22.288  19.736   5.580  1.00 42.97           C  
ATOM     30  CG  TRP X   4     -23.210  18.842   4.818  1.00 39.78           C  
ATOM     31  CD1 TRP X   4     -22.863  17.840   3.962  1.00 42.12           C  
ATOM     32  CD2 TRP X   4     -24.637  18.869   4.843  1.00 38.17           C  
ATOM     33  NE1 TRP X   4     -23.989  17.239   3.449  1.00 39.78           N  
ATOM     34  CE2 TRP X   4     -25.091  17.854   3.975  1.00 38.18           C  
ATOM     35  CE3 TRP X   4     -25.576  19.654   5.515  1.00 38.23           C  
ATOM     36  CZ2 TRP X   4     -26.438  17.605   3.760  1.00 38.82           C  
ATOM     37  CZ3 TRP X   4     -26.917  19.408   5.304  1.00 41.03           C  
ATOM     38  CH2 TRP X   4     -27.339  18.388   4.430  1.00 44.38           C  
ATOM     39  N   GLU X   5     -19.818  20.368   7.790  1.00 46.73           N  
ATOM     40  CA  GLU X   5     -18.494  20.946   7.957  1.00 46.98           C  
ATOM     41  C   GLU X   5     -17.429  19.867   8.142  1.00 47.66           C  
ATOM     42  O   GLU X   5     -17.645  18.850   8.799  1.00 47.68           O  
ATOM     43  CB  GLU X   5     -18.487  21.927   9.133  1.00 45.89           C  
ATOM     44  CG  GLU X   5     -17.270  22.855   9.188  1.00 49.47           C  
ATOM     45  CD  GLU X   5     -17.024  23.596   7.881  1.00 52.76           C  
ATOM     46  OE1 GLU X   5     -18.007  24.057   7.257  1.00 53.86           O  
ATOM     47  OE2 GLU X   5     -15.841  23.730   7.474  1.00 54.08           O  
ATOM     48  N   ILE X   6     -16.273  20.122   7.541  1.00 48.64           N  
ATOM     49  CA  ILE X   6     -15.130  19.232   7.579  1.00 45.42           C  
ATOM     50  C   ILE X   6     -13.832  20.032   7.662  1.00 44.88           C  
ATOM     51  O   ILE X   6     -13.773  21.189   7.231  1.00 43.21           O  
ATOM     52  CB  ILE X   6     -15.105  18.362   6.295  1.00 47.96           C  
ATOM     53  CG1 ILE X   6     -16.099  17.221   6.437  1.00 48.16           C  
ATOM     54  CG2 ILE X   6     -13.705  17.827   6.024  1.00 48.54           C  
ATOM     55  CD1 ILE X   6     -15.733  16.248   7.528  1.00 52.31           C  
ATOM     56  N   PRO X   7     -12.789  19.426   8.253  1.00 43.77           N  
ATOM     57  CA  PRO X   7     -11.433  19.960   8.455  1.00 41.75           C  
ATOM     58  C   PRO X   7     -10.601  19.818   7.175  1.00 42.59           C  
ATOM     59  O   PRO X   7     -10.434  18.710   6.680  1.00 44.20           O  
ATOM     60  CB  PRO X   7     -10.884  19.085   9.578  1.00 41.10           C  
ATOM     61  CG  PRO X   7     -12.121  18.670  10.325  1.00 45.40           C  
ATOM     62  CD  PRO X   7     -13.062  18.337   9.206  1.00 45.03           C  
ATOM     63  N   ARG X   8     -10.067  20.919   6.648  1.00 42.69           N  
ATOM     64  CA  ARG X   8      -9.273  20.851   5.425  1.00 41.09           C  
ATOM     65  C   ARG X   8      -8.093  19.882   5.557  1.00 41.80           C  
ATOM     66  O   ARG X   8      -7.409  19.569   4.576  1.00 39.91           O  
ATOM     67  CB  ARG X   8      -8.780  22.254   5.017  1.00 41.05           C  
ATOM     68  CG  ARG X   8      -8.353  22.349   3.543  1.00 45.32           C  
ATOM     69  CD  ARG X   8      -7.715  23.693   3.146  1.00 47.86           C  
ATOM     70  NE  ARG X   8      -8.681  24.733   2.761  1.00 48.68           N  
ATOM     71  CZ  ARG X   8      -9.470  25.388   3.612  1.00 49.89           C  
ATOM     72  NH1 ARG X   8     -10.304  26.317   3.166  1.00 47.62           N  
ATOM     73  NH2 ARG X   8      -9.424  25.119   4.912  1.00 50.96           N  
ATOM     74  N   GLU X   9      -7.858  19.392   6.770  1.00 43.30           N  
ATOM     75  CA  GLU X   9      -6.760  18.458   7.023  1.00 46.04           C  
ATOM     76  C   GLU X   9      -7.054  17.085   6.436  1.00 46.39           C  
ATOM     77  O   GLU X   9      -6.158  16.406   5.929  1.00 46.99           O  
ATOM     78  CB  GLU X   9      -6.529  18.316   8.530  1.00 52.44           C  
ATOM     79  CG  GLU X   9      -5.568  19.338   9.131  1.00 61.73           C  
ATOM     80  CD  GLU X   9      -6.108  20.756   9.108  1.00 65.09           C  
ATOM     81  OE1 GLU X   9      -7.229  20.966   9.625  1.00 65.42           O  
ATOM     82  OE2 GLU X   9      -5.407  21.657   8.585  1.00 65.35           O  
ATOM     83  N   SER X  10      -8.317  16.668   6.503  1.00 44.62           N  
ATOM     84  CA  SER X  10      -8.714  15.368   5.975  1.00 40.45           C  
ATOM     85  C   SER X  10      -8.817  15.305   4.454  1.00 37.83           C  
ATOM     86  O   SER X  10      -9.127  14.244   3.907  1.00 34.38           O  
ATOM     87  CB  SER X  10     -10.037  14.951   6.598  1.00 41.24           C  
ATOM     88  OG  SER X  10     -10.958  16.017   6.575  1.00 43.97           O  
ATOM     89  N   LEU X  11      -8.559  16.430   3.779  1.00 35.93           N  
ATOM     90  CA  LEU X  11      -8.621  16.474   2.317  1.00 36.46           C  
ATOM     91  C   LEU X  11      -7.220  16.540   1.732  1.00 39.47           C  
ATOM     92  O   LEU X  11      -6.413  17.373   2.133  1.00 44.03           O  
ATOM     93  CB  LEU X  11      -9.421  17.681   1.837  1.00 32.15           C  
ATOM     94  CG  LEU X  11     -10.932  17.590   2.031  1.00 34.46           C  
ATOM     95  CD1 LEU X  11     -11.600  18.913   1.680  1.00 33.74           C  
ATOM     96  CD2 LEU X  11     -11.466  16.457   1.156  1.00 35.24           C  
ATOM     97  N   GLN X  12      -6.935  15.656   0.787  1.00 40.21           N  
ATOM     98  CA  GLN X  12      -5.632  15.626   0.154  1.00 42.63           C  
ATOM     99  C   GLN X  12      -5.777  15.784  -1.363  1.00 44.36           C  
ATOM    100  O   GLN X  12      -5.877  14.798  -2.090  1.00 44.84           O  
ATOM    101  CB  GLN X  12      -4.919  14.309   0.476  1.00 44.79           C  
ATOM    102  CG  GLN X  12      -4.891  13.945   1.961  1.00 52.07           C  
ATOM    103  CD  GLN X  12      -6.221  13.370   2.472  1.00 55.30           C  
ATOM    104  OE1 GLN X  12      -7.269  14.012   2.384  1.00 56.98           O  
ATOM    105  NE2 GLN X  12      -6.171  12.153   3.012  1.00 51.03           N  
ATOM    106  N   LEU X  13      -5.795  17.029  -1.831  1.00 44.95           N  
ATOM    107  CA  LEU X  13      -5.929  17.324  -3.260  1.00 42.11           C  
ATOM    108  C   LEU X  13      -4.821  16.625  -4.025  1.00 40.46           C  
ATOM    109  O   LEU X  13      -3.665  16.667  -3.614  1.00 42.82           O  
ATOM    110  CB  LEU X  13      -5.878  18.840  -3.500  1.00 39.89           C  
ATOM    111  CG  LEU X  13      -7.170  19.577  -3.115  1.00 40.47           C  
ATOM    112  CD1 LEU X  13      -7.520  19.269  -1.676  1.00 42.05           C  
ATOM    113  CD2 LEU X  13      -7.014  21.066  -3.301  1.00 41.73           C  
ATOM    114  N   ILE X  14      -5.164  15.968  -5.128  1.00 38.74           N  
ATOM    115  CA  ILE X  14      -4.143  15.273  -5.901  1.00 40.00           C  
ATOM    116  C   ILE X  14      -4.144  15.588  -7.394  1.00 40.32           C  
ATOM    117  O   ILE X  14      -3.155  15.326  -8.086  1.00 41.96           O  
ATOM    118  CB  ILE X  14      -4.267  13.732  -5.730  1.00 39.51           C  
ATOM    119  CG1 ILE X  14      -5.472  13.206  -6.498  1.00 44.01           C  
ATOM    120  CG2 ILE X  14      -4.459  13.377  -4.272  1.00 37.98           C  
ATOM    121  CD1 ILE X  14      -5.811  11.760  -6.167  1.00 49.06           C  
ATOM    122  N   LYS X  15      -5.227  16.162  -7.903  1.00 38.68           N  
ATOM    123  CA  LYS X  15      -5.256  16.463  -9.323  1.00 37.23           C  
ATOM    124  C   LYS X  15      -6.371  17.386  -9.789  1.00 37.53           C  
ATOM    125  O   LYS X  15      -7.536  17.214  -9.423  1.00 36.81           O  
ATOM    126  CB  LYS X  15      -5.310  15.139 -10.076  1.00 36.78           C  
ATOM    127  CG  LYS X  15      -5.579  15.234 -11.546  1.00 43.28           C  
ATOM    128  CD  LYS X  15      -5.746  13.830 -12.081  1.00 51.31           C  
ATOM    129  CE  LYS X  15      -6.693  13.044 -11.173  1.00 53.41           C  
ATOM    130  NZ  LYS X  15      -6.776  11.594 -11.504  1.00 57.14           N1+
ATOM    131  N   ARG X  16      -6.000  18.376 -10.598  1.00 35.66           N  
ATOM    132  CA  ARG X  16      -6.964  19.334 -11.128  1.00 33.44           C  
ATOM    133  C   ARG X  16      -7.869  18.625 -12.138  1.00 35.42           C  
ATOM    134  O   ARG X  16      -7.374  17.957 -13.055  1.00 34.42           O  
ATOM    135  CB  ARG X  16      -6.232  20.479 -11.816  1.00 35.20           C  
ATOM    136  CG  ARG X  16      -7.155  21.536 -12.379  1.00 39.65           C  
ATOM    137  CD  ARG X  16      -6.437  22.443 -13.363  1.00 47.14           C  
ATOM    138  NE  ARG X  16      -7.226  22.617 -14.580  1.00 53.74           N  
ATOM    139  CZ  ARG X  16      -7.540  21.625 -15.417  1.00 56.40           C  
ATOM    140  NH1 ARG X  16      -8.273  21.873 -16.496  1.00 54.29           N  
ATOM    141  NH2 ARG X  16      -7.122  20.379 -15.180  1.00 54.64           N  
ATOM    142  N   LEU X  17      -9.185  18.768 -11.968  1.00 36.64           N  
ATOM    143  CA  LEU X  17     -10.154  18.140 -12.864  1.00 38.13           C  
ATOM    144  C   LEU X  17     -10.763  19.110 -13.860  1.00 39.41           C  
ATOM    145  O   LEU X  17     -11.130  18.723 -14.972  1.00 42.80           O  
ATOM    146  CB  LEU X  17     -11.302  17.526 -12.070  1.00 38.35           C  
ATOM    147  CG  LEU X  17     -11.039  16.340 -11.148  1.00 35.10           C  
ATOM    148  CD1 LEU X  17     -12.243  16.162 -10.240  1.00 36.23           C  
ATOM    149  CD2 LEU X  17     -10.786  15.096 -11.962  1.00 30.78           C  
ATOM    150  N   GLY X  18     -10.903  20.365 -13.453  1.00 40.59           N  
ATOM    151  CA  GLY X  18     -11.502  21.341 -14.341  1.00 45.78           C  
ATOM    152  C   GLY X  18     -11.404  22.737 -13.779  1.00 47.83           C  
ATOM    153  O   GLY X  18     -10.848  22.933 -12.700  1.00 49.41           O  
ATOM    154  N   ASN X  19     -11.954  23.704 -14.505  1.00 51.08           N  
ATOM    155  CA  ASN X  19     -11.905  25.097 -14.088  1.00 55.05           C  
ATOM    156  C   ASN X  19     -13.278  25.716 -13.906  1.00 57.00           C  
ATOM    157  O   ASN X  19     -14.305  25.072 -14.125  1.00 55.84           O  
ATOM    158  CB  ASN X  19     -11.124  25.928 -15.114  1.00 53.81           C  
ATOM    159  CG  ASN X  19      -9.642  25.590 -15.137  1.00 54.21           C  
ATOM    160  OD1 ASN X  19      -8.907  25.878 -14.193  1.00 55.29           O  
ATOM    161  ND2 ASN X  19      -9.200  24.968 -16.217  1.00 54.69           N  
ATOM    162  N   GLY X  20     -13.273  26.984 -13.508  1.00 60.16           N  
ATOM    163  CA  GLY X  20     -14.507  27.712 -13.300  1.00 62.35           C  
ATOM    164  C   GLY X  20     -14.188  29.190 -13.200  1.00 65.44           C  
ATOM    165  O   GLY X  20     -13.049  29.568 -12.912  1.00 67.25           O  
ATOM    166  N   GLN X  21     -15.192  30.027 -13.446  1.00 66.37           N  
ATOM    167  CA  GLN X  21     -15.021  31.474 -13.371  1.00 65.39           C  
ATOM    168  C   GLN X  21     -14.754  31.881 -11.922  1.00 61.96           C  
ATOM    169  O   GLN X  21     -14.123  32.906 -11.660  1.00 63.18           O  
ATOM    170  CB  GLN X  21     -16.284  32.177 -13.902  1.00 69.05           C  
ATOM    171  CG  GLN X  21     -16.451  33.648 -13.491  1.00 73.80           C  
ATOM    172  CD  GLN X  21     -15.322  34.551 -13.972  1.00 76.08           C  
ATOM    173  OE1 GLN X  21     -15.118  34.723 -15.175  1.00 77.55           O  
ATOM    174  NE2 GLN X  21     -14.591  35.141 -13.030  1.00 74.14           N  
ATOM    175  N   PHE X  22     -15.214  31.050 -10.988  1.00 54.76           N  
ATOM    176  CA  PHE X  22     -15.037  31.321  -9.566  1.00 49.90           C  
ATOM    177  C   PHE X  22     -14.123  30.351  -8.830  1.00 46.11           C  
ATOM    178  O   PHE X  22     -13.841  30.531  -7.640  1.00 41.12           O  
ATOM    179  CB  PHE X  22     -16.402  31.335  -8.885  1.00 50.71           C  
ATOM    180  CG  PHE X  22     -17.349  32.311  -9.488  1.00 51.15           C  
ATOM    181  CD1 PHE X  22     -17.164  33.669  -9.304  1.00 51.53           C  
ATOM    182  CD2 PHE X  22     -18.401  31.878 -10.277  1.00 53.10           C  
ATOM    183  CE1 PHE X  22     -18.013  34.580  -9.896  1.00 56.45           C  
ATOM    184  CE2 PHE X  22     -19.258  32.783 -10.874  1.00 54.03           C  
ATOM    185  CZ  PHE X  22     -19.064  34.136 -10.683  1.00 56.00           C  
ATOM    186  N   GLY X  23     -13.657  29.326  -9.527  1.00 42.51           N  
ATOM    187  CA  GLY X  23     -12.797  28.373  -8.868  1.00 39.57           C  
ATOM    188  C   GLY X  23     -12.370  27.238  -9.757  1.00 38.19           C  
ATOM    189  O   GLY X  23     -12.838  27.103 -10.886  1.00 45.43           O  
ATOM    190  N   GLU X  24     -11.489  26.406  -9.219  1.00 35.71           N  
ATOM    191  CA  GLU X  24     -10.921  25.270  -9.927  1.00 34.97           C  
ATOM    192  C   GLU X  24     -11.376  23.969  -9.245  1.00 33.26           C  
ATOM    193  O   GLU X  24     -11.359  23.879  -8.020  1.00 34.91           O  
ATOM    194  CB  GLU X  24      -9.395  25.438  -9.884  1.00 36.52           C  
ATOM    195  CG  GLU X  24      -8.560  24.465 -10.668  1.00 38.95           C  
ATOM    196  CD  GLU X  24      -7.221  25.076 -11.059  1.00 40.87           C  
ATOM    197  OE1 GLU X  24      -7.208  25.947 -11.964  1.00 37.98           O  
ATOM    198  OE2 GLU X  24      -6.178  24.699 -10.467  1.00 41.95           O  
ATOM    199  N   VAL X  25     -11.806  22.969 -10.012  1.00 30.70           N  
ATOM    200  CA  VAL X  25     -12.240  21.732  -9.373  1.00 29.41           C  
ATOM    201  C   VAL X  25     -11.114  20.714  -9.356  1.00 28.15           C  
ATOM    202  O   VAL X  25     -10.438  20.493 -10.358  1.00 25.76           O  
ATOM    203  CB  VAL X  25     -13.492  21.121 -10.050  1.00 32.48           C  
ATOM    204  CG1 VAL X  25     -13.919  19.843  -9.307  1.00 26.69           C  
ATOM    205  CG2 VAL X  25     -14.630  22.130 -10.037  1.00 32.12           C  
ATOM    206  N   TRP X  26     -10.929  20.095  -8.199  1.00 29.61           N  
ATOM    207  CA  TRP X  26      -9.890  19.107  -8.016  1.00 32.54           C  
ATOM    208  C   TRP X  26     -10.336  17.728  -7.582  1.00 32.04           C  
ATOM    209  O   TRP X  26     -11.456  17.517  -7.116  1.00 29.12           O  
ATOM    210  CB  TRP X  26      -8.872  19.623  -7.011  1.00 36.66           C  
ATOM    211  CG  TRP X  26      -7.899  20.553  -7.616  1.00 41.92           C  
ATOM    212  CD1 TRP X  26      -8.168  21.758  -8.206  1.00 42.86           C  
ATOM    213  CD2 TRP X  26      -6.496  20.338  -7.754  1.00 44.41           C  
ATOM    214  NE1 TRP X  26      -7.014  22.305  -8.708  1.00 43.98           N  
ATOM    215  CE2 TRP X  26      -5.970  21.452  -8.441  1.00 44.99           C  
ATOM    216  CE3 TRP X  26      -5.625  19.311  -7.364  1.00 43.59           C  
ATOM    217  CZ2 TRP X  26      -4.608  21.563  -8.747  1.00 43.76           C  
ATOM    218  CZ3 TRP X  26      -4.281  19.428  -7.673  1.00 43.74           C  
ATOM    219  CH2 TRP X  26      -3.787  20.544  -8.354  1.00 40.89           C  
ATOM    220  N   MET X  27      -9.416  16.791  -7.751  1.00 31.12           N  
ATOM    221  CA  MET X  27      -9.642  15.409  -7.398  1.00 36.06           C  
ATOM    222  C   MET X  27      -8.732  15.205  -6.199  1.00 34.07           C  
ATOM    223  O   MET X  27      -7.599  15.689  -6.178  1.00 34.32           O  
ATOM    224  CB  MET X  27      -9.237  14.509  -8.576  1.00 39.74           C  
ATOM    225  CG  MET X  27      -9.835  13.129  -8.550  1.00 41.04           C  
ATOM    226  SD  MET X  27      -8.886  11.994  -7.546  1.00 52.03           S  
ATOM    227  CE  MET X  27      -7.897  11.170  -8.826  1.00 47.60           C  
ATOM    228  N   GLY X  28      -9.218  14.508  -5.190  1.00 32.23           N  
ATOM    229  CA  GLY X  28      -8.397  14.285  -4.019  1.00 32.20           C  
ATOM    230  C   GLY X  28      -9.078  13.298  -3.121  1.00 28.98           C  
ATOM    231  O   GLY X  28     -10.179  12.855  -3.425  1.00 30.78           O  
ATOM    232  N   THR X  29      -8.441  12.938  -2.021  1.00 29.16           N  
ATOM    233  CA  THR X  29      -9.070  11.986  -1.123  1.00 32.18           C  
ATOM    234  C   THR X  29      -9.464  12.612   0.207  1.00 30.71           C  
ATOM    235  O   THR X  29      -8.940  13.652   0.619  1.00 30.36           O  
ATOM    236  CB  THR X  29      -8.176  10.761  -0.867  1.00 33.54           C  
ATOM    237  OG1 THR X  29      -7.069  11.138  -0.044  1.00 36.32           O  
ATOM    238  CG2 THR X  29      -7.659  10.195  -2.192  1.00 33.47           C  
ATOM    239  N   TRP X  30     -10.410  11.962   0.868  1.00 29.23           N  
ATOM    240  CA  TRP X  30     -10.921  12.404   2.141  1.00 27.35           C  
ATOM    241  C   TRP X  30     -10.659  11.301   3.130  1.00 30.95           C  
ATOM    242  O   TRP X  30     -11.053  10.152   2.899  1.00 27.41           O  
ATOM    243  CB  TRP X  30     -12.407  12.659   2.002  1.00 24.90           C  
ATOM    244  CG  TRP X  30     -13.111  12.992   3.249  1.00 28.58           C  
ATOM    245  CD1 TRP X  30     -12.597  13.627   4.355  1.00 29.02           C  
ATOM    246  CD2 TRP X  30     -14.506  12.827   3.496  1.00 28.81           C  
ATOM    247  NE1 TRP X  30     -13.599  13.869   5.274  1.00 26.16           N  
ATOM    248  CE2 TRP X  30     -14.781  13.387   4.770  1.00 26.86           C  
ATOM    249  CE3 TRP X  30     -15.556  12.272   2.760  1.00 24.05           C  
ATOM    250  CZ2 TRP X  30     -16.056  13.400   5.315  1.00 23.74           C  
ATOM    251  CZ3 TRP X  30     -16.836  12.289   3.310  1.00 23.69           C  
ATOM    252  CH2 TRP X  30     -17.070  12.847   4.570  1.00 21.95           C  
ATOM    253  N   ASN X  31      -9.974  11.654   4.221  1.00 34.15           N  
ATOM    254  CA  ASN X  31      -9.638  10.696   5.273  1.00 36.25           C  
ATOM    255  C   ASN X  31      -8.929   9.486   4.706  1.00 37.39           C  
ATOM    256  O   ASN X  31      -9.172   8.359   5.115  1.00 42.92           O  
ATOM    257  CB  ASN X  31     -10.888  10.266   6.039  1.00 33.48           C  
ATOM    258  CG  ASN X  31     -11.465  11.390   6.874  1.00 35.21           C  
ATOM    259  OD1 ASN X  31     -10.774  11.965   7.717  1.00 35.01           O  
ATOM    260  ND2 ASN X  31     -12.736  11.714   6.646  1.00 38.86           N  
ATOM    261  N   GLY X  32      -8.056   9.749   3.741  1.00 41.28           N  
ATOM    262  CA  GLY X  32      -7.256   8.710   3.111  1.00 42.55           C  
ATOM    263  C   GLY X  32      -7.890   7.491   2.474  1.00 43.60           C  
ATOM    264  O   GLY X  32      -7.154   6.585   2.084  1.00 47.46           O  
ATOM    265  N   ASN X  33      -9.212   7.429   2.342  1.00 45.04           N  
ATOM    266  CA  ASN X  33      -9.788   6.237   1.718  1.00 45.36           C  
ATOM    267  C   ASN X  33     -10.976   6.402   0.764  1.00 43.27           C  
ATOM    268  O   ASN X  33     -11.447   5.424   0.184  1.00 40.90           O  
ATOM    269  CB  ASN X  33     -10.134   5.214   2.796  1.00 49.70           C  
ATOM    270  CG  ASN X  33      -8.895   4.539   3.374  1.00 58.92           C  
ATOM    271  OD1 ASN X  33      -8.070   3.979   2.636  1.00 60.39           O  
ATOM    272  ND2 ASN X  33      -8.761   4.584   4.698  1.00 63.01           N  
ATOM    273  N   THR X  34     -11.459   7.623   0.575  1.00 40.06           N  
ATOM    274  CA  THR X  34     -12.582   7.820  -0.323  1.00 36.56           C  
ATOM    275  C   THR X  34     -12.262   8.862  -1.391  1.00 33.55           C  
ATOM    276  O   THR X  34     -11.889   9.976  -1.076  1.00 31.08           O  
ATOM    277  CB  THR X  34     -13.856   8.259   0.439  1.00 36.03           C  
ATOM    278  OG1 THR X  34     -14.053   9.668   0.254  1.00 39.17           O  
ATOM    279  CG2 THR X  34     -13.734   7.962   1.924  1.00 32.62           C  
ATOM    280  N   LYS X  35     -12.404   8.488  -2.659  1.00 32.56           N  
ATOM    281  CA  LYS X  35     -12.126   9.413  -3.751  1.00 31.08           C  
ATOM    282  C   LYS X  35     -13.237  10.470  -3.757  1.00 29.22           C  
ATOM    283  O   LYS X  35     -14.425  10.139  -3.715  1.00 25.41           O  
ATOM    284  CB  LYS X  35     -12.093   8.681  -5.102  1.00 31.95           C  
ATOM    285  CG  LYS X  35     -11.250   7.403  -5.153  1.00 42.20           C  
ATOM    286  CD  LYS X  35      -9.748   7.635  -4.969  1.00 46.40           C  
ATOM    287  CE  LYS X  35      -9.083   8.150  -6.232  1.00 50.17           C  
ATOM    288  NZ  LYS X  35      -7.599   8.321  -6.057  1.00 52.52           N1+
ATOM    289  N   VAL X  36     -12.835  11.737  -3.802  1.00 25.74           N  
ATOM    290  CA  VAL X  36     -13.771  12.849  -3.814  1.00 22.56           C  
ATOM    291  C   VAL X  36     -13.372  13.889  -4.847  1.00 21.65           C  
ATOM    292  O   VAL X  36     -12.300  13.802  -5.435  1.00 20.66           O  
ATOM    293  CB  VAL X  36     -13.834  13.554  -2.430  1.00 22.53           C  
ATOM    294  CG1 VAL X  36     -14.567  12.683  -1.437  1.00 20.02           C  
ATOM    295  CG2 VAL X  36     -12.422  13.837  -1.935  1.00 18.02           C  
ATOM    296  N   ALA X  37     -14.256  14.860  -5.060  1.00 21.26           N  
ATOM    297  CA  ALA X  37     -14.044  15.942  -6.003  1.00 21.28           C  
ATOM    298  C   ALA X  37     -14.219  17.198  -5.182  1.00 25.03           C  
ATOM    299  O   ALA X  37     -15.201  17.331  -4.440  1.00 24.96           O  
ATOM    300  CB  ALA X  37     -15.080  15.899  -7.107  1.00 20.32           C  
ATOM    301  N   ILE X  38     -13.280  18.129  -5.302  1.00 27.58           N  
ATOM    302  CA  ILE X  38     -13.387  19.353  -4.536  1.00 27.91           C  
ATOM    303  C   ILE X  38     -13.596  20.585  -5.401  1.00 29.95           C  
ATOM    304  O   ILE X  38     -12.758  20.925  -6.230  1.00 31.84           O  
ATOM    305  CB  ILE X  38     -12.148  19.525  -3.681  1.00 27.25           C  
ATOM    306  CG1 ILE X  38     -11.708  18.140  -3.170  1.00 29.39           C  
ATOM    307  CG2 ILE X  38     -12.451  20.443  -2.522  1.00 27.76           C  
ATOM    308  CD1 ILE X  38     -10.368  18.096  -2.491  1.00 30.95           C  
ATOM    309  N   LYS X  39     -14.736  21.239  -5.232  1.00 32.69           N  
ATOM    310  CA  LYS X  39     -15.028  22.432  -6.006  1.00 33.48           C  
ATOM    311  C   LYS X  39     -14.622  23.656  -5.189  1.00 31.33           C  
ATOM    312  O   LYS X  39     -15.422  24.210  -4.428  1.00 30.83           O  
ATOM    313  CB  LYS X  39     -16.516  22.522  -6.334  1.00 33.81           C  
ATOM    314  CG  LYS X  39     -16.849  23.807  -7.046  1.00 38.56           C  
ATOM    315  CD  LYS X  39     -18.332  23.927  -7.307  1.00 42.70           C  
ATOM    316  CE  LYS X  39     -18.620  25.201  -8.078  1.00 39.44           C  
ATOM    317  NZ  LYS X  39     -19.796  25.006  -8.963  1.00 46.75           N1+
ATOM    318  N   THR X  40     -13.376  24.080  -5.357  1.00 29.90           N  
ATOM    319  CA  THR X  40     -12.866  25.237  -4.631  1.00 29.60           C  
ATOM    320  C   THR X  40     -13.330  26.584  -5.193  1.00 28.33           C  
ATOM    321  O   THR X  40     -13.846  26.687  -6.307  1.00 24.53           O  
ATOM    322  CB  THR X  40     -11.333  25.248  -4.623  1.00 29.13           C  
ATOM    323  OG1 THR X  40     -10.860  25.865  -5.831  1.00 29.02           O  
ATOM    324  CG2 THR X  40     -10.783  23.821  -4.543  1.00 29.69           C  
ATOM    325  N   LEU X  41     -13.145  27.614  -4.382  1.00 29.77           N  
ATOM    326  CA  LEU X  41     -13.509  28.976  -4.742  1.00 29.91           C  
ATOM    327  C   LEU X  41     -12.246  29.832  -4.683  1.00 30.51           C  
ATOM    328  O   LEU X  41     -11.530  29.850  -3.675  1.00 28.46           O  
ATOM    329  CB  LEU X  41     -14.565  29.524  -3.777  1.00 29.99           C  
ATOM    330  CG  LEU X  41     -14.534  31.025  -3.493  1.00 30.81           C  
ATOM    331  CD1 LEU X  41     -15.885  31.543  -3.022  1.00 28.50           C  
ATOM    332  CD2 LEU X  41     -13.487  31.264  -2.432  1.00 36.92           C  
ATOM    333  N   LYS X  42     -11.965  30.515  -5.787  1.00 30.24           N  
ATOM    334  CA  LYS X  42     -10.794  31.375  -5.875  1.00 30.86           C  
ATOM    335  C   LYS X  42     -11.050  32.584  -4.972  1.00 31.26           C  
ATOM    336  O   LYS X  42     -12.044  33.290  -5.136  1.00 31.75           O  
ATOM    337  CB  LYS X  42     -10.590  31.810  -7.319  1.00 26.10           C  
ATOM    338  CG  LYS X  42      -9.212  32.350  -7.587  1.00 29.92           C  
ATOM    339  CD  LYS X  42      -9.075  32.794  -9.003  1.00 32.28           C  
ATOM    340  CE  LYS X  42      -7.673  33.247  -9.271  1.00 33.23           C  
ATOM    341  NZ  LYS X  42      -7.573  33.804 -10.644  1.00 42.61           N1+
ATOM    342  N   PRO X  43     -10.159  32.836  -4.001  1.00 32.69           N  
ATOM    343  CA  PRO X  43     -10.316  33.956  -3.073  1.00 35.86           C  
ATOM    344  C   PRO X  43     -10.883  35.297  -3.551  1.00 39.76           C  
ATOM    345  O   PRO X  43     -12.016  35.641  -3.207  1.00 45.97           O  
ATOM    346  CB  PRO X  43      -8.931  34.082  -2.413  1.00 34.95           C  
ATOM    347  CG  PRO X  43      -8.043  33.116  -3.161  1.00 36.04           C  
ATOM    348  CD  PRO X  43      -8.971  32.049  -3.657  1.00 33.63           C  
ATOM    349  N   GLY X  44     -10.141  36.068  -4.333  1.00 36.71           N  
ATOM    350  CA  GLY X  44     -10.675  37.365  -4.747  1.00 38.34           C  
ATOM    351  C   GLY X  44     -11.799  37.349  -5.771  1.00 37.86           C  
ATOM    352  O   GLY X  44     -12.161  38.388  -6.327  1.00 38.37           O  
ATOM    353  N   THR X  45     -12.359  36.170  -6.004  1.00 36.80           N  
ATOM    354  CA  THR X  45     -13.414  35.977  -6.985  1.00 37.23           C  
ATOM    355  C   THR X  45     -14.858  36.267  -6.571  1.00 38.68           C  
ATOM    356  O   THR X  45     -15.423  37.296  -6.942  1.00 38.73           O  
ATOM    357  CB  THR X  45     -13.350  34.558  -7.526  1.00 34.16           C  
ATOM    358  OG1 THR X  45     -12.314  34.482  -8.504  1.00 35.10           O  
ATOM    359  CG2 THR X  45     -14.666  34.169  -8.146  1.00 37.18           C  
ATOM    360  N   MET X  46     -15.456  35.341  -5.830  1.00 40.97           N  
ATOM    361  CA  MET X  46     -16.827  35.505  -5.377  1.00 42.92           C  
ATOM    362  C   MET X  46     -16.936  35.480  -3.859  1.00 42.47           C  
ATOM    363  O   MET X  46     -16.048  34.999  -3.171  1.00 41.72           O  
ATOM    364  CB  MET X  46     -17.716  34.406  -5.972  1.00 43.73           C  
ATOM    365  CG  MET X  46     -19.058  34.257  -5.283  1.00 47.47           C  
ATOM    366  SD  MET X  46     -20.255  33.324  -6.263  1.00 55.54           S  
ATOM    367  CE  MET X  46     -19.396  31.744  -6.513  1.00 56.20           C  
ATOM    368  N   SER X  47     -18.043  36.006  -3.353  1.00 44.79           N  
ATOM    369  CA  SER X  47     -18.297  36.048  -1.925  1.00 43.92           C  
ATOM    370  C   SER X  47     -18.476  34.633  -1.369  1.00 45.94           C  
ATOM    371  O   SER X  47     -19.234  33.824  -1.926  1.00 45.23           O  
ATOM    372  CB  SER X  47     -19.563  36.863  -1.660  1.00 41.35           C  
ATOM    373  OG  SER X  47     -19.996  36.696  -0.330  1.00 48.53           O  
ATOM    374  N   PRO X  48     -17.786  34.317  -0.258  1.00 46.86           N  
ATOM    375  CA  PRO X  48     -17.873  32.994   0.377  1.00 46.85           C  
ATOM    376  C   PRO X  48     -19.334  32.635   0.605  1.00 48.27           C  
ATOM    377  O   PRO X  48     -19.721  31.473   0.550  1.00 51.32           O  
ATOM    378  CB  PRO X  48     -17.122  33.192   1.691  1.00 45.64           C  
ATOM    379  CG  PRO X  48     -16.123  34.239   1.349  1.00 47.54           C  
ATOM    380  CD  PRO X  48     -16.936  35.219   0.538  1.00 45.96           C  
ATOM    381  N   GLU X  49     -20.129  33.665   0.863  1.00 49.98           N  
ATOM    382  CA  GLU X  49     -21.556  33.524   1.105  1.00 51.62           C  
ATOM    383  C   GLU X  49     -22.222  33.010  -0.171  1.00 50.42           C  
ATOM    384  O   GLU X  49     -23.049  32.094  -0.142  1.00 49.02           O  
ATOM    385  CB  GLU X  49     -22.136  34.892   1.473  1.00 56.35           C  
ATOM    386  CG  GLU X  49     -22.807  34.963   2.835  1.00 66.56           C  
ATOM    387  CD  GLU X  49     -24.188  34.323   2.841  1.00 73.87           C  
ATOM    388  OE1 GLU X  49     -24.280  33.081   2.672  1.00 76.16           O  
ATOM    389  OE2 GLU X  49     -25.185  35.065   3.013  1.00 75.47           O  
ATOM    390  N   SER X  50     -21.852  33.618  -1.296  1.00 49.37           N  
ATOM    391  CA  SER X  50     -22.400  33.239  -2.592  1.00 47.73           C  
ATOM    392  C   SER X  50     -21.942  31.856  -3.014  1.00 44.06           C  
ATOM    393  O   SER X  50     -22.760  30.972  -3.253  1.00 42.09           O  
ATOM    394  CB  SER X  50     -21.985  34.257  -3.654  1.00 49.78           C  
ATOM    395  OG  SER X  50     -22.445  35.550  -3.304  1.00 55.82           O  
ATOM    396  N   PHE X  51     -20.633  31.669  -3.111  1.00 37.98           N  
ATOM    397  CA  PHE X  51     -20.125  30.371  -3.511  1.00 32.68           C  
ATOM    398  C   PHE X  51     -20.965  29.321  -2.803  1.00 33.31           C  
ATOM    399  O   PHE X  51     -21.496  28.398  -3.417  1.00 33.88           O  
ATOM    400  CB  PHE X  51     -18.665  30.220  -3.089  1.00 28.22           C  
ATOM    401  CG  PHE X  51     -17.970  29.058  -3.727  1.00 24.03           C  
ATOM    402  CD1 PHE X  51     -17.789  29.020  -5.101  1.00 23.29           C  
ATOM    403  CD2 PHE X  51     -17.493  28.016  -2.964  1.00 22.27           C  
ATOM    404  CE1 PHE X  51     -17.138  27.961  -5.702  1.00 23.03           C  
ATOM    405  CE2 PHE X  51     -16.839  26.944  -3.557  1.00 22.48           C  
ATOM    406  CZ  PHE X  51     -16.659  26.915  -4.928  1.00 21.56           C  
ATOM    407  N   LEU X  52     -21.105  29.499  -1.499  1.00 33.04           N  
ATOM    408  CA  LEU X  52     -21.873  28.575  -0.673  1.00 35.02           C  
ATOM    409  C   LEU X  52     -23.347  28.395  -0.979  1.00 35.73           C  
ATOM    410  O   LEU X  52     -23.974  27.482  -0.452  1.00 39.41           O  
ATOM    411  CB  LEU X  52     -21.694  28.940   0.812  1.00 29.33           C  
ATOM    412  CG  LEU X  52     -20.299  28.538   1.330  1.00 29.16           C  
ATOM    413  CD1 LEU X  52     -20.011  29.204   2.657  1.00 26.85           C  
ATOM    414  CD2 LEU X  52     -20.242  27.013   1.437  1.00 24.32           C  
ATOM    415  N   GLU X  53     -23.915  29.248  -1.817  1.00 39.47           N  
ATOM    416  CA  GLU X  53     -25.341  29.108  -2.142  1.00 40.46           C  
ATOM    417  C   GLU X  53     -25.549  27.814  -2.917  1.00 37.66           C  
ATOM    418  O   GLU X  53     -26.642  27.251  -2.928  1.00 36.33           O  
ATOM    419  CB  GLU X  53     -25.837  30.288  -2.983  1.00 43.92           C  
ATOM    420  CG  GLU X  53     -25.720  31.636  -2.302  1.00 50.90           C  
ATOM    421  CD  GLU X  53     -26.347  32.755  -3.109  1.00 57.17           C  
ATOM    422  OE1 GLU X  53     -26.050  32.863  -4.322  1.00 59.56           O  
ATOM    423  OE2 GLU X  53     -27.135  33.536  -2.527  1.00 59.26           O  
ATOM    424  N   GLU X  54     -24.490  27.347  -3.569  1.00 34.16           N  
ATOM    425  CA  GLU X  54     -24.575  26.122  -4.334  1.00 33.53           C  
ATOM    426  C   GLU X  54     -24.607  24.947  -3.364  1.00 32.95           C  
ATOM    427  O   GLU X  54     -25.368  24.002  -3.537  1.00 34.35           O  
ATOM    428  CB  GLU X  54     -23.368  25.990  -5.262  1.00 35.74           C  
ATOM    429  CG  GLU X  54     -23.577  25.004  -6.399  1.00 38.47           C  
ATOM    430  CD  GLU X  54     -22.311  24.781  -7.205  1.00 40.68           C  
ATOM    431  OE1 GLU X  54     -21.621  25.786  -7.496  1.00 40.62           O  
ATOM    432  OE2 GLU X  54     -22.020  23.609  -7.551  1.00 37.56           O  
ATOM    433  N   ALA X  55     -23.781  25.023  -2.331  1.00 33.39           N  
ATOM    434  CA  ALA X  55     -23.704  23.969  -1.331  1.00 32.05           C  
ATOM    435  C   ALA X  55     -24.998  23.897  -0.548  1.00 31.88           C  
ATOM    436  O   ALA X  55     -25.427  22.825  -0.133  1.00 29.09           O  
ATOM    437  CB  ALA X  55     -22.539  24.226  -0.390  1.00 32.68           C  
ATOM    438  N   GLN X  56     -25.624  25.046  -0.346  1.00 34.19           N  
ATOM    439  CA  GLN X  56     -26.878  25.097   0.393  1.00 39.91           C  
ATOM    440  C   GLN X  56     -27.975  24.341  -0.352  1.00 40.33           C  
ATOM    441  O   GLN X  56     -28.772  23.613   0.245  1.00 43.58           O  
ATOM    442  CB  GLN X  56     -27.297  26.551   0.612  1.00 41.43           C  
ATOM    443  CG  GLN X  56     -27.694  26.843   2.041  1.00 48.06           C  
ATOM    444  CD  GLN X  56     -26.654  26.367   3.044  1.00 52.84           C  
ATOM    445  OE1 GLN X  56     -26.392  25.166   3.169  1.00 56.28           O  
ATOM    446  NE2 GLN X  56     -26.053  27.309   3.762  1.00 56.58           N  
ATOM    447  N   ILE X  57     -28.005  24.524  -1.664  1.00 40.26           N  
ATOM    448  CA  ILE X  57     -28.978  23.872  -2.536  1.00 34.84           C  
ATOM    449  C   ILE X  57     -28.673  22.373  -2.585  1.00 33.17           C  
ATOM    450  O   ILE X  57     -29.587  21.542  -2.563  1.00 30.85           O  
ATOM    451  CB  ILE X  57     -28.891  24.431  -3.978  1.00 36.46           C  
ATOM    452  CG1 ILE X  57     -29.687  25.735  -4.080  1.00 39.11           C  
ATOM    453  CG2 ILE X  57     -29.381  23.401  -4.976  1.00 35.14           C  
ATOM    454  CD1 ILE X  57     -29.863  26.225  -5.499  1.00 41.89           C  
ATOM    455  N   MET X  58     -27.385  22.040  -2.645  1.00 28.50           N  
ATOM    456  CA  MET X  58     -26.961  20.653  -2.695  1.00 28.33           C  
ATOM    457  C   MET X  58     -27.360  19.812  -1.483  1.00 30.12           C  
ATOM    458  O   MET X  58     -27.621  18.613  -1.619  1.00 31.38           O  
ATOM    459  CB  MET X  58     -25.451  20.580  -2.922  1.00 27.82           C  
ATOM    460  CG  MET X  58     -25.089  20.659  -4.392  1.00 27.01           C  
ATOM    461  SD  MET X  58     -23.322  20.772  -4.760  1.00 38.80           S  
ATOM    462  CE  MET X  58     -22.786  19.026  -4.660  1.00 25.22           C  
ATOM    463  N   LYS X  59     -27.413  20.440  -0.313  1.00 30.65           N  
ATOM    464  CA  LYS X  59     -27.781  19.758   0.919  1.00 30.51           C  
ATOM    465  C   LYS X  59     -29.288  19.508   0.942  1.00 33.64           C  
ATOM    466  O   LYS X  59     -29.782  18.769   1.785  1.00 34.42           O  
ATOM    467  CB  LYS X  59     -27.445  20.637   2.127  1.00 31.91           C  
ATOM    468  CG  LYS X  59     -26.035  21.206   2.186  1.00 33.38           C  
ATOM    469  CD  LYS X  59     -25.945  22.204   3.331  1.00 35.44           C  
ATOM    470  CE  LYS X  59     -24.528  22.729   3.531  1.00 42.24           C  
ATOM    471  NZ  LYS X  59     -24.439  23.706   4.670  1.00 42.60           N1+
ATOM    472  N   LYS X  60     -30.011  20.148   0.026  1.00 37.67           N  
ATOM    473  CA  LYS X  60     -31.464  20.017  -0.063  1.00 40.91           C  
ATOM    474  C   LYS X  60     -31.900  19.094  -1.196  1.00 43.38           C  
ATOM    475  O   LYS X  60     -33.060  18.676  -1.246  1.00 42.60           O  
ATOM    476  CB  LYS X  60     -32.087  21.400  -0.273  1.00 44.52           C  
ATOM    477  CG  LYS X  60     -33.389  21.658   0.493  1.00 53.08           C  
ATOM    478  CD  LYS X  60     -34.441  20.562   0.250  1.00 58.54           C  
ATOM    479  CE  LYS X  60     -35.887  21.103   0.279  1.00 58.31           C  
ATOM    480  NZ  LYS X  60     -36.342  21.666   1.589  1.00 59.32           N1+
ATOM    481  N   LEU X  61     -30.980  18.794  -2.110  1.00 42.61           N  
ATOM    482  CA  LEU X  61     -31.278  17.917  -3.246  1.00 42.36           C  
ATOM    483  C   LEU X  61     -30.480  16.624  -3.170  1.00 43.90           C  
ATOM    484  O   LEU X  61     -29.248  16.641  -3.246  1.00 51.23           O  
ATOM    485  CB  LEU X  61     -30.945  18.620  -4.562  1.00 40.66           C  
ATOM    486  CG  LEU X  61     -31.694  19.911  -4.898  1.00 40.04           C  
ATOM    487  CD1 LEU X  61     -31.097  20.514  -6.158  1.00 37.08           C  
ATOM    488  CD2 LEU X  61     -33.183  19.622  -5.083  1.00 39.74           C  
ATOM    489  N   LYS X  62     -31.178  15.506  -3.030  1.00 42.95           N  
ATOM    490  CA  LYS X  62     -30.516  14.218  -2.949  1.00 43.53           C  
ATOM    491  C   LYS X  62     -31.255  13.240  -3.847  1.00 42.31           C  
ATOM    492  O   LYS X  62     -32.407  12.884  -3.588  1.00 41.53           O  
ATOM    493  CB  LYS X  62     -30.497  13.730  -1.500  1.00 50.23           C  
ATOM    494  CG  LYS X  62     -29.794  14.709  -0.532  1.00 60.76           C  
ATOM    495  CD  LYS X  62     -29.916  14.259   0.927  1.00 64.89           C  
ATOM    496  CE  LYS X  62     -29.125  15.147   1.890  1.00 66.14           C  
ATOM    497  NZ  LYS X  62     -29.163  14.609   3.293  1.00 67.58           N1+
ATOM    498  N   HIS X  63     -30.583  12.840  -4.927  1.00 39.61           N  
ATOM    499  CA  HIS X  63     -31.117  11.910  -5.912  1.00 33.49           C  
ATOM    500  C   HIS X  63     -29.933  11.108  -6.421  1.00 36.45           C  
ATOM    501  O   HIS X  63     -28.797  11.605  -6.424  1.00 38.67           O  
ATOM    502  CB  HIS X  63     -31.771  12.686  -7.043  1.00 30.31           C  
ATOM    503  CG  HIS X  63     -32.560  11.832  -7.982  1.00 31.90           C  
ATOM    504  ND1 HIS X  63     -31.974  10.913  -8.820  1.00 31.59           N  
ATOM    505  CD2 HIS X  63     -33.895  11.723  -8.174  1.00 30.15           C  
ATOM    506  CE1 HIS X  63     -32.915  10.271  -9.488  1.00 32.47           C  
ATOM    507  NE2 HIS X  63     -34.088  10.743  -9.113  1.00 31.85           N  
ATOM    508  N   ASP X  64     -30.172   9.872  -6.853  1.00 40.13           N  
ATOM    509  CA  ASP X  64     -29.068   9.046  -7.342  1.00 41.95           C  
ATOM    510  C   ASP X  64     -28.464   9.488  -8.663  1.00 38.52           C  
ATOM    511  O   ASP X  64     -27.325   9.153  -8.960  1.00 37.81           O  
ATOM    512  CB  ASP X  64     -29.488   7.583  -7.441  1.00 50.25           C  
ATOM    513  CG  ASP X  64     -28.299   6.653  -7.643  1.00 58.35           C  
ATOM    514  OD1 ASP X  64     -27.690   6.673  -8.737  1.00 60.64           O  
ATOM    515  OD2 ASP X  64     -27.962   5.907  -6.699  1.00 62.12           O  
ATOM    516  N   LYS X  65     -29.220  10.241  -9.455  1.00 37.44           N  
ATOM    517  CA  LYS X  65     -28.709  10.703 -10.733  1.00 35.72           C  
ATOM    518  C   LYS X  65     -28.247  12.150 -10.614  1.00 33.95           C  
ATOM    519  O   LYS X  65     -28.176  12.881 -11.608  1.00 31.53           O  
ATOM    520  CB  LYS X  65     -29.766  10.552 -11.828  1.00 34.64           C  
ATOM    521  CG  LYS X  65     -30.225   9.112 -12.054  1.00 33.53           C  
ATOM    522  CD  LYS X  65     -29.056   8.162 -12.284  1.00 34.64           C  
ATOM    523  CE  LYS X  65     -29.563   6.729 -12.483  1.00 40.07           C  
ATOM    524  NZ  LYS X  65     -28.468   5.711 -12.574  1.00 39.06           N1+
ATOM    525  N   LEU X  66     -27.940  12.548  -9.384  1.00 32.07           N  
ATOM    526  CA  LEU X  66     -27.467  13.894  -9.077  1.00 31.82           C  
ATOM    527  C   LEU X  66     -26.209  13.785  -8.227  1.00 30.96           C  
ATOM    528  O   LEU X  66     -26.227  13.144  -7.173  1.00 35.03           O  
ATOM    529  CB  LEU X  66     -28.499  14.680  -8.275  1.00 29.37           C  
ATOM    530  CG  LEU X  66     -29.368  15.678  -9.021  1.00 29.87           C  
ATOM    531  CD1 LEU X  66     -30.304  14.928  -9.950  1.00 31.01           C  
ATOM    532  CD2 LEU X  66     -30.152  16.518  -8.037  1.00 29.97           C  
ATOM    533  N   VAL X  67     -25.121  14.398  -8.672  1.00 28.61           N  
ATOM    534  CA  VAL X  67     -23.873  14.357  -7.919  1.00 28.01           C  
ATOM    535  C   VAL X  67     -24.140  14.736  -6.464  1.00 29.35           C  
ATOM    536  O   VAL X  67     -24.652  15.815  -6.168  1.00 28.94           O  
ATOM    537  CB  VAL X  67     -22.844  15.346  -8.467  1.00 26.72           C  
ATOM    538  CG1 VAL X  67     -21.622  15.363  -7.565  1.00 19.71           C  
ATOM    539  CG2 VAL X  67     -22.477  14.966  -9.900  1.00 29.94           C  
ATOM    540  N   GLN X  68     -23.779  13.842  -5.553  1.00 31.08           N  
ATOM    541  CA  GLN X  68     -23.983  14.076  -4.128  1.00 30.03           C  
ATOM    542  C   GLN X  68     -22.900  14.872  -3.398  1.00 28.86           C  
ATOM    543  O   GLN X  68     -21.700  14.713  -3.650  1.00 23.91           O  
ATOM    544  CB  GLN X  68     -24.185  12.731  -3.421  1.00 30.36           C  
ATOM    545  CG  GLN X  68     -25.617  12.485  -2.987  1.00 38.80           C  
ATOM    546  CD  GLN X  68     -25.966  13.196  -1.699  1.00 41.09           C  
ATOM    547  OE1 GLN X  68     -25.749  14.404  -1.557  1.00 43.75           O  
ATOM    548  NE2 GLN X  68     -26.520  12.450  -0.748  1.00 46.56           N  
ATOM    549  N   LEU X  69     -23.359  15.724  -2.487  1.00 28.28           N  
ATOM    550  CA  LEU X  69     -22.491  16.567  -1.677  1.00 28.45           C  
ATOM    551  C   LEU X  69     -22.013  15.726  -0.491  1.00 28.39           C  
ATOM    552  O   LEU X  69     -22.814  15.053   0.153  1.00 30.24           O  
ATOM    553  CB  LEU X  69     -23.279  17.774  -1.151  1.00 27.87           C  
ATOM    554  CG  LEU X  69     -22.466  18.710  -0.255  1.00 25.51           C  
ATOM    555  CD1 LEU X  69     -21.374  19.343  -1.085  1.00 22.92           C  
ATOM    556  CD2 LEU X  69     -23.358  19.762   0.351  1.00 27.11           C  
ATOM    557  N   TYR X  70     -20.714  15.761  -0.207  1.00 29.46           N  
ATOM    558  CA  TYR X  70     -20.165  14.992   0.912  1.00 29.53           C  
ATOM    559  C   TYR X  70     -19.913  15.880   2.115  1.00 28.61           C  
ATOM    560  O   TYR X  70     -20.206  15.501   3.247  1.00 29.15           O  
ATOM    561  CB  TYR X  70     -18.852  14.302   0.514  1.00 28.55           C  
ATOM    562  CG  TYR X  70     -19.027  13.018  -0.275  1.00 34.73           C  
ATOM    563  CD1 TYR X  70     -17.918  12.332  -0.769  1.00 36.51           C  
ATOM    564  CD2 TYR X  70     -20.293  12.479  -0.512  1.00 35.19           C  
ATOM    565  CE1 TYR X  70     -18.059  11.150  -1.470  1.00 38.53           C  
ATOM    566  CE2 TYR X  70     -20.446  11.297  -1.213  1.00 38.59           C  
ATOM    567  CZ  TYR X  70     -19.321  10.635  -1.690  1.00 40.58           C  
ATOM    568  OH  TYR X  70     -19.450   9.452  -2.399  1.00 43.71           O  
ATOM    569  N   ALA X  71     -19.370  17.064   1.872  1.00 28.41           N  
ATOM    570  CA  ALA X  71     -19.091  17.979   2.966  1.00 26.85           C  
ATOM    571  C   ALA X  71     -18.744  19.347   2.416  1.00 27.04           C  
ATOM    572  O   ALA X  71     -18.796  19.576   1.205  1.00 30.04           O  
ATOM    573  CB  ALA X  71     -17.935  17.451   3.791  1.00 23.44           C  
ATOM    574  N   VAL X  72     -18.385  20.252   3.319  1.00 26.79           N  
ATOM    575  CA  VAL X  72     -18.013  21.603   2.946  1.00 23.53           C  
ATOM    576  C   VAL X  72     -17.002  22.118   3.966  1.00 22.71           C  
ATOM    577  O   VAL X  72     -17.090  21.788   5.146  1.00 19.32           O  
ATOM    578  CB  VAL X  72     -19.210  22.574   2.983  1.00 20.72           C  
ATOM    579  CG1 VAL X  72     -20.424  21.956   2.305  1.00 21.47           C  
ATOM    580  CG2 VAL X  72     -19.541  22.922   4.401  1.00 25.41           C  
ATOM    581  N   VAL X  73     -16.032  22.895   3.491  1.00 21.59           N  
ATOM    582  CA  VAL X  73     -15.001  23.492   4.328  1.00 24.34           C  
ATOM    583  C   VAL X  73     -15.335  24.981   4.181  1.00 26.01           C  
ATOM    584  O   VAL X  73     -14.940  25.634   3.204  1.00 22.39           O  
ATOM    585  CB  VAL X  73     -13.578  23.167   3.811  1.00 24.08           C  
ATOM    586  CG1 VAL X  73     -12.551  24.078   4.468  1.00 21.52           C  
ATOM    587  CG2 VAL X  73     -13.235  21.724   4.148  1.00 23.80           C  
ATOM    588  N   SER X  74     -16.099  25.484   5.156  1.00 29.18           N  
ATOM    589  CA  SER X  74     -16.553  26.875   5.202  1.00 35.92           C  
ATOM    590  C   SER X  74     -15.572  28.015   5.424  1.00 40.49           C  
ATOM    591  O   SER X  74     -15.968  29.181   5.432  1.00 43.40           O  
ATOM    592  CB  SER X  74     -17.677  26.981   6.217  1.00 36.60           C  
ATOM    593  OG  SER X  74     -18.725  26.101   5.861  1.00 41.61           O  
ATOM    594  N   GLU X  75     -14.300  27.698   5.613  1.00 46.21           N  
ATOM    595  CA  GLU X  75     -13.311  28.736   5.820  1.00 46.31           C  
ATOM    596  C   GLU X  75     -12.553  28.906   4.515  1.00 46.04           C  
ATOM    597  O   GLU X  75     -12.312  27.940   3.792  1.00 42.31           O  
ATOM    598  CB  GLU X  75     -12.377  28.345   6.966  1.00 52.14           C  
ATOM    599  CG  GLU X  75     -13.070  28.397   8.326  1.00 58.73           C  
ATOM    600  CD  GLU X  75     -13.514  29.809   8.695  1.00 65.10           C  
ATOM    601  OE1 GLU X  75     -14.217  30.453   7.883  1.00 65.68           O  
ATOM    602  OE2 GLU X  75     -13.159  30.279   9.802  1.00 69.79           O  
ATOM    603  N   GLU X  76     -12.199  30.150   4.217  1.00 45.61           N  
ATOM    604  CA  GLU X  76     -11.468  30.495   3.004  1.00 45.18           C  
ATOM    605  C   GLU X  76     -10.106  29.811   2.931  1.00 42.08           C  
ATOM    606  O   GLU X  76      -9.347  29.821   3.899  1.00 48.61           O  
ATOM    607  CB  GLU X  76     -11.291  32.016   2.931  1.00 48.29           C  
ATOM    608  CG  GLU X  76     -12.593  32.803   3.036  1.00 56.01           C  
ATOM    609  CD  GLU X  76     -12.389  34.310   2.917  1.00 62.73           C  
ATOM    610  OE1 GLU X  76     -11.717  34.902   3.791  1.00 67.09           O  
ATOM    611  OE2 GLU X  76     -12.901  34.910   1.942  1.00 64.77           O  
ATOM    612  N   PRO X  77      -9.797  29.176   1.790  1.00 36.78           N  
ATOM    613  CA  PRO X  77     -10.672  29.083   0.609  1.00 37.68           C  
ATOM    614  C   PRO X  77     -11.778  28.038   0.802  1.00 36.90           C  
ATOM    615  O   PRO X  77     -11.538  26.945   1.305  1.00 36.96           O  
ATOM    616  CB  PRO X  77      -9.708  28.695  -0.508  1.00 38.37           C  
ATOM    617  CG  PRO X  77      -8.695  27.851   0.220  1.00 36.74           C  
ATOM    618  CD  PRO X  77      -8.455  28.652   1.484  1.00 32.95           C  
ATOM    619  N   ILE X  78     -12.990  28.385   0.390  1.00 35.60           N  
ATOM    620  CA  ILE X  78     -14.127  27.491   0.523  1.00 32.10           C  
ATOM    621  C   ILE X  78     -13.965  26.195  -0.253  1.00 29.74           C  
ATOM    622  O   ILE X  78     -13.280  26.147  -1.268  1.00 27.44           O  
ATOM    623  CB  ILE X  78     -15.425  28.183   0.081  1.00 30.76           C  
ATOM    624  CG1 ILE X  78     -15.592  29.468   0.887  1.00 26.60           C  
ATOM    625  CG2 ILE X  78     -16.638  27.257   0.303  1.00 34.19           C  
ATOM    626  CD1 ILE X  78     -15.406  29.256   2.354  1.00 23.22           C  
ATOM    627  N   TYR X  79     -14.613  25.145   0.237  1.00 30.03           N  
ATOM    628  CA  TYR X  79     -14.560  23.826  -0.390  1.00 30.21           C  
ATOM    629  C   TYR X  79     -15.936  23.168  -0.418  1.00 29.32           C  
ATOM    630  O   TYR X  79     -16.708  23.259   0.539  1.00 31.18           O  
ATOM    631  CB  TYR X  79     -13.631  22.898   0.386  1.00 33.45           C  
ATOM    632  CG  TYR X  79     -12.160  22.944   0.021  1.00 37.43           C  
ATOM    633  CD1 TYR X  79     -11.635  23.950  -0.771  1.00 36.28           C  
ATOM    634  CD2 TYR X  79     -11.285  21.984   0.530  1.00 39.83           C  
ATOM    635  CE1 TYR X  79     -10.273  24.004  -1.043  1.00 39.68           C  
ATOM    636  CE2 TYR X  79      -9.936  22.033   0.263  1.00 41.19           C  
ATOM    637  CZ  TYR X  79      -9.432  23.046  -0.520  1.00 41.14           C  
ATOM    638  OH  TYR X  79      -8.068  23.099  -0.742  1.00 40.45           O  
ATOM    639  N   ILE X  80     -16.246  22.510  -1.525  1.00 26.43           N  
ATOM    640  CA  ILE X  80     -17.518  21.832  -1.665  1.00 24.57           C  
ATOM    641  C   ILE X  80     -17.060  20.420  -2.022  1.00 25.67           C  
ATOM    642  O   ILE X  80     -16.683  20.151  -3.158  1.00 27.77           O  
ATOM    643  CB  ILE X  80     -18.350  22.374  -2.805  1.00 24.30           C  
ATOM    644  CG1 ILE X  80     -18.560  23.873  -2.635  1.00 24.26           C  
ATOM    645  CG2 ILE X  80     -19.700  21.685  -2.816  1.00 24.87           C  
ATOM    646  CD1 ILE X  80     -19.646  24.211  -1.674  1.00 28.99           C  
ATOM    647  N   VAL X  81     -17.059  19.522  -1.047  1.00 22.37           N  
ATOM    648  CA  VAL X  81     -16.629  18.176  -1.311  1.00 23.93           C  
ATOM    649  C   VAL X  81     -17.800  17.336  -1.774  1.00 25.79           C  
ATOM    650  O   VAL X  81     -18.852  17.303  -1.122  1.00 27.54           O  
ATOM    651  CB  VAL X  81     -15.949  17.588  -0.071  1.00 27.00           C  
ATOM    652  CG1 VAL X  81     -14.519  18.115   0.020  1.00 30.55           C  
ATOM    653  CG2 VAL X  81     -16.684  18.013   1.182  1.00 27.87           C  
ATOM    654  N   THR X  82     -17.622  16.660  -2.911  1.00 24.91           N  
ATOM    655  CA  THR X  82     -18.681  15.830  -3.459  1.00 23.43           C  
ATOM    656  C   THR X  82     -18.214  14.495  -4.019  1.00 25.83           C  
ATOM    657  O   THR X  82     -17.032  14.190  -4.079  1.00 28.17           O  
ATOM    658  CB  THR X  82     -19.411  16.553  -4.611  1.00 23.00           C  
ATOM    659  OG1 THR X  82     -18.634  16.431  -5.819  1.00 16.95           O  
ATOM    660  CG2 THR X  82     -19.605  18.031  -4.279  1.00 18.80           C  
ATOM    661  N   GLU X  83     -19.183  13.705  -4.450  1.00 26.27           N  
ATOM    662  CA  GLU X  83     -18.918  12.398  -5.020  1.00 29.65           C  
ATOM    663  C   GLU X  83     -18.035  12.529  -6.274  1.00 29.76           C  
ATOM    664  O   GLU X  83     -18.206  13.445  -7.073  1.00 28.39           O  
ATOM    665  CB  GLU X  83     -20.260  11.753  -5.345  1.00 33.76           C  
ATOM    666  CG  GLU X  83     -20.240  10.585  -6.292  1.00 37.87           C  
ATOM    667  CD  GLU X  83     -21.645  10.035  -6.501  1.00 43.92           C  
ATOM    668  OE1 GLU X  83     -22.580  10.845  -6.761  1.00 37.51           O  
ATOM    669  OE2 GLU X  83     -21.813   8.800  -6.388  1.00 47.10           O  
ATOM    670  N   TYR X  84     -17.088  11.607  -6.423  1.00 27.31           N  
ATOM    671  CA  TYR X  84     -16.167  11.589  -7.556  1.00 29.45           C  
ATOM    672  C   TYR X  84     -16.647  10.685  -8.694  1.00 30.76           C  
ATOM    673  O   TYR X  84     -16.917   9.511  -8.484  1.00 37.44           O  
ATOM    674  CB  TYR X  84     -14.775  11.126  -7.102  1.00 25.96           C  
ATOM    675  CG  TYR X  84     -13.806  10.947  -8.242  1.00 27.80           C  
ATOM    676  CD1 TYR X  84     -13.379  12.035  -8.998  1.00 29.03           C  
ATOM    677  CD2 TYR X  84     -13.323   9.685  -8.580  1.00 29.69           C  
ATOM    678  CE1 TYR X  84     -12.492  11.864 -10.065  1.00 22.41           C  
ATOM    679  CE2 TYR X  84     -12.438   9.512  -9.635  1.00 25.30           C  
ATOM    680  CZ  TYR X  84     -12.030  10.611 -10.370  1.00 24.87           C  
ATOM    681  OH  TYR X  84     -11.148  10.441 -11.404  1.00 29.24           O  
ATOM    682  N   MET X  85     -16.732  11.232  -9.901  1.00 31.05           N  
ATOM    683  CA  MET X  85     -17.174  10.477 -11.065  1.00 31.96           C  
ATOM    684  C   MET X  85     -15.972  10.101 -11.942  1.00 36.93           C  
ATOM    685  O   MET X  85     -15.328  10.968 -12.529  1.00 38.51           O  
ATOM    686  CB  MET X  85     -18.161  11.310 -11.867  1.00 31.81           C  
ATOM    687  CG  MET X  85     -19.303  11.907 -11.056  1.00 31.83           C  
ATOM    688  SD  MET X  85     -20.415  10.714 -10.278  1.00 40.14           S  
ATOM    689  CE  MET X  85     -21.139   9.873 -11.742  1.00 29.94           C  
ATOM    690  N   ASN X  86     -15.692   8.805 -12.043  1.00 40.33           N  
ATOM    691  CA  ASN X  86     -14.572   8.293 -12.828  1.00 43.92           C  
ATOM    692  C   ASN X  86     -14.416   8.786 -14.263  1.00 43.93           C  
ATOM    693  O   ASN X  86     -13.434   9.442 -14.605  1.00 47.43           O  
ATOM    694  CB  ASN X  86     -14.621   6.765 -12.871  1.00 47.62           C  
ATOM    695  CG  ASN X  86     -14.950   6.160 -11.537  1.00 54.56           C  
ATOM    696  OD1 ASN X  86     -16.047   6.356 -11.006  1.00 56.37           O  
ATOM    697  ND2 ASN X  86     -13.994   5.424 -10.969  1.00 59.36           N  
ATOM    698  N   LYS X  87     -15.389   8.440 -15.096  1.00 39.80           N  
ATOM    699  CA  LYS X  87     -15.410   8.802 -16.510  1.00 37.27           C  
ATOM    700  C   LYS X  87     -15.351  10.286 -16.883  1.00 35.37           C  
ATOM    701  O   LYS X  87     -15.030  10.634 -18.019  1.00 30.04           O  
ATOM    702  CB  LYS X  87     -16.648   8.170 -17.152  1.00 39.94           C  
ATOM    703  CG  LYS X  87     -16.940   6.760 -16.651  1.00 39.87           C  
ATOM    704  CD  LYS X  87     -15.779   5.817 -16.893  1.00 42.91           C  
ATOM    705  CE  LYS X  87     -16.052   4.449 -16.268  1.00 44.43           C  
ATOM    706  NZ  LYS X  87     -16.323   4.557 -14.812  1.00 41.78           N1+
ATOM    707  N   GLY X  88     -15.673  11.155 -15.936  1.00 36.76           N  
ATOM    708  CA  GLY X  88     -15.651  12.577 -16.213  1.00 36.25           C  
ATOM    709  C   GLY X  88     -16.837  13.056 -17.035  1.00 37.64           C  
ATOM    710  O   GLY X  88     -17.868  12.384 -17.115  1.00 35.85           O  
ATOM    711  N   SER X  89     -16.670  14.227 -17.647  1.00 38.11           N  
ATOM    712  CA  SER X  89     -17.698  14.865 -18.459  1.00 35.84           C  
ATOM    713  C   SER X  89     -18.299  14.000 -19.556  1.00 34.09           C  
ATOM    714  O   SER X  89     -17.592  13.297 -20.275  1.00 33.28           O  
ATOM    715  CB  SER X  89     -17.141  16.128 -19.098  1.00 37.71           C  
ATOM    716  OG  SER X  89     -18.145  16.770 -19.856  1.00 41.37           O  
ATOM    717  N   LEU X  90     -19.617  14.069 -19.681  1.00 33.54           N  
ATOM    718  CA  LEU X  90     -20.344  13.308 -20.686  1.00 32.43           C  
ATOM    719  C   LEU X  90     -19.875  13.777 -22.050  1.00 31.69           C  
ATOM    720  O   LEU X  90     -19.708  12.983 -22.958  1.00 35.23           O  
ATOM    721  CB  LEU X  90     -21.849  13.551 -20.544  1.00 31.85           C  
ATOM    722  CG  LEU X  90     -22.758  12.905 -21.593  1.00 29.86           C  
ATOM    723  CD1 LEU X  90     -22.528  11.407 -21.629  1.00 27.09           C  
ATOM    724  CD2 LEU X  90     -24.212  13.212 -21.259  1.00 25.84           C  
ATOM    725  N   LEU X  91     -19.651  15.078 -22.172  1.00 32.19           N  
ATOM    726  CA  LEU X  91     -19.194  15.687 -23.411  1.00 33.51           C  
ATOM    727  C   LEU X  91     -17.917  15.016 -23.918  1.00 36.00           C  
ATOM    728  O   LEU X  91     -17.850  14.559 -25.063  1.00 34.52           O  
ATOM    729  CB  LEU X  91     -18.918  17.182 -23.203  1.00 33.14           C  
ATOM    730  CG  LEU X  91     -18.715  18.050 -24.463  1.00 34.02           C  
ATOM    731  CD1 LEU X  91     -17.964  19.323 -24.099  1.00 33.97           C  
ATOM    732  CD2 LEU X  91     -17.932  17.277 -25.504  1.00 36.66           C  
ATOM    733  N   ASP X  92     -16.903  14.969 -23.058  1.00 37.19           N  
ATOM    734  CA  ASP X  92     -15.618  14.362 -23.387  1.00 39.81           C  
ATOM    735  C   ASP X  92     -15.651  12.834 -23.436  1.00 39.85           C  
ATOM    736  O   ASP X  92     -14.752  12.203 -23.993  1.00 37.17           O  
ATOM    737  CB  ASP X  92     -14.574  14.826 -22.375  1.00 42.77           C  
ATOM    738  CG  ASP X  92     -14.436  16.339 -22.335  1.00 49.42           C  
ATOM    739  OD1 ASP X  92     -15.407  17.041 -22.705  1.00 55.30           O  
ATOM    740  OD2 ASP X  92     -13.365  16.836 -21.921  1.00 51.15           O  
ATOM    741  N   PHE X  93     -16.683  12.241 -22.850  1.00 40.93           N  
ATOM    742  CA  PHE X  93     -16.813  10.791 -22.839  1.00 44.32           C  
ATOM    743  C   PHE X  93     -17.261  10.354 -24.222  1.00 44.89           C  
ATOM    744  O   PHE X  93     -16.928   9.262 -24.680  1.00 44.22           O  
ATOM    745  CB  PHE X  93     -17.847  10.355 -21.795  1.00 47.21           C  
ATOM    746  CG  PHE X  93     -17.937   8.867 -21.611  1.00 46.09           C  
ATOM    747  CD1 PHE X  93     -16.827   8.136 -21.226  1.00 46.45           C  
ATOM    748  CD2 PHE X  93     -19.133   8.205 -21.813  1.00 47.61           C  
ATOM    749  CE1 PHE X  93     -16.907   6.762 -21.044  1.00 44.86           C  
ATOM    750  CE2 PHE X  93     -19.222   6.825 -21.632  1.00 46.44           C  
ATOM    751  CZ  PHE X  93     -18.106   6.110 -21.247  1.00 44.29           C  
ATOM    752  N   LEU X  94     -18.014  11.235 -24.878  1.00 46.02           N  
ATOM    753  CA  LEU X  94     -18.539  10.992 -26.221  1.00 46.62           C  
ATOM    754  C   LEU X  94     -17.514  11.327 -27.304  1.00 48.07           C  
ATOM    755  O   LEU X  94     -17.510  10.712 -28.367  1.00 47.96           O  
ATOM    756  CB  LEU X  94     -19.796  11.834 -26.441  1.00 43.39           C  
ATOM    757  CG  LEU X  94     -20.972  11.518 -25.523  1.00 38.43           C  
ATOM    758  CD1 LEU X  94     -22.078  12.542 -25.729  1.00 39.80           C  
ATOM    759  CD2 LEU X  94     -21.465  10.119 -25.816  1.00 40.69           C  
ATOM    760  N   LYS X  95     -16.659  12.307 -27.018  1.00 51.68           N  
ATOM    761  CA  LYS X  95     -15.615  12.760 -27.937  1.00 55.63           C  
ATOM    762  C   LYS X  95     -14.413  11.834 -28.111  1.00 62.12           C  
ATOM    763  O   LYS X  95     -13.336  12.291 -28.514  1.00 63.62           O  
ATOM    764  CB  LYS X  95     -15.088  14.142 -27.512  1.00 53.66           C  
ATOM    765  CG  LYS X  95     -16.036  15.286 -27.767  1.00 52.05           C  
ATOM    766  CD  LYS X  95     -16.830  15.007 -29.026  1.00 57.11           C  
ATOM    767  CE  LYS X  95     -15.929  14.525 -30.162  1.00 58.22           C  
ATOM    768  NZ  LYS X  95     -16.688  13.958 -31.320  1.00 55.49           N1+
ATOM    769  N   ASP X  96     -14.576  10.545 -27.820  1.00 67.48           N  
ATOM    770  CA  ASP X  96     -13.462   9.609 -27.962  1.00 70.67           C  
ATOM    771  C   ASP X  96     -13.845   8.284 -28.616  1.00 73.21           C  
ATOM    772  O   ASP X  96     -14.371   8.267 -29.727  1.00 74.02           O  
ATOM    773  CB  ASP X  96     -12.832   9.341 -26.597  1.00 69.42           C  
ATOM    774  CG  ASP X  96     -12.240  10.592 -25.976  1.00 70.24           C  
ATOM    775  OD1 ASP X  96     -11.805  10.517 -24.810  1.00 72.48           O  
ATOM    776  OD2 ASP X  96     -12.207  11.647 -26.646  1.00 68.93           O  
ATOM    777  N   GLY X  97     -13.561   7.180 -27.923  1.00 74.76           N  
ATOM    778  CA  GLY X  97     -13.870   5.861 -28.447  1.00 75.18           C  
ATOM    779  C   GLY X  97     -14.477   4.924 -27.419  1.00 75.52           C  
ATOM    780  O   GLY X  97     -15.035   3.881 -27.765  1.00 75.68           O  
ATOM    781  N   GLU X  98     -14.359   5.301 -26.148  1.00 75.60           N  
ATOM    782  CA  GLU X  98     -14.895   4.526 -25.028  1.00 73.07           C  
ATOM    783  C   GLU X  98     -16.411   4.628 -25.021  1.00 72.44           C  
ATOM    784  O   GLU X  98     -17.117   3.628 -25.154  1.00 72.63           O  
ATOM    785  CB  GLU X  98     -14.344   5.079 -23.716  1.00 70.40           C  
ATOM    786  CG  GLU X  98     -14.690   6.545 -23.472  1.00 69.65           C  
ATOM    787  CD  GLU X  98     -14.303   7.464 -24.628  1.00 68.67           C  
ATOM    788  OE1 GLU X  98     -14.990   7.450 -25.673  1.00 66.50           O  
ATOM    789  OE2 GLU X  98     -13.307   8.199 -24.495  1.00 67.70           O  
ATOM    790  N   GLY X  99     -16.902   5.852 -24.851  1.00 70.65           N  
ATOM    791  CA  GLY X  99     -18.329   6.077 -24.854  1.00 69.09           C  
ATOM    792  C   GLY X  99     -18.745   6.406 -26.270  1.00 67.91           C  
ATOM    793  O   GLY X  99     -19.926   6.370 -26.606  1.00 68.77           O  
ATOM    794  N   ARG X 100     -17.759   6.730 -27.106  1.00 66.68           N  
ATOM    795  CA  ARG X 100     -18.024   7.074 -28.497  1.00 66.34           C  
ATOM    796  C   ARG X 100     -18.461   5.862 -29.303  1.00 64.13           C  
ATOM    797  O   ARG X 100     -19.295   5.966 -30.199  1.00 65.07           O  
ATOM    798  CB  ARG X 100     -16.785   7.697 -29.128  1.00 68.88           C  
ATOM    799  CG  ARG X 100     -16.514   7.246 -30.550  1.00 74.92           C  
ATOM    800  CD  ARG X 100     -16.055   5.795 -30.559  1.00 81.35           C  
ATOM    801  NE  ARG X 100     -15.227   5.467 -31.714  1.00 86.81           N  
ATOM    802  CZ  ARG X 100     -14.565   4.322 -31.856  1.00 89.14           C  
ATOM    803  NH1 ARG X 100     -13.827   4.109 -32.940  1.00 90.92           N  
ATOM    804  NH2 ARG X 100     -14.638   3.388 -30.915  1.00 89.29           N  
ATOM    805  N   ALA X 101     -17.893   4.706 -28.988  1.00 60.92           N  
ATOM    806  CA  ALA X 101     -18.253   3.499 -29.704  1.00 55.64           C  
ATOM    807  C   ALA X 101     -19.698   3.175 -29.367  1.00 54.08           C  
ATOM    808  O   ALA X 101     -20.369   2.472 -30.113  1.00 54.67           O  
ATOM    809  CB  ALA X 101     -17.353   2.357 -29.283  1.00 55.47           C  
ATOM    810  N   LEU X 102     -20.166   3.712 -28.242  1.00 52.45           N  
ATOM    811  CA  LEU X 102     -21.531   3.505 -27.753  1.00 52.12           C  
ATOM    812  C   LEU X 102     -22.650   3.539 -28.782  1.00 51.60           C  
ATOM    813  O   LEU X 102     -22.783   4.505 -29.531  1.00 52.24           O  
ATOM    814  CB  LEU X 102     -21.866   4.520 -26.655  1.00 52.11           C  
ATOM    815  CG  LEU X 102     -21.256   4.329 -25.265  1.00 49.61           C  
ATOM    816  CD1 LEU X 102     -21.750   5.420 -24.339  1.00 49.79           C  
ATOM    817  CD2 LEU X 102     -21.646   2.980 -24.719  1.00 49.18           C  
ATOM    818  N   LYS X 103     -23.464   2.483 -28.784  1.00 50.60           N  
ATOM    819  CA  LYS X 103     -24.589   2.365 -29.705  1.00 48.53           C  
ATOM    820  C   LYS X 103     -25.887   2.913 -29.109  1.00 46.61           C  
ATOM    821  O   LYS X 103     -26.130   2.836 -27.899  1.00 43.45           O  
ATOM    822  CB  LYS X 103     -24.786   0.907 -30.130  1.00 49.38           C  
ATOM    823  CG  LYS X 103     -23.801   0.446 -31.191  1.00 55.48           C  
ATOM    824  CD  LYS X 103     -24.439  -0.547 -32.174  1.00 61.76           C  
ATOM    825  CE  LYS X 103     -24.657  -1.948 -31.574  1.00 66.56           C  
ATOM    826  NZ  LYS X 103     -23.413  -2.793 -31.531  1.00 66.72           N1+
ATOM    827  N   LEU X 104     -26.710   3.468 -29.993  1.00 44.11           N  
ATOM    828  CA  LEU X 104     -28.006   4.064 -29.649  1.00 43.27           C  
ATOM    829  C   LEU X 104     -28.685   3.600 -28.366  1.00 41.67           C  
ATOM    830  O   LEU X 104     -28.778   4.341 -27.393  1.00 41.71           O  
ATOM    831  CB  LEU X 104     -28.984   3.872 -30.806  1.00 40.18           C  
ATOM    832  CG  LEU X 104     -29.720   5.123 -31.279  1.00 41.02           C  
ATOM    833  CD1 LEU X 104     -31.034   4.676 -31.904  1.00 39.58           C  
ATOM    834  CD2 LEU X 104     -29.981   6.073 -30.128  1.00 39.57           C  
ATOM    835  N   PRO X 105     -29.177   2.361 -28.354  1.00 41.72           N  
ATOM    836  CA  PRO X 105     -29.851   1.852 -27.156  1.00 42.33           C  
ATOM    837  C   PRO X 105     -29.146   2.221 -25.856  1.00 40.15           C  
ATOM    838  O   PRO X 105     -29.785   2.399 -24.818  1.00 40.24           O  
ATOM    839  CB  PRO X 105     -29.889   0.339 -27.402  1.00 41.38           C  
ATOM    840  CG  PRO X 105     -28.692   0.110 -28.270  1.00 39.93           C  
ATOM    841  CD  PRO X 105     -28.803   1.251 -29.245  1.00 40.33           C  
ATOM    842  N   ASN X 106     -27.827   2.351 -25.936  1.00 39.72           N  
ATOM    843  CA  ASN X 106     -27.004   2.696 -24.776  1.00 34.90           C  
ATOM    844  C   ASN X 106     -27.055   4.179 -24.502  1.00 30.78           C  
ATOM    845  O   ASN X 106     -27.143   4.591 -23.355  1.00 26.54           O  
ATOM    846  CB  ASN X 106     -25.562   2.271 -25.029  1.00 39.71           C  
ATOM    847  CG  ASN X 106     -25.051   1.328 -23.977  1.00 44.81           C  
ATOM    848  OD1 ASN X 106     -25.688   0.326 -23.660  1.00 50.75           O  
ATOM    849  ND2 ASN X 106     -23.891   1.637 -23.421  1.00 53.27           N  
ATOM    850  N   LEU X 107     -26.993   4.967 -25.577  1.00 28.33           N  
ATOM    851  CA  LEU X 107     -27.030   6.422 -25.497  1.00 23.84           C  
ATOM    852  C   LEU X 107     -28.398   6.852 -25.000  1.00 25.25           C  
ATOM    853  O   LEU X 107     -28.523   7.777 -24.194  1.00 27.83           O  
ATOM    854  CB  LEU X 107     -26.765   7.018 -26.874  1.00 22.37           C  
ATOM    855  CG  LEU X 107     -25.355   6.734 -27.433  1.00 24.05           C  
ATOM    856  CD1 LEU X 107     -25.292   7.068 -28.919  1.00 16.02           C  
ATOM    857  CD2 LEU X 107     -24.330   7.541 -26.637  1.00 20.97           C  
ATOM    858  N   VAL X 108     -29.433   6.173 -25.476  1.00 24.02           N  
ATOM    859  CA  VAL X 108     -30.785   6.495 -25.069  1.00 26.46           C  
ATOM    860  C   VAL X 108     -30.890   6.244 -23.571  1.00 27.10           C  
ATOM    861  O   VAL X 108     -31.568   6.975 -22.857  1.00 25.18           O  
ATOM    862  CB  VAL X 108     -31.821   5.627 -25.814  1.00 25.99           C  
ATOM    863  CG1 VAL X 108     -33.228   5.954 -25.333  1.00 24.48           C  
ATOM    864  CG2 VAL X 108     -31.726   5.879 -27.300  1.00 27.36           C  
ATOM    865  N   ASP X 109     -30.195   5.216 -23.094  1.00 30.01           N  
ATOM    866  CA  ASP X 109     -30.221   4.880 -21.676  1.00 33.04           C  
ATOM    867  C   ASP X 109     -29.747   6.051 -20.821  1.00 33.26           C  
ATOM    868  O   ASP X 109     -30.457   6.514 -19.922  1.00 34.41           O  
ATOM    869  CB  ASP X 109     -29.333   3.678 -21.394  1.00 40.53           C  
ATOM    870  CG  ASP X 109     -29.220   3.374 -19.909  1.00 49.25           C  
ATOM    871  OD1 ASP X 109     -28.264   2.670 -19.511  1.00 51.17           O  
ATOM    872  OD2 ASP X 109     -30.097   3.840 -19.145  1.00 53.76           O  
ATOM    873  N   MET X 110     -28.537   6.524 -21.101  1.00 32.65           N  
ATOM    874  CA  MET X 110     -27.966   7.639 -20.362  1.00 31.04           C  
ATOM    875  C   MET X 110     -28.903   8.833 -20.405  1.00 30.07           C  
ATOM    876  O   MET X 110     -29.040   9.553 -19.423  1.00 32.30           O  
ATOM    877  CB  MET X 110     -26.622   8.022 -20.957  1.00 34.24           C  
ATOM    878  CG  MET X 110     -25.613   6.890 -20.912  1.00 39.33           C  
ATOM    879  SD  MET X 110     -24.059   7.334 -21.665  1.00 49.33           S  
ATOM    880  CE  MET X 110     -24.345   6.714 -23.324  1.00 48.99           C  
ATOM    881  N   ALA X 111     -29.556   9.042 -21.540  1.00 28.17           N  
ATOM    882  CA  ALA X 111     -30.487  10.162 -21.684  1.00 24.95           C  
ATOM    883  C   ALA X 111     -31.626  10.014 -20.675  1.00 24.37           C  
ATOM    884  O   ALA X 111     -32.015  10.980 -20.020  1.00 21.66           O  
ATOM    885  CB  ALA X 111     -31.047  10.187 -23.103  1.00 22.97           C  
ATOM    886  N   ALA X 112     -32.148   8.798 -20.560  1.00 25.26           N  
ATOM    887  CA  ALA X 112     -33.241   8.508 -19.635  1.00 24.86           C  
ATOM    888  C   ALA X 112     -32.797   8.821 -18.213  1.00 26.39           C  
ATOM    889  O   ALA X 112     -33.602   9.257 -17.367  1.00 19.56           O  
ATOM    890  CB  ALA X 112     -33.628   7.055 -19.737  1.00 27.76           C  
ATOM    891  N   GLN X 113     -31.512   8.574 -17.944  1.00 22.49           N  
ATOM    892  CA  GLN X 113     -30.967   8.843 -16.619  1.00 20.69           C  
ATOM    893  C   GLN X 113     -31.007  10.343 -16.357  1.00 23.18           C  
ATOM    894  O   GLN X 113     -31.455  10.772 -15.301  1.00 24.49           O  
ATOM    895  CB  GLN X 113     -29.528   8.343 -16.519  1.00 21.12           C  
ATOM    896  CG  GLN X 113     -29.406   6.870 -16.185  1.00 18.78           C  
ATOM    897  CD  GLN X 113     -27.976   6.400 -16.099  1.00 20.17           C  
ATOM    898  OE1 GLN X 113     -27.355   6.085 -17.119  1.00 19.23           O  
ATOM    899  NE2 GLN X 113     -27.433   6.372 -14.887  1.00 14.57           N  
ATOM    900  N   VAL X 114     -30.559  11.141 -17.327  1.00 19.40           N  
ATOM    901  CA  VAL X 114     -30.570  12.588 -17.141  1.00 21.73           C  
ATOM    902  C   VAL X 114     -32.002  13.137 -16.971  1.00 22.26           C  
ATOM    903  O   VAL X 114     -32.211  14.155 -16.292  1.00 24.97           O  
ATOM    904  CB  VAL X 114     -29.886  13.326 -18.315  1.00 20.19           C  
ATOM    905  CG1 VAL X 114     -30.024  14.838 -18.140  1.00 14.31           C  
ATOM    906  CG2 VAL X 114     -28.421  12.936 -18.370  1.00 18.70           C  
ATOM    907  N   ALA X 115     -32.981  12.465 -17.572  1.00 18.09           N  
ATOM    908  CA  ALA X 115     -34.358  12.913 -17.464  1.00 18.00           C  
ATOM    909  C   ALA X 115     -34.871  12.607 -16.067  1.00 17.57           C  
ATOM    910  O   ALA X 115     -35.630  13.388 -15.491  1.00 17.90           O  
ATOM    911  CB  ALA X 115     -35.225  12.226 -18.506  1.00 20.06           C  
ATOM    912  N   ALA X 116     -34.462  11.470 -15.520  1.00 17.27           N  
ATOM    913  CA  ALA X 116     -34.887  11.070 -14.177  1.00 19.08           C  
ATOM    914  C   ALA X 116     -34.393  12.121 -13.189  1.00 20.40           C  
ATOM    915  O   ALA X 116     -35.159  12.597 -12.344  1.00 23.69           O  
ATOM    916  CB  ALA X 116     -34.314   9.708 -13.825  1.00 12.70           C  
ATOM    917  N   GLY X 117     -33.116  12.472 -13.308  1.00 18.47           N  
ATOM    918  CA  GLY X 117     -32.523  13.472 -12.443  1.00 21.32           C  
ATOM    919  C   GLY X 117     -33.240  14.793 -12.578  1.00 22.36           C  
ATOM    920  O   GLY X 117     -33.529  15.464 -11.591  1.00 25.58           O  
ATOM    921  N   MET X 118     -33.540  15.166 -13.809  1.00 23.28           N  
ATOM    922  CA  MET X 118     -34.253  16.405 -14.057  1.00 25.95           C  
ATOM    923  C   MET X 118     -35.664  16.335 -13.467  1.00 23.22           C  
ATOM    924  O   MET X 118     -36.135  17.281 -12.850  1.00 21.52           O  
ATOM    925  CB  MET X 118     -34.327  16.694 -15.567  1.00 24.64           C  
ATOM    926  CG  MET X 118     -33.064  17.308 -16.123  1.00 25.31           C  
ATOM    927  SD  MET X 118     -32.465  18.645 -15.075  1.00 27.40           S  
ATOM    928  CE  MET X 118     -33.731  19.916 -15.343  1.00 25.81           C  
ATOM    929  N   ALA X 119     -36.330  15.203 -13.659  1.00 21.73           N  
ATOM    930  CA  ALA X 119     -37.675  15.025 -13.146  1.00 23.83           C  
ATOM    931  C   ALA X 119     -37.682  15.317 -11.643  1.00 23.80           C  
ATOM    932  O   ALA X 119     -38.611  15.952 -11.124  1.00 16.88           O  
ATOM    933  CB  ALA X 119     -38.163  13.609 -13.415  1.00 21.41           C  
ATOM    934  N   TYR X 120     -36.635  14.867 -10.948  1.00 23.86           N  
ATOM    935  CA  TYR X 120     -36.525  15.083  -9.504  1.00 24.20           C  
ATOM    936  C   TYR X 120     -36.497  16.591  -9.225  1.00 24.30           C  
ATOM    937  O   TYR X 120     -37.328  17.126  -8.483  1.00 21.98           O  
ATOM    938  CB  TYR X 120     -35.252  14.421  -8.971  1.00 24.18           C  
ATOM    939  CG  TYR X 120     -34.941  14.797  -7.540  1.00 30.07           C  
ATOM    940  CD1 TYR X 120     -35.865  14.569  -6.527  1.00 31.71           C  
ATOM    941  CD2 TYR X 120     -33.756  15.438  -7.212  1.00 32.81           C  
ATOM    942  CE1 TYR X 120     -35.630  14.976  -5.232  1.00 32.00           C  
ATOM    943  CE2 TYR X 120     -33.505  15.854  -5.914  1.00 35.23           C  
ATOM    944  CZ  TYR X 120     -34.445  15.626  -4.931  1.00 37.94           C  
ATOM    945  OH  TYR X 120     -34.208  16.079  -3.656  1.00 43.41           O  
ATOM    946  N   ILE X 121     -35.533  17.269  -9.837  1.00 26.70           N  
ATOM    947  CA  ILE X 121     -35.364  18.706  -9.683  1.00 26.10           C  
ATOM    948  C   ILE X 121     -36.704  19.355  -9.978  1.00 28.59           C  
ATOM    949  O   ILE X 121     -37.069  20.365  -9.368  1.00 30.60           O  
ATOM    950  CB  ILE X 121     -34.301  19.223 -10.686  1.00 26.09           C  
ATOM    951  CG1 ILE X 121     -32.931  18.687 -10.312  1.00 23.63           C  
ATOM    952  CG2 ILE X 121     -34.295  20.748 -10.732  1.00 27.70           C  
ATOM    953  CD1 ILE X 121     -31.874  18.976 -11.354  1.00 27.46           C  
ATOM    954  N   GLU X 122     -37.422  18.779 -10.939  1.00 33.63           N  
ATOM    955  CA  GLU X 122     -38.726  19.280 -11.346  1.00 36.25           C  
ATOM    956  C   GLU X 122     -39.645  19.282 -10.117  1.00 37.16           C  
ATOM    957  O   GLU X 122     -40.147  20.325  -9.699  1.00 40.56           O  
ATOM    958  CB  GLU X 122     -39.290  18.376 -12.446  1.00 38.26           C  
ATOM    959  CG  GLU X 122     -40.508  18.929 -13.189  1.00 43.23           C  
ATOM    960  CD  GLU X 122     -40.903  18.067 -14.387  1.00 48.25           C  
ATOM    961  OE1 GLU X 122     -41.263  16.884 -14.193  1.00 51.37           O  
ATOM    962  OE2 GLU X 122     -40.847  18.581 -15.529  1.00 50.21           O  
ATOM    963  N   ARG X 123     -39.844  18.105  -9.537  1.00 33.96           N  
ATOM    964  CA  ARG X 123     -40.689  17.965  -8.365  1.00 34.05           C  
ATOM    965  C   ARG X 123     -40.225  18.862  -7.209  1.00 33.87           C  
ATOM    966  O   ARG X 123     -41.048  19.382  -6.450  1.00 35.74           O  
ATOM    967  CB  ARG X 123     -40.688  16.516  -7.886  1.00 35.26           C  
ATOM    968  CG  ARG X 123     -41.231  15.517  -8.886  1.00 40.78           C  
ATOM    969  CD  ARG X 123     -41.205  14.119  -8.298  1.00 45.02           C  
ATOM    970  NE  ARG X 123     -39.863  13.735  -7.862  1.00 52.17           N  
ATOM    971  CZ  ARG X 123     -39.613  12.832  -6.918  1.00 55.75           C  
ATOM    972  NH1 ARG X 123     -38.362  12.532  -6.592  1.00 57.84           N  
ATOM    973  NH2 ARG X 123     -40.621  12.236  -6.288  1.00 57.89           N  
ATOM    974  N   MET X 124     -38.911  19.034  -7.075  1.00 30.70           N  
ATOM    975  CA  MET X 124     -38.347  19.856  -6.013  1.00 27.79           C  
ATOM    976  C   MET X 124     -38.538  21.333  -6.244  1.00 30.58           C  
ATOM    977  O   MET X 124     -38.175  22.141  -5.394  1.00 35.28           O  
ATOM    978  CB  MET X 124     -36.853  19.575  -5.872  1.00 26.09           C  
ATOM    979  CG  MET X 124     -36.526  18.171  -5.393  1.00 30.84           C  
ATOM    980  SD  MET X 124     -37.215  17.840  -3.755  1.00 36.07           S  
ATOM    981  CE  MET X 124     -38.931  17.369  -4.232  1.00 38.22           C  
ATOM    982  N   ASN X 125     -39.118  21.692  -7.384  1.00 33.40           N  
ATOM    983  CA  ASN X 125     -39.347  23.088  -7.732  1.00 35.55           C  
ATOM    984  C   ASN X 125     -38.030  23.844  -7.887  1.00 36.76           C  
ATOM    985  O   ASN X 125     -37.889  24.971  -7.412  1.00 35.37           O  
ATOM    986  CB  ASN X 125     -40.213  23.798  -6.696  1.00 37.03           C  
ATOM    987  CG  ASN X 125     -41.655  23.376  -6.774  1.00 40.90           C  
ATOM    988  OD1 ASN X 125     -42.131  22.967  -7.837  1.00 42.08           O  
ATOM    989  ND2 ASN X 125     -42.369  23.479  -5.656  1.00 42.92           N  
ATOM    990  N   TYR X 126     -37.067  23.197  -8.537  1.00 37.36           N  
ATOM    991  CA  TYR X 126     -35.760  23.791  -8.775  1.00 37.83           C  
ATOM    992  C   TYR X 126     -35.542  23.964 -10.270  1.00 37.29           C  
ATOM    993  O   TYR X 126     -36.271  23.416 -11.092  1.00 38.75           O  
ATOM    994  CB  TYR X 126     -34.640  22.929  -8.186  1.00 35.95           C  
ATOM    995  CG  TYR X 126     -34.452  23.142  -6.701  1.00 38.22           C  
ATOM    996  CD1 TYR X 126     -35.446  22.779  -5.802  1.00 39.60           C  
ATOM    997  CD2 TYR X 126     -33.308  23.742  -6.200  1.00 36.82           C  
ATOM    998  CE1 TYR X 126     -35.306  23.012  -4.451  1.00 39.20           C  
ATOM    999  CE2 TYR X 126     -33.159  23.977  -4.843  1.00 36.74           C  
ATOM   1000  CZ  TYR X 126     -34.165  23.611  -3.977  1.00 36.05           C  
ATOM   1001  OH  TYR X 126     -34.055  23.847  -2.630  1.00 38.00           O  
ATOM   1002  N   ILE X 127     -34.532  24.740 -10.617  1.00 38.28           N  
ATOM   1003  CA  ILE X 127     -34.214  24.987 -12.006  1.00 37.83           C  
ATOM   1004  C   ILE X 127     -32.696  24.856 -12.055  1.00 36.03           C  
ATOM   1005  O   ILE X 127     -32.013  25.287 -11.126  1.00 37.90           O  
ATOM   1006  CB  ILE X 127     -34.671  26.407 -12.409  1.00 41.39           C  
ATOM   1007  CG1 ILE X 127     -34.758  26.534 -13.924  1.00 43.14           C  
ATOM   1008  CG2 ILE X 127     -33.702  27.454 -11.875  1.00 42.69           C  
ATOM   1009  CD1 ILE X 127     -35.194  27.914 -14.361  1.00 47.17           C  
ATOM   1010  N   HIS X 128     -32.169  24.238 -13.106  1.00 35.79           N  
ATOM   1011  CA  HIS X 128     -30.729  24.064 -13.229  1.00 33.09           C  
ATOM   1012  C   HIS X 128     -30.130  25.250 -13.963  1.00 30.68           C  
ATOM   1013  O   HIS X 128     -29.159  25.840 -13.502  1.00 28.01           O  
ATOM   1014  CB  HIS X 128     -30.427  22.753 -13.968  1.00 34.28           C  
ATOM   1015  CG  HIS X 128     -29.015  22.267 -13.797  1.00 34.20           C  
ATOM   1016  ND1 HIS X 128     -27.966  22.727 -14.570  1.00 26.09           N  
ATOM   1017  CD2 HIS X 128     -28.487  21.355 -12.942  1.00 29.64           C  
ATOM   1018  CE1 HIS X 128     -26.856  22.110 -14.198  1.00 31.32           C  
ATOM   1019  NE2 HIS X 128     -27.144  21.275 -13.214  1.00 30.41           N  
ATOM   1020  N   ARG X 129     -30.725  25.594 -15.102  1.00 31.13           N  
ATOM   1021  CA  ARG X 129     -30.280  26.719 -15.936  1.00 32.62           C  
ATOM   1022  C   ARG X 129     -28.982  26.539 -16.715  1.00 31.40           C  
ATOM   1023  O   ARG X 129     -28.541  27.461 -17.397  1.00 35.49           O  
ATOM   1024  CB  ARG X 129     -30.187  28.009 -15.113  1.00 31.30           C  
ATOM   1025  CG  ARG X 129     -31.529  28.562 -14.671  1.00 36.45           C  
ATOM   1026  CD  ARG X 129     -31.494  30.087 -14.525  1.00 44.71           C  
ATOM   1027  NE  ARG X 129     -30.408  30.555 -13.660  1.00 47.99           N  
ATOM   1028  CZ  ARG X 129     -30.161  31.835 -13.391  1.00 47.62           C  
ATOM   1029  NH1 ARG X 129     -29.148  32.159 -12.597  1.00 44.49           N  
ATOM   1030  NH2 ARG X 129     -30.926  32.794 -13.911  1.00 48.71           N  
ATOM   1031  N   ASP X 130     -28.366  25.370 -16.630  1.00 32.94           N  
ATOM   1032  CA  ASP X 130     -27.124  25.127 -17.354  1.00 32.17           C  
ATOM   1033  C   ASP X 130     -27.044  23.632 -17.641  1.00 32.51           C  
ATOM   1034  O   ASP X 130     -26.037  22.968 -17.375  1.00 33.18           O  
ATOM   1035  CB  ASP X 130     -25.921  25.610 -16.525  1.00 39.66           C  
ATOM   1036  CG  ASP X 130     -24.678  25.871 -17.378  1.00 44.08           C  
ATOM   1037  OD1 ASP X 130     -24.804  26.482 -18.462  1.00 47.94           O  
ATOM   1038  OD2 ASP X 130     -23.575  25.476 -16.953  1.00 46.16           O  
ATOM   1039  N   LEU X 131     -28.129  23.100 -18.188  1.00 28.84           N  
ATOM   1040  CA  LEU X 131     -28.190  21.692 -18.510  1.00 28.27           C  
ATOM   1041  C   LEU X 131     -27.486  21.439 -19.838  1.00 29.78           C  
ATOM   1042  O   LEU X 131     -27.737  22.127 -20.828  1.00 30.13           O  
ATOM   1043  CB  LEU X 131     -29.648  21.252 -18.580  1.00 29.46           C  
ATOM   1044  CG  LEU X 131     -29.936  19.767 -18.806  1.00 29.90           C  
ATOM   1045  CD1 LEU X 131     -29.289  18.950 -17.717  1.00 29.12           C  
ATOM   1046  CD2 LEU X 131     -31.436  19.549 -18.814  1.00 31.87           C  
ATOM   1047  N   ARG X 132     -26.600  20.453 -19.868  1.00 28.88           N  
ATOM   1048  CA  ARG X 132     -25.882  20.138 -21.090  1.00 27.26           C  
ATOM   1049  C   ARG X 132     -24.819  19.068 -20.903  1.00 27.26           C  
ATOM   1050  O   ARG X 132     -24.349  18.809 -19.785  1.00 24.89           O  
ATOM   1051  CB  ARG X 132     -25.252  21.385 -21.661  1.00 28.85           C  
ATOM   1052  CG  ARG X 132     -24.403  22.107 -20.679  1.00 35.41           C  
ATOM   1053  CD  ARG X 132     -23.550  23.136 -21.353  1.00 43.60           C  
ATOM   1054  NE  ARG X 132     -22.738  23.821 -20.367  1.00 54.44           N  
ATOM   1055  CZ  ARG X 132     -21.858  24.771 -20.651  1.00 58.17           C  
ATOM   1056  NH1 ARG X 132     -21.169  25.340 -19.669  1.00 58.93           N  
ATOM   1057  NH2 ARG X 132     -21.669  25.144 -21.912  1.00 57.02           N  
ATOM   1058  N   SER X 133     -24.434  18.452 -22.018  1.00 26.07           N  
ATOM   1059  CA  SER X 133     -23.437  17.394 -22.036  1.00 26.64           C  
ATOM   1060  C   SER X 133     -22.227  17.601 -21.118  1.00 28.38           C  
ATOM   1061  O   SER X 133     -21.869  16.694 -20.360  1.00 27.45           O  
ATOM   1062  CB  SER X 133     -22.960  17.166 -23.464  1.00 24.55           C  
ATOM   1063  OG  SER X 133     -22.214  15.977 -23.519  1.00 32.40           O  
ATOM   1064  N   ALA X 134     -21.599  18.777 -21.190  1.00 27.26           N  
ATOM   1065  CA  ALA X 134     -20.433  19.088 -20.368  1.00 27.61           C  
ATOM   1066  C   ALA X 134     -20.716  19.085 -18.853  1.00 29.19           C  
ATOM   1067  O   ALA X 134     -19.821  18.827 -18.047  1.00 24.46           O  
ATOM   1068  CB  ALA X 134     -19.848  20.431 -20.789  1.00 28.66           C  
ATOM   1069  N   ASN X 135     -21.955  19.384 -18.468  1.00 27.82           N  
ATOM   1070  CA  ASN X 135     -22.302  19.394 -17.055  1.00 27.01           C  
ATOM   1071  C   ASN X 135     -22.862  18.041 -16.573  1.00 26.79           C  
ATOM   1072  O   ASN X 135     -23.351  17.934 -15.456  1.00 26.60           O  
ATOM   1073  CB  ASN X 135     -23.302  20.502 -16.746  1.00 29.24           C  
ATOM   1074  CG  ASN X 135     -22.661  21.872 -16.705  1.00 30.99           C  
ATOM   1075  OD1 ASN X 135     -21.588  22.042 -16.129  1.00 34.40           O  
ATOM   1076  ND2 ASN X 135     -23.322  22.859 -17.301  1.00 28.82           N  
ATOM   1077  N   ILE X 136     -22.821  17.022 -17.425  1.00 21.84           N  
ATOM   1078  CA  ILE X 136     -23.314  15.707 -17.046  1.00 22.56           C  
ATOM   1079  C   ILE X 136     -22.075  14.851 -16.802  1.00 24.74           C  
ATOM   1080  O   ILE X 136     -21.284  14.623 -17.707  1.00 28.43           O  
ATOM   1081  CB  ILE X 136     -24.129  15.010 -18.154  1.00 20.16           C  
ATOM   1082  CG1 ILE X 136     -25.454  15.751 -18.417  1.00 23.96           C  
ATOM   1083  CG2 ILE X 136     -24.380  13.571 -17.750  1.00  8.64           C  
ATOM   1084  CD1 ILE X 136     -26.371  15.936 -17.186  1.00 19.54           C  
ATOM   1085  N   LEU X 137     -21.898  14.370 -15.582  1.00 22.09           N  
ATOM   1086  CA  LEU X 137     -20.729  13.552 -15.291  1.00 22.90           C  
ATOM   1087  C   LEU X 137     -21.055  12.049 -15.366  1.00 26.47           C  
ATOM   1088  O   LEU X 137     -22.132  11.611 -14.965  1.00 24.12           O  
ATOM   1089  CB  LEU X 137     -20.139  13.962 -13.927  1.00 18.40           C  
ATOM   1090  CG  LEU X 137     -19.711  15.437 -13.901  1.00 15.51           C  
ATOM   1091  CD1 LEU X 137     -19.465  15.903 -12.487  1.00 13.70           C  
ATOM   1092  CD2 LEU X 137     -18.493  15.629 -14.772  1.00 13.27           C  
ATOM   1093  N   VAL X 138     -20.112  11.279 -15.908  1.00 27.03           N  
ATOM   1094  CA  VAL X 138     -20.268   9.846 -16.061  1.00 27.91           C  
ATOM   1095  C   VAL X 138     -19.415   9.046 -15.086  1.00 30.35           C  
ATOM   1096  O   VAL X 138     -18.211   9.247 -14.987  1.00 29.11           O  
ATOM   1097  CB  VAL X 138     -19.877   9.398 -17.471  1.00 30.31           C  
ATOM   1098  CG1 VAL X 138     -20.181   7.917 -17.642  1.00 29.06           C  
ATOM   1099  CG2 VAL X 138     -20.604  10.246 -18.515  1.00 29.70           C  
ATOM   1100  N   GLY X 139     -20.044   8.127 -14.367  1.00 35.05           N  
ATOM   1101  CA  GLY X 139     -19.314   7.307 -13.418  1.00 38.34           C  
ATOM   1102  C   GLY X 139     -19.158   5.911 -13.975  1.00 41.25           C  
ATOM   1103  O   GLY X 139     -19.302   5.701 -15.174  1.00 42.42           O  
ATOM   1104  N   ASN X 140     -18.872   4.945 -13.114  1.00 46.97           N  
ATOM   1105  CA  ASN X 140     -18.706   3.571 -13.574  1.00 51.00           C  
ATOM   1106  C   ASN X 140     -20.022   2.894 -13.950  1.00 51.43           C  
ATOM   1107  O   ASN X 140     -21.066   3.128 -13.325  1.00 51.14           O  
ATOM   1108  CB  ASN X 140     -17.982   2.729 -12.520  1.00 51.17           C  
ATOM   1109  CG  ASN X 140     -16.559   2.390 -12.929  1.00 54.22           C  
ATOM   1110  OD1 ASN X 140     -16.320   1.868 -14.020  1.00 56.26           O  
ATOM   1111  ND2 ASN X 140     -15.609   2.678 -12.052  1.00 55.26           N  
ATOM   1112  N   GLY X 141     -19.957   2.054 -14.980  1.00 49.28           N  
ATOM   1113  CA  GLY X 141     -21.135   1.343 -15.431  1.00 48.25           C  
ATOM   1114  C   GLY X 141     -22.117   2.252 -16.133  1.00 47.63           C  
ATOM   1115  O   GLY X 141     -23.326   2.133 -15.955  1.00 48.98           O  
ATOM   1116  N   LEU X 142     -21.595   3.170 -16.935  1.00 46.45           N  
ATOM   1117  CA  LEU X 142     -22.440   4.100 -17.666  1.00 44.89           C  
ATOM   1118  C   LEU X 142     -23.454   4.858 -16.803  1.00 41.55           C  
ATOM   1119  O   LEU X 142     -24.613   5.020 -17.190  1.00 39.93           O  
ATOM   1120  CB  LEU X 142     -23.177   3.365 -18.790  1.00 46.33           C  
ATOM   1121  CG  LEU X 142     -22.279   2.771 -19.874  1.00 49.33           C  
ATOM   1122  CD1 LEU X 142     -23.146   2.259 -21.009  1.00 46.25           C  
ATOM   1123  CD2 LEU X 142     -21.307   3.825 -20.383  1.00 51.33           C  
ATOM   1124  N   ILE X 143     -23.030   5.313 -15.634  1.00 37.81           N  
ATOM   1125  CA  ILE X 143     -23.937   6.052 -14.773  1.00 36.78           C  
ATOM   1126  C   ILE X 143     -23.766   7.521 -15.148  1.00 35.17           C  
ATOM   1127  O   ILE X 143     -22.656   7.972 -15.421  1.00 33.80           O  
ATOM   1128  CB  ILE X 143     -23.596   5.855 -13.285  1.00 36.03           C  
ATOM   1129  CG1 ILE X 143     -23.799   4.391 -12.907  1.00 38.61           C  
ATOM   1130  CG2 ILE X 143     -24.489   6.716 -12.421  1.00 36.64           C  
ATOM   1131  CD1 ILE X 143     -25.196   3.892 -13.185  1.00 39.63           C  
ATOM   1132  N   CYS X 144     -24.868   8.253 -15.194  1.00 32.91           N  
ATOM   1133  CA  CYS X 144     -24.829   9.660 -15.546  1.00 33.24           C  
ATOM   1134  C   CYS X 144     -25.481  10.488 -14.461  1.00 33.11           C  
ATOM   1135  O   CYS X 144     -26.546  10.132 -13.950  1.00 35.90           O  
ATOM   1136  CB  CYS X 144     -25.563   9.905 -16.869  1.00 32.11           C  
ATOM   1137  SG  CYS X 144     -24.724   9.215 -18.270  1.00 33.80           S  
ATOM   1138  N   LYS X 145     -24.841  11.595 -14.113  1.00 30.57           N  
ATOM   1139  CA  LYS X 145     -25.363  12.470 -13.090  1.00 29.54           C  
ATOM   1140  C   LYS X 145     -25.254  13.935 -13.481  1.00 30.00           C  
ATOM   1141  O   LYS X 145     -24.354  14.329 -14.228  1.00 30.31           O  
ATOM   1142  CB  LYS X 145     -24.620  12.235 -11.783  1.00 29.92           C  
ATOM   1143  CG  LYS X 145     -24.663  10.801 -11.343  1.00 32.63           C  
ATOM   1144  CD  LYS X 145     -24.245  10.634  -9.900  1.00 36.13           C  
ATOM   1145  CE  LYS X 145     -24.257   9.158  -9.530  1.00 34.78           C  
ATOM   1146  NZ  LYS X 145     -24.293   8.922  -8.064  1.00 34.22           N1+
ATOM   1147  N   ILE X 146     -26.194  14.734 -12.978  1.00 29.29           N  
ATOM   1148  CA  ILE X 146     -26.217  16.153 -13.255  1.00 28.22           C  
ATOM   1149  C   ILE X 146     -25.347  16.789 -12.193  1.00 29.95           C  
ATOM   1150  O   ILE X 146     -25.436  16.434 -11.026  1.00 28.19           O  
ATOM   1151  CB  ILE X 146     -27.625  16.716 -13.137  1.00 30.05           C  
ATOM   1152  CG1 ILE X 146     -28.518  16.083 -14.211  1.00 30.93           C  
ATOM   1153  CG2 ILE X 146     -27.586  18.243 -13.230  1.00 28.99           C  
ATOM   1154  CD1 ILE X 146     -29.989  16.443 -14.070  1.00 33.01           C  
ATOM   1155  N   ALA X 147     -24.498  17.722 -12.607  1.00 32.38           N  
ATOM   1156  CA  ALA X 147     -23.603  18.412 -11.686  1.00 32.10           C  
ATOM   1157  C   ALA X 147     -23.541  19.897 -11.994  1.00 31.09           C  
ATOM   1158  O   ALA X 147     -24.101  20.362 -12.995  1.00 30.94           O  
ATOM   1159  CB  ALA X 147     -22.199  17.810 -11.761  1.00 31.38           C  
ATOM   1160  N   ASP X 148     -22.859  20.625 -11.116  1.00 30.26           N  
ATOM   1161  CA  ASP X 148     -22.683  22.068 -11.238  1.00 33.68           C  
ATOM   1162  C   ASP X 148     -23.990  22.822 -11.005  1.00 32.25           C  
ATOM   1163  O   ASP X 148     -24.674  23.200 -11.958  1.00 36.31           O  
ATOM   1164  CB  ASP X 148     -22.139  22.444 -12.624  1.00 35.75           C  
ATOM   1165  CG  ASP X 148     -21.617  23.864 -12.672  1.00 41.95           C  
ATOM   1166  OD1 ASP X 148     -22.187  24.721 -11.967  1.00 45.77           O  
ATOM   1167  OD2 ASP X 148     -20.650  24.124 -13.412  1.00 46.01           O  
ATOM   1168  N   PHE X 149     -24.333  23.059  -9.744  1.00 28.95           N  
ATOM   1169  CA  PHE X 149     -25.571  23.774  -9.454  1.00 28.50           C  
ATOM   1170  C   PHE X 149     -25.307  25.238  -9.169  1.00 29.92           C  
ATOM   1171  O   PHE X 149     -26.035  25.881  -8.426  1.00 30.70           O  
ATOM   1172  CB  PHE X 149     -26.296  23.106  -8.280  1.00 24.92           C  
ATOM   1173  CG  PHE X 149     -26.943  21.805  -8.640  1.00 23.08           C  
ATOM   1174  CD1 PHE X 149     -28.266  21.769  -9.025  1.00 23.37           C  
ATOM   1175  CD2 PHE X 149     -26.204  20.624  -8.659  1.00 25.15           C  
ATOM   1176  CE1 PHE X 149     -28.853  20.571  -9.436  1.00 24.64           C  
ATOM   1177  CE2 PHE X 149     -26.771  19.431  -9.068  1.00 21.08           C  
ATOM   1178  CZ  PHE X 149     -28.098  19.402  -9.457  1.00 22.79           C  
ATOM   1179  N   GLY X 150     -24.261  25.766  -9.790  1.00 33.04           N  
ATOM   1180  CA  GLY X 150     -23.903  27.163  -9.603  1.00 34.34           C  
ATOM   1181  C   GLY X 150     -25.024  28.141  -9.938  1.00 37.50           C  
ATOM   1182  O   GLY X 150     -25.190  29.155  -9.250  1.00 37.53           O  
ATOM   1183  N   LEU X 151     -25.798  27.847 -10.981  1.00 34.65           N  
ATOM   1184  CA  LEU X 151     -26.886  28.725 -11.380  1.00 35.70           C  
ATOM   1185  C   LEU X 151     -28.268  28.180 -11.026  1.00 36.01           C  
ATOM   1186  O   LEU X 151     -29.286  28.766 -11.393  1.00 36.86           O  
ATOM   1187  CB  LEU X 151     -26.844  28.995 -12.886  1.00 40.49           C  
ATOM   1188  CG  LEU X 151     -25.551  29.446 -13.583  1.00 43.57           C  
ATOM   1189  CD1 LEU X 151     -25.886  29.740 -15.041  1.00 43.95           C  
ATOM   1190  CD2 LEU X 151     -24.953  30.681 -12.918  1.00 41.26           C  
ATOM   1191  N   ALA X 152     -28.314  27.059 -10.319  1.00 38.20           N  
ATOM   1192  CA  ALA X 152     -29.596  26.470  -9.934  1.00 41.24           C  
ATOM   1193  C   ALA X 152     -30.341  27.386  -8.960  1.00 42.60           C  
ATOM   1194  O   ALA X 152     -29.736  27.980  -8.068  1.00 42.91           O  
ATOM   1195  CB  ALA X 152     -29.378  25.099  -9.302  1.00 41.87           C  
ATOM   1196  N   ARG X 153     -31.651  27.496  -9.137  1.00 45.26           N  
ATOM   1197  CA  ARG X 153     -32.462  28.342  -8.274  1.00 51.29           C  
ATOM   1198  C   ARG X 153     -33.771  27.663  -7.901  1.00 53.05           C  
ATOM   1199  O   ARG X 153     -34.300  26.851  -8.668  1.00 55.30           O  
ATOM   1200  CB  ARG X 153     -32.795  29.663  -8.978  1.00 56.11           C  
ATOM   1201  CG  ARG X 153     -31.608  30.560  -9.310  1.00 65.52           C  
ATOM   1202  CD  ARG X 153     -30.912  31.071  -8.051  1.00 70.29           C  
ATOM   1203  NE  ARG X 153     -30.126  32.281  -8.289  1.00 74.39           N  
ATOM   1204  CZ  ARG X 153     -29.126  32.379  -9.163  1.00 75.64           C  
ATOM   1205  NH1 ARG X 153     -28.474  33.530  -9.299  1.00 76.22           N  
ATOM   1206  NH2 ARG X 153     -28.780  31.332  -9.904  1.00 75.10           N  
ATOM   1207  N   LEU X 154     -34.293  27.987  -6.723  1.00 52.43           N  
ATOM   1208  CA  LEU X 154     -35.546  27.402  -6.282  1.00 54.41           C  
ATOM   1209  C   LEU X 154     -36.577  28.264  -6.991  1.00 56.28           C  
ATOM   1210  O   LEU X 154     -36.579  29.475  -6.832  1.00 56.38           O  
ATOM   1211  CB  LEU X 154     -35.704  27.538  -4.770  1.00 55.44           C  
ATOM   1212  CG  LEU X 154     -37.034  27.039  -4.187  1.00 55.02           C  
ATOM   1213  CD1 LEU X 154     -37.039  25.523  -4.161  1.00 54.00           C  
ATOM   1214  CD2 LEU X 154     -37.224  27.583  -2.783  1.00 54.35           C  
ATOM   1215  N   ILE X 155     -37.446  27.652  -7.779  1.00 61.75           N  
ATOM   1216  CA  ILE X 155     -38.455  28.419  -8.490  1.00 68.24           C  
ATOM   1217  C   ILE X 155     -39.461  29.096  -7.569  1.00 73.28           C  
ATOM   1218  O   ILE X 155     -40.136  28.434  -6.785  1.00 73.56           O  
ATOM   1219  CB  ILE X 155     -39.220  27.528  -9.481  1.00 67.49           C  
ATOM   1220  CG1 ILE X 155     -38.251  26.937 -10.504  1.00 67.23           C  
ATOM   1221  CG2 ILE X 155     -40.283  28.343 -10.187  1.00 66.60           C  
ATOM   1222  CD1 ILE X 155     -37.610  27.975 -11.407  1.00 64.47           C  
ATOM   1223  N   GLU X 156     -39.551  30.419  -7.676  1.00 81.53           N  
ATOM   1224  CA  GLU X 156     -40.477  31.205  -6.859  1.00 91.32           C  
ATOM   1225  C   GLU X 156     -41.914  30.959  -7.305  1.00 95.38           C  
ATOM   1226  O   GLU X 156     -42.480  29.899  -7.038  1.00 96.93           O  
ATOM   1227  CB  GLU X 156     -40.161  32.702  -6.967  1.00 94.01           C  
ATOM   1228  CG  GLU X 156     -39.007  33.173  -6.086  1.00 97.39           C  
ATOM   1229  CD  GLU X 156     -39.261  32.931  -4.607  1.00 98.67           C  
ATOM   1230  OE1 GLU X 156     -39.372  31.750  -4.205  1.00 99.60           O  
ATOM   1231  OE2 GLU X 156     -39.353  33.920  -3.846  1.00 98.34           O  
ATOM   1232  N   ASP X 157     -42.506  31.944  -7.974  1.00100.41           N  
ATOM   1233  CA  ASP X 157     -43.878  31.807  -8.450  1.00104.94           C  
ATOM   1234  C   ASP X 157     -43.910  30.729  -9.528  1.00106.73           C  
ATOM   1235  O   ASP X 157     -44.830  29.910  -9.575  1.00106.96           O  
ATOM   1236  CB  ASP X 157     -44.398  33.137  -9.011  1.00106.51           C  
ATOM   1237  CG  ASP X 157     -44.729  34.149  -7.920  1.00108.61           C  
ATOM   1238  OD1 ASP X 157     -45.279  35.219  -8.256  1.00110.09           O  
ATOM   1239  OD2 ASP X 157     -44.446  33.881  -6.728  1.00108.17           O  
ATOM   1240  N   ASN X 158     -42.897  30.730 -10.390  1.00109.28           N  
ATOM   1241  CA  ASN X 158     -42.808  29.747 -11.465  1.00111.03           C  
ATOM   1242  C   ASN X 158     -41.596  29.975 -12.368  1.00111.71           C  
ATOM   1243  O   ASN X 158     -41.230  29.099 -13.152  1.00111.53           O  
ATOM   1244  CB  ASN X 158     -44.081  29.761 -12.313  1.00112.00           C  
ATOM   1245  CG  ASN X 158     -44.371  28.412 -12.943  1.00113.68           C  
ATOM   1246  OD1 ASN X 158     -44.877  27.503 -12.279  1.00113.85           O  
ATOM   1247  ND2 ASN X 158     -44.036  28.267 -14.221  1.00115.05           N  
ATOM   1248  N   GLU X 159     -40.973  31.147 -12.261  1.00112.74           N  
ATOM   1249  CA  GLU X 159     -39.806  31.457 -13.080  1.00113.84           C  
ATOM   1250  C   GLU X 159     -38.773  32.273 -12.316  1.00113.82           C  
ATOM   1251  O   GLU X 159     -38.937  32.557 -11.131  1.00113.04           O  
ATOM   1252  CB  GLU X 159     -40.220  32.244 -14.325  1.00115.49           C  
ATOM   1253  CG  GLU X 159     -40.662  33.672 -14.034  1.00118.36           C  
ATOM   1254  CD  GLU X 159     -40.699  34.543 -15.277  1.00119.96           C  
ATOM   1255  OE1 GLU X 159     -41.494  34.247 -16.195  1.00121.21           O  
ATOM   1256  OE2 GLU X 159     -39.928  35.526 -15.339  1.00119.95           O  
HETATM 1257  N   PTR X 160     -37.704  32.642 -13.013  1.00114.69           N  
HETATM 1258  CA  PTR X 160     -36.631  33.433 -12.424  1.00116.56           C  
HETATM 1259  C   PTR X 160     -36.139  34.478 -13.419  1.00116.62           C  
HETATM 1260  O   PTR X 160     -35.649  34.138 -14.495  1.00116.24           O  
HETATM 1261  CB  PTR X 160     -35.450  32.553 -12.008  1.00118.18           C  
HETATM 1262  CG  PTR X 160     -34.295  33.363 -11.452  1.00120.84           C  
HETATM 1263  CD1 PTR X 160     -33.068  32.774 -11.169  1.00121.38           C  
HETATM 1264  CD2 PTR X 160     -34.432  34.727 -11.220  1.00122.94           C  
HETATM 1265  CE1 PTR X 160     -32.010  33.529 -10.673  1.00123.02           C  
HETATM 1266  CE2 PTR X 160     -33.387  35.487 -10.728  1.00124.34           C  
HETATM 1267  CZ  PTR X 160     -32.177  34.886 -10.456  1.00125.00           C  
HETATM 1268  OH  PTR X 160     -31.130  35.650  -9.971  1.00128.52           O  
HETATM 1269  P   PTR X 160     -31.208  37.164  -9.658  1.00130.37           P  
HETATM 1270  O1P PTR X 160     -29.838  37.260  -9.093  1.00129.32           O  
HETATM 1271  O2P PTR X 160     -31.440  37.664 -11.037  1.00130.32           O1-
HETATM 1272  O3P PTR X 160     -32.358  37.145  -8.717  1.00130.44           O1-
ATOM   1273  N   THR X 161     -36.268  35.748 -13.047  1.00116.47           N  
ATOM   1274  CA  THR X 161     -35.837  36.849 -13.898  1.00116.66           C  
ATOM   1275  C   THR X 161     -34.438  37.293 -13.477  1.00116.55           C  
ATOM   1276  O   THR X 161     -34.283  38.093 -12.556  1.00116.09           O  
ATOM   1277  CB  THR X 161     -36.801  38.047 -13.784  1.00117.22           C  
ATOM   1278  OG1 THR X 161     -38.130  37.625 -14.114  1.00117.31           O  
ATOM   1279  CG2 THR X 161     -36.383  39.159 -14.731  1.00117.98           C  
ATOM   1280  N   ALA X 162     -33.425  36.765 -14.158  1.00116.91           N  
ATOM   1281  CA  ALA X 162     -32.032  37.099 -13.860  1.00117.73           C  
ATOM   1282  C   ALA X 162     -31.797  38.605 -13.842  1.00118.03           C  
ATOM   1283  O   ALA X 162     -32.670  39.382 -14.230  1.00118.49           O  
ATOM   1284  CB  ALA X 162     -31.106  36.438 -14.880  1.00117.17           C  
ATOM   1285  N   ARG X 163     -30.614  39.010 -13.386  1.00118.25           N  
ATOM   1286  CA  ARG X 163     -30.272  40.427 -13.322  1.00119.06           C  
ATOM   1287  C   ARG X 163     -30.326  40.992 -14.733  1.00119.51           C  
ATOM   1288  O   ARG X 163     -29.992  42.155 -14.963  1.00118.73           O  
ATOM   1289  CB  ARG X 163     -28.864  40.622 -12.758  1.00119.17           C  
ATOM   1290  CG  ARG X 163     -28.568  39.806 -11.518  1.00119.77           C  
ATOM   1291  CD  ARG X 163     -27.748  38.579 -11.865  1.00118.75           C  
ATOM   1292  NE  ARG X 163     -26.413  38.942 -12.328  1.00118.70           N  
ATOM   1293  CZ  ARG X 163     -25.483  38.063 -12.686  1.00119.00           C  
ATOM   1294  NH1 ARG X 163     -24.291  38.481 -13.094  1.00118.62           N  
ATOM   1295  NH2 ARG X 163     -25.744  36.765 -12.640  1.00120.17           N  
ATOM   1296  N   GLN X 164     -30.748  40.148 -15.671  1.00120.43           N  
ATOM   1297  CA  GLN X 164     -30.857  40.532 -17.068  1.00120.63           C  
ATOM   1298  C   GLN X 164     -29.470  40.891 -17.595  1.00119.78           C  
ATOM   1299  O   GLN X 164     -29.328  41.609 -18.584  1.00119.22           O  
ATOM   1300  CB  GLN X 164     -31.822  41.715 -17.210  1.00121.82           C  
ATOM   1301  CG  GLN X 164     -33.246  41.380 -16.773  1.00123.99           C  
ATOM   1302  CD  GLN X 164     -34.149  42.597 -16.698  1.00125.47           C  
ATOM   1303  OE1 GLN X 164     -34.304  43.331 -17.674  1.00126.74           O  
ATOM   1304  NE2 GLN X 164     -34.757  42.812 -15.536  1.00125.02           N  
ATOM   1305  N   GLY X 165     -28.451  40.372 -16.915  1.00118.94           N  
ATOM   1306  CA  GLY X 165     -27.078  40.629 -17.304  1.00116.87           C  
ATOM   1307  C   GLY X 165     -26.312  39.357 -17.616  1.00115.61           C  
ATOM   1308  O   GLY X 165     -25.745  39.223 -18.701  1.00116.13           O  
ATOM   1309  N   ALA X 166     -26.295  38.420 -16.670  1.00113.53           N  
ATOM   1310  CA  ALA X 166     -25.593  37.154 -16.847  1.00110.19           C  
ATOM   1311  C   ALA X 166     -25.764  36.609 -18.265  1.00108.58           C  
ATOM   1312  O   ALA X 166     -26.849  36.682 -18.845  1.00107.80           O  
ATOM   1313  CB  ALA X 166     -26.090  36.134 -15.830  1.00109.67           C  
ATOM   1314  N   LYS X 167     -24.682  36.068 -18.817  1.00105.98           N  
ATOM   1315  CA  LYS X 167     -24.688  35.506 -20.166  1.00102.60           C  
ATOM   1316  C   LYS X 167     -24.741  33.978 -20.098  1.00 99.69           C  
ATOM   1317  O   LYS X 167     -23.911  33.353 -19.434  1.00101.18           O  
ATOM   1318  CB  LYS X 167     -23.426  35.954 -20.916  1.00103.31           C  
ATOM   1319  CG  LYS X 167     -23.312  35.447 -22.348  1.00103.68           C  
ATOM   1320  CD  LYS X 167     -24.409  36.016 -23.233  1.00105.27           C  
ATOM   1321  CE  LYS X 167     -24.238  35.593 -24.688  1.00106.65           C  
ATOM   1322  NZ  LYS X 167     -22.979  36.120 -25.291  1.00106.81           N1+
ATOM   1323  N   PHE X 168     -25.715  33.382 -20.782  1.00 93.92           N  
ATOM   1324  CA  PHE X 168     -25.861  31.928 -20.788  1.00 86.64           C  
ATOM   1325  C   PHE X 168     -25.553  31.323 -22.158  1.00 81.98           C  
ATOM   1326  O   PHE X 168     -25.595  32.009 -23.181  1.00 82.32           O  
ATOM   1327  CB  PHE X 168     -27.280  31.534 -20.353  1.00 86.14           C  
ATOM   1328  CG  PHE X 168     -27.648  32.013 -18.972  1.00 86.24           C  
ATOM   1329  CD1 PHE X 168     -28.106  33.306 -18.768  1.00 85.75           C  
ATOM   1330  CD2 PHE X 168     -27.525  31.170 -17.874  1.00 85.29           C  
ATOM   1331  CE1 PHE X 168     -28.435  33.750 -17.494  1.00 85.82           C  
ATOM   1332  CE2 PHE X 168     -27.851  31.611 -16.599  1.00 84.22           C  
ATOM   1333  CZ  PHE X 168     -28.307  32.901 -16.410  1.00 84.46           C  
ATOM   1334  N   PRO X 169     -25.246  30.016 -22.191  1.00 76.52           N  
ATOM   1335  CA  PRO X 169     -24.921  29.269 -23.412  1.00 72.37           C  
ATOM   1336  C   PRO X 169     -25.997  29.347 -24.499  1.00 69.10           C  
ATOM   1337  O   PRO X 169     -26.792  28.422 -24.674  1.00 67.71           O  
ATOM   1338  CB  PRO X 169     -24.702  27.846 -22.893  1.00 72.97           C  
ATOM   1339  CG  PRO X 169     -25.599  27.779 -21.696  1.00 71.53           C  
ATOM   1340  CD  PRO X 169     -25.345  29.107 -21.036  1.00 74.55           C  
ATOM   1341  N   ILE X 170     -25.998  30.459 -25.230  1.00 62.80           N  
ATOM   1342  CA  ILE X 170     -26.960  30.693 -26.305  1.00 56.31           C  
ATOM   1343  C   ILE X 170     -27.484  29.462 -27.046  1.00 50.95           C  
ATOM   1344  O   ILE X 170     -28.676  29.384 -27.359  1.00 48.94           O  
ATOM   1345  CB  ILE X 170     -26.383  31.663 -27.351  1.00 56.76           C  
ATOM   1346  CG1 ILE X 170     -26.533  33.096 -26.863  1.00 60.05           C  
ATOM   1347  CG2 ILE X 170     -27.103  31.502 -28.677  1.00 58.18           C  
ATOM   1348  CD1 ILE X 170     -27.983  33.564 -26.830  1.00 64.16           C  
ATOM   1349  N   LYS X 171     -26.606  28.504 -27.325  1.00 44.63           N  
ATOM   1350  CA  LYS X 171     -27.017  27.298 -28.038  1.00 41.26           C  
ATOM   1351  C   LYS X 171     -27.864  26.299 -27.251  1.00 38.68           C  
ATOM   1352  O   LYS X 171     -28.674  25.589 -27.836  1.00 34.36           O  
ATOM   1353  CB  LYS X 171     -25.786  26.601 -28.622  1.00 39.30           C  
ATOM   1354  CG  LYS X 171     -25.032  27.482 -29.613  1.00 37.86           C  
ATOM   1355  CD  LYS X 171     -23.929  26.728 -30.332  1.00 39.94           C  
ATOM   1356  CE  LYS X 171     -23.058  27.666 -31.160  1.00 43.39           C  
ATOM   1357  NZ  LYS X 171     -23.829  28.423 -32.190  1.00 46.41           N1+
ATOM   1358  N   TRP X 172     -27.690  26.252 -25.927  1.00 37.66           N  
ATOM   1359  CA  TRP X 172     -28.456  25.328 -25.082  1.00 32.45           C  
ATOM   1360  C   TRP X 172     -29.577  26.049 -24.361  1.00 32.08           C  
ATOM   1361  O   TRP X 172     -30.479  25.414 -23.806  1.00 31.78           O  
ATOM   1362  CB  TRP X 172     -27.570  24.700 -24.018  1.00 28.80           C  
ATOM   1363  CG  TRP X 172     -26.586  23.719 -24.530  1.00 28.83           C  
ATOM   1364  CD1 TRP X 172     -26.709  22.366 -24.547  1.00 29.41           C  
ATOM   1365  CD2 TRP X 172     -25.318  24.015 -25.110  1.00 25.78           C  
ATOM   1366  NE1 TRP X 172     -25.594  21.799 -25.104  1.00 27.79           N  
ATOM   1367  CE2 TRP X 172     -24.721  22.796 -25.457  1.00 25.88           C  
ATOM   1368  CE3 TRP X 172     -24.627  25.201 -25.375  1.00 26.85           C  
ATOM   1369  CZ2 TRP X 172     -23.468  22.716 -26.058  1.00 28.90           C  
ATOM   1370  CZ3 TRP X 172     -23.383  25.125 -25.974  1.00 29.39           C  
ATOM   1371  CH2 TRP X 172     -22.816  23.889 -26.308  1.00 27.48           C  
ATOM   1372  N   THR X 173     -29.526  27.372 -24.355  1.00 30.12           N  
ATOM   1373  CA  THR X 173     -30.557  28.137 -23.676  1.00 30.55           C  
ATOM   1374  C   THR X 173     -31.767  28.475 -24.531  1.00 31.95           C  
ATOM   1375  O   THR X 173     -31.641  28.945 -25.659  1.00 34.26           O  
ATOM   1376  CB  THR X 173     -29.951  29.423 -23.087  1.00 27.69           C  
ATOM   1377  OG1 THR X 173     -28.943  29.063 -22.139  1.00 24.46           O  
ATOM   1378  CG2 THR X 173     -31.019  30.259 -22.391  1.00 29.45           C  
ATOM   1379  N   ALA X 174     -32.942  28.218 -23.966  1.00 33.92           N  
ATOM   1380  CA  ALA X 174     -34.221  28.470 -24.614  1.00 35.21           C  
ATOM   1381  C   ALA X 174     -34.376  29.951 -24.939  1.00 38.68           C  
ATOM   1382  O   ALA X 174     -33.886  30.817 -24.206  1.00 36.36           O  
ATOM   1383  CB  ALA X 174     -35.354  28.017 -23.709  1.00 33.36           C  
ATOM   1384  N   PRO X 175     -35.062  30.259 -26.050  1.00 41.62           N  
ATOM   1385  CA  PRO X 175     -35.292  31.638 -26.493  1.00 41.62           C  
ATOM   1386  C   PRO X 175     -36.001  32.576 -25.511  1.00 41.52           C  
ATOM   1387  O   PRO X 175     -35.560  33.704 -25.326  1.00 42.38           O  
ATOM   1388  CB  PRO X 175     -36.060  31.456 -27.811  1.00 42.05           C  
ATOM   1389  CG  PRO X 175     -36.678  30.086 -27.681  1.00 44.65           C  
ATOM   1390  CD  PRO X 175     -35.581  29.293 -27.033  1.00 41.28           C  
ATOM   1391  N   GLU X 176     -37.075  32.132 -24.865  1.00 41.16           N  
ATOM   1392  CA  GLU X 176     -37.767  33.022 -23.923  1.00 42.43           C  
ATOM   1393  C   GLU X 176     -36.938  33.314 -22.675  1.00 41.29           C  
ATOM   1394  O   GLU X 176     -37.268  34.213 -21.903  1.00 40.98           O  
ATOM   1395  CB  GLU X 176     -39.105  32.435 -23.478  1.00 43.21           C  
ATOM   1396  CG  GLU X 176     -38.981  31.432 -22.348  1.00 45.32           C  
ATOM   1397  CD  GLU X 176     -38.655  30.043 -22.838  1.00 47.86           C  
ATOM   1398  OE1 GLU X 176     -38.080  29.919 -23.947  1.00 50.36           O  
ATOM   1399  OE2 GLU X 176     -38.966  29.073 -22.105  1.00 45.74           O  
ATOM   1400  N   ALA X 177     -35.871  32.549 -22.473  1.00 40.21           N  
ATOM   1401  CA  ALA X 177     -35.012  32.739 -21.312  1.00 41.38           C  
ATOM   1402  C   ALA X 177     -33.882  33.726 -21.598  1.00 41.52           C  
ATOM   1403  O   ALA X 177     -33.541  34.558 -20.755  1.00 40.65           O  
ATOM   1404  CB  ALA X 177     -34.437  31.403 -20.875  1.00 39.32           C  
ATOM   1405  N   ALA X 178     -33.316  33.627 -22.796  1.00 43.77           N  
ATOM   1406  CA  ALA X 178     -32.221  34.486 -23.232  1.00 45.38           C  
ATOM   1407  C   ALA X 178     -32.665  35.820 -23.845  1.00 48.28           C  
ATOM   1408  O   ALA X 178     -31.837  36.668 -24.172  1.00 47.13           O  
ATOM   1409  CB  ALA X 178     -31.353  33.723 -24.228  1.00 45.03           C  
ATOM   1410  N   LEU X 179     -33.969  36.011 -24.004  1.00 51.88           N  
ATOM   1411  CA  LEU X 179     -34.483  37.244 -24.579  1.00 53.26           C  
ATOM   1412  C   LEU X 179     -35.304  38.037 -23.569  1.00 54.43           C  
ATOM   1413  O   LEU X 179     -35.497  39.237 -23.726  1.00 57.02           O  
ATOM   1414  CB  LEU X 179     -35.334  36.929 -25.821  1.00 54.33           C  
ATOM   1415  CG  LEU X 179     -34.596  36.274 -26.999  1.00 54.69           C  
ATOM   1416  CD1 LEU X 179     -35.583  35.873 -28.090  1.00 54.44           C  
ATOM   1417  CD2 LEU X 179     -33.560  37.239 -27.558  1.00 56.27           C  
ATOM   1418  N   TYR X 180     -35.781  37.365 -22.530  1.00 55.53           N  
ATOM   1419  CA  TYR X 180     -36.580  38.021 -21.502  1.00 56.04           C  
ATOM   1420  C   TYR X 180     -36.057  37.639 -20.120  1.00 55.28           C  
ATOM   1421  O   TYR X 180     -36.488  38.189 -19.106  1.00 53.35           O  
ATOM   1422  CB  TYR X 180     -38.052  37.609 -21.636  1.00 58.80           C  
ATOM   1423  CG  TYR X 180     -38.559  37.754 -23.048  1.00 63.39           C  
ATOM   1424  CD1 TYR X 180     -38.569  38.996 -23.678  1.00 64.59           C  
ATOM   1425  CD2 TYR X 180     -38.964  36.644 -23.783  1.00 64.93           C  
ATOM   1426  CE1 TYR X 180     -38.959  39.128 -25.000  1.00 66.56           C  
ATOM   1427  CE2 TYR X 180     -39.357  36.767 -25.114  1.00 67.08           C  
ATOM   1428  CZ  TYR X 180     -39.351  38.011 -25.715  1.00 67.87           C  
ATOM   1429  OH  TYR X 180     -39.723  38.145 -27.031  1.00 66.40           O  
ATOM   1430  N   GLY X 181     -35.111  36.707 -20.096  1.00 54.55           N  
ATOM   1431  CA  GLY X 181     -34.555  36.265 -18.836  1.00 55.69           C  
ATOM   1432  C   GLY X 181     -35.619  35.537 -18.039  1.00 55.46           C  
ATOM   1433  O   GLY X 181     -35.607  35.546 -16.810  1.00 57.14           O  
ATOM   1434  N   ARG X 182     -36.550  34.917 -18.759  1.00 53.95           N  
ATOM   1435  CA  ARG X 182     -37.641  34.161 -18.157  1.00 52.98           C  
ATOM   1436  C   ARG X 182     -37.276  32.682 -18.136  1.00 50.76           C  
ATOM   1437  O   ARG X 182     -37.503  31.959 -19.103  1.00 49.09           O  
ATOM   1438  CB  ARG X 182     -38.932  34.409 -18.951  1.00 57.32           C  
ATOM   1439  CG  ARG X 182     -39.684  33.179 -19.432  1.00 63.06           C  
ATOM   1440  CD  ARG X 182     -40.389  32.443 -18.296  1.00 68.94           C  
ATOM   1441  NE  ARG X 182     -41.147  31.282 -18.775  1.00 69.45           N  
ATOM   1442  CZ  ARG X 182     -40.601  30.173 -19.268  1.00 69.51           C  
ATOM   1443  NH1 ARG X 182     -41.376  29.180 -19.678  1.00 69.07           N  
ATOM   1444  NH2 ARG X 182     -39.282  30.051 -19.342  1.00 67.30           N  
ATOM   1445  N   PHE X 183     -36.677  32.250 -17.027  1.00 50.35           N  
ATOM   1446  CA  PHE X 183     -36.265  30.857 -16.857  1.00 47.05           C  
ATOM   1447  C   PHE X 183     -37.299  30.035 -16.100  1.00 44.57           C  
ATOM   1448  O   PHE X 183     -37.929  30.517 -15.151  1.00 43.54           O  
ATOM   1449  CB  PHE X 183     -34.934  30.767 -16.112  1.00 47.71           C  
ATOM   1450  CG  PHE X 183     -33.740  31.189 -16.918  1.00 47.09           C  
ATOM   1451  CD1 PHE X 183     -33.291  32.496 -16.885  1.00 48.19           C  
ATOM   1452  CD2 PHE X 183     -33.058  30.265 -17.699  1.00 46.80           C  
ATOM   1453  CE1 PHE X 183     -32.174  32.881 -17.611  1.00 46.31           C  
ATOM   1454  CE2 PHE X 183     -31.943  30.638 -18.428  1.00 45.84           C  
ATOM   1455  CZ  PHE X 183     -31.500  31.952 -18.384  1.00 47.84           C  
ATOM   1456  N   THR X 184     -37.456  28.787 -16.521  1.00 40.75           N  
ATOM   1457  CA  THR X 184     -38.406  27.873 -15.902  1.00 36.97           C  
ATOM   1458  C   THR X 184     -37.918  26.459 -16.128  1.00 33.32           C  
ATOM   1459  O   THR X 184     -36.928  26.244 -16.829  1.00 33.48           O  
ATOM   1460  CB  THR X 184     -39.800  27.996 -16.536  1.00 38.03           C  
ATOM   1461  OG1 THR X 184     -39.707  27.704 -17.942  1.00 38.56           O  
ATOM   1462  CG2 THR X 184     -40.346  29.392 -16.346  1.00 33.22           C  
ATOM   1463  N   ILE X 185     -38.598  25.494 -15.531  1.00 28.33           N  
ATOM   1464  CA  ILE X 185     -38.208  24.107 -15.698  1.00 25.23           C  
ATOM   1465  C   ILE X 185     -38.330  23.810 -17.196  1.00 27.49           C  
ATOM   1466  O   ILE X 185     -37.588  22.995 -17.736  1.00 26.82           O  
ATOM   1467  CB  ILE X 185     -39.133  23.164 -14.881  1.00 23.51           C  
ATOM   1468  CG1 ILE X 185     -38.599  21.730 -14.932  1.00 21.59           C  
ATOM   1469  CG2 ILE X 185     -40.555  23.210 -15.422  1.00 22.00           C  
ATOM   1470  CD1 ILE X 185     -37.231  21.577 -14.318  1.00 17.46           C  
ATOM   1471  N   LYS X 186     -39.265  24.492 -17.862  1.00 30.87           N  
ATOM   1472  CA  LYS X 186     -39.489  24.315 -19.302  1.00 34.77           C  
ATOM   1473  C   LYS X 186     -38.267  24.765 -20.098  1.00 34.57           C  
ATOM   1474  O   LYS X 186     -38.054  24.324 -21.224  1.00 36.48           O  
ATOM   1475  CB  LYS X 186     -40.706  25.115 -19.790  1.00 34.19           C  
ATOM   1476  CG  LYS X 186     -42.051  24.597 -19.311  1.00 32.20           C  
ATOM   1477  CD  LYS X 186     -42.219  23.116 -19.590  1.00 31.16           C  
ATOM   1478  CE  LYS X 186     -43.672  22.703 -19.405  1.00 25.53           C  
ATOM   1479  NZ  LYS X 186     -43.815  21.231 -19.362  1.00 24.55           N1+
ATOM   1480  N   SER X 187     -37.484  25.667 -19.521  1.00 34.14           N  
ATOM   1481  CA  SER X 187     -36.282  26.165 -20.178  1.00 33.62           C  
ATOM   1482  C   SER X 187     -35.231  25.047 -20.192  1.00 33.75           C  
ATOM   1483  O   SER X 187     -34.452  24.927 -21.150  1.00 28.56           O  
ATOM   1484  CB  SER X 187     -35.729  27.376 -19.433  1.00 34.31           C  
ATOM   1485  OG  SER X 187     -36.698  28.407 -19.415  1.00 43.99           O  
ATOM   1486  N   ASP X 188     -35.211  24.236 -19.129  1.00 30.87           N  
ATOM   1487  CA  ASP X 188     -34.259  23.138 -19.044  1.00 29.22           C  
ATOM   1488  C   ASP X 188     -34.696  22.096 -20.059  1.00 25.84           C  
ATOM   1489  O   ASP X 188     -33.858  21.396 -20.628  1.00 23.23           O  
ATOM   1490  CB  ASP X 188     -34.248  22.498 -17.648  1.00 38.41           C  
ATOM   1491  CG  ASP X 188     -33.579  23.378 -16.575  1.00 46.39           C  
ATOM   1492  OD1 ASP X 188     -32.540  24.020 -16.865  1.00 49.79           O  
ATOM   1493  OD2 ASP X 188     -34.084  23.405 -15.432  1.00 45.45           O  
ATOM   1494  N   VAL X 189     -36.006  22.003 -20.281  1.00 21.08           N  
ATOM   1495  CA  VAL X 189     -36.560  21.040 -21.234  1.00 21.96           C  
ATOM   1496  C   VAL X 189     -36.004  21.374 -22.618  1.00 23.60           C  
ATOM   1497  O   VAL X 189     -35.649  20.489 -23.397  1.00 22.39           O  
ATOM   1498  CB  VAL X 189     -38.112  21.092 -21.280  1.00 23.32           C  
ATOM   1499  CG1 VAL X 189     -38.649  20.076 -22.309  1.00 20.57           C  
ATOM   1500  CG2 VAL X 189     -38.692  20.795 -19.898  1.00 22.59           C  
ATOM   1501  N   TRP X 190     -35.940  22.661 -22.920  1.00 22.41           N  
ATOM   1502  CA  TRP X 190     -35.419  23.080 -24.196  1.00 25.62           C  
ATOM   1503  C   TRP X 190     -33.964  22.586 -24.235  1.00 25.77           C  
ATOM   1504  O   TRP X 190     -33.528  21.973 -25.203  1.00 29.22           O  
ATOM   1505  CB  TRP X 190     -35.471  24.616 -24.316  1.00 25.84           C  
ATOM   1506  CG  TRP X 190     -34.713  25.146 -25.504  1.00 30.37           C  
ATOM   1507  CD1 TRP X 190     -33.359  25.130 -25.681  1.00 29.97           C  
ATOM   1508  CD2 TRP X 190     -35.267  25.679 -26.719  1.00 32.13           C  
ATOM   1509  NE1 TRP X 190     -33.032  25.612 -26.936  1.00 29.77           N  
ATOM   1510  CE2 TRP X 190     -34.187  25.956 -27.593  1.00 29.57           C  
ATOM   1511  CE3 TRP X 190     -36.570  25.946 -27.162  1.00 32.66           C  
ATOM   1512  CZ2 TRP X 190     -34.363  26.476 -28.865  1.00 31.32           C  
ATOM   1513  CZ3 TRP X 190     -36.743  26.471 -28.440  1.00 32.66           C  
ATOM   1514  CH2 TRP X 190     -35.648  26.729 -29.273  1.00 31.36           C  
ATOM   1515  N   SER X 191     -33.231  22.844 -23.156  1.00 25.05           N  
ATOM   1516  CA  SER X 191     -31.836  22.444 -23.047  1.00 24.33           C  
ATOM   1517  C   SER X 191     -31.679  20.943 -23.085  1.00 26.29           C  
ATOM   1518  O   SER X 191     -30.664  20.428 -23.559  1.00 28.67           O  
ATOM   1519  CB  SER X 191     -31.222  22.981 -21.749  1.00 22.49           C  
ATOM   1520  OG  SER X 191     -31.258  24.392 -21.744  1.00 22.18           O  
ATOM   1521  N   PHE X 192     -32.663  20.231 -22.563  1.00 28.10           N  
ATOM   1522  CA  PHE X 192     -32.557  18.786 -22.578  1.00 28.09           C  
ATOM   1523  C   PHE X 192     -32.625  18.384 -24.045  1.00 28.77           C  
ATOM   1524  O   PHE X 192     -31.944  17.467 -24.499  1.00 28.83           O  
ATOM   1525  CB  PHE X 192     -33.714  18.133 -21.820  1.00 27.57           C  
ATOM   1526  CG  PHE X 192     -33.637  16.643 -21.818  1.00 26.83           C  
ATOM   1527  CD1 PHE X 192     -32.792  15.990 -20.948  1.00 27.66           C  
ATOM   1528  CD2 PHE X 192     -34.330  15.902 -22.757  1.00 27.09           C  
ATOM   1529  CE1 PHE X 192     -32.629  14.620 -21.015  1.00 21.43           C  
ATOM   1530  CE2 PHE X 192     -34.175  14.545 -22.834  1.00 24.17           C  
ATOM   1531  CZ  PHE X 192     -33.316  13.901 -21.957  1.00 26.50           C  
ATOM   1532  N   GLY X 193     -33.473  19.098 -24.771  1.00 27.09           N  
ATOM   1533  CA  GLY X 193     -33.676  18.826 -26.174  1.00 22.43           C  
ATOM   1534  C   GLY X 193     -32.386  18.974 -26.944  1.00 22.84           C  
ATOM   1535  O   GLY X 193     -32.095  18.203 -27.870  1.00 25.93           O  
ATOM   1536  N   ILE X 194     -31.590  19.959 -26.563  1.00 17.25           N  
ATOM   1537  CA  ILE X 194     -30.332  20.170 -27.254  1.00 18.05           C  
ATOM   1538  C   ILE X 194     -29.253  19.191 -26.779  1.00 17.96           C  
ATOM   1539  O   ILE X 194     -28.290  18.916 -27.501  1.00 14.64           O  
ATOM   1540  CB  ILE X 194     -29.884  21.633 -27.109  1.00 18.39           C  
ATOM   1541  CG1 ILE X 194     -30.849  22.499 -27.940  1.00 19.39           C  
ATOM   1542  CG2 ILE X 194     -28.459  21.812 -27.613  1.00 14.76           C  
ATOM   1543  CD1 ILE X 194     -30.771  23.957 -27.691  1.00 20.89           C  
ATOM   1544  N   LEU X 195     -29.442  18.640 -25.584  1.00 18.21           N  
ATOM   1545  CA  LEU X 195     -28.496  17.701 -25.050  1.00 17.60           C  
ATOM   1546  C   LEU X 195     -28.674  16.424 -25.838  1.00 17.95           C  
ATOM   1547  O   LEU X 195     -27.691  15.758 -26.167  1.00 16.73           O  
ATOM   1548  CB  LEU X 195     -28.748  17.454 -23.554  1.00 20.57           C  
ATOM   1549  CG  LEU X 195     -27.675  16.583 -22.868  1.00 21.43           C  
ATOM   1550  CD1 LEU X 195     -27.685  16.817 -21.377  1.00 18.73           C  
ATOM   1551  CD2 LEU X 195     -27.914  15.113 -23.206  1.00 23.19           C  
ATOM   1552  N   LEU X 196     -29.921  16.072 -26.149  1.00 20.62           N  
ATOM   1553  CA  LEU X 196     -30.172  14.854 -26.909  1.00 21.52           C  
ATOM   1554  C   LEU X 196     -29.304  14.970 -28.139  1.00 23.25           C  
ATOM   1555  O   LEU X 196     -28.602  14.044 -28.517  1.00 21.62           O  
ATOM   1556  CB  LEU X 196     -31.623  14.770 -27.351  1.00 26.51           C  
ATOM   1557  CG  LEU X 196     -32.677  14.459 -26.293  1.00 31.71           C  
ATOM   1558  CD1 LEU X 196     -34.042  14.359 -26.967  1.00 30.93           C  
ATOM   1559  CD2 LEU X 196     -32.317  13.155 -25.584  1.00 31.46           C  
ATOM   1560  N   THR X 197     -29.370  16.142 -28.762  1.00 27.06           N  
ATOM   1561  CA  THR X 197     -28.601  16.440 -29.962  1.00 28.89           C  
ATOM   1562  C   THR X 197     -27.151  16.032 -29.758  1.00 29.47           C  
ATOM   1563  O   THR X 197     -26.568  15.330 -30.584  1.00 30.41           O  
ATOM   1564  CB  THR X 197     -28.647  17.940 -30.292  1.00 31.77           C  
ATOM   1565  OG1 THR X 197     -29.948  18.281 -30.788  1.00 36.38           O  
ATOM   1566  CG2 THR X 197     -27.603  18.292 -31.319  1.00 35.04           C  
ATOM   1567  N   GLU X 198     -26.561  16.472 -28.655  1.00 33.14           N  
ATOM   1568  CA  GLU X 198     -25.172  16.155 -28.341  1.00 34.11           C  
ATOM   1569  C   GLU X 198     -24.979  14.657 -28.140  1.00 33.22           C  
ATOM   1570  O   GLU X 198     -24.214  13.998 -28.849  1.00 33.80           O  
ATOM   1571  CB  GLU X 198     -24.739  16.889 -27.066  1.00 35.12           C  
ATOM   1572  CG  GLU X 198     -24.911  18.401 -27.100  1.00 33.38           C  
ATOM   1573  CD  GLU X 198     -24.679  19.033 -25.735  1.00 34.24           C  
ATOM   1574  OE1 GLU X 198     -25.592  18.941 -24.887  1.00 31.85           O  
ATOM   1575  OE2 GLU X 198     -23.588  19.603 -25.506  1.00 34.92           O  
ATOM   1576  N   LEU X 199     -25.687  14.131 -27.155  1.00 31.99           N  
ATOM   1577  CA  LEU X 199     -25.625  12.724 -26.815  1.00 34.54           C  
ATOM   1578  C   LEU X 199     -25.867  11.825 -28.018  1.00 36.30           C  
ATOM   1579  O   LEU X 199     -25.567  10.629 -27.990  1.00 37.76           O  
ATOM   1580  CB  LEU X 199     -26.665  12.424 -25.730  1.00 32.05           C  
ATOM   1581  CG  LEU X 199     -26.592  11.022 -25.150  1.00 31.00           C  
ATOM   1582  CD1 LEU X 199     -25.195  10.776 -24.608  1.00 29.77           C  
ATOM   1583  CD2 LEU X 199     -27.622  10.871 -24.063  1.00 34.93           C  
ATOM   1584  N   VAL X 200     -26.402  12.397 -29.084  1.00 37.73           N  
ATOM   1585  CA  VAL X 200     -26.674  11.602 -30.265  1.00 39.00           C  
ATOM   1586  C   VAL X 200     -25.646  11.793 -31.382  1.00 42.94           C  
ATOM   1587  O   VAL X 200     -25.507  10.929 -32.259  1.00 46.38           O  
ATOM   1588  CB  VAL X 200     -28.113  11.896 -30.784  1.00 35.02           C  
ATOM   1589  CG1 VAL X 200     -28.079  12.423 -32.213  1.00 27.71           C  
ATOM   1590  CG2 VAL X 200     -28.953  10.628 -30.696  1.00 32.65           C  
ATOM   1591  N   THR X 201     -24.907  12.900 -31.354  1.00 41.60           N  
ATOM   1592  CA  THR X 201     -23.916  13.132 -32.392  1.00 43.22           C  
ATOM   1593  C   THR X 201     -22.472  13.135 -31.894  1.00 42.56           C  
ATOM   1594  O   THR X 201     -21.625  13.877 -32.397  1.00 43.31           O  
ATOM   1595  CB  THR X 201     -24.203  14.453 -33.146  1.00 47.46           C  
ATOM   1596  OG1 THR X 201     -24.265  15.542 -32.217  1.00 52.48           O  
ATOM   1597  CG2 THR X 201     -25.523  14.356 -33.908  1.00 47.24           C  
ATOM   1598  N   LYS X 202     -22.187  12.300 -30.904  1.00 40.84           N  
ATOM   1599  CA  LYS X 202     -20.837  12.215 -30.359  1.00 41.25           C  
ATOM   1600  C   LYS X 202     -20.351  13.520 -29.760  1.00 39.10           C  
ATOM   1601  O   LYS X 202     -19.188  13.872 -29.902  1.00 39.55           O  
ATOM   1602  CB  LYS X 202     -19.865  11.779 -31.456  1.00 43.25           C  
ATOM   1603  CG  LYS X 202     -20.127  10.371 -31.982  1.00 50.77           C  
ATOM   1604  CD  LYS X 202     -19.718   9.313 -30.959  1.00 53.18           C  
ATOM   1605  CE  LYS X 202     -20.516   8.020 -31.144  1.00 52.64           C  
ATOM   1606  NZ  LYS X 202     -21.857   8.099 -30.499  1.00 50.36           N1+
ATOM   1607  N   GLY X 203     -21.235  14.248 -29.092  1.00 38.42           N  
ATOM   1608  CA  GLY X 203     -20.817  15.495 -28.485  1.00 35.42           C  
ATOM   1609  C   GLY X 203     -20.470  16.591 -29.479  1.00 34.96           C  
ATOM   1610  O   GLY X 203     -19.500  17.331 -29.283  1.00 31.23           O  
ATOM   1611  N   ARG X 204     -21.257  16.697 -30.544  1.00 34.24           N  
ATOM   1612  CA  ARG X 204     -21.037  17.741 -31.531  1.00 34.79           C  
ATOM   1613  C   ARG X 204     -21.613  19.038 -30.985  1.00 33.01           C  
ATOM   1614  O   ARG X 204     -22.529  19.019 -30.160  1.00 34.06           O  
ATOM   1615  CB  ARG X 204     -21.755  17.407 -32.845  1.00 39.40           C  
ATOM   1616  CG  ARG X 204     -21.730  18.563 -33.835  1.00 39.22           C  
ATOM   1617  CD  ARG X 204     -22.710  18.361 -34.971  1.00 41.69           C  
ATOM   1618  NE  ARG X 204     -24.079  18.710 -34.591  1.00 44.43           N  
ATOM   1619  CZ  ARG X 204     -25.116  18.657 -35.424  1.00 45.23           C  
ATOM   1620  NH1 ARG X 204     -26.326  18.997 -35.005  1.00 45.81           N  
ATOM   1621  NH2 ARG X 204     -24.943  18.261 -36.679  1.00 43.39           N  
ATOM   1622  N   VAL X 205     -21.087  20.162 -31.448  1.00 31.03           N  
ATOM   1623  CA  VAL X 205     -21.572  21.455 -30.989  1.00 31.39           C  
ATOM   1624  C   VAL X 205     -22.898  21.713 -31.688  1.00 32.59           C  
ATOM   1625  O   VAL X 205     -23.005  21.581 -32.905  1.00 32.98           O  
ATOM   1626  CB  VAL X 205     -20.577  22.601 -31.324  1.00 29.91           C  
ATOM   1627  CG1 VAL X 205     -20.414  22.727 -32.836  1.00 33.71           C  
ATOM   1628  CG2 VAL X 205     -21.069  23.910 -30.742  1.00 28.71           C  
ATOM   1629  N   PRO X 206     -23.945  22.058 -30.920  1.00 34.53           N  
ATOM   1630  CA  PRO X 206     -25.248  22.320 -31.535  1.00 35.24           C  
ATOM   1631  C   PRO X 206     -25.179  23.423 -32.583  1.00 37.52           C  
ATOM   1632  O   PRO X 206     -24.270  24.254 -32.561  1.00 37.28           O  
ATOM   1633  CB  PRO X 206     -26.109  22.713 -30.344  1.00 32.79           C  
ATOM   1634  CG  PRO X 206     -25.121  23.307 -29.390  1.00 34.03           C  
ATOM   1635  CD  PRO X 206     -23.993  22.331 -29.476  1.00 31.14           C  
ATOM   1636  N   TYR X 207     -26.148  23.409 -33.493  1.00 41.77           N  
ATOM   1637  CA  TYR X 207     -26.250  24.393 -34.568  1.00 43.89           C  
ATOM   1638  C   TYR X 207     -24.911  24.599 -35.273  1.00 46.58           C  
ATOM   1639  O   TYR X 207     -24.368  25.704 -35.306  1.00 45.43           O  
ATOM   1640  CB  TYR X 207     -26.747  25.721 -33.996  1.00 44.09           C  
ATOM   1641  CG  TYR X 207     -28.007  25.612 -33.171  1.00 43.04           C  
ATOM   1642  CD1 TYR X 207     -29.263  25.646 -33.762  1.00 44.81           C  
ATOM   1643  CD2 TYR X 207     -27.942  25.502 -31.788  1.00 45.66           C  
ATOM   1644  CE1 TYR X 207     -30.430  25.577 -32.994  1.00 43.96           C  
ATOM   1645  CE2 TYR X 207     -29.098  25.432 -31.010  1.00 45.13           C  
ATOM   1646  CZ  TYR X 207     -30.334  25.472 -31.624  1.00 42.39           C  
ATOM   1647  OH  TYR X 207     -31.468  25.423 -30.854  1.00 41.81           O  
ATOM   1648  N   PRO X 208     -24.374  23.524 -35.859  1.00 49.30           N  
ATOM   1649  CA  PRO X 208     -23.111  23.427 -36.593  1.00 51.95           C  
ATOM   1650  C   PRO X 208     -22.520  24.701 -37.218  1.00 54.96           C  
ATOM   1651  O   PRO X 208     -21.664  25.359 -36.610  1.00 58.09           O  
ATOM   1652  CB  PRO X 208     -23.415  22.364 -37.632  1.00 51.16           C  
ATOM   1653  CG  PRO X 208     -24.215  21.395 -36.823  1.00 51.48           C  
ATOM   1654  CD  PRO X 208     -25.156  22.286 -36.025  1.00 49.67           C  
ATOM   1655  N   GLY X 209     -22.963  25.046 -38.423  1.00 53.17           N  
ATOM   1656  CA  GLY X 209     -22.406  26.207 -39.097  1.00 53.33           C  
ATOM   1657  C   GLY X 209     -22.793  27.622 -38.681  1.00 55.34           C  
ATOM   1658  O   GLY X 209     -22.372  28.581 -39.338  1.00 56.05           O  
ATOM   1659  N   MET X 210     -23.573  27.786 -37.615  1.00 53.41           N  
ATOM   1660  CA  MET X 210     -23.966  29.127 -37.202  1.00 53.09           C  
ATOM   1661  C   MET X 210     -23.319  29.622 -35.912  1.00 53.48           C  
ATOM   1662  O   MET X 210     -22.675  28.861 -35.198  1.00 54.26           O  
ATOM   1663  CB  MET X 210     -25.501  29.227 -37.113  1.00 52.84           C  
ATOM   1664  CG  MET X 210     -26.231  27.911 -36.867  1.00 51.71           C  
ATOM   1665  SD  MET X 210     -27.873  27.854 -37.659  1.00 54.18           S  
ATOM   1666  CE  MET X 210     -28.764  29.075 -36.726  1.00 50.56           C  
ATOM   1667  N   ASN X 211     -23.481  30.910 -35.627  1.00 53.67           N  
ATOM   1668  CA  ASN X 211     -22.908  31.488 -34.424  1.00 59.10           C  
ATOM   1669  C   ASN X 211     -23.976  32.053 -33.488  1.00 60.92           C  
ATOM   1670  O   ASN X 211     -25.073  32.393 -33.925  1.00 63.02           O  
ATOM   1671  CB  ASN X 211     -21.903  32.584 -34.796  1.00 60.68           C  
ATOM   1672  CG  ASN X 211     -22.513  33.676 -35.655  1.00 63.38           C  
ATOM   1673  OD1 ASN X 211     -23.453  34.364 -35.244  1.00 64.01           O  
ATOM   1674  ND2 ASN X 211     -21.979  33.842 -36.857  1.00 64.82           N  
ATOM   1675  N   ASN X 212     -23.648  32.150 -32.201  1.00 61.33           N  
ATOM   1676  CA  ASN X 212     -24.578  32.671 -31.208  1.00 62.49           C  
ATOM   1677  C   ASN X 212     -25.436  33.823 -31.737  1.00 61.72           C  
ATOM   1678  O   ASN X 212     -26.584  33.990 -31.330  1.00 60.59           O  
ATOM   1679  CB  ASN X 212     -23.807  33.103 -29.957  1.00 65.04           C  
ATOM   1680  CG  ASN X 212     -23.311  31.915 -29.135  1.00 69.59           C  
ATOM   1681  OD1 ASN X 212     -22.670  31.000 -29.660  1.00 70.11           O  
ATOM   1682  ND2 ASN X 212     -23.605  31.931 -27.838  1.00 73.76           N  
ATOM   1683  N   ARG X 213     -24.880  34.614 -32.647  1.00 62.43           N  
ATOM   1684  CA  ARG X 213     -25.602  35.743 -33.231  1.00 63.44           C  
ATOM   1685  C   ARG X 213     -26.648  35.197 -34.193  1.00 62.70           C  
ATOM   1686  O   ARG X 213     -27.828  35.546 -34.127  1.00 61.24           O  
ATOM   1687  CB  ARG X 213     -24.632  36.651 -34.001  1.00 66.53           C  
ATOM   1688  CG  ARG X 213     -25.292  37.608 -34.993  1.00 70.14           C  
ATOM   1689  CD  ARG X 213     -26.332  38.471 -34.314  1.00 72.78           C  
ATOM   1690  NE  ARG X 213     -25.796  39.083 -33.103  1.00 79.81           N  
ATOM   1691  CZ  ARG X 213     -24.754  39.908 -33.078  1.00 82.40           C  
ATOM   1692  NH1 ARG X 213     -24.329  40.413 -31.925  1.00 82.56           N  
ATOM   1693  NH2 ARG X 213     -24.143  40.235 -34.210  1.00 83.94           N  
ATOM   1694  N   GLU X 214     -26.194  34.331 -35.089  1.00 60.66           N  
ATOM   1695  CA  GLU X 214     -27.059  33.721 -36.077  1.00 58.60           C  
ATOM   1696  C   GLU X 214     -28.078  32.809 -35.411  1.00 56.40           C  
ATOM   1697  O   GLU X 214     -29.287  32.965 -35.602  1.00 54.73           O  
ATOM   1698  CB  GLU X 214     -26.221  32.924 -37.076  1.00 61.00           C  
ATOM   1699  CG  GLU X 214     -25.031  33.694 -37.636  1.00 62.94           C  
ATOM   1700  CD  GLU X 214     -24.292  32.922 -38.714  1.00 64.73           C  
ATOM   1701  OE1 GLU X 214     -24.872  32.734 -39.804  1.00 66.22           O  
ATOM   1702  OE2 GLU X 214     -23.148  32.494 -38.470  1.00 64.59           O  
ATOM   1703  N   VAL X 215     -27.588  31.858 -34.622  1.00 54.34           N  
ATOM   1704  CA  VAL X 215     -28.461  30.923 -33.935  1.00 52.43           C  
ATOM   1705  C   VAL X 215     -29.601  31.631 -33.232  1.00 51.96           C  
ATOM   1706  O   VAL X 215     -30.680  31.069 -33.087  1.00 51.05           O  
ATOM   1707  CB  VAL X 215     -27.683  30.080 -32.919  1.00 51.96           C  
ATOM   1708  CG1 VAL X 215     -28.620  29.132 -32.207  1.00 51.34           C  
ATOM   1709  CG2 VAL X 215     -26.602  29.286 -33.636  1.00 54.46           C  
ATOM   1710  N   LEU X 216     -29.364  32.872 -32.808  1.00 53.62           N  
ATOM   1711  CA  LEU X 216     -30.378  33.666 -32.116  1.00 51.46           C  
ATOM   1712  C   LEU X 216     -31.539  34.035 -33.018  1.00 52.26           C  
ATOM   1713  O   LEU X 216     -32.694  34.028 -32.590  1.00 51.52           O  
ATOM   1714  CB  LEU X 216     -29.768  34.946 -31.561  1.00 52.41           C  
ATOM   1715  CG  LEU X 216     -29.528  34.983 -30.049  1.00 54.34           C  
ATOM   1716  CD1 LEU X 216     -28.758  36.251 -29.682  1.00 55.04           C  
ATOM   1717  CD2 LEU X 216     -30.863  34.928 -29.324  1.00 52.32           C  
ATOM   1718  N   GLU X 217     -31.236  34.354 -34.272  1.00 54.93           N  
ATOM   1719  CA  GLU X 217     -32.276  34.724 -35.220  1.00 57.15           C  
ATOM   1720  C   GLU X 217     -33.038  33.541 -35.825  1.00 55.17           C  
ATOM   1721  O   GLU X 217     -34.261  33.588 -35.901  1.00 55.32           O  
ATOM   1722  CB  GLU X 217     -31.693  35.589 -36.340  1.00 62.90           C  
ATOM   1723  CG  GLU X 217     -32.756  36.234 -37.226  1.00 72.00           C  
ATOM   1724  CD  GLU X 217     -33.697  37.157 -36.451  1.00 77.12           C  
ATOM   1725  OE1 GLU X 217     -34.644  37.697 -37.065  1.00 79.70           O  
ATOM   1726  OE2 GLU X 217     -33.492  37.344 -35.235  1.00 80.46           O  
ATOM   1727  N   GLN X 218     -32.345  32.482 -36.249  1.00 52.23           N  
ATOM   1728  CA  GLN X 218     -33.064  31.345 -36.832  1.00 50.75           C  
ATOM   1729  C   GLN X 218     -34.097  30.800 -35.863  1.00 48.29           C  
ATOM   1730  O   GLN X 218     -35.287  30.752 -36.175  1.00 47.93           O  
ATOM   1731  CB  GLN X 218     -32.138  30.176 -37.213  1.00 53.44           C  
ATOM   1732  CG  GLN X 218     -32.896  29.066 -38.009  1.00 54.63           C  
ATOM   1733  CD  GLN X 218     -32.530  27.605 -37.657  1.00 53.35           C  
ATOM   1734  OE1 GLN X 218     -33.082  26.658 -38.237  1.00 49.59           O  
ATOM   1735  NE2 GLN X 218     -31.611  27.424 -36.715  1.00 51.82           N  
ATOM   1736  N   VAL X 219     -33.622  30.371 -34.697  1.00 44.65           N  
ATOM   1737  CA  VAL X 219     -34.488  29.816 -33.666  1.00 44.77           C  
ATOM   1738  C   VAL X 219     -35.696  30.726 -33.466  1.00 44.54           C  
ATOM   1739  O   VAL X 219     -36.834  30.263 -33.434  1.00 42.61           O  
ATOM   1740  CB  VAL X 219     -33.713  29.669 -32.338  1.00 45.35           C  
ATOM   1741  CG1 VAL X 219     -33.117  30.997 -31.958  1.00 51.28           C  
ATOM   1742  CG2 VAL X 219     -34.628  29.180 -31.228  1.00 42.43           C  
ATOM   1743  N   GLU X 220     -35.433  32.021 -33.337  1.00 46.08           N  
ATOM   1744  CA  GLU X 220     -36.490  33.005 -33.146  1.00 45.65           C  
ATOM   1745  C   GLU X 220     -37.538  32.879 -34.251  1.00 45.40           C  
ATOM   1746  O   GLU X 220     -38.705  32.574 -33.984  1.00 46.81           O  
ATOM   1747  CB  GLU X 220     -35.879  34.411 -33.147  1.00 45.56           C  
ATOM   1748  CG  GLU X 220     -36.753  35.493 -33.741  1.00 48.15           C  
ATOM   1749  CD  GLU X 220     -38.116  35.551 -33.095  1.00 49.87           C  
ATOM   1750  OE1 GLU X 220     -38.165  35.546 -31.846  1.00 51.35           O  
ATOM   1751  OE2 GLU X 220     -39.134  35.607 -33.825  1.00 48.76           O  
ATOM   1752  N   ARG X 221     -37.112  33.107 -35.489  1.00 45.15           N  
ATOM   1753  CA  ARG X 221     -37.992  33.028 -36.649  1.00 46.56           C  
ATOM   1754  C   ARG X 221     -38.704  31.677 -36.743  1.00 47.65           C  
ATOM   1755  O   ARG X 221     -39.547  31.475 -37.621  1.00 45.94           O  
ATOM   1756  CB  ARG X 221     -37.197  33.268 -37.936  1.00 49.27           C  
ATOM   1757  CG  ARG X 221     -36.581  34.651 -38.062  1.00 51.22           C  
ATOM   1758  CD  ARG X 221     -35.742  34.736 -39.335  1.00 57.05           C  
ATOM   1759  NE  ARG X 221     -35.165  36.060 -39.560  1.00 59.20           N  
ATOM   1760  CZ  ARG X 221     -35.876  37.181 -39.660  1.00 60.59           C  
ATOM   1761  NH1 ARG X 221     -35.264  38.339 -39.869  1.00 61.76           N  
ATOM   1762  NH2 ARG X 221     -37.198  37.150 -39.537  1.00 61.92           N  
ATOM   1763  N   GLY X 222     -38.347  30.746 -35.858  1.00 48.97           N  
ATOM   1764  CA  GLY X 222     -38.996  29.441 -35.845  1.00 48.66           C  
ATOM   1765  C   GLY X 222     -38.227  28.270 -36.425  1.00 46.48           C  
ATOM   1766  O   GLY X 222     -38.757  27.164 -36.548  1.00 48.61           O  
ATOM   1767  N   TYR X 223     -36.972  28.489 -36.772  1.00 44.46           N  
ATOM   1768  CA  TYR X 223     -36.175  27.417 -37.344  1.00 45.80           C  
ATOM   1769  C   TYR X 223     -35.367  26.665 -36.280  1.00 42.83           C  
ATOM   1770  O   TYR X 223     -34.681  27.266 -35.456  1.00 44.07           O  
ATOM   1771  CB  TYR X 223     -35.290  28.009 -38.448  1.00 50.69           C  
ATOM   1772  CG  TYR X 223     -36.102  28.684 -39.556  1.00 56.58           C  
ATOM   1773  CD1 TYR X 223     -35.481  29.330 -40.629  1.00 56.57           C  
ATOM   1774  CD2 TYR X 223     -37.499  28.644 -39.544  1.00 57.47           C  
ATOM   1775  CE1 TYR X 223     -36.234  29.905 -41.652  1.00 53.55           C  
ATOM   1776  CE2 TYR X 223     -38.249  29.215 -40.556  1.00 53.65           C  
ATOM   1777  CZ  TYR X 223     -37.615  29.836 -41.599  1.00 52.54           C  
ATOM   1778  OH  TYR X 223     -38.383  30.373 -42.590  1.00 53.52           O  
ATOM   1779  N   ARG X 224     -35.487  25.343 -36.292  1.00 41.78           N  
ATOM   1780  CA  ARG X 224     -34.791  24.470 -35.343  1.00 38.41           C  
ATOM   1781  C   ARG X 224     -33.739  23.642 -36.069  1.00 36.23           C  
ATOM   1782  O   ARG X 224     -33.467  23.869 -37.246  1.00 39.33           O  
ATOM   1783  CB  ARG X 224     -35.800  23.522 -34.681  1.00 35.60           C  
ATOM   1784  CG  ARG X 224     -37.030  24.226 -34.080  1.00 32.05           C  
ATOM   1785  CD  ARG X 224     -36.763  24.693 -32.649  1.00 29.57           C  
ATOM   1786  NE  ARG X 224     -37.828  25.526 -32.097  1.00 25.64           N  
ATOM   1787  CZ  ARG X 224     -37.976  26.827 -32.349  1.00 23.17           C  
ATOM   1788  NH1 ARG X 224     -38.967  27.504 -31.776  1.00 17.93           N  
ATOM   1789  NH2 ARG X 224     -37.130  27.456 -33.168  1.00 17.84           N  
ATOM   1790  N   MET X 225     -33.146  22.684 -35.370  1.00 37.15           N  
ATOM   1791  CA  MET X 225     -32.125  21.831 -35.978  1.00 37.35           C  
ATOM   1792  C   MET X 225     -32.807  20.645 -36.661  1.00 38.77           C  
ATOM   1793  O   MET X 225     -33.914  20.238 -36.275  1.00 37.11           O  
ATOM   1794  CB  MET X 225     -31.146  21.302 -34.930  1.00 35.55           C  
ATOM   1795  CG  MET X 225     -30.142  22.304 -34.388  1.00 35.49           C  
ATOM   1796  SD  MET X 225     -28.913  21.447 -33.311  1.00 37.38           S  
ATOM   1797  CE  MET X 225     -29.610  21.776 -31.682  1.00 33.16           C  
ATOM   1798  N   PRO X 226     -32.160  20.076 -37.694  1.00 37.57           N  
ATOM   1799  CA  PRO X 226     -32.718  18.938 -38.418  1.00 35.86           C  
ATOM   1800  C   PRO X 226     -32.241  17.635 -37.803  1.00 37.09           C  
ATOM   1801  O   PRO X 226     -31.223  17.601 -37.114  1.00 35.98           O  
ATOM   1802  CB  PRO X 226     -32.168  19.130 -39.811  1.00 32.61           C  
ATOM   1803  CG  PRO X 226     -30.794  19.584 -39.519  1.00 35.20           C  
ATOM   1804  CD  PRO X 226     -30.991  20.609 -38.414  1.00 35.88           C  
ATOM   1805  N   CYS X 227     -32.987  16.570 -38.066  1.00 40.66           N  
ATOM   1806  CA  CYS X 227     -32.662  15.252 -37.550  1.00 44.36           C  
ATOM   1807  C   CYS X 227     -31.198  14.901 -37.807  1.00 48.67           C  
ATOM   1808  O   CYS X 227     -30.759  14.802 -38.950  1.00 50.59           O  
ATOM   1809  CB  CYS X 227     -33.571  14.216 -38.200  1.00 39.51           C  
ATOM   1810  SG  CYS X 227     -33.160  12.527 -37.781  1.00 37.41           S  
ATOM   1811  N   PRO X 228     -30.417  14.717 -36.737  1.00 53.26           N  
ATOM   1812  CA  PRO X 228     -29.001  14.376 -36.903  1.00 56.40           C  
ATOM   1813  C   PRO X 228     -28.855  13.019 -37.581  1.00 58.27           C  
ATOM   1814  O   PRO X 228     -29.785  12.214 -37.563  1.00 63.05           O  
ATOM   1815  CB  PRO X 228     -28.475  14.366 -35.465  1.00 56.16           C  
ATOM   1816  CG  PRO X 228     -29.366  15.373 -34.777  1.00 57.64           C  
ATOM   1817  CD  PRO X 228     -30.726  15.000 -35.327  1.00 56.93           C  
ATOM   1818  N   GLN X 229     -27.698  12.767 -38.179  1.00 58.60           N  
ATOM   1819  CA  GLN X 229     -27.459  11.501 -38.854  1.00 59.41           C  
ATOM   1820  C   GLN X 229     -27.696  10.305 -37.954  1.00 58.43           C  
ATOM   1821  O   GLN X 229     -27.731  10.424 -36.730  1.00 60.63           O  
ATOM   1822  CB  GLN X 229     -26.026  11.426 -39.378  1.00 63.10           C  
ATOM   1823  CG  GLN X 229     -25.821  12.032 -40.745  1.00 64.10           C  
ATOM   1824  CD  GLN X 229     -24.731  11.317 -41.519  1.00 64.43           C  
ATOM   1825  OE1 GLN X 229     -23.606  11.169 -41.042  1.00 63.72           O  
ATOM   1826  NE2 GLN X 229     -25.060  10.866 -42.719  1.00 65.98           N  
ATOM   1827  N   ASP X 230     -27.833   9.142 -38.577  1.00 56.76           N  
ATOM   1828  CA  ASP X 230     -28.065   7.900 -37.855  1.00 54.07           C  
ATOM   1829  C   ASP X 230     -28.817   8.186 -36.554  1.00 51.38           C  
ATOM   1830  O   ASP X 230     -28.483   7.656 -35.497  1.00 51.59           O  
ATOM   1831  CB  ASP X 230     -26.730   7.204 -37.572  1.00 58.99           C  
ATOM   1832  CG  ASP X 230     -26.886   5.704 -37.349  1.00 63.57           C  
ATOM   1833  OD1 ASP X 230     -27.567   5.039 -38.163  1.00 63.96           O  
ATOM   1834  OD2 ASP X 230     -26.314   5.186 -36.364  1.00 67.80           O  
ATOM   1835  N   CYS X 231     -29.825   9.051 -36.645  1.00 47.18           N  
ATOM   1836  CA  CYS X 231     -30.640   9.419 -35.499  1.00 41.51           C  
ATOM   1837  C   CYS X 231     -32.097   9.229 -35.880  1.00 38.05           C  
ATOM   1838  O   CYS X 231     -32.604   9.873 -36.794  1.00 34.31           O  
ATOM   1839  CB  CYS X 231     -30.407  10.878 -35.092  1.00 40.49           C  
ATOM   1840  SG  CYS X 231     -31.572  11.499 -33.805  1.00 40.56           S  
ATOM   1841  N   PRO X 232     -32.789   8.321 -35.181  1.00 35.48           N  
ATOM   1842  CA  PRO X 232     -34.203   8.055 -35.458  1.00 33.86           C  
ATOM   1843  C   PRO X 232     -35.014   9.342 -35.588  1.00 34.49           C  
ATOM   1844  O   PRO X 232     -34.668  10.369 -35.004  1.00 36.51           O  
ATOM   1845  CB  PRO X 232     -34.629   7.230 -34.255  1.00 30.38           C  
ATOM   1846  CG  PRO X 232     -33.396   6.471 -33.932  1.00 30.21           C  
ATOM   1847  CD  PRO X 232     -32.304   7.498 -34.060  1.00 31.38           C  
ATOM   1848  N   ILE X 233     -36.073   9.299 -36.384  1.00 37.76           N  
ATOM   1849  CA  ILE X 233     -36.910  10.478 -36.556  1.00 38.42           C  
ATOM   1850  C   ILE X 233     -37.704  10.471 -35.267  1.00 36.90           C  
ATOM   1851  O   ILE X 233     -38.064  11.520 -34.732  1.00 36.62           O  
ATOM   1852  CB  ILE X 233     -37.866  10.333 -37.765  1.00 39.75           C  
ATOM   1853  CG1 ILE X 233     -37.115  10.584 -39.072  1.00 40.69           C  
ATOM   1854  CG2 ILE X 233     -38.999  11.337 -37.652  1.00 40.05           C  
ATOM   1855  CD1 ILE X 233     -35.765   9.908 -39.149  1.00 45.44           C  
ATOM   1856  N   SER X 234     -37.933   9.256 -34.773  1.00 37.00           N  
ATOM   1857  CA  SER X 234     -38.672   9.000 -33.540  1.00 40.70           C  
ATOM   1858  C   SER X 234     -38.274   9.954 -32.420  1.00 42.16           C  
ATOM   1859  O   SER X 234     -39.126  10.670 -31.870  1.00 42.58           O  
ATOM   1860  CB  SER X 234     -38.427   7.568 -33.071  1.00 42.54           C  
ATOM   1861  OG  SER X 234     -38.629   6.650 -34.125  1.00 49.69           O  
ATOM   1862  N   LEU X 235     -36.986   9.957 -32.067  1.00 39.31           N  
ATOM   1863  CA  LEU X 235     -36.531  10.844 -31.002  1.00 39.78           C  
ATOM   1864  C   LEU X 235     -36.115  12.238 -31.484  1.00 37.11           C  
ATOM   1865  O   LEU X 235     -35.701  13.081 -30.687  1.00 33.69           O  
ATOM   1866  CB  LEU X 235     -35.430  10.187 -30.153  1.00 38.65           C  
ATOM   1867  CG  LEU X 235     -34.087   9.773 -30.724  1.00 35.71           C  
ATOM   1868  CD1 LEU X 235     -33.475  10.929 -31.476  1.00 39.87           C  
ATOM   1869  CD2 LEU X 235     -33.194   9.335 -29.587  1.00 33.22           C  
ATOM   1870  N   HIS X 236     -36.204  12.491 -32.789  1.00 35.94           N  
ATOM   1871  CA  HIS X 236     -35.843  13.814 -33.272  1.00 32.88           C  
ATOM   1872  C   HIS X 236     -37.161  14.568 -33.089  1.00 33.30           C  
ATOM   1873  O   HIS X 236     -37.192  15.787 -32.934  1.00 32.47           O  
ATOM   1874  CB  HIS X 236     -35.458  13.826 -34.749  1.00 29.92           C  
ATOM   1875  CG  HIS X 236     -35.355  15.213 -35.313  1.00 29.21           C  
ATOM   1876  ND1 HIS X 236     -35.954  15.589 -36.499  1.00 26.02           N  
ATOM   1877  CD2 HIS X 236     -34.757  16.326 -34.826  1.00 28.01           C  
ATOM   1878  CE1 HIS X 236     -35.726  16.873 -36.715  1.00 27.34           C  
ATOM   1879  NE2 HIS X 236     -35.003  17.347 -35.718  1.00 24.62           N  
ATOM   1880  N   GLU X 237     -38.259  13.816 -33.130  1.00 33.75           N  
ATOM   1881  CA  GLU X 237     -39.588  14.382 -32.965  1.00 39.09           C  
ATOM   1882  C   GLU X 237     -39.694  14.740 -31.487  1.00 39.71           C  
ATOM   1883  O   GLU X 237     -40.490  15.590 -31.086  1.00 38.23           O  
ATOM   1884  CB  GLU X 237     -40.664  13.356 -33.325  1.00 45.31           C  
ATOM   1885  CG  GLU X 237     -40.881  13.155 -34.821  1.00 52.08           C  
ATOM   1886  CD  GLU X 237     -41.220  14.452 -35.539  1.00 58.74           C  
ATOM   1887  OE1 GLU X 237     -42.076  15.215 -35.027  1.00 63.97           O  
ATOM   1888  OE2 GLU X 237     -40.639  14.705 -36.617  1.00 56.28           O  
ATOM   1889  N   LEU X 238     -38.877  14.054 -30.688  1.00 37.41           N  
ATOM   1890  CA  LEU X 238     -38.826  14.258 -29.249  1.00 33.09           C  
ATOM   1891  C   LEU X 238     -38.096  15.566 -29.030  1.00 31.05           C  
ATOM   1892  O   LEU X 238     -38.434  16.349 -28.139  1.00 30.62           O  
ATOM   1893  CB  LEU X 238     -38.044  13.136 -28.575  1.00 32.08           C  
ATOM   1894  CG  LEU X 238     -37.811  13.342 -27.068  1.00 28.96           C  
ATOM   1895  CD1 LEU X 238     -39.169  13.343 -26.355  1.00 23.46           C  
ATOM   1896  CD2 LEU X 238     -36.916  12.240 -26.508  1.00 21.25           C  
ATOM   1897  N   MET X 239     -37.079  15.789 -29.857  1.00 31.07           N  
ATOM   1898  CA  MET X 239     -36.270  16.998 -29.791  1.00 31.62           C  
ATOM   1899  C   MET X 239     -37.081  18.208 -30.230  1.00 30.78           C  
ATOM   1900  O   MET X 239     -37.006  19.247 -29.596  1.00 32.98           O  
ATOM   1901  CB  MET X 239     -35.028  16.856 -30.684  1.00 34.50           C  
ATOM   1902  CG  MET X 239     -34.020  15.818 -30.203  1.00 36.84           C  
ATOM   1903  SD  MET X 239     -32.959  15.148 -31.514  1.00 42.27           S  
ATOM   1904  CE  MET X 239     -31.501  16.108 -31.343  1.00 42.57           C  
ATOM   1905  N   ILE X 240     -37.862  18.077 -31.303  1.00 30.38           N  
ATOM   1906  CA  ILE X 240     -38.662  19.207 -31.781  1.00 32.44           C  
ATOM   1907  C   ILE X 240     -39.772  19.453 -30.803  1.00 29.44           C  
ATOM   1908  O   ILE X 240     -40.393  20.512 -30.806  1.00 32.50           O  
ATOM   1909  CB  ILE X 240     -39.332  18.958 -33.166  1.00 34.57           C  
ATOM   1910  CG1 ILE X 240     -40.438  17.910 -33.016  1.00 40.63           C  
ATOM   1911  CG2 ILE X 240     -38.294  18.538 -34.192  1.00 33.20           C  
ATOM   1912  CD1 ILE X 240     -41.339  17.787 -34.224  1.00 39.57           C  
ATOM   1913  N   HIS X 241     -40.039  18.450 -29.987  1.00 28.75           N  
ATOM   1914  CA  HIS X 241     -41.084  18.557 -28.989  1.00 29.99           C  
ATOM   1915  C   HIS X 241     -40.501  19.451 -27.899  1.00 31.73           C  
ATOM   1916  O   HIS X 241     -41.172  20.352 -27.394  1.00 32.28           O  
ATOM   1917  CB  HIS X 241     -41.410  17.166 -28.446  1.00 34.50           C  
ATOM   1918  CG  HIS X 241     -42.668  17.113 -27.643  1.00 41.35           C  
ATOM   1919  ND1 HIS X 241     -43.164  15.942 -27.111  1.00 44.99           N  
ATOM   1920  CD2 HIS X 241     -43.524  18.093 -27.270  1.00 42.39           C  
ATOM   1921  CE1 HIS X 241     -44.275  16.201 -26.440  1.00 44.45           C  
ATOM   1922  NE2 HIS X 241     -44.513  17.497 -26.522  1.00 45.31           N  
ATOM   1923  N   CYS X 242     -39.231  19.206 -27.565  1.00 31.41           N  
ATOM   1924  CA  CYS X 242     -38.542  19.978 -26.548  1.00 29.81           C  
ATOM   1925  C   CYS X 242     -38.203  21.393 -27.000  1.00 30.00           C  
ATOM   1926  O   CYS X 242     -37.839  22.229 -26.177  1.00 29.72           O  
ATOM   1927  CB  CYS X 242     -37.239  19.285 -26.142  1.00 31.26           C  
ATOM   1928  SG  CYS X 242     -37.423  17.736 -25.228  1.00 26.94           S  
ATOM   1929  N   TRP X 243     -38.320  21.664 -28.293  1.00 29.99           N  
ATOM   1930  CA  TRP X 243     -38.006  22.996 -28.814  1.00 33.61           C  
ATOM   1931  C   TRP X 243     -39.193  23.854 -29.243  1.00 37.34           C  
ATOM   1932  O   TRP X 243     -39.043  24.753 -30.080  1.00 36.40           O  
ATOM   1933  CB  TRP X 243     -37.025  22.891 -29.986  1.00 30.40           C  
ATOM   1934  CG  TRP X 243     -35.733  22.249 -29.605  1.00 31.59           C  
ATOM   1935  CD1 TRP X 243     -35.095  22.361 -28.409  1.00 31.66           C  
ATOM   1936  CD2 TRP X 243     -34.920  21.394 -30.413  1.00 30.56           C  
ATOM   1937  NE1 TRP X 243     -33.933  21.629 -28.421  1.00 32.32           N  
ATOM   1938  CE2 TRP X 243     -33.805  21.024 -29.645  1.00 28.22           C  
ATOM   1939  CE3 TRP X 243     -35.024  20.901 -31.721  1.00 32.86           C  
ATOM   1940  CZ2 TRP X 243     -32.802  20.191 -30.121  1.00 29.74           C  
ATOM   1941  CZ3 TRP X 243     -34.020  20.068 -32.210  1.00 28.46           C  
ATOM   1942  CH2 TRP X 243     -32.925  19.723 -31.413  1.00 30.88           C  
ATOM   1943  N   LYS X 244     -40.363  23.592 -28.671  1.00 39.81           N  
ATOM   1944  CA  LYS X 244     -41.573  24.351 -29.000  1.00 43.30           C  
ATOM   1945  C   LYS X 244     -41.464  25.804 -28.505  1.00 42.79           C  
ATOM   1946  O   LYS X 244     -40.854  26.050 -27.479  1.00 45.49           O  
ATOM   1947  CB  LYS X 244     -42.766  23.663 -28.342  1.00 47.07           C  
ATOM   1948  CG  LYS X 244     -44.079  23.879 -29.051  1.00 52.58           C  
ATOM   1949  CD  LYS X 244     -44.043  23.275 -30.446  1.00 54.41           C  
ATOM   1950  CE  LYS X 244     -43.532  21.848 -30.408  1.00 54.38           C  
ATOM   1951  NZ  LYS X 244     -44.295  21.013 -29.444  1.00 57.68           N1+
ATOM   1952  N   LYS X 245     -42.047  26.760 -29.224  1.00 45.77           N  
ATOM   1953  CA  LYS X 245     -41.979  28.169 -28.806  1.00 47.75           C  
ATOM   1954  C   LYS X 245     -42.678  28.398 -27.477  1.00 47.65           C  
ATOM   1955  O   LYS X 245     -42.115  29.034 -26.588  1.00 50.46           O  
ATOM   1956  CB  LYS X 245     -42.565  29.110 -29.870  1.00 48.74           C  
ATOM   1957  CG  LYS X 245     -41.788  29.078 -31.181  1.00 57.06           C  
ATOM   1958  CD  LYS X 245     -42.108  30.249 -32.118  1.00 63.57           C  
ATOM   1959  CE  LYS X 245     -41.552  31.571 -31.594  1.00 66.88           C  
ATOM   1960  NZ  LYS X 245     -41.462  32.624 -32.652  1.00 66.81           N1+
ATOM   1961  N   ASP X 246     -43.901  27.894 -27.336  1.00 47.80           N  
ATOM   1962  CA  ASP X 246     -44.648  28.053 -26.088  1.00 46.16           C  
ATOM   1963  C   ASP X 246     -44.125  26.989 -25.125  1.00 43.92           C  
ATOM   1964  O   ASP X 246     -44.193  25.792 -25.415  1.00 45.28           O  
ATOM   1965  CB  ASP X 246     -46.149  27.843 -26.328  1.00 50.70           C  
ATOM   1966  CG  ASP X 246     -46.983  27.948 -25.044  1.00 57.61           C  
ATOM   1967  OD1 ASP X 246     -48.188  27.603 -25.084  1.00 59.95           O  
ATOM   1968  OD2 ASP X 246     -46.451  28.379 -23.995  1.00 59.62           O  
ATOM   1969  N   PRO X 247     -43.575  27.404 -23.975  1.00 40.48           N  
ATOM   1970  CA  PRO X 247     -43.038  26.474 -22.976  1.00 41.17           C  
ATOM   1971  C   PRO X 247     -44.087  25.529 -22.399  1.00 43.23           C  
ATOM   1972  O   PRO X 247     -43.774  24.406 -22.002  1.00 43.81           O  
ATOM   1973  CB  PRO X 247     -42.451  27.411 -21.921  1.00 38.93           C  
ATOM   1974  CG  PRO X 247     -42.054  28.596 -22.718  1.00 35.34           C  
ATOM   1975  CD  PRO X 247     -43.238  28.785 -23.616  1.00 34.65           C  
ATOM   1976  N   GLU X 248     -45.330  25.992 -22.342  1.00 43.73           N  
ATOM   1977  CA  GLU X 248     -46.407  25.170 -21.810  1.00 47.09           C  
ATOM   1978  C   GLU X 248     -46.641  24.018 -22.761  1.00 45.74           C  
ATOM   1979  O   GLU X 248     -47.076  22.933 -22.362  1.00 47.10           O  
ATOM   1980  CB  GLU X 248     -47.682  26.007 -21.665  1.00 51.29           C  
ATOM   1981  CG  GLU X 248     -47.918  26.488 -20.241  1.00 61.68           C  
ATOM   1982  CD  GLU X 248     -46.629  26.909 -19.546  1.00 65.31           C  
ATOM   1983  OE1 GLU X 248     -45.966  27.847 -20.041  1.00 66.71           O  
ATOM   1984  OE2 GLU X 248     -46.280  26.295 -18.511  1.00 67.53           O  
ATOM   1985  N   GLU X 249     -46.302  24.260 -24.020  1.00 40.82           N  
ATOM   1986  CA  GLU X 249     -46.458  23.283 -25.082  1.00 39.52           C  
ATOM   1987  C   GLU X 249     -45.321  22.253 -25.107  1.00 35.88           C  
ATOM   1988  O   GLU X 249     -45.393  21.263 -25.830  1.00 39.12           O  
ATOM   1989  CB  GLU X 249     -46.535  24.036 -26.412  1.00 43.44           C  
ATOM   1990  CG  GLU X 249     -47.349  23.367 -27.494  1.00 52.71           C  
ATOM   1991  CD  GLU X 249     -47.684  24.311 -28.648  1.00 58.20           C  
ATOM   1992  OE1 GLU X 249     -46.752  24.817 -29.316  1.00 61.08           O  
ATOM   1993  OE2 GLU X 249     -48.890  24.555 -28.880  1.00 61.73           O  
ATOM   1994  N   ARG X 250     -44.268  22.484 -24.324  1.00 30.84           N  
ATOM   1995  CA  ARG X 250     -43.132  21.559 -24.269  1.00 23.96           C  
ATOM   1996  C   ARG X 250     -43.432  20.514 -23.208  1.00 23.94           C  
ATOM   1997  O   ARG X 250     -44.064  20.816 -22.201  1.00 28.58           O  
ATOM   1998  CB  ARG X 250     -41.854  22.305 -23.920  1.00 24.47           C  
ATOM   1999  CG  ARG X 250     -41.538  23.435 -24.898  1.00 24.22           C  
ATOM   2000  CD  ARG X 250     -40.052  23.759 -24.934  1.00 20.36           C  
ATOM   2001  NE  ARG X 250     -39.684  24.858 -24.051  1.00 23.07           N  
ATOM   2002  CZ  ARG X 250     -39.470  26.113 -24.447  1.00 22.45           C  
ATOM   2003  NH1 ARG X 250     -39.149  27.040 -23.562  1.00 23.14           N  
ATOM   2004  NH2 ARG X 250     -39.560  26.450 -25.729  1.00 19.46           N  
ATOM   2005  N   PRO X 251     -42.970  19.273 -23.406  1.00 22.31           N  
ATOM   2006  CA  PRO X 251     -43.228  18.201 -22.440  1.00 20.51           C  
ATOM   2007  C   PRO X 251     -42.635  18.387 -21.042  1.00 20.40           C  
ATOM   2008  O   PRO X 251     -41.900  19.342 -20.772  1.00 21.93           O  
ATOM   2009  CB  PRO X 251     -42.683  16.961 -23.147  1.00 17.19           C  
ATOM   2010  CG  PRO X 251     -41.528  17.493 -23.900  1.00 17.29           C  
ATOM   2011  CD  PRO X 251     -42.057  18.814 -24.466  1.00 22.94           C  
ATOM   2012  N   THR X 252     -42.980  17.483 -20.134  1.00 20.86           N  
ATOM   2013  CA  THR X 252     -42.458  17.580 -18.786  1.00 21.25           C  
ATOM   2014  C   THR X 252     -41.393  16.504 -18.689  1.00 22.17           C  
ATOM   2015  O   THR X 252     -41.433  15.540 -19.451  1.00 25.30           O  
ATOM   2016  CB  THR X 252     -43.567  17.340 -17.760  1.00 21.39           C  
ATOM   2017  OG1 THR X 252     -44.104  16.020 -17.940  1.00 25.41           O  
ATOM   2018  CG2 THR X 252     -44.682  18.377 -17.951  1.00 21.84           C  
ATOM   2019  N   PHE X 253     -40.431  16.663 -17.782  1.00 22.22           N  
ATOM   2020  CA  PHE X 253     -39.381  15.674 -17.643  1.00 23.66           C  
ATOM   2021  C   PHE X 253     -39.928  14.343 -17.199  1.00 25.82           C  
ATOM   2022  O   PHE X 253     -39.288  13.307 -17.407  1.00 24.76           O  
ATOM   2023  CB  PHE X 253     -38.296  16.154 -16.680  1.00 27.68           C  
ATOM   2024  CG  PHE X 253     -37.305  17.086 -17.311  1.00 29.26           C  
ATOM   2025  CD1 PHE X 253     -36.695  16.751 -18.513  1.00 30.58           C  
ATOM   2026  CD2 PHE X 253     -37.009  18.302 -16.731  1.00 29.62           C  
ATOM   2027  CE1 PHE X 253     -35.810  17.613 -19.132  1.00 30.24           C  
ATOM   2028  CE2 PHE X 253     -36.123  19.176 -17.340  1.00 31.30           C  
ATOM   2029  CZ  PHE X 253     -35.522  18.831 -18.547  1.00 30.80           C  
ATOM   2030  N   GLU X 254     -41.102  14.356 -16.576  1.00 28.77           N  
ATOM   2031  CA  GLU X 254     -41.699  13.106 -16.127  1.00 31.91           C  
ATOM   2032  C   GLU X 254     -41.932  12.355 -17.412  1.00 30.56           C  
ATOM   2033  O   GLU X 254     -41.412  11.258 -17.601  1.00 28.56           O  
ATOM   2034  CB  GLU X 254     -43.028  13.357 -15.412  1.00 37.14           C  
ATOM   2035  CG  GLU X 254     -42.896  13.581 -13.918  1.00 49.31           C  
ATOM   2036  CD  GLU X 254     -42.395  12.337 -13.191  1.00 56.45           C  
ATOM   2037  OE1 GLU X 254     -42.987  11.254 -13.416  1.00 62.46           O  
ATOM   2038  OE2 GLU X 254     -41.426  12.434 -12.392  1.00 55.96           O  
ATOM   2039  N   TYR X 255     -42.701  12.977 -18.306  1.00 29.66           N  
ATOM   2040  CA  TYR X 255     -43.016  12.384 -19.602  1.00 31.85           C  
ATOM   2041  C   TYR X 255     -41.715  11.945 -20.260  1.00 30.18           C  
ATOM   2042  O   TYR X 255     -41.524  10.781 -20.584  1.00 32.89           O  
ATOM   2043  CB  TYR X 255     -43.716  13.403 -20.501  1.00 35.90           C  
ATOM   2044  CG  TYR X 255     -43.824  12.965 -21.952  1.00 39.11           C  
ATOM   2045  CD1 TYR X 255     -42.719  13.027 -22.805  1.00 40.55           C  
ATOM   2046  CD2 TYR X 255     -45.018  12.466 -22.463  1.00 40.26           C  
ATOM   2047  CE1 TYR X 255     -42.806  12.603 -24.137  1.00 40.05           C  
ATOM   2048  CE2 TYR X 255     -45.111  12.035 -23.792  1.00 42.97           C  
ATOM   2049  CZ  TYR X 255     -43.999  12.108 -24.621  1.00 42.75           C  
ATOM   2050  OH  TYR X 255     -44.089  11.708 -25.938  1.00 42.94           O  
ATOM   2051  N   LEU X 256     -40.823  12.907 -20.440  1.00 28.25           N  
ATOM   2052  CA  LEU X 256     -39.524  12.681 -21.049  1.00 25.01           C  
ATOM   2053  C   LEU X 256     -38.805  11.469 -20.473  1.00 24.50           C  
ATOM   2054  O   LEU X 256     -38.279  10.636 -21.222  1.00 25.19           O  
ATOM   2055  CB  LEU X 256     -38.644  13.931 -20.876  1.00 22.22           C  
ATOM   2056  CG  LEU X 256     -38.399  14.814 -22.107  1.00 23.10           C  
ATOM   2057  CD1 LEU X 256     -39.679  15.075 -22.872  1.00 23.58           C  
ATOM   2058  CD2 LEU X 256     -37.806  16.128 -21.629  1.00 28.17           C  
ATOM   2059  N   GLN X 257     -38.776  11.366 -19.149  1.00 26.29           N  
ATOM   2060  CA  GLN X 257     -38.105  10.248 -18.500  1.00 29.14           C  
ATOM   2061  C   GLN X 257     -38.664   8.898 -18.925  1.00 30.33           C  
ATOM   2062  O   GLN X 257     -37.910   7.959 -19.191  1.00 30.31           O  
ATOM   2063  CB  GLN X 257     -38.215  10.352 -16.979  1.00 29.05           C  
ATOM   2064  CG  GLN X 257     -37.451   9.255 -16.289  1.00 32.39           C  
ATOM   2065  CD  GLN X 257     -37.792   9.114 -14.823  1.00 36.37           C  
ATOM   2066  OE1 GLN X 257     -37.052   8.496 -14.058  1.00 36.61           O  
ATOM   2067  NE2 GLN X 257     -38.926   9.667 -14.426  1.00 41.71           N  
ATOM   2068  N   SER X 258     -39.988   8.801 -18.979  1.00 30.65           N  
ATOM   2069  CA  SER X 258     -40.649   7.555 -19.368  1.00 32.15           C  
ATOM   2070  C   SER X 258     -40.455   7.289 -20.837  1.00 28.28           C  
ATOM   2071  O   SER X 258     -40.124   6.179 -21.227  1.00 25.31           O  
ATOM   2072  CB  SER X 258     -42.151   7.631 -19.067  1.00 36.09           C  
ATOM   2073  OG  SER X 258     -42.752   8.693 -19.789  1.00 44.96           O  
ATOM   2074  N   PHE X 259     -40.668   8.315 -21.650  1.00 29.49           N  
ATOM   2075  CA  PHE X 259     -40.515   8.176 -23.087  1.00 31.75           C  
ATOM   2076  C   PHE X 259     -39.189   7.523 -23.465  1.00 33.59           C  
ATOM   2077  O   PHE X 259     -39.159   6.555 -24.230  1.00 36.56           O  
ATOM   2078  CB  PHE X 259     -40.598   9.531 -23.764  1.00 30.44           C  
ATOM   2079  CG  PHE X 259     -40.567   9.443 -25.249  1.00 35.18           C  
ATOM   2080  CD1 PHE X 259     -41.743   9.443 -25.982  1.00 37.03           C  
ATOM   2081  CD2 PHE X 259     -39.358   9.323 -25.917  1.00 35.44           C  
ATOM   2082  CE1 PHE X 259     -41.719   9.320 -27.360  1.00 37.17           C  
ATOM   2083  CE2 PHE X 259     -39.322   9.201 -27.288  1.00 37.20           C  
ATOM   2084  CZ  PHE X 259     -40.503   9.201 -28.017  1.00 38.84           C  
ATOM   2085  N   LEU X 260     -38.091   8.048 -22.933  1.00 35.16           N  
ATOM   2086  CA  LEU X 260     -36.762   7.499 -23.230  1.00 38.46           C  
ATOM   2087  C   LEU X 260     -36.533   6.160 -22.543  1.00 39.97           C  
ATOM   2088  O   LEU X 260     -35.691   5.361 -22.961  1.00 37.21           O  
ATOM   2089  CB  LEU X 260     -35.680   8.476 -22.770  1.00 36.26           C  
ATOM   2090  CG  LEU X 260     -35.484   9.739 -23.598  1.00 34.97           C  
ATOM   2091  CD1 LEU X 260     -34.643  10.713 -22.798  1.00 35.84           C  
ATOM   2092  CD2 LEU X 260     -34.819   9.385 -24.935  1.00 32.24           C  
ATOM   2093  N   GLU X 261     -37.285   5.940 -21.473  1.00 42.90           N  
ATOM   2094  CA  GLU X 261     -37.183   4.719 -20.704  1.00 47.21           C  
ATOM   2095  C   GLU X 261     -37.867   3.575 -21.446  1.00 50.68           C  
ATOM   2096  O   GLU X 261     -37.680   2.405 -21.118  1.00 52.27           O  
ATOM   2097  CB  GLU X 261     -37.834   4.947 -19.344  1.00 49.23           C  
ATOM   2098  CG  GLU X 261     -37.311   4.075 -18.243  1.00 53.47           C  
ATOM   2099  CD  GLU X 261     -37.869   4.471 -16.889  1.00 57.63           C  
ATOM   2100  OE1 GLU X 261     -37.621   5.612 -16.448  1.00 58.23           O  
ATOM   2101  OE2 GLU X 261     -38.559   3.641 -16.265  1.00 62.95           O  
ATOM   2102  N   ASP X 262     -38.652   3.921 -22.463  1.00 55.78           N  
ATOM   2103  CA  ASP X 262     -39.367   2.922 -23.256  1.00 56.58           C  
ATOM   2104  C   ASP X 262     -38.912   2.932 -24.716  1.00 57.38           C  
ATOM   2105  O   ASP X 262     -38.942   3.959 -25.385  1.00 56.98           O  
ATOM   2106  CB  ASP X 262     -40.867   3.173 -23.166  1.00 56.90           C  
ATOM   2107  CG  ASP X 262     -41.353   3.223 -21.732  1.00 58.70           C  
ATOM   2108  OD1 ASP X 262     -40.916   2.369 -20.930  1.00 56.92           O  
ATOM   2109  OD2 ASP X 262     -42.174   4.112 -21.412  1.00 61.96           O  
ATOM   2110  N   TYR X 263     -38.484   1.765 -25.182  1.00 59.44           N  
ATOM   2111  CA  TYR X 263     -38.003   1.557 -26.546  1.00 56.78           C  
ATOM   2112  C   TYR X 263     -37.761   0.056 -26.752  1.00 55.96           C  
ATOM   2113  O   TYR X 263     -36.839  -0.515 -26.167  1.00 46.15           O  
ATOM   2114  CB  TYR X 263     -36.685   2.298 -26.768  1.00 58.38           C  
ATOM   2115  CG  TYR X 263     -36.802   3.601 -27.527  1.00 59.43           C  
ATOM   2116  CD1 TYR X 263     -35.678   4.200 -28.088  1.00 57.79           C  
ATOM   2117  CD2 TYR X 263     -38.028   4.230 -27.695  1.00 59.86           C  
ATOM   2118  CE1 TYR X 263     -35.769   5.378 -28.796  1.00 55.51           C  
ATOM   2119  CE2 TYR X 263     -38.128   5.417 -28.402  1.00 58.64           C  
ATOM   2120  CZ  TYR X 263     -36.995   5.981 -28.949  1.00 56.95           C  
ATOM   2121  OH  TYR X 263     -37.087   7.151 -29.666  1.00 60.14           O  
TER    2122      TYR X 263 
HETATM 2123  O4  STU X 902     -15.011  20.162 -13.935  1.00 25.25           O  
HETATM 2124  C25 STU X 902     -14.841  18.934 -14.670  1.00 25.38           C  
HETATM 2125  C24 STU X 902     -15.738  18.799 -15.923  1.00 23.49           C  
HETATM 2126  C23 STU X 902     -16.448  20.092 -16.196  1.00 21.98           C  
HETATM 2127  C22 STU X 902     -17.279  20.342 -14.942  1.00 23.55           C  
HETATM 2128  C21 STU X 902     -16.316  20.685 -13.726  1.00 24.34           C  
HETATM 2129  C26 STU X 902     -16.052  22.196 -13.544  1.00 20.84           C  
HETATM 2130  N2  STU X 902     -16.939  20.249 -12.446  1.00 21.74           N  
HETATM 2131  C18 STU X 902     -16.745  18.949 -12.113  1.00 19.41           C  
HETATM 2132  C19 STU X 902     -15.919  17.901 -12.654  1.00 20.20           C  
HETATM 2133  C6  STU X 902     -15.873  16.627 -11.985  1.00 21.29           C  
HETATM 2134  C7  STU X 902     -16.614  16.348 -10.792  1.00 18.70           C  
HETATM 2135  C10 STU X 902     -17.436  17.370 -10.258  1.00 19.47           C  
HETATM 2136  C11 STU X 902     -17.461  18.637 -10.924  1.00 20.54           C  
HETATM 2137  C12 STU X 902     -18.256  19.784 -10.593  1.00 18.26           C  
HETATM 2138  C17 STU X 902     -17.820  20.740 -11.537  1.00 16.13           C  
HETATM 2139  C16 STU X 902     -18.421  21.996 -11.517  1.00 14.14           C  
HETATM 2140  C15 STU X 902     -19.391  22.340 -10.546  1.00 14.92           C  
HETATM 2141  C14 STU X 902     -19.765  21.388  -9.573  1.00 19.63           C  
HETATM 2142  C13 STU X 902     -19.200  20.068  -9.585  1.00 21.14           C  
HETATM 2143  C9  STU X 902     -18.112  16.778  -9.044  1.00 20.14           C  
HETATM 2144  N1  STU X 902     -17.547  15.395  -9.042  1.00 18.59           N  
HETATM 2145  C8  STU X 902     -16.651  15.155 -10.052  1.00 19.11           C  
HETATM 2146  O5  STU X 902     -16.010  14.108 -10.217  1.00 17.11           O  
HETATM 2147  C5  STU X 902     -15.000  15.769 -12.717  1.00 22.03           C  
HETATM 2148  C20 STU X 902     -14.565  16.606 -13.800  1.00 24.12           C  
HETATM 2149  C1  STU X 902     -13.673  16.091 -14.772  1.00 23.75           C  
HETATM 2150  C2  STU X 902     -13.237  14.733 -14.638  1.00 20.64           C  
HETATM 2151  C3  STU X 902     -13.665  13.926 -13.558  1.00 22.32           C  
HETATM 2152  C4  STU X 902     -14.565  14.440 -12.574  1.00 22.50           C  
HETATM 2153  N3  STU X 902     -15.108  17.851 -13.735  1.00 24.19           N  
HETATM 2154  O6  STU X 902     -18.039  19.152 -14.723  1.00 21.49           O  
HETATM 2155  C27 STU X 902     -19.415  19.385 -14.348  1.00 27.21           C  
HETATM 2156  N4  STU X 902     -17.280  19.927 -17.403  1.00 27.82           N  
HETATM 2157  C28 STU X 902     -17.856  21.225 -17.874  1.00 25.53           C  
TER    2158      STU X 902 
HETATM 2159  C   709 d   6     -14.444  16.810 -15.308  0.00  0.00      2dq7 C  
HETATM 2160  C   709 d   6     -14.956  17.682 -14.404  0.00  0.00      2dq7 C  
HETATM 2161  C   709 d   6     -15.373  17.159 -13.223  0.00  0.00      2dq7 C  
HETATM 2162  C   709 d   6     -15.069  15.885 -12.888  0.00  0.00      2dq7 C  
HETATM 2163  C   709 d   6     -14.364  15.084 -13.715  0.00  0.00      2dq7 C  
HETATM 2164  C   709 d   6     -14.128  15.565 -14.936  0.00  0.00      2dq7 C  
HETATM 2165  C   709 d   6     -16.127  17.899 -12.382  0.00  0.00      2dq7 C  
HETATM 2166  C   709 d   6     -16.644  17.335 -11.267  0.00  0.00      2dq7 C  
HETATM 2167  C   709 d   6     -16.361  16.056 -10.937  0.00  0.00      2dq7 C  
HETATM 2168  C   709 d   6     -15.501  15.349 -11.716  0.00  0.00      2dq7 C  
HETATM 2169  C   709 d   6     -17.480  18.055 -10.484  0.00  0.00      2dq7 C  
HETATM 2170  C   709 d   6     -18.264  17.374  -9.618  0.00  0.00      2dq7 C  
HETATM 2171  C   709 d   6     -17.929  16.124  -9.282  0.00  0.00      2dq7 C  
HETATM 2172  C   709 d   6     -16.927  15.455  -9.864  0.00  0.00      2dq7 C  
HETATM 2173  C   709 d   6     -16.450  19.169 -12.709  0.00  0.00      2dq7 C  
HETATM 2174  C   709 d   6     -17.173  19.913 -11.843  0.00  0.00      2dq7 C  
HETATM 2175  C   709 d   6     -17.579  19.387 -10.665  0.00  0.00      2dq7 C  
HETATM 2176  C   709 d   6     -17.959  20.248  -9.690  0.00  0.00      2dq7 C  
HETATM 2177  C   709 d   6     -19.595  17.838  -9.056  0.00  0.00      2dq7 C  
HETATM 2178  C   709 d   6     -15.149  19.003 -14.650  0.00  0.00      2dq7 C  
HETATM 2179  C   709 d   6     -15.961  19.728 -13.840  0.00  0.00      2dq7 C  
HETATM 2180  C   709 d   6     -14.476  19.689 -15.608  0.00  0.00      2dq7 C  
HETATM 2181  C   709 d   6     -14.801  20.957 -15.876  0.00  0.00      2dq7 C  
HETATM 2182  C   709 d   6     -15.736  21.639 -15.211  0.00  0.00      2dq7 C  
HETATM 2183  C   709 d   6     -16.259  21.018 -14.131  0.00  0.00      2dq7 C  
HETATM 2184  C   709 d   6     -17.473  21.196 -12.130  0.00  0.00      2dq7 C  
HETATM 2185  C   709 d   6     -18.135  21.986 -11.258  0.00  0.00      2dq7 C  
HETATM 2186  C   709 d   6     -18.296  21.501 -10.022  0.00  0.00      2dq7 C  
HETATM 2187  C   709 d   6     -17.075  21.733 -13.312  0.00  0.00      2dq7 C  
HETATM 2188  O   709 d   6     -17.391  22.865 -13.593  0.00  0.00      2dq7 O  
HETATM 2189  O   709 d   6     -15.183  14.226 -11.405  0.00  0.00      2dq7 O  
HETATM 2190  C   709 d   6     -17.860  20.000  -8.189  0.00  0.00      2dq7 C  
HETATM 2191  O   709 d   6     -18.971  20.541  -7.479  0.00  0.00      2dq7 O  
HETATM 2192  H   709 d   6     -18.901  20.366  -6.541  0.00  0.00      2dq7 H  
HETATM 2193  O   709 d   6     -18.478  23.290 -11.468  0.00  0.00      2dq7 O  
HETATM 2194  H   709 d   6     -19.216  23.525 -10.884  0.00  0.00      2dq7 H  
HETATM 2195  O   709 d   6     -16.737  14.170  -9.440  0.00  0.00      2dq7 O  
HETATM 2196  H   709 d   6     -16.870  14.012  -8.497  0.00  0.00      2dq7 H  
HETATM 2197  O   709 d   6     -13.413  19.231 -16.322  0.00  0.00      2dq7 O  
HETATM 2198  H   709 d   6     -13.344  18.266 -16.255  0.00  0.00      2dq7 H  
HETATM 2199  O   709 d   6     -15.922  22.937 -15.599  0.00  0.00      2dq7 O  
HETATM 2200  H   709 d   6     -15.721  23.134 -16.521  0.00  0.00      2dq7 H  
HETATM 2201  O   709 d   6     -14.270  17.053 -16.636  0.00  0.00      2dq7 O  
HETATM 2202  H   709 d   6     -14.132  16.217 -17.108  0.00  0.00      2dq7 H  
HETATM 2203  O   709 d   6     -14.012  13.789 -13.471  0.00  0.00      2dq7 O  
HETATM 2204  H   709 d   6     -13.262  13.552 -14.040  0.00  0.00      2dq7 H  
TER    2205      709 d   6 
CONECT 1257 1258
CONECT 1258 1257 1259 1261
CONECT 1259 1258 1260
CONECT 1260 1259
CONECT 1261 1258 1262
CONECT 1262 1261 1263 1264
CONECT 1263 1262 1265
CONECT 1264 1262 1266
CONECT 1265 1263 1267
CONECT 1266 1264 1267
CONECT 1267 1265 1266 1268
CONECT 1268 1267 1269
CONECT 1269 1268 1270 1271 1272
CONECT 1270 1269
CONECT 1271 1269
CONECT 1272 1269
CONECT 2123 2124 2128
CONECT 2124 2123 2125 2153
CONECT 2125 2124 2126
CONECT 2126 2125 2127 2156
CONECT 2127 2126 2128 2154
CONECT 2128 2123 2127 2129 2130
CONECT 2129 2128
CONECT 2130 2128 2131 2138
CONECT 2131 2130 2132 2136
CONECT 2132 2131 2133 2153
CONECT 2133 2132 2134 2147
CONECT 2134 2133 2135 2145
CONECT 2135 2134 2136 2143
CONECT 2136 2131 2135 2137
CONECT 2137 2136 2138 2142
CONECT 2138 2130 2137 2139
CONECT 2139 2138 2140
CONECT 2140 2139 2141
CONECT 2141 2140 2142
CONECT 2142 2137 2141
CONECT 2143 2135 2144
CONECT 2144 2143 2145
CONECT 2145 2134 2144 2146
CONECT 2146 2145
CONECT 2147 2133 2148 2152
CONECT 2148 2147 2149 2153
CONECT 2149 2148 2150
CONECT 2150 2149 2151
CONECT 2151 2150 2152
CONECT 2152 2147 2151
CONECT 2153 2124 2132 2148
CONECT 2154 2127 2155
CONECT 2155 2154
CONECT 2156 2126 2157
CONECT 2157 2156
CONECT 2159 2160 2164 2201
CONECT 2160 2159 2178 2161
CONECT 2161 2160 2162 2165
CONECT 2162 2161 2163 2168
CONECT 2163 2162 2203 2164
CONECT 2164 2159 2163
CONECT 2165 2161 2166 2173
CONECT 2166 2165 2167 2169
CONECT 2167 2166 2168 2172
CONECT 2168 2162 2167 2189
CONECT 2169 2166 2170 2175
CONECT 2170 2169 2171 2177
CONECT 2171 2170 2172
CONECT 2172 2167 2171 2195
CONECT 2173 2165 2179 2174
CONECT 2174 2173 2184 2175
CONECT 2175 2169 2174 2176
CONECT 2176 2175 2186 2190
CONECT 2177 2170
CONECT 2178 2160 2180 2179
CONECT 2179 2173 2178 2183
CONECT 2180 2178 2181 2197
CONECT 2181 2180 2182
CONECT 2182 2181 2199 2183
CONECT 2183 2179 2182 2187
CONECT 2184 2174 2185 2187
CONECT 2185 2184 2193 2186
CONECT 2186 2176 2185
CONECT 2187 2183 2184 2188
CONECT 2188 2187
CONECT 2189 2168
CONECT 2190 2176 2191
CONECT 2191 2190 2192
CONECT 2192 2191
CONECT 2193 2185 2194
CONECT 2194 2193
CONECT 2195 2172 2196
CONECT 2196 2195
CONECT 2197 2180 2198
CONECT 2198 2197
CONECT 2199 2182 2200
CONECT 2200 2199
CONECT 2201 2159 2202
CONECT 2202 2201
CONECT 2203 2163 2204
CONECT 2204 2203
END
