# Supplementary material for: A strategy to find novel candidate anti-Alzheimer’s disease drugs by constructing interaction networks between drug targets and natural compounds in medical plants
Source: PeerJ. 2018 May 11;6:e4756. doi: 10.7717/peerj.4756 (PMC5951129; doi:10.7717/peerj.4756)
Supplement: Data S1 — (A) Docking results of 30 proteins with TCM compounds (B) PDB coordinates (C) TCM_compounds_2D_structures (D) Top0.5%_TCM_compounds_3D_structures [file peerj-06-4756-s036.zip › Raw_Data/PDB coordinates/2vqm.pdb]

REMARK   Accelrys Discovery Studio PDB file
REMARK   Created:  Wed Mar 07 16:26:02 �й���׼ʱ�� 2018
CRYST1  108.866  138.208   69.603  90.00  90.00  90.00 C2221      
ATOM      1  N   PRO A   6       9.193 -27.889  29.758  1.00 44.89           N1+
ATOM      2  CA  PRO A   6      10.441 -27.871  30.570  1.00 44.75           C  
ATOM      3  C   PRO A   6      11.266 -26.650  30.238  1.00 44.39           C  
ATOM      4  O   PRO A   6      11.271 -26.188  29.093  1.00 45.46           O  
ATOM      5  N   ARG A   7      11.978 -26.122  31.224  1.00 43.47           N  
ATOM      6  CA  ARG A   7      12.718 -24.889  31.007  1.00 42.59           C  
ATOM      7  C   ARG A   7      14.083 -25.103  30.333  1.00 40.54           C  
ATOM      8  O   ARG A   7      14.483 -24.250  29.542  1.00 40.55           O  
ATOM      9  CB  ARG A   7      12.790 -24.038  32.281  1.00 43.07           C  
ATOM     10  CG  ARG A   7      11.458 -23.321  32.563  1.00 45.79           C  
ATOM     11  CD  ARG A   7      11.399 -22.659  33.950  1.00 48.66           C  
ATOM     12  NE  ARG A   7      10.044 -22.663  34.506  1.00 50.93           N  
ATOM     13  CZ  ARG A   7       9.738 -22.324  35.760  1.00 53.68           C  
ATOM     14  NH1 ARG A   7      10.687 -21.937  36.615  1.00 54.54           N  
ATOM     15  NH2 ARG A   7       8.472 -22.367  36.168  1.00 54.38           N  
ATOM     16  N   PHE A   8      14.781 -26.218  30.589  1.00 37.87           N  
ATOM     17  CA  PHE A   8      16.010 -26.502  29.819  1.00 35.83           C  
ATOM     18  C   PHE A   8      15.651 -27.135  28.477  1.00 34.48           C  
ATOM     19  O   PHE A   8      15.767 -28.349  28.283  1.00 33.58           O  
ATOM     20  CB  PHE A   8      17.031 -27.371  30.571  1.00 35.51           C  
ATOM     21  CG  PHE A   8      18.385 -27.449  29.881  1.00 33.36           C  
ATOM     22  CD1 PHE A   8      19.175 -26.318  29.750  1.00 31.14           C  
ATOM     23  CD2 PHE A   8      18.858 -28.653  29.358  1.00 31.66           C  
ATOM     24  CE1 PHE A   8      20.420 -26.377  29.126  1.00 31.26           C  
ATOM     25  CE2 PHE A   8      20.099 -28.716  28.731  1.00 30.45           C  
ATOM     26  CZ  PHE A   8      20.881 -27.586  28.616  1.00 29.71           C  
ATOM     27  N   THR A   9      15.196 -26.292  27.552  1.00 32.61           N  
ATOM     28  CA  THR A   9      14.821 -26.751  26.227  1.00 30.93           C  
ATOM     29  C   THR A   9      15.125 -25.670  25.176  1.00 29.56           C  
ATOM     30  O   THR A   9      15.909 -24.767  25.430  1.00 28.61           O  
ATOM     31  CB  THR A   9      13.350 -27.169  26.194  1.00 30.97           C  
ATOM     32  OG1 THR A   9      13.090 -27.914  25.004  1.00 31.77           O  
ATOM     33  CG2 THR A   9      12.412 -25.956  26.258  1.00 31.10           C  
ATOM     34  N   THR A  10      14.498 -25.791  24.014  1.00 28.76           N  
ATOM     35  CA  THR A  10      14.731 -24.888  22.881  1.00 28.06           C  
ATOM     36  C   THR A  10      13.995 -23.565  23.113  1.00 27.61           C  
ATOM     37  O   THR A  10      12.804 -23.566  23.409  1.00 27.76           O  
ATOM     38  CB  THR A  10      14.236 -25.533  21.567  1.00 28.26           C  
ATOM     39  OG1 THR A  10      14.925 -26.778  21.347  1.00 27.22           O  
ATOM     40  CG2 THR A  10      14.456 -24.605  20.345  1.00 27.24           C  
ATOM     41  N   GLY A  11      14.724 -22.455  22.970  1.00 27.32           N  
ATOM     42  CA  GLY A  11      14.151 -21.108  23.062  1.00 27.32           C  
ATOM     43  C   GLY A  11      13.808 -20.530  21.701  1.00 26.98           C  
ATOM     44  O   GLY A  11      14.431 -20.876  20.699  1.00 25.92           O  
ATOM     45  N   LEU A  12      12.782 -19.679  21.665  1.00 27.00           N  
ATOM     46  CA  LEU A  12      12.452 -18.894  20.479  1.00 27.02           C  
ATOM     47  C   LEU A  12      12.413 -17.410  20.883  1.00 27.50           C  
ATOM     48  O   LEU A  12      11.986 -17.071  22.006  1.00 26.83           O  
ATOM     49  CB  LEU A  12      11.102 -19.316  19.904  1.00 26.83           C  
ATOM     50  CG  LEU A  12      10.871 -20.736  19.380  1.00 27.01           C  
ATOM     51  CD1 LEU A  12       9.411 -20.936  19.030  1.00 27.08           C  
ATOM     52  CD2 LEU A  12      11.753 -21.014  18.176  1.00 26.01           C  
ATOM     53  N   VAL A  13      12.881 -16.534  19.993  1.00 27.37           N  
ATOM     54  CA  VAL A  13      12.695 -15.096  20.166  1.00 28.07           C  
ATOM     55  C   VAL A  13      12.037 -14.511  18.924  1.00 28.45           C  
ATOM     56  O   VAL A  13      12.361 -14.871  17.802  1.00 26.38           O  
ATOM     57  CB  VAL A  13      13.988 -14.307  20.517  1.00 27.91           C  
ATOM     58  CG1 VAL A  13      14.543 -14.743  21.847  1.00 30.89           C  
ATOM     59  CG2 VAL A  13      15.043 -14.445  19.437  1.00 27.18           C  
ATOM     60  N   TYR A  14      11.082 -13.612  19.169  1.00 29.81           N  
ATOM     61  CA  TYR A  14      10.298 -12.959  18.131  1.00 30.85           C  
ATOM     62  C   TYR A  14       9.760 -11.671  18.768  1.00 31.92           C  
ATOM     63  O   TYR A  14       9.678 -11.575  20.000  1.00 32.06           O  
ATOM     64  CB  TYR A  14       9.169 -13.891  17.690  1.00 31.16           C  
ATOM     65  CG  TYR A  14       8.142 -13.313  16.727  1.00 32.55           C  
ATOM     66  CD1 TYR A  14       8.372 -13.297  15.355  1.00 32.30           C  
ATOM     67  CD2 TYR A  14       6.924 -12.811  17.192  1.00 33.60           C  
ATOM     68  CE1 TYR A  14       7.439 -12.785  14.474  1.00 32.46           C  
ATOM     69  CE2 TYR A  14       5.976 -12.297  16.315  1.00 34.27           C  
ATOM     70  CZ  TYR A  14       6.239 -12.290  14.954  1.00 33.72           C  
ATOM     71  OH  TYR A  14       5.317 -11.802  14.072  1.00 33.98           O  
ATOM     72  N   ASP A  15       9.435 -10.670  17.959  1.00 32.44           N  
ATOM     73  CA  ASP A  15       8.874  -9.434  18.501  1.00 32.98           C  
ATOM     74  C   ASP A  15       8.072  -8.712  17.419  1.00 33.68           C  
ATOM     75  O   ASP A  15       8.622  -8.352  16.377  1.00 33.65           O  
ATOM     76  CB  ASP A  15       9.986  -8.543  19.069  1.00 33.16           C  
ATOM     77  CG  ASP A  15       9.451  -7.410  19.950  1.00 34.98           C  
ATOM     78  OD1 ASP A  15       8.403  -6.823  19.607  1.00 37.11           O  
ATOM     79  OD2 ASP A  15      10.093  -7.095  20.974  1.00 35.43           O  
ATOM     80  N   THR A  16       6.770  -8.524  17.676  1.00 34.02           N  
ATOM     81  CA  THR A  16       5.857  -7.861  16.741  1.00 34.16           C  
ATOM     82  C   THR A  16       6.281  -6.445  16.347  1.00 33.57           C  
ATOM     83  O   THR A  16       5.851  -5.959  15.309  1.00 33.85           O  
ATOM     84  CB  THR A  16       4.406  -7.763  17.312  1.00 34.35           C  
ATOM     85  OG1 THR A  16       4.437  -7.097  18.578  1.00 35.84           O  
ATOM     86  CG2 THR A  16       3.797  -9.114  17.482  1.00 34.71           C  
ATOM     87  N   LEU A  17       7.098  -5.788  17.172  1.00 33.29           N  
ATOM     88  CA  LEU A  17       7.606  -4.449  16.861  1.00 32.91           C  
ATOM     89  C   LEU A  17       8.639  -4.452  15.711  1.00 32.15           C  
ATOM     90  O   LEU A  17       9.038  -3.386  15.237  1.00 31.88           O  
ATOM     91  CB  LEU A  17       8.177  -3.774  18.115  1.00 33.37           C  
ATOM     92  CG  LEU A  17       7.171  -3.400  19.220  1.00 34.18           C  
ATOM     93  CD1 LEU A  17       7.883  -2.991  20.496  1.00 36.04           C  
ATOM     94  CD2 LEU A  17       6.232  -2.298  18.740  1.00 35.48           C  
ATOM     95  N   MET A  18       9.069  -5.638  15.264  1.00 31.39           N  
ATOM     96  CA  MET A  18       9.875  -5.748  14.034  1.00 30.51           C  
ATOM     97  C   MET A  18       9.021  -5.673  12.757  1.00 31.05           C  
ATOM     98  O   MET A  18       9.558  -5.450  11.666  1.00 30.33           O  
ATOM     99  CB  MET A  18      10.708  -7.053  14.036  1.00 30.36           C  
ATOM    100  CG  MET A  18      11.973  -6.983  14.894  1.00 28.56           C  
ATOM    101  SD  MET A  18      12.931  -8.546  14.870  1.00 28.18           S  
ATOM    102  CE  MET A  18      11.888  -9.592  15.878  1.00 27.39           C  
ATOM    103  N   LEU A  19       7.704  -5.855  12.893  1.00 31.77           N  
ATOM    104  CA  LEU A  19       6.789  -5.938  11.751  1.00 32.74           C  
ATOM    105  C   LEU A  19       6.377  -4.562  11.225  1.00 33.74           C  
ATOM    106  O   LEU A  19       6.106  -3.653  12.007  1.00 32.97           O  
ATOM    107  CB  LEU A  19       5.509  -6.676  12.147  1.00 33.02           C  
ATOM    108  CG  LEU A  19       5.679  -8.061  12.779  1.00 33.17           C  
ATOM    109  CD1 LEU A  19       4.358  -8.561  13.360  1.00 32.90           C  
ATOM    110  CD2 LEU A  19       6.233  -9.013  11.742  1.00 34.23           C  
ATOM    111  N   LYS A  20       6.298  -4.439   9.904  1.00 35.50           N  
ATOM    112  CA  LYS A  20       5.644  -3.286   9.274  1.00 37.53           C  
ATOM    113  C   LYS A  20       4.165  -3.285   9.647  1.00 38.47           C  
ATOM    114  O   LYS A  20       3.590  -2.243   9.959  1.00 38.32           O  
ATOM    115  CB  LYS A  20       5.769  -3.352   7.748  1.00 37.98           C  
ATOM    116  CG  LYS A  20       7.174  -3.155   7.216  1.00 39.46           C  
ATOM    117  CD  LYS A  20       7.534  -1.675   7.111  1.00 41.67           C  
ATOM    118  CE  LYS A  20       8.960  -1.464   6.557  1.00 42.58           C  
ATOM    119  NZ  LYS A  20      10.006  -2.138   7.395  1.00 42.47           N1+
ATOM    120  N   HIS A  21       3.556  -4.470   9.623  1.00 40.13           N  
ATOM    121  CA  HIS A  21       2.124  -4.601   9.871  1.00 41.47           C  
ATOM    122  C   HIS A  21       1.756  -5.957  10.479  1.00 42.69           C  
ATOM    123  O   HIS A  21       1.937  -6.999   9.846  1.00 42.47           O  
ATOM    124  CB  HIS A  21       1.360  -4.409   8.564  1.00 41.72           C  
ATOM    125  CG  HIS A  21      -0.094  -4.741   8.669  1.00 42.90           C  
ATOM    126  ND1 HIS A  21      -0.967  -4.005   9.443  1.00 44.35           N  
ATOM    127  CD2 HIS A  21      -0.828  -5.729   8.105  1.00 43.87           C  
ATOM    128  CE1 HIS A  21      -2.178  -4.527   9.350  1.00 45.73           C  
ATOM    129  NE2 HIS A  21      -2.122  -5.572   8.542  1.00 44.33           N  
ATOM    130  N   GLN A  22       1.238  -5.920  11.703  1.00 44.43           N  
ATOM    131  CA  GLN A  22       0.703  -7.109  12.362  1.00 45.86           C  
ATOM    132  C   GLN A  22      -0.766  -7.286  12.006  1.00 46.75           C  
ATOM    133  O   GLN A  22      -1.534  -6.319  12.006  1.00 46.75           O  
ATOM    134  CB  GLN A  22       0.856  -6.999  13.873  1.00 46.16           C  
ATOM    135  CG  GLN A  22       0.228  -8.158  14.626  1.00 47.62           C  
ATOM    136  CD  GLN A  22       0.859  -8.361  15.973  1.00 50.18           C  
ATOM    137  OE1 GLN A  22       1.247  -7.397  16.638  1.00 52.51           O  
ATOM    138  NE2 GLN A  22       0.975  -9.618  16.391  1.00 52.29           N  
ATOM    139  N   CYS A  23      -1.153  -8.529  11.727  1.00 47.84           N  
ATOM    140  CA  CYS A  23      -2.480  -8.830  11.218  1.00 48.84           C  
ATOM    141  C   CYS A  23      -2.948 -10.253  11.522  1.00 49.35           C  
ATOM    142  O   CYS A  23      -2.309 -11.224  11.116  1.00 49.28           O  
ATOM    143  CB  CYS A  23      -2.503  -8.636   9.714  1.00 48.86           C  
ATOM    144  SG  CYS A  23      -4.166  -8.741   9.039  1.00 50.55           S  
ATOM    145  N   THR A  24      -4.087 -10.361  12.199  1.00 50.26           N  
ATOM    146  CA  THR A  24      -4.702 -11.657  12.496  1.00 50.85           C  
ATOM    147  C   THR A  24      -5.306 -12.264  11.221  1.00 51.47           C  
ATOM    148  O   THR A  24      -5.897 -11.543  10.410  1.00 51.58           O  
ATOM    149  CB  THR A  24      -5.783 -11.507  13.583  1.00 51.07           C  
ATOM    150  OG1 THR A  24      -5.257 -10.740  14.678  1.00 50.74           O  
ATOM    151  CG2 THR A  24      -6.240 -12.880  14.081  1.00 51.02           C  
ATOM    152  N   CYS A  25      -5.149 -13.582  11.059  1.00 52.21           N  
ATOM    153  CA  CYS A  25      -5.499 -14.325   9.827  1.00 52.72           C  
ATOM    154  C   CYS A  25      -4.454 -14.206   8.719  1.00 53.12           C  
ATOM    155  O   CYS A  25      -4.703 -14.644   7.593  1.00 53.32           O  
ATOM    156  CB  CYS A  25      -6.868 -13.929   9.241  1.00 52.90           C  
ATOM    157  SG  CYS A  25      -8.270 -14.122  10.333  1.00 53.18           S  
ATOM    158  N   GLY A  26      -3.299 -13.617   9.023  1.00 53.56           N  
ATOM    159  CA  GLY A  26      -2.214 -13.520   8.049  1.00 53.70           C  
ATOM    160  C   GLY A  26      -1.508 -14.851   7.857  1.00 53.84           C  
ATOM    161  O   GLY A  26      -1.641 -15.504   6.818  1.00 54.18           O  
ATOM    162  N   HIS A  34      -0.442 -10.687   1.685  1.00 46.62           N  
ATOM    163  CA  HIS A  34      -0.444 -10.162   3.053  1.00 46.15           C  
ATOM    164  C   HIS A  34       0.516 -10.982   3.920  1.00 45.89           C  
ATOM    165  O   HIS A  34       0.945 -12.072   3.515  1.00 46.66           O  
ATOM    166  CB  HIS A  34      -1.868 -10.217   3.630  1.00 46.03           C  
ATOM    167  CG  HIS A  34      -2.199  -9.082   4.551  1.00 45.38           C  
ATOM    168  ND1 HIS A  34      -2.020  -7.762   4.195  1.00 44.67           N  
ATOM    169  CD2 HIS A  34      -2.722  -9.067   5.801  1.00 44.38           C  
ATOM    170  CE1 HIS A  34      -2.412  -6.984   5.190  1.00 44.52           C  
ATOM    171  NE2 HIS A  34      -2.845  -7.751   6.175  1.00 40.95           N  
ATOM    172  N   ALA A  35       0.843 -10.455   5.104  1.00 44.84           N  
ATOM    173  CA  ALA A  35       1.702 -11.147   6.083  1.00 43.67           C  
ATOM    174  C   ALA A  35       3.104 -11.454   5.533  1.00 42.23           C  
ATOM    175  O   ALA A  35       3.265 -12.251   4.603  1.00 43.12           O  
ATOM    176  CB  ALA A  35       1.035 -12.430   6.588  1.00 43.88           C  
ATOM    177  N   GLY A  36       4.114 -10.831   6.124  1.00 40.04           N  
ATOM    178  CA  GLY A  36       5.488 -10.991   5.669  1.00 38.52           C  
ATOM    179  C   GLY A  36       6.160 -12.262   6.159  1.00 36.70           C  
ATOM    180  O   GLY A  36       5.508 -13.191   6.645  1.00 36.89           O  
ATOM    181  N   ARG A  37       7.484 -12.272   6.065  1.00 34.61           N  
ATOM    182  CA  ARG A  37       8.275 -13.475   6.324  1.00 32.86           C  
ATOM    183  C   ARG A  37       8.192 -13.953   7.782  1.00 31.80           C  
ATOM    184  O   ARG A  37       7.764 -15.078   8.032  1.00 31.74           O  
ATOM    185  CB  ARG A  37       9.741 -13.232   5.943  1.00 32.61           C  
ATOM    186  CG  ARG A  37       9.954 -12.745   4.517  1.00 31.11           C  
ATOM    187  CD  ARG A  37      11.208 -11.903   4.433  1.00 30.78           C  
ATOM    188  NE  ARG A  37      12.377 -12.722   4.637  1.00 27.80           N  
ATOM    189  CZ  ARG A  37      13.346 -12.530   5.537  1.00 26.03           C  
ATOM    190  NH1 ARG A  37      13.366 -11.507   6.373  1.00 27.28           N  
ATOM    191  NH2 ARG A  37      14.347 -13.391   5.560  1.00 24.60           N  
ATOM    192  N   ILE A  38       8.615 -13.121   8.731  1.00 30.51           N  
ATOM    193  CA  ILE A  38       8.744 -13.582  10.126  1.00 30.24           C  
ATOM    194  C   ILE A  38       7.400 -13.849  10.790  1.00 30.83           C  
ATOM    195  O   ILE A  38       7.277 -14.783  11.588  1.00 29.79           O  
ATOM    196  CB  ILE A  38       9.631 -12.668  11.020  1.00 30.04           C  
ATOM    197  CG1 ILE A  38       9.038 -11.260  11.219  1.00 29.22           C  
ATOM    198  CG2 ILE A  38      11.043 -12.598  10.456  1.00 29.91           C  
ATOM    199  CD1 ILE A  38       9.592 -10.551  12.440  1.00 29.19           C  
ATOM    200  N   GLN A  39       6.389 -13.049  10.439  1.00 31.22           N  
ATOM    201  CA  GLN A  39       5.021 -13.303  10.905  1.00 32.04           C  
ATOM    202  C   GLN A  39       4.519 -14.653  10.387  1.00 31.57           C  
ATOM    203  O   GLN A  39       3.876 -15.396  11.119  1.00 31.72           O  
ATOM    204  CB  GLN A  39       4.075 -12.152  10.491  1.00 32.21           C  
ATOM    205  CG  GLN A  39       2.730 -12.165  11.208  1.00 34.22           C  
ATOM    206  CD  GLN A  39       1.913 -10.886  10.979  1.00 36.67           C  
ATOM    207  OE1 GLN A  39       2.053 -10.199   9.954  1.00 38.45           O  
ATOM    208  NE2 GLN A  39       1.076 -10.555  11.949  1.00 37.53           N  
ATOM    209  N   SER A  40       4.850 -15.006   9.146  1.00 32.03           N  
ATOM    210  CA  SER A  40       4.475 -16.315   8.606  1.00 31.81           C  
ATOM    211  C   SER A  40       5.225 -17.475   9.291  1.00 31.73           C  
ATOM    212  O   SER A  40       4.632 -18.501   9.604  1.00 31.45           O  
ATOM    213  CB  SER A  40       4.689 -16.375   7.091  1.00 32.30           C  
ATOM    214  OG  SER A  40       3.911 -15.383   6.418  1.00 33.46           O  
ATOM    215  N   ILE A  41       6.524 -17.315   9.526  1.00 31.61           N  
ATOM    216  CA  ILE A  41       7.294 -18.363  10.217  1.00 31.53           C  
ATOM    217  C   ILE A  41       6.752 -18.579  11.643  1.00 32.48           C  
ATOM    218  O   ILE A  41       6.567 -19.714  12.064  1.00 32.61           O  
ATOM    219  CB  ILE A  41       8.792 -18.016  10.320  1.00 31.06           C  
ATOM    220  CG1 ILE A  41       9.443 -17.952   8.928  1.00 30.58           C  
ATOM    221  CG2 ILE A  41       9.507 -19.052  11.185  1.00 30.60           C  
ATOM    222  CD1 ILE A  41      10.839 -17.325   8.931  1.00 28.34           C  
ATOM    223  N   TRP A  42       6.499 -17.488  12.361  1.00 33.67           N  
ATOM    224  CA  TRP A  42       5.944 -17.558  13.719  1.00 34.75           C  
ATOM    225  C   TRP A  42       4.612 -18.305  13.719  1.00 35.59           C  
ATOM    226  O   TRP A  42       4.347 -19.106  14.618  1.00 35.01           O  
ATOM    227  CB  TRP A  42       5.783 -16.153  14.316  1.00 35.10           C  
ATOM    228  CG  TRP A  42       5.603 -16.119  15.816  1.00 36.13           C  
ATOM    229  CD1 TRP A  42       4.488 -15.718  16.508  1.00 38.05           C  
ATOM    230  CD2 TRP A  42       6.568 -16.505  16.804  1.00 37.31           C  
ATOM    231  NE1 TRP A  42       4.710 -15.821  17.866  1.00 38.34           N  
ATOM    232  CE2 TRP A  42       5.979 -16.303  18.071  1.00 37.85           C  
ATOM    233  CE3 TRP A  42       7.875 -17.000  16.739  1.00 37.28           C  
ATOM    234  CZ2 TRP A  42       6.654 -16.584  19.262  1.00 37.72           C  
ATOM    235  CZ3 TRP A  42       8.547 -17.274  17.926  1.00 36.89           C  
ATOM    236  CH2 TRP A  42       7.937 -17.061  19.168  1.00 37.69           C  
ATOM    237  N   SER A  43       3.778 -18.063  12.707  1.00 36.52           N  
ATOM    238  CA  SER A  43       2.491 -18.751  12.615  1.00 37.13           C  
ATOM    239  C   SER A  43       2.664 -20.246  12.371  1.00 37.53           C  
ATOM    240  O   SER A  43       1.949 -21.050  12.970  1.00 37.31           O  
ATOM    241  CB  SER A  43       1.593 -18.137  11.533  1.00 37.39           C  
ATOM    242  OG  SER A  43       1.219 -16.812  11.882  1.00 37.68           O  
ATOM    243  N   ARG A  44       3.597 -20.614  11.491  1.00 37.24           N  
ATOM    244  CA  ARG A  44       3.914 -22.012  11.239  1.00 37.43           C  
ATOM    245  C   ARG A  44       4.424 -22.718  12.497  1.00 37.51           C  
ATOM    246  O   ARG A  44       4.100 -23.876  12.712  1.00 38.27           O  
ATOM    247  CB  ARG A  44       4.966 -22.148  10.125  1.00 37.28           C  
ATOM    248  CG  ARG A  44       5.494 -23.581   9.885  1.00 36.52           C  
ATOM    249  CD  ARG A  44       4.461 -24.489   9.271  1.00 37.26           C  
ATOM    250  NE  ARG A  44       4.173 -24.131   7.883  1.00 38.14           N  
ATOM    251  CZ  ARG A  44       4.797 -24.627   6.819  1.00 37.23           C  
ATOM    252  NH1 ARG A  44       5.775 -25.510   6.950  1.00 37.52           N  
ATOM    253  NH2 ARG A  44       4.447 -24.221   5.606  1.00 37.74           N  
ATOM    254  N   LEU A  45       5.246 -22.037  13.288  1.00 37.98           N  
ATOM    255  CA  LEU A  45       5.764 -22.611  14.535  1.00 38.16           C  
ATOM    256  C   LEU A  45       4.640 -22.721  15.574  1.00 39.42           C  
ATOM    257  O   LEU A  45       4.494 -23.752  16.239  1.00 39.13           O  
ATOM    258  CB  LEU A  45       6.913 -21.768  15.084  1.00 37.82           C  
ATOM    259  CG  LEU A  45       8.173 -21.697  14.209  1.00 36.01           C  
ATOM    260  CD1 LEU A  45       9.223 -20.891  14.933  1.00 33.91           C  
ATOM    261  CD2 LEU A  45       8.688 -23.090  13.852  1.00 34.71           C  
ATOM    262  N   GLN A  46       3.849 -21.655  15.690  1.00 40.66           N  
ATOM    263  CA  GLN A  46       2.628 -21.682  16.501  1.00 41.95           C  
ATOM    264  C   GLN A  46       1.704 -22.811  16.055  1.00 42.26           C  
ATOM    265  O   GLN A  46       1.389 -23.691  16.862  1.00 43.23           O  
ATOM    266  CB  GLN A  46       1.903 -20.335  16.449  1.00 41.77           C  
ATOM    267  CG  GLN A  46       2.577 -19.285  17.295  1.00 43.43           C  
ATOM    268  CD  GLN A  46       1.778 -18.010  17.429  1.00 45.56           C  
ATOM    269  OE1 GLN A  46       1.324 -17.427  16.439  1.00 47.35           O  
ATOM    270  NE2 GLN A  46       1.617 -17.551  18.665  1.00 47.57           N  
ATOM    271  N   GLU A  47       1.325 -22.814  14.772  1.00 43.12           N  
ATOM    272  CA  GLU A  47       0.351 -23.788  14.214  1.00 43.64           C  
ATOM    273  C   GLU A  47       0.750 -25.244  14.380  1.00 43.47           C  
ATOM    274  O   GLU A  47      -0.118 -26.085  14.589  1.00 43.97           O  
ATOM    275  CB  GLU A  47       0.027 -23.534  12.715  1.00 44.05           C  
ATOM    276  CG  GLU A  47       0.575 -24.574  11.698  1.00 45.31           C  
ATOM    277  CD  GLU A  47       0.227 -24.253  10.241  1.00 47.94           C  
ATOM    278  OE1 GLU A  47       1.024 -24.611   9.347  1.00 48.02           O  
ATOM    279  OE2 GLU A  47      -0.840 -23.648   9.977  1.00 49.30           O  
ATOM    280  N   THR A  48       2.042 -25.547  14.230  1.00 43.16           N  
ATOM    281  CA  THR A  48       2.549 -26.915  14.393  1.00 42.42           C  
ATOM    282  C   THR A  48       2.724 -27.291  15.874  1.00 42.13           C  
ATOM    283  O   THR A  48       2.971 -28.439  16.190  1.00 41.74           O  
ATOM    284  CB  THR A  48       3.918 -27.140  13.654  1.00 42.65           C  
ATOM    285  OG1 THR A  48       4.896 -26.211  14.136  1.00 40.71           O  
ATOM    286  CG2 THR A  48       3.773 -26.984  12.139  1.00 41.90           C  
ATOM    287  N   GLY A  49       2.611 -26.316  16.775  1.00 41.97           N  
ATOM    288  CA  GLY A  49       2.769 -26.561  18.208  1.00 41.72           C  
ATOM    289  C   GLY A  49       4.210 -26.581  18.693  1.00 41.27           C  
ATOM    290  O   GLY A  49       4.465 -26.846  19.868  1.00 40.91           O  
ATOM    291  N   LEU A  50       5.158 -26.289  17.797  1.00 40.89           N  
ATOM    292  CA  LEU A  50       6.569 -26.245  18.164  1.00 40.19           C  
ATOM    293  C   LEU A  50       6.834 -25.126  19.162  1.00 39.96           C  
ATOM    294  O   LEU A  50       7.603 -25.316  20.103  1.00 39.26           O  
ATOM    295  CB  LEU A  50       7.467 -26.087  16.921  1.00 40.29           C  
ATOM    296  CG  LEU A  50       7.573 -27.273  15.953  1.00 39.72           C  
ATOM    297  CD1 LEU A  50       8.365 -26.883  14.701  1.00 39.13           C  
ATOM    298  CD2 LEU A  50       8.216 -28.498  16.608  1.00 39.98           C  
ATOM    299  N   ARG A  51       6.192 -23.967  18.972  1.00 39.76           N  
ATOM    300  CA  ARG A  51       6.335 -22.858  19.916  1.00 40.25           C  
ATOM    301  C   ARG A  51       5.909 -23.319  21.312  1.00 39.88           C  
ATOM    302  O   ARG A  51       6.526 -22.944  22.300  1.00 40.05           O  
ATOM    303  CB  ARG A  51       5.519 -21.625  19.489  1.00 40.40           C  
ATOM    304  CG  ARG A  51       5.674 -20.396  20.424  1.00 41.41           C  
ATOM    305  CD  ARG A  51       4.521 -20.321  21.430  1.00 43.46           C  
ATOM    306  NE  ARG A  51       4.577 -19.178  22.346  1.00 45.14           N  
ATOM    307  CZ  ARG A  51       5.121 -19.180  23.564  1.00 45.79           C  
ATOM    308  NH1 ARG A  51       5.720 -20.262  24.054  1.00 46.10           N  
ATOM    309  NH2 ARG A  51       5.083 -18.071  24.298  1.00 46.85           N  
ATOM    310  N   GLY A  52       4.868 -24.141  21.371  1.00 39.99           N  
ATOM    311  CA  GLY A  52       4.354 -24.669  22.642  1.00 40.21           C  
ATOM    312  C   GLY A  52       5.361 -25.501  23.418  1.00 40.08           C  
ATOM    313  O   GLY A  52       5.378 -25.473  24.652  1.00 39.90           O  
ATOM    314  N   LYS A  53       6.209 -26.230  22.691  1.00 39.90           N  
ATOM    315  CA  LYS A  53       7.272 -27.042  23.297  1.00 39.68           C  
ATOM    316  C   LYS A  53       8.509 -26.203  23.605  1.00 38.79           C  
ATOM    317  O   LYS A  53       9.401 -26.629  24.349  1.00 38.22           O  
ATOM    318  CB  LYS A  53       7.630 -28.212  22.380  1.00 39.96           C  
ATOM    319  CG  LYS A  53       6.415 -28.976  21.890  1.00 41.90           C  
ATOM    320  CD  LYS A  53       6.762 -30.371  21.402  1.00 44.36           C  
ATOM    321  CE  LYS A  53       6.887 -31.357  22.572  1.00 46.14           C  
ATOM    322  NZ  LYS A  53       7.284 -32.747  22.147  1.00 47.40           N1+
ATOM    323  N   CYS A  54       8.554 -24.999  23.038  1.00 38.09           N  
ATOM    324  CA  CYS A  54       9.675 -24.102  23.223  1.00 37.36           C  
ATOM    325  C   CYS A  54       9.433 -23.091  24.336  1.00 37.69           C  
ATOM    326  O   CYS A  54       8.286 -22.820  24.703  1.00 37.61           O  
ATOM    327  CB  CYS A  54       9.973 -23.364  21.907  1.00 37.38           C  
ATOM    328  SG  CYS A  54      10.653 -24.432  20.598  1.00 34.29           S  
ATOM    329  N   GLU A  55      10.520 -22.543  24.865  1.00 37.82           N  
ATOM    330  CA  GLU A  55      10.459 -21.405  25.773  1.00 38.69           C  
ATOM    331  C   GLU A  55      10.549 -20.111  24.957  1.00 39.19           C  
ATOM    332  O   GLU A  55      11.551 -19.861  24.282  1.00 38.75           O  
ATOM    333  CB  GLU A  55      11.601 -21.447  26.788  1.00 39.05           C  
ATOM    334  CG  GLU A  55      11.473 -22.546  27.835  1.00 40.56           C  
ATOM    335  CD  GLU A  55      10.348 -22.289  28.838  1.00 43.64           C  
ATOM    336  OE1 GLU A  55      10.132 -21.107  29.212  1.00 45.55           O  
ATOM    337  OE2 GLU A  55       9.689 -23.272  29.251  1.00 45.53           O  
ATOM    338  N   CYS A  56       9.498 -19.298  25.024  1.00 39.48           N  
ATOM    339  CA  CYS A  56       9.477 -18.003  24.345  1.00 40.03           C  
ATOM    340  C   CYS A  56      10.223 -16.980  25.194  1.00 39.50           C  
ATOM    341  O   CYS A  56       9.938 -16.823  26.385  1.00 39.34           O  
ATOM    342  CB  CYS A  56       8.034 -17.561  24.109  1.00 40.20           C  
ATOM    343  SG  CYS A  56       7.810 -16.063  23.083  1.00 43.41           S  
ATOM    344  N   ILE A  57      11.185 -16.304  24.571  1.00 39.18           N  
ATOM    345  CA  ILE A  57      12.070 -15.345  25.228  1.00 38.97           C  
ATOM    346  C   ILE A  57      11.699 -13.931  24.776  1.00 38.81           C  
ATOM    347  O   ILE A  57      11.422 -13.708  23.602  1.00 37.99           O  
ATOM    348  CB  ILE A  57      13.550 -15.648  24.861  1.00 39.27           C  
ATOM    349  CG1 ILE A  57      14.031 -16.911  25.585  1.00 40.23           C  
ATOM    350  CG2 ILE A  57      14.484 -14.479  25.176  1.00 39.64           C  
ATOM    351  CD1 ILE A  57      13.852 -16.871  27.076  1.00 41.37           C  
ATOM    352  N   ARG A  58      11.684 -12.988  25.714  1.00 38.66           N  
ATOM    353  CA  ARG A  58      11.380 -11.591  25.393  1.00 38.88           C  
ATOM    354  C   ARG A  58      12.608 -10.852  24.885  1.00 37.90           C  
ATOM    355  O   ARG A  58      13.655 -10.835  25.537  1.00 36.98           O  
ATOM    356  CB  ARG A  58      10.811 -10.855  26.613  1.00 39.22           C  
ATOM    357  CG  ARG A  58       9.336 -11.111  26.830  1.00 41.99           C  
ATOM    358  CD  ARG A  58       8.775 -10.165  27.883  1.00 45.83           C  
ATOM    359  NE  ARG A  58       7.397 -10.508  28.232  1.00 49.01           N  
ATOM    360  CZ  ARG A  58       7.042 -11.503  29.044  1.00 51.24           C  
ATOM    361  NH1 ARG A  58       7.963 -12.288  29.612  1.00 52.21           N  
ATOM    362  NH2 ARG A  58       5.751 -11.719  29.288  1.00 51.83           N  
ATOM    363  N   GLY A  59      12.460 -10.224  23.723  1.00 37.72           N  
ATOM    364  CA  GLY A  59      13.520  -9.422  23.140  1.00 37.23           C  
ATOM    365  C   GLY A  59      13.526  -7.987  23.640  1.00 36.94           C  
ATOM    366  O   GLY A  59      12.699  -7.600  24.477  1.00 36.52           O  
ATOM    367  N   ARG A  60      14.467  -7.211  23.110  1.00 36.31           N  
ATOM    368  CA  ARG A  60      14.638  -5.788  23.428  1.00 35.94           C  
ATOM    369  C   ARG A  60      15.532  -5.127  22.391  1.00 35.27           C  
ATOM    370  O   ARG A  60      16.178  -5.820  21.600  1.00 35.20           O  
ATOM    371  CB  ARG A  60      15.311  -5.636  24.783  1.00 36.06           C  
ATOM    372  CG  ARG A  60      16.648  -6.348  24.844  1.00 35.60           C  
ATOM    373  CD  ARG A  60      17.393  -6.045  26.091  1.00 36.33           C  
ATOM    374  NE  ARG A  60      18.671  -6.753  26.128  1.00 35.73           N  
ATOM    375  CZ  ARG A  60      19.808  -6.310  25.604  1.00 33.99           C  
ATOM    376  NH1 ARG A  60      19.872  -5.142  24.978  1.00 34.66           N  
ATOM    377  NH2 ARG A  60      20.898  -7.047  25.717  1.00 32.14           N  
ATOM    378  N   LYS A  61      15.603  -3.796  22.423  1.00 34.66           N  
ATOM    379  CA  LYS A  61      16.554  -3.052  21.607  1.00 34.14           C  
ATOM    380  C   LYS A  61      17.972  -3.315  22.079  1.00 33.67           C  
ATOM    381  O   LYS A  61      18.241  -3.315  23.283  1.00 33.01           O  
ATOM    382  CB  LYS A  61      16.324  -1.534  21.708  1.00 34.60           C  
ATOM    383  CG  LYS A  61      15.061  -1.008  21.086  1.00 35.54           C  
ATOM    384  CD  LYS A  61      14.893   0.479  21.428  1.00 37.97           C  
ATOM    385  CE  LYS A  61      13.845   1.142  20.560  1.00 39.93           C  
ATOM    386  NZ  LYS A  61      13.426   2.474  21.075  1.00 42.02           N1+
ATOM    387  N   ALA A  62      18.885  -3.511  21.136  1.00 32.44           N  
ATOM    388  CA  ALA A  62      20.294  -3.455  21.453  1.00 32.47           C  
ATOM    389  C   ALA A  62      20.603  -2.051  21.982  1.00 32.63           C  
ATOM    390  O   ALA A  62      19.976  -1.076  21.545  1.00 32.35           O  
ATOM    391  CB  ALA A  62      21.140  -3.756  20.218  1.00 32.27           C  
ATOM    392  N   THR A  63      21.545  -1.947  22.921  1.00 32.02           N  
ATOM    393  CA  THR A  63      22.049  -0.641  23.339  1.00 31.84           C  
ATOM    394  C   THR A  63      22.982  -0.118  22.259  1.00 31.80           C  
ATOM    395  O   THR A  63      23.482  -0.889  21.433  1.00 30.45           O  
ATOM    396  CB  THR A  63      22.791  -0.661  24.702  1.00 31.65           C  
ATOM    397  OG1 THR A  63      23.996  -1.437  24.614  1.00 30.99           O  
ATOM    398  CG2 THR A  63      21.900  -1.195  25.787  1.00 32.02           C  
ATOM    399  N   LEU A  64      23.196   1.194  22.251  1.00 31.78           N  
ATOM    400  CA  LEU A  64      24.164   1.802  21.341  1.00 32.24           C  
ATOM    401  C   LEU A  64      25.577   1.274  21.587  1.00 32.33           C  
ATOM    402  O   LEU A  64      26.333   1.084  20.642  1.00 32.01           O  
ATOM    403  CB  LEU A  64      24.134   3.335  21.445  1.00 32.89           C  
ATOM    404  CG  LEU A  64      23.243   4.103  20.465  1.00 34.52           C  
ATOM    405  CD1 LEU A  64      21.929   3.387  20.128  1.00 35.20           C  
ATOM    406  CD2 LEU A  64      22.989   5.523  21.021  1.00 34.41           C  
ATOM    407  N   GLU A  65      25.926   1.016  22.851  1.00 31.64           N  
ATOM    408  CA  GLU A  65      27.230   0.441  23.178  1.00 32.25           C  
ATOM    409  C   GLU A  65      27.393  -0.976  22.599  1.00 30.92           C  
ATOM    410  O   GLU A  65      28.443  -1.306  22.065  1.00 31.26           O  
ATOM    411  CB  GLU A  65      27.455   0.412  24.697  1.00 32.88           C  
ATOM    412  CG  GLU A  65      28.903   0.595  25.108  1.00 35.53           C  
ATOM    413  CD  GLU A  65      29.086   0.539  26.621  1.00 39.22           C  
ATOM    414  OE1 GLU A  65      28.490  -0.350  27.268  1.00 42.07           O  
ATOM    415  OE2 GLU A  65      29.825   1.387  27.161  1.00 43.56           O  
ATOM    416  N   GLU A  66      26.344  -1.784  22.699  1.00 30.64           N  
ATOM    417  CA  GLU A  66      26.344  -3.152  22.142  1.00 30.10           C  
ATOM    418  C   GLU A  66      26.576  -3.148  20.624  1.00 29.67           C  
ATOM    419  O   GLU A  66      27.411  -3.915  20.114  1.00 29.52           O  
ATOM    420  CB  GLU A  66      25.036  -3.878  22.484  1.00 29.90           C  
ATOM    421  CG  GLU A  66      24.955  -4.373  23.948  1.00 29.63           C  
ATOM    422  CD  GLU A  66      23.570  -4.843  24.360  1.00 30.36           C  
ATOM    423  OE1 GLU A  66      22.581  -4.560  23.662  1.00 30.11           O  
ATOM    424  OE2 GLU A  66      23.449  -5.507  25.412  1.00 31.51           O  
ATOM    425  N   LEU A  67      25.859  -2.275  19.910  1.00 28.88           N  
ATOM    426  CA  LEU A  67      26.020  -2.154  18.455  1.00 28.00           C  
ATOM    427  C   LEU A  67      27.445  -1.710  18.115  1.00 28.25           C  
ATOM    428  O   LEU A  67      27.998  -2.105  17.094  1.00 27.58           O  
ATOM    429  CB  LEU A  67      24.981  -1.176  17.861  1.00 27.56           C  
ATOM    430  CG  LEU A  67      23.498  -1.542  18.012  1.00 25.98           C  
ATOM    431  CD1 LEU A  67      22.547  -0.410  17.543  1.00 25.19           C  
ATOM    432  CD2 LEU A  67      23.170  -2.858  17.267  1.00 25.11           C  
ATOM    433  N   GLN A  68      28.060  -0.909  18.989  1.00 28.29           N  
ATOM    434  CA  GLN A  68      29.409  -0.420  18.743  1.00 28.64           C  
ATOM    435  C   GLN A  68      30.544  -1.444  18.983  1.00 28.19           C  
ATOM    436  O   GLN A  68      31.705  -1.143  18.718  1.00 28.77           O  
ATOM    437  CB  GLN A  68      29.658   0.870  19.539  1.00 29.40           C  
ATOM    438  CG  GLN A  68      28.896   2.068  18.987  1.00 31.11           C  
ATOM    439  CD  GLN A  68      28.973   3.276  19.901  1.00 33.87           C  
ATOM    440  OE1 GLN A  68      29.966   3.470  20.600  1.00 37.36           O  
ATOM    441  NE2 GLN A  68      27.921   4.086  19.906  1.00 34.71           N  
ATOM    442  N   THR A  69      30.217  -2.648  19.450  1.00 28.20           N  
ATOM    443  CA  THR A  69      31.201  -3.744  19.441  1.00 28.24           C  
ATOM    444  C   THR A  69      31.618  -4.100  17.997  1.00 27.94           C  
ATOM    445  O   THR A  69      32.709  -4.617  17.775  1.00 27.49           O  
ATOM    446  CB  THR A  69      30.698  -5.032  20.186  1.00 28.20           C  
ATOM    447  OG1 THR A  69      29.515  -5.555  19.570  1.00 29.02           O  
ATOM    448  CG2 THR A  69      30.411  -4.750  21.679  1.00 28.74           C  
ATOM    449  N   VAL A  70      30.734  -3.821  17.031  1.00 26.92           N  
ATOM    450  CA  VAL A  70      30.966  -4.149  15.621  1.00 26.46           C  
ATOM    451  C   VAL A  70      30.994  -2.906  14.720  1.00 26.77           C  
ATOM    452  O   VAL A  70      31.846  -2.793  13.834  1.00 27.62           O  
ATOM    453  CB  VAL A  70      29.870  -5.115  15.104  1.00 26.09           C  
ATOM    454  CG1 VAL A  70      29.931  -5.253  13.560  1.00 23.60           C  
ATOM    455  CG2 VAL A  70      29.981  -6.463  15.778  1.00 24.92           C  
ATOM    456  N   HIS A  71      30.069  -1.975  14.947  1.00 26.90           N  
ATOM    457  CA  HIS A  71      29.891  -0.836  14.049  1.00 26.74           C  
ATOM    458  C   HIS A  71      30.453   0.463  14.645  1.00 27.91           C  
ATOM    459  O   HIS A  71      30.569   0.605  15.870  1.00 28.55           O  
ATOM    460  CB  HIS A  71      28.411  -0.662  13.708  1.00 26.54           C  
ATOM    461  CG  HIS A  71      27.781  -1.893  13.135  1.00 24.41           C  
ATOM    462  ND1 HIS A  71      27.938  -2.255  11.814  1.00 23.94           N  
ATOM    463  CD2 HIS A  71      27.007  -2.848  13.701  1.00 23.63           C  
ATOM    464  CE1 HIS A  71      27.290  -3.389  11.594  1.00 23.31           C  
ATOM    465  NE2 HIS A  71      26.714  -3.767  12.721  1.00 22.85           N  
ATOM    466  N   SER A  72      30.799   1.404  13.774  1.00 28.57           N  
ATOM    467  CA  SER A  72      31.328   2.708  14.214  1.00 28.96           C  
ATOM    468  C   SER A  72      30.277   3.482  15.012  1.00 29.01           C  
ATOM    469  O   SER A  72      29.080   3.244  14.869  1.00 28.63           O  
ATOM    470  CB  SER A  72      31.797   3.548  13.028  1.00 29.28           C  
ATOM    471  OG  SER A  72      30.701   4.089  12.302  1.00 28.62           O  
ATOM    472  N   GLU A  73      30.732   4.403  15.866  1.00 29.29           N  
ATOM    473  CA  GLU A  73      29.808   5.285  16.576  1.00 29.70           C  
ATOM    474  C   GLU A  73      28.903   6.065  15.611  1.00 28.78           C  
ATOM    475  O   GLU A  73      27.708   6.161  15.833  1.00 28.55           O  
ATOM    476  CB  GLU A  73      30.565   6.263  17.479  1.00 30.21           C  
ATOM    477  CG  GLU A  73      29.624   7.047  18.394  1.00 32.58           C  
ATOM    478  CD  GLU A  73      30.347   7.991  19.334  1.00 35.59           C  
ATOM    479  OE1 GLU A  73      29.663   8.594  20.190  1.00 38.65           O  
ATOM    480  OE2 GLU A  73      31.588   8.116  19.227  1.00 37.86           O  
ATOM    481  N   ALA A  74      29.488   6.603  14.544  1.00 28.60           N  
ATOM    482  CA  ALA A  74      28.750   7.412  13.561  1.00 28.73           C  
ATOM    483  C   ALA A  74      27.618   6.594  12.895  1.00 28.26           C  
ATOM    484  O   ALA A  74      26.465   7.050  12.782  1.00 28.93           O  
ATOM    485  CB  ALA A  74      29.725   7.956  12.521  1.00 28.81           C  
ATOM    486  N   HIS A  75      27.954   5.372  12.484  1.00 27.54           N  
ATOM    487  CA  HIS A  75      26.974   4.441  11.911  1.00 26.70           C  
ATOM    488  C   HIS A  75      25.818   4.179  12.865  1.00 26.34           C  
ATOM    489  O   HIS A  75      24.647   4.226  12.487  1.00 25.16           O  
ATOM    490  CB  HIS A  75      27.647   3.112  11.546  1.00 26.67           C  
ATOM    491  CG  HIS A  75      26.699   2.104  10.966  1.00 24.41           C  
ATOM    492  ND1 HIS A  75      26.307   2.128   9.645  1.00 26.09           N  
ATOM    493  CD2 HIS A  75      26.056   1.053  11.528  1.00 25.78           C  
ATOM    494  CE1 HIS A  75      25.477   1.125   9.414  1.00 24.14           C  
ATOM    495  NE2 HIS A  75      25.298   0.465  10.543  1.00 24.66           N  
ATOM    496  N   THR A  76      26.166   3.911  14.122  1.00 26.24           N  
ATOM    497  CA  THR A  76      25.191   3.570  15.143  1.00 26.29           C  
ATOM    498  C   THR A  76      24.233   4.744  15.456  1.00 26.43           C  
ATOM    499  O   THR A  76      23.035   4.545  15.586  1.00 25.30           O  
ATOM    500  CB  THR A  76      25.925   3.058  16.411  1.00 26.86           C  
ATOM    501  OG1 THR A  76      26.652   1.858  16.069  1.00 26.41           O  
ATOM    502  CG2 THR A  76      24.947   2.745  17.526  1.00 27.70           C  
ATOM    503  N   LEU A  77      24.768   5.957  15.552  1.00 27.35           N  
ATOM    504  CA  LEU A  77      23.931   7.134  15.850  1.00 28.50           C  
ATOM    505  C   LEU A  77      23.003   7.505  14.678  1.00 28.86           C  
ATOM    506  O   LEU A  77      21.838   7.860  14.884  1.00 29.54           O  
ATOM    507  CB  LEU A  77      24.814   8.313  16.272  1.00 28.91           C  
ATOM    508  CG  LEU A  77      25.695   8.040  17.495  1.00 29.71           C  
ATOM    509  CD1 LEU A  77      26.637   9.207  17.792  1.00 31.82           C  
ATOM    510  CD2 LEU A  77      24.844   7.697  18.705  1.00 32.53           C  
ATOM    511  N   LEU A  78      23.506   7.384  13.453  1.00 28.85           N  
ATOM    512  CA  LEU A  78      22.710   7.689  12.260  1.00 28.87           C  
ATOM    513  C   LEU A  78      21.524   6.735  12.111  1.00 28.62           C  
ATOM    514  O   LEU A  78      20.372   7.169  12.071  1.00 28.64           O  
ATOM    515  CB  LEU A  78      23.577   7.646  10.999  1.00 29.27           C  
ATOM    516  CG  LEU A  78      23.134   8.540   9.820  1.00 30.34           C  
ATOM    517  CD1 LEU A  78      23.542   7.919   8.493  1.00 30.98           C  
ATOM    518  CD2 LEU A  78      21.639   8.908   9.842  1.00 30.24           C  
ATOM    519  N   TYR A  79      21.805   5.432  12.054  1.00 27.62           N  
ATOM    520  CA  TYR A  79      20.771   4.425  11.810  1.00 27.20           C  
ATOM    521  C   TYR A  79      20.068   3.886  13.046  1.00 27.56           C  
ATOM    522  O   TYR A  79      18.998   3.298  12.919  1.00 26.07           O  
ATOM    523  CB  TYR A  79      21.368   3.249  11.022  1.00 26.63           C  
ATOM    524  CG  TYR A  79      21.877   3.661   9.666  1.00 25.26           C  
ATOM    525  CD1 TYR A  79      23.230   3.902   9.447  1.00 24.75           C  
ATOM    526  CD2 TYR A  79      21.000   3.833   8.602  1.00 25.35           C  
ATOM    527  CE1 TYR A  79      23.702   4.290   8.189  1.00 25.68           C  
ATOM    528  CE2 TYR A  79      21.460   4.234   7.346  1.00 25.06           C  
ATOM    529  CZ  TYR A  79      22.808   4.454   7.145  1.00 24.98           C  
ATOM    530  OH  TYR A  79      23.256   4.845   5.898  1.00 25.61           O  
ATOM    531  N   GLY A  80      20.667   4.069  14.225  1.00 29.23           N  
ATOM    532  CA  GLY A  80      20.147   3.464  15.455  1.00 30.99           C  
ATOM    533  C   GLY A  80      19.226   4.315  16.318  1.00 32.96           C  
ATOM    534  O   GLY A  80      18.603   3.798  17.254  1.00 33.29           O  
ATOM    535  N   THR A  81      19.117   5.604  16.008  1.00 34.73           N  
ATOM    536  CA  THR A  81      18.337   6.531  16.839  1.00 36.45           C  
ATOM    537  C   THR A  81      17.145   7.111  16.062  1.00 37.82           C  
ATOM    538  O   THR A  81      17.210   7.278  14.834  1.00 37.40           O  
ATOM    539  CB  THR A  81      19.236   7.666  17.391  1.00 36.80           C  
ATOM    540  OG1 THR A  81      19.809   8.409  16.315  1.00 37.37           O  
ATOM    541  CG2 THR A  81      20.365   7.105  18.230  1.00 37.31           C  
ATOM    542  N   ASN A  82      16.059   7.406  16.776  1.00 39.09           N  
ATOM    543  CA  ASN A  82      14.849   7.957  16.152  1.00 40.62           C  
ATOM    544  C   ASN A  82      15.139   9.349  15.595  1.00 41.44           C  
ATOM    545  O   ASN A  82      15.544  10.233  16.350  1.00 41.48           O  
ATOM    546  CB  ASN A  82      13.701   8.035  17.160  1.00 40.93           C  
ATOM    547  CG  ASN A  82      12.367   8.391  16.512  1.00 42.30           C  
ATOM    548  OD1 ASN A  82      12.297   9.236  15.609  1.00 42.95           O  
ATOM    549  ND2 ASN A  82      11.296   7.745  16.975  1.00 43.11           N  
ATOM    550  N   PRO A  83      14.953   9.547  14.275  1.00 42.66           N  
ATOM    551  CA  PRO A  83      15.326  10.845  13.689  1.00 43.75           C  
ATOM    552  C   PRO A  83      14.530  12.036  14.239  1.00 45.01           C  
ATOM    553  O   PRO A  83      15.066  13.146  14.320  1.00 44.97           O  
ATOM    554  CB  PRO A  83      15.078  10.652  12.184  1.00 43.59           C  
ATOM    555  CG  PRO A  83      14.161   9.495  12.073  1.00 43.13           C  
ATOM    556  CD  PRO A  83      14.422   8.613  13.264  1.00 42.66           C  
ATOM    557  N   LEU A  84      13.280  11.797  14.633  1.00 46.68           N  
ATOM    558  CA  LEU A  84      12.408  12.857  15.152  1.00 48.05           C  
ATOM    559  C   LEU A  84      12.956  13.511  16.437  1.00 49.34           C  
ATOM    560  O   LEU A  84      12.684  14.687  16.710  1.00 49.75           O  
ATOM    561  CB  LEU A  84      10.992  12.315  15.380  1.00 48.10           C  
ATOM    562  CG  LEU A  84      10.306  11.696  14.154  1.00 48.18           C  
ATOM    563  CD1 LEU A  84       8.900  11.233  14.501  1.00 48.63           C  
ATOM    564  CD2 LEU A  84      10.280  12.667  12.978  1.00 48.35           C  
ATOM    565  N   ASN A  85      13.739  12.757  17.210  1.00 50.69           N  
ATOM    566  CA  ASN A  85      14.396  13.292  18.409  1.00 51.74           C  
ATOM    567  C   ASN A  85      15.346  14.475  18.119  1.00 52.38           C  
ATOM    568  O   ASN A  85      15.563  15.326  18.984  1.00 52.46           O  
ATOM    569  CB  ASN A  85      15.152  12.174  19.148  1.00 51.96           C  
ATOM    570  CG  ASN A  85      14.217  11.186  19.855  1.00 52.84           C  
ATOM    571  OD1 ASN A  85      13.147  10.838  19.347  1.00 53.70           O  
ATOM    572  ND2 ASN A  85      14.632  10.724  21.033  1.00 54.74           N  
ATOM    573  N   ARG A  86      15.894  14.526  16.904  1.00 52.99           N  
ATOM    574  CA  ARG A  86      16.806  15.604  16.489  1.00 53.64           C  
ATOM    575  C   ARG A  86      16.057  16.853  16.003  1.00 53.76           C  
ATOM    576  O   ARG A  86      16.667  17.906  15.787  1.00 53.92           O  
ATOM    577  CB  ARG A  86      17.724  15.104  15.361  1.00 53.71           C  
ATOM    578  CG  ARG A  86      19.176  15.553  15.492  1.00 54.46           C  
ATOM    579  CD  ARG A  86      20.113  14.822  14.520  1.00 55.18           C  
ATOM    580  NE  ARG A  86      19.985  13.363  14.586  1.00 55.03           N  
ATOM    581  CZ  ARG A  86      20.837  12.504  14.027  1.00 55.08           C  
ATOM    582  NH1 ARG A  86      21.912  12.935  13.369  1.00 55.30           N  
ATOM    583  NH2 ARG A  86      20.615  11.200  14.138  1.00 54.15           N  
ATOM    584  N   GLN A  87      14.743  16.722  15.827  1.00 53.98           N  
ATOM    585  CA  GLN A  87      13.920  17.738  15.186  1.00 54.30           C  
ATOM    586  C   GLN A  87      12.943  18.330  16.200  1.00 54.64           C  
ATOM    587  O   GLN A  87      13.180  19.400  16.767  1.00 55.36           O  
ATOM    588  CB  GLN A  87      13.149  17.111  14.015  1.00 54.18           C  
ATOM    589  CG  GLN A  87      13.998  16.200  13.116  1.00 53.77           C  
ATOM    590  CD  GLN A  87      13.178  15.399  12.113  1.00 52.93           C  
ATOM    591  OE1 GLN A  87      11.961  15.558  12.009  1.00 52.09           O  
ATOM    592  NE2 GLN A  87      13.854  14.535  11.357  1.00 52.15           N  
ATOM    593  N   LYS A  92       2.036  19.779  15.676  1.00 62.20           N  
ATOM    594  CA  LYS A  92       1.414  20.078  14.384  1.00 62.23           C  
ATOM    595  C   LYS A  92       2.203  19.444  13.237  1.00 62.11           C  
ATOM    596  O   LYS A  92       1.644  18.704  12.428  1.00 61.95           O  
ATOM    597  CB  LYS A  92       1.296  21.595  14.195  1.00 62.30           C  
ATOM    598  CG  LYS A  92       0.353  22.035  13.070  1.00 62.47           C  
ATOM    599  CD  LYS A  92       1.096  22.359  11.776  1.00 62.78           C  
ATOM    600  CE  LYS A  92       0.242  23.205  10.831  1.00 62.79           C  
ATOM    601  NZ  LYS A  92      -0.884  22.441  10.220  1.00 62.78           N1+
ATOM    602  N   LYS A  93       3.499  19.742  13.175  1.00 62.08           N  
ATOM    603  CA  LYS A  93       4.408  19.047  12.260  1.00 62.04           C  
ATOM    604  C   LYS A  93       4.784  17.669  12.820  1.00 62.00           C  
ATOM    605  O   LYS A  93       5.109  16.755  12.058  1.00 61.98           O  
ATOM    606  CB  LYS A  93       5.651  19.881  12.001  1.00 61.99           C  
ATOM    607  N   LEU A  94       4.739  17.525  14.147  1.00 61.89           N  
ATOM    608  CA  LEU A  94       4.932  16.223  14.794  1.00 61.87           C  
ATOM    609  C   LEU A  94       3.747  15.308  14.509  1.00 61.70           C  
ATOM    610  O   LEU A  94       3.927  14.148  14.138  1.00 61.74           O  
ATOM    611  CB  LEU A  94       5.110  16.377  16.309  1.00 61.92           C  
ATOM    612  CG  LEU A  94       5.548  15.117  17.069  1.00 62.10           C  
ATOM    613  CD1 LEU A  94       6.940  14.675  16.631  1.00 62.20           C  
ATOM    614  CD2 LEU A  94       5.508  15.347  18.575  1.00 62.37           C  
ATOM    615  N   LEU A  95       2.540  15.841  14.689  1.00 61.44           N  
ATOM    616  CA  LEU A  95       1.307  15.105  14.393  1.00 61.23           C  
ATOM    617  C   LEU A  95       1.216  14.749  12.900  1.00 60.93           C  
ATOM    618  O   LEU A  95       0.749  13.664  12.542  1.00 60.72           O  
ATOM    619  CB  LEU A  95       0.082  15.924  14.826  1.00 61.27           C  
ATOM    620  CG  LEU A  95      -1.242  15.175  15.013  1.00 61.54           C  
ATOM    621  CD1 LEU A  95      -1.174  14.239  16.214  1.00 61.44           C  
ATOM    622  CD2 LEU A  95      -2.400  16.163  15.168  1.00 61.24           C  
ATOM    623  N   GLY A  96       1.671  15.663  12.041  1.00 60.63           N  
ATOM    624  CA  GLY A  96       1.740  15.417  10.598  1.00 60.44           C  
ATOM    625  C   GLY A  96       2.792  14.386  10.203  1.00 60.29           C  
ATOM    626  O   GLY A  96       2.568  13.575   9.296  1.00 60.13           O  
ATOM    627  N   SER A  97       3.943  14.422  10.872  1.00 60.12           N  
ATOM    628  CA  SER A  97       4.996  13.421  10.653  1.00 60.11           C  
ATOM    629  C   SER A  97       4.526  12.033  11.075  1.00 59.95           C  
ATOM    630  O   SER A  97       4.700  11.066  10.335  1.00 59.91           O  
ATOM    631  CB  SER A  97       6.282  13.782  11.408  1.00 60.06           C  
ATOM    632  OG  SER A  97       7.081  14.675  10.655  1.00 60.27           O  
ATOM    633  N   LEU A  98       3.936  11.946  12.265  1.00 59.87           N  
ATOM    634  CA  LEU A  98       3.396  10.683  12.775  1.00 59.83           C  
ATOM    635  C   LEU A  98       2.289  10.146  11.874  1.00 59.78           C  
ATOM    636  O   LEU A  98       2.242   8.948  11.603  1.00 59.81           O  
ATOM    637  CB  LEU A  98       2.866  10.847  14.207  1.00 59.81           C  
ATOM    638  CG  LEU A  98       3.904  11.124  15.302  1.00 60.11           C  
ATOM    639  CD1 LEU A  98       3.215  11.346  16.644  1.00 60.25           C  
ATOM    640  CD2 LEU A  98       4.929   9.999  15.404  1.00 60.15           C  
ATOM    641  N   ALA A  99       1.413  11.035  11.406  1.00 59.64           N  
ATOM    642  CA  ALA A  99       0.279  10.648  10.563  1.00 59.56           C  
ATOM    643  C   ALA A  99       0.701   9.861   9.321  1.00 59.50           C  
ATOM    644  O   ALA A  99       0.179   8.776   9.073  1.00 59.65           O  
ATOM    645  CB  ALA A  99      -0.530  11.879  10.154  1.00 59.48           C  
ATOM    646  N   SER A 100       1.650  10.397   8.555  1.00 59.32           N  
ATOM    647  CA  SER A 100       2.042   9.785   7.272  1.00 59.22           C  
ATOM    648  C   SER A 100       3.000   8.586   7.389  1.00 58.94           C  
ATOM    649  O   SER A 100       3.253   7.899   6.396  1.00 58.61           O  
ATOM    650  CB  SER A 100       2.609  10.838   6.310  1.00 59.24           C  
ATOM    651  OG  SER A 100       3.721  10.331   5.590  1.00 59.75           O  
ATOM    652  N   VAL A 101       3.531   8.340   8.584  1.00 58.88           N  
ATOM    653  CA  VAL A 101       4.239   7.080   8.855  1.00 58.88           C  
ATOM    654  C   VAL A 101       3.295   5.895   8.610  1.00 58.98           C  
ATOM    655  O   VAL A 101       3.723   4.854   8.102  1.00 58.82           O  
ATOM    656  CB  VAL A 101       4.804   7.022  10.307  1.00 58.76           C  
ATOM    657  CG1 VAL A 101       5.395   5.647  10.619  1.00 58.57           C  
ATOM    658  CG2 VAL A 101       5.850   8.109  10.520  1.00 58.77           C  
ATOM    659  N   PHE A 102       2.013   6.076   8.938  1.00 59.11           N  
ATOM    660  CA  PHE A 102       1.022   4.996   8.868  1.00 59.41           C  
ATOM    661  C   PHE A 102       0.086   5.064   7.657  1.00 59.72           C  
ATOM    662  O   PHE A 102      -0.127   6.127   7.076  1.00 59.70           O  
ATOM    663  CB  PHE A 102       0.192   4.977  10.149  1.00 59.37           C  
ATOM    664  CG  PHE A 102       1.009   4.763  11.388  1.00 59.05           C  
ATOM    665  CD1 PHE A 102       1.454   5.845  12.136  1.00 58.88           C  
ATOM    666  CD2 PHE A 102       1.347   3.479  11.797  1.00 58.87           C  
ATOM    667  CE1 PHE A 102       2.215   5.655  13.283  1.00 58.98           C  
ATOM    668  CE2 PHE A 102       2.106   3.278  12.938  1.00 58.95           C  
ATOM    669  CZ  PHE A 102       2.543   4.369  13.685  1.00 59.13           C  
ATOM    670  N   VAL A 103      -0.460   3.906   7.290  1.00 60.15           N  
ATOM    671  CA  VAL A 103      -1.461   3.791   6.227  1.00 60.52           C  
ATOM    672  C   VAL A 103      -2.483   2.708   6.591  1.00 60.97           C  
ATOM    673  O   VAL A 103      -2.121   1.664   7.140  1.00 61.08           O  
ATOM    674  CB  VAL A 103      -0.815   3.450   4.863  1.00 60.51           C  
ATOM    675  CG1 VAL A 103      -0.169   2.061   4.889  1.00 60.30           C  
ATOM    676  CG2 VAL A 103      -1.846   3.540   3.746  1.00 60.67           C  
ATOM    677  N   ARG A 104      -3.754   2.962   6.290  1.00 61.34           N  
ATOM    678  CA  ARG A 104      -4.816   1.998   6.572  1.00 61.59           C  
ATOM    679  C   ARG A 104      -4.894   0.995   5.422  1.00 61.50           C  
ATOM    680  O   ARG A 104      -4.829   1.380   4.256  1.00 61.53           O  
ATOM    681  CB  ARG A 104      -6.150   2.719   6.775  1.00 61.88           C  
ATOM    682  CG  ARG A 104      -7.205   1.890   7.504  1.00 62.72           C  
ATOM    683  CD  ARG A 104      -8.244   2.783   8.166  1.00 63.82           C  
ATOM    684  NE  ARG A 104      -7.735   3.419   9.384  1.00 64.97           N  
ATOM    685  CZ  ARG A 104      -8.339   4.415  10.036  1.00 65.78           C  
ATOM    686  NH1 ARG A 104      -9.491   4.922   9.599  1.00 65.97           N  
ATOM    687  NH2 ARG A 104      -7.784   4.913  11.137  1.00 66.38           N  
ATOM    688  N   LEU A 105      -5.028  -0.287   5.760  1.00 61.42           N  
ATOM    689  CA  LEU A 105      -4.888  -1.383   4.790  1.00 61.35           C  
ATOM    690  C   LEU A 105      -6.233  -2.051   4.467  1.00 61.24           C  
ATOM    691  O   LEU A 105      -7.186  -1.923   5.243  1.00 61.25           O  
ATOM    692  CB  LEU A 105      -3.903  -2.427   5.339  1.00 61.40           C  
ATOM    693  CG  LEU A 105      -2.426  -2.020   5.402  1.00 61.50           C  
ATOM    694  CD1 LEU A 105      -1.604  -3.127   6.044  1.00 61.43           C  
ATOM    695  CD2 LEU A 105      -1.878  -1.680   4.022  1.00 61.21           C  
ATOM    696  N   PRO A 106      -6.315  -2.769   3.322  1.00 61.06           N  
ATOM    697  CA  PRO A 106      -7.562  -3.446   2.909  1.00 60.94           C  
ATOM    698  C   PRO A 106      -8.123  -4.509   3.878  1.00 60.64           C  
ATOM    699  O   PRO A 106      -9.247  -4.976   3.686  1.00 60.76           O  
ATOM    700  CB  PRO A 106      -7.193  -4.088   1.559  1.00 60.94           C  
ATOM    701  CG  PRO A 106      -5.718  -4.109   1.513  1.00 61.10           C  
ATOM    702  CD  PRO A 106      -5.248  -2.947   2.319  1.00 61.06           C  
ATOM    703  N   CYS A 107      -7.352  -4.889   4.893  1.00 60.07           N  
ATOM    704  CA  CYS A 107      -7.841  -5.768   5.953  1.00 59.58           C  
ATOM    705  C   CYS A 107      -8.551  -4.984   7.064  1.00 58.99           C  
ATOM    706  O   CYS A 107      -9.161  -5.582   7.953  1.00 59.04           O  
ATOM    707  CB  CYS A 107      -6.671  -6.549   6.550  1.00 59.63           C  
ATOM    708  SG  CYS A 107      -5.353  -5.482   7.199  1.00 59.76           S  
ATOM    709  N   GLY A 108      -8.472  -3.655   7.013  1.00 58.33           N  
ATOM    710  CA  GLY A 108      -8.996  -2.798   8.079  1.00 57.78           C  
ATOM    711  C   GLY A 108      -7.974  -2.500   9.166  1.00 57.26           C  
ATOM    712  O   GLY A 108      -8.286  -1.823  10.152  1.00 57.38           O  
ATOM    713  N   GLY A 109      -6.755  -3.010   8.995  1.00 56.35           N  
ATOM    714  CA  GLY A 109      -5.658  -2.737   9.921  1.00 55.66           C  
ATOM    715  C   GLY A 109      -4.786  -1.592   9.435  1.00 54.84           C  
ATOM    716  O   GLY A 109      -4.972  -1.078   8.328  1.00 54.95           O  
ATOM    717  N   VAL A 110      -3.835  -1.190  10.273  1.00 53.69           N  
ATOM    718  CA  VAL A 110      -2.896  -0.132   9.927  1.00 52.53           C  
ATOM    719  C   VAL A 110      -1.472  -0.688   9.896  1.00 51.29           C  
ATOM    720  O   VAL A 110      -1.150  -1.645  10.607  1.00 51.08           O  
ATOM    721  CB  VAL A 110      -2.977   1.046  10.926  1.00 52.64           C  
ATOM    722  CG1 VAL A 110      -2.304   0.693  12.250  1.00 52.69           C  
ATOM    723  CG2 VAL A 110      -2.356   2.297  10.325  1.00 52.84           C  
ATOM    724  N   GLY A 111      -0.629  -0.085   9.063  1.00 49.59           N  
ATOM    725  CA  GLY A 111       0.782  -0.440   9.011  1.00 48.35           C  
ATOM    726  C   GLY A 111       1.678   0.739   8.680  1.00 47.21           C  
ATOM    727  O   GLY A 111       1.201   1.817   8.307  1.00 46.64           O  
ATOM    728  N   VAL A 112       2.983   0.526   8.839  1.00 45.79           N  
ATOM    729  CA  VAL A 112       3.991   1.457   8.342  1.00 44.85           C  
ATOM    730  C   VAL A 112       3.903   1.496   6.821  1.00 44.36           C  
ATOM    731  O   VAL A 112       3.948   0.453   6.161  1.00 43.74           O  
ATOM    732  CB  VAL A 112       5.422   1.044   8.766  1.00 44.65           C  
ATOM    733  CG1 VAL A 112       6.470   1.940   8.098  1.00 44.50           C  
ATOM    734  CG2 VAL A 112       5.563   1.097  10.275  1.00 43.50           C  
ATOM    735  N   ASP A 113       3.772   2.708   6.278  1.00 44.08           N  
ATOM    736  CA  ASP A 113       3.596   2.919   4.842  1.00 43.93           C  
ATOM    737  C   ASP A 113       4.905   2.660   4.083  1.00 44.00           C  
ATOM    738  O   ASP A 113       5.886   3.395   4.225  1.00 43.65           O  
ATOM    739  CB  ASP A 113       3.077   4.346   4.595  1.00 43.83           C  
ATOM    740  CG  ASP A 113       2.558   4.558   3.179  1.00 43.74           C  
ATOM    741  OD1 ASP A 113       3.019   3.873   2.241  1.00 40.42           O  
ATOM    742  OD2 ASP A 113       1.690   5.444   3.013  1.00 44.22           O  
ATOM    743  N   SER A 114       4.906   1.605   3.275  1.00 44.29           N  
ATOM    744  CA  SER A 114       6.097   1.174   2.540  1.00 44.77           C  
ATOM    745  C   SER A 114       6.478   2.104   1.381  1.00 44.85           C  
ATOM    746  O   SER A 114       7.604   2.040   0.882  1.00 44.45           O  
ATOM    747  CB  SER A 114       5.883  -0.231   1.996  1.00 44.73           C  
ATOM    748  OG  SER A 114       4.711  -0.254   1.209  1.00 46.03           O  
ATOM    749  N   ASP A 115       5.541   2.951   0.953  1.00 45.17           N  
ATOM    750  CA  ASP A 115       5.794   3.908  -0.132  1.00 45.55           C  
ATOM    751  C   ASP A 115       6.501   5.183   0.341  1.00 45.04           C  
ATOM    752  O   ASP A 115       6.912   5.996  -0.492  1.00 45.49           O  
ATOM    753  CB  ASP A 115       4.482   4.280  -0.836  1.00 45.96           C  
ATOM    754  CG  ASP A 115       4.005   3.201  -1.794  1.00 47.64           C  
ATOM    755  OD1 ASP A 115       4.485   3.173  -2.953  1.00 50.05           O  
ATOM    756  OD2 ASP A 115       3.143   2.386  -1.390  1.00 50.86           O  
ATOM    757  N   THR A 116       6.645   5.357   1.658  1.00 44.27           N  
ATOM    758  CA  THR A 116       7.207   6.583   2.233  1.00 43.39           C  
ATOM    759  C   THR A 116       8.685   6.458   2.608  1.00 42.89           C  
ATOM    760  O   THR A 116       9.284   5.371   2.535  1.00 42.43           O  
ATOM    761  CB  THR A 116       6.437   7.009   3.501  1.00 43.59           C  
ATOM    762  OG1 THR A 116       6.708   6.083   4.563  1.00 43.40           O  
ATOM    763  CG2 THR A 116       4.932   7.073   3.234  1.00 43.84           C  
ATOM    764  N   ILE A 117       9.254   7.585   3.034  1.00 41.77           N  
ATOM    765  CA  ILE A 117      10.628   7.637   3.535  1.00 41.55           C  
ATOM    766  C   ILE A 117      10.803   6.849   4.860  1.00 40.48           C  
ATOM    767  O   ILE A 117      11.914   6.458   5.222  1.00 40.22           O  
ATOM    768  CB  ILE A 117      11.095   9.122   3.701  1.00 41.60           C  
ATOM    769  CG1 ILE A 117      12.575   9.206   4.083  1.00 42.53           C  
ATOM    770  CG2 ILE A 117      10.232   9.861   4.725  1.00 42.28           C  
ATOM    771  CD1 ILE A 117      13.479   8.281   3.262  1.00 44.03           C  
ATOM    772  N   TRP A 118       9.701   6.599   5.560  1.00 39.31           N  
ATOM    773  CA  TRP A 118       9.739   5.846   6.815  1.00 38.63           C  
ATOM    774  C   TRP A 118       9.972   4.338   6.643  1.00 37.29           C  
ATOM    775  O   TRP A 118      10.182   3.643   7.634  1.00 36.96           O  
ATOM    776  CB  TRP A 118       8.441   6.063   7.596  1.00 39.20           C  
ATOM    777  CG  TRP A 118       8.115   7.504   7.754  1.00 40.67           C  
ATOM    778  CD1 TRP A 118       7.092   8.184   7.156  1.00 42.04           C  
ATOM    779  CD2 TRP A 118       8.836   8.461   8.536  1.00 42.49           C  
ATOM    780  NE1 TRP A 118       7.122   9.503   7.534  1.00 42.68           N  
ATOM    781  CE2 TRP A 118       8.180   9.703   8.382  1.00 42.66           C  
ATOM    782  CE3 TRP A 118       9.961   8.388   9.365  1.00 43.09           C  
ATOM    783  CZ2 TRP A 118       8.618  10.866   9.017  1.00 43.27           C  
ATOM    784  CZ3 TRP A 118      10.397   9.544   9.999  1.00 43.83           C  
ATOM    785  CH2 TRP A 118       9.725  10.771   9.818  1.00 43.80           C  
ATOM    786  N   ASN A 119       9.926   3.832   5.411  1.00 35.88           N  
ATOM    787  CA  ASN A 119      10.124   2.399   5.159  1.00 35.31           C  
ATOM    788  C   ASN A 119      11.521   1.982   5.652  1.00 33.96           C  
ATOM    789  O   ASN A 119      11.641   1.093   6.495  1.00 33.69           O  
ATOM    790  CB  ASN A 119       9.906   2.076   3.668  1.00 35.79           C  
ATOM    791  CG  ASN A 119       9.958   0.572   3.360  1.00 37.47           C  
ATOM    792  OD1 ASN A 119      10.552  -0.209   4.095  1.00 43.04           O  
ATOM    793  ND2 ASN A 119       9.352   0.175   2.245  1.00 40.02           N  
ATOM    794  N   GLU A 120      12.557   2.669   5.173  1.00 31.94           N  
ATOM    795  CA  GLU A 120      13.945   2.381   5.562  1.00 31.09           C  
ATOM    796  C   GLU A 120      14.275   2.809   6.994  1.00 29.40           C  
ATOM    797  O   GLU A 120      15.117   2.192   7.643  1.00 28.57           O  
ATOM    798  CB  GLU A 120      14.936   3.033   4.584  1.00 31.88           C  
ATOM    799  CG  GLU A 120      15.032   2.345   3.213  1.00 33.96           C  
ATOM    800  CD  GLU A 120      13.762   2.447   2.373  1.00 38.36           C  
ATOM    801  OE1 GLU A 120      13.100   3.514   2.374  1.00 39.74           O  
ATOM    802  OE2 GLU A 120      13.433   1.452   1.688  1.00 43.52           O  
ATOM    803  N   VAL A 121      13.629   3.865   7.493  1.00 28.02           N  
ATOM    804  CA  VAL A 121      13.819   4.281   8.886  1.00 27.10           C  
ATOM    805  C   VAL A 121      13.319   3.183   9.841  1.00 26.47           C  
ATOM    806  O   VAL A 121      13.999   2.816  10.799  1.00 25.93           O  
ATOM    807  CB  VAL A 121      13.083   5.601   9.203  1.00 27.25           C  
ATOM    808  CG1 VAL A 121      13.161   5.913  10.684  1.00 27.17           C  
ATOM    809  CG2 VAL A 121      13.675   6.755   8.363  1.00 27.33           C  
ATOM    810  N   HIS A 122      12.129   2.680   9.556  1.00 25.60           N  
ATOM    811  CA  HIS A 122      11.524   1.623  10.355  1.00 25.97           C  
ATOM    812  C   HIS A 122      12.318   0.324  10.277  1.00 25.36           C  
ATOM    813  O   HIS A 122      12.479  -0.373  11.294  1.00 25.06           O  
ATOM    814  CB  HIS A 122      10.099   1.366   9.905  1.00 26.25           C  
ATOM    815  CG  HIS A 122       9.461   0.207  10.598  1.00 27.54           C  
ATOM    816  ND1 HIS A 122       8.914   0.307  11.856  1.00 31.69           N  
ATOM    817  CD2 HIS A 122       9.313  -1.084  10.223  1.00 28.31           C  
ATOM    818  CE1 HIS A 122       8.440  -0.873  12.220  1.00 30.47           C  
ATOM    819  NE2 HIS A 122       8.658  -1.731  11.241  1.00 31.51           N  
ATOM    820  N   SER A 123      12.799  -0.007   9.074  1.00 25.02           N  
ATOM    821  CA  SER A 123      13.648  -1.197   8.893  1.00 24.33           C  
ATOM    822  C   SER A 123      14.935  -1.114   9.742  1.00 24.33           C  
ATOM    823  O   SER A 123      15.325  -2.105  10.382  1.00 23.77           O  
ATOM    824  CB  SER A 123      13.947  -1.431   7.415  1.00 24.64           C  
ATOM    825  OG  SER A 123      12.756  -1.797   6.709  1.00 24.60           O  
ATOM    826  N   ALA A 124      15.567   0.059   9.797  1.00 23.48           N  
ATOM    827  CA  ALA A 124      16.739   0.283  10.668  1.00 23.85           C  
ATOM    828  C   ALA A 124      16.394   0.167  12.170  1.00 24.00           C  
ATOM    829  O   ALA A 124      17.210  -0.311  12.977  1.00 24.50           O  
ATOM    830  CB  ALA A 124      17.380   1.630  10.382  1.00 23.26           C  
ATOM    831  N   GLY A 125      15.196   0.616  12.544  1.00 25.03           N  
ATOM    832  CA  GLY A 125      14.704   0.447  13.916  1.00 24.80           C  
ATOM    833  C   GLY A 125      14.424  -1.022  14.223  1.00 24.98           C  
ATOM    834  O   GLY A 125      14.803  -1.530  15.287  1.00 25.33           O  
ATOM    835  N   ALA A 126      13.785  -1.707  13.279  1.00 24.53           N  
ATOM    836  CA  ALA A 126      13.595  -3.155  13.327  1.00 24.34           C  
ATOM    837  C   ALA A 126      14.924  -3.894  13.525  1.00 24.44           C  
ATOM    838  O   ALA A 126      14.982  -4.818  14.337  1.00 23.96           O  
ATOM    839  CB  ALA A 126      12.895  -3.640  12.076  1.00 23.66           C  
ATOM    840  N   ALA A 127      15.968  -3.457  12.803  1.00 24.29           N  
ATOM    841  CA  ALA A 127      17.335  -4.014  12.902  1.00 24.29           C  
ATOM    842  C   ALA A 127      17.931  -3.875  14.306  1.00 24.58           C  
ATOM    843  O   ALA A 127      18.536  -4.805  14.821  1.00 23.81           O  
ATOM    844  CB  ALA A 127      18.259  -3.362  11.880  1.00 23.91           C  
ATOM    845  N   ARG A 128      17.761  -2.705  14.922  1.00 24.21           N  
ATOM    846  CA  ARG A 128      18.197  -2.520  16.303  1.00 24.47           C  
ATOM    847  C   ARG A 128      17.506  -3.471  17.279  1.00 23.90           C  
ATOM    848  O   ARG A 128      18.128  -3.931  18.235  1.00 23.94           O  
ATOM    849  CB  ARG A 128      17.956  -1.087  16.762  1.00 24.53           C  
ATOM    850  CG  ARG A 128      18.490  -0.808  18.145  1.00 25.38           C  
ATOM    851  CD  ARG A 128      18.458   0.663  18.475  1.00 26.97           C  
ATOM    852  NE  ARG A 128      18.859   0.862  19.860  1.00 27.69           N  
ATOM    853  CZ  ARG A 128      18.674   1.978  20.555  1.00 30.97           C  
ATOM    854  NH1 ARG A 128      18.083   3.036  20.000  1.00 30.58           N  
ATOM    855  NH2 ARG A 128      19.080   2.028  21.819  1.00 30.29           N  
ATOM    856  N   LEU A 129      16.220  -3.719  17.066  1.00 24.36           N  
ATOM    857  CA  LEU A 129      15.470  -4.670  17.879  1.00 24.61           C  
ATOM    858  C   LEU A 129      15.962  -6.095  17.570  1.00 24.63           C  
ATOM    859  O   LEU A 129      16.208  -6.887  18.494  1.00 24.00           O  
ATOM    860  CB  LEU A 129      13.962  -4.543  17.631  1.00 24.95           C  
ATOM    861  CG  LEU A 129      12.978  -5.453  18.393  1.00 26.16           C  
ATOM    862  CD1 LEU A 129      13.256  -5.447  19.901  1.00 30.03           C  
ATOM    863  CD2 LEU A 129      11.538  -5.060  18.103  1.00 27.83           C  
ATOM    864  N   ALA A 130      16.126  -6.419  16.287  1.00 24.08           N  
ATOM    865  CA  ALA A 130      16.650  -7.753  15.908  1.00 23.85           C  
ATOM    866  C   ALA A 130      17.958  -8.145  16.644  1.00 23.61           C  
ATOM    867  O   ALA A 130      18.074  -9.288  17.130  1.00 24.80           O  
ATOM    868  CB  ALA A 130      16.823  -7.860  14.364  1.00 23.52           C  
ATOM    869  N   VAL A 131      18.922  -7.226  16.729  1.00 23.90           N  
ATOM    870  CA  VAL A 131      20.205  -7.459  17.420  1.00 24.03           C  
ATOM    871  C   VAL A 131      19.984  -7.804  18.919  1.00 24.84           C  
ATOM    872  O   VAL A 131      20.491  -8.826  19.422  1.00 23.31           O  
ATOM    873  CB  VAL A 131      21.171  -6.248  17.305  1.00 24.28           C  
ATOM    874  CG1 VAL A 131      22.441  -6.439  18.137  1.00 23.82           C  
ATOM    875  CG2 VAL A 131      21.540  -5.953  15.845  1.00 22.98           C  
ATOM    876  N   GLY A 132      19.232  -6.959  19.617  1.00 25.35           N  
ATOM    877  CA  GLY A 132      18.892  -7.251  21.017  1.00 25.30           C  
ATOM    878  C   GLY A 132      18.165  -8.574  21.222  1.00 25.49           C  
ATOM    879  O   GLY A 132      18.465  -9.304  22.177  1.00 26.09           O  
ATOM    880  N   CYS A 133      17.220  -8.904  20.337  1.00 25.52           N  
ATOM    881  CA  CYS A 133      16.535 -10.198  20.381  1.00 25.90           C  
ATOM    882  C   CYS A 133      17.513 -11.374  20.288  1.00 25.71           C  
ATOM    883  O   CYS A 133      17.390 -12.357  21.049  1.00 23.72           O  
ATOM    884  CB  CYS A 133      15.490 -10.348  19.276  1.00 26.23           C  
ATOM    885  SG  CYS A 133      13.990  -9.333  19.480  1.00 28.94           S  
ATOM    886  N   VAL A 134      18.460 -11.274  19.352  1.00 25.44           N  
ATOM    887  CA  VAL A 134      19.468 -12.321  19.168  1.00 25.24           C  
ATOM    888  C   VAL A 134      20.406 -12.397  20.384  1.00 25.55           C  
ATOM    889  O   VAL A 134      20.644 -13.488  20.917  1.00 24.14           O  
ATOM    890  CB  VAL A 134      20.235 -12.158  17.824  1.00 25.43           C  
ATOM    891  CG1 VAL A 134      21.455 -13.108  17.754  1.00 24.58           C  
ATOM    892  CG2 VAL A 134      19.273 -12.445  16.657  1.00 24.31           C  
ATOM    893  N   VAL A 135      20.891 -11.244  20.838  1.00 26.26           N  
ATOM    894  CA  VAL A 135      21.767 -11.177  22.022  1.00 27.03           C  
ATOM    895  C   VAL A 135      21.104 -11.857  23.232  1.00 27.55           C  
ATOM    896  O   VAL A 135      21.737 -12.679  23.918  1.00 27.48           O  
ATOM    897  CB  VAL A 135      22.186  -9.713  22.356  1.00 26.90           C  
ATOM    898  CG1 VAL A 135      22.871  -9.635  23.710  1.00 27.35           C  
ATOM    899  CG2 VAL A 135      23.124  -9.142  21.293  1.00 26.32           C  
ATOM    900  N   GLU A 136      19.827 -11.553  23.471  1.00 28.00           N  
ATOM    901  CA  GLU A 136      19.082 -12.148  24.604  1.00 28.68           C  
ATOM    902  C   GLU A 136      19.040 -13.684  24.536  1.00 28.46           C  
ATOM    903  O   GLU A 136      19.316 -14.361  25.535  1.00 27.90           O  
ATOM    904  CB  GLU A 136      17.651 -11.606  24.676  1.00 28.68           C  
ATOM    905  CG  GLU A 136      17.532 -10.225  25.318  1.00 30.27           C  
ATOM    906  CD  GLU A 136      17.869 -10.209  26.811  1.00 32.29           C  
ATOM    907  OE1 GLU A 136      17.465 -11.142  27.538  1.00 34.32           O  
ATOM    908  OE2 GLU A 136      18.532  -9.253  27.258  1.00 31.90           O  
ATOM    909  N   LEU A 137      18.665 -14.214  23.366  1.00 28.21           N  
ATOM    910  CA  LEU A 137      18.625 -15.676  23.120  1.00 27.83           C  
ATOM    911  C   LEU A 137      20.002 -16.312  23.259  1.00 27.40           C  
ATOM    912  O   LEU A 137      20.126 -17.385  23.868  1.00 27.01           O  
ATOM    913  CB  LEU A 137      18.097 -15.981  21.705  1.00 28.37           C  
ATOM    914  CG  LEU A 137      17.123 -17.125  21.373  1.00 29.21           C  
ATOM    915  CD1 LEU A 137      17.378 -17.657  19.942  1.00 27.45           C  
ATOM    916  CD2 LEU A 137      17.012 -18.257  22.384  1.00 27.63           C  
ATOM    917  N   VAL A 138      21.025 -15.677  22.676  1.00 26.68           N  
ATOM    918  CA  VAL A 138      22.404 -16.228  22.673  1.00 26.24           C  
ATOM    919  C   VAL A 138      22.910 -16.323  24.120  1.00 26.78           C  
ATOM    920  O   VAL A 138      23.478 -17.344  24.541  1.00 25.82           O  
ATOM    921  CB  VAL A 138      23.364 -15.389  21.784  1.00 26.02           C  
ATOM    922  CG1 VAL A 138      24.846 -15.717  22.042  1.00 25.91           C  
ATOM    923  CG2 VAL A 138      23.016 -15.582  20.277  1.00 25.10           C  
ATOM    924  N   PHE A 139      22.652 -15.278  24.896  1.00 26.75           N  
ATOM    925  CA  PHE A 139      23.118 -15.272  26.288  1.00 27.83           C  
ATOM    926  C   PHE A 139      22.427 -16.300  27.180  1.00 28.03           C  
ATOM    927  O   PHE A 139      23.075 -16.866  28.075  1.00 29.92           O  
ATOM    928  CB  PHE A 139      23.082 -13.858  26.882  1.00 27.62           C  
ATOM    929  CG  PHE A 139      24.375 -13.134  26.718  1.00 28.05           C  
ATOM    930  CD1 PHE A 139      24.764 -12.667  25.470  1.00 26.92           C  
ATOM    931  CD2 PHE A 139      25.236 -12.971  27.785  1.00 28.83           C  
ATOM    932  CE1 PHE A 139      25.969 -12.036  25.303  1.00 25.76           C  
ATOM    933  CE2 PHE A 139      26.444 -12.335  27.622  1.00 27.44           C  
ATOM    934  CZ  PHE A 139      26.811 -11.864  26.378  1.00 28.04           C  
ATOM    935  N   LYS A 140      21.157 -16.590  26.931  1.00 28.29           N  
ATOM    936  CA  LYS A 140      20.438 -17.601  27.711  1.00 28.88           C  
ATOM    937  C   LYS A 140      20.909 -19.025  27.400  1.00 28.85           C  
ATOM    938  O   LYS A 140      20.938 -19.902  28.284  1.00 28.20           O  
ATOM    939  CB  LYS A 140      18.933 -17.460  27.513  1.00 29.46           C  
ATOM    940  CG  LYS A 140      18.429 -16.176  28.202  1.00 31.33           C  
ATOM    941  CD  LYS A 140      16.936 -16.103  28.385  1.00 34.18           C  
ATOM    942  CE  LYS A 140      16.587 -14.967  29.371  1.00 35.43           C  
ATOM    943  NZ  LYS A 140      15.121 -14.798  29.511  1.00 37.97           N1+
ATOM    944  N   VAL A 141      21.283 -19.238  26.145  1.00 28.37           N  
ATOM    945  CA  VAL A 141      21.854 -20.515  25.718  1.00 27.67           C  
ATOM    946  C   VAL A 141      23.267 -20.670  26.243  1.00 28.20           C  
ATOM    947  O   VAL A 141      23.614 -21.723  26.795  1.00 28.27           O  
ATOM    948  CB  VAL A 141      21.848 -20.650  24.176  1.00 27.38           C  
ATOM    949  CG1 VAL A 141      22.758 -21.806  23.746  1.00 26.83           C  
ATOM    950  CG2 VAL A 141      20.426 -20.881  23.671  1.00 26.84           C  
ATOM    951  N   ALA A 142      24.074 -19.623  26.080  1.00 28.63           N  
ATOM    952  CA  ALA A 142      25.492 -19.651  26.421  1.00 29.28           C  
ATOM    953  C   ALA A 142      25.728 -19.854  27.919  1.00 30.55           C  
ATOM    954  O   ALA A 142      26.788 -20.345  28.333  1.00 30.96           O  
ATOM    955  CB  ALA A 142      26.152 -18.386  25.970  1.00 28.99           C  
ATOM    956  N   THR A 143      24.721 -19.474  28.703  1.00 31.09           N  
ATOM    957  CA  THR A 143      24.761 -19.492  30.154  1.00 31.88           C  
ATOM    958  C   THR A 143      24.082 -20.772  30.713  1.00 31.53           C  
ATOM    959  O   THR A 143      24.198 -21.102  31.904  1.00 32.00           O  
ATOM    960  CB  THR A 143      24.077 -18.184  30.654  1.00 31.60           C  
ATOM    961  OG1 THR A 143      24.693 -17.734  31.853  1.00 36.53           O  
ATOM    962  CG2 THR A 143      22.574 -18.354  30.833  1.00 30.59           C  
ATOM    963  N   GLY A 144      23.364 -21.479  29.848  1.00 31.30           N  
ATOM    964  CA  GLY A 144      22.713 -22.727  30.194  1.00 30.99           C  
ATOM    965  C   GLY A 144      21.287 -22.598  30.679  1.00 31.01           C  
ATOM    966  O   GLY A 144      20.677 -23.591  31.033  1.00 30.37           O  
ATOM    967  N   GLU A 145      20.740 -21.380  30.688  1.00 30.88           N  
ATOM    968  CA  GLU A 145      19.325 -21.189  30.995  1.00 30.85           C  
ATOM    969  C   GLU A 145      18.448 -21.930  29.983  1.00 30.07           C  
ATOM    970  O   GLU A 145      17.429 -22.535  30.346  1.00 30.24           O  
ATOM    971  CB  GLU A 145      18.983 -19.682  31.060  1.00 31.22           C  
ATOM    972  CG  GLU A 145      17.549 -19.404  31.429  1.00 33.67           C  
ATOM    973  CD  GLU A 145      17.252 -17.927  31.688  1.00 36.31           C  
ATOM    974  OE1 GLU A 145      16.062 -17.556  31.593  1.00 39.53           O  
ATOM    975  OE2 GLU A 145      18.189 -17.142  31.977  1.00 39.75           O  
ATOM    976  N   LEU A 146      18.869 -21.884  28.716  1.00 29.32           N  
ATOM    977  CA  LEU A 146      18.284 -22.637  27.630  1.00 28.21           C  
ATOM    978  C   LEU A 146      19.329 -23.587  27.017  1.00 26.88           C  
ATOM    979  O   LEU A 146      20.539 -23.371  27.137  1.00 26.74           O  
ATOM    980  CB  LEU A 146      17.776 -21.690  26.527  1.00 28.56           C  
ATOM    981  CG  LEU A 146      16.637 -20.720  26.874  1.00 29.31           C  
ATOM    982  CD1 LEU A 146      16.364 -19.785  25.683  1.00 30.09           C  
ATOM    983  CD2 LEU A 146      15.397 -21.482  27.246  1.00 29.41           C  
ATOM    984  N   LYS A 147      18.827 -24.608  26.344  1.00 26.19           N  
ATOM    985  CA  LYS A 147      19.653 -25.634  25.664  1.00 26.26           C  
ATOM    986  C   LYS A 147      20.140 -25.134  24.308  1.00 25.82           C  
ATOM    987  O   LYS A 147      21.352 -25.142  24.024  1.00 25.40           O  
ATOM    988  CB  LYS A 147      18.820 -26.895  25.440  1.00 26.75           C  
ATOM    989  CG  LYS A 147      19.590 -28.073  24.818  1.00 27.01           C  
ATOM    990  CD  LYS A 147      18.680 -29.128  24.249  1.00 29.85           C  
ATOM    991  CE  LYS A 147      17.899 -29.836  25.317  1.00 31.61           C  
ATOM    992  NZ  LYS A 147      17.134 -31.002  24.792  1.00 34.43           N1+
ATOM    993  N   ASN A 148      19.155 -24.652  23.538  1.00 25.78           N  
ATOM    994  CA  ASN A 148      19.171 -24.434  22.078  1.00 26.18           C  
ATOM    995  C   ASN A 148      18.395 -23.159  21.782  1.00 25.00           C  
ATOM    996  O   ASN A 148      17.660 -22.671  22.640  1.00 25.37           O  
ATOM    997  CB  ASN A 148      18.342 -25.538  21.374  1.00 25.60           C  
ATOM    998  CG  ASN A 148      19.128 -26.753  21.098  1.00 28.44           C  
ATOM    999  OD1 ASN A 148      20.340 -26.742  21.228  1.00 39.00           O  
ATOM   1000  ND2 ASN A 148      18.458 -27.824  20.726  1.00 28.16           N  
ATOM   1001  N   GLY A 149      18.462 -22.656  20.553  1.00 24.12           N  
ATOM   1002  CA  GLY A 149      17.529 -21.591  20.198  1.00 23.11           C  
ATOM   1003  C   GLY A 149      17.439 -21.204  18.734  1.00 22.80           C  
ATOM   1004  O   GLY A 149      18.379 -21.425  17.984  1.00 21.56           O  
ATOM   1005  N   PHE A 150      16.292 -20.617  18.358  1.00 21.74           N  
ATOM   1006  CA  PHE A 150      16.067 -20.072  17.017  1.00 21.79           C  
ATOM   1007  C   PHE A 150      15.468 -18.652  17.131  1.00 21.83           C  
ATOM   1008  O   PHE A 150      14.465 -18.448  17.832  1.00 21.31           O  
ATOM   1009  CB  PHE A 150      15.131 -20.981  16.225  1.00 21.46           C  
ATOM   1010  CG  PHE A 150      15.109 -20.694  14.747  1.00 23.55           C  
ATOM   1011  CD1 PHE A 150      15.867 -21.468  13.860  1.00 23.25           C  
ATOM   1012  CD2 PHE A 150      14.336 -19.657  14.239  1.00 25.47           C  
ATOM   1013  CE1 PHE A 150      15.853 -21.207  12.495  1.00 26.53           C  
ATOM   1014  CE2 PHE A 150      14.309 -19.387  12.849  1.00 27.49           C  
ATOM   1015  CZ  PHE A 150      15.071 -20.159  11.987  1.00 27.43           C  
ATOM   1016  N   ALA A 151      16.089 -17.698  16.442  1.00 21.53           N  
ATOM   1017  CA  ALA A 151      15.692 -16.287  16.480  1.00 22.31           C  
ATOM   1018  C   ALA A 151      14.966 -15.928  15.187  1.00 23.69           C  
ATOM   1019  O   ALA A 151      15.564 -15.953  14.090  1.00 23.13           O  
ATOM   1020  CB  ALA A 151      16.901 -15.412  16.674  1.00 22.08           C  
ATOM   1021  N   VAL A 152      13.680 -15.597  15.329  1.00 24.58           N  
ATOM   1022  CA  VAL A 152      12.795 -15.293  14.204  1.00 25.46           C  
ATOM   1023  C   VAL A 152      12.783 -13.761  14.070  1.00 25.77           C  
ATOM   1024  O   VAL A 152      11.985 -13.054  14.688  1.00 26.33           O  
ATOM   1025  CB  VAL A 152      11.392 -15.875  14.427  1.00 25.63           C  
ATOM   1026  CG1 VAL A 152      10.489 -15.637  13.216  1.00 25.74           C  
ATOM   1027  CG2 VAL A 152      11.489 -17.372  14.726  1.00 26.83           C  
ATOM   1028  N   VAL A 153      13.698 -13.277  13.247  1.00 25.32           N  
ATOM   1029  CA  VAL A 153      14.229 -11.934  13.348  1.00 25.29           C  
ATOM   1030  C   VAL A 153      14.366 -11.372  11.925  1.00 25.58           C  
ATOM   1031  O   VAL A 153      14.596 -12.133  10.975  1.00 24.07           O  
ATOM   1032  CB  VAL A 153      15.562 -12.061  14.178  1.00 26.25           C  
ATOM   1033  CG1 VAL A 153      16.806 -11.634  13.447  1.00 27.38           C  
ATOM   1034  CG2 VAL A 153      15.420 -11.470  15.607  1.00 25.59           C  
ATOM   1035  N   ARG A 154      14.147 -10.060  11.792  1.00 25.74           N  
ATOM   1036  CA  ARG A 154      14.342  -9.339  10.527  1.00 25.86           C  
ATOM   1037  C   ARG A 154      14.644  -7.859  10.812  1.00 24.97           C  
ATOM   1038  O   ARG A 154      14.298  -7.353  11.896  1.00 25.33           O  
ATOM   1039  CB  ARG A 154      13.118  -9.519   9.598  1.00 25.98           C  
ATOM   1040  CG  ARG A 154      11.882  -8.637   9.897  1.00 29.63           C  
ATOM   1041  CD  ARG A 154      11.673  -7.561   8.801  1.00 33.87           C  
ATOM   1042  NE  ARG A 154      11.351  -6.273   9.385  1.00 37.94           N  
ATOM   1043  CZ  ARG A 154      11.461  -5.102   8.770  1.00 37.78           C  
ATOM   1044  NH1 ARG A 154      11.909  -5.005   7.514  1.00 37.51           N  
ATOM   1045  NH2 ARG A 154      11.135  -4.007   9.439  1.00 39.38           N  
ATOM   1046  N   PRO A 155      15.312  -7.157   9.869  1.00 24.34           N  
ATOM   1047  CA  PRO A 155      15.906  -7.653   8.631  1.00 24.11           C  
ATOM   1048  C   PRO A 155      17.146  -8.509   8.903  1.00 23.58           C  
ATOM   1049  O   PRO A 155      17.588  -8.598  10.049  1.00 23.79           O  
ATOM   1050  CB  PRO A 155      16.323  -6.359   7.905  1.00 23.99           C  
ATOM   1051  CG  PRO A 155      16.518  -5.371   8.987  1.00 24.61           C  
ATOM   1052  CD  PRO A 155      15.514  -5.701  10.022  1.00 24.36           C  
ATOM   1053  N   PRO A 156      17.723  -9.110   7.857  1.00 23.42           N  
ATOM   1054  CA  PRO A 156      18.996  -9.820   8.055  1.00 23.39           C  
ATOM   1055  C   PRO A 156      20.133  -8.889   8.458  1.00 22.90           C  
ATOM   1056  O   PRO A 156      20.019  -7.659   8.319  1.00 22.01           O  
ATOM   1057  CB  PRO A 156      19.283 -10.448   6.682  1.00 23.46           C  
ATOM   1058  CG  PRO A 156      18.399  -9.776   5.740  1.00 23.85           C  
ATOM   1059  CD  PRO A 156      17.259  -9.169   6.466  1.00 23.63           C  
ATOM   1060  N   GLY A 157      21.214  -9.458   8.980  1.00 22.02           N  
ATOM   1061  CA  GLY A 157      22.351  -8.647   9.443  1.00 21.78           C  
ATOM   1062  C   GLY A 157      23.702  -8.896   8.788  1.00 21.51           C  
ATOM   1063  O   GLY A 157      24.600  -8.060   8.881  1.00 21.67           O  
ATOM   1064  N   HIS A 158      23.877 -10.053   8.147  1.00 21.29           N  
ATOM   1065  CA  HIS A 158      25.237 -10.513   7.829  1.00 21.21           C  
ATOM   1066  C   HIS A 158      26.029  -9.741   6.750  1.00 21.02           C  
ATOM   1067  O   HIS A 158      27.257  -9.937   6.627  1.00 19.93           O  
ATOM   1068  CB  HIS A 158      25.250 -12.039   7.561  1.00 20.61           C  
ATOM   1069  CG  HIS A 158      24.627 -12.450   6.265  1.00 20.62           C  
ATOM   1070  ND1 HIS A 158      25.084 -13.532   5.532  1.00 20.11           N  
ATOM   1071  CD2 HIS A 158      23.596 -11.925   5.561  1.00 20.59           C  
ATOM   1072  CE1 HIS A 158      24.349 -13.654   4.442  1.00 21.94           C  
ATOM   1073  NE2 HIS A 158      23.450 -12.685   4.426  1.00 23.06           N  
ATOM   1074  N   HIS A 159      25.360  -8.881   5.976  1.00 21.46           N  
ATOM   1075  CA  HIS A 159      26.045  -8.031   5.011  1.00 21.76           C  
ATOM   1076  C   HIS A 159      26.463  -6.672   5.579  1.00 22.18           C  
ATOM   1077  O   HIS A 159      27.250  -5.968   4.953  1.00 22.45           O  
ATOM   1078  CB  HIS A 159      25.184  -7.760   3.770  1.00 22.12           C  
ATOM   1079  CG  HIS A 159      24.797  -8.984   3.000  1.00 21.85           C  
ATOM   1080  ND1 HIS A 159      25.719  -9.894   2.537  1.00 21.90           N  
ATOM   1081  CD2 HIS A 159      23.585  -9.422   2.573  1.00 23.39           C  
ATOM   1082  CE1 HIS A 159      25.090 -10.852   1.869  1.00 23.21           C  
ATOM   1083  NE2 HIS A 159      23.798 -10.583   1.866  1.00 22.57           N  
ATOM   1084  N   ALA A 160      25.956  -6.297   6.755  1.00 22.30           N  
ATOM   1085  CA  ALA A 160      26.292  -4.987   7.320  1.00 22.50           C  
ATOM   1086  C   ALA A 160      27.742  -4.958   7.807  1.00 23.66           C  
ATOM   1087  O   ALA A 160      28.133  -5.780   8.641  1.00 23.52           O  
ATOM   1088  CB  ALA A 160      25.327  -4.616   8.440  1.00 22.97           C  
ATOM   1089  N   GLU A 161      28.527  -4.034   7.252  1.00 23.89           N  
ATOM   1090  CA  GLU A 161      29.926  -3.843   7.644  1.00 25.00           C  
ATOM   1091  C   GLU A 161      30.087  -2.765   8.739  1.00 25.90           C  
ATOM   1092  O   GLU A 161      29.130  -2.129   9.144  1.00 25.29           O  
ATOM   1093  CB  GLU A 161      30.783  -3.548   6.422  1.00 25.50           C  
ATOM   1094  CG  GLU A 161      30.815  -4.731   5.444  1.00 25.88           C  
ATOM   1095  CD  GLU A 161      31.667  -4.502   4.216  1.00 28.54           C  
ATOM   1096  OE1 GLU A 161      32.135  -3.364   3.972  1.00 31.81           O  
ATOM   1097  OE2 GLU A 161      31.875  -5.478   3.469  1.00 31.28           O  
ATOM   1098  N   GLU A 162      31.312  -2.592   9.219  1.00 26.96           N  
ATOM   1099  CA  GLU A 162      31.588  -1.676  10.332  1.00 28.13           C  
ATOM   1100  C   GLU A 162      30.865  -0.330  10.185  1.00 27.62           C  
ATOM   1101  O   GLU A 162      30.218   0.143  11.125  1.00 27.01           O  
ATOM   1102  CB  GLU A 162      33.081  -1.437  10.442  1.00 28.52           C  
ATOM   1103  CG  GLU A 162      33.467  -0.538  11.615  1.00 31.87           C  
ATOM   1104  CD  GLU A 162      34.941  -0.234  11.656  1.00 36.14           C  
ATOM   1105  OE1 GLU A 162      35.320   0.765  12.305  1.00 39.54           O  
ATOM   1106  OE2 GLU A 162      35.717  -0.986  11.037  1.00 38.90           O  
ATOM   1107  N   SER A 163      30.969   0.269   8.999  1.00 28.01           N  
ATOM   1108  CA  SER A 163      30.362   1.584   8.742  1.00 28.72           C  
ATOM   1109  C   SER A 163      29.566   1.684   7.441  1.00 28.26           C  
ATOM   1110  O   SER A 163      29.436   2.772   6.877  1.00 28.13           O  
ATOM   1111  CB  SER A 163      31.450   2.660   8.765  1.00 29.00           C  
ATOM   1112  OG  SER A 163      31.614   3.112  10.093  1.00 33.18           O  
ATOM   1113  N   THR A 164      28.998   0.566   7.001  1.00 27.20           N  
ATOM   1114  CA  THR A 164      28.291   0.509   5.723  1.00 27.23           C  
ATOM   1115  C   THR A 164      27.097  -0.450   5.829  1.00 25.97           C  
ATOM   1116  O   THR A 164      27.297  -1.649   5.983  1.00 25.91           O  
ATOM   1117  CB  THR A 164      29.230  -0.010   4.587  1.00 27.17           C  
ATOM   1118  OG1 THR A 164      30.417   0.798   4.506  1.00 29.44           O  
ATOM   1119  CG2 THR A 164      28.526   0.018   3.248  1.00 28.14           C  
ATOM   1120  N   PRO A 165      25.859   0.070   5.761  1.00 25.39           N  
ATOM   1121  CA  PRO A 165      24.742  -0.841   5.605  1.00 24.82           C  
ATOM   1122  C   PRO A 165      24.680  -1.263   4.142  1.00 24.15           C  
ATOM   1123  O   PRO A 165      25.113  -0.506   3.267  1.00 23.69           O  
ATOM   1124  CB  PRO A 165      23.535   0.013   5.993  1.00 25.39           C  
ATOM   1125  CG  PRO A 165      23.953   1.402   5.607  1.00 25.79           C  
ATOM   1126  CD  PRO A 165      25.426   1.479   5.770  1.00 25.84           C  
ATOM   1127  N   MET A 166      24.193  -2.471   3.880  1.00 23.85           N  
ATOM   1128  CA  MET A 166      24.051  -2.972   2.503  1.00 24.03           C  
ATOM   1129  C   MET A 166      23.237  -4.257   2.477  1.00 23.03           C  
ATOM   1130  O   MET A 166      23.059  -4.917   3.511  1.00 21.77           O  
ATOM   1131  CB  MET A 166      25.413  -3.212   1.830  1.00 24.21           C  
ATOM   1132  CG  MET A 166      26.442  -3.928   2.678  1.00 26.59           C  
ATOM   1133  SD  MET A 166      28.004  -4.269   1.832  1.00 31.25           S  
ATOM   1134  CE  MET A 166      27.475  -5.575   0.741  1.00 28.15           C  
ATOM   1135  N   GLY A 167      22.760  -4.611   1.285  1.00 23.14           N  
ATOM   1136  CA  GLY A 167      21.955  -5.822   1.089  1.00 23.52           C  
ATOM   1137  C   GLY A 167      20.829  -6.016   2.100  1.00 23.40           C  
ATOM   1138  O   GLY A 167      20.619  -7.135   2.571  1.00 23.79           O  
ATOM   1139  N   PHE A 168      20.116  -4.927   2.407  1.00 23.44           N  
ATOM   1140  CA  PHE A 168      18.968  -4.890   3.334  1.00 23.69           C  
ATOM   1141  C   PHE A 168      19.369  -4.979   4.821  1.00 22.82           C  
ATOM   1142  O   PHE A 168      18.497  -4.944   5.706  1.00 24.64           O  
ATOM   1143  CB  PHE A 168      17.905  -5.952   2.981  1.00 24.06           C  
ATOM   1144  CG  PHE A 168      17.443  -5.883   1.549  1.00 26.97           C  
ATOM   1145  CD1 PHE A 168      17.894  -6.796   0.613  1.00 28.60           C  
ATOM   1146  CD2 PHE A 168      16.596  -4.872   1.135  1.00 30.34           C  
ATOM   1147  CE1 PHE A 168      17.486  -6.722  -0.717  1.00 31.27           C  
ATOM   1148  CE2 PHE A 168      16.189  -4.788  -0.196  1.00 31.78           C  
ATOM   1149  CZ  PHE A 168      16.638  -5.724  -1.118  1.00 32.11           C  
ATOM   1150  N   CYS A 169      20.669  -5.041   5.095  1.00 22.10           N  
ATOM   1151  CA  CYS A 169      21.185  -5.170   6.468  1.00 22.02           C  
ATOM   1152  C   CYS A 169      21.675  -3.823   7.030  1.00 21.59           C  
ATOM   1153  O   CYS A 169      22.443  -3.124   6.380  1.00 21.24           O  
ATOM   1154  CB  CYS A 169      22.360  -6.149   6.507  1.00 22.00           C  
ATOM   1155  SG  CYS A 169      22.013  -7.770   5.836  1.00 21.87           S  
ATOM   1156  N   TYR A 170      21.269  -3.496   8.256  1.00 21.60           N  
ATOM   1157  CA  TYR A 170      21.775  -2.297   8.945  1.00 21.77           C  
ATOM   1158  C   TYR A 170      22.775  -2.577  10.075  1.00 21.91           C  
ATOM   1159  O   TYR A 170      23.761  -1.835  10.246  1.00 21.33           O  
ATOM   1160  CB  TYR A 170      20.598  -1.479   9.480  1.00 22.54           C  
ATOM   1161  CG  TYR A 170      19.771  -0.850   8.378  1.00 22.82           C  
ATOM   1162  CD1 TYR A 170      18.645  -1.493   7.874  1.00 25.83           C  
ATOM   1163  CD2 TYR A 170      20.144   0.364   7.806  1.00 24.88           C  
ATOM   1164  CE1 TYR A 170      17.887  -0.923   6.845  1.00 26.40           C  
ATOM   1165  CE2 TYR A 170      19.398   0.934   6.774  1.00 26.86           C  
ATOM   1166  CZ  TYR A 170      18.272   0.276   6.304  1.00 27.53           C  
ATOM   1167  OH  TYR A 170      17.522   0.826   5.281  1.00 29.58           O  
ATOM   1168  N   PHE A 171      22.514  -3.640  10.836  1.00 21.78           N  
ATOM   1169  CA  PHE A 171      23.350  -4.036  11.969  1.00 21.81           C  
ATOM   1170  C   PHE A 171      23.545  -5.555  11.909  1.00 21.25           C  
ATOM   1171  O   PHE A 171      22.602  -6.291  11.636  1.00 21.64           O  
ATOM   1172  CB  PHE A 171      22.690  -3.656  13.293  1.00 21.87           C  
ATOM   1173  CG  PHE A 171      22.406  -2.170  13.423  1.00 20.93           C  
ATOM   1174  CD1 PHE A 171      21.117  -1.710  13.437  1.00 22.03           C  
ATOM   1175  CD2 PHE A 171      23.445  -1.263  13.495  1.00 21.38           C  
ATOM   1176  CE1 PHE A 171      20.849  -0.348  13.563  1.00 22.82           C  
ATOM   1177  CE2 PHE A 171      23.186   0.115  13.605  1.00 21.83           C  
ATOM   1178  CZ  PHE A 171      21.883   0.549  13.635  1.00 21.00           C  
ATOM   1179  N   ASN A 172      24.765  -5.995  12.190  1.00 21.61           N  
ATOM   1180  CA  ASN A 172      25.113  -7.416  12.122  1.00 21.98           C  
ATOM   1181  C   ASN A 172      24.873  -8.103  13.468  1.00 21.88           C  
ATOM   1182  O   ASN A 172      25.768  -8.172  14.327  1.00 22.53           O  
ATOM   1183  CB  ASN A 172      26.556  -7.584  11.643  1.00 21.97           C  
ATOM   1184  CG  ASN A 172      26.893  -9.033  11.277  1.00 22.09           C  
ATOM   1185  OD1 ASN A 172      27.877  -9.300  10.569  1.00 25.46           O  
ATOM   1186  ND2 ASN A 172      26.093  -9.950  11.741  1.00 19.26           N  
ATOM   1187  N   SER A 173      23.667  -8.637  13.609  1.00 21.86           N  
ATOM   1188  CA  SER A 173      23.183  -9.228  14.848  1.00 22.79           C  
ATOM   1189  C   SER A 173      24.062 -10.372  15.351  1.00 22.99           C  
ATOM   1190  O   SER A 173      24.421 -10.442  16.530  1.00 21.90           O  
ATOM   1191  CB  SER A 173      21.745  -9.724  14.652  1.00 23.70           C  
ATOM   1192  OG  SER A 173      20.902  -8.687  14.142  1.00 25.61           O  
ATOM   1193  N   VAL A 174      24.405 -11.292  14.453  1.00 22.11           N  
ATOM   1194  CA  VAL A 174      25.204 -12.443  14.862  1.00 22.11           C  
ATOM   1195  C   VAL A 174      26.618 -12.025  15.335  1.00 22.16           C  
ATOM   1196  O   VAL A 174      27.112 -12.516  16.361  1.00 23.24           O  
ATOM   1197  CB  VAL A 174      25.232 -13.482  13.734  1.00 21.36           C  
ATOM   1198  CG1 VAL A 174      26.338 -14.510  13.979  1.00 22.15           C  
ATOM   1199  CG2 VAL A 174      23.824 -14.127  13.589  1.00 20.92           C  
ATOM   1200  N   ALA A 175      27.250 -11.102  14.624  1.00 22.26           N  
ATOM   1201  CA  ALA A 175      28.578 -10.619  14.982  1.00 22.51           C  
ATOM   1202  C   ALA A 175      28.584  -9.850  16.323  1.00 22.94           C  
ATOM   1203  O   ALA A 175      29.493 -10.045  17.133  1.00 23.23           O  
ATOM   1204  CB  ALA A 175      29.166  -9.759  13.874  1.00 22.42           C  
ATOM   1205  N   VAL A 176      27.556  -9.028  16.560  1.00 22.53           N  
ATOM   1206  CA  VAL A 176      27.399  -8.312  17.847  1.00 22.89           C  
ATOM   1207  C   VAL A 176      27.294  -9.336  18.990  1.00 23.61           C  
ATOM   1208  O   VAL A 176      28.053  -9.257  19.978  1.00 24.57           O  
ATOM   1209  CB  VAL A 176      26.156  -7.370  17.819  1.00 22.74           C  
ATOM   1210  CG1 VAL A 176      25.831  -6.842  19.233  1.00 22.33           C  
ATOM   1211  CG2 VAL A 176      26.394  -6.216  16.841  1.00 22.99           C  
ATOM   1212  N   ALA A 177      26.402 -10.310  18.831  1.00 23.81           N  
ATOM   1213  CA  ALA A 177      26.232 -11.384  19.820  1.00 24.54           C  
ATOM   1214  C   ALA A 177      27.563 -12.095  20.117  1.00 24.98           C  
ATOM   1215  O   ALA A 177      27.890 -12.334  21.293  1.00 24.63           O  
ATOM   1216  CB  ALA A 177      25.178 -12.373  19.376  1.00 25.13           C  
ATOM   1217  N   ALA A 178      28.341 -12.409  19.079  1.00 25.24           N  
ATOM   1218  CA  ALA A 178      29.687 -13.004  19.278  1.00 26.17           C  
ATOM   1219  C   ALA A 178      30.655 -12.077  20.043  1.00 26.93           C  
ATOM   1220  O   ALA A 178      31.364 -12.523  20.974  1.00 27.09           O  
ATOM   1221  CB  ALA A 178      30.305 -13.432  17.936  1.00 25.63           C  
ATOM   1222  N   LYS A 179      30.683 -10.793  19.682  1.00 26.92           N  
ATOM   1223  CA  LYS A 179      31.553  -9.837  20.376  1.00 27.37           C  
ATOM   1224  C   LYS A 179      31.232  -9.738  21.871  1.00 27.78           C  
ATOM   1225  O   LYS A 179      32.138  -9.620  22.698  1.00 28.76           O  
ATOM   1226  CB  LYS A 179      31.467  -8.443  19.752  1.00 27.42           C  
ATOM   1227  CG  LYS A 179      32.033  -8.336  18.350  1.00 26.43           C  
ATOM   1228  CD  LYS A 179      33.551  -8.388  18.286  1.00 26.93           C  
ATOM   1229  CE  LYS A 179      34.021  -8.116  16.857  1.00 27.53           C  
ATOM   1230  NZ  LYS A 179      35.495  -8.060  16.652  1.00 28.17           N1+
ATOM   1231  N   LEU A 180      29.953  -9.809  22.206  1.00 27.94           N  
ATOM   1232  CA  LEU A 180      29.498  -9.679  23.584  1.00 28.48           C  
ATOM   1233  C   LEU A 180      29.781 -10.948  24.388  1.00 29.10           C  
ATOM   1234  O   LEU A 180      30.096 -10.876  25.581  1.00 29.07           O  
ATOM   1235  CB  LEU A 180      28.010  -9.346  23.612  1.00 28.18           C  
ATOM   1236  CG  LEU A 180      27.678  -7.949  23.082  1.00 27.78           C  
ATOM   1237  CD1 LEU A 180      26.190  -7.799  22.869  1.00 24.48           C  
ATOM   1238  CD2 LEU A 180      28.211  -6.899  24.053  1.00 27.68           C  
ATOM   1239  N   LEU A 181      29.673 -12.107  23.740  1.00 29.41           N  
ATOM   1240  CA  LEU A 181      30.121 -13.361  24.357  1.00 29.97           C  
ATOM   1241  C   LEU A 181      31.597 -13.288  24.781  1.00 30.48           C  
ATOM   1242  O   LEU A 181      31.953 -13.741  25.881  1.00 31.58           O  
ATOM   1243  CB  LEU A 181      29.872 -14.567  23.422  1.00 29.32           C  
ATOM   1244  CG  LEU A 181      28.435 -15.077  23.245  1.00 28.54           C  
ATOM   1245  CD1 LEU A 181      28.409 -16.266  22.268  1.00 28.28           C  
ATOM   1246  CD2 LEU A 181      27.763 -15.458  24.561  1.00 29.24           C  
ATOM   1247  N   GLN A 182      32.439 -12.709  23.928  1.00 31.86           N  
ATOM   1248  CA  GLN A 182      33.875 -12.593  24.185  1.00 32.64           C  
ATOM   1249  C   GLN A 182      34.151 -11.592  25.302  1.00 34.19           C  
ATOM   1250  O   GLN A 182      35.015 -11.818  26.165  1.00 34.83           O  
ATOM   1251  CB  GLN A 182      34.629 -12.109  22.942  1.00 32.71           C  
ATOM   1252  CG  GLN A 182      34.637 -13.057  21.749  1.00 32.24           C  
ATOM   1253  CD  GLN A 182      35.482 -12.520  20.619  1.00 30.92           C  
ATOM   1254  OE1 GLN A 182      35.392 -11.342  20.266  1.00 30.92           O  
ATOM   1255  NE2 GLN A 182      36.316 -13.377  20.039  1.00 31.46           N  
ATOM   1256  N   GLN A 183      33.428 -10.478  25.272  1.00 35.29           N  
ATOM   1257  CA  GLN A 183      33.708  -9.356  26.169  1.00 36.33           C  
ATOM   1258  C   GLN A 183      33.046  -9.485  27.542  1.00 36.89           C  
ATOM   1259  O   GLN A 183      33.634  -9.061  28.545  1.00 37.56           O  
ATOM   1260  CB  GLN A 183      33.315  -8.039  25.490  1.00 36.60           C  
ATOM   1261  CG  GLN A 183      34.202  -7.706  24.285  1.00 37.29           C  
ATOM   1262  CD  GLN A 183      33.681  -6.549  23.453  1.00 38.73           C  
ATOM   1263  OE1 GLN A 183      32.961  -5.683  23.956  1.00 40.96           O  
ATOM   1264  NE2 GLN A 183      34.047  -6.529  22.167  1.00 37.11           N  
ATOM   1265  N   ARG A 184      31.845 -10.063  27.598  1.00 37.27           N  
ATOM   1266  CA  ARG A 184      31.110 -10.221  28.861  1.00 37.79           C  
ATOM   1267  C   ARG A 184      31.364 -11.570  29.533  1.00 37.86           C  
ATOM   1268  O   ARG A 184      31.502 -11.630  30.755  1.00 38.28           O  
ATOM   1269  CB  ARG A 184      29.603 -10.031  28.659  1.00 38.15           C  
ATOM   1270  CG  ARG A 184      29.232  -8.668  28.089  1.00 39.81           C  
ATOM   1271  CD  ARG A 184      27.791  -8.267  28.391  1.00 42.12           C  
ATOM   1272  NE  ARG A 184      27.596  -6.843  28.094  1.00 44.87           N  
ATOM   1273  CZ  ARG A 184      26.674  -6.324  27.276  1.00 46.38           C  
ATOM   1274  NH1 ARG A 184      25.793  -7.093  26.645  1.00 47.39           N  
ATOM   1275  NH2 ARG A 184      26.628  -5.007  27.096  1.00 46.97           N  
ATOM   1276  N   LEU A 185      31.428 -12.641  28.742  1.00 37.27           N  
ATOM   1277  CA  LEU A 185      31.561 -14.000  29.273  1.00 36.84           C  
ATOM   1278  C   LEU A 185      32.915 -14.655  28.976  1.00 36.14           C  
ATOM   1279  O   LEU A 185      33.132 -15.800  29.358  1.00 36.24           O  
ATOM   1280  CB  LEU A 185      30.419 -14.893  28.760  1.00 36.67           C  
ATOM   1281  CG  LEU A 185      28.982 -14.583  29.186  1.00 37.44           C  
ATOM   1282  CD1 LEU A 185      28.041 -15.643  28.644  1.00 37.73           C  
ATOM   1283  CD2 LEU A 185      28.829 -14.481  30.712  1.00 37.73           C  
ATOM   1284  N   SER A 186      33.820 -13.943  28.309  1.00 35.65           N  
ATOM   1285  CA  SER A 186      35.161 -14.463  27.991  1.00 35.38           C  
ATOM   1286  C   SER A 186      35.157 -15.823  27.261  1.00 34.98           C  
ATOM   1287  O   SER A 186      36.053 -16.650  27.471  1.00 34.52           O  
ATOM   1288  CB  SER A 186      36.022 -14.539  29.270  1.00 35.93           C  
ATOM   1289  OG  SER A 186      36.585 -13.275  29.582  1.00 36.84           O  
ATOM   1290  N   VAL A 187      34.163 -16.047  26.396  1.00 33.81           N  
ATOM   1291  CA  VAL A 187      34.066 -17.312  25.658  1.00 32.98           C  
ATOM   1292  C   VAL A 187      35.302 -17.500  24.782  1.00 32.44           C  
ATOM   1293  O   VAL A 187      35.600 -16.676  23.907  1.00 32.60           O  
ATOM   1294  CB  VAL A 187      32.777 -17.425  24.790  1.00 33.13           C  
ATOM   1295  CG1 VAL A 187      32.795 -18.742  24.001  1.00 32.14           C  
ATOM   1296  CG2 VAL A 187      31.529 -17.369  25.658  1.00 31.39           C  
ATOM   1297  N   SER A 188      36.027 -18.589  25.033  1.00 31.92           N  
ATOM   1298  CA  SER A 188      37.343 -18.804  24.418  1.00 31.69           C  
ATOM   1299  C   SER A 188      37.288 -19.050  22.898  1.00 30.65           C  
ATOM   1300  O   SER A 188      38.110 -18.508  22.152  1.00 30.84           O  
ATOM   1301  CB  SER A 188      38.062 -19.976  25.101  1.00 32.00           C  
ATOM   1302  OG  SER A 188      38.045 -19.845  26.521  1.00 33.98           O  
ATOM   1303  N   LYS A 189      36.339 -19.879  22.465  1.00 30.00           N  
ATOM   1304  CA  LYS A 189      36.171 -20.233  21.041  1.00 29.54           C  
ATOM   1305  C   LYS A 189      34.714 -20.233  20.584  1.00 27.78           C  
ATOM   1306  O   LYS A 189      33.871 -20.927  21.167  1.00 28.58           O  
ATOM   1307  CB  LYS A 189      36.755 -21.612  20.762  1.00 29.60           C  
ATOM   1308  CG  LYS A 189      38.262 -21.683  20.867  1.00 31.39           C  
ATOM   1309  CD  LYS A 189      38.765 -23.095  20.549  1.00 33.37           C  
ATOM   1310  CE  LYS A 189      38.414 -24.079  21.653  1.00 34.82           C  
ATOM   1311  NZ  LYS A 189      38.951 -25.459  21.423  1.00 36.13           N1+
ATOM   1312  N   ILE A 190      34.432 -19.469  19.526  1.00 26.49           N  
ATOM   1313  CA  ILE A 190      33.086 -19.387  18.951  1.00 24.76           C  
ATOM   1314  C   ILE A 190      33.176 -19.771  17.465  1.00 23.95           C  
ATOM   1315  O   ILE A 190      34.042 -19.285  16.740  1.00 24.28           O  
ATOM   1316  CB  ILE A 190      32.454 -17.957  19.069  1.00 24.91           C  
ATOM   1317  CG1 ILE A 190      32.432 -17.462  20.528  1.00 24.56           C  
ATOM   1318  CG2 ILE A 190      31.026 -17.946  18.491  1.00 22.01           C  
ATOM   1319  CD1 ILE A 190      32.173 -15.956  20.687  1.00 23.23           C  
ATOM   1320  N   LEU A 191      32.271 -20.637  17.033  1.00 23.44           N  
ATOM   1321  CA  LEU A 191      32.130 -21.013  15.625  1.00 22.69           C  
ATOM   1322  C   LEU A 191      30.902 -20.308  15.078  1.00 21.72           C  
ATOM   1323  O   LEU A 191      29.824 -20.455  15.651  1.00 21.98           O  
ATOM   1324  CB  LEU A 191      31.856 -22.510  15.540  1.00 23.47           C  
ATOM   1325  CG  LEU A 191      31.998 -23.314  14.240  1.00 25.20           C  
ATOM   1326  CD1 LEU A 191      30.857 -24.301  14.125  1.00 25.82           C  
ATOM   1327  CD2 LEU A 191      32.209 -22.504  12.986  1.00 23.76           C  
ATOM   1328  N   ILE A 192      31.060 -19.569  13.985  1.00 21.30           N  
ATOM   1329  CA  ILE A 192      29.906 -19.026  13.262  1.00 20.61           C  
ATOM   1330  C   ILE A 192      29.832 -19.711  11.907  1.00 19.45           C  
ATOM   1331  O   ILE A 192      30.753 -19.579  11.107  1.00 20.33           O  
ATOM   1332  CB  ILE A 192      29.998 -17.517  13.032  1.00 20.61           C  
ATOM   1333  CG1 ILE A 192      30.102 -16.770  14.369  1.00 22.09           C  
ATOM   1334  CG2 ILE A 192      28.774 -17.034  12.206  1.00 20.46           C  
ATOM   1335  CD1 ILE A 192      30.429 -15.308  14.215  1.00 23.95           C  
ATOM   1336  N   VAL A 193      28.746 -20.430  11.671  1.00 19.10           N  
ATOM   1337  CA  VAL A 193      28.448 -21.003  10.361  1.00 19.26           C  
ATOM   1338  C   VAL A 193      27.376 -20.142   9.675  1.00 19.09           C  
ATOM   1339  O   VAL A 193      26.361 -19.810  10.272  1.00 20.55           O  
ATOM   1340  CB  VAL A 193      27.954 -22.441  10.472  1.00 19.49           C  
ATOM   1341  CG1 VAL A 193      27.576 -22.971   9.100  1.00 19.17           C  
ATOM   1342  CG2 VAL A 193      29.049 -23.334  11.105  1.00 20.49           C  
ATOM   1343  N   ASP A 194      27.602 -19.793   8.424  1.00 19.18           N  
ATOM   1344  CA  ASP A 194      26.691 -18.925   7.681  1.00 18.69           C  
ATOM   1345  C   ASP A 194      26.262 -19.685   6.420  1.00 18.32           C  
ATOM   1346  O   ASP A 194      27.061 -19.820   5.469  1.00 18.32           O  
ATOM   1347  CB  ASP A 194      27.429 -17.624   7.391  1.00 19.03           C  
ATOM   1348  CG  ASP A 194      26.594 -16.593   6.623  1.00 18.65           C  
ATOM   1349  OD1 ASP A 194      25.601 -16.971   5.946  1.00 21.48           O  
ATOM   1350  OD2 ASP A 194      26.950 -15.388   6.698  1.00 22.22           O  
ATOM   1351  N   TRP A 195      25.024 -20.182   6.408  1.00 18.35           N  
ATOM   1352  CA  TRP A 195      24.521 -20.993   5.279  1.00 19.28           C  
ATOM   1353  C   TRP A 195      23.464 -20.326   4.397  1.00 19.09           C  
ATOM   1354  O   TRP A 195      22.830 -20.982   3.560  1.00 19.65           O  
ATOM   1355  CB  TRP A 195      24.078 -22.393   5.739  1.00 19.13           C  
ATOM   1356  CG  TRP A 195      22.862 -22.499   6.652  1.00 19.38           C  
ATOM   1357  CD1 TRP A 195      21.682 -21.785   6.580  1.00 20.18           C  
ATOM   1358  CD2 TRP A 195      22.689 -23.438   7.730  1.00 21.88           C  
ATOM   1359  NE1 TRP A 195      20.808 -22.213   7.559  1.00 21.12           N  
ATOM   1360  CE2 TRP A 195      21.402 -23.225   8.275  1.00 20.59           C  
ATOM   1361  CE3 TRP A 195      23.500 -24.447   8.284  1.00 21.95           C  
ATOM   1362  CZ2 TRP A 195      20.916 -23.974   9.362  1.00 21.45           C  
ATOM   1363  CZ3 TRP A 195      23.016 -25.185   9.351  1.00 20.96           C  
ATOM   1364  CH2 TRP A 195      21.741 -24.944   9.881  1.00 20.66           C  
ATOM   1365  N   ASP A 196      23.259 -19.030   4.598  1.00 19.15           N  
ATOM   1366  CA  ASP A 196      22.551 -18.210   3.637  1.00 18.76           C  
ATOM   1367  C   ASP A 196      23.298 -18.376   2.282  1.00 18.36           C  
ATOM   1368  O   ASP A 196      24.524 -18.544   2.272  1.00 17.58           O  
ATOM   1369  CB  ASP A 196      22.609 -16.772   4.133  1.00 19.31           C  
ATOM   1370  CG  ASP A 196      21.798 -15.817   3.285  1.00 19.96           C  
ATOM   1371  OD1 ASP A 196      20.703 -15.406   3.742  1.00 19.23           O  
ATOM   1372  OD2 ASP A 196      22.277 -15.475   2.179  1.00 18.67           O  
ATOM   1373  N   VAL A 197      22.583 -18.366   1.159  1.00 18.22           N  
ATOM   1374  CA  VAL A 197      23.227 -18.536  -0.155  1.00 18.19           C  
ATOM   1375  C   VAL A 197      24.239 -17.412  -0.527  1.00 18.44           C  
ATOM   1376  O   VAL A 197      25.108 -17.603  -1.403  1.00 19.40           O  
ATOM   1377  CB  VAL A 197      22.148 -18.742  -1.267  1.00 18.52           C  
ATOM   1378  CG1 VAL A 197      21.505 -17.406  -1.640  1.00 17.85           C  
ATOM   1379  CG2 VAL A 197      22.773 -19.462  -2.488  1.00 19.12           C  
ATOM   1380  N   HIS A 198      24.137 -16.262   0.153  1.00 18.49           N  
ATOM   1381  CA  HIS A 198      25.050 -15.127  -0.048  1.00 18.36           C  
ATOM   1382  C   HIS A 198      26.177 -15.092   0.985  1.00 18.44           C  
ATOM   1383  O   HIS A 198      25.972 -15.429   2.160  1.00 18.81           O  
ATOM   1384  CB  HIS A 198      24.250 -13.822  -0.011  1.00 18.13           C  
ATOM   1385  CG  HIS A 198      23.134 -13.785  -1.004  1.00 18.06           C  
ATOM   1386  ND1 HIS A 198      21.821 -13.965  -0.643  1.00 19.45           N  
ATOM   1387  CD2 HIS A 198      23.133 -13.580  -2.344  1.00 19.08           C  
ATOM   1388  CE1 HIS A 198      21.057 -13.899  -1.719  1.00 19.96           C  
ATOM   1389  NE2 HIS A 198      21.829 -13.665  -2.765  1.00 19.42           N  
ATOM   1390  N   HIS A 199      27.377 -14.720   0.547  1.00 19.44           N  
ATOM   1391  CA  HIS A 199      28.502 -14.496   1.458  1.00 19.64           C  
ATOM   1392  C   HIS A 199      28.186 -13.482   2.570  1.00 19.81           C  
ATOM   1393  O   HIS A 199      27.689 -12.393   2.295  1.00 19.55           O  
ATOM   1394  CB  HIS A 199      29.736 -13.999   0.697  1.00 20.33           C  
ATOM   1395  CG  HIS A 199      30.961 -13.910   1.554  1.00 20.91           C  
ATOM   1396  ND1 HIS A 199      31.704 -12.756   1.675  1.00 22.83           N  
ATOM   1397  CD2 HIS A 199      31.554 -14.827   2.355  1.00 21.83           C  
ATOM   1398  CE1 HIS A 199      32.716 -12.971   2.498  1.00 22.58           C  
ATOM   1399  NE2 HIS A 199      32.646 -14.219   2.925  1.00 23.59           N  
ATOM   1400  N   GLY A 200      28.504 -13.842   3.817  1.00 20.61           N  
ATOM   1401  CA  GLY A 200      28.419 -12.900   4.956  1.00 20.79           C  
ATOM   1402  C   GLY A 200      29.622 -11.991   5.088  1.00 21.17           C  
ATOM   1403  O   GLY A 200      30.462 -12.184   5.975  1.00 22.15           O  
ATOM   1404  N   ASN A 201      29.716 -11.002   4.202  1.00 21.69           N  
ATOM   1405  CA  ASN A 201      30.881 -10.102   4.146  1.00 21.80           C  
ATOM   1406  C   ASN A 201      31.096  -9.333   5.445  1.00 22.27           C  
ATOM   1407  O   ASN A 201      32.244  -9.103   5.836  1.00 23.23           O  
ATOM   1408  CB  ASN A 201      30.752  -9.107   2.995  1.00 22.12           C  
ATOM   1409  CG  ASN A 201      29.436  -8.378   3.010  1.00 21.17           C  
ATOM   1410  OD1 ASN A 201      28.375  -8.983   2.806  1.00 21.64           O  
ATOM   1411  ND2 ASN A 201      29.484  -7.088   3.277  1.00 21.22           N  
ATOM   1412  N   GLY A 202      29.996  -8.933   6.093  1.00 22.05           N  
ATOM   1413  CA  GLY A 202      30.062  -8.211   7.372  1.00 22.26           C  
ATOM   1414  C   GLY A 202      30.744  -9.048   8.441  1.00 22.75           C  
ATOM   1415  O   GLY A 202      31.714  -8.607   9.079  1.00 23.60           O  
ATOM   1416  N   THR A 203      30.244 -10.266   8.621  1.00 22.93           N  
ATOM   1417  CA  THR A 203      30.758 -11.201   9.631  1.00 22.69           C  
ATOM   1418  C   THR A 203      32.233 -11.537   9.371  1.00 23.31           C  
ATOM   1419  O   THR A 203      33.049 -11.523  10.298  1.00 23.88           O  
ATOM   1420  CB  THR A 203      29.881 -12.466   9.718  1.00 22.24           C  
ATOM   1421  OG1 THR A 203      28.497 -12.107   9.849  1.00 22.24           O  
ATOM   1422  CG2 THR A 203      30.278 -13.349  10.915  1.00 21.82           C  
ATOM   1423  N   GLN A 204      32.596 -11.782   8.110  1.00 23.95           N  
ATOM   1424  CA  GLN A 204      34.006 -12.032   7.767  1.00 24.56           C  
ATOM   1425  C   GLN A 204      34.908 -10.870   8.187  1.00 25.24           C  
ATOM   1426  O   GLN A 204      35.972 -11.083   8.768  1.00 25.25           O  
ATOM   1427  CB  GLN A 204      34.194 -12.273   6.270  1.00 24.56           C  
ATOM   1428  CG  GLN A 204      35.664 -12.377   5.850  1.00 24.98           C  
ATOM   1429  CD  GLN A 204      35.830 -12.858   4.417  1.00 25.57           C  
ATOM   1430  OE1 GLN A 204      36.327 -12.129   3.562  1.00 28.18           O  
ATOM   1431  NE2 GLN A 204      35.403 -14.078   4.152  1.00 22.61           N  
ATOM   1432  N   GLN A 205      34.462  -9.650   7.895  1.00 25.50           N  
ATOM   1433  CA  GLN A 205      35.214  -8.457   8.247  1.00 26.18           C  
ATOM   1434  C   GLN A 205      35.407  -8.335   9.756  1.00 26.72           C  
ATOM   1435  O   GLN A 205      36.510  -8.023  10.216  1.00 27.77           O  
ATOM   1436  CB  GLN A 205      34.504  -7.204   7.738  1.00 25.83           C  
ATOM   1437  CG  GLN A 205      35.222  -5.907   8.113  1.00 26.07           C  
ATOM   1438  CD  GLN A 205      34.382  -4.702   7.801  1.00 24.41           C  
ATOM   1439  OE1 GLN A 205      33.334  -4.486   8.413  1.00 24.48           O  
ATOM   1440  NE2 GLN A 205      34.824  -3.919   6.831  1.00 29.01           N  
ATOM   1441  N   ALA A 206      34.327  -8.552  10.504  1.00 27.27           N  
ATOM   1442  CA  ALA A 206      34.310  -8.375  11.958  1.00 27.69           C  
ATOM   1443  C   ALA A 206      35.314  -9.251  12.725  1.00 28.04           C  
ATOM   1444  O   ALA A 206      35.771  -8.864  13.804  1.00 28.04           O  
ATOM   1445  CB  ALA A 206      32.882  -8.584  12.508  1.00 27.08           C  
ATOM   1446  N   PHE A 207      35.669 -10.411  12.178  1.00 28.39           N  
ATOM   1447  CA  PHE A 207      36.561 -11.358  12.883  1.00 28.57           C  
ATOM   1448  C   PHE A 207      37.777 -11.806  12.074  1.00 29.29           C  
ATOM   1449  O   PHE A 207      38.419 -12.793  12.446  1.00 29.48           O  
ATOM   1450  CB  PHE A 207      35.758 -12.587  13.336  1.00 28.55           C  
ATOM   1451  CG  PHE A 207      34.584 -12.259  14.189  1.00 27.68           C  
ATOM   1452  CD1 PHE A 207      34.758 -11.932  15.530  1.00 27.22           C  
ATOM   1453  CD2 PHE A 207      33.292 -12.253  13.661  1.00 26.28           C  
ATOM   1454  CE1 PHE A 207      33.673 -11.615  16.328  1.00 26.01           C  
ATOM   1455  CE2 PHE A 207      32.199 -11.933  14.462  1.00 27.44           C  
ATOM   1456  CZ  PHE A 207      32.389 -11.614  15.792  1.00 27.44           C  
ATOM   1457  N   TYR A 208      38.117 -11.075  11.014  1.00 30.17           N  
ATOM   1458  CA  TYR A 208      39.122 -11.511  10.027  1.00 31.51           C  
ATOM   1459  C   TYR A 208      40.534 -11.694  10.600  1.00 32.65           C  
ATOM   1460  O   TYR A 208      41.302 -12.520  10.095  1.00 33.39           O  
ATOM   1461  CB  TYR A 208      39.181 -10.537   8.832  1.00 31.82           C  
ATOM   1462  CG  TYR A 208      39.664 -11.185   7.544  1.00 32.35           C  
ATOM   1463  CD1 TYR A 208      40.775 -10.689   6.858  1.00 33.65           C  
ATOM   1464  CD2 TYR A 208      39.019 -12.310   7.026  1.00 33.69           C  
ATOM   1465  CE1 TYR A 208      41.220 -11.286   5.679  1.00 33.75           C  
ATOM   1466  CE2 TYR A 208      39.460 -12.917   5.853  1.00 33.40           C  
ATOM   1467  CZ  TYR A 208      40.562 -12.400   5.188  1.00 33.36           C  
ATOM   1468  OH  TYR A 208      40.992 -13.000   4.032  1.00 33.34           O  
ATOM   1469  N   SER A 209      40.867 -10.924  11.635  1.00 33.70           N  
ATOM   1470  CA  SER A 209      42.178 -11.029  12.283  1.00 34.31           C  
ATOM   1471  C   SER A 209      42.147 -11.787  13.622  1.00 34.41           C  
ATOM   1472  O   SER A 209      43.156 -11.827  14.332  1.00 35.39           O  
ATOM   1473  CB  SER A 209      42.780  -9.626  12.468  1.00 34.36           C  
ATOM   1474  OG  SER A 209      42.090  -8.885  13.461  1.00 34.57           O  
ATOM   1475  N   ASP A 210      41.014 -12.413  13.941  1.00 34.20           N  
ATOM   1476  CA  ASP A 210      40.766 -13.020  15.249  1.00 34.16           C  
ATOM   1477  C   ASP A 210      40.727 -14.549  15.127  1.00 34.36           C  
ATOM   1478  O   ASP A 210      39.824 -15.095  14.479  1.00 34.29           O  
ATOM   1479  CB  ASP A 210      39.442 -12.475  15.804  1.00 34.29           C  
ATOM   1480  CG  ASP A 210      39.113 -12.971  17.211  1.00 34.04           C  
ATOM   1481  OD1 ASP A 210      39.850 -13.813  17.787  1.00 34.52           O  
ATOM   1482  OD2 ASP A 210      38.069 -12.522  17.746  1.00 33.60           O  
ATOM   1483  N   PRO A 211      41.700 -15.252  15.745  1.00 34.05           N  
ATOM   1484  CA  PRO A 211      41.681 -16.719  15.725  1.00 33.49           C  
ATOM   1485  C   PRO A 211      40.761 -17.371  16.757  1.00 32.84           C  
ATOM   1486  O   PRO A 211      40.644 -18.604  16.772  1.00 33.99           O  
ATOM   1487  CB  PRO A 211      43.146 -17.083  15.993  1.00 33.79           C  
ATOM   1488  CG  PRO A 211      43.647 -15.980  16.856  1.00 34.38           C  
ATOM   1489  CD  PRO A 211      42.888 -14.732  16.459  1.00 34.26           C  
ATOM   1490  N   SER A 212      40.115 -16.565  17.605  1.00 31.59           N  
ATOM   1491  CA  SER A 212      39.200 -17.069  18.624  1.00 30.67           C  
ATOM   1492  C   SER A 212      37.768 -17.237  18.097  1.00 29.75           C  
ATOM   1493  O   SER A 212      36.903 -17.786  18.773  1.00 28.87           O  
ATOM   1494  CB  SER A 212      39.231 -16.188  19.879  1.00 30.70           C  
ATOM   1495  OG  SER A 212      38.633 -14.914  19.684  1.00 31.45           O  
ATOM   1496  N   VAL A 213      37.512 -16.786  16.877  1.00 29.63           N  
ATOM   1497  CA  VAL A 213      36.253 -17.161  16.246  1.00 29.29           C  
ATOM   1498  C   VAL A 213      36.474 -17.642  14.822  1.00 28.36           C  
ATOM   1499  O   VAL A 213      37.137 -16.979  14.018  1.00 29.16           O  
ATOM   1500  CB  VAL A 213      35.093 -16.102  16.443  1.00 29.67           C  
ATOM   1501  CG1 VAL A 213      35.544 -14.862  17.229  1.00 29.61           C  
ATOM   1502  CG2 VAL A 213      34.381 -15.747  15.144  1.00 30.66           C  
ATOM   1503  N   LEU A 214      35.946 -18.837  14.560  1.00 27.39           N  
ATOM   1504  CA  LEU A 214      36.049 -19.494  13.265  1.00 26.24           C  
ATOM   1505  C   LEU A 214      34.791 -19.142  12.487  1.00 24.85           C  
ATOM   1506  O   LEU A 214      33.694 -19.470  12.929  1.00 24.43           O  
ATOM   1507  CB  LEU A 214      36.123 -21.013  13.464  1.00 26.04           C  
ATOM   1508  CG  LEU A 214      36.083 -21.923  12.224  1.00 26.24           C  
ATOM   1509  CD1 LEU A 214      37.148 -21.496  11.232  1.00 27.91           C  
ATOM   1510  CD2 LEU A 214      36.266 -23.383  12.635  1.00 25.41           C  
ATOM   1511  N   TYR A 215      34.967 -18.450  11.365  1.00 24.16           N  
ATOM   1512  CA  TYR A 215      33.863 -18.095  10.477  1.00 23.37           C  
ATOM   1513  C   TYR A 215      33.887 -19.036   9.288  1.00 23.07           C  
ATOM   1514  O   TYR A 215      34.903 -19.121   8.595  1.00 23.71           O  
ATOM   1515  CB  TYR A 215      33.993 -16.658   9.974  1.00 23.44           C  
ATOM   1516  CG  TYR A 215      32.872 -16.276   9.030  1.00 22.70           C  
ATOM   1517  CD1 TYR A 215      33.127 -15.990   7.700  1.00 22.18           C  
ATOM   1518  CD2 TYR A 215      31.540 -16.269   9.468  1.00 22.76           C  
ATOM   1519  CE1 TYR A 215      32.108 -15.655   6.828  1.00 22.27           C  
ATOM   1520  CE2 TYR A 215      30.503 -15.943   8.594  1.00 21.33           C  
ATOM   1521  CZ  TYR A 215      30.794 -15.634   7.278  1.00 20.50           C  
ATOM   1522  OH  TYR A 215      29.788 -15.324   6.381  1.00 21.07           O  
ATOM   1523  N   MET A 216      32.767 -19.713   9.053  1.00 22.65           N  
ATOM   1524  CA  MET A 216      32.618 -20.640   7.934  1.00 22.46           C  
ATOM   1525  C   MET A 216      31.372 -20.275   7.137  1.00 22.01           C  
ATOM   1526  O   MET A 216      30.236 -20.339   7.645  1.00 22.16           O  
ATOM   1527  CB  MET A 216      32.538 -22.080   8.431  1.00 23.21           C  
ATOM   1528  CG  MET A 216      33.615 -22.447   9.437  1.00 24.09           C  
ATOM   1529  SD  MET A 216      33.749 -24.213   9.722  1.00 27.48           S  
ATOM   1530  CE  MET A 216      34.671 -24.624   8.250  1.00 24.59           C  
ATOM   1531  N   SER A 217      31.586 -19.865   5.890  1.00 21.25           N  
ATOM   1532  CA  SER A 217      30.489 -19.520   5.004  1.00 20.80           C  
ATOM   1533  C   SER A 217      30.354 -20.520   3.847  1.00 20.41           C  
ATOM   1534  O   SER A 217      31.340 -20.864   3.193  1.00 20.70           O  
ATOM   1535  CB  SER A 217      30.682 -18.113   4.453  1.00 20.76           C  
ATOM   1536  OG  SER A 217      29.647 -17.785   3.544  1.00 20.89           O  
ATOM   1537  N   LEU A 218      29.131 -20.982   3.625  1.00 19.96           N  
ATOM   1538  CA  LEU A 218      28.784 -21.703   2.410  1.00 19.88           C  
ATOM   1539  C   LEU A 218      28.018 -20.716   1.557  1.00 19.87           C  
ATOM   1540  O   LEU A 218      27.063 -20.107   2.043  1.00 19.48           O  
ATOM   1541  CB  LEU A 218      27.918 -22.919   2.719  1.00 20.05           C  
ATOM   1542  CG  LEU A 218      28.553 -24.026   3.571  1.00 20.56           C  
ATOM   1543  CD1 LEU A 218      28.195 -23.826   5.053  1.00 22.42           C  
ATOM   1544  CD2 LEU A 218      28.116 -25.406   3.095  1.00 20.64           C  
ATOM   1545  N   HIS A 219      28.426 -20.513   0.311  1.00 20.14           N  
ATOM   1546  CA  HIS A 219      27.729 -19.542  -0.539  1.00 19.99           C  
ATOM   1547  C   HIS A 219      27.993 -19.765  -2.014  1.00 20.15           C  
ATOM   1548  O   HIS A 219      29.014 -20.339  -2.392  1.00 20.45           O  
ATOM   1549  CB  HIS A 219      28.129 -18.104  -0.191  1.00 19.90           C  
ATOM   1550  CG  HIS A 219      29.596 -17.853  -0.217  1.00 20.32           C  
ATOM   1551  ND1 HIS A 219      30.408 -18.109   0.864  1.00 20.61           N  
ATOM   1552  CD2 HIS A 219      30.401 -17.357  -1.186  1.00 21.91           C  
ATOM   1553  CE1 HIS A 219      31.652 -17.778   0.562  1.00 23.09           C  
ATOM   1554  NE2 HIS A 219      31.674 -17.311  -0.672  1.00 21.87           N  
ATOM   1555  N   ARG A 220      27.051 -19.308  -2.819  1.00 20.17           N  
ATOM   1556  CA  ARG A 220      27.255 -19.180  -4.251  1.00 20.54           C  
ATOM   1557  C   ARG A 220      28.239 -18.045  -4.487  1.00 21.17           C  
ATOM   1558  O   ARG A 220      28.009 -16.911  -4.039  1.00 21.67           O  
ATOM   1559  CB  ARG A 220      25.943 -18.899  -4.951  1.00 20.48           C  
ATOM   1560  CG  ARG A 220      26.067 -18.851  -6.470  1.00 20.34           C  
ATOM   1561  CD  ARG A 220      24.695 -18.785  -7.141  1.00 22.61           C  
ATOM   1562  NE  ARG A 220      24.868 -18.621  -8.592  1.00 23.95           N  
ATOM   1563  CZ  ARG A 220      23.910 -18.254  -9.440  1.00 24.56           C  
ATOM   1564  NH1 ARG A 220      22.678 -18.023  -9.035  1.00 24.75           N  
ATOM   1565  NH2 ARG A 220      24.204 -18.115 -10.731  1.00 26.67           N  
ATOM   1566  N   TYR A 221      29.331 -18.358  -5.189  1.00 21.28           N  
ATOM   1567  CA  TYR A 221      30.413 -17.414  -5.452  1.00 22.58           C  
ATOM   1568  C   TYR A 221      30.662 -17.172  -6.948  1.00 24.00           C  
ATOM   1569  O   TYR A 221      30.798 -16.018  -7.391  1.00 23.15           O  
ATOM   1570  CB  TYR A 221      31.700 -17.903  -4.782  1.00 23.19           C  
ATOM   1571  CG  TYR A 221      32.859 -16.965  -4.984  1.00 24.72           C  
ATOM   1572  CD1 TYR A 221      33.967 -17.344  -5.744  1.00 25.82           C  
ATOM   1573  CD2 TYR A 221      32.843 -15.682  -4.435  1.00 25.41           C  
ATOM   1574  CE1 TYR A 221      35.017 -16.487  -5.931  1.00 27.02           C  
ATOM   1575  CE2 TYR A 221      33.916 -14.815  -4.602  1.00 25.54           C  
ATOM   1576  CZ  TYR A 221      34.993 -15.224  -5.367  1.00 27.14           C  
ATOM   1577  OH  TYR A 221      36.046 -14.371  -5.555  1.00 29.45           O  
ATOM   1578  N   ASP A 222      30.714 -18.266  -7.710  1.00 24.87           N  
ATOM   1579  CA  ASP A 222      30.910 -18.203  -9.166  1.00 26.36           C  
ATOM   1580  C   ASP A 222      32.000 -17.199  -9.551  1.00 27.84           C  
ATOM   1581  O   ASP A 222      31.778 -16.305 -10.363  1.00 27.89           O  
ATOM   1582  CB  ASP A 222      29.605 -17.825  -9.870  1.00 25.93           C  
ATOM   1583  CG  ASP A 222      28.514 -18.855  -9.700  1.00 25.49           C  
ATOM   1584  OD1 ASP A 222      28.777 -20.005  -9.278  1.00 25.67           O  
ATOM   1585  OD2 ASP A 222      27.366 -18.495 -10.005  1.00 25.38           O  
ATOM   1586  N   ASP A 223      33.169 -17.331  -8.948  1.00 30.26           N  
ATOM   1587  CA  ASP A 223      34.290 -16.437  -9.258  1.00 32.43           C  
ATOM   1588  C   ASP A 223      33.998 -14.913  -9.202  1.00 32.77           C  
ATOM   1589  O   ASP A 223      34.486 -14.143 -10.039  1.00 32.98           O  
ATOM   1590  CB  ASP A 223      34.891 -16.837 -10.618  1.00 33.38           C  
ATOM   1591  CG  ASP A 223      36.222 -17.522 -10.464  1.00 36.35           C  
ATOM   1592  OD1 ASP A 223      36.240 -18.723 -10.107  1.00 39.98           O  
ATOM   1593  OD2 ASP A 223      37.252 -16.841 -10.670  1.00 41.90           O  
ATOM   1594  N   GLY A 224      33.217 -14.487  -8.205  1.00 32.53           N  
ATOM   1595  CA  GLY A 224      33.014 -13.062  -7.925  1.00 32.62           C  
ATOM   1596  C   GLY A 224      31.805 -12.433  -8.590  1.00 32.48           C  
ATOM   1597  O   GLY A 224      31.605 -11.218  -8.494  1.00 33.02           O  
ATOM   1598  N   ASN A 225      30.980 -13.264  -9.226  1.00 32.17           N  
ATOM   1599  CA  ASN A 225      29.874 -12.812 -10.080  1.00 32.15           C  
ATOM   1600  C   ASN A 225      28.475 -13.039  -9.490  1.00 30.62           C  
ATOM   1601  O   ASN A 225      27.504 -13.205 -10.239  1.00 31.28           O  
ATOM   1602  CB  ASN A 225      29.960 -13.539 -11.435  1.00 32.85           C  
ATOM   1603  CG  ASN A 225      31.080 -13.013 -12.305  1.00 36.05           C  
ATOM   1604  OD1 ASN A 225      30.996 -11.894 -12.830  1.00 42.49           O  
ATOM   1605  ND2 ASN A 225      32.135 -13.818 -12.480  1.00 39.62           N  
ATOM   1606  N   PHE A 226      28.376 -13.055  -8.161  1.00 28.49           N  
ATOM   1607  CA  PHE A 226      27.090 -13.225  -7.463  1.00 26.06           C  
ATOM   1608  C   PHE A 226      27.093 -12.304  -6.223  1.00 25.10           C  
ATOM   1609  O   PHE A 226      28.113 -12.194  -5.551  1.00 24.28           O  
ATOM   1610  CB  PHE A 226      26.898 -14.700  -7.062  1.00 25.82           C  
ATOM   1611  CG  PHE A 226      25.500 -15.027  -6.643  1.00 24.15           C  
ATOM   1612  CD1 PHE A 226      24.458 -14.996  -7.563  1.00 24.87           C  
ATOM   1613  CD2 PHE A 226      25.211 -15.329  -5.317  1.00 24.13           C  
ATOM   1614  CE1 PHE A 226      23.152 -15.257  -7.168  1.00 24.13           C  
ATOM   1615  CE2 PHE A 226      23.910 -15.611  -4.923  1.00 22.42           C  
ATOM   1616  CZ  PHE A 226      22.882 -15.573  -5.833  1.00 23.06           C  
ATOM   1617  N   PHE A 227      25.974 -11.639  -5.932  1.00 23.89           N  
ATOM   1618  CA  PHE A 227      25.893 -10.746  -4.757  1.00 23.50           C  
ATOM   1619  C   PHE A 227      26.413 -11.405  -3.462  1.00 23.90           C  
ATOM   1620  O   PHE A 227      26.062 -12.566  -3.168  1.00 22.73           O  
ATOM   1621  CB  PHE A 227      24.451 -10.271  -4.526  1.00 23.32           C  
ATOM   1622  CG  PHE A 227      24.333  -9.182  -3.491  1.00 22.30           C  
ATOM   1623  CD1 PHE A 227      24.457  -7.837  -3.862  1.00 23.61           C  
ATOM   1624  CD2 PHE A 227      24.114  -9.488  -2.159  1.00 22.74           C  
ATOM   1625  CE1 PHE A 227      24.374  -6.826  -2.919  1.00 24.29           C  
ATOM   1626  CE2 PHE A 227      24.031  -8.466  -1.196  1.00 23.48           C  
ATOM   1627  CZ  PHE A 227      24.162  -7.128  -1.595  1.00 23.16           C  
ATOM   1628  N   PRO A 228      27.215 -10.668  -2.658  1.00 24.74           N  
ATOM   1629  CA  PRO A 228      27.759  -9.316  -2.826  1.00 25.88           C  
ATOM   1630  C   PRO A 228      29.106  -9.226  -3.588  1.00 26.86           C  
ATOM   1631  O   PRO A 228      29.653  -8.114  -3.744  1.00 27.84           O  
ATOM   1632  CB  PRO A 228      27.930  -8.848  -1.379  1.00 25.53           C  
ATOM   1633  CG  PRO A 228      28.332 -10.087  -0.656  1.00 25.90           C  
ATOM   1634  CD  PRO A 228      27.618 -11.238  -1.352  1.00 24.65           C  
ATOM   1635  N   GLY A 229      29.631 -10.360  -4.044  1.00 26.94           N  
ATOM   1636  CA  GLY A 229      30.884 -10.408  -4.808  1.00 27.29           C  
ATOM   1637  C   GLY A 229      32.158 -10.709  -4.028  1.00 27.75           C  
ATOM   1638  O   GLY A 229      33.245 -10.760  -4.614  1.00 28.68           O  
ATOM   1639  N   SER A 230      32.036 -10.906  -2.719  1.00 27.12           N  
ATOM   1640  CA  SER A 230      33.165 -11.224  -1.845  1.00 27.29           C  
ATOM   1641  C   SER A 230      33.155 -12.701  -1.477  1.00 27.43           C  
ATOM   1642  O   SER A 230      32.241 -13.430  -1.862  1.00 27.90           O  
ATOM   1643  CB  SER A 230      33.076 -10.382  -0.572  1.00 27.34           C  
ATOM   1644  OG  SER A 230      31.819 -10.565   0.056  1.00 25.84           O  
ATOM   1645  N   GLY A 231      34.159 -13.137  -0.716  1.00 27.61           N  
ATOM   1646  CA  GLY A 231      34.172 -14.488  -0.170  1.00 27.71           C  
ATOM   1647  C   GLY A 231      34.851 -15.540  -1.036  1.00 27.84           C  
ATOM   1648  O   GLY A 231      34.363 -16.658  -1.157  1.00 27.25           O  
ATOM   1649  N   ALA A 232      35.990 -15.184  -1.623  1.00 28.65           N  
ATOM   1650  CA  ALA A 232      36.802 -16.153  -2.359  1.00 29.18           C  
ATOM   1651  C   ALA A 232      37.406 -17.186  -1.411  1.00 29.39           C  
ATOM   1652  O   ALA A 232      37.715 -16.874  -0.255  1.00 29.19           O  
ATOM   1653  CB  ALA A 232      37.926 -15.433  -3.141  1.00 28.77           C  
ATOM   1654  N   PRO A 233      37.620 -18.415  -1.903  1.00 30.49           N  
ATOM   1655  CA  PRO A 233      38.254 -19.456  -1.070  1.00 31.44           C  
ATOM   1656  C   PRO A 233      39.649 -19.070  -0.519  1.00 32.21           C  
ATOM   1657  O   PRO A 233      40.034 -19.530   0.567  1.00 32.53           O  
ATOM   1658  CB  PRO A 233      38.328 -20.673  -2.010  1.00 31.61           C  
ATOM   1659  CG  PRO A 233      37.971 -20.182  -3.364  1.00 31.68           C  
ATOM   1660  CD  PRO A 233      37.253 -18.898  -3.248  1.00 30.20           C  
ATOM   1661  N   ASP A 234      40.363 -18.239  -1.288  1.00 33.29           N  
ATOM   1662  CA  ASP A 234      41.615 -17.524  -0.925  1.00 34.78           C  
ATOM   1663  C   ASP A 234      41.659 -16.756   0.390  1.00 34.62           C  
ATOM   1664  O   ASP A 234      42.736 -16.581   0.987  1.00 34.60           O  
ATOM   1665  CB  ASP A 234      41.870 -16.428  -1.980  1.00 35.51           C  
ATOM   1666  CG  ASP A 234      42.721 -16.886  -3.117  1.00 38.22           C  
ATOM   1667  OD1 ASP A 234      42.827 -18.116  -3.334  1.00 44.34           O  
ATOM   1668  OD2 ASP A 234      43.276 -16.000  -3.813  1.00 40.05           O  
ATOM   1669  N   GLU A 235      40.509 -16.209   0.774  1.00 34.56           N  
ATOM   1670  CA  GLU A 235      40.401 -15.317   1.924  1.00 34.18           C  
ATOM   1671  C   GLU A 235      40.389 -16.166   3.205  1.00 34.23           C  
ATOM   1672  O   GLU A 235      39.357 -16.702   3.600  1.00 33.41           O  
ATOM   1673  CB  GLU A 235      39.147 -14.440   1.776  1.00 34.43           C  
ATOM   1674  CG  GLU A 235      39.247 -13.412   0.636  1.00 34.57           C  
ATOM   1675  CD  GLU A 235      37.893 -12.916   0.121  1.00 35.27           C  
ATOM   1676  OE1 GLU A 235      37.796 -12.538  -1.071  1.00 36.09           O  
ATOM   1677  OE2 GLU A 235      36.916 -12.910   0.888  1.00 34.51           O  
ATOM   1678  N   VAL A 236      41.564 -16.325   3.817  1.00 33.78           N  
ATOM   1679  CA  VAL A 236      41.735 -17.256   4.940  1.00 34.12           C  
ATOM   1680  C   VAL A 236      41.939 -16.549   6.283  1.00 34.04           C  
ATOM   1681  O   VAL A 236      42.006 -17.204   7.321  1.00 33.89           O  
ATOM   1682  CB  VAL A 236      42.912 -18.249   4.689  1.00 34.09           C  
ATOM   1683  CG1 VAL A 236      42.647 -19.117   3.450  1.00 34.55           C  
ATOM   1684  CG2 VAL A 236      44.235 -17.498   4.551  1.00 34.45           C  
ATOM   1685  N   GLY A 237      42.011 -15.220   6.250  1.00 34.86           N  
ATOM   1686  CA  GLY A 237      42.272 -14.400   7.434  1.00 35.61           C  
ATOM   1687  C   GLY A 237      43.514 -13.537   7.249  1.00 36.63           C  
ATOM   1688  O   GLY A 237      44.174 -13.612   6.206  1.00 36.55           O  
ATOM   1689  N   THR A 238      43.798 -12.694   8.248  1.00 37.72           N  
ATOM   1690  CA  THR A 238      45.033 -11.892   8.325  1.00 38.66           C  
ATOM   1691  C   THR A 238      45.608 -11.989   9.732  1.00 38.80           C  
ATOM   1692  O   THR A 238      44.889 -12.288  10.689  1.00 38.65           O  
ATOM   1693  CB  THR A 238      44.804 -10.374   8.058  1.00 38.76           C  
ATOM   1694  OG1 THR A 238      43.772  -9.885   8.923  1.00 40.58           O  
ATOM   1695  CG2 THR A 238      44.426 -10.108   6.625  1.00 39.90           C  
ATOM   1696  N   GLY A 239      46.906 -11.720   9.860  1.00 39.05           N  
ATOM   1697  CA  GLY A 239      47.555 -11.710  11.174  1.00 38.95           C  
ATOM   1698  C   GLY A 239      47.422 -13.043  11.888  1.00 38.89           C  
ATOM   1699  O   GLY A 239      47.540 -14.093  11.255  1.00 39.15           O  
ATOM   1700  N   PRO A 240      47.168 -13.020  13.212  1.00 38.72           N  
ATOM   1701  CA  PRO A 240      46.936 -14.278  13.927  1.00 38.67           C  
ATOM   1702  C   PRO A 240      45.632 -14.993  13.550  1.00 38.42           C  
ATOM   1703  O   PRO A 240      45.432 -16.136  13.962  1.00 38.55           O  
ATOM   1704  CB  PRO A 240      46.919 -13.857  15.404  1.00 38.64           C  
ATOM   1705  CG  PRO A 240      46.653 -12.420  15.411  1.00 38.84           C  
ATOM   1706  CD  PRO A 240      47.112 -11.854  14.110  1.00 38.92           C  
ATOM   1707  N   GLY A 241      44.765 -14.333  12.777  1.00 37.93           N  
ATOM   1708  CA  GLY A 241      43.529 -14.956  12.279  1.00 37.45           C  
ATOM   1709  C   GLY A 241      43.699 -15.812  11.031  1.00 36.98           C  
ATOM   1710  O   GLY A 241      42.739 -16.445  10.568  1.00 36.83           O  
ATOM   1711  N   VAL A 242      44.909 -15.844  10.471  1.00 36.23           N  
ATOM   1712  CA  VAL A 242      45.173 -16.679   9.301  1.00 35.49           C  
ATOM   1713  C   VAL A 242      44.821 -18.124   9.607  1.00 34.78           C  
ATOM   1714  O   VAL A 242      45.296 -18.696  10.596  1.00 35.12           O  
ATOM   1715  CB  VAL A 242      46.638 -16.552   8.828  1.00 35.60           C  
ATOM   1716  CG1 VAL A 242      47.032 -17.708   7.925  1.00 35.99           C  
ATOM   1717  CG2 VAL A 242      46.821 -15.226   8.115  1.00 35.63           C  
ATOM   1718  N   GLY A 243      43.943 -18.692   8.774  1.00 33.52           N  
ATOM   1719  CA  GLY A 243      43.457 -20.044   8.957  1.00 32.44           C  
ATOM   1720  C   GLY A 243      42.051 -20.160   9.521  1.00 31.73           C  
ATOM   1721  O   GLY A 243      41.451 -21.222   9.435  1.00 31.93           O  
ATOM   1722  N   PHE A 244      41.520 -19.086  10.110  1.00 30.25           N  
ATOM   1723  CA  PHE A 244      40.242 -19.161  10.823  1.00 29.40           C  
ATOM   1724  C   PHE A 244      39.079 -18.457  10.094  1.00 28.30           C  
ATOM   1725  O   PHE A 244      38.070 -18.109  10.715  1.00 28.21           O  
ATOM   1726  CB  PHE A 244      40.414 -18.618  12.248  1.00 29.60           C  
ATOM   1727  CG  PHE A 244      41.369 -19.424  13.091  1.00 30.97           C  
ATOM   1728  CD1 PHE A 244      42.722 -19.114  13.112  1.00 32.43           C  
ATOM   1729  CD2 PHE A 244      40.913 -20.502  13.847  1.00 31.71           C  
ATOM   1730  CE1 PHE A 244      43.613 -19.868  13.887  1.00 32.21           C  
ATOM   1731  CE2 PHE A 244      41.799 -21.253  14.627  1.00 31.78           C  
ATOM   1732  CZ  PHE A 244      43.144 -20.930  14.639  1.00 31.43           C  
ATOM   1733  N   ASN A 245      39.240 -18.242   8.794  1.00 27.49           N  
ATOM   1734  CA  ASN A 245      38.157 -17.828   7.905  1.00 26.91           C  
ATOM   1735  C   ASN A 245      38.048 -18.850   6.761  1.00 26.28           C  
ATOM   1736  O   ASN A 245      38.977 -18.976   5.949  1.00 26.91           O  
ATOM   1737  CB  ASN A 245      38.465 -16.448   7.352  1.00 27.02           C  
ATOM   1738  CG  ASN A 245      37.276 -15.805   6.673  1.00 26.54           C  
ATOM   1739  OD1 ASN A 245      37.165 -15.823   5.441  1.00 26.81           O  
ATOM   1740  ND2 ASN A 245      36.386 -15.221   7.472  1.00 23.51           N  
ATOM   1741  N   VAL A 246      36.943 -19.589   6.701  1.00 25.60           N  
ATOM   1742  CA  VAL A 246      36.769 -20.613   5.671  1.00 24.91           C  
ATOM   1743  C   VAL A 246      35.600 -20.264   4.746  1.00 24.28           C  
ATOM   1744  O   VAL A 246      34.452 -20.300   5.161  1.00 24.59           O  
ATOM   1745  CB  VAL A 246      36.551 -22.022   6.276  1.00 24.61           C  
ATOM   1746  CG1 VAL A 246      36.480 -23.047   5.174  1.00 24.29           C  
ATOM   1747  CG2 VAL A 246      37.672 -22.397   7.272  1.00 25.76           C  
ATOM   1748  N   ASN A 247      35.908 -19.929   3.492  1.00 24.65           N  
ATOM   1749  CA  ASN A 247      34.887 -19.652   2.483  1.00 24.18           C  
ATOM   1750  C   ASN A 247      34.657 -20.889   1.605  1.00 24.12           C  
ATOM   1751  O   ASN A 247      35.395 -21.122   0.624  1.00 23.99           O  
ATOM   1752  CB  ASN A 247      35.270 -18.453   1.606  1.00 24.32           C  
ATOM   1753  CG  ASN A 247      35.167 -17.108   2.335  1.00 24.47           C  
ATOM   1754  OD1 ASN A 247      36.047 -16.258   2.217  1.00 26.72           O  
ATOM   1755  ND2 ASN A 247      34.082 -16.901   3.051  1.00 21.90           N  
ATOM   1756  N   MET A 248      33.640 -21.671   1.962  1.00 23.60           N  
ATOM   1757  CA  MET A 248      33.182 -22.784   1.136  1.00 23.44           C  
ATOM   1758  C   MET A 248      32.372 -22.190  -0.028  1.00 23.30           C  
ATOM   1759  O   MET A 248      31.126 -22.234  -0.061  1.00 22.72           O  
ATOM   1760  CB  MET A 248      32.380 -23.787   1.982  1.00 23.46           C  
ATOM   1761  CG  MET A 248      31.767 -24.964   1.253  1.00 23.97           C  
ATOM   1762  SD  MET A 248      32.976 -25.987   0.342  1.00 24.80           S  
ATOM   1763  CE  MET A 248      32.802 -25.302  -1.314  1.00 25.36           C  
ATOM   1764  N   ALA A 249      33.119 -21.645  -0.983  1.00 23.70           N  
ATOM   1765  CA  ALA A 249      32.595 -20.938  -2.134  1.00 24.16           C  
ATOM   1766  C   ALA A 249      32.311 -21.922  -3.270  1.00 24.58           C  
ATOM   1767  O   ALA A 249      33.225 -22.577  -3.766  1.00 25.41           O  
ATOM   1768  CB  ALA A 249      33.602 -19.881  -2.601  1.00 24.54           C  
ATOM   1769  N   PHE A 250      31.053 -22.010  -3.674  1.00 24.56           N  
ATOM   1770  CA  PHE A 250      30.655 -22.799  -4.834  1.00 24.54           C  
ATOM   1771  C   PHE A 250      30.791 -21.976  -6.119  1.00 25.60           C  
ATOM   1772  O   PHE A 250      30.308 -20.843  -6.213  1.00 23.89           O  
ATOM   1773  CB  PHE A 250      29.229 -23.304  -4.676  1.00 24.56           C  
ATOM   1774  CG  PHE A 250      29.059 -24.334  -3.587  1.00 24.48           C  
ATOM   1775  CD1 PHE A 250      28.443 -24.006  -2.377  1.00 24.50           C  
ATOM   1776  CD2 PHE A 250      29.478 -25.651  -3.777  1.00 23.26           C  
ATOM   1777  CE1 PHE A 250      28.258 -24.981  -1.373  1.00 23.12           C  
ATOM   1778  CE2 PHE A 250      29.307 -26.618  -2.774  1.00 24.64           C  
ATOM   1779  CZ  PHE A 250      28.691 -26.278  -1.573  1.00 24.42           C  
ATOM   1780  N   THR A 251      31.456 -22.567  -7.110  1.00 26.35           N  
ATOM   1781  CA  THR A 251      31.686 -21.915  -8.391  1.00 27.55           C  
ATOM   1782  C   THR A 251      31.278 -22.896  -9.497  1.00 27.31           C  
ATOM   1783  O   THR A 251      31.263 -24.099  -9.269  1.00 26.98           O  
ATOM   1784  CB  THR A 251      33.161 -21.534  -8.525  1.00 27.54           C  
ATOM   1785  OG1 THR A 251      33.488 -20.578  -7.501  1.00 31.57           O  
ATOM   1786  CG2 THR A 251      33.456 -20.919  -9.897  1.00 30.31           C  
ATOM   1787  N   GLY A 252      30.940 -22.366 -10.673  1.00 27.45           N  
ATOM   1788  CA  GLY A 252      30.453 -23.170 -11.798  1.00 27.88           C  
ATOM   1789  C   GLY A 252      29.064 -22.803 -12.262  1.00 28.18           C  
ATOM   1790  O   GLY A 252      28.541 -23.382 -13.224  1.00 28.14           O  
ATOM   1791  N   GLY A 253      28.433 -21.854 -11.571  1.00 27.91           N  
ATOM   1792  CA  GLY A 253      27.103 -21.450 -11.921  1.00 27.84           C  
ATOM   1793  C   GLY A 253      26.079 -22.520 -11.626  1.00 27.77           C  
ATOM   1794  O   GLY A 253      26.183 -23.241 -10.634  1.00 27.75           O  
ATOM   1795  N   LEU A 254      25.081 -22.606 -12.497  1.00 27.96           N  
ATOM   1796  CA  LEU A 254      23.953 -23.486 -12.300  1.00 28.29           C  
ATOM   1797  C   LEU A 254      23.955 -24.600 -13.356  1.00 28.68           C  
ATOM   1798  O   LEU A 254      22.951 -24.840 -14.021  1.00 29.45           O  
ATOM   1799  CB  LEU A 254      22.655 -22.674 -12.323  1.00 28.27           C  
ATOM   1800  CG  LEU A 254      22.571 -21.524 -11.289  1.00 28.28           C  
ATOM   1801  CD1 LEU A 254      21.276 -20.758 -11.404  1.00 28.49           C  
ATOM   1802  CD2 LEU A 254      22.737 -22.061  -9.868  1.00 27.86           C  
ATOM   1803  N   ASP A 255      25.089 -25.280 -13.477  1.00 28.84           N  
ATOM   1804  CA  ASP A 255      25.250 -26.341 -14.468  1.00 29.55           C  
ATOM   1805  C   ASP A 255      25.829 -27.595 -13.806  1.00 28.99           C  
ATOM   1806  O   ASP A 255      27.000 -27.910 -13.993  1.00 29.07           O  
ATOM   1807  CB  ASP A 255      26.146 -25.840 -15.594  1.00 30.02           C  
ATOM   1808  CG  ASP A 255      26.214 -26.802 -16.759  1.00 32.21           C  
ATOM   1809  OD1 ASP A 255      25.297 -27.642 -16.909  1.00 35.22           O  
ATOM   1810  OD2 ASP A 255      27.187 -26.698 -17.524  1.00 36.90           O  
ATOM   1811  N   PRO A 256      25.011 -28.283 -12.992  1.00 28.37           N  
ATOM   1812  CA  PRO A 256      23.651 -27.959 -12.613  1.00 28.13           C  
ATOM   1813  C   PRO A 256      23.628 -27.188 -11.284  1.00 27.34           C  
ATOM   1814  O   PRO A 256      24.687 -27.027 -10.668  1.00 27.29           O  
ATOM   1815  CB  PRO A 256      23.043 -29.337 -12.435  1.00 28.34           C  
ATOM   1816  CG  PRO A 256      24.166 -30.124 -11.858  1.00 28.58           C  
ATOM   1817  CD  PRO A 256      25.435 -29.550 -12.373  1.00 28.83           C  
ATOM   1818  N   PRO A 257      22.437 -26.739 -10.836  1.00 26.83           N  
ATOM   1819  CA  PRO A 257      22.332 -26.072  -9.524  1.00 26.46           C  
ATOM   1820  C   PRO A 257      22.863 -26.932  -8.375  1.00 25.79           C  
ATOM   1821  O   PRO A 257      22.814 -28.172  -8.450  1.00 25.94           O  
ATOM   1822  CB  PRO A 257      20.825 -25.885  -9.339  1.00 26.35           C  
ATOM   1823  CG  PRO A 257      20.254 -25.905 -10.732  1.00 27.79           C  
ATOM   1824  CD  PRO A 257      21.125 -26.840 -11.505  1.00 27.34           C  
ATOM   1825  N   MET A 258      23.344 -26.283  -7.313  1.00 24.68           N  
ATOM   1826  CA  MET A 258      23.686 -27.004  -6.078  1.00 23.94           C  
ATOM   1827  C   MET A 258      22.399 -27.427  -5.356  1.00 23.61           C  
ATOM   1828  O   MET A 258      21.397 -26.696  -5.356  1.00 23.64           O  
ATOM   1829  CB  MET A 258      24.572 -26.142  -5.155  1.00 23.84           C  
ATOM   1830  CG  MET A 258      25.903 -25.659  -5.762  1.00 24.65           C  
ATOM   1831  SD  MET A 258      26.832 -26.960  -6.629  1.00 25.52           S  
ATOM   1832  CE  MET A 258      28.055 -26.031  -7.545  1.00 28.69           C  
ATOM   1833  N   GLY A 259      22.430 -28.623  -4.767  1.00 22.95           N  
ATOM   1834  CA  GLY A 259      21.320 -29.152  -4.005  1.00 23.29           C  
ATOM   1835  C   GLY A 259      21.809 -29.897  -2.774  1.00 22.48           C  
ATOM   1836  O   GLY A 259      22.949 -29.706  -2.330  1.00 22.11           O  
ATOM   1837  N   ASP A 260      20.953 -30.757  -2.255  1.00 23.23           N  
ATOM   1838  CA  ASP A 260      21.192 -31.456  -0.989  1.00 23.47           C  
ATOM   1839  C   ASP A 260      22.496 -32.247  -1.000  1.00 23.42           C  
ATOM   1840  O   ASP A 260      23.285 -32.134  -0.071  1.00 23.47           O  
ATOM   1841  CB  ASP A 260      20.028 -32.403  -0.659  1.00 24.22           C  
ATOM   1842  CG  ASP A 260      18.760 -31.675  -0.234  1.00 25.12           C  
ATOM   1843  OD1 ASP A 260      18.763 -30.426  -0.087  1.00 27.47           O  
ATOM   1844  OD2 ASP A 260      17.738 -32.366  -0.032  1.00 27.08           O  
ATOM   1845  N   ALA A 261      22.716 -33.067  -2.030  1.00 23.11           N  
ATOM   1846  CA  ALA A 261      23.925 -33.880  -2.094  1.00 22.83           C  
ATOM   1847  C   ALA A 261      25.193 -33.036  -2.002  1.00 22.37           C  
ATOM   1848  O   ALA A 261      26.139 -33.411  -1.339  1.00 21.48           O  
ATOM   1849  CB  ALA A 261      23.950 -34.749  -3.381  1.00 23.49           C  
ATOM   1850  N   GLU A 262      25.195 -31.877  -2.650  1.00 21.59           N  
ATOM   1851  CA  GLU A 262      26.379 -31.026  -2.678  1.00 21.36           C  
ATOM   1852  C   GLU A 262      26.658 -30.393  -1.305  1.00 21.12           C  
ATOM   1853  O   GLU A 262      27.797 -30.361  -0.856  1.00 21.36           O  
ATOM   1854  CB  GLU A 262      26.244 -29.944  -3.755  1.00 21.52           C  
ATOM   1855  CG  GLU A 262      26.286 -30.478  -5.200  1.00 21.13           C  
ATOM   1856  CD  GLU A 262      25.061 -31.256  -5.625  1.00 22.38           C  
ATOM   1857  OE1 GLU A 262      23.952 -30.954  -5.131  1.00 24.41           O  
ATOM   1858  OE2 GLU A 262      25.183 -32.165  -6.508  1.00 23.14           O  
ATOM   1859  N   TYR A 263      25.614 -29.899  -0.647  1.00 20.55           N  
ATOM   1860  CA  TYR A 263      25.791 -29.290   0.678  1.00 21.09           C  
ATOM   1861  C   TYR A 263      26.150 -30.344   1.732  1.00 21.20           C  
ATOM   1862  O   TYR A 263      26.983 -30.096   2.601  1.00 20.91           O  
ATOM   1863  CB  TYR A 263      24.555 -28.490   1.093  1.00 21.30           C  
ATOM   1864  CG  TYR A 263      24.603 -27.049   0.615  1.00 21.53           C  
ATOM   1865  CD1 TYR A 263      24.653 -25.997   1.514  1.00 21.21           C  
ATOM   1866  CD2 TYR A 263      24.614 -26.747  -0.748  1.00 21.01           C  
ATOM   1867  CE1 TYR A 263      24.703 -24.661   1.078  1.00 20.80           C  
ATOM   1868  CE2 TYR A 263      24.663 -25.428  -1.201  1.00 22.21           C  
ATOM   1869  CZ  TYR A 263      24.714 -24.383  -0.288  1.00 21.43           C  
ATOM   1870  OH  TYR A 263      24.764 -23.083  -0.740  1.00 21.06           O  
ATOM   1871  N   LEU A 264      25.517 -31.508   1.644  1.00 21.78           N  
ATOM   1872  CA  LEU A 264      25.816 -32.620   2.557  1.00 22.02           C  
ATOM   1873  C   LEU A 264      27.287 -33.063   2.402  1.00 21.88           C  
ATOM   1874  O   LEU A 264      27.987 -33.271   3.395  1.00 21.09           O  
ATOM   1875  CB  LEU A 264      24.830 -33.778   2.337  1.00 22.24           C  
ATOM   1876  CG  LEU A 264      23.376 -33.563   2.816  1.00 23.68           C  
ATOM   1877  CD1 LEU A 264      22.372 -34.568   2.227  1.00 24.77           C  
ATOM   1878  CD2 LEU A 264      23.263 -33.533   4.351  1.00 24.73           C  
ATOM   1879  N   ALA A 265      27.760 -33.202   1.161  1.00 21.55           N  
ATOM   1880  CA  ALA A 265      29.175 -33.473   0.900  1.00 21.40           C  
ATOM   1881  C   ALA A 265      30.103 -32.376   1.430  1.00 21.80           C  
ATOM   1882  O   ALA A 265      31.184 -32.671   1.969  1.00 21.84           O  
ATOM   1883  CB  ALA A 265      29.414 -33.703  -0.611  1.00 20.66           C  
ATOM   1884  N   ALA A 266      29.670 -31.115   1.325  1.00 22.12           N  
ATOM   1885  CA  ALA A 266      30.461 -29.996   1.841  1.00 22.57           C  
ATOM   1886  C   ALA A 266      30.582 -30.053   3.378  1.00 22.73           C  
ATOM   1887  O   ALA A 266      31.627 -29.757   3.922  1.00 23.42           O  
ATOM   1888  CB  ALA A 266      29.878 -28.646   1.371  1.00 22.43           C  
ATOM   1889  N   PHE A 267      29.511 -30.448   4.065  1.00 24.09           N  
ATOM   1890  CA  PHE A 267      29.551 -30.669   5.524  1.00 24.09           C  
ATOM   1891  C   PHE A 267      30.462 -31.841   5.915  1.00 24.97           C  
ATOM   1892  O   PHE A 267      31.234 -31.734   6.872  1.00 24.35           O  
ATOM   1893  CB  PHE A 267      28.150 -30.881   6.110  1.00 24.19           C  
ATOM   1894  CG  PHE A 267      27.560 -29.631   6.722  1.00 24.32           C  
ATOM   1895  CD1 PHE A 267      27.368 -28.494   5.945  1.00 24.80           C  
ATOM   1896  CD2 PHE A 267      27.182 -29.598   8.060  1.00 24.62           C  
ATOM   1897  CE1 PHE A 267      26.827 -27.335   6.497  1.00 26.05           C  
ATOM   1898  CE2 PHE A 267      26.641 -28.439   8.620  1.00 24.95           C  
ATOM   1899  CZ  PHE A 267      26.467 -27.305   7.828  1.00 25.43           C  
ATOM   1900  N   ARG A 268      30.384 -32.927   5.147  1.00 25.64           N  
ATOM   1901  CA  ARG A 268      31.180 -34.144   5.389  1.00 26.43           C  
ATOM   1902  C   ARG A 268      32.685 -33.894   5.262  1.00 26.45           C  
ATOM   1903  O   ARG A 268      33.465 -34.330   6.110  1.00 26.13           O  
ATOM   1904  CB  ARG A 268      30.714 -35.271   4.435  1.00 26.69           C  
ATOM   1905  CG  ARG A 268      31.366 -36.648   4.665  1.00 27.92           C  
ATOM   1906  CD  ARG A 268      30.731 -37.771   3.813  1.00 29.65           C  
ATOM   1907  NE  ARG A 268      30.719 -37.447   2.379  1.00 28.22           N  
ATOM   1908  CZ  ARG A 268      31.779 -37.498   1.567  1.00 30.21           C  
ATOM   1909  NH1 ARG A 268      32.980 -37.861   2.018  1.00 30.67           N  
ATOM   1910  NH2 ARG A 268      31.644 -37.179   0.273  1.00 28.72           N  
ATOM   1911  N   THR A 269      33.088 -33.171   4.224  1.00 26.80           N  
ATOM   1912  CA  THR A 269      34.509 -33.003   3.872  1.00 27.60           C  
ATOM   1913  C   THR A 269      35.185 -31.707   4.325  1.00 27.69           C  
ATOM   1914  O   THR A 269      36.405 -31.684   4.510  1.00 27.82           O  
ATOM   1915  CB  THR A 269      34.695 -33.144   2.337  1.00 27.68           C  
ATOM   1916  OG1 THR A 269      34.123 -32.014   1.683  1.00 30.28           O  
ATOM   1917  CG2 THR A 269      34.025 -34.411   1.829  1.00 28.15           C  
ATOM   1918  N   VAL A 270      34.416 -30.626   4.500  1.00 27.38           N  
ATOM   1919  CA  VAL A 270      34.983 -29.325   4.863  1.00 26.86           C  
ATOM   1920  C   VAL A 270      34.434 -28.840   6.212  1.00 26.67           C  
ATOM   1921  O   VAL A 270      35.206 -28.609   7.152  1.00 26.27           O  
ATOM   1922  CB  VAL A 270      34.717 -28.242   3.765  1.00 27.38           C  
ATOM   1923  CG1 VAL A 270      35.228 -26.867   4.207  1.00 27.37           C  
ATOM   1924  CG2 VAL A 270      35.362 -28.638   2.432  1.00 27.76           C  
ATOM   1925  N   VAL A 271      33.111 -28.699   6.328  1.00 25.64           N  
ATOM   1926  CA  VAL A 271      32.563 -28.000   7.503  1.00 25.15           C  
ATOM   1927  C   VAL A 271      32.831 -28.777   8.783  1.00 25.55           C  
ATOM   1928  O   VAL A 271      33.516 -28.257   9.662  1.00 25.96           O  
ATOM   1929  CB  VAL A 271      31.065 -27.626   7.358  1.00 25.26           C  
ATOM   1930  CG1 VAL A 271      30.542 -26.945   8.635  1.00 24.53           C  
ATOM   1931  CG2 VAL A 271      30.876 -26.719   6.143  1.00 24.27           C  
ATOM   1932  N   MET A 272      32.371 -30.025   8.860  1.00 25.43           N  
ATOM   1933  CA  MET A 272      32.464 -30.781  10.108  1.00 26.10           C  
ATOM   1934  C   MET A 272      33.899 -31.169  10.532  1.00 26.49           C  
ATOM   1935  O   MET A 272      34.214 -31.059  11.710  1.00 26.30           O  
ATOM   1936  CB  MET A 272      31.535 -31.990  10.114  1.00 25.86           C  
ATOM   1937  CG  MET A 272      30.040 -31.658  10.062  1.00 25.92           C  
ATOM   1938  SD  MET A 272      29.474 -30.527  11.356  1.00 26.22           S  
ATOM   1939  CE  MET A 272      29.809 -31.571  12.771  1.00 26.29           C  
ATOM   1940  N   PRO A 273      34.766 -31.598   9.590  1.00 27.20           N  
ATOM   1941  CA  PRO A 273      36.164 -31.860  10.010  1.00 27.80           C  
ATOM   1942  C   PRO A 273      36.900 -30.638  10.612  1.00 27.88           C  
ATOM   1943  O   PRO A 273      37.536 -30.766  11.671  1.00 28.05           O  
ATOM   1944  CB  PRO A 273      36.830 -32.355   8.716  1.00 28.10           C  
ATOM   1945  CG  PRO A 273      35.703 -32.906   7.910  1.00 27.85           C  
ATOM   1946  CD  PRO A 273      34.569 -31.935   8.170  1.00 27.27           C  
ATOM   1947  N   ILE A 274      36.781 -29.467   9.980  1.00 27.93           N  
ATOM   1948  CA  ILE A 274      37.424 -28.237  10.471  1.00 27.91           C  
ATOM   1949  C   ILE A 274      36.790 -27.780  11.802  1.00 28.11           C  
ATOM   1950  O   ILE A 274      37.508 -27.514  12.773  1.00 27.81           O  
ATOM   1951  CB  ILE A 274      37.390 -27.098   9.399  1.00 27.62           C  
ATOM   1952  CG1 ILE A 274      38.255 -27.476   8.197  1.00 27.54           C  
ATOM   1953  CG2 ILE A 274      37.868 -25.748   9.960  1.00 26.93           C  
ATOM   1954  CD1 ILE A 274      38.145 -26.499   7.054  1.00 25.88           C  
ATOM   1955  N   ALA A 275      35.459 -27.730  11.850  1.00 28.46           N  
ATOM   1956  CA  ALA A 275      34.717 -27.319  13.060  1.00 29.04           C  
ATOM   1957  C   ALA A 275      35.002 -28.265  14.233  1.00 29.90           C  
ATOM   1958  O   ALA A 275      35.110 -27.833  15.384  1.00 29.23           O  
ATOM   1959  CB  ALA A 275      33.207 -27.282  12.777  1.00 28.83           C  
ATOM   1960  N   SER A 276      35.108 -29.559  13.936  1.00 29.96           N  
ATOM   1961  CA  SER A 276      35.389 -30.559  14.967  1.00 30.45           C  
ATOM   1962  C   SER A 276      36.803 -30.356  15.529  1.00 30.65           C  
ATOM   1963  O   SER A 276      37.005 -30.434  16.745  1.00 31.20           O  
ATOM   1964  CB  SER A 276      35.205 -31.978  14.413  1.00 30.08           C  
ATOM   1965  OG  SER A 276      33.839 -32.243  14.124  1.00 31.01           O  
ATOM   1966  N   GLU A 277      37.763 -30.065  14.653  1.00 31.10           N  
ATOM   1967  CA  GLU A 277      39.150 -29.804  15.067  1.00 31.60           C  
ATOM   1968  C   GLU A 277      39.242 -28.534  15.929  1.00 32.00           C  
ATOM   1969  O   GLU A 277      39.861 -28.536  17.011  1.00 31.73           O  
ATOM   1970  CB  GLU A 277      40.061 -29.686  13.843  1.00 31.83           C  
ATOM   1971  CG  GLU A 277      41.548 -29.606  14.178  1.00 33.23           C  
ATOM   1972  CD  GLU A 277      42.451 -29.722  12.972  1.00 34.64           C  
ATOM   1973  OE1 GLU A 277      42.102 -30.457  12.027  1.00 36.67           O  
ATOM   1974  OE2 GLU A 277      43.515 -29.069  12.964  1.00 35.58           O  
ATOM   1975  N   PHE A 278      38.606 -27.465  15.447  1.00 31.37           N  
ATOM   1976  CA  PHE A 278      38.491 -26.201  16.182  1.00 31.16           C  
ATOM   1977  C   PHE A 278      37.906 -26.425  17.584  1.00 30.42           C  
ATOM   1978  O   PHE A 278      38.427 -25.880  18.554  1.00 30.73           O  
ATOM   1979  CB  PHE A 278      37.630 -25.211  15.381  1.00 31.18           C  
ATOM   1980  CG  PHE A 278      37.542 -23.828  15.988  1.00 31.61           C  
ATOM   1981  CD1 PHE A 278      38.668 -23.020  16.061  1.00 31.15           C  
ATOM   1982  CD2 PHE A 278      36.327 -23.333  16.461  1.00 31.86           C  
ATOM   1983  CE1 PHE A 278      38.601 -21.740  16.602  1.00 32.49           C  
ATOM   1984  CE2 PHE A 278      36.252 -22.049  17.007  1.00 31.73           C  
ATOM   1985  CZ  PHE A 278      37.389 -21.258  17.077  1.00 32.40           C  
ATOM   1986  N   ALA A 279      36.844 -27.227  17.678  1.00 30.02           N  
ATOM   1987  CA  ALA A 279      36.206 -27.585  18.957  1.00 29.81           C  
ATOM   1988  C   ALA A 279      35.634 -26.366  19.708  1.00 29.52           C  
ATOM   1989  O   ALA A 279      36.055 -26.053  20.834  1.00 29.30           O  
ATOM   1990  CB  ALA A 279      37.196 -28.353  19.871  1.00 30.42           C  
ATOM   1991  N   PRO A 280      34.641 -25.690  19.107  1.00 28.80           N  
ATOM   1992  CA  PRO A 280      34.081 -24.472  19.715  1.00 27.94           C  
ATOM   1993  C   PRO A 280      33.279 -24.690  21.007  1.00 27.22           C  
ATOM   1994  O   PRO A 280      32.724 -25.772  21.234  1.00 27.10           O  
ATOM   1995  CB  PRO A 280      33.141 -23.959  18.615  1.00 27.68           C  
ATOM   1996  CG  PRO A 280      32.693 -25.194  17.941  1.00 28.39           C  
ATOM   1997  CD  PRO A 280      33.921 -26.051  17.868  1.00 28.50           C  
ATOM   1998  N   ASP A 281      33.199 -23.628  21.818  1.00 26.91           N  
ATOM   1999  CA  ASP A 281      32.403 -23.574  23.045  1.00 26.58           C  
ATOM   2000  C   ASP A 281      30.942 -23.182  22.817  1.00 25.46           C  
ATOM   2001  O   ASP A 281      30.045 -23.620  23.549  1.00 24.53           O  
ATOM   2002  CB  ASP A 281      33.054 -22.588  24.018  1.00 27.05           C  
ATOM   2003  CG  ASP A 281      34.488 -22.972  24.342  1.00 29.18           C  
ATOM   2004  OD1 ASP A 281      34.693 -24.118  24.781  1.00 33.89           O  
ATOM   2005  OD2 ASP A 281      35.403 -22.163  24.126  1.00 30.82           O  
ATOM   2006  N   VAL A 282      30.713 -22.357  21.791  1.00 23.94           N  
ATOM   2007  CA  VAL A 282      29.361 -21.982  21.357  1.00 23.79           C  
ATOM   2008  C   VAL A 282      29.304 -21.985  19.825  1.00 22.01           C  
ATOM   2009  O   VAL A 282      30.285 -21.636  19.179  1.00 22.37           O  
ATOM   2010  CB  VAL A 282      29.018 -20.560  21.858  1.00 23.38           C  
ATOM   2011  CG1 VAL A 282      27.631 -20.116  21.373  1.00 24.57           C  
ATOM   2012  CG2 VAL A 282      29.114 -20.507  23.406  1.00 24.51           C  
ATOM   2013  N   VAL A 283      28.161 -22.349  19.252  1.00 22.66           N  
ATOM   2014  CA  VAL A 283      27.970 -22.233  17.795  1.00 21.87           C  
ATOM   2015  C   VAL A 283      26.825 -21.256  17.504  1.00 21.30           C  
ATOM   2016  O   VAL A 283      25.751 -21.379  18.075  1.00 20.79           O  
ATOM   2017  CB  VAL A 283      27.622 -23.582  17.141  1.00 23.09           C  
ATOM   2018  CG1 VAL A 283      27.487 -23.417  15.610  1.00 21.17           C  
ATOM   2019  CG2 VAL A 283      28.673 -24.635  17.466  1.00 22.88           C  
ATOM   2020  N   LEU A 284      27.081 -20.308  16.618  1.00 20.93           N  
ATOM   2021  CA  LEU A 284      26.059 -19.381  16.127  1.00 21.16           C  
ATOM   2022  C   LEU A 284      25.883 -19.632  14.646  1.00 20.00           C  
ATOM   2023  O   LEU A 284      26.872 -19.769  13.933  1.00 20.87           O  
ATOM   2024  CB  LEU A 284      26.506 -17.935  16.331  1.00 21.51           C  
ATOM   2025  CG  LEU A 284      26.903 -17.498  17.747  1.00 22.60           C  
ATOM   2026  CD1 LEU A 284      27.278 -16.015  17.769  1.00 23.42           C  
ATOM   2027  CD2 LEU A 284      25.767 -17.799  18.715  1.00 22.83           C  
ATOM   2028  N   VAL A 285      24.640 -19.673  14.180  1.00 20.40           N  
ATOM   2029  CA  VAL A 285      24.365 -19.869  12.758  1.00 19.38           C  
ATOM   2030  C   VAL A 285      23.605 -18.664  12.159  1.00 19.85           C  
ATOM   2031  O   VAL A 285      22.510 -18.315  12.606  1.00 19.48           O  
ATOM   2032  CB  VAL A 285      23.575 -21.165  12.521  1.00 19.26           C  
ATOM   2033  CG1 VAL A 285      23.330 -21.405  11.031  1.00 16.39           C  
ATOM   2034  CG2 VAL A 285      24.302 -22.378  13.172  1.00 20.20           C  
ATOM   2035  N   SER A 286      24.223 -18.044  11.162  1.00 19.72           N  
ATOM   2036  CA  SER A 286      23.535 -17.139  10.244  1.00 20.25           C  
ATOM   2037  C   SER A 286      22.694 -17.999   9.281  1.00 19.42           C  
ATOM   2038  O   SER A 286      23.190 -18.513   8.261  1.00 19.43           O  
ATOM   2039  CB  SER A 286      24.563 -16.255   9.521  1.00 20.60           C  
ATOM   2040  OG  SER A 286      24.919 -15.094  10.278  1.00 21.16           O  
ATOM   2041  N   SER A 287      21.424 -18.171   9.638  1.00 19.03           N  
ATOM   2042  CA  SER A 287      20.545 -19.156   9.039  1.00 20.02           C  
ATOM   2043  C   SER A 287      19.607 -18.551   8.012  1.00 20.53           C  
ATOM   2044  O   SER A 287      18.402 -18.392   8.273  1.00 20.64           O  
ATOM   2045  CB  SER A 287      19.730 -19.858  10.117  1.00 19.84           C  
ATOM   2046  OG  SER A 287      18.914 -20.859   9.574  1.00 18.72           O  
ATOM   2047  N   GLY A 288      20.157 -18.210   6.850  1.00 20.98           N  
ATOM   2048  CA  GLY A 288      19.323 -17.834   5.708  1.00 20.93           C  
ATOM   2049  C   GLY A 288      18.832 -19.084   5.026  1.00 20.91           C  
ATOM   2050  O   GLY A 288      19.523 -20.116   5.041  1.00 20.58           O  
ATOM   2051  N   PHE A 289      17.646 -19.003   4.427  1.00 20.22           N  
ATOM   2052  CA  PHE A 289      17.056 -20.117   3.709  1.00 20.72           C  
ATOM   2053  C   PHE A 289      16.862 -19.830   2.214  1.00 20.52           C  
ATOM   2054  O   PHE A 289      16.072 -20.508   1.561  1.00 21.17           O  
ATOM   2055  CB  PHE A 289      15.723 -20.503   4.356  1.00 21.24           C  
ATOM   2056  CG  PHE A 289      15.857 -20.977   5.776  1.00 21.23           C  
ATOM   2057  CD1 PHE A 289      15.074 -20.428   6.780  1.00 23.45           C  
ATOM   2058  CD2 PHE A 289      16.770 -21.981   6.102  1.00 23.15           C  
ATOM   2059  CE1 PHE A 289      15.213 -20.851   8.092  1.00 22.76           C  
ATOM   2060  CE2 PHE A 289      16.904 -22.423   7.411  1.00 22.76           C  
ATOM   2061  CZ  PHE A 289      16.120 -21.860   8.409  1.00 22.90           C  
ATOM   2062  N   ASP A 290      17.600 -18.852   1.684  1.00 20.32           N  
ATOM   2063  CA  ASP A 290      17.542 -18.529   0.246  1.00 20.39           C  
ATOM   2064  C   ASP A 290      18.248 -19.552  -0.678  1.00 20.78           C  
ATOM   2065  O   ASP A 290      18.130 -19.441  -1.897  1.00 20.00           O  
ATOM   2066  CB  ASP A 290      17.941 -17.055  -0.082  1.00 20.25           C  
ATOM   2067  CG  ASP A 290      19.187 -16.562   0.671  1.00 20.56           C  
ATOM   2068  OD1 ASP A 290      19.885 -17.421   1.245  1.00 19.31           O  
ATOM   2069  OD2 ASP A 290      19.473 -15.306   0.702  1.00 19.27           O  
ATOM   2070  N   ALA A 291      18.927 -20.561  -0.107  1.00 20.62           N  
ATOM   2071  CA  ALA A 291      19.433 -21.695  -0.898  1.00 21.56           C  
ATOM   2072  C   ALA A 291      18.382 -22.775  -1.187  1.00 21.80           C  
ATOM   2073  O   ALA A 291      18.598 -23.617  -2.049  1.00 21.55           O  
ATOM   2074  CB  ALA A 291      20.676 -22.312  -0.236  1.00 21.12           C  
ATOM   2075  N   VAL A 292      17.239 -22.743  -0.502  1.00 23.07           N  
ATOM   2076  CA  VAL A 292      16.219 -23.765  -0.729  1.00 24.41           C  
ATOM   2077  C   VAL A 292      15.461 -23.499  -2.037  1.00 25.21           C  
ATOM   2078  O   VAL A 292      15.427 -22.382  -2.554  1.00 23.93           O  
ATOM   2079  CB  VAL A 292      15.299 -24.104   0.530  1.00 25.24           C  
ATOM   2080  CG1 VAL A 292      15.690 -23.358   1.815  1.00 24.42           C  
ATOM   2081  CG2 VAL A 292      13.790 -24.078   0.216  1.00 25.66           C  
ATOM   2082  N   GLU A 293      14.940 -24.571  -2.601  1.00 26.23           N  
ATOM   2083  CA  GLU A 293      14.196 -24.509  -3.841  1.00 27.39           C  
ATOM   2084  C   GLU A 293      13.046 -23.510  -3.694  1.00 27.31           C  
ATOM   2085  O   GLU A 293      12.359 -23.499  -2.680  1.00 27.16           O  
ATOM   2086  CB  GLU A 293      13.663 -25.899  -4.178  1.00 28.07           C  
ATOM   2087  CG  GLU A 293      12.963 -25.956  -5.512  1.00 32.32           C  
ATOM   2088  CD  GLU A 293      12.903 -27.357  -6.081  1.00 37.37           C  
ATOM   2089  OE1 GLU A 293      12.744 -28.315  -5.286  1.00 40.04           O  
ATOM   2090  OE2 GLU A 293      13.025 -27.491  -7.323  1.00 41.75           O  
ATOM   2091  N   GLY A 294      12.846 -22.692  -4.718  1.00 27.75           N  
ATOM   2092  CA  GLY A 294      11.824 -21.650  -4.713  1.00 27.99           C  
ATOM   2093  C   GLY A 294      12.405 -20.248  -4.766  1.00 27.96           C  
ATOM   2094  O   GLY A 294      11.677 -19.279  -4.581  1.00 28.65           O  
ATOM   2095  N   HIS A 295      13.712 -20.145  -5.019  1.00 27.64           N  
ATOM   2096  CA  HIS A 295      14.412 -18.877  -5.091  1.00 27.11           C  
ATOM   2097  C   HIS A 295      15.123 -18.746  -6.429  1.00 28.16           C  
ATOM   2098  O   HIS A 295      16.331 -18.977  -6.523  1.00 28.34           O  
ATOM   2099  CB  HIS A 295      15.414 -18.761  -3.934  1.00 26.28           C  
ATOM   2100  CG  HIS A 295      14.762 -18.660  -2.593  1.00 24.67           C  
ATOM   2101  ND1 HIS A 295      14.522 -19.756  -1.793  1.00 23.04           N  
ATOM   2102  CD2 HIS A 295      14.268 -17.591  -1.926  1.00 23.98           C  
ATOM   2103  CE1 HIS A 295      13.932 -19.365  -0.680  1.00 21.96           C  
ATOM   2104  NE2 HIS A 295      13.763 -18.055  -0.738  1.00 23.30           N  
ATOM   2105  N   PRO A 296      14.374 -18.362  -7.473  1.00 29.22           N  
ATOM   2106  CA  PRO A 296      14.943 -18.272  -8.811  1.00 29.90           C  
ATOM   2107  C   PRO A 296      16.245 -17.470  -8.921  1.00 30.80           C  
ATOM   2108  O   PRO A 296      16.403 -16.415  -8.295  1.00 30.05           O  
ATOM   2109  CB  PRO A 296      13.830 -17.609  -9.632  1.00 30.02           C  
ATOM   2110  CG  PRO A 296      12.597 -17.895  -8.919  1.00 30.24           C  
ATOM   2111  CD  PRO A 296      12.949 -17.994  -7.455  1.00 29.46           C  
ATOM   2112  N   THR A 297      17.146 -18.114  -9.658  1.00 32.16           N  
ATOM   2113  CA  THR A 297      18.368 -17.706 -10.391  1.00 33.56           C  
ATOM   2114  C   THR A 297      19.195 -16.422 -10.280  1.00 33.32           C  
ATOM   2115  O   THR A 297      20.423 -16.519 -10.488  1.00 33.37           O  
ATOM   2116  CB  THR A 297      18.113 -18.020 -11.907  1.00 33.88           C  
ATOM   2117  OG1 THR A 297      17.645 -19.383 -12.006  1.00 37.91           O  
ATOM   2118  CG2 THR A 297      19.352 -17.857 -12.732  1.00 34.41           C  
ATOM   2119  N   PRO A 298      18.574 -15.224 -10.133  1.00 32.46           N  
ATOM   2120  CA  PRO A 298      19.326 -14.070  -9.599  1.00 30.86           C  
ATOM   2121  C   PRO A 298      19.326 -13.938  -8.049  1.00 29.27           C  
ATOM   2122  O   PRO A 298      20.355 -13.566  -7.466  1.00 28.53           O  
ATOM   2123  CB  PRO A 298      18.637 -12.862 -10.262  1.00 31.57           C  
ATOM   2124  CG  PRO A 298      17.271 -13.312 -10.505  1.00 31.91           C  
ATOM   2125  CD  PRO A 298      17.241 -14.832 -10.604  1.00 32.01           C  
ATOM   2126  N   LEU A 299      18.208 -14.262  -7.402  1.00 28.20           N  
ATOM   2127  CA  LEU A 299      18.100 -14.251  -5.938  1.00 27.44           C  
ATOM   2128  C   LEU A 299      18.885 -15.407  -5.288  1.00 26.78           C  
ATOM   2129  O   LEU A 299      19.646 -15.189  -4.338  1.00 26.33           O  
ATOM   2130  CB  LEU A 299      16.622 -14.315  -5.510  1.00 27.56           C  
ATOM   2131  CG  LEU A 299      16.290 -14.252  -4.009  1.00 28.15           C  
ATOM   2132  CD1 LEU A 299      17.025 -13.105  -3.301  1.00 28.22           C  
ATOM   2133  CD2 LEU A 299      14.770 -14.145  -3.787  1.00 27.49           C  
ATOM   2134  N   GLY A 300      18.700 -16.622  -5.807  1.00 25.53           N  
ATOM   2135  CA  GLY A 300      19.302 -17.819  -5.237  1.00 25.36           C  
ATOM   2136  C   GLY A 300      19.890 -18.714  -6.321  1.00 24.53           C  
ATOM   2137  O   GLY A 300      21.078 -18.638  -6.628  1.00 24.89           O  
ATOM   2138  N   GLY A 301      19.049 -19.572  -6.887  1.00 24.22           N  
ATOM   2139  CA  GLY A 301      19.466 -20.449  -7.971  1.00 23.99           C  
ATOM   2140  C   GLY A 301      19.600 -21.898  -7.552  1.00 23.93           C  
ATOM   2141  O   GLY A 301      19.641 -22.778  -8.402  1.00 23.95           O  
ATOM   2142  N   TYR A 302      19.664 -22.142  -6.245  1.00 23.13           N  
ATOM   2143  CA  TYR A 302      19.936 -23.481  -5.718  1.00 22.74           C  
ATOM   2144  C   TYR A 302      18.624 -24.175  -5.329  1.00 23.88           C  
ATOM   2145  O   TYR A 302      17.564 -23.540  -5.200  1.00 23.57           O  
ATOM   2146  CB  TYR A 302      20.944 -23.395  -4.541  1.00 22.35           C  
ATOM   2147  CG  TYR A 302      22.396 -23.059  -4.896  1.00 20.37           C  
ATOM   2148  CD1 TYR A 302      23.349 -22.910  -3.885  1.00 20.31           C  
ATOM   2149  CD2 TYR A 302      22.831 -22.867  -6.230  1.00 17.95           C  
ATOM   2150  CE1 TYR A 302      24.677 -22.627  -4.168  1.00 18.89           C  
ATOM   2151  CE2 TYR A 302      24.161 -22.564  -6.510  1.00 18.73           C  
ATOM   2152  CZ  TYR A 302      25.081 -22.448  -5.485  1.00 17.50           C  
ATOM   2153  OH  TYR A 302      26.415 -22.151  -5.737  1.00 20.46           O  
ATOM   2154  N   ASN A 303      18.668 -25.490  -5.151  1.00 25.27           N  
ATOM   2155  CA  ASN A 303      17.444 -26.212  -4.825  1.00 26.89           C  
ATOM   2156  C   ASN A 303      17.582 -27.221  -3.697  1.00 26.98           C  
ATOM   2157  O   ASN A 303      17.179 -28.377  -3.836  1.00 26.87           O  
ATOM   2158  CB  ASN A 303      16.816 -26.845  -6.080  1.00 28.19           C  
ATOM   2159  CG  ASN A 303      17.823 -27.460  -6.987  1.00 30.49           C  
ATOM   2160  OD1 ASN A 303      17.730 -27.321  -8.218  1.00 36.67           O  
ATOM   2161  ND2 ASN A 303      18.797 -28.163  -6.411  1.00 33.82           N  
ATOM   2162  N   LEU A 304      18.121 -26.766  -2.567  1.00 27.21           N  
ATOM   2163  CA  LEU A 304      18.063 -27.581  -1.353  1.00 27.34           C  
ATOM   2164  C   LEU A 304      16.604 -27.783  -0.915  1.00 27.36           C  
ATOM   2165  O   LEU A 304      15.716 -26.977  -1.226  1.00 26.78           O  
ATOM   2166  CB  LEU A 304      18.855 -26.972  -0.187  1.00 27.18           C  
ATOM   2167  CG  LEU A 304      20.275 -26.409  -0.294  1.00 28.70           C  
ATOM   2168  CD1 LEU A 304      21.070 -26.772   0.945  1.00 27.33           C  
ATOM   2169  CD2 LEU A 304      21.051 -26.801  -1.543  1.00 29.35           C  
ATOM   2170  N   SER A 305      16.359 -28.883  -0.211  1.00 27.60           N  
ATOM   2171  CA  SER A 305      15.078 -29.114   0.426  1.00 27.82           C  
ATOM   2172  C   SER A 305      15.113 -28.450   1.789  1.00 28.07           C  
ATOM   2173  O   SER A 305      16.181 -28.268   2.374  1.00 28.63           O  
ATOM   2174  CB  SER A 305      14.788 -30.619   0.567  1.00 28.02           C  
ATOM   2175  OG  SER A 305      15.736 -31.250   1.408  1.00 26.95           O  
ATOM   2176  N   ALA A 306      13.940 -28.082   2.293  1.00 28.92           N  
ATOM   2177  CA  ALA A 306      13.818 -27.599   3.664  1.00 29.31           C  
ATOM   2178  C   ALA A 306      14.320 -28.651   4.651  1.00 29.55           C  
ATOM   2179  O   ALA A 306      15.023 -28.322   5.608  1.00 29.80           O  
ATOM   2180  CB  ALA A 306      12.367 -27.236   3.974  1.00 29.45           C  
ATOM   2181  N   ARG A 307      13.991 -29.918   4.402  1.00 30.19           N  
ATOM   2182  CA  ARG A 307      14.358 -30.982   5.331  1.00 30.83           C  
ATOM   2183  C   ARG A 307      15.880 -31.180   5.477  1.00 29.91           C  
ATOM   2184  O   ARG A 307      16.342 -31.553   6.548  1.00 29.77           O  
ATOM   2185  CB  ARG A 307      13.603 -32.284   5.013  1.00 31.47           C  
ATOM   2186  CG  ARG A 307      14.199 -33.200   3.975  1.00 34.31           C  
ATOM   2187  CD  ARG A 307      13.535 -34.578   4.054  1.00 37.69           C  
ATOM   2188  NE  ARG A 307      12.072 -34.479   4.111  1.00 40.11           N  
ATOM   2189  CZ  ARG A 307      11.219 -35.368   3.601  1.00 42.66           C  
ATOM   2190  NH1 ARG A 307      11.646 -36.465   2.983  1.00 43.89           N  
ATOM   2191  NH2 ARG A 307       9.912 -35.149   3.709  1.00 43.56           N  
ATOM   2192  N   CYS A 308      16.648 -30.878   4.423  1.00 28.44           N  
ATOM   2193  CA  CYS A 308      18.107 -30.899   4.491  1.00 27.64           C  
ATOM   2194  C   CYS A 308      18.635 -29.989   5.584  1.00 26.36           C  
ATOM   2195  O   CYS A 308      19.605 -30.324   6.265  1.00 26.64           O  
ATOM   2196  CB  CYS A 308      18.724 -30.492   3.153  1.00 27.20           C  
ATOM   2197  SG  CYS A 308      20.512 -30.791   3.013  1.00 30.56           S  
ATOM   2198  N   PHE A 309      18.012 -28.828   5.760  1.00 25.02           N  
ATOM   2199  CA  PHE A 309      18.424 -27.924   6.838  1.00 24.94           C  
ATOM   2200  C   PHE A 309      18.215 -28.482   8.262  1.00 24.79           C  
ATOM   2201  O   PHE A 309      18.995 -28.174   9.153  1.00 24.30           O  
ATOM   2202  CB  PHE A 309      17.761 -26.553   6.685  1.00 24.90           C  
ATOM   2203  CG  PHE A 309      18.387 -25.722   5.625  1.00 24.21           C  
ATOM   2204  CD1 PHE A 309      17.900 -25.742   4.326  1.00 23.62           C  
ATOM   2205  CD2 PHE A 309      19.514 -24.961   5.905  1.00 24.11           C  
ATOM   2206  CE1 PHE A 309      18.497 -24.988   3.338  1.00 22.60           C  
ATOM   2207  CE2 PHE A 309      20.124 -24.214   4.914  1.00 24.16           C  
ATOM   2208  CZ  PHE A 309      19.603 -24.220   3.628  1.00 20.75           C  
ATOM   2209  N   GLY A 310      17.193 -29.316   8.447  1.00 25.07           N  
ATOM   2210  CA  GLY A 310      17.003 -30.046   9.718  1.00 25.16           C  
ATOM   2211  C   GLY A 310      18.200 -30.956   9.986  1.00 25.06           C  
ATOM   2212  O   GLY A 310      18.665 -31.067  11.114  1.00 24.85           O  
ATOM   2213  N   TYR A 311      18.714 -31.579   8.930  1.00 24.92           N  
ATOM   2214  CA  TYR A 311      19.899 -32.437   9.020  1.00 25.57           C  
ATOM   2215  C   TYR A 311      21.199 -31.674   9.260  1.00 24.38           C  
ATOM   2216  O   TYR A 311      22.037 -32.092  10.080  1.00 23.37           O  
ATOM   2217  CB  TYR A 311      19.960 -33.370   7.799  1.00 26.41           C  
ATOM   2218  CG  TYR A 311      18.926 -34.454   7.920  1.00 29.45           C  
ATOM   2219  CD1 TYR A 311      17.688 -34.342   7.305  1.00 31.45           C  
ATOM   2220  CD2 TYR A 311      19.165 -35.574   8.713  1.00 31.89           C  
ATOM   2221  CE1 TYR A 311      16.721 -35.332   7.455  1.00 33.58           C  
ATOM   2222  CE2 TYR A 311      18.211 -36.554   8.869  1.00 33.87           C  
ATOM   2223  CZ  TYR A 311      16.994 -36.432   8.235  1.00 33.79           C  
ATOM   2224  OH  TYR A 311      16.063 -37.433   8.396  1.00 34.83           O  
ATOM   2225  N   LEU A 312      21.355 -30.517   8.610  1.00 22.98           N  
ATOM   2226  CA  LEU A 312      22.535 -29.689   8.834  1.00 22.24           C  
ATOM   2227  C   LEU A 312      22.553 -29.155  10.272  1.00 21.52           C  
ATOM   2228  O   LEU A 312      23.613 -29.048  10.892  1.00 22.53           O  
ATOM   2229  CB  LEU A 312      22.587 -28.522   7.841  1.00 21.90           C  
ATOM   2230  CG  LEU A 312      22.637 -28.869   6.355  1.00 22.45           C  
ATOM   2231  CD1 LEU A 312      22.781 -27.557   5.515  1.00 23.06           C  
ATOM   2232  CD2 LEU A 312      23.762 -29.858   6.053  1.00 23.77           C  
ATOM   2233  N   THR A 313      21.374 -28.800  10.779  1.00 20.74           N  
ATOM   2234  CA  THR A 313      21.236 -28.328  12.156  1.00 20.71           C  
ATOM   2235  C   THR A 313      21.676 -29.444  13.111  1.00 21.13           C  
ATOM   2236  O   THR A 313      22.474 -29.206  14.001  1.00 21.17           O  
ATOM   2237  CB  THR A 313      19.780 -27.899  12.437  1.00 21.21           C  
ATOM   2238  OG1 THR A 313      19.446 -26.789  11.588  1.00 20.20           O  
ATOM   2239  CG2 THR A 313      19.586 -27.452  13.879  1.00 20.14           C  
ATOM   2240  N   LYS A 314      21.160 -30.650  12.894  1.00 21.68           N  
ATOM   2241  CA  LYS A 314      21.502 -31.810  13.750  1.00 23.12           C  
ATOM   2242  C   LYS A 314      23.020 -32.092  13.765  1.00 22.94           C  
ATOM   2243  O   LYS A 314      23.598 -32.413  14.821  1.00 23.15           O  
ATOM   2244  CB  LYS A 314      20.694 -33.028  13.317  1.00 23.88           C  
ATOM   2245  CG  LYS A 314      20.594 -34.139  14.377  1.00 27.27           C  
ATOM   2246  CD  LYS A 314      19.168 -34.329  14.911  1.00 32.43           C  
ATOM   2247  CE  LYS A 314      18.702 -33.225  15.880  1.00 33.35           C  
ATOM   2248  NZ  LYS A 314      17.455 -33.644  16.622  1.00 32.20           N1+
ATOM   2249  N   GLN A 315      23.680 -31.922  12.616  1.00 22.68           N  
ATOM   2250  CA  GLN A 315      25.136 -32.013  12.534  1.00 23.14           C  
ATOM   2251  C   GLN A 315      25.854 -31.010  13.450  1.00 22.85           C  
ATOM   2252  O   GLN A 315      26.760 -31.382  14.219  1.00 22.35           O  
ATOM   2253  CB  GLN A 315      25.610 -31.813  11.092  1.00 24.00           C  
ATOM   2254  CG  GLN A 315      25.352 -32.997  10.196  1.00 27.18           C  
ATOM   2255  CD  GLN A 315      26.616 -33.730   9.871  1.00 32.89           C  
ATOM   2256  OE1 GLN A 315      27.175 -34.441  10.716  1.00 37.53           O  
ATOM   2257  NE2 GLN A 315      27.104 -33.545   8.647  1.00 36.41           N  
ATOM   2258  N   LEU A 316      25.459 -29.742  13.368  1.00 21.98           N  
ATOM   2259  CA  LEU A 316      26.080 -28.695  14.178  1.00 22.06           C  
ATOM   2260  C   LEU A 316      25.785 -28.873  15.676  1.00 21.81           C  
ATOM   2261  O   LEU A 316      26.574 -28.451  16.498  1.00 22.26           O  
ATOM   2262  CB  LEU A 316      25.614 -27.310  13.708  1.00 22.30           C  
ATOM   2263  CG  LEU A 316      26.054 -26.900  12.298  1.00 22.49           C  
ATOM   2264  CD1 LEU A 316      25.528 -25.479  11.974  1.00 24.99           C  
ATOM   2265  CD2 LEU A 316      27.554 -26.930  12.155  1.00 23.38           C  
ATOM   2266  N   MET A 317      24.651 -29.486  15.993  1.00 22.66           N  
ATOM   2267  CA  MET A 317      24.256 -29.777  17.382  1.00 23.89           C  
ATOM   2268  C   MET A 317      25.207 -30.778  18.061  1.00 24.83           C  
ATOM   2269  O   MET A 317      25.237 -30.867  19.300  1.00 24.39           O  
ATOM   2270  CB  MET A 317      22.837 -30.325  17.424  1.00 23.65           C  
ATOM   2271  CG  MET A 317      21.740 -29.294  17.201  1.00 23.82           C  
ATOM   2272  SD  MET A 317      20.145 -30.035  17.040  1.00 25.33           S  
ATOM   2273  CE  MET A 317      19.684 -29.801  15.324  1.00 34.21           C  
ATOM   2274  N   GLY A 318      25.965 -31.526  17.253  1.00 25.75           N  
ATOM   2275  CA  GLY A 318      27.062 -32.376  17.756  1.00 26.97           C  
ATOM   2276  C   GLY A 318      28.303 -31.643  18.250  1.00 27.45           C  
ATOM   2277  O   GLY A 318      29.237 -32.268  18.761  1.00 28.77           O  
ATOM   2278  N   LEU A 319      28.335 -30.322  18.096  1.00 27.42           N  
ATOM   2279  CA  LEU A 319      29.469 -29.505  18.489  1.00 27.25           C  
ATOM   2280  C   LEU A 319      29.097 -28.659  19.712  1.00 27.36           C  
ATOM   2281  O   LEU A 319      27.913 -28.478  20.005  1.00 25.20           O  
ATOM   2282  CB  LEU A 319      29.869 -28.555  17.361  1.00 28.00           C  
ATOM   2283  CG  LEU A 319      30.514 -29.084  16.080  1.00 28.49           C  
ATOM   2284  CD1 LEU A 319      30.062 -30.484  15.740  1.00 33.82           C  
ATOM   2285  CD2 LEU A 319      30.240 -28.100  14.931  1.00 29.59           C  
ATOM   2286  N   ALA A 320      30.115 -28.145  20.405  1.00 27.58           N  
ATOM   2287  CA  ALA A 320      29.915 -27.230  21.546  1.00 28.16           C  
ATOM   2288  C   ALA A 320      28.943 -27.770  22.607  1.00 28.40           C  
ATOM   2289  O   ALA A 320      28.296 -26.998  23.337  1.00 28.75           O  
ATOM   2290  CB  ALA A 320      29.453 -25.839  21.021  1.00 28.02           C  
ATOM   2291  N   GLY A 321      28.837 -29.097  22.701  1.00 28.73           N  
ATOM   2292  CA  GLY A 321      27.881 -29.734  23.606  1.00 28.09           C  
ATOM   2293  C   GLY A 321      26.414 -29.485  23.272  1.00 27.94           C  
ATOM   2294  O   GLY A 321      25.527 -29.778  24.081  1.00 27.75           O  
ATOM   2295  N   GLY A 322      26.141 -28.969  22.071  1.00 27.13           N  
ATOM   2296  CA  GLY A 322      24.770 -28.619  21.692  1.00 26.99           C  
ATOM   2297  C   GLY A 322      24.393 -27.162  21.959  1.00 26.36           C  
ATOM   2298  O   GLY A 322      23.238 -26.798  21.788  1.00 26.42           O  
ATOM   2299  N   ARG A 323      25.364 -26.332  22.356  1.00 26.52           N  
ATOM   2300  CA  ARG A 323      25.121 -24.897  22.617  1.00 26.33           C  
ATOM   2301  C   ARG A 323      25.112 -24.114  21.323  1.00 24.71           C  
ATOM   2302  O   ARG A 323      26.132 -23.558  20.918  1.00 24.74           O  
ATOM   2303  CB  ARG A 323      26.215 -24.288  23.463  1.00 26.94           C  
ATOM   2304  CG  ARG A 323      26.141 -24.647  24.887  1.00 29.86           C  
ATOM   2305  CD  ARG A 323      27.159 -23.856  25.637  1.00 32.60           C  
ATOM   2306  NE  ARG A 323      27.385 -24.475  26.920  1.00 34.58           N  
ATOM   2307  CZ  ARG A 323      28.232 -25.474  27.156  1.00 35.08           C  
ATOM   2308  NH1 ARG A 323      28.985 -26.000  26.194  1.00 35.56           N  
ATOM   2309  NH2 ARG A 323      28.325 -25.941  28.380  1.00 34.03           N  
ATOM   2310  N   ILE A 324      23.946 -24.066  20.699  1.00 24.32           N  
ATOM   2311  CA  ILE A 324      23.824 -23.486  19.374  1.00 23.28           C  
ATOM   2312  C   ILE A 324      22.597 -22.597  19.307  1.00 22.38           C  
ATOM   2313  O   ILE A 324      21.553 -22.922  19.896  1.00 22.53           O  
ATOM   2314  CB  ILE A 324      23.768 -24.602  18.279  1.00 22.57           C  
ATOM   2315  CG1 ILE A 324      23.892 -24.024  16.870  1.00 23.94           C  
ATOM   2316  CG2 ILE A 324      22.497 -25.445  18.393  1.00 22.41           C  
ATOM   2317  CD1 ILE A 324      24.215 -25.062  15.802  1.00 26.77           C  
ATOM   2318  N   VAL A 325      22.751 -21.486  18.581  1.00 22.14           N  
ATOM   2319  CA  VAL A 325      21.645 -20.593  18.243  1.00 21.47           C  
ATOM   2320  C   VAL A 325      21.670 -20.313  16.729  1.00 20.40           C  
ATOM   2321  O   VAL A 325      22.695 -19.929  16.205  1.00 21.33           O  
ATOM   2322  CB  VAL A 325      21.727 -19.260  19.014  1.00 21.82           C  
ATOM   2323  CG1 VAL A 325      20.757 -18.212  18.405  1.00 23.32           C  
ATOM   2324  CG2 VAL A 325      21.425 -19.478  20.490  1.00 22.28           C  
ATOM   2325  N   LEU A 326      20.528 -20.495  16.077  1.00 20.03           N  
ATOM   2326  CA  LEU A 326      20.307 -20.102  14.681  1.00 20.40           C  
ATOM   2327  C   LEU A 326      19.546 -18.776  14.634  1.00 20.74           C  
ATOM   2328  O   LEU A 326      18.534 -18.622  15.327  1.00 20.58           O  
ATOM   2329  CB  LEU A 326      19.449 -21.105  13.919  1.00 20.59           C  
ATOM   2330  CG  LEU A 326      19.686 -22.621  13.922  1.00 23.26           C  
ATOM   2331  CD1 LEU A 326      19.337 -23.234  12.595  1.00 23.13           C  
ATOM   2332  CD2 LEU A 326      21.067 -23.011  14.427  1.00 23.40           C  
ATOM   2333  N   ALA A 327      20.006 -17.861  13.787  1.00 20.17           N  
ATOM   2334  CA  ALA A 327      19.368 -16.554  13.606  1.00 20.50           C  
ATOM   2335  C   ALA A 327      18.977 -16.418  12.124  1.00 20.49           C  
ATOM   2336  O   ALA A 327      19.813 -16.552  11.244  1.00 20.40           O  
ATOM   2337  CB  ALA A 327      20.316 -15.449  14.006  1.00 19.79           C  
ATOM   2338  N   LEU A 328      17.699 -16.200  11.864  1.00 21.64           N  
ATOM   2339  CA  LEU A 328      17.190 -16.050  10.494  1.00 21.65           C  
ATOM   2340  C   LEU A 328      17.939 -14.916   9.778  1.00 21.21           C  
ATOM   2341  O   LEU A 328      18.061 -13.820  10.318  1.00 21.53           O  
ATOM   2342  CB  LEU A 328      15.698 -15.719  10.561  1.00 22.15           C  
ATOM   2343  CG  LEU A 328      14.661 -16.028   9.477  1.00 24.85           C  
ATOM   2344  CD1 LEU A 328      13.878 -14.780   9.052  1.00 24.78           C  
ATOM   2345  CD2 LEU A 328      15.151 -16.939   8.317  1.00 23.16           C  
ATOM   2346  N   GLU A 329      18.452 -15.183   8.570  1.00 20.85           N  
ATOM   2347  CA  GLU A 329      19.045 -14.130   7.732  1.00 21.17           C  
ATOM   2348  C   GLU A 329      18.135 -13.958   6.509  1.00 21.87           C  
ATOM   2349  O   GLU A 329      16.995 -13.505   6.657  1.00 21.58           O  
ATOM   2350  CB  GLU A 329      20.502 -14.469   7.364  1.00 21.52           C  
ATOM   2351  CG  GLU A 329      21.456 -14.572   8.563  1.00 21.05           C  
ATOM   2352  CD  GLU A 329      22.022 -13.252   9.060  1.00 22.33           C  
ATOM   2353  OE1 GLU A 329      21.672 -12.156   8.536  1.00 21.28           O  
ATOM   2354  OE2 GLU A 329      22.868 -13.328   9.979  1.00 19.03           O  
ATOM   2355  N   GLY A 330      18.600 -14.347   5.316  1.00 21.96           N  
ATOM   2356  CA  GLY A 330      17.780 -14.262   4.095  1.00 22.49           C  
ATOM   2357  C   GLY A 330      16.828 -15.424   3.893  1.00 22.32           C  
ATOM   2358  O   GLY A 330      16.650 -16.264   4.772  1.00 22.32           O  
ATOM   2359  N   GLY A 331      16.239 -15.494   2.694  1.00 22.44           N  
ATOM   2360  CA  GLY A 331      15.110 -16.364   2.419  1.00 22.88           C  
ATOM   2361  C   GLY A 331      13.892 -15.491   2.152  1.00 22.96           C  
ATOM   2362  O   GLY A 331      13.659 -14.515   2.866  1.00 22.44           O  
ATOM   2363  N   HIS A 332      13.137 -15.833   1.115  1.00 23.49           N  
ATOM   2364  CA  HIS A 332      12.022 -15.006   0.647  1.00 25.38           C  
ATOM   2365  C   HIS A 332      10.726 -15.789   0.408  1.00 26.04           C  
ATOM   2366  O   HIS A 332       9.664 -15.366   0.859  1.00 27.04           O  
ATOM   2367  CB  HIS A 332      12.434 -14.254  -0.628  1.00 25.88           C  
ATOM   2368  CG  HIS A 332      11.364 -13.355  -1.161  1.00 27.37           C  
ATOM   2369  ND1 HIS A 332      10.692 -13.616  -2.334  1.00 31.53           N  
ATOM   2370  CD2 HIS A 332      10.820 -12.226  -0.656  1.00 28.73           C  
ATOM   2371  CE1 HIS A 332       9.794 -12.669  -2.543  1.00 30.32           C  
ATOM   2372  NE2 HIS A 332       9.850 -11.815  -1.538  1.00 29.68           N  
ATOM   2373  N   ASP A 333      10.805 -16.899  -0.318  1.00 26.94           N  
ATOM   2374  CA  ASP A 333       9.640 -17.727  -0.580  1.00 28.00           C  
ATOM   2375  C   ASP A 333       9.023 -18.237   0.730  1.00 28.54           C  
ATOM   2376  O   ASP A 333       9.692 -18.918   1.512  1.00 27.55           O  
ATOM   2377  CB  ASP A 333       9.996 -18.913  -1.474  1.00 28.24           C  
ATOM   2378  CG  ASP A 333       8.785 -19.738  -1.825  1.00 30.60           C  
ATOM   2379  OD1 ASP A 333       7.928 -19.220  -2.579  1.00 32.85           O  
ATOM   2380  OD2 ASP A 333       8.666 -20.876  -1.316  1.00 30.65           O  
ATOM   2381  N   LEU A 334       7.751 -17.915   0.966  1.00 28.71           N  
ATOM   2382  CA  LEU A 334       7.134 -18.209   2.268  1.00 29.38           C  
ATOM   2383  C   LEU A 334       7.100 -19.695   2.569  1.00 29.42           C  
ATOM   2384  O   LEU A 334       7.478 -20.088   3.665  1.00 30.08           O  
ATOM   2385  CB  LEU A 334       5.721 -17.608   2.405  1.00 29.37           C  
ATOM   2386  CG  LEU A 334       5.625 -16.081   2.528  1.00 30.30           C  
ATOM   2387  CD1 LEU A 334       4.186 -15.670   2.813  1.00 30.55           C  
ATOM   2388  CD2 LEU A 334       6.554 -15.509   3.594  1.00 30.87           C  
ATOM   2389  N   THR A 335       6.668 -20.516   1.611  1.00 29.56           N  
ATOM   2390  CA  THR A 335       6.629 -21.964   1.814  1.00 29.86           C  
ATOM   2391  C   THR A 335       8.029 -22.471   2.186  1.00 29.47           C  
ATOM   2392  O   THR A 335       8.195 -23.114   3.210  1.00 29.23           O  
ATOM   2393  CB  THR A 335       6.121 -22.726   0.571  1.00 30.34           C  
ATOM   2394  OG1 THR A 335       4.764 -22.344   0.288  1.00 32.95           O  
ATOM   2395  CG2 THR A 335       6.183 -24.229   0.791  1.00 30.38           C  
ATOM   2396  N   ALA A 336       9.023 -22.144   1.362  1.00 28.69           N  
ATOM   2397  CA  ALA A 336      10.423 -22.508   1.633  1.00 28.39           C  
ATOM   2398  C   ALA A 336      10.927 -22.140   3.046  1.00 27.55           C  
ATOM   2399  O   ALA A 336      11.447 -23.010   3.762  1.00 27.24           O  
ATOM   2400  CB  ALA A 336      11.345 -21.908   0.558  1.00 28.28           C  
ATOM   2401  N   ILE A 337      10.776 -20.878   3.452  1.00 27.03           N  
ATOM   2402  CA  ILE A 337      11.321 -20.418   4.746  1.00 26.55           C  
ATOM   2403  C   ILE A 337      10.521 -20.982   5.934  1.00 26.76           C  
ATOM   2404  O   ILE A 337      11.069 -21.155   7.018  1.00 25.64           O  
ATOM   2405  CB  ILE A 337      11.450 -18.862   4.861  1.00 26.72           C  
ATOM   2406  CG1 ILE A 337      10.078 -18.163   4.861  1.00 25.55           C  
ATOM   2407  CG2 ILE A 337      12.334 -18.305   3.735  1.00 26.10           C  
ATOM   2408  CD1 ILE A 337      10.162 -16.640   5.051  1.00 26.32           C  
ATOM   2409  N   CYS A 338       9.225 -21.230   5.729  1.00 27.58           N  
ATOM   2410  CA  CYS A 338       8.391 -21.869   6.757  1.00 27.99           C  
ATOM   2411  C   CYS A 338       8.723 -23.372   6.879  1.00 27.93           C  
ATOM   2412  O   CYS A 338       8.896 -23.875   8.003  1.00 28.16           O  
ATOM   2413  CB  CYS A 338       6.888 -21.616   6.497  1.00 28.37           C  
ATOM   2414  SG  CYS A 338       6.341 -19.895   6.751  1.00 29.61           S  
ATOM   2415  N   ASP A 339       8.826 -24.078   5.751  1.00 27.97           N  
ATOM   2416  CA  ASP A 339       9.276 -25.491   5.748  1.00 27.45           C  
ATOM   2417  C   ASP A 339      10.641 -25.620   6.443  1.00 27.13           C  
ATOM   2418  O   ASP A 339      10.828 -26.489   7.314  1.00 26.09           O  
ATOM   2419  CB  ASP A 339       9.354 -26.081   4.327  1.00 27.96           C  
ATOM   2420  CG  ASP A 339       7.974 -26.291   3.659  1.00 28.00           C  
ATOM   2421  OD1 ASP A 339       6.936 -26.168   4.326  1.00 30.28           O  
ATOM   2422  OD2 ASP A 339       7.939 -26.597   2.453  1.00 29.78           O  
ATOM   2423  N   ALA A 340      11.584 -24.737   6.089  1.00 25.93           N  
ATOM   2424  CA  ALA A 340      12.957 -24.806   6.632  1.00 25.43           C  
ATOM   2425  C   ALA A 340      13.020 -24.464   8.126  1.00 25.30           C  
ATOM   2426  O   ALA A 340      13.710 -25.149   8.877  1.00 24.55           O  
ATOM   2427  CB  ALA A 340      13.933 -23.900   5.824  1.00 24.68           C  
ATOM   2428  N   SER A 341      12.308 -23.409   8.534  1.00 25.56           N  
ATOM   2429  CA  SER A 341      12.256 -22.966   9.936  1.00 26.07           C  
ATOM   2430  C   SER A 341      11.693 -24.096  10.805  1.00 26.81           C  
ATOM   2431  O   SER A 341      12.238 -24.399  11.891  1.00 26.69           O  
ATOM   2432  CB  SER A 341      11.401 -21.695  10.081  1.00 26.55           C  
ATOM   2433  OG  SER A 341      12.093 -20.529   9.638  1.00 24.89           O  
ATOM   2434  N   GLU A 342      10.640 -24.733  10.286  1.00 26.92           N  
ATOM   2435  CA  GLU A 342      10.022 -25.906  10.922  1.00 27.81           C  
ATOM   2436  C   GLU A 342      10.997 -27.082  11.099  1.00 27.31           C  
ATOM   2437  O   GLU A 342      11.024 -27.707  12.168  1.00 28.05           O  
ATOM   2438  CB  GLU A 342       8.778 -26.358  10.145  1.00 28.31           C  
ATOM   2439  CG  GLU A 342       8.113 -27.587  10.776  1.00 30.51           C  
ATOM   2440  CD  GLU A 342       6.820 -28.007  10.135  1.00 33.26           C  
ATOM   2441  OE1 GLU A 342       6.421 -27.428   9.099  1.00 35.58           O  
ATOM   2442  OE2 GLU A 342       6.196 -28.942  10.690  1.00 35.30           O  
ATOM   2443  N   ALA A 343      11.798 -27.365  10.072  1.00 26.23           N  
ATOM   2444  CA  ALA A 343      12.783 -28.445  10.119  1.00 25.62           C  
ATOM   2445  C   ALA A 343      13.898 -28.158  11.123  1.00 25.00           C  
ATOM   2446  O   ALA A 343      14.309 -29.066  11.857  1.00 24.77           O  
ATOM   2447  CB  ALA A 343      13.367 -28.726   8.723  1.00 24.94           C  
ATOM   2448  N   CYS A 344      14.369 -26.911  11.165  1.00 23.82           N  
ATOM   2449  CA  CYS A 344      15.453 -26.512  12.078  1.00 23.77           C  
ATOM   2450  C   CYS A 344      15.018 -26.543  13.548  1.00 24.29           C  
ATOM   2451  O   CYS A 344      15.720 -27.091  14.399  1.00 24.26           O  
ATOM   2452  CB  CYS A 344      16.004 -25.140  11.715  1.00 23.46           C  
ATOM   2453  SG  CYS A 344      16.882 -25.183  10.120  1.00 23.04           S  
ATOM   2454  N   VAL A 345      13.844 -26.000  13.831  1.00 25.35           N  
ATOM   2455  CA  VAL A 345      13.323 -25.986  15.212  1.00 26.20           C  
ATOM   2456  C   VAL A 345      13.039 -27.409  15.724  1.00 27.08           C  
ATOM   2457  O   VAL A 345      13.381 -27.742  16.867  1.00 27.41           O  
ATOM   2458  CB  VAL A 345      12.081 -25.085  15.324  1.00 26.39           C  
ATOM   2459  CG1 VAL A 345      11.362 -25.289  16.665  1.00 25.64           C  
ATOM   2460  CG2 VAL A 345      12.508 -23.621  15.145  1.00 25.30           C  
ATOM   2461  N   SER A 346      12.436 -28.227  14.868  1.00 27.97           N  
ATOM   2462  CA  SER A 346      12.157 -29.635  15.147  1.00 28.89           C  
ATOM   2463  C   SER A 346      13.438 -30.408  15.462  1.00 28.65           C  
ATOM   2464  O   SER A 346      13.468 -31.237  16.391  1.00 28.74           O  
ATOM   2465  CB  SER A 346      11.414 -30.256  13.961  1.00 28.77           C  
ATOM   2466  OG  SER A 346      11.146 -31.630  14.183  1.00 33.12           O  
ATOM   2467  N   ALA A 347      14.502 -30.117  14.710  1.00 27.78           N  
ATOM   2468  CA  ALA A 347      15.829 -30.662  15.003  1.00 27.41           C  
ATOM   2469  C   ALA A 347      16.361 -30.215  16.364  1.00 27.17           C  
ATOM   2470  O   ALA A 347      16.868 -31.037  17.134  1.00 26.13           O  
ATOM   2471  CB  ALA A 347      16.818 -30.290  13.902  1.00 27.09           C  
ATOM   2472  N   LEU A 348      16.265 -28.917  16.662  1.00 26.58           N  
ATOM   2473  CA  LEU A 348      16.781 -28.374  17.919  1.00 26.92           C  
ATOM   2474  C   LEU A 348      16.051 -28.979  19.142  1.00 28.23           C  
ATOM   2475  O   LEU A 348      16.650 -29.129  20.211  1.00 28.55           O  
ATOM   2476  CB  LEU A 348      16.650 -26.828  17.953  1.00 26.09           C  
ATOM   2477  CG  LEU A 348      17.491 -25.993  16.979  1.00 24.48           C  
ATOM   2478  CD1 LEU A 348      17.069 -24.489  17.036  1.00 21.80           C  
ATOM   2479  CD2 LEU A 348      18.968 -26.092  17.254  1.00 24.18           C  
ATOM   2480  N   LEU A 349      14.771 -29.293  18.967  1.00 29.55           N  
ATOM   2481  CA  LEU A 349      13.935 -29.926  20.009  1.00 30.99           C  
ATOM   2482  C   LEU A 349      14.249 -31.425  20.180  1.00 32.31           C  
ATOM   2483  O   LEU A 349      13.774 -32.058  21.129  1.00 32.09           O  
ATOM   2484  CB  LEU A 349      12.449 -29.774  19.674  1.00 31.21           C  
ATOM   2485  CG  LEU A 349      11.720 -28.457  19.991  1.00 30.74           C  
ATOM   2486  CD1 LEU A 349      10.422 -28.417  19.203  1.00 32.15           C  
ATOM   2487  CD2 LEU A 349      11.447 -28.311  21.480  1.00 31.93           C  
ATOM   2488  N   GLY A 350      15.028 -31.986  19.257  1.00 33.80           N  
ATOM   2489  CA  GLY A 350      15.422 -33.385  19.328  1.00 35.54           C  
ATOM   2490  C   GLY A 350      14.378 -34.330  18.776  1.00 36.81           C  
ATOM   2491  O   GLY A 350      14.435 -35.528  19.040  1.00 37.16           O  
ATOM   2492  N   ASN A 351      13.427 -33.804  18.003  1.00 38.74           N  
ATOM   2493  CA  ASN A 351      12.400 -34.636  17.375  1.00 40.44           C  
ATOM   2494  C   ASN A 351      12.996 -35.472  16.259  1.00 41.95           C  
ATOM   2495  O   ASN A 351      14.032 -35.118  15.700  1.00 41.94           O  
ATOM   2496  CB  ASN A 351      11.262 -33.783  16.797  1.00 40.60           C  
ATOM   2497  CG  ASN A 351      10.527 -32.971  17.855  1.00 41.27           C  
ATOM   2498  OD1 ASN A 351      10.660 -33.213  19.059  1.00 41.75           O  
ATOM   2499  ND2 ASN A 351       9.741 -31.999  17.404  1.00 40.27           N  
ATOM   2500  N   GLU A 352      12.348 -36.587  15.928  1.00 43.86           N  
ATOM   2501  CA  GLU A 352      12.804 -37.390  14.801  1.00 45.35           C  
ATOM   2502  C   GLU A 352      12.446 -36.643  13.520  1.00 46.03           C  
ATOM   2503  O   GLU A 352      11.335 -36.121  13.384  1.00 46.66           O  
ATOM   2504  CB  GLU A 352      12.209 -38.806  14.801  1.00 45.80           C  
ATOM   2505  CG  GLU A 352      12.735 -39.670  13.641  1.00 47.25           C  
ATOM   2506  CD  GLU A 352      12.672 -41.175  13.906  1.00 49.60           C  
ATOM   2507  OE1 GLU A 352      13.613 -41.889  13.490  1.00 50.32           O  
ATOM   2508  OE2 GLU A 352      11.690 -41.646  14.520  1.00 51.41           O  
ATOM   2509  N   LEU A 353      13.405 -36.570  12.604  1.00 46.56           N  
ATOM   2510  CA  LEU A 353      13.232 -35.836  11.352  1.00 46.83           C  
ATOM   2511  C   LEU A 353      12.724 -36.770  10.256  1.00 46.92           C  
ATOM   2512  O   LEU A 353      12.936 -37.980  10.316  1.00 46.74           O  
ATOM   2513  CB  LEU A 353      14.562 -35.203  10.934  1.00 46.94           C  
ATOM   2514  CG  LEU A 353      15.128 -34.181  11.931  1.00 46.85           C  
ATOM   2515  CD1 LEU A 353      16.598 -33.880  11.636  1.00 45.95           C  
ATOM   2516  CD2 LEU A 353      14.288 -32.901  11.926  1.00 47.03           C  
ATOM   2517  N   ASP A 354      12.034 -36.201   9.271  1.00 46.98           N  
ATOM   2518  CA  ASP A 354      11.680 -36.934   8.058  1.00 47.02           C  
ATOM   2519  C   ASP A 354      12.977 -37.391   7.373  1.00 46.51           C  
ATOM   2520  O   ASP A 354      13.845 -36.564   7.099  1.00 46.51           O  
ATOM   2521  CB  ASP A 354      10.871 -36.040   7.107  1.00 47.41           C  
ATOM   2522  CG  ASP A 354       9.504 -35.650   7.673  1.00 48.85           C  
ATOM   2523  OD1 ASP A 354       9.064 -34.498   7.441  1.00 50.27           O  
ATOM   2524  OD2 ASP A 354       8.865 -36.495   8.340  1.00 50.81           O  
ATOM   2525  N   PRO A 355      13.135 -38.711   7.139  1.00 45.69           N  
ATOM   2526  CA  PRO A 355      14.310 -39.230   6.424  1.00 45.09           C  
ATOM   2527  C   PRO A 355      14.517 -38.585   5.052  1.00 44.23           C  
ATOM   2528  O   PRO A 355      13.547 -38.319   4.345  1.00 44.17           O  
ATOM   2529  CB  PRO A 355      13.986 -40.720   6.246  1.00 45.35           C  
ATOM   2530  CG  PRO A 355      13.044 -41.036   7.345  1.00 45.40           C  
ATOM   2531  CD  PRO A 355      12.226 -39.798   7.551  1.00 45.85           C  
ATOM   2532  N   LEU A 356      15.772 -38.331   4.691  1.00 43.43           N  
ATOM   2533  CA  LEU A 356      16.104 -37.845   3.355  1.00 42.60           C  
ATOM   2534  C   LEU A 356      15.762 -38.931   2.325  1.00 42.44           C  
ATOM   2535  O   LEU A 356      15.959 -40.123   2.595  1.00 41.78           O  
ATOM   2536  CB  LEU A 356      17.595 -37.489   3.264  1.00 42.60           C  
ATOM   2537  CG  LEU A 356      18.085 -36.316   4.124  1.00 41.72           C  
ATOM   2538  CD1 LEU A 356      19.601 -36.253   4.120  1.00 41.47           C  
ATOM   2539  CD2 LEU A 356      17.492 -34.998   3.654  1.00 41.54           C  
ATOM   2540  N   PRO A 357      15.232 -38.530   1.153  1.00 41.79           N  
ATOM   2541  CA  PRO A 357      14.901 -39.522   0.132  1.00 41.72           C  
ATOM   2542  C   PRO A 357      16.097 -40.386  -0.268  1.00 41.42           C  
ATOM   2543  O   PRO A 357      17.255 -39.940  -0.192  1.00 40.56           O  
ATOM   2544  CB  PRO A 357      14.398 -38.673  -1.049  1.00 41.89           C  
ATOM   2545  CG  PRO A 357      14.800 -37.280  -0.750  1.00 42.10           C  
ATOM   2546  CD  PRO A 357      14.889 -37.162   0.725  1.00 41.99           C  
ATOM   2547  N   GLU A 358      15.816 -41.626  -0.673  1.00 41.19           N  
ATOM   2548  CA  GLU A 358      16.864 -42.534  -1.112  1.00 41.09           C  
ATOM   2549  C   GLU A 358      17.663 -41.870  -2.231  1.00 40.34           C  
ATOM   2550  O   GLU A 358      18.884 -42.008  -2.288  1.00 39.99           O  
ATOM   2551  CB  GLU A 358      16.269 -43.878  -1.567  1.00 41.42           C  
ATOM   2552  CG  GLU A 358      17.278 -44.903  -2.106  1.00 43.25           C  
ATOM   2553  CD  GLU A 358      18.043 -45.639  -1.012  1.00 46.11           C  
ATOM   2554  OE1 GLU A 358      18.530 -44.983  -0.062  1.00 48.37           O  
ATOM   2555  OE2 GLU A 358      18.152 -46.882  -1.104  1.00 46.63           O  
ATOM   2556  N   LYS A 359      16.957 -41.129  -3.089  1.00 39.77           N  
ATOM   2557  CA  LYS A 359      17.554 -40.346  -4.180  1.00 39.21           C  
ATOM   2558  C   LYS A 359      18.740 -39.492  -3.709  1.00 37.93           C  
ATOM   2559  O   LYS A 359      19.836 -39.589  -4.258  1.00 38.01           O  
ATOM   2560  CB  LYS A 359      16.476 -39.456  -4.826  1.00 39.52           C  
ATOM   2561  CG  LYS A 359      16.870 -38.803  -6.152  1.00 41.32           C  
ATOM   2562  CD  LYS A 359      15.919 -37.648  -6.507  1.00 43.39           C  
ATOM   2563  CE  LYS A 359      16.272 -37.020  -7.855  1.00 44.67           C  
ATOM   2564  NZ  LYS A 359      15.367 -35.884  -8.239  1.00 45.45           N1+
ATOM   2565  N   VAL A 360      18.527 -38.678  -2.676  1.00 36.51           N  
ATOM   2566  CA  VAL A 360      19.582 -37.795  -2.166  1.00 34.86           C  
ATOM   2567  C   VAL A 360      20.752 -38.570  -1.529  1.00 33.81           C  
ATOM   2568  O   VAL A 360      21.921 -38.242  -1.760  1.00 32.52           O  
ATOM   2569  CB  VAL A 360      19.012 -36.769  -1.174  1.00 35.14           C  
ATOM   2570  CG1 VAL A 360      20.120 -36.059  -0.415  1.00 33.21           C  
ATOM   2571  CG2 VAL A 360      18.117 -35.768  -1.912  1.00 34.60           C  
ATOM   2572  N   LEU A 361      20.439 -39.607  -0.749  1.00 33.12           N  
ATOM   2573  CA  LEU A 361      21.472 -40.421  -0.102  1.00 32.78           C  
ATOM   2574  C   LEU A 361      22.382 -41.136  -1.119  1.00 32.38           C  
ATOM   2575  O   LEU A 361      23.563 -41.358  -0.853  1.00 31.38           O  
ATOM   2576  CB  LEU A 361      20.833 -41.451   0.850  1.00 33.26           C  
ATOM   2577  CG  LEU A 361      19.990 -40.908   2.012  1.00 33.91           C  
ATOM   2578  CD1 LEU A 361      19.383 -42.047   2.827  1.00 36.48           C  
ATOM   2579  CD2 LEU A 361      20.816 -39.995   2.905  1.00 34.93           C  
ATOM   2580  N   GLN A 362      21.820 -41.484  -2.278  1.00 32.11           N  
ATOM   2581  CA  GLN A 362      22.557 -42.196  -3.342  1.00 32.46           C  
ATOM   2582  C   GLN A 362      23.337 -41.271  -4.276  1.00 31.43           C  
ATOM   2583  O   GLN A 362      24.230 -41.720  -5.007  1.00 31.20           O  
ATOM   2584  CB  GLN A 362      21.578 -43.004  -4.204  1.00 33.06           C  
ATOM   2585  CG  GLN A 362      20.727 -44.036  -3.458  1.00 36.03           C  
ATOM   2586  CD  GLN A 362      21.402 -45.378  -3.330  1.00 38.56           C  
ATOM   2587  OE1 GLN A 362      22.625 -45.460  -3.221  1.00 41.95           O  
ATOM   2588  NE2 GLN A 362      20.606 -46.444  -3.321  1.00 40.37           N  
ATOM   2589  N   GLN A 363      22.994 -39.983  -4.276  1.00 30.38           N  
ATOM   2590  CA  GLN A 363      23.494 -39.063  -5.300  1.00 29.37           C  
ATOM   2591  C   GLN A 363      24.930 -38.597  -5.056  1.00 27.97           C  
ATOM   2592  O   GLN A 363      25.269 -38.092  -3.979  1.00 26.15           O  
ATOM   2593  CB  GLN A 363      22.571 -37.845  -5.417  1.00 29.90           C  
ATOM   2594  CG  GLN A 363      22.851 -37.008  -6.660  1.00 31.56           C  
ATOM   2595  CD  GLN A 363      22.365 -35.595  -6.545  1.00 34.15           C  
ATOM   2596  OE1 GLN A 363      21.195 -35.353  -6.254  1.00 39.94           O  
ATOM   2597  NE2 GLN A 363      23.258 -34.637  -6.795  1.00 36.54           N  
ATOM   2598  N   ARG A 364      25.779 -38.734  -6.073  1.00 26.44           N  
ATOM   2599  CA  ARG A 364      27.109 -38.172  -5.997  1.00 25.71           C  
ATOM   2600  C   ARG A 364      27.000 -36.653  -6.229  1.00 25.97           C  
ATOM   2601  O   ARG A 364      26.237 -36.217  -7.115  1.00 24.68           O  
ATOM   2602  CB  ARG A 364      28.055 -38.804  -7.029  1.00 25.65           C  
ATOM   2603  CG  ARG A 364      28.372 -40.273  -6.787  1.00 25.59           C  
ATOM   2604  CD  ARG A 364      29.525 -40.751  -7.665  1.00 27.10           C  
ATOM   2605  NE  ARG A 364      29.906 -42.126  -7.346  1.00 26.43           N  
ATOM   2606  CZ  ARG A 364      30.711 -42.889  -8.089  1.00 27.58           C  
ATOM   2607  NH1 ARG A 364      31.239 -42.438  -9.218  1.00 26.10           N  
ATOM   2608  NH2 ARG A 364      30.998 -44.129  -7.685  1.00 26.42           N  
ATOM   2609  N   PRO A 365      27.755 -35.847  -5.450  1.00 25.76           N  
ATOM   2610  CA  PRO A 365      27.787 -34.397  -5.701  1.00 25.63           C  
ATOM   2611  C   PRO A 365      28.246 -34.062  -7.125  1.00 25.63           C  
ATOM   2612  O   PRO A 365      29.161 -34.716  -7.642  1.00 25.35           O  
ATOM   2613  CB  PRO A 365      28.848 -33.881  -4.711  1.00 25.83           C  
ATOM   2614  CG  PRO A 365      28.924 -34.880  -3.660  1.00 26.04           C  
ATOM   2615  CD  PRO A 365      28.655 -36.218  -4.343  1.00 26.06           C  
ATOM   2616  N   ASN A 366      27.656 -33.035  -7.737  1.00 24.90           N  
ATOM   2617  CA  ASN A 366      28.034 -32.638  -9.100  1.00 24.37           C  
ATOM   2618  C   ASN A 366      29.506 -32.191  -9.229  1.00 24.45           C  
ATOM   2619  O   ASN A 366      30.188 -31.868  -8.230  1.00 24.07           O  
ATOM   2620  CB  ASN A 366      27.015 -31.632  -9.713  1.00 24.46           C  
ATOM   2621  CG  ASN A 366      27.075 -30.232  -9.090  1.00 23.93           C  
ATOM   2622  OD1 ASN A 366      28.131 -29.630  -9.005  1.00 23.90           O  
ATOM   2623  ND2 ASN A 366      25.920 -29.707  -8.703  1.00 25.08           N  
ATOM   2624  N   ALA A 367      30.010 -32.182 -10.461  1.00 24.72           N  
ATOM   2625  CA  ALA A 367      31.432 -31.936 -10.725  1.00 24.39           C  
ATOM   2626  C   ALA A 367      31.926 -30.556 -10.286  1.00 24.39           C  
ATOM   2627  O   ALA A 367      33.044 -30.419  -9.801  1.00 24.76           O  
ATOM   2628  CB  ALA A 367      31.741 -32.148 -12.225  1.00 24.93           C  
ATOM   2629  N   ASN A 368      31.111 -29.529 -10.514  1.00 24.49           N  
ATOM   2630  CA  ASN A 368      31.435 -28.174 -10.087  1.00 24.12           C  
ATOM   2631  C   ASN A 368      31.602 -28.089  -8.567  1.00 23.40           C  
ATOM   2632  O   ASN A 368      32.506 -27.410  -8.087  1.00 23.36           O  
ATOM   2633  CB  ASN A 368      30.348 -27.179 -10.552  1.00 23.79           C  
ATOM   2634  CG  ASN A 368      30.371 -26.930 -12.057  1.00 25.08           C  
ATOM   2635  OD1 ASN A 368      29.331 -26.679 -12.676  1.00 29.78           O  
ATOM   2636  ND2 ASN A 368      31.548 -26.988 -12.644  1.00 25.14           N  
ATOM   2637  N   ALA A 369      30.731 -28.781  -7.836  1.00 23.62           N  
ATOM   2638  CA  ALA A 369      30.763 -28.808  -6.363  1.00 24.14           C  
ATOM   2639  C   ALA A 369      32.014 -29.520  -5.855  1.00 24.83           C  
ATOM   2640  O   ALA A 369      32.699 -29.035  -4.959  1.00 23.57           O  
ATOM   2641  CB  ALA A 369      29.492 -29.474  -5.802  1.00 24.60           C  
ATOM   2642  N   VAL A 370      32.345 -30.662  -6.455  1.00 24.85           N  
ATOM   2643  CA  VAL A 370      33.561 -31.376  -6.087  1.00 25.44           C  
ATOM   2644  C   VAL A 370      34.799 -30.493  -6.312  1.00 25.91           C  
ATOM   2645  O   VAL A 370      35.688 -30.420  -5.462  1.00 26.39           O  
ATOM   2646  CB  VAL A 370      33.685 -32.728  -6.878  1.00 25.17           C  
ATOM   2647  CG1 VAL A 370      34.997 -33.431  -6.548  1.00 26.05           C  
ATOM   2648  CG2 VAL A 370      32.518 -33.621  -6.558  1.00 25.16           C  
ATOM   2649  N   ARG A 371      34.857 -29.816  -7.453  1.00 26.69           N  
ATOM   2650  CA  ARG A 371      35.968 -28.898  -7.750  1.00 27.73           C  
ATOM   2651  C   ARG A 371      36.063 -27.801  -6.696  1.00 27.53           C  
ATOM   2652  O   ARG A 371      37.144 -27.501  -6.185  1.00 27.05           O  
ATOM   2653  CB  ARG A 371      35.750 -28.252  -9.118  1.00 28.79           C  
ATOM   2654  CG  ARG A 371      36.947 -27.493  -9.673  1.00 32.09           C  
ATOM   2655  CD  ARG A 371      36.637 -26.823 -11.027  1.00 36.88           C  
ATOM   2656  NE  ARG A 371      35.521 -27.447 -11.747  1.00 40.64           N  
ATOM   2657  CZ  ARG A 371      35.552 -28.652 -12.319  1.00 43.82           C  
ATOM   2658  NH1 ARG A 371      36.642 -29.412 -12.256  1.00 45.69           N  
ATOM   2659  NH2 ARG A 371      34.473 -29.112 -12.946  1.00 44.65           N  
ATOM   2660  N   SER A 372      34.913 -27.204  -6.385  1.00 27.20           N  
ATOM   2661  CA  SER A 372      34.848 -26.141  -5.369  1.00 27.04           C  
ATOM   2662  C   SER A 372      35.335 -26.637  -4.005  1.00 27.14           C  
ATOM   2663  O   SER A 372      36.135 -25.978  -3.342  1.00 28.00           O  
ATOM   2664  CB  SER A 372      33.413 -25.626  -5.255  1.00 26.93           C  
ATOM   2665  OG  SER A 372      32.923 -25.172  -6.504  1.00 27.20           O  
ATOM   2666  N   MET A 373      34.846 -27.798  -3.584  1.00 27.18           N  
ATOM   2667  CA  MET A 373      35.242 -28.385  -2.307  1.00 27.72           C  
ATOM   2668  C   MET A 373      36.745 -28.675  -2.282  1.00 28.42           C  
ATOM   2669  O   MET A 373      37.414 -28.394  -1.295  1.00 28.35           O  
ATOM   2670  CB  MET A 373      34.453 -29.667  -2.018  1.00 27.51           C  
ATOM   2671  CG  MET A 373      33.007 -29.452  -1.604  1.00 27.24           C  
ATOM   2672  SD  MET A 373      32.174 -30.985  -1.222  1.00 26.24           S  
ATOM   2673  CE  MET A 373      31.382 -31.318  -2.809  1.00 25.31           C  
ATOM   2674  N   GLU A 374      37.279 -29.228  -3.376  1.00 29.43           N  
ATOM   2675  CA  GLU A 374      38.712 -29.566  -3.433  1.00 30.10           C  
ATOM   2676  C   GLU A 374      39.634 -28.353  -3.431  1.00 30.38           C  
ATOM   2677  O   GLU A 374      40.696 -28.378  -2.794  1.00 30.51           O  
ATOM   2678  CB  GLU A 374      38.991 -30.524  -4.611  1.00 30.51           C  
ATOM   2679  CG  GLU A 374      38.458 -31.926  -4.313  1.00 31.18           C  
ATOM   2680  CD  GLU A 374      38.675 -32.939  -5.432  1.00 33.47           C  
ATOM   2681  OE1 GLU A 374      39.131 -32.545  -6.530  1.00 34.74           O  
ATOM   2682  OE2 GLU A 374      38.363 -34.132  -5.199  1.00 34.80           O  
ATOM   2683  N   LYS A 375      39.220 -27.277  -4.095  1.00 30.90           N  
ATOM   2684  CA  LYS A 375      39.942 -26.008  -4.033  1.00 31.79           C  
ATOM   2685  C   LYS A 375      40.065 -25.488  -2.590  1.00 31.92           C  
ATOM   2686  O   LYS A 375      41.135 -25.049  -2.179  1.00 31.91           O  
ATOM   2687  CB  LYS A 375      39.266 -24.964  -4.912  1.00 31.98           C  
ATOM   2688  CG  LYS A 375      40.016 -23.652  -4.997  1.00 34.20           C  
ATOM   2689  CD  LYS A 375      39.636 -22.887  -6.251  1.00 37.59           C  
ATOM   2690  CE  LYS A 375      40.223 -21.484  -6.257  1.00 39.33           C  
ATOM   2691  NZ  LYS A 375      39.382 -20.536  -7.056  1.00 40.80           N1+
ATOM   2692  N   VAL A 376      38.977 -25.560  -1.824  1.00 31.99           N  
ATOM   2693  CA  VAL A 376      38.990 -25.087  -0.433  1.00 32.26           C  
ATOM   2694  C   VAL A 376      39.851 -25.984   0.462  1.00 33.06           C  
ATOM   2695  O   VAL A 376      40.635 -25.482   1.273  1.00 32.48           O  
ATOM   2696  CB  VAL A 376      37.548 -24.998   0.156  1.00 32.37           C  
ATOM   2697  CG1 VAL A 376      37.583 -24.588   1.627  1.00 32.55           C  
ATOM   2698  CG2 VAL A 376      36.706 -24.022  -0.646  1.00 31.35           C  
ATOM   2699  N   MET A 377      39.685 -27.299   0.310  1.00 33.98           N  
ATOM   2700  CA  MET A 377      40.457 -28.287   1.065  1.00 35.61           C  
ATOM   2701  C   MET A 377      41.966 -28.141   0.827  1.00 36.02           C  
ATOM   2702  O   MET A 377      42.754 -28.291   1.760  1.00 36.28           O  
ATOM   2703  CB  MET A 377      40.002 -29.707   0.710  1.00 36.11           C  
ATOM   2704  CG  MET A 377      38.627 -30.073   1.285  1.00 37.66           C  
ATOM   2705  SD  MET A 377      38.152 -31.780   0.975  1.00 43.07           S  
ATOM   2706  CE  MET A 377      38.356 -31.889  -0.782  1.00 39.94           C  
ATOM   2707  N   GLU A 378      42.342 -27.838  -0.414  1.00 36.67           N  
ATOM   2708  CA  GLU A 378      43.738 -27.594  -0.798  1.00 37.68           C  
ATOM   2709  C   GLU A 378      44.316 -26.366  -0.099  1.00 37.26           C  
ATOM   2710  O   GLU A 378      45.407 -26.424   0.473  1.00 37.54           O  
ATOM   2711  CB  GLU A 378      43.835 -27.411  -2.316  1.00 38.31           C  
ATOM   2712  CG  GLU A 378      45.264 -27.295  -2.857  1.00 40.93           C  
ATOM   2713  CD  GLU A 378      45.307 -27.087  -4.364  1.00 44.45           C  
ATOM   2714  OE1 GLU A 378      44.428 -27.637  -5.065  1.00 45.91           O  
ATOM   2715  OE2 GLU A 378      46.220 -26.374  -4.847  1.00 47.15           O  
ATOM   2716  N   ILE A 379      43.584 -25.256  -0.155  1.00 36.59           N  
ATOM   2717  CA  ILE A 379      44.002 -24.013   0.501  1.00 36.12           C  
ATOM   2718  C   ILE A 379      44.143 -24.186   2.012  1.00 35.62           C  
ATOM   2719  O   ILE A 379      45.106 -23.694   2.608  1.00 36.03           O  
ATOM   2720  CB  ILE A 379      43.013 -22.843   0.179  1.00 35.72           C  
ATOM   2721  CG1 ILE A 379      43.190 -22.381  -1.271  1.00 35.52           C  
ATOM   2722  CG2 ILE A 379      43.215 -21.654   1.128  1.00 35.78           C  
ATOM   2723  CD1 ILE A 379      41.968 -21.694  -1.853  1.00 36.08           C  
ATOM   2724  N   HIS A 380      43.203 -24.907   2.622  1.00 35.54           N  
ATOM   2725  CA  HIS A 380      43.121 -25.014   4.077  1.00 35.55           C  
ATOM   2726  C   HIS A 380      43.842 -26.227   4.657  1.00 36.29           C  
ATOM   2727  O   HIS A 380      43.931 -26.362   5.875  1.00 36.31           O  
ATOM   2728  CB  HIS A 380      41.654 -24.964   4.545  1.00 35.33           C  
ATOM   2729  CG  HIS A 380      41.139 -23.567   4.699  1.00 33.67           C  
ATOM   2730  ND1 HIS A 380      41.376 -22.809   5.827  1.00 32.37           N  
ATOM   2731  CD2 HIS A 380      40.462 -22.768   3.843  1.00 31.69           C  
ATOM   2732  CE1 HIS A 380      40.839 -21.612   5.669  1.00 30.79           C  
ATOM   2733  NE2 HIS A 380      40.281 -21.562   4.473  1.00 29.67           N  
ATOM   2734  N   SER A 381      44.371 -27.096   3.793  1.00 37.17           N  
ATOM   2735  CA  SER A 381      45.258 -28.170   4.248  1.00 37.95           C  
ATOM   2736  C   SER A 381      46.472 -27.581   4.975  1.00 38.50           C  
ATOM   2737  O   SER A 381      46.955 -28.154   5.951  1.00 39.05           O  
ATOM   2738  CB  SER A 381      45.713 -29.048   3.079  1.00 37.92           C  
ATOM   2739  OG  SER A 381      46.535 -28.313   2.194  1.00 37.95           O  
ATOM   2740  N   LYS A 382      46.933 -26.422   4.510  1.00 39.25           N  
ATOM   2741  CA  LYS A 382      48.004 -25.673   5.171  1.00 40.03           C  
ATOM   2742  C   LYS A 382      47.746 -25.342   6.650  1.00 40.17           C  
ATOM   2743  O   LYS A 382      48.702 -25.171   7.412  1.00 40.47           O  
ATOM   2744  CB  LYS A 382      48.282 -24.372   4.402  1.00 40.39           C  
ATOM   2745  CG  LYS A 382      49.413 -23.513   4.985  1.00 42.12           C  
ATOM   2746  CD  LYS A 382      49.794 -22.361   4.075  1.00 43.84           C  
ATOM   2747  CE  LYS A 382      50.899 -21.515   4.700  1.00 45.30           C  
ATOM   2748  NZ  LYS A 382      51.288 -20.363   3.833  1.00 47.13           N1+
ATOM   2749  N   TYR A 383      46.477 -25.253   7.056  1.00 39.99           N  
ATOM   2750  CA  TYR A 383      46.117 -24.748   8.384  1.00 39.83           C  
ATOM   2751  C   TYR A 383      45.403 -25.760   9.293  1.00 39.67           C  
ATOM   2752  O   TYR A 383      45.305 -25.542  10.502  1.00 39.76           O  
ATOM   2753  CB  TYR A 383      45.254 -23.479   8.244  1.00 39.91           C  
ATOM   2754  CG  TYR A 383      45.827 -22.417   7.320  1.00 39.97           C  
ATOM   2755  CD1 TYR A 383      45.253 -22.169   6.074  1.00 39.26           C  
ATOM   2756  CD2 TYR A 383      46.936 -21.655   7.693  1.00 39.43           C  
ATOM   2757  CE1 TYR A 383      45.768 -21.204   5.219  1.00 39.11           C  
ATOM   2758  CE2 TYR A 383      47.462 -20.681   6.842  1.00 39.52           C  
ATOM   2759  CZ  TYR A 383      46.875 -20.461   5.610  1.00 39.92           C  
ATOM   2760  OH  TYR A 383      47.378 -19.511   4.759  1.00 40.09           O  
ATOM   2761  N   TRP A 384      44.912 -26.861   8.735  1.00 39.52           N  
ATOM   2762  CA  TRP A 384      44.128 -27.825   9.510  1.00 39.48           C  
ATOM   2763  C   TRP A 384      44.665 -29.246   9.312  1.00 40.13           C  
ATOM   2764  O   TRP A 384      44.866 -29.691   8.182  1.00 40.03           O  
ATOM   2765  CB  TRP A 384      42.636 -27.734   9.131  1.00 39.14           C  
ATOM   2766  CG  TRP A 384      42.080 -26.341   9.320  1.00 37.30           C  
ATOM   2767  CD1 TRP A 384      42.033 -25.340   8.393  1.00 36.48           C  
ATOM   2768  CD2 TRP A 384      41.538 -25.795  10.524  1.00 36.39           C  
ATOM   2769  NE1 TRP A 384      41.480 -24.207   8.941  1.00 35.68           N  
ATOM   2770  CE2 TRP A 384      41.164 -24.460  10.249  1.00 35.51           C  
ATOM   2771  CE3 TRP A 384      41.317 -26.307  11.806  1.00 35.57           C  
ATOM   2772  CZ2 TRP A 384      40.587 -23.633  11.212  1.00 35.74           C  
ATOM   2773  CZ3 TRP A 384      40.746 -25.491  12.756  1.00 35.98           C  
ATOM   2774  CH2 TRP A 384      40.389 -24.167  12.457  1.00 36.68           C  
ATOM   2775  N   ARG A 385      44.900 -29.937  10.427  1.00 41.05           N  
ATOM   2776  CA  ARG A 385      45.437 -31.303  10.418  1.00 41.90           C  
ATOM   2777  C   ARG A 385      44.490 -32.315   9.769  1.00 41.79           C  
ATOM   2778  O   ARG A 385      44.940 -33.279   9.136  1.00 41.50           O  
ATOM   2779  CB  ARG A 385      45.772 -31.747  11.848  1.00 42.38           C  
ATOM   2780  CG  ARG A 385      47.022 -31.081  12.441  1.00 44.62           C  
ATOM   2781  CD  ARG A 385      48.285 -31.936  12.236  1.00 48.02           C  
ATOM   2782  NE  ARG A 385      49.487 -31.324  12.819  1.00 50.81           N  
ATOM   2783  CZ  ARG A 385      50.699 -31.884  12.840  1.00 52.83           C  
ATOM   2784  NH1 ARG A 385      50.910 -33.084  12.301  1.00 53.85           N  
ATOM   2785  NH2 ARG A 385      51.718 -31.239  13.401  1.00 53.90           N  
ATOM   2786  N   CYS A 386      43.184 -32.089   9.908  1.00 41.60           N  
ATOM   2787  CA  CYS A 386      42.182 -32.990   9.337  1.00 41.15           C  
ATOM   2788  C   CYS A 386      42.228 -33.053   7.806  1.00 41.46           C  
ATOM   2789  O   CYS A 386      41.727 -34.013   7.228  1.00 40.99           O  
ATOM   2790  CB  CYS A 386      40.776 -32.614   9.811  1.00 41.32           C  
ATOM   2791  SG  CYS A 386      40.261 -30.956   9.314  1.00 39.24           S  
ATOM   2792  N   LEU A 387      42.832 -32.045   7.167  1.00 41.77           N  
ATOM   2793  CA  LEU A 387      42.994 -32.000   5.703  1.00 42.41           C  
ATOM   2794  C   LEU A 387      44.439 -32.277   5.244  1.00 43.50           C  
ATOM   2795  O   LEU A 387      44.779 -32.086   4.070  1.00 43.08           O  
ATOM   2796  CB  LEU A 387      42.558 -30.629   5.174  1.00 42.07           C  
ATOM   2797  CG  LEU A 387      41.143 -30.173   5.529  1.00 40.99           C  
ATOM   2798  CD1 LEU A 387      40.922 -28.717   5.074  1.00 39.34           C  
ATOM   2799  CD2 LEU A 387      40.125 -31.111   4.911  1.00 39.04           C  
ATOM   2800  N   GLN A 388      45.283 -32.716   6.173  1.00 44.98           N  
ATOM   2801  CA  GLN A 388      46.667 -33.093   5.858  1.00 45.94           C  
ATOM   2802  C   GLN A 388      46.820 -34.610   5.750  1.00 46.59           C  
ATOM   2803  O   GLN A 388      47.742 -35.097   5.089  1.00 47.14           O  
ATOM   2804  CB  GLN A 388      47.621 -32.536   6.922  1.00 45.98           C  
ATOM   2805  CG  GLN A 388      47.902 -31.048   6.764  1.00 46.40           C  
ATOM   2806  CD  GLN A 388      48.555 -30.418   7.991  1.00 46.97           C  
ATOM   2807  OE1 GLN A 388      48.941 -31.110   8.937  1.00 46.70           O  
ATOM   2808  NE2 GLN A 388      48.678 -29.094   7.976  1.00 47.36           N  
ATOM   2809  N   ARG A 389      45.909 -35.348   6.382  1.00 47.30           N  
ATOM   2810  CA  ARG A 389      46.021 -36.802   6.505  1.00 47.84           C  
ATOM   2811  C   ARG A 389      45.816 -37.572   5.192  1.00 48.18           C  
ATOM   2812  O   ARG A 389      46.540 -38.540   4.925  1.00 48.25           O  
ATOM   2813  CB  ARG A 389      45.041 -37.319   7.575  1.00 47.89           C  
ATOM   2814  N   THR A 390      44.862 -37.131   4.366  1.00 48.17           N  
ATOM   2815  CA  THR A 390      44.295 -37.992   3.324  1.00 47.97           C  
ATOM   2816  C   THR A 390      44.155 -37.372   1.926  1.00 47.27           C  
ATOM   2817  O   THR A 390      44.512 -36.217   1.692  1.00 47.89           O  
ATOM   2818  CB  THR A 390      42.895 -38.475   3.769  1.00 48.03           C  
ATOM   2819  OG1 THR A 390      42.098 -37.341   4.134  1.00 48.56           O  
ATOM   2820  CG2 THR A 390      43.008 -39.433   4.962  1.00 48.58           C  
ATOM   2821  N   THR A 391      43.647 -38.189   1.006  1.00 46.23           N  
ATOM   2822  CA  THR A 391      43.226 -37.770  -0.329  1.00 45.14           C  
ATOM   2823  C   THR A 391      41.725 -37.463  -0.300  1.00 43.82           C  
ATOM   2824  O   THR A 391      41.015 -37.921   0.601  1.00 44.14           O  
ATOM   2825  CB  THR A 391      43.514 -38.898  -1.361  1.00 45.18           C  
ATOM   2826  OG1 THR A 391      42.752 -40.072  -1.033  1.00 44.91           O  
ATOM   2827  CG2 THR A 391      44.998 -39.260  -1.359  1.00 45.36           C  
ATOM   2828  N   SER A 392      41.240 -36.692  -1.277  1.00 42.07           N  
ATOM   2829  CA  SER A 392      39.824 -36.276  -1.307  1.00 40.29           C  
ATOM   2830  C   SER A 392      38.840 -37.416  -1.587  1.00 38.81           C  
ATOM   2831  O   SER A 392      39.070 -38.261  -2.461  1.00 38.92           O  
ATOM   2832  CB  SER A 392      39.593 -35.173  -2.350  1.00 40.54           C  
ATOM   2833  OG  SER A 392      38.202 -34.929  -2.535  1.00 39.68           O  
ATOM   2834  N   THR A 393      37.740 -37.419  -0.837  1.00 36.36           N  
ATOM   2835  CA  THR A 393      36.603 -38.295  -1.102  1.00 34.54           C  
ATOM   2836  C   THR A 393      35.324 -37.468  -1.333  1.00 32.95           C  
ATOM   2837  O   THR A 393      34.207 -37.966  -1.154  1.00 32.68           O  
ATOM   2838  CB  THR A 393      36.399 -39.294   0.051  1.00 34.62           C  
ATOM   2839  OG1 THR A 393      35.987 -38.595   1.230  1.00 33.88           O  
ATOM   2840  CG2 THR A 393      37.699 -40.039   0.339  1.00 34.77           C  
ATOM   2841  N   ALA A 394      35.500 -36.219  -1.761  1.00 31.63           N  
ATOM   2842  CA  ALA A 394      34.389 -35.270  -1.939  1.00 30.89           C  
ATOM   2843  C   ALA A 394      33.341 -35.760  -2.941  1.00 30.00           C  
ATOM   2844  O   ALA A 394      32.154 -35.484  -2.781  1.00 28.89           O  
ATOM   2845  CB  ALA A 394      34.926 -33.923  -2.385  1.00 30.69           C  
ATOM   2846  N   GLY A 395      33.787 -36.495  -3.962  1.00 29.30           N  
ATOM   2847  CA  GLY A 395      32.900 -36.981  -5.032  1.00 28.63           C  
ATOM   2848  C   GLY A 395      32.027 -38.185  -4.721  1.00 28.15           C  
ATOM   2849  O   GLY A 395      31.165 -38.543  -5.526  1.00 27.79           O  
ATOM   2850  N   ARG A 396      32.248 -38.833  -3.568  1.00 27.51           N  
ATOM   2851  CA  ARG A 396      31.341 -39.872  -3.072  1.00 27.03           C  
ATOM   2852  C   ARG A 396      29.977 -39.360  -2.601  1.00 26.77           C  
ATOM   2853  O   ARG A 396      29.879 -38.274  -1.999  1.00 25.22           O  
ATOM   2854  CB  ARG A 396      32.001 -40.659  -1.916  1.00 27.29           C  
ATOM   2855  CG  ARG A 396      33.033 -41.692  -2.391  1.00 28.94           C  
ATOM   2856  CD  ARG A 396      33.553 -42.580  -1.252  1.00 30.21           C  
ATOM   2857  NE  ARG A 396      34.546 -43.550  -1.737  1.00 31.73           N  
ATOM   2858  CZ  ARG A 396      35.795 -43.692  -1.285  1.00 34.37           C  
ATOM   2859  NH1 ARG A 396      36.273 -42.944  -0.291  1.00 33.74           N  
ATOM   2860  NH2 ARG A 396      36.587 -44.617  -1.832  1.00 34.59           N  
ATOM   2861  N   SER A 397      28.941 -40.166  -2.843  1.00 26.03           N  
ATOM   2862  CA  SER A 397      27.634 -40.010  -2.195  1.00 26.07           C  
ATOM   2863  C   SER A 397      27.756 -40.340  -0.696  1.00 26.94           C  
ATOM   2864  O   SER A 397      28.779 -40.879  -0.256  1.00 26.33           O  
ATOM   2865  CB  SER A 397      26.572 -40.898  -2.854  1.00 26.59           C  
ATOM   2866  OG  SER A 397      26.679 -42.276  -2.464  1.00 24.58           O  
ATOM   2867  N   LEU A 398      26.726 -40.009   0.081  1.00 27.90           N  
ATOM   2868  CA  LEU A 398      26.728 -40.308   1.528  1.00 28.63           C  
ATOM   2869  C   LEU A 398      26.751 -41.825   1.799  1.00 29.43           C  
ATOM   2870  O   LEU A 398      27.514 -42.283   2.647  1.00 29.04           O  
ATOM   2871  CB  LEU A 398      25.507 -39.703   2.234  1.00 29.09           C  
ATOM   2872  CG  LEU A 398      25.470 -38.200   2.558  1.00 29.61           C  
ATOM   2873  CD1 LEU A 398      24.222 -37.922   3.378  1.00 30.54           C  
ATOM   2874  CD2 LEU A 398      26.699 -37.729   3.322  1.00 29.20           C  
ATOM   2875  N   ILE A 399      25.890 -42.573   1.105  1.00 30.20           N  
ATOM   2876  CA  ILE A 399      25.882 -44.052   1.176  1.00 31.31           C  
ATOM   2877  C   ILE A 399      27.271 -44.637   0.851  1.00 31.96           C  
ATOM   2878  O   ILE A 399      27.758 -45.530   1.563  1.00 31.99           O  
ATOM   2879  CB  ILE A 399      24.763 -44.670   0.278  1.00 31.25           C  
ATOM   2880  CG1 ILE A 399      23.388 -44.413   0.910  1.00 32.37           C  
ATOM   2881  CG2 ILE A 399      24.978 -46.188   0.052  1.00 32.47           C  
ATOM   2882  CD1 ILE A 399      22.221 -45.129   0.224  1.00 33.41           C  
ATOM   2883  N   GLU A 400      27.921 -44.115  -0.191  1.00 32.69           N  
ATOM   2884  CA  GLU A 400      29.268 -44.555  -0.554  1.00 33.16           C  
ATOM   2885  C   GLU A 400      30.315 -44.212   0.508  1.00 34.50           C  
ATOM   2886  O   GLU A 400      31.138 -45.057   0.852  1.00 34.61           O  
ATOM   2887  CB  GLU A 400      29.687 -43.972  -1.904  1.00 33.44           C  
ATOM   2888  CG  GLU A 400      28.947 -44.592  -3.064  1.00 31.51           C  
ATOM   2889  CD  GLU A 400      29.250 -43.928  -4.400  1.00 31.73           C  
ATOM   2890  OE1 GLU A 400      29.096 -44.610  -5.443  1.00 29.06           O  
ATOM   2891  OE2 GLU A 400      29.640 -42.739  -4.411  1.00 28.93           O  
ATOM   2892  N   ALA A 401      30.295 -42.979   1.019  1.00 35.55           N  
ATOM   2893  CA  ALA A 401      31.245 -42.566   2.060  1.00 37.22           C  
ATOM   2894  C   ALA A 401      31.074 -43.407   3.328  1.00 38.66           C  
ATOM   2895  O   ALA A 401      32.063 -43.776   3.975  1.00 38.63           O  
ATOM   2896  CB  ALA A 401      31.096 -41.073   2.378  1.00 36.62           C  
ATOM   2897  N   GLN A 402      29.816 -43.707   3.656  1.00 40.73           N  
ATOM   2898  CA  GLN A 402      29.471 -44.593   4.762  1.00 42.77           C  
ATOM   2899  C   GLN A 402      30.071 -45.976   4.521  1.00 44.28           C  
ATOM   2900  O   GLN A 402      30.770 -46.518   5.380  1.00 44.69           O  
ATOM   2901  CB  GLN A 402      27.945 -44.704   4.888  1.00 43.04           C  
ATOM   2902  CG  GLN A 402      27.445 -45.638   5.992  1.00 44.38           C  
ATOM   2903  CD  GLN A 402      26.053 -46.202   5.723  1.00 46.56           C  
ATOM   2904  OE1 GLN A 402      25.130 -46.003   6.513  1.00 49.32           O  
ATOM   2905  NE2 GLN A 402      25.901 -46.920   4.610  1.00 48.00           N  
ATOM   2906  N   THR A 403      29.793 -46.533   3.343  1.00 45.99           N  
ATOM   2907  CA  THR A 403      30.286 -47.857   2.958  1.00 47.23           C  
ATOM   2908  C   THR A 403      31.809 -47.941   3.025  1.00 48.75           C  
ATOM   2909  O   THR A 403      32.352 -48.923   3.532  1.00 48.96           O  
ATOM   2910  CB  THR A 403      29.816 -48.234   1.531  1.00 47.12           C  
ATOM   2911  OG1 THR A 403      28.384 -48.250   1.486  1.00 46.04           O  
ATOM   2912  CG2 THR A 403      30.355 -49.605   1.115  1.00 47.33           C  
ATOM   2913  N   CYS A 404      32.490 -46.902   2.552  1.00 50.63           N  
ATOM   2914  CA  CYS A 404      33.948 -46.944   2.388  1.00 52.39           C  
ATOM   2915  C   CYS A 404      34.762 -46.422   3.583  1.00 54.09           C  
ATOM   2916  O   CYS A 404      35.957 -46.144   3.443  1.00 54.26           O  
ATOM   2917  CB  CYS A 404      34.338 -46.203   1.103  1.00 52.46           C  
ATOM   2918  SG  CYS A 404      33.602 -46.946  -0.392  1.00 52.75           S  
ATOM   2919  N   GLU A 405      34.124 -46.295   4.747  1.00 56.03           N  
ATOM   2920  CA  GLU A 405      34.832 -46.006   6.003  1.00 57.65           C  
ATOM   2921  C   GLU A 405      35.132 -47.298   6.776  1.00 58.89           C  
ATOM   2922  O   GLU A 405      36.178 -47.420   7.426  1.00 59.11           O  
ATOM   2923  CB  GLU A 405      33.996 -45.062   6.878  1.00 57.83           C  
ATOM   2924  CG  GLU A 405      32.881 -45.759   7.666  1.00 58.81           C  
ATOM   2925  CD  GLU A 405      31.836 -44.808   8.229  1.00 60.09           C  
ATOM   2926  OE1 GLU A 405      31.987 -43.574   8.076  1.00 61.58           O  
ATOM   2927  OE2 GLU A 405      30.854 -45.305   8.827  1.00 60.42           O  
ATOM   2928  N   ASN A 406      34.210 -48.258   6.674  1.00 60.19           N  
ATOM   2929  CA  ASN A 406      34.176 -49.440   7.539  1.00 61.08           C  
ATOM   2930  C   ASN A 406      35.442 -50.315   7.493  1.00 61.63           C  
ATOM   2931  O   ASN A 406      36.254 -50.282   8.425  1.00 61.80           O  
ATOM   2932  CB  ASN A 406      32.928 -50.283   7.219  1.00 61.32           C  
ATOM   2933  CG  ASN A 406      31.623 -49.513   7.414  1.00 62.06           C  
ATOM   2934  OD1 ASN A 406      31.564 -48.537   8.165  1.00 63.25           O  
ATOM   2935  ND2 ASN A 406      30.568 -49.957   6.735  1.00 62.90           N  
ATOM   2936  N   GLU A 407      35.613 -51.088   6.419  1.00 62.09           N  
ATOM   2937  CA  GLU A 407      36.724 -52.042   6.329  1.00 62.29           C  
ATOM   2938  C   GLU A 407      36.926 -52.550   4.903  1.00 62.46           C  
ATOM   2939  O   GLU A 407      37.601 -53.560   4.680  1.00 62.64           O  
ATOM   2940  CB  GLU A 407      36.485 -53.214   7.277  1.00 62.41           C  
TER    2941      GLU A 407 
HETATM 2942  CAA HA3 A1410      17.368  -5.084  -9.304  1.00 28.80           C  
HETATM 2943  CAB HA3 A1410      17.023  -5.288 -10.638  1.00 30.46           C  
HETATM 2944  CAC HA3 A1410      17.075  -6.570 -11.194  1.00 30.99           C  
HETATM 2945  CAD HA3 A1410      17.488  -7.646 -10.402  1.00 29.35           C  
HETATM 2946  CAE HA3 A1410      17.838  -7.438  -9.071  1.00 28.92           C  
HETATM 2947  CAF HA3 A1410      17.778  -6.152  -8.500  1.00 28.58           C  
HETATM 2948  CAG HA3 A1410      18.147  -5.907  -7.167  1.00 29.21           C  
HETATM 2949  CAH HA3 A1410      17.787  -4.909  -6.345  1.00 28.88           C  
HETATM 2950  NAI HA3 A1410      18.409  -5.047  -5.161  1.00 29.17           N  
HETATM 2951  CAJ HA3 A1410      19.199  -6.121  -5.168  1.00 28.72           C  
HETATM 2952  CAK HA3 A1410      20.123  -6.699  -4.048  1.00 28.32           C  
HETATM 2953  NAL HA3 A1410      19.058  -6.703  -6.459  1.00 29.19           N  
HETATM 2954  CAM HA3 A1410      19.776  -7.912  -6.862  1.00 28.33           C  
HETATM 2955  CAN HA3 A1410      21.004  -8.017  -6.008  1.00 27.11           C  
HETATM 2956  NAO HA3 A1410      20.606  -7.987  -4.594  1.00 28.01           N  
HETATM 2957  CAP HA3 A1410      20.627  -9.159  -3.970  1.00 28.78           C  
HETATM 2958  OAQ HA3 A1410      21.023 -10.152  -4.600  1.00 29.20           O  
HETATM 2959  CAR HA3 A1410      20.353  -9.382  -2.522  1.00 26.80           C  
HETATM 2960  SAS HA3 A1410      19.807 -10.842  -1.924  1.00 29.24           S  
HETATM 2961  CAT HA3 A1410      20.699  -8.563  -1.527  1.00 26.54           C  
HETATM 2962  CAU HA3 A1410      20.449  -9.070  -0.300  1.00 29.03           C  
HETATM 2963  CAV HA3 A1410      19.946 -10.307  -0.335  1.00 29.99           C  
HETATM 2964  CAW HA3 A1410      19.566 -11.153   0.867  1.00 33.40           C  
HETATM 2965  OAY HA3 A1410      19.364 -12.358   0.713  1.00 31.70           O  
HETATM 2966  NAX HA3 A1410      19.502 -10.507   2.041  1.00 36.29           N  
HETATM 2967  OAZ HA3 A1410      19.166 -11.205   3.160  1.00 41.20           O  
TER    2968      HA3 A1410 
HETATM 2969  C   LIG d   1      18.778  -9.175  -7.219  0.00  0.00      2vqm C  
HETATM 2970  C   LIG d   1      17.610  -9.800  -6.412  0.00  0.00      2vqm C  
HETATM 2971  C   LIG d   1      16.985  -8.822  -5.391  0.00  0.00      2vqm C  
HETATM 2972  C   LIG d   1      18.045  -8.201  -4.444  0.00  0.00      2vqm C  
HETATM 2973  C   LIG d   1      19.427  -7.894  -5.104  0.00  0.00      2vqm C  
HETATM 2974  C   LIG d   1      19.292  -7.834  -6.652  0.00  0.00      2vqm C  
HETATM 2975  C   LIG d   1      19.911  -6.499  -4.648  0.00  0.00      2vqm C  
HETATM 2976  C   LIG d   1      21.196  -6.033  -5.345  0.00  0.00      2vqm C  
HETATM 2977  C   LIG d   1      20.980  -5.912  -6.850  0.00  0.00      2vqm C  
HETATM 2978  C   LIG d   1      20.566  -7.304  -7.366  0.00  0.00      2vqm C  
HETATM 2979  C   LIG d   1      20.254  -6.342  -3.155  0.00  0.00      2vqm C  
HETATM 2980  C   LIG d   1      21.391  -5.290  -3.139  0.00  0.00      2vqm C  
HETATM 2981  C   LIG d   1      21.438  -4.743  -4.568  0.00  0.00      2vqm C  
HETATM 2982  C   LIG d   1      21.429  -4.167  -2.074  0.00  0.00      2vqm C  
HETATM 2983  C   LIG d   1      21.987  -2.849  -2.678  0.00  0.00      2vqm C  
HETATM 2984  C   LIG d   1      23.173  -3.134  -3.630  0.00  0.00      2vqm C  
HETATM 2985  C   LIG d   1      22.781  -4.041  -4.818  0.00  0.00      2vqm C  
HETATM 2986  C   LIG d   1      20.113  -3.874  -1.341  0.00  0.00      2vqm C  
HETATM 2987  N   LIG d   1      20.293  -2.814  -0.235  0.00  0.00      2vqm N1+
HETATM 2988  C   LIG d   1      20.988  -1.524  -0.740  0.00  0.00      2vqm C  
HETATM 2989  C   LIG d   1      22.267  -1.792  -1.581  0.00  0.00      2vqm C  
HETATM 2990  C   LIG d   1      18.938  -2.516   0.448  0.00  0.00      2vqm C  
HETATM 2991  C   LIG d   1      18.852  -1.119   1.099  0.00  0.00      2vqm C  
HETATM 2992  C   LIG d   1      20.228  -0.655   1.580  0.00  0.00      2vqm C  
HETATM 2993  C   LIG d   1      21.216  -0.505   0.408  0.00  0.00      2vqm C  
HETATM 2994  C   LIG d   1      17.818  -1.091   2.229  0.00  0.00      2vqm C  
HETATM 2995  C   LIG d   1      20.505  -8.901  -4.619  0.00  0.00      2vqm C  
HETATM 2996  C   LIG d   1      22.798  -0.486  -2.183  0.00  0.00      2vqm C  
HETATM 2997  H   LIG d   1      20.950  -3.243   0.523  0.00  0.00      2vqm H  
HETATM 2998  C   LIG d   1      15.879  -9.500  -4.557  0.00  0.00      2vqm C  
HETATM 2999  C   LIG d   1      16.189  -7.710  -6.119  0.00  0.00      2vqm C  
HETATM 3000  C   LIG d   1      14.874  -8.395  -4.260  0.00  0.00      2vqm C  
HETATM 3001  C   LIG d   1      14.741  -7.799  -5.651  0.00  0.00      2vqm C  
HETATM 3002  C   LIG d   1      20.676  -7.627  -2.473  0.00  0.00      2vqm C  
HETATM 3003  C   LIG d   1      20.798  -8.793  -3.138  0.00  0.00      2vqm C  
HETATM 3004  O   LIG d   1      18.070 -10.962  -5.742  0.00  0.00      2vqm O  
HETATM 3005  H   LIG d   1      18.467 -11.541  -6.411  0.00  0.00      2vqm H  
HETATM 3006  C   LIG d   1      13.556  -8.938  -3.727  0.00  0.00      2vqm C  
HETATM 3007  C   LIG d   1      13.826 -10.148  -2.830  0.00  0.00      2vqm C  
HETATM 3008  C   LIG d   1      14.146  -9.740  -1.454  0.00  0.00      2vqm C  
HETATM 3009  C   LIG d   1      13.608  -8.540  -0.929  0.00  0.00      2vqm C  
HETATM 3010  C   LIG d   1      13.919  -8.146   0.396  0.00  0.00      2vqm C  
HETATM 3011  C   LIG d   1      14.776  -8.961   1.201  0.00  0.00      2vqm C  
HETATM 3012  C   LIG d   1      13.384  -6.941   0.922  0.00  0.00      2vqm C  
HETATM 3013  C   LIG d   1      15.309 -10.162   0.667  0.00  0.00      2vqm C  
HETATM 3014  C   LIG d   1      15.087  -8.572   2.527  0.00  0.00      2vqm C  
HETATM 3015  C   LIG d   1      14.996 -10.546  -0.657  0.00  0.00      2vqm C  
HETATM 3016  C   LIG d   1      14.553  -7.368   3.052  0.00  0.00      2vqm C  
HETATM 3017  C   LIG d   1      14.867  -6.972   4.378  0.00  0.00      2vqm C  
HETATM 3018  C   LIG d   1      13.702  -6.551   2.248  0.00  0.00      2vqm C  
HETATM 3019  C   LIG d   1      14.334  -5.768   4.898  0.00  0.00      2vqm C  
HETATM 3020  C   LIG d   1      13.492  -4.957   4.100  0.00  0.00      2vqm C  
HETATM 3021  C   LIG d   1      13.172  -5.345   2.778  0.00  0.00      2vqm C  
HETATM 3022  O   LIG d   1      20.329  -7.198  -8.755  0.00  0.00      2vqm O  
HETATM 3023  H   LIG d   1      20.770  -7.952  -9.178  0.00  0.00      2vqm H  
HETATM 3024  O   LIG d   1      23.296  -2.280  -0.738  0.00  0.00      2vqm O  
HETATM 3025  H   LIG d   1      22.963  -2.240   0.172  0.00  0.00      2vqm H  
TER    3026      LIG d   1 
CONECT 2942 2943 2947
CONECT 2943 2942 2944
CONECT 2944 2943 2945
CONECT 2945 2944 2946
CONECT 2946 2945 2947
CONECT 2947 2942 2946 2948
CONECT 2948 2947 2949 2953
CONECT 2949 2948 2950
CONECT 2950 2949 2951
CONECT 2951 2950 2952 2953
CONECT 2952 2951 2956
CONECT 2953 2948 2951 2954
CONECT 2954 2953 2955
CONECT 2955 2954 2956
CONECT 2956 2952 2955 2957
CONECT 2957 2956 2958 2959
CONECT 2958 2957
CONECT 2959 2957 2960 2961
CONECT 2960 2959 2963
CONECT 2961 2959 2962
CONECT 2962 2961 2963
CONECT 2963 2960 2962 2964
CONECT 2964 2963 2965 2966
CONECT 2965 2964
CONECT 2966 2964 2967
CONECT 2967 2966
CONECT 2969 2974 2970
CONECT 2970 2969 2971 3004
CONECT 2971 2970 2999 2972 2998
CONECT 2972 2971 2973
CONECT 2973 2972 2975 2995 2974
CONECT 2974 2969 2973 2978
CONECT 2975 2973 2976 2979
CONECT 2976 2975 2977 2981
CONECT 2977 2976 2978
CONECT 2978 2974 2977 3022
CONECT 2979 2975 2980 3002
CONECT 2980 2979 2982 2981
CONECT 2981 2976 2980 2985
CONECT 2982 2980 2983 2986
CONECT 2983 2982 2984 2989
CONECT 2984 2983 2985
CONECT 2985 2981 2984
CONECT 2986 2982 2987
CONECT 2987 2986 2988 2997 2990
CONECT 2988 2987 2989 2993
CONECT 2989 2983 2988 3024 2996
CONECT 2990 2987 2991
CONECT 2991 2990 2992 2994
CONECT 2992 2991 2993
CONECT 2993 2988 2992
CONECT 2994 2991
CONECT 2995 2973 3003
CONECT 2996 2989
CONECT 2997 2987
CONECT 2998 2971 3000
CONECT 2999 2971 3001
CONECT 3000 2998 3006 3001
CONECT 3001 2999 3000
CONECT 3002 2979 3003
CONECT 3003 2995 3002
CONECT 3004 2970 3005
CONECT 3005 3004
CONECT 3006 3000 3007
CONECT 3007 3006 3008
CONECT 3008 3007 3015 3009
CONECT 3009 3008 3010
CONECT 3010 3009 3012 3011
CONECT 3011 3010 3013 3014
CONECT 3012 3010 3018
CONECT 3013 3011 3015
CONECT 3014 3011 3016
CONECT 3015 3008 3013
CONECT 3016 3014 3018 3017
CONECT 3017 3016 3019
CONECT 3018 3012 3016 3021
CONECT 3019 3017 3020
CONECT 3020 3019 3021
CONECT 3021 3018 3020
CONECT 3022 2978 3023
CONECT 3023 3022
CONECT 3024 2989 3025
CONECT 3025 3024
END
