# Supplementary material for: A strategy to find novel candidate anti-Alzheimer’s disease drugs by constructing interaction networks between drug targets and natural compounds in medical plants
Source: PeerJ. 2018 May 11;6:e4756. doi: 10.7717/peerj.4756 (PMC5951129; doi:10.7717/peerj.4756)
Supplement: Data S1 — (A) Docking results of 30 proteins with TCM compounds (B) PDB coordinates (C) TCM_compounds_2D_structures (D) Top0.5%_TCM_compounds_3D_structures [file peerj-06-4756-s036.zip › Raw_Data/PDB coordinates/2z5y.pdb]

REMARK   Accelrys Discovery Studio PDB file
REMARK   Created:  Wed Mar 07 16:26:20 �й���׼ʱ�� 2018
CRYST1  135.547  217.364   54.804  90.00  90.00  90.00 C222       
ATOM      1  N   HIS A  12      -6.481 -52.516 -24.339  1.00 58.19           N1+
ATOM      2  CA  HIS A  12      -6.925 -51.078 -24.413  1.00 58.41           C  
ATOM      3  C   HIS A  12      -7.397 -50.609 -25.818  1.00 56.22           C  
ATOM      4  O   HIS A  12      -7.478 -49.396 -26.046  1.00 56.20           O  
ATOM      5  CB  HIS A  12      -5.828 -50.129 -23.843  1.00 59.64           C  
ATOM      6  CG  HIS A  12      -5.818 -50.029 -22.340  1.00 63.11           C  
ATOM      7  ND1 HIS A  12      -4.996 -49.153 -21.657  1.00 65.56           N  
ATOM      8  CD2 HIS A  12      -6.545 -50.677 -21.392  1.00 66.78           C  
ATOM      9  CE1 HIS A  12      -5.203 -49.277 -20.355  1.00 68.21           C  
ATOM     10  NE2 HIS A  12      -6.142 -50.192 -20.167  1.00 69.22           N  
ATOM     11  N   MET A  13      -7.732 -51.559 -26.710  1.00 53.75           N  
ATOM     12  CA  MET A  13      -8.198 -51.274 -28.086  1.00 51.40           C  
ATOM     13  C   MET A  13      -9.717 -51.497 -28.262  1.00 49.35           C  
ATOM     14  O   MET A  13     -10.228 -52.539 -27.807  1.00 49.80           O  
ATOM     15  CB  MET A  13      -7.472 -52.200 -29.071  1.00 52.28           C  
ATOM     16  CG  MET A  13      -7.011 -51.532 -30.371  1.00 54.69           C  
ATOM     17  SD  MET A  13      -8.315 -50.813 -31.418  1.00 58.93           S  
ATOM     18  CE  MET A  13      -7.523 -49.359 -32.095  1.00 53.27           C  
ATOM     19  N   PHE A  14     -10.426 -50.556 -28.919  1.00 45.02           N  
ATOM     20  CA  PHE A  14     -11.892 -50.645 -29.081  1.00 41.65           C  
ATOM     21  C   PHE A  14     -12.391 -50.124 -30.441  1.00 40.19           C  
ATOM     22  O   PHE A  14     -11.728 -49.347 -31.107  1.00 39.71           O  
ATOM     23  CB  PHE A  14     -12.636 -49.912 -27.946  1.00 40.26           C  
ATOM     24  CG  PHE A  14     -12.266 -50.367 -26.574  1.00 39.14           C  
ATOM     25  CD1 PHE A  14     -13.072 -51.280 -25.888  1.00 40.34           C  
ATOM     26  CD2 PHE A  14     -11.100 -49.885 -25.941  1.00 38.59           C  
ATOM     27  CE1 PHE A  14     -12.726 -51.713 -24.598  1.00 39.94           C  
ATOM     28  CE2 PHE A  14     -10.730 -50.322 -24.652  1.00 36.85           C  
ATOM     29  CZ  PHE A  14     -11.550 -51.233 -23.976  1.00 38.36           C  
ATOM     30  N   ASP A  15     -13.586 -50.527 -30.843  1.00 38.29           N  
ATOM     31  CA  ASP A  15     -14.198 -49.914 -32.001  1.00 36.69           C  
ATOM     32  C   ASP A  15     -14.461 -48.466 -31.652  1.00 34.12           C  
ATOM     33  O   ASP A  15     -13.972 -47.564 -32.338  1.00 34.27           O  
ATOM     34  CB  ASP A  15     -15.482 -50.637 -32.428  1.00 37.22           C  
ATOM     35  CG  ASP A  15     -15.204 -52.026 -33.024  1.00 41.56           C  
ATOM     36  OD1 ASP A  15     -14.072 -52.208 -33.536  1.00 44.69           O  
ATOM     37  OD2 ASP A  15     -16.091 -52.935 -32.971  1.00 42.72           O  
ATOM     38  N   VAL A  16     -15.195 -48.254 -30.568  1.00 30.80           N  
ATOM     39  CA  VAL A  16     -15.682 -46.932 -30.211  1.00 28.24           C  
ATOM     40  C   VAL A  16     -15.232 -46.592 -28.782  1.00 27.63           C  
ATOM     41  O   VAL A  16     -15.273 -47.441 -27.908  1.00 27.94           O  
ATOM     42  CB  VAL A  16     -17.263 -46.791 -30.328  1.00 27.18           C  
ATOM     43  CG1 VAL A  16     -17.666 -45.316 -30.432  1.00 26.84           C  
ATOM     44  CG2 VAL A  16     -17.817 -47.479 -31.539  1.00 24.86           C  
ATOM     45  N   VAL A  17     -14.795 -45.355 -28.549  1.00 26.89           N  
ATOM     46  CA  VAL A  17     -14.726 -44.792 -27.193  1.00 25.63           C  
ATOM     47  C   VAL A  17     -15.783 -43.683 -27.087  1.00 25.41           C  
ATOM     48  O   VAL A  17     -15.863 -42.779 -27.950  1.00 25.25           O  
ATOM     49  CB  VAL A  17     -13.299 -44.248 -26.824  1.00 24.99           C  
ATOM     50  CG1 VAL A  17     -13.317 -43.431 -25.561  1.00 22.69           C  
ATOM     51  CG2 VAL A  17     -12.335 -45.356 -26.602  1.00 26.34           C  
ATOM     52  N   VAL A  18     -16.623 -43.782 -26.055  1.00 24.81           N  
ATOM     53  CA  VAL A  18     -17.585 -42.748 -25.747  1.00 24.40           C  
ATOM     54  C   VAL A  18     -17.002 -41.958 -24.574  1.00 24.84           C  
ATOM     55  O   VAL A  18     -16.636 -42.505 -23.525  1.00 23.82           O  
ATOM     56  CB  VAL A  18     -19.014 -43.309 -25.410  1.00 25.99           C  
ATOM     57  CG1 VAL A  18     -20.025 -42.176 -25.200  1.00 24.34           C  
ATOM     58  CG2 VAL A  18     -19.523 -44.238 -26.530  1.00 26.58           C  
ATOM     59  N   ILE A  19     -16.862 -40.665 -24.822  1.00 24.73           N  
ATOM     60  CA  ILE A  19     -16.464 -39.719 -23.854  1.00 24.97           C  
ATOM     61  C   ILE A  19     -17.689 -39.221 -23.114  1.00 25.57           C  
ATOM     62  O   ILE A  19     -18.523 -38.476 -23.658  1.00 25.56           O  
ATOM     63  CB  ILE A  19     -15.748 -38.503 -24.506  1.00 25.35           C  
ATOM     64  CG1 ILE A  19     -14.613 -38.982 -25.458  1.00 26.01           C  
ATOM     65  CG2 ILE A  19     -15.266 -37.523 -23.381  1.00 23.56           C  
ATOM     66  CD1 ILE A  19     -13.824 -37.813 -26.086  1.00 23.95           C  
ATOM     67  N   GLY A  20     -17.758 -39.606 -21.843  1.00 26.89           N  
ATOM     68  CA  GLY A  20     -18.854 -39.210 -20.930  1.00 25.43           C  
ATOM     69  C   GLY A  20     -19.934 -40.240 -20.771  1.00 25.29           C  
ATOM     70  O   GLY A  20     -20.498 -40.761 -21.754  1.00 24.95           O  
ATOM     71  N   GLY A  21     -20.237 -40.535 -19.507  1.00 25.73           N  
ATOM     72  CA  GLY A  21     -21.260 -41.516 -19.162  1.00 24.96           C  
ATOM     73  C   GLY A  21     -22.503 -40.880 -18.560  1.00 25.65           C  
ATOM     74  O   GLY A  21     -23.008 -41.344 -17.530  1.00 25.19           O  
ATOM     75  N   GLY A  22     -22.984 -39.795 -19.172  1.00 25.45           N  
ATOM     76  CA  GLY A  22     -24.326 -39.306 -18.891  1.00 24.95           C  
ATOM     77  C   GLY A  22     -25.314 -40.189 -19.663  1.00 25.19           C  
ATOM     78  O   GLY A  22     -24.948 -41.195 -20.333  1.00 23.69           O  
ATOM     79  N   ILE A  23     -26.582 -39.810 -19.592  1.00 24.53           N  
ATOM     80  CA  ILE A  23     -27.584 -40.509 -20.399  1.00 24.60           C  
ATOM     81  C   ILE A  23     -27.221 -40.541 -21.909  1.00 25.11           C  
ATOM     82  O   ILE A  23     -27.455 -41.547 -22.584  1.00 26.01           O  
ATOM     83  CB  ILE A  23     -29.044 -39.965 -20.155  1.00 23.89           C  
ATOM     84  CG1 ILE A  23     -29.494 -40.307 -18.720  1.00 23.17           C  
ATOM     85  CG2 ILE A  23     -30.042 -40.555 -21.171  1.00 19.32           C  
ATOM     86  CD1 ILE A  23     -30.866 -39.675 -18.330  1.00 24.27           C  
ATOM     87  N   SER A  24     -26.677 -39.453 -22.458  1.00 25.52           N  
ATOM     88  CA  SER A  24     -26.410 -39.476 -23.889  1.00 24.44           C  
ATOM     89  C   SER A  24     -25.359 -40.548 -24.154  1.00 24.97           C  
ATOM     90  O   SER A  24     -25.529 -41.380 -25.054  1.00 25.25           O  
ATOM     91  CB  SER A  24     -25.963 -38.107 -24.374  1.00 24.36           C  
ATOM     92  OG  SER A  24     -26.133 -38.027 -25.768  1.00 24.76           O  
ATOM     93  N   GLY A  25     -24.297 -40.556 -23.335  1.00 24.35           N  
ATOM     94  CA  GLY A  25     -23.175 -41.421 -23.576  1.00 25.19           C  
ATOM     95  C   GLY A  25     -23.561 -42.871 -23.433  1.00 26.01           C  
ATOM     96  O   GLY A  25     -23.187 -43.738 -24.257  1.00 27.40           O  
ATOM     97  N   LEU A  26     -24.303 -43.149 -22.371  1.00 25.11           N  
ATOM     98  CA  LEU A  26     -24.671 -44.504 -22.077  1.00 23.56           C  
ATOM     99  C   LEU A  26     -25.652 -44.984 -23.103  1.00 23.43           C  
ATOM    100  O   LEU A  26     -25.495 -46.092 -23.571  1.00 25.02           O  
ATOM    101  CB  LEU A  26     -25.153 -44.672 -20.639  1.00 22.61           C  
ATOM    102  CG  LEU A  26     -23.998 -44.335 -19.689  1.00 23.93           C  
ATOM    103  CD1 LEU A  26     -24.549 -44.279 -18.299  1.00 21.78           C  
ATOM    104  CD2 LEU A  26     -22.747 -45.332 -19.783  1.00 22.90           C  
ATOM    105  N   SER A  27     -26.646 -44.202 -23.480  1.00 22.53           N  
ATOM    106  CA  SER A  27     -27.453 -44.592 -24.659  1.00 23.49           C  
ATOM    107  C   SER A  27     -26.657 -44.960 -25.907  1.00 23.05           C  
ATOM    108  O   SER A  27     -27.018 -45.883 -26.575  1.00 23.63           O  
ATOM    109  CB  SER A  27     -28.372 -43.482 -25.090  1.00 22.77           C  
ATOM    110  OG  SER A  27     -28.940 -42.930 -23.948  1.00 25.91           O  
ATOM    111  N   ALA A  28     -25.611 -44.217 -26.242  1.00 24.34           N  
ATOM    112  CA  ALA A  28     -24.823 -44.481 -27.472  1.00 25.14           C  
ATOM    113  C   ALA A  28     -24.157 -45.831 -27.259  1.00 26.16           C  
ATOM    114  O   ALA A  28     -24.235 -46.706 -28.121  1.00 26.95           O  
ATOM    115  CB  ALA A  28     -23.775 -43.367 -27.735  1.00 22.92           C  
ATOM    116  N   ALA A  29     -23.575 -46.017 -26.065  1.00 26.79           N  
ATOM    117  CA  ALA A  29     -22.874 -47.236 -25.740  1.00 27.08           C  
ATOM    118  C   ALA A  29     -23.774 -48.477 -25.664  1.00 27.26           C  
ATOM    119  O   ALA A  29     -23.403 -49.568 -26.109  1.00 27.21           O  
ATOM    120  CB  ALA A  29     -22.125 -47.041 -24.474  1.00 27.77           C  
ATOM    121  N   LYS A  30     -24.960 -48.299 -25.102  1.00 27.22           N  
ATOM    122  CA  LYS A  30     -25.894 -49.348 -25.009  1.00 27.32           C  
ATOM    123  C   LYS A  30     -26.283 -49.750 -26.418  1.00 27.70           C  
ATOM    124  O   LYS A  30     -26.238 -50.917 -26.737  1.00 27.09           O  
ATOM    125  CB  LYS A  30     -27.101 -48.901 -24.189  1.00 28.17           C  
ATOM    126  CG  LYS A  30     -28.220 -49.953 -24.151  1.00 28.85           C  
ATOM    127  CD  LYS A  30     -29.453 -49.532 -23.326  1.00 28.67           C  
ATOM    128  CE  LYS A  30     -30.446 -50.716 -23.232  1.00 27.71           C  
ATOM    129  NZ  LYS A  30     -31.039 -50.989 -24.589  1.00 32.55           N1+
ATOM    130  N   LEU A  31     -26.645 -48.795 -27.277  1.00 28.14           N  
ATOM    131  CA  LEU A  31     -27.004 -49.150 -28.666  1.00 28.31           C  
ATOM    132  C   LEU A  31     -25.824 -49.811 -29.405  1.00 28.66           C  
ATOM    133  O   LEU A  31     -26.021 -50.813 -30.082  1.00 30.01           O  
ATOM    134  CB  LEU A  31     -27.599 -47.974 -29.488  1.00 27.46           C  
ATOM    135  CG  LEU A  31     -27.992 -48.282 -30.966  1.00 27.07           C  
ATOM    136  CD1 LEU A  31     -28.996 -49.432 -31.136  1.00 27.02           C  
ATOM    137  CD2 LEU A  31     -28.598 -47.080 -31.607  1.00 28.01           C  
ATOM    138  N   LEU A  32     -24.607 -49.278 -29.290  1.00 28.88           N  
ATOM    139  CA  LEU A  32     -23.485 -49.875 -30.061  1.00 29.07           C  
ATOM    140  C   LEU A  32     -23.277 -51.292 -29.629  1.00 29.91           C  
ATOM    141  O   LEU A  32     -23.077 -52.179 -30.478  1.00 30.77           O  
ATOM    142  CB  LEU A  32     -22.183 -49.105 -29.936  1.00 28.85           C  
ATOM    143  CG  LEU A  32     -22.209 -47.764 -30.686  1.00 28.89           C  
ATOM    144  CD1 LEU A  32     -21.136 -46.853 -30.136  1.00 25.62           C  
ATOM    145  CD2 LEU A  32     -22.129 -47.910 -32.251  1.00 26.52           C  
ATOM    146  N   THR A  33     -23.354 -51.506 -28.317  1.00 30.36           N  
ATOM    147  CA  THR A  33     -23.167 -52.825 -27.711  1.00 31.37           C  
ATOM    148  C   THR A  33     -24.180 -53.783 -28.281  1.00 31.57           C  
ATOM    149  O   THR A  33     -23.860 -54.917 -28.565  1.00 31.58           O  
ATOM    150  CB  THR A  33     -23.243 -52.742 -26.195  1.00 30.84           C  
ATOM    151  OG1 THR A  33     -22.042 -52.131 -25.761  1.00 34.46           O  
ATOM    152  CG2 THR A  33     -23.246 -54.088 -25.526  1.00 32.94           C  
ATOM    153  N   GLU A  34     -25.376 -53.303 -28.539  1.00 32.08           N  
ATOM    154  CA  GLU A  34     -26.372 -54.172 -29.092  1.00 33.41           C  
ATOM    155  C   GLU A  34     -26.033 -54.737 -30.468  1.00 33.24           C  
ATOM    156  O   GLU A  34     -26.516 -55.795 -30.864  1.00 32.76           O  
ATOM    157  CB  GLU A  34     -27.695 -53.476 -29.079  1.00 34.30           C  
ATOM    158  CG  GLU A  34     -28.212 -53.611 -27.714  1.00 38.35           C  
ATOM    159  CD  GLU A  34     -29.504 -52.900 -27.451  1.00 45.74           C  
ATOM    160  OE1 GLU A  34     -30.092 -52.267 -28.402  1.00 47.53           O  
ATOM    161  OE2 GLU A  34     -29.909 -53.005 -26.256  1.00 46.47           O  
ATOM    162  N   TYR A  35     -25.132 -54.058 -31.149  1.00 32.90           N  
ATOM    163  CA  TYR A  35     -24.769 -54.394 -32.490  1.00 32.37           C  
ATOM    164  C   TYR A  35     -23.476 -55.173 -32.525  1.00 32.22           C  
ATOM    165  O   TYR A  35     -22.922 -55.379 -33.590  1.00 30.94           O  
ATOM    166  CB  TYR A  35     -24.594 -53.102 -33.282  1.00 32.97           C  
ATOM    167  CG  TYR A  35     -25.851 -52.624 -33.954  1.00 33.81           C  
ATOM    168  CD1 TYR A  35     -26.096 -52.949 -35.292  1.00 35.88           C  
ATOM    169  CD2 TYR A  35     -26.807 -51.875 -33.264  1.00 31.30           C  
ATOM    170  CE1 TYR A  35     -27.272 -52.541 -35.942  1.00 34.79           C  
ATOM    171  CE2 TYR A  35     -27.967 -51.466 -33.890  1.00 32.98           C  
ATOM    172  CZ  TYR A  35     -28.189 -51.790 -35.250  1.00 35.58           C  
ATOM    173  OH  TYR A  35     -29.341 -51.400 -35.928  1.00 35.49           O  
ATOM    174  N   GLY A  36     -22.961 -55.536 -31.351  1.00 32.03           N  
ATOM    175  CA  GLY A  36     -21.712 -56.271 -31.271  1.00 32.13           C  
ATOM    176  C   GLY A  36     -20.460 -55.439 -31.441  1.00 32.34           C  
ATOM    177  O   GLY A  36     -19.397 -55.931 -31.814  1.00 32.32           O  
ATOM    178  N   VAL A  37     -20.558 -54.163 -31.129  1.00 32.30           N  
ATOM    179  CA  VAL A  37     -19.441 -53.269 -31.341  1.00 30.91           C  
ATOM    180  C   VAL A  37     -18.846 -53.079 -29.979  1.00 31.45           C  
ATOM    181  O   VAL A  37     -19.613 -52.957 -28.991  1.00 32.25           O  
ATOM    182  CB  VAL A  37     -19.952 -51.998 -31.928  1.00 31.25           C  
ATOM    183  CG1 VAL A  37     -18.874 -50.870 -31.890  1.00 29.71           C  
ATOM    184  CG2 VAL A  37     -20.448 -52.328 -33.352  1.00 30.19           C  
ATOM    185  N   SER A  38     -17.512 -53.161 -29.910  1.00 29.92           N  
ATOM    186  CA  SER A  38     -16.792 -52.908 -28.679  1.00 30.82           C  
ATOM    187  C   SER A  38     -16.755 -51.418 -28.407  1.00 30.94           C  
ATOM    188  O   SER A  38     -16.426 -50.619 -29.261  1.00 32.12           O  
ATOM    189  CB  SER A  38     -15.372 -53.463 -28.709  1.00 30.35           C  
ATOM    190  OG  SER A  38     -14.638 -52.913 -29.801  1.00 32.90           O  
ATOM    191  N   VAL A  39     -17.111 -51.057 -27.199  1.00 30.79           N  
ATOM    192  CA  VAL A  39     -17.207 -49.674 -26.832  1.00 30.41           C  
ATOM    193  C   VAL A  39     -16.612 -49.526 -25.450  1.00 29.65           C  
ATOM    194  O   VAL A  39     -16.848 -50.341 -24.560  1.00 29.43           O  
ATOM    195  CB  VAL A  39     -18.687 -49.180 -26.656  1.00 30.60           C  
ATOM    196  CG1 VAL A  39     -18.743 -47.690 -26.844  1.00 30.17           C  
ATOM    197  CG2 VAL A  39     -19.635 -49.867 -27.555  1.00 31.55           C  
ATOM    198  N   LEU A  40     -15.907 -48.436 -25.267  1.00 28.84           N  
ATOM    199  CA  LEU A  40     -15.473 -48.061 -23.966  1.00 29.05           C  
ATOM    200  C   LEU A  40     -16.141 -46.740 -23.628  1.00 28.53           C  
ATOM    201  O   LEU A  40     -16.010 -45.796 -24.374  1.00 27.92           O  
ATOM    202  CB  LEU A  40     -13.963 -47.860 -24.010  1.00 28.96           C  
ATOM    203  CG  LEU A  40     -13.452 -47.614 -22.608  1.00 29.75           C  
ATOM    204  CD1 LEU A  40     -13.815 -48.811 -21.720  1.00 32.50           C  
ATOM    205  CD2 LEU A  40     -12.000 -47.382 -22.666  1.00 29.09           C  
ATOM    206  N   VAL A  41     -16.888 -46.693 -22.528  1.00 28.92           N  
ATOM    207  CA  VAL A  41     -17.326 -45.430 -21.972  1.00 27.79           C  
ATOM    208  C   VAL A  41     -16.281 -44.934 -20.976  1.00 28.39           C  
ATOM    209  O   VAL A  41     -15.925 -45.655 -20.043  1.00 28.93           O  
ATOM    210  CB  VAL A  41     -18.701 -45.534 -21.297  1.00 27.42           C  
ATOM    211  CG1 VAL A  41     -19.126 -44.185 -20.709  1.00 24.67           C  
ATOM    212  CG2 VAL A  41     -19.747 -46.002 -22.299  1.00 26.26           C  
ATOM    213  N   LEU A  42     -15.787 -43.719 -21.198  1.00 27.64           N  
ATOM    214  CA  LEU A  42     -14.877 -43.064 -20.273  1.00 27.82           C  
ATOM    215  C   LEU A  42     -15.633 -41.934 -19.574  1.00 27.88           C  
ATOM    216  O   LEU A  42     -16.099 -40.983 -20.220  1.00 27.10           O  
ATOM    217  CB  LEU A  42     -13.673 -42.496 -21.026  1.00 27.35           C  
ATOM    218  CG  LEU A  42     -12.733 -43.564 -21.588  1.00 30.05           C  
ATOM    219  CD1 LEU A  42     -11.618 -42.947 -22.449  1.00 29.23           C  
ATOM    220  CD2 LEU A  42     -12.136 -44.484 -20.470  1.00 23.88           C  
ATOM    221  N   GLU A  43     -15.735 -42.028 -18.253  1.00 27.98           N  
ATOM    222  CA  GLU A  43     -16.625 -41.161 -17.511  1.00 27.98           C  
ATOM    223  C   GLU A  43     -15.779 -40.493 -16.487  1.00 27.64           C  
ATOM    224  O   GLU A  43     -15.038 -41.177 -15.787  1.00 26.88           O  
ATOM    225  CB  GLU A  43     -17.760 -41.969 -16.848  1.00 28.49           C  
ATOM    226  CG  GLU A  43     -18.604 -41.208 -15.720  1.00 28.67           C  
ATOM    227  CD  GLU A  43     -19.047 -39.808 -16.089  1.00 32.17           C  
ATOM    228  OE1 GLU A  43     -19.723 -39.597 -17.123  1.00 36.49           O  
ATOM    229  OE2 GLU A  43     -18.729 -38.888 -15.331  1.00 31.06           O  
ATOM    230  N   ALA A  44     -15.899 -39.161 -16.404  1.00 27.29           N  
ATOM    231  CA  ALA A  44     -15.031 -38.330 -15.586  1.00 26.69           C  
ATOM    232  C   ALA A  44     -15.189 -38.468 -14.062  1.00 27.25           C  
ATOM    233  O   ALA A  44     -14.195 -38.426 -13.316  1.00 28.90           O  
ATOM    234  CB  ALA A  44     -15.206 -36.883 -15.989  1.00 26.93           C  
ATOM    235  N   ARG A  45     -16.429 -38.553 -13.606  1.00 27.36           N  
ATOM    236  CA  ARG A  45     -16.795 -38.645 -12.208  1.00 27.81           C  
ATOM    237  C   ARG A  45     -16.677 -40.072 -11.753  1.00 29.22           C  
ATOM    238  O   ARG A  45     -16.438 -41.007 -12.567  1.00 28.36           O  
ATOM    239  CB  ARG A  45     -18.263 -38.200 -12.033  1.00 28.59           C  
ATOM    240  CG  ARG A  45     -18.551 -36.692 -12.434  1.00 28.13           C  
ATOM    241  CD  ARG A  45     -19.850 -36.012 -11.832  1.00 28.27           C  
ATOM    242  NE  ARG A  45     -20.541 -35.508 -12.999  1.00 33.17           N  
ATOM    243  CZ  ARG A  45     -21.147 -34.346 -13.195  1.00 33.37           C  
ATOM    244  NH1 ARG A  45     -21.608 -34.147 -14.404  1.00 34.77           N  
ATOM    245  NH2 ARG A  45     -21.320 -33.413 -12.266  1.00 33.63           N  
ATOM    246  N   ASP A  46     -16.861 -40.209 -10.440  1.00 30.62           N  
ATOM    247  CA  ASP A  46     -17.002 -41.441  -9.679  1.00 32.55           C  
ATOM    248  C   ASP A  46     -18.406 -42.040  -9.769  1.00 31.30           C  
ATOM    249  O   ASP A  46     -18.807 -42.775  -8.878  1.00 31.55           O  
ATOM    250  CB  ASP A  46     -16.820 -41.087  -8.210  1.00 34.78           C  
ATOM    251  CG  ASP A  46     -17.742 -39.892  -7.789  1.00 42.84           C  
ATOM    252  OD1 ASP A  46     -18.988 -40.093  -7.540  1.00 49.60           O  
ATOM    253  OD2 ASP A  46     -17.217 -38.717  -7.744  1.00 51.92           O  
ATOM    254  N   ARG A  47     -19.170 -41.671 -10.790  1.00 29.48           N  
ATOM    255  CA  ARG A  47     -20.535 -42.127 -10.991  1.00 26.96           C  
ATOM    256  C   ARG A  47     -20.927 -41.771 -12.396  1.00 26.77           C  
ATOM    257  O   ARG A  47     -20.397 -40.818 -13.001  1.00 27.06           O  
ATOM    258  CB  ARG A  47     -21.504 -41.422 -10.045  1.00 26.19           C  
ATOM    259  CG  ARG A  47     -21.489 -39.913 -10.163  1.00 23.50           C  
ATOM    260  CD  ARG A  47     -22.687 -39.273  -9.476  1.00 22.22           C  
ATOM    261  NE  ARG A  47     -22.829 -37.848  -9.822  1.00 23.19           N  
ATOM    262  CZ  ARG A  47     -23.614 -37.353 -10.787  1.00 21.90           C  
ATOM    263  NH1 ARG A  47     -24.360 -38.147 -11.559  1.00 17.74           N  
ATOM    264  NH2 ARG A  47     -23.650 -36.042 -10.986  1.00 21.43           N  
ATOM    265  N   VAL A  48     -21.888 -42.527 -12.901  1.00 26.31           N  
ATOM    266  CA  VAL A  48     -22.606 -42.183 -14.148  1.00 24.37           C  
ATOM    267  C   VAL A  48     -23.820 -41.371 -13.893  1.00 23.48           C  
ATOM    268  O   VAL A  48     -24.322 -41.307 -12.772  1.00 23.98           O  
ATOM    269  CB  VAL A  48     -23.112 -43.451 -14.862  1.00 23.27           C  
ATOM    270  CG1 VAL A  48     -21.907 -44.255 -15.312  1.00 22.81           C  
ATOM    271  CG2 VAL A  48     -24.044 -44.247 -13.938  1.00 23.72           C  
ATOM    272  N   GLY A  49     -24.364 -40.840 -14.971  1.00 23.57           N  
ATOM    273  CA  GLY A  49     -25.617 -40.148 -14.935  1.00 22.18           C  
ATOM    274  C   GLY A  49     -25.513 -38.682 -15.228  1.00 22.52           C  
ATOM    275  O   GLY A  49     -26.531 -38.075 -15.617  1.00 24.41           O  
ATOM    276  N   GLY A  50     -24.337 -38.087 -15.007  1.00 22.48           N  
ATOM    277  CA  GLY A  50     -24.086 -36.685 -15.402  1.00 22.21           C  
ATOM    278  C   GLY A  50     -24.973 -35.650 -14.727  1.00 23.44           C  
ATOM    279  O   GLY A  50     -24.857 -35.444 -13.525  1.00 23.51           O  
ATOM    280  N   ARG A  51     -25.855 -34.990 -15.485  1.00 23.18           N  
ATOM    281  CA  ARG A  51     -26.727 -33.969 -14.915  1.00 23.27           C  
ATOM    282  C   ARG A  51     -28.006 -34.582 -14.296  1.00 24.44           C  
ATOM    283  O   ARG A  51     -28.878 -33.858 -13.779  1.00 23.27           O  
ATOM    284  CB  ARG A  51     -27.092 -32.908 -15.936  1.00 21.98           C  
ATOM    285  CG  ARG A  51     -26.008 -31.906 -16.232  1.00 21.47           C  
ATOM    286  CD  ARG A  51     -26.357 -31.149 -17.552  1.00 23.29           C  
ATOM    287  NE  ARG A  51     -25.739 -31.726 -18.739  1.00 23.73           N  
ATOM    288  CZ  ARG A  51     -25.966 -31.305 -19.970  1.00 23.27           C  
ATOM    289  NH1 ARG A  51     -26.811 -30.321 -20.154  1.00 28.42           N  
ATOM    290  NH2 ARG A  51     -25.339 -31.848 -21.020  1.00 24.50           N  
ATOM    291  N   THR A  52     -28.122 -35.906 -14.370  1.00 24.79           N  
ATOM    292  CA  THR A  52     -29.072 -36.603 -13.541  1.00 25.69           C  
ATOM    293  C   THR A  52     -28.230 -37.247 -12.460  1.00 27.42           C  
ATOM    294  O   THR A  52     -27.190 -37.855 -12.759  1.00 28.06           O  
ATOM    295  CB  THR A  52     -29.782 -37.731 -14.233  1.00 25.93           C  
ATOM    296  OG1 THR A  52     -28.796 -38.666 -14.663  1.00 24.47           O  
ATOM    297  CG2 THR A  52     -30.611 -37.206 -15.411  1.00 25.27           C  
ATOM    298  N   TYR A  53     -28.704 -37.110 -11.217  1.00 27.75           N  
ATOM    299  CA  TYR A  53     -28.072 -37.637 -10.054  1.00 28.36           C  
ATOM    300  C   TYR A  53     -29.130 -37.890  -8.982  1.00 28.69           C  
ATOM    301  O   TYR A  53     -29.778 -36.960  -8.509  1.00 28.04           O  
ATOM    302  CB  TYR A  53     -27.059 -36.642  -9.586  1.00 28.57           C  
ATOM    303  CG  TYR A  53     -26.150 -37.059  -8.450  1.00 29.50           C  
ATOM    304  CD1 TYR A  53     -26.007 -38.383  -8.075  1.00 28.16           C  
ATOM    305  CD2 TYR A  53     -25.389 -36.087  -7.787  1.00 28.54           C  
ATOM    306  CE1 TYR A  53     -25.177 -38.726  -7.043  1.00 30.39           C  
ATOM    307  CE2 TYR A  53     -24.550 -36.409  -6.789  1.00 29.05           C  
ATOM    308  CZ  TYR A  53     -24.426 -37.723  -6.402  1.00 31.19           C  
ATOM    309  OH  TYR A  53     -23.517 -38.017  -5.387  1.00 32.06           O  
ATOM    310  N   THR A  54     -29.275 -39.165  -8.612  1.00 28.94           N  
ATOM    311  CA  THR A  54     -30.219 -39.605  -7.597  1.00 28.62           C  
ATOM    312  C   THR A  54     -29.400 -39.911  -6.367  1.00 29.86           C  
ATOM    313  O   THR A  54     -28.592 -40.846  -6.333  1.00 29.70           O  
ATOM    314  CB  THR A  54     -30.944 -40.863  -8.031  1.00 28.48           C  
ATOM    315  OG1 THR A  54     -31.628 -40.600  -9.253  1.00 28.69           O  
ATOM    316  CG2 THR A  54     -31.941 -41.332  -6.978  1.00 24.87           C  
ATOM    317  N   ILE A  55     -29.589 -39.082  -5.370  1.00 31.20           N  
ATOM    318  CA  ILE A  55     -28.888 -39.209  -4.124  1.00 32.70           C  
ATOM    319  C   ILE A  55     -29.718 -40.150  -3.234  1.00 33.73           C  
ATOM    320  O   ILE A  55     -30.957 -40.082  -3.213  1.00 33.32           O  
ATOM    321  CB  ILE A  55     -28.677 -37.818  -3.551  1.00 32.67           C  
ATOM    322  CG1 ILE A  55     -27.358 -37.268  -4.126  1.00 32.77           C  
ATOM    323  CG2 ILE A  55     -28.731 -37.834  -2.043  1.00 33.98           C  
ATOM    324  CD1 ILE A  55     -27.073 -35.849  -3.796  1.00 38.00           C  
ATOM    325  N   ARG A  56     -29.030 -41.065  -2.549  1.00 35.24           N  
ATOM    326  CA  ARG A  56     -29.686 -41.999  -1.629  1.00 36.08           C  
ATOM    327  C   ARG A  56     -29.136 -41.856  -0.227  1.00 37.21           C  
ATOM    328  O   ARG A  56     -27.897 -41.997   0.013  1.00 36.52           O  
ATOM    329  CB  ARG A  56     -29.585 -43.438  -2.140  1.00 35.87           C  
ATOM    330  CG  ARG A  56     -30.191 -43.560  -3.556  1.00 38.36           C  
ATOM    331  CD  ARG A  56     -30.020 -44.939  -4.121  1.00 45.46           C  
ATOM    332  NE  ARG A  56     -30.571 -45.083  -5.461  1.00 48.48           N  
ATOM    333  CZ  ARG A  56     -29.985 -44.613  -6.561  1.00 49.01           C  
ATOM    334  NH1 ARG A  56     -28.838 -43.959  -6.463  1.00 50.36           N  
ATOM    335  NH2 ARG A  56     -30.557 -44.786  -7.750  1.00 48.41           N  
ATOM    336  N   ASN A  57     -30.058 -41.511   0.684  1.00 37.96           N  
ATOM    337  CA  ASN A  57     -29.801 -41.579   2.119  1.00 38.50           C  
ATOM    338  C   ASN A  57     -31.080 -41.853   2.870  1.00 39.61           C  
ATOM    339  O   ASN A  57     -32.157 -42.055   2.260  1.00 39.55           O  
ATOM    340  CB  ASN A  57     -29.035 -40.346   2.658  1.00 38.27           C  
ATOM    341  CG  ASN A  57     -29.773 -39.006   2.420  1.00 37.46           C  
ATOM    342  OD1 ASN A  57     -29.286 -38.132   1.682  1.00 32.08           O  
ATOM    343  ND2 ASN A  57     -30.898 -38.816   3.099  1.00 36.31           N  
ATOM    344  N   GLU A  58     -30.960 -41.879   4.194  1.00 40.84           N  
ATOM    345  CA  GLU A  58     -32.047 -42.330   5.072  1.00 41.21           C  
ATOM    346  C   GLU A  58     -33.066 -41.219   5.214  1.00 40.89           C  
ATOM    347  O   GLU A  58     -34.260 -41.484   5.348  1.00 41.30           O  
ATOM    348  CB  GLU A  58     -31.500 -42.819   6.446  1.00 41.63           C  
ATOM    349  CG  GLU A  58     -30.827 -41.730   7.333  1.00 43.51           C  
ATOM    350  CD  GLU A  58     -31.800 -40.982   8.302  1.00 48.03           C  
ATOM    351  OE1 GLU A  58     -33.032 -41.283   8.344  1.00 46.51           O  
ATOM    352  OE2 GLU A  58     -31.319 -40.062   9.024  1.00 49.27           O  
ATOM    353  N   HIS A  59     -32.609 -39.971   5.155  1.00 40.80           N  
ATOM    354  CA  HIS A  59     -33.543 -38.848   5.281  1.00 41.07           C  
ATOM    355  C   HIS A  59     -34.434 -38.638   4.056  1.00 40.56           C  
ATOM    356  O   HIS A  59     -35.418 -37.882   4.143  1.00 42.04           O  
ATOM    357  CB  HIS A  59     -32.832 -37.525   5.452  1.00 41.21           C  
ATOM    358  CG  HIS A  59     -31.750 -37.517   6.480  1.00 44.63           C  
ATOM    359  ND1 HIS A  59     -31.970 -37.129   7.785  1.00 47.63           N  
ATOM    360  CD2 HIS A  59     -30.416 -37.720   6.368  1.00 48.84           C  
ATOM    361  CE1 HIS A  59     -30.823 -37.129   8.439  1.00 49.40           C  
ATOM    362  NE2 HIS A  59     -29.865 -37.485   7.603  1.00 50.17           N  
ATOM    363  N   VAL A  60     -34.061 -39.204   2.903  1.00 38.47           N  
ATOM    364  CA  VAL A  60     -34.748 -38.870   1.660  1.00 35.76           C  
ATOM    365  C   VAL A  60     -35.252 -40.122   1.014  1.00 35.38           C  
ATOM    366  O   VAL A  60     -36.147 -40.080   0.202  1.00 35.08           O  
ATOM    367  CB  VAL A  60     -33.832 -38.100   0.666  1.00 35.84           C  
ATOM    368  CG1 VAL A  60     -33.360 -36.793   1.272  1.00 33.82           C  
ATOM    369  CG2 VAL A  60     -32.630 -38.970   0.179  1.00 33.53           C  
ATOM    370  N   ASP A  61     -34.673 -41.249   1.407  1.00 35.38           N  
ATOM    371  CA  ASP A  61     -34.795 -42.497   0.694  1.00 35.02           C  
ATOM    372  C   ASP A  61     -34.054 -42.389  -0.632  1.00 34.46           C  
ATOM    373  O   ASP A  61     -32.945 -42.908  -0.767  1.00 35.55           O  
ATOM    374  CB  ASP A  61     -36.233 -42.886   0.475  1.00 35.12           C  
ATOM    375  CG  ASP A  61     -36.361 -44.238  -0.172  1.00 39.18           C  
ATOM    376  OD1 ASP A  61     -35.312 -44.879  -0.489  1.00 41.40           O  
ATOM    377  OD2 ASP A  61     -37.517 -44.686  -0.335  1.00 42.70           O  
ATOM    378  N   TYR A  62     -34.668 -41.725  -1.603  1.00 33.04           N  
ATOM    379  CA  TYR A  62     -33.981 -41.320  -2.814  1.00 32.37           C  
ATOM    380  C   TYR A  62     -34.485 -39.963  -3.246  1.00 31.57           C  
ATOM    381  O   TYR A  62     -35.606 -39.588  -2.941  1.00 32.32           O  
ATOM    382  CB  TYR A  62     -34.206 -42.328  -3.931  1.00 31.84           C  
ATOM    383  CG  TYR A  62     -35.663 -42.516  -4.340  1.00 33.38           C  
ATOM    384  CD1 TYR A  62     -36.492 -43.473  -3.690  1.00 31.10           C  
ATOM    385  CD2 TYR A  62     -36.210 -41.774  -5.393  1.00 31.86           C  
ATOM    386  CE1 TYR A  62     -37.825 -43.660  -4.078  1.00 30.43           C  
ATOM    387  CE2 TYR A  62     -37.537 -41.953  -5.767  1.00 32.55           C  
ATOM    388  CZ  TYR A  62     -38.330 -42.905  -5.112  1.00 31.33           C  
ATOM    389  OH  TYR A  62     -39.628 -43.080  -5.523  1.00 33.88           O  
ATOM    390  N   VAL A  63     -33.668 -39.221  -3.976  1.00 30.69           N  
ATOM    391  CA  VAL A  63     -34.097 -37.963  -4.519  1.00 27.97           C  
ATOM    392  C   VAL A  63     -33.231 -37.610  -5.749  1.00 28.92           C  
ATOM    393  O   VAL A  63     -31.996 -37.702  -5.697  1.00 28.63           O  
ATOM    394  CB  VAL A  63     -34.122 -36.839  -3.454  1.00 27.91           C  
ATOM    395  CG1 VAL A  63     -32.722 -36.507  -2.865  1.00 26.98           C  
ATOM    396  CG2 VAL A  63     -34.740 -35.587  -4.014  1.00 27.62           C  
ATOM    397  N   ASP A  64     -33.882 -37.181  -6.836  1.00 27.88           N  
ATOM    398  CA  ASP A  64     -33.189 -36.551  -7.935  1.00 27.65           C  
ATOM    399  C   ASP A  64     -32.715 -35.143  -7.581  1.00 27.79           C  
ATOM    400  O   ASP A  64     -33.502 -34.282  -7.235  1.00 27.68           O  
ATOM    401  CB  ASP A  64     -34.066 -36.568  -9.181  1.00 27.68           C  
ATOM    402  CG  ASP A  64     -34.281 -38.002  -9.732  1.00 29.18           C  
ATOM    403  OD1 ASP A  64     -33.265 -38.662 -10.025  1.00 31.42           O  
ATOM    404  OD2 ASP A  64     -35.443 -38.441  -9.904  1.00 26.33           O  
ATOM    405  N   VAL A  65     -31.406 -34.932  -7.596  1.00 28.37           N  
ATOM    406  CA  VAL A  65     -30.831 -33.574  -7.463  1.00 28.12           C  
ATOM    407  C   VAL A  65     -30.470 -32.982  -8.835  1.00 28.26           C  
ATOM    408  O   VAL A  65     -30.008 -31.852  -8.952  1.00 28.86           O  
ATOM    409  CB  VAL A  65     -29.635 -33.512  -6.437  1.00 28.14           C  
ATOM    410  CG1 VAL A  65     -30.148 -33.905  -5.047  1.00 28.94           C  
ATOM    411  CG2 VAL A  65     -28.403 -34.348  -6.878  1.00 24.28           C  
ATOM    412  N   GLY A  66     -30.660 -33.793  -9.870  1.00 28.66           N  
ATOM    413  CA  GLY A  66     -30.433 -33.380 -11.240  1.00 27.70           C  
ATOM    414  C   GLY A  66     -31.751 -33.524 -11.964  1.00 27.23           C  
ATOM    415  O   GLY A  66     -32.824 -33.368 -11.364  1.00 27.68           O  
ATOM    416  N   GLY A  67     -31.682 -33.824 -13.244  1.00 26.55           N  
ATOM    417  CA  GLY A  67     -32.887 -34.027 -14.022  1.00 26.09           C  
ATOM    418  C   GLY A  67     -33.752 -35.090 -13.398  1.00 26.60           C  
ATOM    419  O   GLY A  67     -33.238 -36.130 -12.898  1.00 26.44           O  
ATOM    420  N   ALA A  68     -35.060 -34.848 -13.453  1.00 24.80           N  
ATOM    421  CA  ALA A  68     -36.033 -35.760 -12.879  1.00 24.48           C  
ATOM    422  C   ALA A  68     -37.309 -35.986 -13.701  1.00 24.02           C  
ATOM    423  O   ALA A  68     -37.821 -37.074 -13.681  1.00 25.17           O  
ATOM    424  CB  ALA A  68     -36.438 -35.257 -11.483  1.00 25.36           C  
ATOM    425  N   TYR A  69     -37.824 -34.973 -14.389  1.00 23.10           N  
ATOM    426  CA  TYR A  69     -39.187 -35.013 -14.986  1.00 22.75           C  
ATOM    427  C   TYR A  69     -39.201 -35.532 -16.387  1.00 23.01           C  
ATOM    428  O   TYR A  69     -38.306 -35.189 -17.211  1.00 21.95           O  
ATOM    429  CB  TYR A  69     -39.858 -33.598 -14.968  1.00 22.21           C  
ATOM    430  CG  TYR A  69     -39.873 -33.074 -13.541  1.00 24.33           C  
ATOM    431  CD1 TYR A  69     -38.973 -32.085 -13.118  1.00 24.62           C  
ATOM    432  CD2 TYR A  69     -40.678 -33.673 -12.595  1.00 25.73           C  
ATOM    433  CE1 TYR A  69     -38.914 -31.682 -11.806  1.00 25.22           C  
ATOM    434  CE2 TYR A  69     -40.661 -33.252 -11.271  1.00 30.28           C  
ATOM    435  CZ  TYR A  69     -39.777 -32.258 -10.877  1.00 28.98           C  
ATOM    436  OH  TYR A  69     -39.797 -31.864  -9.548  1.00 27.28           O  
ATOM    437  N   VAL A  70     -40.244 -36.306 -16.680  1.00 22.98           N  
ATOM    438  CA  VAL A  70     -40.472 -36.745 -18.047  1.00 22.91           C  
ATOM    439  C   VAL A  70     -41.938 -36.546 -18.379  1.00 23.06           C  
ATOM    440  O   VAL A  70     -42.758 -36.406 -17.466  1.00 23.37           O  
ATOM    441  CB  VAL A  70     -40.023 -38.209 -18.271  1.00 23.58           C  
ATOM    442  CG1 VAL A  70     -38.603 -38.401 -17.712  1.00 22.15           C  
ATOM    443  CG2 VAL A  70     -40.959 -39.156 -17.633  1.00 20.42           C  
ATOM    444  N   GLY A  71     -42.278 -36.487 -19.669  1.00 21.95           N  
ATOM    445  CA  GLY A  71     -43.663 -36.383 -20.014  1.00 21.31           C  
ATOM    446  C   GLY A  71     -43.988 -36.897 -21.373  1.00 21.61           C  
ATOM    447  O   GLY A  71     -43.090 -37.294 -22.123  1.00 21.92           O  
ATOM    448  N   PRO A  72     -45.268 -36.788 -21.758  1.00 22.23           N  
ATOM    449  CA  PRO A  72     -45.690 -37.150 -23.129  1.00 22.59           C  
ATOM    450  C   PRO A  72     -44.831 -36.452 -24.138  1.00 23.41           C  
ATOM    451  O   PRO A  72     -44.384 -35.293 -23.882  1.00 24.32           O  
ATOM    452  CB  PRO A  72     -47.118 -36.578 -23.238  1.00 21.53           C  
ATOM    453  CG  PRO A  72     -47.582 -36.508 -21.832  1.00 22.40           C  
ATOM    454  CD  PRO A  72     -46.384 -36.218 -20.964  1.00 22.08           C  
ATOM    455  N   THR A  73     -44.676 -37.153 -25.273  1.00 23.60           N  
ATOM    456  CA  THR A  73     -43.791 -36.878 -26.441  1.00 23.50           C  
ATOM    457  C   THR A  73     -42.320 -37.182 -26.256  1.00 23.77           C  
ATOM    458  O   THR A  73     -41.550 -37.057 -27.220  1.00 24.67           O  
ATOM    459  CB  THR A  73     -43.920 -35.476 -27.071  1.00 24.13           C  
ATOM    460  OG1 THR A  73     -43.284 -34.513 -26.216  1.00 26.07           O  
ATOM    461  CG2 THR A  73     -45.396 -35.102 -27.405  1.00 22.07           C  
ATOM    462  N   GLN A  74     -41.916 -37.531 -25.034  1.00 23.47           N  
ATOM    463  CA  GLN A  74     -40.516 -37.845 -24.717  1.00 23.57           C  
ATOM    464  C   GLN A  74     -40.366 -39.355 -24.802  1.00 24.61           C  
ATOM    465  O   GLN A  74     -40.108 -40.061 -23.804  1.00 25.03           O  
ATOM    466  CB  GLN A  74     -40.148 -37.330 -23.341  1.00 23.07           C  
ATOM    467  CG  GLN A  74     -40.358 -35.826 -23.189  1.00 23.13           C  
ATOM    468  CD  GLN A  74     -39.761 -35.256 -21.929  1.00 18.71           C  
ATOM    469  OE1 GLN A  74     -39.390 -35.998 -21.000  1.00 20.92           O  
ATOM    470  NE2 GLN A  74     -39.605 -33.927 -21.902  1.00 18.92           N  
ATOM    471  N   ASN A  75     -40.586 -39.860 -26.011  1.00 25.40           N  
ATOM    472  CA  ASN A  75     -40.887 -41.277 -26.180  1.00 25.30           C  
ATOM    473  C   ASN A  75     -39.651 -42.142 -25.982  1.00 25.45           C  
ATOM    474  O   ASN A  75     -39.740 -43.288 -25.559  1.00 26.41           O  
ATOM    475  CB  ASN A  75     -41.513 -41.475 -27.545  1.00 25.38           C  
ATOM    476  CG  ASN A  75     -42.905 -40.893 -27.628  1.00 24.68           C  
ATOM    477  OD1 ASN A  75     -43.693 -40.985 -26.690  1.00 21.98           O  
ATOM    478  ND2 ASN A  75     -43.207 -40.271 -28.753  1.00 25.50           N  
ATOM    479  N   ARG A  76     -38.494 -41.550 -26.246  1.00 25.41           N  
ATOM    480  CA  ARG A  76     -37.207 -42.235 -26.158  1.00 24.57           C  
ATOM    481  C   ARG A  76     -36.834 -42.479 -24.730  1.00 23.32           C  
ATOM    482  O   ARG A  76     -36.435 -43.576 -24.404  1.00 23.96           O  
ATOM    483  CB  ARG A  76     -36.122 -41.405 -26.834  1.00 24.00           C  
ATOM    484  CG  ARG A  76     -36.370 -41.254 -28.279  1.00 25.92           C  
ATOM    485  CD  ARG A  76     -35.205 -40.573 -28.978  1.00 27.72           C  
ATOM    486  NE  ARG A  76     -35.369 -40.775 -30.422  1.00 33.88           N  
ATOM    487  CZ  ARG A  76     -36.038 -39.956 -31.252  1.00 35.60           C  
ATOM    488  NH1 ARG A  76     -36.581 -38.801 -30.821  1.00 30.73           N  
ATOM    489  NH2 ARG A  76     -36.142 -40.295 -32.537  1.00 33.27           N  
ATOM    490  N   ILE A  77     -36.904 -41.455 -23.886  1.00 23.07           N  
ATOM    491  CA  ILE A  77     -36.484 -41.613 -22.509  1.00 22.63           C  
ATOM    492  C   ILE A  77     -37.497 -42.515 -21.859  1.00 24.51           C  
ATOM    493  O   ILE A  77     -37.130 -43.349 -21.049  1.00 25.95           O  
ATOM    494  CB  ILE A  77     -36.318 -40.269 -21.703  1.00 22.98           C  
ATOM    495  CG1 ILE A  77     -35.772 -40.542 -20.292  1.00 20.09           C  
ATOM    496  CG2 ILE A  77     -37.629 -39.479 -21.588  1.00 20.58           C  
ATOM    497  CD1 ILE A  77     -34.298 -41.180 -20.242  1.00 19.35           C  
ATOM    498  N   LEU A  78     -38.766 -42.419 -22.281  1.00 25.19           N  
ATOM    499  CA  LEU A  78     -39.789 -43.364 -21.848  1.00 25.10           C  
ATOM    500  C   LEU A  78     -39.506 -44.831 -22.213  1.00 25.81           C  
ATOM    501  O   LEU A  78     -39.655 -45.701 -21.370  1.00 26.54           O  
ATOM    502  CB  LEU A  78     -41.154 -42.944 -22.389  1.00 25.71           C  
ATOM    503  CG  LEU A  78     -41.664 -41.696 -21.639  1.00 26.51           C  
ATOM    504  CD1 LEU A  78     -42.939 -41.129 -22.266  1.00 26.84           C  
ATOM    505  CD2 LEU A  78     -41.852 -42.030 -20.162  1.00 23.61           C  
ATOM    506  N   ARG A  79     -39.133 -45.095 -23.468  1.00 25.54           N  
ATOM    507  CA  ARG A  79     -38.859 -46.425 -23.967  1.00 24.32           C  
ATOM    508  C   ARG A  79     -37.586 -46.915 -23.321  1.00 25.10           C  
ATOM    509  O   ARG A  79     -37.492 -48.055 -22.907  1.00 26.04           O  
ATOM    510  CB  ARG A  79     -38.791 -46.425 -25.526  1.00 23.82           C  
ATOM    511  CG  ARG A  79     -38.304 -47.738 -26.208  1.00 21.68           C  
ATOM    512  CD  ARG A  79     -36.795 -47.756 -26.412  1.00 19.32           C  
ATOM    513  NE  ARG A  79     -36.387 -46.675 -27.317  1.00 23.60           N  
ATOM    514  CZ  ARG A  79     -35.176 -46.118 -27.380  1.00 25.75           C  
ATOM    515  NH1 ARG A  79     -34.979 -45.127 -28.234  1.00 24.10           N  
ATOM    516  NH2 ARG A  79     -34.179 -46.488 -26.562  1.00 25.00           N  
ATOM    517  N   LEU A  80     -36.546 -46.099 -23.189  1.00 26.53           N  
ATOM    518  CA  LEU A  80     -35.295 -46.523 -22.536  1.00 26.65           C  
ATOM    519  C   LEU A  80     -35.557 -46.747 -21.047  1.00 27.15           C  
ATOM    520  O   LEU A  80     -35.091 -47.684 -20.457  1.00 28.78           O  
ATOM    521  CB  LEU A  80     -34.246 -45.475 -22.714  1.00 24.91           C  
ATOM    522  CG  LEU A  80     -32.895 -45.879 -22.131  1.00 27.75           C  
ATOM    523  CD1 LEU A  80     -32.205 -47.007 -22.906  1.00 26.31           C  
ATOM    524  CD2 LEU A  80     -31.995 -44.654 -22.019  1.00 25.35           C  
ATOM    525  N   SER A  81     -36.276 -45.844 -20.419  1.00 28.58           N  
ATOM    526  CA  SER A  81     -36.643 -46.053 -19.006  1.00 29.37           C  
ATOM    527  C   SER A  81     -37.331 -47.366 -18.719  1.00 29.19           C  
ATOM    528  O   SER A  81     -37.008 -48.070 -17.781  1.00 29.65           O  
ATOM    529  CB  SER A  81     -37.893 -45.191 -18.863  1.00 28.92           C  
ATOM    530  OG  SER A  81     -37.578 -44.138 -18.051  1.00 33.16           O  
ATOM    531  N   LYS A  82     -38.356 -47.600 -19.520  1.00 28.51           N  
ATOM    532  CA  LYS A  82     -39.135 -48.789 -19.310  1.00 29.02           C  
ATOM    533  C   LYS A  82     -38.408 -50.144 -19.441  1.00 29.76           C  
ATOM    534  O   LYS A  82     -38.514 -51.008 -18.576  1.00 29.04           O  
ATOM    535  CB  LYS A  82     -40.342 -48.642 -20.251  1.00 28.14           C  
ATOM    536  CG  LYS A  82     -41.207 -49.858 -20.337  1.00 25.29           C  
ATOM    537  CD  LYS A  82     -42.411 -49.609 -21.041  1.00 21.66           C  
ATOM    538  CE  LYS A  82     -43.263 -50.867 -20.981  1.00 22.71           C  
ATOM    539  NZ  LYS A  82     -44.725 -50.584 -21.304  1.00 21.21           N1+
ATOM    540  N   GLU A  83     -37.650 -50.202 -20.537  1.00 30.92           N  
ATOM    541  CA  GLU A  83     -36.941 -51.399 -20.859  1.00 32.40           C  
ATOM    542  C   GLU A  83     -35.811 -51.628 -19.899  1.00 31.58           C  
ATOM    543  O   GLU A  83     -35.161 -52.677 -19.916  1.00 32.33           O  
ATOM    544  CB  GLU A  83     -36.433 -51.351 -22.308  1.00 33.60           C  
ATOM    545  CG  GLU A  83     -35.210 -50.582 -22.591  1.00 39.07           C  
ATOM    546  CD  GLU A  83     -34.541 -51.055 -23.907  1.00 47.96           C  
ATOM    547  OE1 GLU A  83     -34.553 -50.304 -24.942  1.00 48.28           O  
ATOM    548  OE2 GLU A  83     -33.991 -52.197 -23.880  1.00 50.65           O  
ATOM    549  N   LEU A  84     -35.555 -50.659 -19.058  1.00 29.74           N  
ATOM    550  CA  LEU A  84     -34.545 -50.866 -18.036  1.00 28.70           C  
ATOM    551  C   LEU A  84     -35.263 -51.164 -16.742  1.00 27.85           C  
ATOM    552  O   LEU A  84     -34.659 -51.178 -15.683  1.00 26.55           O  
ATOM    553  CB  LEU A  84     -33.676 -49.621 -17.868  1.00 28.39           C  
ATOM    554  CG  LEU A  84     -32.717 -49.273 -18.995  1.00 27.39           C  
ATOM    555  CD1 LEU A  84     -32.171 -47.866 -18.729  1.00 28.70           C  
ATOM    556  CD2 LEU A  84     -31.602 -50.276 -19.119  1.00 19.20           C  
ATOM    557  N   GLY A  85     -36.570 -51.377 -16.850  1.00 28.92           N  
ATOM    558  CA  GLY A  85     -37.398 -51.721 -15.689  1.00 29.75           C  
ATOM    559  C   GLY A  85     -37.728 -50.541 -14.787  1.00 30.14           C  
ATOM    560  O   GLY A  85     -37.887 -50.718 -13.576  1.00 31.58           O  
ATOM    561  N   ILE A  86     -37.852 -49.339 -15.354  1.00 29.79           N  
ATOM    562  CA  ILE A  86     -38.075 -48.154 -14.511  1.00 29.05           C  
ATOM    563  C   ILE A  86     -39.458 -47.584 -14.757  1.00 30.05           C  
ATOM    564  O   ILE A  86     -39.875 -47.397 -15.893  1.00 31.08           O  
ATOM    565  CB  ILE A  86     -37.021 -47.050 -14.734  1.00 27.15           C  
ATOM    566  CG1 ILE A  86     -35.664 -47.513 -14.311  1.00 24.67           C  
ATOM    567  CG2 ILE A  86     -37.343 -45.835 -13.944  1.00 25.16           C  
ATOM    568  CD1 ILE A  86     -34.642 -47.057 -15.276  1.00 22.28           C  
ATOM    569  N   GLU A  87     -40.168 -47.282 -13.694  1.00 30.81           N  
ATOM    570  CA  GLU A  87     -41.521 -46.816 -13.892  1.00 31.78           C  
ATOM    571  C   GLU A  87     -41.703 -45.375 -13.462  1.00 30.33           C  
ATOM    572  O   GLU A  87     -40.876 -44.833 -12.727  1.00 30.24           O  
ATOM    573  CB  GLU A  87     -42.490 -47.777 -13.231  1.00 33.26           C  
ATOM    574  CG  GLU A  87     -41.923 -48.421 -11.992  1.00 39.89           C  
ATOM    575  CD  GLU A  87     -42.974 -49.209 -11.239  1.00 49.12           C  
ATOM    576  OE1 GLU A  87     -42.899 -49.288  -9.968  1.00 49.34           O  
ATOM    577  OE2 GLU A  87     -43.882 -49.731 -11.951  1.00 52.69           O  
ATOM    578  N   THR A  88     -42.735 -44.739 -13.990  1.00 29.89           N  
ATOM    579  CA  THR A  88     -42.926 -43.306 -13.801  1.00 30.19           C  
ATOM    580  C   THR A  88     -44.110 -43.158 -12.906  1.00 31.00           C  
ATOM    581  O   THR A  88     -44.929 -44.076 -12.820  1.00 30.83           O  
ATOM    582  CB  THR A  88     -43.306 -42.570 -15.103  1.00 30.21           C  
ATOM    583  OG1 THR A  88     -44.469 -43.198 -15.681  1.00 30.81           O  
ATOM    584  CG2 THR A  88     -42.139 -42.506 -16.106  1.00 28.37           C  
ATOM    585  N   TYR A  89     -44.203 -42.023 -12.214  1.00 30.14           N  
ATOM    586  CA  TYR A  89     -45.402 -41.739 -11.492  1.00 31.29           C  
ATOM    587  C   TYR A  89     -45.700 -40.239 -11.721  1.00 30.41           C  
ATOM    588  O   TYR A  89     -44.826 -39.499 -12.090  1.00 30.33           O  
ATOM    589  CB  TYR A  89     -45.256 -42.123 -10.015  1.00 31.30           C  
ATOM    590  CG  TYR A  89     -44.285 -41.265  -9.269  1.00 34.40           C  
ATOM    591  CD1 TYR A  89     -42.934 -41.547  -9.294  1.00 35.54           C  
ATOM    592  CD2 TYR A  89     -44.720 -40.102  -8.563  1.00 35.95           C  
ATOM    593  CE1 TYR A  89     -42.026 -40.753  -8.611  1.00 36.69           C  
ATOM    594  CE2 TYR A  89     -43.824 -39.274  -7.892  1.00 32.30           C  
ATOM    595  CZ  TYR A  89     -42.472 -39.614  -7.899  1.00 38.77           C  
ATOM    596  OH  TYR A  89     -41.521 -38.823  -7.229  1.00 39.32           O  
ATOM    597  N   LYS A  90     -46.917 -39.809 -11.473  1.00 30.10           N  
ATOM    598  CA  LYS A  90     -47.308 -38.455 -11.785  1.00 30.40           C  
ATOM    599  C   LYS A  90     -46.957 -37.465 -10.716  1.00 30.70           C  
ATOM    600  O   LYS A  90     -47.223 -37.677  -9.534  1.00 31.06           O  
ATOM    601  CB  LYS A  90     -48.799 -38.389 -12.072  1.00 30.20           C  
ATOM    602  CG  LYS A  90     -49.204 -39.160 -13.337  1.00 31.72           C  
ATOM    603  CD  LYS A  90     -50.578 -38.703 -13.764  1.00 32.78           C  
ATOM    604  CE  LYS A  90     -51.371 -39.799 -14.322  1.00 33.01           C  
ATOM    605  NZ  LYS A  90     -52.774 -39.561 -13.908  1.00 39.69           N1+
ATOM    606  N   VAL A  91     -46.353 -36.366 -11.159  1.00 31.59           N  
ATOM    607  CA  VAL A  91     -46.147 -35.188 -10.331  1.00 31.87           C  
ATOM    608  C   VAL A  91     -47.508 -34.778  -9.776  1.00 32.24           C  
ATOM    609  O   VAL A  91     -48.493 -34.760 -10.520  1.00 30.24           O  
ATOM    610  CB  VAL A  91     -45.562 -34.033 -11.160  1.00 32.14           C  
ATOM    611  CG1 VAL A  91     -45.392 -32.765 -10.302  1.00 30.94           C  
ATOM    612  CG2 VAL A  91     -44.240 -34.453 -11.742  1.00 33.37           C  
ATOM    613  N   ASN A  92     -47.557 -34.472  -8.475  1.00 32.73           N  
ATOM    614  CA  ASN A  92     -48.803 -33.989  -7.850  1.00 33.45           C  
ATOM    615  C   ASN A  92     -49.281 -32.594  -8.281  1.00 34.59           C  
ATOM    616  O   ASN A  92     -48.598 -31.562  -8.061  1.00 35.80           O  
ATOM    617  CB  ASN A  92     -48.728 -34.041  -6.339  1.00 32.79           C  
ATOM    618  CG  ASN A  92     -50.065 -33.792  -5.698  1.00 33.49           C  
ATOM    619  OD1 ASN A  92     -50.986 -34.607  -5.817  1.00 32.47           O  
ATOM    620  ND2 ASN A  92     -50.192 -32.650  -5.026  1.00 30.97           N  
ATOM    621  N   VAL A  93     -50.464 -32.586  -8.887  1.00 35.16           N  
ATOM    622  CA  VAL A  93     -51.196 -31.374  -9.253  1.00 36.00           C  
ATOM    623  C   VAL A  93     -52.674 -31.582  -8.952  1.00 36.40           C  
ATOM    624  O   VAL A  93     -53.526 -31.091  -9.674  1.00 36.99           O  
ATOM    625  CB  VAL A  93     -51.021 -30.960 -10.762  1.00 36.36           C  
ATOM    626  CG1 VAL A  93     -49.666 -30.301 -10.968  1.00 35.36           C  
ATOM    627  CG2 VAL A  93     -51.267 -32.162 -11.760  1.00 35.23           C  
ATOM    628  N   SER A  94     -52.976 -32.354  -7.912  1.00 37.33           N  
ATOM    629  CA  SER A  94     -54.361 -32.622  -7.588  1.00 38.28           C  
ATOM    630  C   SER A  94     -54.989 -31.374  -6.997  1.00 38.26           C  
ATOM    631  O   SER A  94     -56.131 -31.073  -7.305  1.00 38.19           O  
ATOM    632  CB  SER A  94     -54.522 -33.811  -6.637  1.00 39.31           C  
ATOM    633  OG  SER A  94     -54.219 -35.066  -7.287  1.00 41.99           O  
ATOM    634  N   GLU A  95     -54.225 -30.656  -6.174  1.00 37.16           N  
ATOM    635  CA  GLU A  95     -54.692 -29.420  -5.563  1.00 37.54           C  
ATOM    636  C   GLU A  95     -54.343 -28.186  -6.433  1.00 37.32           C  
ATOM    637  O   GLU A  95     -54.064 -28.307  -7.642  1.00 38.48           O  
ATOM    638  CB  GLU A  95     -54.154 -29.249  -4.114  1.00 37.12           C  
ATOM    639  CG  GLU A  95     -54.413 -30.442  -3.188  1.00 37.39           C  
ATOM    640  CD  GLU A  95     -53.513 -31.664  -3.490  1.00 39.42           C  
ATOM    641  OE1 GLU A  95     -52.495 -31.497  -4.174  1.00 38.31           O  
ATOM    642  OE2 GLU A  95     -53.823 -32.798  -3.050  1.00 41.41           O  
ATOM    643  N   ARG A  96     -54.355 -27.008  -5.818  1.00 36.69           N  
ATOM    644  CA  ARG A  96     -54.197 -25.773  -6.577  1.00 36.62           C  
ATOM    645  C   ARG A  96     -52.745 -25.371  -6.719  1.00 36.14           C  
ATOM    646  O   ARG A  96     -51.963 -25.402  -5.740  1.00 34.86           O  
ATOM    647  CB  ARG A  96     -55.015 -24.627  -5.964  1.00 36.54           C  
ATOM    648  CG  ARG A  96     -56.540 -24.885  -5.899  1.00 37.56           C  
ATOM    649  CD  ARG A  96     -57.262 -23.791  -5.110  1.00 37.70           C  
ATOM    650  NE  ARG A  96     -56.720 -23.692  -3.750  1.00 39.52           N  
ATOM    651  CZ  ARG A  96     -56.940 -22.677  -2.918  1.00 40.39           C  
ATOM    652  NH1 ARG A  96     -57.687 -21.636  -3.332  1.00 38.39           N  
ATOM    653  NH2 ARG A  96     -56.398 -22.692  -1.677  1.00 37.41           N  
ATOM    654  N   LEU A  97     -52.397 -25.004  -7.956  1.00 35.98           N  
ATOM    655  CA  LEU A  97     -51.148 -24.326  -8.244  1.00 35.54           C  
ATOM    656  C   LEU A  97     -51.311 -22.928  -7.733  1.00 35.07           C  
ATOM    657  O   LEU A  97     -52.423 -22.458  -7.631  1.00 35.62           O  
ATOM    658  CB  LEU A  97     -50.908 -24.272  -9.748  1.00 36.26           C  
ATOM    659  CG  LEU A  97     -50.423 -25.526 -10.452  1.00 35.57           C  
ATOM    660  CD1 LEU A  97     -51.478 -26.629 -10.468  1.00 33.90           C  
ATOM    661  CD2 LEU A  97     -49.900 -25.152 -11.869  1.00 35.62           C  
ATOM    662  N   VAL A  98     -50.216 -22.266  -7.372  1.00 35.27           N  
ATOM    663  CA  VAL A  98     -50.284 -20.865  -6.957  1.00 35.19           C  
ATOM    664  C   VAL A  98     -49.243 -20.029  -7.675  1.00 35.77           C  
ATOM    665  O   VAL A  98     -48.172 -20.491  -8.001  1.00 35.50           O  
ATOM    666  CB  VAL A  98     -50.120 -20.635  -5.411  1.00 34.63           C  
ATOM    667  CG1 VAL A  98     -51.042 -21.471  -4.656  1.00 34.52           C  
ATOM    668  CG2 VAL A  98     -48.716 -20.922  -4.948  1.00 33.20           C  
ATOM    669  N   GLN A  99     -49.579 -18.779  -7.900  1.00 37.27           N  
ATOM    670  CA  GLN A  99     -48.635 -17.814  -8.395  1.00 39.50           C  
ATOM    671  C   GLN A  99     -48.438 -16.746  -7.313  1.00 40.23           C  
ATOM    672  O   GLN A  99     -49.392 -16.251  -6.727  1.00 40.13           O  
ATOM    673  CB  GLN A  99     -49.128 -17.188  -9.709  1.00 39.61           C  
ATOM    674  CG  GLN A  99     -48.501 -15.822  -9.928  1.00 39.67           C  
ATOM    675  CD  GLN A  99     -48.872 -15.189 -11.228  1.00 40.29           C  
ATOM    676  OE1 GLN A  99     -50.069 -14.981 -11.554  1.00 40.50           O  
ATOM    677  NE2 GLN A  99     -47.840 -14.841 -11.992  1.00 41.84           N  
ATOM    678  N   TYR A 100     -47.193 -16.419  -7.038  1.00 41.51           N  
ATOM    679  CA  TYR A 100     -46.889 -15.421  -6.065  1.00 43.12           C  
ATOM    680  C   TYR A 100     -46.308 -14.227  -6.829  1.00 44.16           C  
ATOM    681  O   TYR A 100     -45.206 -14.317  -7.363  1.00 44.31           O  
ATOM    682  CB  TYR A 100     -45.928 -16.008  -5.027  1.00 43.91           C  
ATOM    683  CG  TYR A 100     -45.436 -15.019  -3.992  1.00 44.95           C  
ATOM    684  CD1 TYR A 100     -46.226 -14.667  -2.884  1.00 45.09           C  
ATOM    685  CD2 TYR A 100     -44.181 -14.445  -4.116  1.00 45.08           C  
ATOM    686  CE1 TYR A 100     -45.769 -13.762  -1.937  1.00 46.15           C  
ATOM    687  CE2 TYR A 100     -43.709 -13.551  -3.185  1.00 47.40           C  
ATOM    688  CZ  TYR A 100     -44.505 -13.196  -2.095  1.00 47.54           C  
ATOM    689  OH  TYR A 100     -44.003 -12.267  -1.184  1.00 48.23           O  
ATOM    690  N   VAL A 101     -47.081 -13.142  -6.933  1.00 44.92           N  
ATOM    691  CA  VAL A 101     -46.595 -11.859  -7.481  1.00 46.39           C  
ATOM    692  C   VAL A 101     -46.971 -10.718  -6.537  1.00 47.45           C  
ATOM    693  O   VAL A 101     -48.039 -10.753  -5.894  1.00 46.91           O  
ATOM    694  CB  VAL A 101     -47.249 -11.442  -8.827  1.00 46.62           C  
ATOM    695  CG1 VAL A 101     -46.176 -11.116  -9.850  1.00 46.79           C  
ATOM    696  CG2 VAL A 101     -48.210 -12.478  -9.347  1.00 46.51           C  
ATOM    697  N   LYS A 102     -46.082  -9.721  -6.465  1.00 48.82           N  
ATOM    698  CA  LYS A 102     -46.291  -8.492  -5.699  1.00 49.47           C  
ATOM    699  C   LYS A 102     -46.804  -8.791  -4.302  1.00 49.82           C  
ATOM    700  O   LYS A 102     -47.809  -8.240  -3.850  1.00 50.07           O  
ATOM    701  CB  LYS A 102     -47.218  -7.571  -6.473  1.00 49.72           C  
ATOM    702  CG  LYS A 102     -46.594  -7.075  -7.825  1.00 50.57           C  
ATOM    703  CD  LYS A 102     -47.557  -6.161  -8.602  1.00 50.96           C  
ATOM    704  CE  LYS A 102     -46.910  -5.514  -9.820  1.00 53.48           C  
ATOM    705  NZ  LYS A 102     -46.055  -4.319  -9.473  1.00 55.42           N1+
ATOM    706  N   GLY A 103     -46.107  -9.713  -3.638  1.00 50.14           N  
ATOM    707  CA  GLY A 103     -46.421 -10.138  -2.287  1.00 50.33           C  
ATOM    708  C   GLY A 103     -47.719 -10.887  -2.126  1.00 50.59           C  
ATOM    709  O   GLY A 103     -48.166 -11.120  -1.015  1.00 51.38           O  
ATOM    710  N   LYS A 104     -48.348 -11.270  -3.221  1.00 50.82           N  
ATOM    711  CA  LYS A 104     -49.651 -11.927  -3.109  1.00 50.95           C  
ATOM    712  C   LYS A 104     -49.665 -13.348  -3.687  1.00 49.49           C  
ATOM    713  O   LYS A 104     -49.065 -13.613  -4.728  1.00 49.62           O  
ATOM    714  CB  LYS A 104     -50.755 -11.056  -3.739  1.00 52.14           C  
ATOM    715  CG  LYS A 104     -51.631 -10.282  -2.752  1.00 54.84           C  
ATOM    716  CD  LYS A 104     -50.939  -8.997  -2.234  1.00 57.89           C  
ATOM    717  CE  LYS A 104     -51.732  -8.348  -1.058  1.00 57.83           C  
ATOM    718  NZ  LYS A 104     -51.162  -7.021  -0.615  1.00 58.16           N1+
ATOM    719  N   THR A 105     -50.347 -14.246  -2.991  1.00 47.69           N  
ATOM    720  CA  THR A 105     -50.486 -15.607  -3.409  1.00 46.91           C  
ATOM    721  C   THR A 105     -51.769 -15.730  -4.236  1.00 46.79           C  
ATOM    722  O   THR A 105     -52.818 -15.325  -3.775  1.00 47.02           O  
ATOM    723  CB  THR A 105     -50.555 -16.519  -2.168  1.00 46.89           C  
ATOM    724  OG1 THR A 105     -49.330 -16.426  -1.419  1.00 46.56           O  
ATOM    725  CG2 THR A 105     -50.795 -17.966  -2.567  1.00 46.88           C  
ATOM    726  N   TYR A 106     -51.684 -16.283  -5.448  1.00 46.31           N  
ATOM    727  CA  TYR A 106     -52.855 -16.457  -6.316  1.00 46.34           C  
ATOM    728  C   TYR A 106     -53.026 -17.887  -6.807  1.00 45.84           C  
ATOM    729  O   TYR A 106     -52.440 -18.257  -7.832  1.00 45.53           O  
ATOM    730  CB  TYR A 106     -52.775 -15.546  -7.533  1.00 46.63           C  
ATOM    731  CG  TYR A 106     -52.768 -14.082  -7.205  1.00 47.59           C  
ATOM    732  CD1 TYR A 106     -53.954 -13.404  -6.926  1.00 46.96           C  
ATOM    733  CD2 TYR A 106     -51.575 -13.384  -7.152  1.00 48.83           C  
ATOM    734  CE1 TYR A 106     -53.955 -12.072  -6.637  1.00 47.24           C  
ATOM    735  CE2 TYR A 106     -51.554 -12.043  -6.858  1.00 50.22           C  
ATOM    736  CZ  TYR A 106     -52.745 -11.395  -6.612  1.00 48.95           C  
ATOM    737  OH  TYR A 106     -52.693 -10.066  -6.318  1.00 49.23           O  
ATOM    738  N   PRO A 107     -53.800 -18.707  -6.060  1.00 45.69           N  
ATOM    739  CA  PRO A 107     -54.141 -20.077  -6.498  1.00 44.49           C  
ATOM    740  C   PRO A 107     -54.857 -20.077  -7.823  1.00 44.06           C  
ATOM    741  O   PRO A 107     -55.613 -19.161  -8.111  1.00 44.71           O  
ATOM    742  CB  PRO A 107     -55.089 -20.567  -5.405  1.00 44.85           C  
ATOM    743  CG  PRO A 107     -55.512 -19.301  -4.618  1.00 44.79           C  
ATOM    744  CD  PRO A 107     -54.333 -18.413  -4.704  1.00 45.31           C  
ATOM    745  N   PHE A 108     -54.608 -21.106  -8.619  1.00 43.21           N  
ATOM    746  CA  PHE A 108     -55.210 -21.297  -9.914  1.00 41.39           C  
ATOM    747  C   PHE A 108     -55.113 -22.772 -10.257  1.00 41.76           C  
ATOM    748  O   PHE A 108     -54.500 -23.538  -9.506  1.00 39.48           O  
ATOM    749  CB  PHE A 108     -54.536 -20.423 -10.976  1.00 41.35           C  
ATOM    750  CG  PHE A 108     -53.114 -20.819 -11.323  1.00 39.58           C  
ATOM    751  CD1 PHE A 108     -52.050 -20.355 -10.588  1.00 38.63           C  
ATOM    752  CD2 PHE A 108     -52.846 -21.607 -12.435  1.00 40.80           C  
ATOM    753  CE1 PHE A 108     -50.725 -20.703 -10.914  1.00 40.03           C  
ATOM    754  CE2 PHE A 108     -51.526 -21.976 -12.762  1.00 40.09           C  
ATOM    755  CZ  PHE A 108     -50.469 -21.508 -12.004  1.00 40.98           C  
ATOM    756  N   ARG A 109     -55.710 -23.158 -11.391  1.00 42.83           N  
ATOM    757  CA  ARG A 109     -55.814 -24.569 -11.770  1.00 45.19           C  
ATOM    758  C   ARG A 109     -55.252 -24.910 -13.161  1.00 45.96           C  
ATOM    759  O   ARG A 109     -54.931 -26.067 -13.431  1.00 47.22           O  
ATOM    760  CB  ARG A 109     -57.265 -25.057 -11.684  1.00 46.11           C  
ATOM    761  CG  ARG A 109     -57.818 -25.151 -10.273  1.00 48.19           C  
ATOM    762  CD  ARG A 109     -57.720 -26.544  -9.665  1.00 51.14           C  
ATOM    763  NE  ARG A 109     -58.556 -26.573  -8.465  1.00 56.25           N  
ATOM    764  CZ  ARG A 109     -58.459 -27.468  -7.490  1.00 57.32           C  
ATOM    765  NH1 ARG A 109     -57.545 -28.436  -7.556  1.00 56.95           N  
ATOM    766  NH2 ARG A 109     -59.269 -27.375  -6.444  1.00 56.76           N  
ATOM    767  N   ALA A 110     -55.131 -23.919 -14.036  1.00 45.83           N  
ATOM    768  CA  ALA A 110     -54.568 -24.121 -15.386  1.00 44.80           C  
ATOM    769  C   ALA A 110     -53.032 -24.384 -15.441  1.00 43.95           C  
ATOM    770  O   ALA A 110     -52.371 -24.482 -14.407  1.00 43.16           O  
ATOM    771  CB  ALA A 110     -54.842 -22.824 -16.220  1.00 45.27           C  
ATOM    772  N   ALA A 111     -52.478 -24.506 -16.651  1.00 43.23           N  
ATOM    773  CA  ALA A 111     -51.014 -24.584 -16.780  1.00 42.67           C  
ATOM    774  C   ALA A 111     -50.368 -23.186 -16.604  1.00 42.57           C  
ATOM    775  O   ALA A 111     -49.177 -23.044 -16.233  1.00 41.74           O  
ATOM    776  CB  ALA A 111     -50.632 -25.163 -18.109  1.00 43.03           C  
ATOM    777  N   PHE A 112     -51.162 -22.150 -16.853  1.00 41.72           N  
ATOM    778  CA  PHE A 112     -50.643 -20.815 -16.792  1.00 41.31           C  
ATOM    779  C   PHE A 112     -51.513 -20.013 -15.878  1.00 41.29           C  
ATOM    780  O   PHE A 112     -52.719 -20.082 -15.994  1.00 41.84           O  
ATOM    781  CB  PHE A 112     -50.655 -20.178 -18.166  1.00 40.76           C  
ATOM    782  CG  PHE A 112     -49.601 -20.688 -19.073  1.00 41.76           C  
ATOM    783  CD1 PHE A 112     -48.344 -20.099 -19.105  1.00 39.82           C  
ATOM    784  CD2 PHE A 112     -49.860 -21.757 -19.927  1.00 44.10           C  
ATOM    785  CE1 PHE A 112     -47.380 -20.541 -19.958  1.00 37.09           C  
ATOM    786  CE2 PHE A 112     -48.857 -22.211 -20.787  1.00 42.76           C  
ATOM    787  CZ  PHE A 112     -47.615 -21.594 -20.780  1.00 39.23           C  
ATOM    788  N   PRO A 113     -50.894 -19.222 -14.994  1.00 41.38           N  
ATOM    789  CA  PRO A 113     -51.601 -18.326 -14.098  1.00 42.21           C  
ATOM    790  C   PRO A 113     -52.604 -17.471 -14.871  1.00 42.49           C  
ATOM    791  O   PRO A 113     -52.226 -16.900 -15.897  1.00 41.85           O  
ATOM    792  CB  PRO A 113     -50.490 -17.433 -13.540  1.00 41.88           C  
ATOM    793  CG  PRO A 113     -49.270 -18.250 -13.652  1.00 41.97           C  
ATOM    794  CD  PRO A 113     -49.434 -19.128 -14.835  1.00 40.92           C  
ATOM    795  N   PRO A 114     -53.856 -17.377 -14.373  1.00 42.98           N  
ATOM    796  CA  PRO A 114     -54.940 -16.722 -15.094  1.00 43.91           C  
ATOM    797  C   PRO A 114     -54.720 -15.240 -15.036  1.00 44.12           C  
ATOM    798  O   PRO A 114     -54.211 -14.730 -14.048  1.00 44.04           O  
ATOM    799  CB  PRO A 114     -56.191 -17.112 -14.307  1.00 44.37           C  
ATOM    800  CG  PRO A 114     -55.684 -17.268 -12.869  1.00 44.73           C  
ATOM    801  CD  PRO A 114     -54.282 -17.843 -13.040  1.00 43.73           C  
ATOM    802  N   VAL A 115     -55.031 -14.568 -16.127  1.00 44.59           N  
ATOM    803  CA  VAL A 115     -54.834 -13.154 -16.189  1.00 45.34           C  
ATOM    804  C   VAL A 115     -56.214 -12.510 -16.340  1.00 46.66           C  
ATOM    805  O   VAL A 115     -56.913 -12.776 -17.312  1.00 46.66           O  
ATOM    806  CB  VAL A 115     -53.884 -12.819 -17.339  1.00 45.07           C  
ATOM    807  CG1 VAL A 115     -53.741 -11.319 -17.482  1.00 44.69           C  
ATOM    808  CG2 VAL A 115     -52.529 -13.458 -17.072  1.00 44.46           C  
ATOM    809  N   TRP A 116     -56.620 -11.707 -15.358  1.00 48.28           N  
ATOM    810  CA  TRP A 116     -57.996 -11.163 -15.345  1.00 50.14           C  
ATOM    811  C   TRP A 116     -58.153  -9.764 -15.952  1.00 49.26           C  
ATOM    812  O   TRP A 116     -59.268  -9.339 -16.291  1.00 49.92           O  
ATOM    813  CB  TRP A 116     -58.588 -11.193 -13.928  1.00 52.69           C  
ATOM    814  CG  TRP A 116     -59.083 -12.537 -13.564  1.00 55.07           C  
ATOM    815  CD1 TRP A 116     -58.404 -13.492 -12.870  1.00 57.10           C  
ATOM    816  CD2 TRP A 116     -60.353 -13.112 -13.920  1.00 58.09           C  
ATOM    817  NE1 TRP A 116     -59.173 -14.628 -12.761  1.00 58.77           N  
ATOM    818  CE2 TRP A 116     -60.379 -14.422 -13.387  1.00 59.30           C  
ATOM    819  CE3 TRP A 116     -61.477 -12.642 -14.628  1.00 57.94           C  
ATOM    820  CZ2 TRP A 116     -61.495 -15.286 -13.538  1.00 58.21           C  
ATOM    821  CZ3 TRP A 116     -62.584 -13.487 -14.773  1.00 57.73           C  
ATOM    822  CH2 TRP A 116     -62.581 -14.803 -14.227  1.00 57.53           C  
ATOM    823  N   ASN A 117     -57.056  -9.033 -16.060  1.00 47.65           N  
ATOM    824  CA  ASN A 117     -57.103  -7.772 -16.744  1.00 46.27           C  
ATOM    825  C   ASN A 117     -57.353  -8.037 -18.229  1.00 44.85           C  
ATOM    826  O   ASN A 117     -56.597  -8.745 -18.867  1.00 43.92           O  
ATOM    827  CB  ASN A 117     -55.819  -7.002 -16.511  1.00 46.28           C  
ATOM    828  CG  ASN A 117     -55.919  -5.550 -16.976  1.00 49.17           C  
ATOM    829  OD1 ASN A 117     -56.409  -5.235 -18.075  1.00 50.29           O  
ATOM    830  ND2 ASN A 117     -55.447  -4.653 -16.133  1.00 52.20           N  
ATOM    831  N   PRO A 118     -58.426  -7.464 -18.794  1.00 44.17           N  
ATOM    832  CA  PRO A 118     -58.703  -7.869 -20.178  1.00 42.98           C  
ATOM    833  C   PRO A 118     -57.567  -7.518 -21.121  1.00 42.01           C  
ATOM    834  O   PRO A 118     -57.318  -8.266 -22.072  1.00 42.67           O  
ATOM    835  CB  PRO A 118     -59.960  -7.067 -20.549  1.00 42.87           C  
ATOM    836  CG  PRO A 118     -60.520  -6.558 -19.273  1.00 43.74           C  
ATOM    837  CD  PRO A 118     -59.392  -6.459 -18.295  1.00 44.09           C  
ATOM    838  N   ILE A 119     -56.883  -6.401 -20.879  1.00 40.21           N  
ATOM    839  CA  ILE A 119     -55.810  -5.984 -21.771  1.00 38.85           C  
ATOM    840  C   ILE A 119     -54.560  -6.864 -21.539  1.00 38.73           C  
ATOM    841  O   ILE A 119     -53.874  -7.323 -22.471  1.00 38.24           O  
ATOM    842  CB  ILE A 119     -55.458  -4.488 -21.552  1.00 38.83           C  
ATOM    843  CG1 ILE A 119     -56.667  -3.561 -21.871  1.00 37.83           C  
ATOM    844  CG2 ILE A 119     -54.156  -4.107 -22.286  1.00 36.71           C  
ATOM    845  CD1 ILE A 119     -57.235  -3.610 -23.341  1.00 34.71           C  
ATOM    846  N   ALA A 120     -54.247  -7.079 -20.282  1.00 38.17           N  
ATOM    847  CA  ALA A 120     -53.139  -7.929 -19.982  1.00 38.25           C  
ATOM    848  C   ALA A 120     -53.488  -9.302 -20.560  1.00 38.54           C  
ATOM    849  O   ALA A 120     -52.658  -9.872 -21.228  1.00 40.36           O  
ATOM    850  CB  ALA A 120     -52.884  -7.969 -18.502  1.00 37.19           C  
ATOM    851  N   TYR A 121     -54.721  -9.788 -20.362  1.00 38.29           N  
ATOM    852  CA  TYR A 121     -55.183 -11.049 -20.957  1.00 37.68           C  
ATOM    853  C   TYR A 121     -54.809 -11.142 -22.407  1.00 35.95           C  
ATOM    854  O   TYR A 121     -54.187 -12.115 -22.809  1.00 34.73           O  
ATOM    855  CB  TYR A 121     -56.691 -11.305 -20.869  1.00 39.21           C  
ATOM    856  CG  TYR A 121     -56.945 -12.702 -21.405  1.00 43.30           C  
ATOM    857  CD1 TYR A 121     -57.428 -12.936 -22.731  1.00 42.95           C  
ATOM    858  CD2 TYR A 121     -56.573 -13.803 -20.641  1.00 44.19           C  
ATOM    859  CE1 TYR A 121     -57.565 -14.245 -23.225  1.00 42.91           C  
ATOM    860  CE2 TYR A 121     -56.694 -15.096 -21.124  1.00 46.63           C  
ATOM    861  CZ  TYR A 121     -57.195 -15.331 -22.393  1.00 46.17           C  
ATOM    862  OH  TYR A 121     -57.301 -16.677 -22.765  1.00 46.95           O  
ATOM    863  N   LEU A 122     -55.202 -10.150 -23.196  1.00 33.99           N  
ATOM    864  CA  LEU A 122     -54.853 -10.175 -24.618  1.00 33.14           C  
ATOM    865  C   LEU A 122     -53.345 -10.272 -24.773  1.00 32.55           C  
ATOM    866  O   LEU A 122     -52.832 -11.066 -25.566  1.00 33.16           O  
ATOM    867  CB  LEU A 122     -55.388  -8.962 -25.372  1.00 32.16           C  
ATOM    868  CG  LEU A 122     -56.881  -8.677 -25.425  1.00 32.87           C  
ATOM    869  CD1 LEU A 122     -57.122  -7.416 -26.290  1.00 28.84           C  
ATOM    870  CD2 LEU A 122     -57.621  -9.870 -25.983  1.00 32.33           C  
ATOM    871  N   ASP A 123     -52.636  -9.484 -23.985  1.00 32.09           N  
ATOM    872  CA  ASP A 123     -51.191  -9.411 -24.102  1.00 32.61           C  
ATOM    873  C   ASP A 123     -50.566 -10.804 -23.913  1.00 32.65           C  
ATOM    874  O   ASP A 123     -49.770 -11.286 -24.720  1.00 33.03           O  
ATOM    875  CB  ASP A 123     -50.650  -8.431 -23.066  1.00 31.75           C  
ATOM    876  CG  ASP A 123     -49.366  -7.716 -23.530  1.00 33.51           C  
ATOM    877  OD1 ASP A 123     -49.148  -7.506 -24.765  1.00 34.93           O  
ATOM    878  OD2 ASP A 123     -48.564  -7.360 -22.646  1.00 29.10           O  
ATOM    879  N   TYR A 124     -50.948 -11.433 -22.816  1.00 32.89           N  
ATOM    880  CA  TYR A 124     -50.465 -12.737 -22.383  1.00 32.89           C  
ATOM    881  C   TYR A 124     -50.908 -13.784 -23.420  1.00 32.02           C  
ATOM    882  O   TYR A 124     -50.108 -14.542 -23.913  1.00 33.43           O  
ATOM    883  CB  TYR A 124     -51.166 -12.952 -21.084  1.00 33.69           C  
ATOM    884  CG  TYR A 124     -50.735 -14.006 -20.155  1.00 36.13           C  
ATOM    885  CD1 TYR A 124     -51.497 -15.207 -20.055  1.00 38.65           C  
ATOM    886  CD2 TYR A 124     -49.627 -13.791 -19.264  1.00 37.54           C  
ATOM    887  CE1 TYR A 124     -51.173 -16.210 -19.132  1.00 37.52           C  
ATOM    888  CE2 TYR A 124     -49.298 -14.765 -18.319  1.00 37.00           C  
ATOM    889  CZ  TYR A 124     -50.093 -15.977 -18.249  1.00 37.15           C  
ATOM    890  OH  TYR A 124     -49.813 -16.964 -17.325  1.00 37.87           O  
ATOM    891  N   ASN A 125     -52.163 -13.805 -23.807  1.00 30.06           N  
ATOM    892  CA  ASN A 125     -52.548 -14.665 -24.903  1.00 29.24           C  
ATOM    893  C   ASN A 125     -51.644 -14.487 -26.152  1.00 29.65           C  
ATOM    894  O   ASN A 125     -51.192 -15.453 -26.768  1.00 28.97           O  
ATOM    895  CB  ASN A 125     -53.999 -14.401 -25.276  1.00 28.60           C  
ATOM    896  CG  ASN A 125     -54.537 -15.416 -26.248  1.00 29.28           C  
ATOM    897  OD1 ASN A 125     -54.624 -16.624 -25.924  1.00 30.77           O  
ATOM    898  ND2 ASN A 125     -54.925 -14.959 -27.431  1.00 21.35           N  
ATOM    899  N   ASN A 126     -51.383 -13.247 -26.535  1.00 28.86           N  
ATOM    900  CA  ASN A 126     -50.727 -13.059 -27.791  1.00 28.19           C  
ATOM    901  C   ASN A 126     -49.255 -13.418 -27.685  1.00 28.76           C  
ATOM    902  O   ASN A 126     -48.601 -13.697 -28.691  1.00 28.04           O  
ATOM    903  CB  ASN A 126     -50.917 -11.622 -28.275  1.00 27.86           C  
ATOM    904  CG  ASN A 126     -50.096 -11.321 -29.485  1.00 24.17           C  
ATOM    905  OD1 ASN A 126     -49.070 -10.675 -29.389  1.00 26.33           O  
ATOM    906  ND2 ASN A 126     -50.512 -11.816 -30.628  1.00 18.04           N  
ATOM    907  N   LEU A 127     -48.755 -13.428 -26.447  1.00 28.62           N  
ATOM    908  CA  LEU A 127     -47.375 -13.704 -26.196  1.00 27.76           C  
ATOM    909  C   LEU A 127     -47.068 -15.177 -26.477  1.00 28.08           C  
ATOM    910  O   LEU A 127     -46.245 -15.503 -27.328  1.00 27.32           O  
ATOM    911  CB  LEU A 127     -47.117 -13.393 -24.735  1.00 28.72           C  
ATOM    912  CG  LEU A 127     -45.862 -13.949 -24.054  1.00 28.35           C  
ATOM    913  CD1 LEU A 127     -44.611 -13.389 -24.708  1.00 26.40           C  
ATOM    914  CD2 LEU A 127     -45.948 -13.645 -22.567  1.00 28.09           C  
ATOM    915  N   TRP A 128     -47.750 -16.070 -25.761  1.00 28.14           N  
ATOM    916  CA  TRP A 128     -47.622 -17.515 -26.023  1.00 28.30           C  
ATOM    917  C   TRP A 128     -47.974 -17.918 -27.485  1.00 27.96           C  
ATOM    918  O   TRP A 128     -47.315 -18.749 -28.089  1.00 28.01           O  
ATOM    919  CB  TRP A 128     -48.475 -18.302 -25.035  1.00 27.46           C  
ATOM    920  CG  TRP A 128     -48.397 -17.812 -23.632  1.00 25.48           C  
ATOM    921  CD1 TRP A 128     -49.435 -17.492 -22.846  1.00 27.80           C  
ATOM    922  CD2 TRP A 128     -47.222 -17.637 -22.838  1.00 26.38           C  
ATOM    923  NE1 TRP A 128     -49.008 -17.108 -21.591  1.00 28.24           N  
ATOM    924  CE2 TRP A 128     -47.644 -17.184 -21.562  1.00 27.96           C  
ATOM    925  CE3 TRP A 128     -45.846 -17.809 -23.076  1.00 27.56           C  
ATOM    926  CZ2 TRP A 128     -46.738 -16.864 -20.524  1.00 28.67           C  
ATOM    927  CZ3 TRP A 128     -44.923 -17.498 -22.025  1.00 29.28           C  
ATOM    928  CH2 TRP A 128     -45.390 -17.026 -20.773  1.00 28.57           C  
ATOM    929  N   ARG A 129     -49.015 -17.338 -28.040  1.00 27.76           N  
ATOM    930  CA  ARG A 129     -49.388 -17.603 -29.448  1.00 27.79           C  
ATOM    931  C   ARG A 129     -48.264 -17.218 -30.422  1.00 27.69           C  
ATOM    932  O   ARG A 129     -47.946 -17.960 -31.346  1.00 27.31           O  
ATOM    933  CB  ARG A 129     -50.642 -16.812 -29.795  1.00 27.68           C  
ATOM    934  CG  ARG A 129     -51.227 -17.153 -31.136  1.00 28.27           C  
ATOM    935  CD  ARG A 129     -52.536 -16.473 -31.323  1.00 27.92           C  
ATOM    936  NE  ARG A 129     -52.391 -15.018 -31.292  1.00 30.97           N  
ATOM    937  CZ  ARG A 129     -53.400 -14.208 -30.975  1.00 31.57           C  
ATOM    938  NH1 ARG A 129     -54.582 -14.733 -30.656  1.00 28.45           N  
ATOM    939  NH2 ARG A 129     -53.223 -12.887 -30.953  1.00 30.39           N  
ATOM    940  N   THR A 130     -47.643 -16.068 -30.176  1.00 28.04           N  
ATOM    941  CA  THR A 130     -46.571 -15.510 -31.030  1.00 27.46           C  
ATOM    942  C   THR A 130     -45.273 -16.314 -30.939  1.00 28.00           C  
ATOM    943  O   THR A 130     -44.592 -16.547 -31.953  1.00 28.30           O  
ATOM    944  CB  THR A 130     -46.286 -14.083 -30.582  1.00 27.02           C  
ATOM    945  OG1 THR A 130     -47.472 -13.299 -30.753  1.00 29.14           O  
ATOM    946  CG2 THR A 130     -45.135 -13.470 -31.337  1.00 28.36           C  
ATOM    947  N   ILE A 131     -44.904 -16.669 -29.711  1.00 27.17           N  
ATOM    948  CA  ILE A 131     -43.813 -17.565 -29.478  1.00 27.44           C  
ATOM    949  C   ILE A 131     -44.039 -18.829 -30.291  1.00 27.35           C  
ATOM    950  O   ILE A 131     -43.148 -19.239 -31.049  1.00 26.27           O  
ATOM    951  CB  ILE A 131     -43.626 -17.905 -27.968  1.00 27.15           C  
ATOM    952  CG1 ILE A 131     -42.844 -16.762 -27.332  1.00 28.52           C  
ATOM    953  CG2 ILE A 131     -42.806 -19.189 -27.828  1.00 24.85           C  
ATOM    954  CD1 ILE A 131     -42.999 -16.562 -25.809  1.00 28.19           C  
ATOM    955  N   ASP A 132     -45.222 -19.430 -30.159  1.00 27.61           N  
ATOM    956  CA  ASP A 132     -45.456 -20.671 -30.901  1.00 29.21           C  
ATOM    957  C   ASP A 132     -45.474 -20.413 -32.399  1.00 30.14           C  
ATOM    958  O   ASP A 132     -44.883 -21.198 -33.161  1.00 30.41           O  
ATOM    959  CB  ASP A 132     -46.697 -21.416 -30.425  1.00 28.83           C  
ATOM    960  CG  ASP A 132     -46.536 -21.943 -28.976  1.00 30.30           C  
ATOM    961  OD1 ASP A 132     -45.413 -22.423 -28.623  1.00 25.84           O  
ATOM    962  OD2 ASP A 132     -47.525 -21.837 -28.196  1.00 29.47           O  
ATOM    963  N   ASN A 133     -46.077 -19.281 -32.803  1.00 30.30           N  
ATOM    964  CA  ASN A 133     -46.193 -18.972 -34.200  1.00 30.82           C  
ATOM    965  C   ASN A 133     -44.852 -18.686 -34.806  1.00 30.75           C  
ATOM    966  O   ASN A 133     -44.571 -19.061 -35.955  1.00 30.77           O  
ATOM    967  CB  ASN A 133     -47.177 -17.829 -34.421  1.00 31.56           C  
ATOM    968  CG  ASN A 133     -48.620 -18.284 -34.308  1.00 33.24           C  
ATOM    969  OD1 ASN A 133     -48.890 -19.480 -34.101  1.00 35.55           O  
ATOM    970  ND2 ASN A 133     -49.564 -17.331 -34.393  1.00 33.38           N  
ATOM    971  N   MET A 134     -44.008 -18.004 -34.042  1.00 30.84           N  
ATOM    972  CA  MET A 134     -42.726 -17.649 -34.581  1.00 30.88           C  
ATOM    973  C   MET A 134     -41.878 -18.896 -34.718  1.00 31.74           C  
ATOM    974  O   MET A 134     -41.043 -18.955 -35.604  1.00 32.03           O  
ATOM    975  CB  MET A 134     -42.064 -16.612 -33.741  1.00 31.07           C  
ATOM    976  CG  MET A 134     -42.549 -15.250 -34.066  1.00 31.16           C  
ATOM    977  SD  MET A 134     -41.846 -14.061 -32.916  1.00 30.29           S  
ATOM    978  CE  MET A 134     -40.218 -13.895 -33.691  1.00 28.37           C  
ATOM    979  N   GLY A 135     -42.137 -19.888 -33.858  1.00 32.34           N  
ATOM    980  CA  GLY A 135     -41.473 -21.182 -33.851  1.00 32.85           C  
ATOM    981  C   GLY A 135     -41.730 -21.974 -35.101  1.00 33.77           C  
ATOM    982  O   GLY A 135     -40.807 -22.515 -35.679  1.00 33.09           O  
ATOM    983  N   LYS A 136     -42.993 -21.999 -35.528  1.00 34.92           N  
ATOM    984  CA  LYS A 136     -43.402 -22.554 -36.808  1.00 36.83           C  
ATOM    985  C   LYS A 136     -42.460 -22.348 -38.004  1.00 37.52           C  
ATOM    986  O   LYS A 136     -42.073 -23.301 -38.670  1.00 38.89           O  
ATOM    987  CB  LYS A 136     -44.826 -22.121 -37.122  1.00 37.30           C  
ATOM    988  CG  LYS A 136     -45.897 -22.831 -36.260  1.00 39.96           C  
ATOM    989  CD  LYS A 136     -47.285 -22.348 -36.691  1.00 44.26           C  
ATOM    990  CE  LYS A 136     -48.406 -22.827 -35.773  1.00 48.72           C  
ATOM    991  NZ  LYS A 136     -49.775 -22.629 -36.457  1.00 51.56           N1+
ATOM    992  N   GLU A 137     -42.115 -21.101 -38.258  1.00 38.45           N  
ATOM    993  CA  GLU A 137     -41.055 -20.644 -39.160  1.00 39.21           C  
ATOM    994  C   GLU A 137     -39.691 -21.386 -39.096  1.00 38.80           C  
ATOM    995  O   GLU A 137     -38.954 -21.432 -40.105  1.00 38.64           O  
ATOM    996  CB  GLU A 137     -40.785 -19.208 -38.732  1.00 39.87           C  
ATOM    997  CG  GLU A 137     -40.116 -18.249 -39.711  1.00 46.04           C  
ATOM    998  CD  GLU A 137     -41.082 -17.120 -40.161  1.00 51.65           C  
ATOM    999  OE1 GLU A 137     -42.127 -16.869 -39.476  1.00 51.88           O  
ATOM   1000  OE2 GLU A 137     -40.781 -16.486 -41.199  1.00 53.13           O  
ATOM   1001  N   ILE A 138     -39.341 -21.911 -37.908  1.00 36.97           N  
ATOM   1002  CA  ILE A 138     -37.973 -22.346 -37.617  1.00 35.02           C  
ATOM   1003  C   ILE A 138     -37.835 -23.807 -37.863  1.00 34.88           C  
ATOM   1004  O   ILE A 138     -38.588 -24.586 -37.287  1.00 35.18           O  
ATOM   1005  CB  ILE A 138     -37.508 -22.050 -36.146  1.00 34.96           C  
ATOM   1006  CG1 ILE A 138     -37.632 -20.550 -35.783  1.00 33.61           C  
ATOM   1007  CG2 ILE A 138     -36.078 -22.517 -35.961  1.00 33.07           C  
ATOM   1008  CD1 ILE A 138     -37.723 -20.257 -34.271  1.00 33.61           C  
ATOM   1009  N   PRO A 139     -36.881 -24.192 -38.724  1.00 34.64           N  
ATOM   1010  CA  PRO A 139     -36.587 -25.604 -38.982  1.00 35.00           C  
ATOM   1011  C   PRO A 139     -35.962 -26.288 -37.783  1.00 35.44           C  
ATOM   1012  O   PRO A 139     -34.944 -25.851 -37.250  1.00 35.61           O  
ATOM   1013  CB  PRO A 139     -35.620 -25.566 -40.161  1.00 34.63           C  
ATOM   1014  CG  PRO A 139     -35.733 -24.143 -40.730  1.00 35.67           C  
ATOM   1015  CD  PRO A 139     -36.054 -23.301 -39.547  1.00 34.98           C  
ATOM   1016  N   THR A 140     -36.587 -27.373 -37.371  1.00 36.43           N  
ATOM   1017  CA  THR A 140     -36.210 -28.084 -36.159  1.00 37.76           C  
ATOM   1018  C   THR A 140     -34.730 -28.500 -36.140  1.00 37.44           C  
ATOM   1019  O   THR A 140     -34.063 -28.300 -35.150  1.00 37.49           O  
ATOM   1020  CB  THR A 140     -37.086 -29.295 -36.062  1.00 38.40           C  
ATOM   1021  OG1 THR A 140     -38.385 -28.950 -36.580  1.00 40.49           O  
ATOM   1022  CG2 THR A 140     -37.169 -29.814 -34.633  1.00 40.00           C  
ATOM   1023  N   ASP A 141     -34.258 -29.063 -37.257  1.00 37.59           N  
ATOM   1024  CA  ASP A 141     -32.929 -29.588 -37.456  1.00 37.49           C  
ATOM   1025  C   ASP A 141     -31.954 -28.477 -37.827  1.00 36.44           C  
ATOM   1026  O   ASP A 141     -30.743 -28.673 -37.786  1.00 36.14           O  
ATOM   1027  CB  ASP A 141     -32.908 -30.528 -38.678  1.00 38.96           C  
ATOM   1028  CG  ASP A 141     -33.777 -31.766 -38.511  1.00 44.30           C  
ATOM   1029  OD1 ASP A 141     -34.214 -32.115 -37.375  1.00 48.88           O  
ATOM   1030  OD2 ASP A 141     -34.007 -32.420 -39.555  1.00 49.52           O  
ATOM   1031  N   ALA A 142     -32.464 -27.343 -38.274  1.00 33.93           N  
ATOM   1032  CA  ALA A 142     -31.583 -26.354 -38.841  1.00 32.10           C  
ATOM   1033  C   ALA A 142     -32.100 -24.946 -38.585  1.00 31.26           C  
ATOM   1034  O   ALA A 142     -32.443 -24.201 -39.531  1.00 30.67           O  
ATOM   1035  CB  ALA A 142     -31.393 -26.624 -40.324  1.00 32.64           C  
ATOM   1036  N   PRO A 143     -32.163 -24.573 -37.299  1.00 29.93           N  
ATOM   1037  CA  PRO A 143     -32.779 -23.296 -36.980  1.00 30.30           C  
ATOM   1038  C   PRO A 143     -32.142 -22.075 -37.690  1.00 30.26           C  
ATOM   1039  O   PRO A 143     -32.818 -21.090 -37.896  1.00 30.56           O  
ATOM   1040  CB  PRO A 143     -32.649 -23.220 -35.427  1.00 30.04           C  
ATOM   1041  CG  PRO A 143     -31.615 -24.162 -35.094  1.00 27.44           C  
ATOM   1042  CD  PRO A 143     -31.705 -25.263 -36.086  1.00 29.00           C  
ATOM   1043  N   TRP A 144     -30.866 -22.152 -38.038  1.00 31.12           N  
ATOM   1044  CA  TRP A 144     -30.105 -21.035 -38.651  1.00 32.14           C  
ATOM   1045  C   TRP A 144     -30.583 -20.800 -40.107  1.00 33.68           C  
ATOM   1046  O   TRP A 144     -30.330 -19.772 -40.718  1.00 34.38           O  
ATOM   1047  CB  TRP A 144     -28.611 -21.353 -38.608  1.00 30.54           C  
ATOM   1048  CG  TRP A 144     -28.327 -22.735 -39.185  1.00 30.35           C  
ATOM   1049  CD1 TRP A 144     -28.190 -23.058 -40.515  1.00 29.69           C  
ATOM   1050  CD2 TRP A 144     -28.209 -23.979 -38.456  1.00 28.23           C  
ATOM   1051  NE1 TRP A 144     -27.998 -24.419 -40.646  1.00 28.63           N  
ATOM   1052  CE2 TRP A 144     -28.042 -25.005 -39.405  1.00 27.08           C  
ATOM   1053  CE3 TRP A 144     -28.291 -24.322 -37.096  1.00 30.46           C  
ATOM   1054  CZ2 TRP A 144     -27.890 -26.361 -39.039  1.00 27.65           C  
ATOM   1055  CZ3 TRP A 144     -28.161 -25.671 -36.725  1.00 28.75           C  
ATOM   1056  CH2 TRP A 144     -27.940 -26.670 -37.703  1.00 29.57           C  
ATOM   1057  N   GLU A 145     -31.308 -21.764 -40.644  1.00 35.87           N  
ATOM   1058  CA  GLU A 145     -31.878 -21.688 -41.977  1.00 37.31           C  
ATOM   1059  C   GLU A 145     -33.217 -20.990 -41.932  1.00 37.50           C  
ATOM   1060  O   GLU A 145     -33.836 -20.814 -42.975  1.00 37.77           O  
ATOM   1061  CB  GLU A 145     -32.110 -23.106 -42.514  1.00 36.42           C  
ATOM   1062  CG  GLU A 145     -30.860 -23.855 -42.918  1.00 39.68           C  
ATOM   1063  CD  GLU A 145     -31.128 -25.169 -43.674  1.00 40.66           C  
ATOM   1064  OE1 GLU A 145     -32.310 -25.551 -43.870  1.00 48.65           O  
ATOM   1065  OE2 GLU A 145     -30.152 -25.851 -44.060  1.00 46.35           O  
ATOM   1066  N   ALA A 146     -33.714 -20.633 -40.745  1.00 38.09           N  
ATOM   1067  CA  ALA A 146     -35.025 -19.971 -40.678  1.00 38.99           C  
ATOM   1068  C   ALA A 146     -35.021 -18.774 -41.583  1.00 39.53           C  
ATOM   1069  O   ALA A 146     -34.043 -18.075 -41.669  1.00 39.04           O  
ATOM   1070  CB  ALA A 146     -35.418 -19.544 -39.235  1.00 38.51           C  
ATOM   1071  N   GLN A 147     -36.129 -18.563 -42.275  1.00 41.66           N  
ATOM   1072  CA  GLN A 147     -36.341 -17.338 -43.022  1.00 43.36           C  
ATOM   1073  C   GLN A 147     -35.832 -16.062 -42.293  1.00 43.23           C  
ATOM   1074  O   GLN A 147     -35.033 -15.300 -42.854  1.00 43.70           O  
ATOM   1075  CB  GLN A 147     -37.813 -17.234 -43.457  1.00 44.10           C  
ATOM   1076  CG  GLN A 147     -38.172 -15.843 -43.944  1.00 48.55           C  
ATOM   1077  CD  GLN A 147     -39.497 -15.772 -44.666  1.00 56.20           C  
ATOM   1078  OE1 GLN A 147     -40.543 -16.247 -44.177  1.00 58.64           O  
ATOM   1079  NE2 GLN A 147     -39.474 -15.142 -45.839  1.00 59.25           N  
ATOM   1080  N   HIS A 148     -36.252 -15.822 -41.052  1.00 43.18           N  
ATOM   1081  CA  HIS A 148     -35.732 -14.643 -40.347  1.00 43.30           C  
ATOM   1082  C   HIS A 148     -34.492 -14.835 -39.443  1.00 42.31           C  
ATOM   1083  O   HIS A 148     -34.175 -13.953 -38.636  1.00 42.86           O  
ATOM   1084  CB  HIS A 148     -36.826 -13.989 -39.532  1.00 44.32           C  
ATOM   1085  CG  HIS A 148     -37.876 -13.326 -40.350  1.00 46.72           C  
ATOM   1086  ND1 HIS A 148     -39.116 -13.894 -40.565  1.00 47.32           N  
ATOM   1087  CD2 HIS A 148     -37.888 -12.129 -40.984  1.00 50.37           C  
ATOM   1088  CE1 HIS A 148     -39.841 -13.078 -41.310  1.00 50.34           C  
ATOM   1089  NE2 HIS A 148     -39.127 -11.994 -41.567  1.00 49.92           N  
ATOM   1090  N   ALA A 149     -33.768 -15.930 -39.621  1.00 40.95           N  
ATOM   1091  CA  ALA A 149     -32.774 -16.348 -38.673  1.00 40.67           C  
ATOM   1092  C   ALA A 149     -31.776 -15.265 -38.248  1.00 41.35           C  
ATOM   1093  O   ALA A 149     -31.494 -15.107 -37.068  1.00 40.80           O  
ATOM   1094  CB  ALA A 149     -32.067 -17.611 -39.150  1.00 39.24           C  
ATOM   1095  N   ASP A 150     -31.234 -14.515 -39.191  1.00 43.17           N  
ATOM   1096  CA  ASP A 150     -30.174 -13.583 -38.834  1.00 44.68           C  
ATOM   1097  C   ASP A 150     -30.764 -12.486 -37.967  1.00 44.16           C  
ATOM   1098  O   ASP A 150     -30.207 -12.201 -36.890  1.00 44.05           O  
ATOM   1099  CB  ASP A 150     -29.455 -13.026 -40.068  1.00 46.09           C  
ATOM   1100  CG  ASP A 150     -28.833 -14.135 -40.936  1.00 50.05           C  
ATOM   1101  OD1 ASP A 150     -27.652 -14.544 -40.694  1.00 51.77           O  
ATOM   1102  OD2 ASP A 150     -29.548 -14.595 -41.868  1.00 53.77           O  
ATOM   1103  N   LYS A 151     -31.904 -11.933 -38.410  1.00 43.36           N  
ATOM   1104  CA  LYS A 151     -32.657 -10.915 -37.660  1.00 42.99           C  
ATOM   1105  C   LYS A 151     -32.921 -11.381 -36.240  1.00 41.08           C  
ATOM   1106  O   LYS A 151     -32.461 -10.745 -35.277  1.00 40.27           O  
ATOM   1107  CB  LYS A 151     -33.988 -10.585 -38.367  1.00 44.57           C  
ATOM   1108  CG  LYS A 151     -34.893  -9.526 -37.677  1.00 44.46           C  
ATOM   1109  CD  LYS A 151     -36.234  -9.396 -38.421  1.00 45.69           C  
ATOM   1110  CE  LYS A 151     -37.158  -8.337 -37.782  1.00 50.67           C  
ATOM   1111  NZ  LYS A 151     -36.845  -6.894 -38.239  1.00 54.81           N1+
ATOM   1112  N   TRP A 152     -33.620 -12.520 -36.130  1.00 39.19           N  
ATOM   1113  CA  TRP A 152     -33.959 -13.095 -34.829  1.00 37.69           C  
ATOM   1114  C   TRP A 152     -32.771 -13.507 -33.987  1.00 37.26           C  
ATOM   1115  O   TRP A 152     -32.803 -13.338 -32.803  1.00 37.90           O  
ATOM   1116  CB  TRP A 152     -34.948 -14.249 -34.931  1.00 37.00           C  
ATOM   1117  CG  TRP A 152     -36.307 -13.913 -35.516  1.00 35.67           C  
ATOM   1118  CD1 TRP A 152     -36.796 -12.676 -35.826  1.00 34.65           C  
ATOM   1119  CD2 TRP A 152     -37.341 -14.845 -35.837  1.00 35.43           C  
ATOM   1120  NE1 TRP A 152     -38.071 -12.784 -36.357  1.00 36.80           N  
ATOM   1121  CE2 TRP A 152     -38.419 -14.110 -36.386  1.00 36.00           C  
ATOM   1122  CE3 TRP A 152     -37.443 -16.242 -35.775  1.00 35.35           C  
ATOM   1123  CZ2 TRP A 152     -39.599 -14.726 -36.815  1.00 35.29           C  
ATOM   1124  CZ3 TRP A 152     -38.600 -16.847 -36.214  1.00 34.16           C  
ATOM   1125  CH2 TRP A 152     -39.669 -16.094 -36.718  1.00 34.37           C  
ATOM   1126  N   ASP A 153     -31.726 -14.040 -34.581  1.00 37.34           N  
ATOM   1127  CA  ASP A 153     -30.581 -14.501 -33.815  1.00 37.63           C  
ATOM   1128  C   ASP A 153     -29.793 -13.341 -33.255  1.00 38.10           C  
ATOM   1129  O   ASP A 153     -28.987 -13.540 -32.332  1.00 37.64           O  
ATOM   1130  CB  ASP A 153     -29.667 -15.376 -34.683  1.00 37.38           C  
ATOM   1131  CG  ASP A 153     -28.618 -16.134 -33.867  1.00 39.24           C  
ATOM   1132  OD1 ASP A 153     -28.915 -16.514 -32.702  1.00 42.03           O  
ATOM   1133  OD2 ASP A 153     -27.477 -16.335 -34.368  1.00 36.16           O  
ATOM   1134  N   LYS A 154     -29.985 -12.145 -33.838  1.00 39.07           N  
ATOM   1135  CA  LYS A 154     -29.321 -10.911 -33.355  1.00 40.04           C  
ATOM   1136  C   LYS A 154     -30.061 -10.381 -32.154  1.00 38.92           C  
ATOM   1137  O   LYS A 154     -29.452  -9.781 -31.284  1.00 40.02           O  
ATOM   1138  CB  LYS A 154     -29.224  -9.808 -34.408  1.00 40.31           C  
ATOM   1139  CG  LYS A 154     -28.223 -10.065 -35.565  1.00 43.22           C  
ATOM   1140  CD  LYS A 154     -28.482  -9.040 -36.725  1.00 43.51           C  
ATOM   1141  CE  LYS A 154     -27.874  -9.399 -38.142  1.00 46.39           C  
ATOM   1142  NZ  LYS A 154     -26.593  -8.677 -38.537  1.00 48.82           N1+
ATOM   1143  N   MET A 155     -31.361 -10.601 -32.063  1.00 37.75           N  
ATOM   1144  CA  MET A 155     -32.029 -10.147 -30.851  1.00 38.30           C  
ATOM   1145  C   MET A 155     -31.980 -11.053 -29.639  1.00 36.69           C  
ATOM   1146  O   MET A 155     -31.924 -12.299 -29.766  1.00 36.78           O  
ATOM   1147  CB  MET A 155     -33.430  -9.561 -31.096  1.00 37.82           C  
ATOM   1148  CG  MET A 155     -34.487 -10.481 -31.524  1.00 40.57           C  
ATOM   1149  SD  MET A 155     -35.742  -9.553 -32.477  1.00 41.81           S  
ATOM   1150  CE  MET A 155     -36.623  -8.654 -31.212  1.00 36.60           C  
ATOM   1151  N   THR A 156     -31.967 -10.425 -28.465  1.00 34.92           N  
ATOM   1152  CA  THR A 156     -32.100 -11.176 -27.219  1.00 33.86           C  
ATOM   1153  C   THR A 156     -33.570 -11.446 -26.964  1.00 33.28           C  
ATOM   1154  O   THR A 156     -34.422 -10.807 -27.538  1.00 33.13           O  
ATOM   1155  CB  THR A 156     -31.547 -10.451 -26.012  1.00 33.38           C  
ATOM   1156  OG1 THR A 156     -32.390  -9.342 -25.731  1.00 33.69           O  
ATOM   1157  CG2 THR A 156     -30.090  -9.994 -26.247  1.00 30.86           C  
ATOM   1158  N   MET A 157     -33.862 -12.401 -26.094  1.00 32.92           N  
ATOM   1159  CA  MET A 157     -35.234 -12.750 -25.809  1.00 32.10           C  
ATOM   1160  C   MET A 157     -35.926 -11.636 -25.053  1.00 31.66           C  
ATOM   1161  O   MET A 157     -37.158 -11.541 -25.090  1.00 30.56           O  
ATOM   1162  CB  MET A 157     -35.327 -14.043 -25.004  1.00 31.55           C  
ATOM   1163  CG  MET A 157     -35.826 -15.237 -25.717  1.00 31.83           C  
ATOM   1164  SD  MET A 157     -37.153 -15.146 -26.923  1.00 34.65           S  
ATOM   1165  CE  MET A 157     -38.666 -15.003 -25.996  1.00 35.56           C  
ATOM   1166  N   LYS A 158     -35.141 -10.822 -24.352  1.00 32.30           N  
ATOM   1167  CA  LYS A 158     -35.671  -9.608 -23.703  1.00 32.89           C  
ATOM   1168  C   LYS A 158     -36.242  -8.600 -24.700  1.00 33.10           C  
ATOM   1169  O   LYS A 158     -37.322  -8.026 -24.493  1.00 32.13           O  
ATOM   1170  CB  LYS A 158     -34.604  -8.918 -22.841  1.00 33.22           C  
ATOM   1171  CG  LYS A 158     -35.244  -8.036 -21.800  1.00 34.51           C  
ATOM   1172  CD  LYS A 158     -34.323  -6.972 -21.303  1.00 37.98           C  
ATOM   1173  CE  LYS A 158     -34.861  -6.355 -20.006  1.00 38.52           C  
ATOM   1174  NZ  LYS A 158     -35.943  -5.437 -20.269  1.00 35.48           N1+
ATOM   1175  N   GLU A 159     -35.492  -8.400 -25.781  1.00 34.11           N  
ATOM   1176  CA  GLU A 159     -35.896  -7.567 -26.893  1.00 34.82           C  
ATOM   1177  C   GLU A 159     -37.123  -8.099 -27.594  1.00 35.16           C  
ATOM   1178  O   GLU A 159     -37.990  -7.311 -27.941  1.00 36.79           O  
ATOM   1179  CB  GLU A 159     -34.754  -7.470 -27.875  1.00 36.03           C  
ATOM   1180  CG  GLU A 159     -33.651  -6.535 -27.377  1.00 38.45           C  
ATOM   1181  CD  GLU A 159     -32.346  -6.701 -28.144  1.00 41.86           C  
ATOM   1182  OE1 GLU A 159     -32.372  -7.159 -29.308  1.00 43.17           O  
ATOM   1183  OE2 GLU A 159     -31.284  -6.364 -27.586  1.00 44.12           O  
ATOM   1184  N   LEU A 160     -37.247  -9.420 -27.788  1.00 33.66           N  
ATOM   1185  CA  LEU A 160     -38.445  -9.929 -28.397  1.00 32.53           C  
ATOM   1186  C   LEU A 160     -39.623  -9.754 -27.461  1.00 32.80           C  
ATOM   1187  O   LEU A 160     -40.700  -9.358 -27.880  1.00 32.98           O  
ATOM   1188  CB  LEU A 160     -38.284 -11.376 -28.854  1.00 32.30           C  
ATOM   1189  CG  LEU A 160     -39.450 -11.983 -29.649  1.00 31.41           C  
ATOM   1190  CD1 LEU A 160     -39.910 -11.141 -30.821  1.00 32.33           C  
ATOM   1191  CD2 LEU A 160     -39.089 -13.405 -30.156  1.00 33.06           C  
ATOM   1192  N   ILE A 161     -39.410 -10.040 -26.186  1.00 32.90           N  
ATOM   1193  CA  ILE A 161     -40.458  -9.957 -25.174  1.00 31.77           C  
ATOM   1194  C   ILE A 161     -40.990  -8.553 -25.123  1.00 32.22           C  
ATOM   1195  O   ILE A 161     -42.191  -8.329 -25.175  1.00 31.77           O  
ATOM   1196  CB  ILE A 161     -39.964 -10.435 -23.753  1.00 31.20           C  
ATOM   1197  CG1 ILE A 161     -39.735 -11.945 -23.772  1.00 29.07           C  
ATOM   1198  CG2 ILE A 161     -41.030 -10.153 -22.682  1.00 32.10           C  
ATOM   1199  CD1 ILE A 161     -38.905 -12.540 -22.646  1.00 30.17           C  
ATOM   1200  N   ASP A 162     -40.072  -7.605 -25.020  1.00 34.76           N  
ATOM   1201  CA  ASP A 162     -40.411  -6.188 -24.886  1.00 35.55           C  
ATOM   1202  C   ASP A 162     -41.054  -5.669 -26.173  1.00 37.08           C  
ATOM   1203  O   ASP A 162     -41.835  -4.721 -26.129  1.00 37.86           O  
ATOM   1204  CB  ASP A 162     -39.164  -5.387 -24.514  1.00 35.04           C  
ATOM   1205  CG  ASP A 162     -38.652  -5.719 -23.099  1.00 34.51           C  
ATOM   1206  OD1 ASP A 162     -39.284  -6.514 -22.385  1.00 33.65           O  
ATOM   1207  OD2 ASP A 162     -37.610  -5.191 -22.699  1.00 32.53           O  
ATOM   1208  N   LYS A 163     -40.748  -6.309 -27.304  1.00 38.82           N  
ATOM   1209  CA  LYS A 163     -41.334  -5.950 -28.580  1.00 39.09           C  
ATOM   1210  C   LYS A 163     -42.742  -6.490 -28.655  1.00 39.59           C  
ATOM   1211  O   LYS A 163     -43.625  -5.779 -29.093  1.00 40.34           O  
ATOM   1212  CB  LYS A 163     -40.443  -6.416 -29.745  1.00 40.44           C  
ATOM   1213  CG  LYS A 163     -40.891  -6.087 -31.206  1.00 40.92           C  
ATOM   1214  CD  LYS A 163     -41.246  -4.567 -31.400  1.00 50.83           C  
ATOM   1215  CE  LYS A 163     -41.988  -4.212 -32.749  1.00 49.81           C  
ATOM   1216  NZ  LYS A 163     -41.020  -3.539 -33.707  1.00 52.81           N1+
ATOM   1217  N   ILE A 164     -43.002  -7.712 -28.190  1.00 39.54           N  
ATOM   1218  CA  ILE A 164     -44.358  -8.234 -28.330  1.00 39.69           C  
ATOM   1219  C   ILE A 164     -45.295  -7.978 -27.166  1.00 39.52           C  
ATOM   1220  O   ILE A 164     -46.503  -8.013 -27.349  1.00 38.84           O  
ATOM   1221  CB  ILE A 164     -44.452  -9.718 -28.883  1.00 39.94           C  
ATOM   1222  CG1 ILE A 164     -44.076 -10.768 -27.863  1.00 40.14           C  
ATOM   1223  CG2 ILE A 164     -43.551  -9.888 -30.087  1.00 40.83           C  
ATOM   1224  CD1 ILE A 164     -43.271 -11.956 -28.471  1.00 43.62           C  
ATOM   1225  N   CYS A 165     -44.766  -7.717 -25.980  1.00 40.15           N  
ATOM   1226  CA  CYS A 165     -45.647  -7.460 -24.843  1.00 41.99           C  
ATOM   1227  C   CYS A 165     -45.792  -5.961 -24.555  1.00 42.79           C  
ATOM   1228  O   CYS A 165     -44.785  -5.307 -24.340  1.00 43.50           O  
ATOM   1229  CB  CYS A 165     -45.136  -8.173 -23.592  1.00 41.38           C  
ATOM   1230  SG  CYS A 165     -45.035  -9.940 -23.748  1.00 43.64           S  
ATOM   1231  N   TRP A 166     -47.023  -5.427 -24.565  1.00 44.58           N  
ATOM   1232  CA  TRP A 166     -47.275  -4.059 -24.060  1.00 44.94           C  
ATOM   1233  C   TRP A 166     -47.330  -4.009 -22.541  1.00 43.69           C  
ATOM   1234  O   TRP A 166     -46.893  -3.061 -21.957  1.00 43.64           O  
ATOM   1235  CB  TRP A 166     -48.570  -3.382 -24.584  1.00 46.42           C  
ATOM   1236  CG  TRP A 166     -48.784  -1.949 -23.907  1.00 48.20           C  
ATOM   1237  CD1 TRP A 166     -48.012  -0.814 -24.134  1.00 52.45           C  
ATOM   1238  CD2 TRP A 166     -49.766  -1.547 -22.899  1.00 50.43           C  
ATOM   1239  NE1 TRP A 166     -48.476   0.255 -23.372  1.00 53.07           N  
ATOM   1240  CE2 TRP A 166     -49.539  -0.162 -22.608  1.00 51.68           C  
ATOM   1241  CE3 TRP A 166     -50.810  -2.210 -22.228  1.00 52.46           C  
ATOM   1242  CZ2 TRP A 166     -50.319   0.568 -21.662  1.00 50.30           C  
ATOM   1243  CZ3 TRP A 166     -51.604  -1.472 -21.271  1.00 51.37           C  
ATOM   1244  CH2 TRP A 166     -51.349  -0.095 -21.022  1.00 50.48           C  
ATOM   1245  N   THR A 167     -47.910  -4.999 -21.902  1.00 42.36           N  
ATOM   1246  CA  THR A 167     -48.035  -4.927 -20.474  1.00 41.27           C  
ATOM   1247  C   THR A 167     -46.769  -5.359 -19.730  1.00 42.37           C  
ATOM   1248  O   THR A 167     -46.006  -6.186 -20.210  1.00 41.81           O  
ATOM   1249  CB  THR A 167     -49.233  -5.712 -20.022  1.00 41.09           C  
ATOM   1250  OG1 THR A 167     -48.921  -7.111 -19.986  1.00 37.18           O  
ATOM   1251  CG2 THR A 167     -50.378  -5.441 -20.982  1.00 38.03           C  
ATOM   1252  N   LYS A 168     -46.560  -4.755 -18.563  1.00 43.21           N  
ATOM   1253  CA  LYS A 168     -45.491  -5.116 -17.641  1.00 44.41           C  
ATOM   1254  C   LYS A 168     -45.747  -6.506 -17.033  1.00 43.16           C  
ATOM   1255  O   LYS A 168     -44.798  -7.231 -16.757  1.00 43.72           O  
ATOM   1256  CB  LYS A 168     -45.425  -4.053 -16.535  1.00 45.74           C  
ATOM   1257  CG  LYS A 168     -44.048  -3.472 -16.144  1.00 47.23           C  
ATOM   1258  CD  LYS A 168     -44.245  -2.148 -15.272  1.00 47.65           C  
ATOM   1259  CE  LYS A 168     -42.901  -1.526 -14.734  1.00 51.17           C  
ATOM   1260  NZ  LYS A 168     -42.011  -0.711 -15.693  1.00 53.04           N1+
ATOM   1261  N   THR A 169     -47.007  -6.891 -16.832  1.00 41.33           N  
ATOM   1262  CA  THR A 169     -47.328  -8.218 -16.277  1.00 40.48           C  
ATOM   1263  C   THR A 169     -46.773  -9.358 -17.140  1.00 39.29           C  
ATOM   1264  O   THR A 169     -46.084 -10.254 -16.626  1.00 39.06           O  
ATOM   1265  CB  THR A 169     -48.838  -8.478 -16.180  1.00 41.22           C  
ATOM   1266  OG1 THR A 169     -49.557  -7.253 -16.320  1.00 42.98           O  
ATOM   1267  CG2 THR A 169     -49.192  -9.140 -14.858  1.00 42.28           C  
ATOM   1268  N   ALA A 170     -47.092  -9.289 -18.439  1.00 37.06           N  
ATOM   1269  CA  ALA A 170     -46.739 -10.271 -19.440  1.00 35.62           C  
ATOM   1270  C   ALA A 170     -45.254 -10.316 -19.729  1.00 34.68           C  
ATOM   1271  O   ALA A 170     -44.705 -11.372 -19.865  1.00 34.43           O  
ATOM   1272  CB  ALA A 170     -47.576 -10.067 -20.754  1.00 34.21           C  
ATOM   1273  N   ARG A 171     -44.596  -9.176 -19.813  1.00 35.57           N  
ATOM   1274  CA  ARG A 171     -43.110  -9.161 -19.820  1.00 35.86           C  
ATOM   1275  C   ARG A 171     -42.469  -9.792 -18.592  1.00 35.68           C  
ATOM   1276  O   ARG A 171     -41.530 -10.547 -18.729  1.00 35.44           O  
ATOM   1277  CB  ARG A 171     -42.561  -7.751 -19.896  1.00 36.07           C  
ATOM   1278  CG  ARG A 171     -42.717  -7.093 -21.188  1.00 36.29           C  
ATOM   1279  CD  ARG A 171     -42.676  -5.650 -20.907  1.00 42.13           C  
ATOM   1280  NE  ARG A 171     -42.218  -4.893 -22.041  1.00 47.92           N  
ATOM   1281  CZ  ARG A 171     -42.593  -3.646 -22.297  1.00 51.05           C  
ATOM   1282  NH1 ARG A 171     -43.464  -3.027 -21.483  1.00 51.94           N  
ATOM   1283  NH2 ARG A 171     -42.115  -3.034 -23.382  1.00 49.49           N  
ATOM   1284  N   ARG A 172     -42.944  -9.472 -17.393  1.00 36.00           N  
ATOM   1285  CA  ARG A 172     -42.364 -10.106 -16.200  1.00 37.23           C  
ATOM   1286  C   ARG A 172     -42.576 -11.606 -16.239  1.00 36.39           C  
ATOM   1287  O   ARG A 172     -41.666 -12.346 -15.912  1.00 36.73           O  
ATOM   1288  CB  ARG A 172     -42.899  -9.507 -14.882  1.00 38.20           C  
ATOM   1289  CG  ARG A 172     -42.037  -8.281 -14.342  1.00 44.73           C  
ATOM   1290  CD  ARG A 172     -42.313  -6.986 -15.121  1.00 50.46           C  
ATOM   1291  NE  ARG A 172     -42.139  -5.733 -14.353  1.00 58.19           N  
ATOM   1292  CZ  ARG A 172     -42.998  -5.234 -13.442  1.00 60.51           C  
ATOM   1293  NH1 ARG A 172     -44.119  -5.879 -13.087  1.00 62.88           N  
ATOM   1294  NH2 ARG A 172     -42.723  -4.079 -12.858  1.00 60.82           N  
ATOM   1295  N   PHE A 173     -43.769 -12.047 -16.645  1.00 34.89           N  
ATOM   1296  CA  PHE A 173     -44.014 -13.464 -16.758  1.00 34.02           C  
ATOM   1297  C   PHE A 173     -43.112 -14.087 -17.829  1.00 33.62           C  
ATOM   1298  O   PHE A 173     -42.459 -15.114 -17.593  1.00 33.91           O  
ATOM   1299  CB  PHE A 173     -45.492 -13.781 -17.027  1.00 34.45           C  
ATOM   1300  CG  PHE A 173     -45.832 -15.192 -16.721  1.00 33.83           C  
ATOM   1301  CD1 PHE A 173     -46.129 -15.571 -15.433  1.00 37.03           C  
ATOM   1302  CD2 PHE A 173     -45.739 -16.172 -17.703  1.00 37.39           C  
ATOM   1303  CE1 PHE A 173     -46.375 -16.916 -15.115  1.00 38.32           C  
ATOM   1304  CE2 PHE A 173     -45.983 -17.524 -17.421  1.00 37.59           C  
ATOM   1305  CZ  PHE A 173     -46.309 -17.891 -16.123  1.00 37.76           C  
ATOM   1306  N   ALA A 174     -43.055 -13.463 -18.997  1.00 32.54           N  
ATOM   1307  CA  ALA A 174     -42.195 -13.952 -20.048  1.00 31.99           C  
ATOM   1308  C   ALA A 174     -40.750 -14.135 -19.538  1.00 31.17           C  
ATOM   1309  O   ALA A 174     -40.185 -15.202 -19.698  1.00 31.66           O  
ATOM   1310  CB  ALA A 174     -42.219 -13.022 -21.223  1.00 31.54           C  
ATOM   1311  N   TYR A 175     -40.174 -13.111 -18.918  1.00 29.27           N  
ATOM   1312  CA  TYR A 175     -38.804 -13.186 -18.415  1.00 28.36           C  
ATOM   1313  C   TYR A 175     -38.608 -14.419 -17.542  1.00 27.69           C  
ATOM   1314  O   TYR A 175     -37.645 -15.196 -17.735  1.00 26.48           O  
ATOM   1315  CB  TYR A 175     -38.478 -11.977 -17.565  1.00 28.31           C  
ATOM   1316  CG  TYR A 175     -38.499 -10.637 -18.249  1.00 29.56           C  
ATOM   1317  CD1 TYR A 175     -38.476 -10.511 -19.660  1.00 28.06           C  
ATOM   1318  CD2 TYR A 175     -38.482  -9.473 -17.475  1.00 31.42           C  
ATOM   1319  CE1 TYR A 175     -38.471  -9.277 -20.259  1.00 29.20           C  
ATOM   1320  CE2 TYR A 175     -38.523  -8.210 -18.060  1.00 31.88           C  
ATOM   1321  CZ  TYR A 175     -38.523  -8.116 -19.452  1.00 30.93           C  
ATOM   1322  OH  TYR A 175     -38.523  -6.844 -19.997  1.00 31.50           O  
ATOM   1323  N   LEU A 176     -39.543 -14.566 -16.589  1.00 26.10           N  
ATOM   1324  CA  LEU A 176     -39.655 -15.719 -15.727  1.00 26.02           C  
ATOM   1325  C   LEU A 176     -39.700 -17.038 -16.498  1.00 25.47           C  
ATOM   1326  O   LEU A 176     -38.902 -17.925 -16.231  1.00 26.01           O  
ATOM   1327  CB  LEU A 176     -40.893 -15.590 -14.829  1.00 25.97           C  
ATOM   1328  CG  LEU A 176     -41.005 -16.754 -13.812  1.00 27.14           C  
ATOM   1329  CD1 LEU A 176     -39.780 -16.797 -12.921  1.00 25.20           C  
ATOM   1330  CD2 LEU A 176     -42.306 -16.673 -12.972  1.00 26.64           C  
ATOM   1331  N   PHE A 177     -40.635 -17.138 -17.458  1.00 24.77           N  
ATOM   1332  CA  PHE A 177     -40.760 -18.259 -18.384  1.00 23.67           C  
ATOM   1333  C   PHE A 177     -39.411 -18.581 -19.042  1.00 23.29           C  
ATOM   1334  O   PHE A 177     -38.991 -19.746 -19.113  1.00 23.56           O  
ATOM   1335  CB  PHE A 177     -41.834 -17.913 -19.430  1.00 23.66           C  
ATOM   1336  CG  PHE A 177     -42.104 -19.019 -20.446  1.00 24.47           C  
ATOM   1337  CD1 PHE A 177     -43.065 -19.984 -20.202  1.00 20.13           C  
ATOM   1338  CD2 PHE A 177     -41.412 -19.063 -21.660  1.00 24.81           C  
ATOM   1339  CE1 PHE A 177     -43.335 -20.985 -21.116  1.00 19.41           C  
ATOM   1340  CE2 PHE A 177     -41.671 -20.073 -22.578  1.00 24.51           C  
ATOM   1341  CZ  PHE A 177     -42.640 -21.050 -22.284  1.00 23.58           C  
ATOM   1342  N   VAL A 178     -38.699 -17.553 -19.479  1.00 22.89           N  
ATOM   1343  CA  VAL A 178     -37.385 -17.775 -19.984  1.00 23.04           C  
ATOM   1344  C   VAL A 178     -36.515 -18.378 -18.879  1.00 24.89           C  
ATOM   1345  O   VAL A 178     -35.921 -19.450 -19.114  1.00 25.53           O  
ATOM   1346  CB  VAL A 178     -36.767 -16.525 -20.633  1.00 23.23           C  
ATOM   1347  CG1 VAL A 178     -35.261 -16.718 -20.856  1.00 19.37           C  
ATOM   1348  CG2 VAL A 178     -37.451 -16.246 -21.897  1.00 22.35           C  
ATOM   1349  N   ASN A 179     -36.478 -17.756 -17.678  1.00 25.41           N  
ATOM   1350  CA  ASN A 179     -35.673 -18.302 -16.549  1.00 25.97           C  
ATOM   1351  C   ASN A 179     -35.934 -19.779 -16.281  1.00 26.48           C  
ATOM   1352  O   ASN A 179     -35.006 -20.552 -16.060  1.00 25.04           O  
ATOM   1353  CB  ASN A 179     -35.960 -17.595 -15.228  1.00 26.53           C  
ATOM   1354  CG  ASN A 179     -35.462 -16.178 -15.183  1.00 27.62           C  
ATOM   1355  OD1 ASN A 179     -36.074 -15.330 -14.530  1.00 28.96           O  
ATOM   1356  ND2 ASN A 179     -34.339 -15.913 -15.838  1.00 27.78           N  
ATOM   1357  N   ILE A 180     -37.215 -20.141 -16.309  1.00 27.25           N  
ATOM   1358  CA  ILE A 180     -37.648 -21.450 -15.891  1.00 27.77           C  
ATOM   1359  C   ILE A 180     -37.234 -22.524 -16.897  1.00 27.65           C  
ATOM   1360  O   ILE A 180     -36.904 -23.643 -16.509  1.00 28.30           O  
ATOM   1361  CB  ILE A 180     -39.183 -21.469 -15.617  1.00 27.81           C  
ATOM   1362  CG1 ILE A 180     -39.472 -20.724 -14.281  1.00 29.43           C  
ATOM   1363  CG2 ILE A 180     -39.701 -22.919 -15.512  1.00 26.33           C  
ATOM   1364  CD1 ILE A 180     -40.978 -20.433 -13.981  1.00 28.11           C  
ATOM   1365  N   ASN A 181     -37.214 -22.155 -18.175  1.00 26.65           N  
ATOM   1366  CA  ASN A 181     -36.968 -23.090 -19.268  1.00 24.62           C  
ATOM   1367  C   ASN A 181     -35.529 -23.186 -19.698  1.00 23.88           C  
ATOM   1368  O   ASN A 181     -35.136 -24.212 -20.237  1.00 23.96           O  
ATOM   1369  CB  ASN A 181     -37.770 -22.669 -20.486  1.00 24.32           C  
ATOM   1370  CG  ASN A 181     -39.184 -23.019 -20.346  1.00 25.89           C  
ATOM   1371  OD1 ASN A 181     -39.523 -24.191 -20.137  1.00 25.44           O  
ATOM   1372  ND2 ASN A 181     -40.051 -22.010 -20.410  1.00 28.01           N  
ATOM   1373  N   VAL A 182     -34.737 -22.132 -19.530  1.00 21.96           N  
ATOM   1374  CA  VAL A 182     -33.358 -22.242 -20.030  1.00 21.78           C  
ATOM   1375  C   VAL A 182     -32.343 -21.730 -19.040  1.00 22.18           C  
ATOM   1376  O   VAL A 182     -31.148 -21.617 -19.373  1.00 20.88           O  
ATOM   1377  CB  VAL A 182     -33.123 -21.490 -21.390  1.00 22.34           C  
ATOM   1378  CG1 VAL A 182     -33.883 -22.237 -22.605  1.00 20.74           C  
ATOM   1379  CG2 VAL A 182     -33.479 -19.995 -21.255  1.00 17.95           C  
ATOM   1380  N   THR A 183     -32.861 -21.397 -17.848  1.00 23.14           N  
ATOM   1381  CA  THR A 183     -32.102 -21.089 -16.636  1.00 23.48           C  
ATOM   1382  C   THR A 183     -31.081 -20.026 -16.847  1.00 24.47           C  
ATOM   1383  O   THR A 183     -29.959 -20.074 -16.342  1.00 25.15           O  
ATOM   1384  CB  THR A 183     -31.513 -22.334 -15.966  1.00 22.92           C  
ATOM   1385  OG1 THR A 183     -30.485 -22.896 -16.772  1.00 24.27           O  
ATOM   1386  CG2 THR A 183     -32.584 -23.356 -15.747  1.00 22.45           C  
ATOM   1387  N   SER A 184     -31.523 -19.028 -17.588  1.00 25.19           N  
ATOM   1388  CA  SER A 184     -30.764 -17.837 -17.812  1.00 26.54           C  
ATOM   1389  C   SER A 184     -31.726 -16.724 -18.062  1.00 26.14           C  
ATOM   1390  O   SER A 184     -32.917 -16.955 -18.148  1.00 25.47           O  
ATOM   1391  CB  SER A 184     -29.733 -17.967 -18.955  1.00 26.62           C  
ATOM   1392  OG  SER A 184     -30.132 -18.941 -19.879  1.00 32.14           O  
ATOM   1393  N   GLU A 185     -31.165 -15.517 -18.114  1.00 27.35           N  
ATOM   1394  CA  GLU A 185     -31.878 -14.260 -18.227  1.00 27.29           C  
ATOM   1395  C   GLU A 185     -32.192 -14.008 -19.683  1.00 27.43           C  
ATOM   1396  O   GLU A 185     -31.373 -14.275 -20.570  1.00 28.36           O  
ATOM   1397  CB  GLU A 185     -30.983 -13.149 -17.650  1.00 28.00           C  
ATOM   1398  CG  GLU A 185     -30.638 -13.385 -16.128  1.00 31.13           C  
ATOM   1399  CD  GLU A 185     -31.902 -13.694 -15.230  1.00 34.57           C  
ATOM   1400  OE1 GLU A 185     -33.077 -13.610 -15.688  1.00 37.32           O  
ATOM   1401  OE2 GLU A 185     -31.729 -14.006 -14.031  1.00 38.31           O  
ATOM   1402  N   PRO A 186     -33.380 -13.500 -19.945  1.00 27.38           N  
ATOM   1403  CA  PRO A 186     -33.772 -13.136 -21.297  1.00 27.63           C  
ATOM   1404  C   PRO A 186     -32.718 -12.358 -22.059  1.00 28.86           C  
ATOM   1405  O   PRO A 186     -32.594 -12.562 -23.249  1.00 29.63           O  
ATOM   1406  CB  PRO A 186     -34.995 -12.232 -21.065  1.00 26.79           C  
ATOM   1407  CG  PRO A 186     -35.579 -12.760 -19.788  1.00 24.78           C  
ATOM   1408  CD  PRO A 186     -34.431 -13.206 -18.955  1.00 26.13           C  
ATOM   1409  N   HIS A 187     -32.023 -11.423 -21.406  1.00 30.32           N  
ATOM   1410  CA  HIS A 187     -31.010 -10.602 -22.067  1.00 31.99           C  
ATOM   1411  C   HIS A 187     -29.762 -11.413 -22.499  1.00 31.96           C  
ATOM   1412  O   HIS A 187     -28.910 -10.917 -23.216  1.00 33.35           O  
ATOM   1413  CB  HIS A 187     -30.641  -9.384 -21.180  1.00 33.09           C  
ATOM   1414  CG  HIS A 187     -29.527  -9.632 -20.182  1.00 35.28           C  
ATOM   1415  ND1 HIS A 187     -29.761  -9.907 -18.839  1.00 35.78           N  
ATOM   1416  CD2 HIS A 187     -28.177  -9.602 -20.330  1.00 37.03           C  
ATOM   1417  CE1 HIS A 187     -28.604 -10.059 -18.216  1.00 37.22           C  
ATOM   1418  NE2 HIS A 187     -27.627  -9.900 -19.100  1.00 38.01           N  
ATOM   1419  N   GLU A 188     -29.674 -12.671 -22.089  1.00 32.11           N  
ATOM   1420  CA  GLU A 188     -28.478 -13.478 -22.315  1.00 31.84           C  
ATOM   1421  C   GLU A 188     -28.594 -14.375 -23.534  1.00 30.84           C  
ATOM   1422  O   GLU A 188     -27.598 -14.809 -24.108  1.00 30.49           O  
ATOM   1423  CB  GLU A 188     -28.212 -14.332 -21.079  1.00 31.57           C  
ATOM   1424  CG  GLU A 188     -27.800 -13.475 -19.947  1.00 33.68           C  
ATOM   1425  CD  GLU A 188     -27.407 -14.267 -18.753  1.00 38.54           C  
ATOM   1426  OE1 GLU A 188     -28.284 -14.907 -18.122  1.00 37.85           O  
ATOM   1427  OE2 GLU A 188     -26.194 -14.220 -18.426  1.00 44.60           O  
ATOM   1428  N   VAL A 189     -29.826 -14.659 -23.917  1.00 30.02           N  
ATOM   1429  CA  VAL A 189     -30.080 -15.764 -24.850  1.00 27.95           C  
ATOM   1430  C   VAL A 189     -30.616 -15.203 -26.138  1.00 27.33           C  
ATOM   1431  O   VAL A 189     -31.295 -14.174 -26.136  1.00 25.35           O  
ATOM   1432  CB  VAL A 189     -31.047 -16.798 -24.225  1.00 27.90           C  
ATOM   1433  CG1 VAL A 189     -30.563 -17.140 -22.782  1.00 25.93           C  
ATOM   1434  CG2 VAL A 189     -32.461 -16.288 -24.171  1.00 25.34           C  
ATOM   1435  N   SER A 190     -30.228 -15.846 -27.233  1.00 27.10           N  
ATOM   1436  CA  SER A 190     -30.746 -15.512 -28.554  1.00 27.17           C  
ATOM   1437  C   SER A 190     -32.231 -15.831 -28.654  1.00 27.22           C  
ATOM   1438  O   SER A 190     -32.650 -16.943 -28.280  1.00 28.53           O  
ATOM   1439  CB  SER A 190     -29.920 -16.216 -29.655  1.00 26.69           C  
ATOM   1440  OG  SER A 190     -30.705 -16.488 -30.779  1.00 26.65           O  
ATOM   1441  N   ALA A 191     -33.015 -14.851 -29.142  1.00 26.60           N  
ATOM   1442  CA  ALA A 191     -34.428 -15.046 -29.460  1.00 26.19           C  
ATOM   1443  C   ALA A 191     -34.688 -16.167 -30.486  1.00 26.11           C  
ATOM   1444  O   ALA A 191     -35.613 -16.962 -30.303  1.00 25.74           O  
ATOM   1445  CB  ALA A 191     -35.080 -13.750 -29.882  1.00 26.54           C  
ATOM   1446  N   LEU A 192     -33.851 -16.236 -31.529  1.00 25.96           N  
ATOM   1447  CA  LEU A 192     -33.882 -17.326 -32.495  1.00 25.39           C  
ATOM   1448  C   LEU A 192     -33.707 -18.681 -31.798  1.00 25.24           C  
ATOM   1449  O   LEU A 192     -34.555 -19.562 -31.931  1.00 25.36           O  
ATOM   1450  CB  LEU A 192     -32.807 -17.164 -33.587  1.00 25.12           C  
ATOM   1451  CG  LEU A 192     -32.692 -18.426 -34.503  1.00 24.24           C  
ATOM   1452  CD1 LEU A 192     -33.996 -18.651 -35.291  1.00 25.99           C  
ATOM   1453  CD2 LEU A 192     -31.566 -18.325 -35.466  1.00 19.76           C  
ATOM   1454  N   TRP A 193     -32.612 -18.846 -31.051  1.00 25.62           N  
ATOM   1455  CA  TRP A 193     -32.424 -20.089 -30.293  1.00 25.06           C  
ATOM   1456  C   TRP A 193     -33.577 -20.418 -29.326  1.00 24.12           C  
ATOM   1457  O   TRP A 193     -34.046 -21.549 -29.257  1.00 24.45           O  
ATOM   1458  CB  TRP A 193     -31.124 -20.037 -29.525  1.00 25.59           C  
ATOM   1459  CG  TRP A 193     -31.001 -21.247 -28.654  1.00 27.74           C  
ATOM   1460  CD1 TRP A 193     -30.734 -22.527 -29.048  1.00 26.93           C  
ATOM   1461  CD2 TRP A 193     -31.144 -21.286 -27.239  1.00 27.44           C  
ATOM   1462  NE1 TRP A 193     -30.697 -23.359 -27.958  1.00 25.42           N  
ATOM   1463  CE2 TRP A 193     -30.946 -22.631 -26.836  1.00 25.80           C  
ATOM   1464  CE3 TRP A 193     -31.384 -20.310 -26.264  1.00 27.07           C  
ATOM   1465  CZ2 TRP A 193     -30.988 -23.025 -25.516  1.00 23.88           C  
ATOM   1466  CZ3 TRP A 193     -31.443 -20.707 -24.951  1.00 25.94           C  
ATOM   1467  CH2 TRP A 193     -31.249 -22.054 -24.597  1.00 26.32           C  
ATOM   1468  N   PHE A 194     -34.062 -19.426 -28.605  1.00 23.44           N  
ATOM   1469  CA  PHE A 194     -35.160 -19.688 -27.704  1.00 24.10           C  
ATOM   1470  C   PHE A 194     -36.474 -20.081 -28.413  1.00 24.18           C  
ATOM   1471  O   PHE A 194     -37.184 -20.995 -27.964  1.00 23.03           O  
ATOM   1472  CB  PHE A 194     -35.417 -18.507 -26.790  1.00 23.59           C  
ATOM   1473  CG  PHE A 194     -36.335 -18.832 -25.640  1.00 25.11           C  
ATOM   1474  CD1 PHE A 194     -35.814 -19.408 -24.456  1.00 26.09           C  
ATOM   1475  CD2 PHE A 194     -37.697 -18.547 -25.724  1.00 20.66           C  
ATOM   1476  CE1 PHE A 194     -36.654 -19.721 -23.383  1.00 25.24           C  
ATOM   1477  CE2 PHE A 194     -38.527 -18.868 -24.713  1.00 23.19           C  
ATOM   1478  CZ  PHE A 194     -38.004 -19.445 -23.486  1.00 25.43           C  
ATOM   1479  N   LEU A 195     -36.827 -19.388 -29.496  1.00 24.28           N  
ATOM   1480  CA  LEU A 195     -38.030 -19.803 -30.209  1.00 23.62           C  
ATOM   1481  C   LEU A 195     -37.909 -21.286 -30.654  1.00 23.39           C  
ATOM   1482  O   LEU A 195     -38.831 -22.071 -30.483  1.00 25.38           O  
ATOM   1483  CB  LEU A 195     -38.321 -18.866 -31.365  1.00 23.35           C  
ATOM   1484  CG  LEU A 195     -38.449 -17.428 -30.840  1.00 23.89           C  
ATOM   1485  CD1 LEU A 195     -38.153 -16.421 -31.927  1.00 18.68           C  
ATOM   1486  CD2 LEU A 195     -39.810 -17.175 -30.134  1.00 23.15           C  
ATOM   1487  N   TRP A 196     -36.755 -21.657 -31.174  1.00 22.51           N  
ATOM   1488  CA  TRP A 196     -36.481 -22.998 -31.580  1.00 21.88           C  
ATOM   1489  C   TRP A 196     -36.548 -23.923 -30.385  1.00 22.58           C  
ATOM   1490  O   TRP A 196     -37.266 -24.922 -30.406  1.00 22.02           O  
ATOM   1491  CB  TRP A 196     -35.072 -23.072 -32.156  1.00 20.76           C  
ATOM   1492  CG  TRP A 196     -34.668 -24.495 -32.369  1.00 19.61           C  
ATOM   1493  CD1 TRP A 196     -35.030 -25.307 -33.420  1.00 18.81           C  
ATOM   1494  CD2 TRP A 196     -33.882 -25.310 -31.476  1.00 20.54           C  
ATOM   1495  NE1 TRP A 196     -34.491 -26.568 -33.238  1.00 22.19           N  
ATOM   1496  CE2 TRP A 196     -33.766 -26.583 -32.069  1.00 21.78           C  
ATOM   1497  CE3 TRP A 196     -33.264 -25.082 -30.221  1.00 22.40           C  
ATOM   1498  CZ2 TRP A 196     -33.065 -27.611 -31.465  1.00 22.41           C  
ATOM   1499  CZ3 TRP A 196     -32.560 -26.085 -29.627  1.00 18.67           C  
ATOM   1500  CH2 TRP A 196     -32.452 -27.345 -30.257  1.00 21.06           C  
ATOM   1501  N   TYR A 197     -35.791 -23.582 -29.327  1.00 24.39           N  
ATOM   1502  CA  TYR A 197     -35.829 -24.366 -28.085  1.00 24.45           C  
ATOM   1503  C   TYR A 197     -37.240 -24.633 -27.665  1.00 25.16           C  
ATOM   1504  O   TYR A 197     -37.576 -25.789 -27.347  1.00 26.97           O  
ATOM   1505  CB  TYR A 197     -35.083 -23.698 -26.943  1.00 24.48           C  
ATOM   1506  CG  TYR A 197     -34.817 -24.631 -25.800  1.00 22.30           C  
ATOM   1507  CD1 TYR A 197     -33.615 -25.382 -25.755  1.00 23.31           C  
ATOM   1508  CD2 TYR A 197     -35.737 -24.762 -24.756  1.00 20.49           C  
ATOM   1509  CE1 TYR A 197     -33.351 -26.226 -24.729  1.00 20.88           C  
ATOM   1510  CE2 TYR A 197     -35.475 -25.630 -23.682  1.00 19.86           C  
ATOM   1511  CZ  TYR A 197     -34.305 -26.349 -23.675  1.00 22.31           C  
ATOM   1512  OH  TYR A 197     -34.049 -27.200 -22.625  1.00 23.83           O  
ATOM   1513  N   VAL A 198     -38.087 -23.612 -27.641  1.00 23.94           N  
ATOM   1514  CA  VAL A 198     -39.439 -23.900 -27.264  1.00 23.86           C  
ATOM   1515  C   VAL A 198     -40.183 -24.758 -28.328  1.00 24.53           C  
ATOM   1516  O   VAL A 198     -40.955 -25.644 -27.992  1.00 22.14           O  
ATOM   1517  CB  VAL A 198     -40.193 -22.606 -27.005  1.00 25.06           C  
ATOM   1518  CG1 VAL A 198     -41.727 -22.855 -26.932  1.00 22.16           C  
ATOM   1519  CG2 VAL A 198     -39.627 -21.910 -25.817  1.00 22.67           C  
ATOM   1520  N   LYS A 199     -39.963 -24.474 -29.617  1.00 26.21           N  
ATOM   1521  CA  LYS A 199     -40.652 -25.242 -30.682  1.00 26.74           C  
ATOM   1522  C   LYS A 199     -40.316 -26.737 -30.581  1.00 27.23           C  
ATOM   1523  O   LYS A 199     -41.203 -27.612 -30.683  1.00 28.18           O  
ATOM   1524  CB  LYS A 199     -40.236 -24.743 -32.034  1.00 26.81           C  
ATOM   1525  CG  LYS A 199     -40.748 -25.624 -33.149  1.00 27.21           C  
ATOM   1526  CD  LYS A 199     -39.778 -25.522 -34.283  1.00 30.85           C  
ATOM   1527  CE  LYS A 199     -40.182 -26.350 -35.469  1.00 31.01           C  
ATOM   1528  NZ  LYS A 199     -40.945 -25.526 -36.390  1.00 33.72           N1+
ATOM   1529  N   GLN A 200     -39.041 -27.017 -30.321  1.00 26.36           N  
ATOM   1530  CA  GLN A 200     -38.523 -28.403 -30.293  1.00 26.36           C  
ATOM   1531  C   GLN A 200     -38.877 -29.178 -29.009  1.00 26.19           C  
ATOM   1532  O   GLN A 200     -38.608 -30.372 -28.876  1.00 26.44           O  
ATOM   1533  CB  GLN A 200     -37.038 -28.380 -30.565  1.00 25.49           C  
ATOM   1534  CG  GLN A 200     -36.272 -27.636 -29.530  1.00 26.49           C  
ATOM   1535  CD  GLN A 200     -35.648 -28.563 -28.556  1.00 29.16           C  
ATOM   1536  OE1 GLN A 200     -35.255 -29.676 -28.934  1.00 28.57           O  
ATOM   1537  NE2 GLN A 200     -35.525 -28.129 -27.285  1.00 29.02           N  
ATOM   1538  N   CYS A 201     -39.516 -28.504 -28.074  1.00 25.93           N  
ATOM   1539  CA  CYS A 201     -40.110 -29.190 -26.979  1.00 25.97           C  
ATOM   1540  C   CYS A 201     -41.603 -29.274 -27.157  1.00 26.88           C  
ATOM   1541  O   CYS A 201     -42.315 -29.646 -26.239  1.00 27.48           O  
ATOM   1542  CB  CYS A 201     -39.796 -28.493 -25.681  1.00 25.95           C  
ATOM   1543  SG  CYS A 201     -38.101 -28.595 -25.211  1.00 26.49           S  
ATOM   1544  N   GLY A 202     -42.118 -28.938 -28.331  1.00 27.79           N  
ATOM   1545  CA  GLY A 202     -43.565 -29.063 -28.500  1.00 27.05           C  
ATOM   1546  C   GLY A 202     -44.395 -27.794 -28.369  1.00 26.88           C  
ATOM   1547  O   GLY A 202     -45.644 -27.823 -28.434  1.00 26.14           O  
ATOM   1548  N   GLY A 203     -43.736 -26.672 -28.203  1.00 26.97           N  
ATOM   1549  CA  GLY A 203     -44.495 -25.435 -28.000  1.00 26.82           C  
ATOM   1550  C   GLY A 203     -44.620 -25.070 -26.512  1.00 26.91           C  
ATOM   1551  O   GLY A 203     -44.199 -25.853 -25.647  1.00 26.36           O  
ATOM   1552  N   THR A 204     -45.175 -23.869 -26.253  1.00 26.69           N  
ATOM   1553  CA  THR A 204     -45.335 -23.257 -24.928  1.00 26.22           C  
ATOM   1554  C   THR A 204     -46.157 -24.040 -23.899  1.00 26.97           C  
ATOM   1555  O   THR A 204     -45.772 -24.135 -22.707  1.00 27.17           O  
ATOM   1556  CB  THR A 204     -45.875 -21.802 -25.015  1.00 26.10           C  
ATOM   1557  OG1 THR A 204     -47.231 -21.759 -25.510  1.00 25.85           O  
ATOM   1558  CG2 THR A 204     -44.986 -20.930 -25.924  1.00 26.46           C  
ATOM   1559  N   THR A 205     -47.285 -24.602 -24.327  1.00 26.82           N  
ATOM   1560  CA  THR A 205     -48.116 -25.360 -23.407  1.00 26.79           C  
ATOM   1561  C   THR A 205     -47.372 -26.643 -23.051  1.00 27.28           C  
ATOM   1562  O   THR A 205     -47.184 -26.941 -21.889  1.00 28.09           O  
ATOM   1563  CB  THR A 205     -49.519 -25.627 -23.988  1.00 27.27           C  
ATOM   1564  OG1 THR A 205     -50.226 -24.376 -24.115  1.00 30.05           O  
ATOM   1565  CG2 THR A 205     -50.367 -26.615 -23.100  1.00 24.93           C  
ATOM   1566  N   ARG A 206     -46.937 -27.400 -24.046  1.00 26.54           N  
ATOM   1567  CA  ARG A 206     -46.194 -28.599 -23.773  1.00 25.37           C  
ATOM   1568  C   ARG A 206     -44.980 -28.426 -22.855  1.00 24.89           C  
ATOM   1569  O   ARG A 206     -44.744 -29.253 -21.995  1.00 25.81           O  
ATOM   1570  CB  ARG A 206     -45.737 -29.233 -25.057  1.00 25.04           C  
ATOM   1571  CG  ARG A 206     -45.115 -30.607 -24.800  1.00 25.07           C  
ATOM   1572  CD  ARG A 206     -46.175 -31.636 -24.572  1.00 25.90           C  
ATOM   1573  NE  ARG A 206     -46.909 -31.920 -25.827  1.00 28.90           N  
ATOM   1574  CZ  ARG A 206     -48.020 -32.662 -25.914  1.00 26.27           C  
ATOM   1575  NH1 ARG A 206     -48.594 -33.142 -24.817  1.00 25.26           N  
ATOM   1576  NH2 ARG A 206     -48.592 -32.866 -27.094  1.00 25.63           N  
ATOM   1577  N   ILE A 207     -44.186 -27.389 -23.058  1.00 24.89           N  
ATOM   1578  CA  ILE A 207     -42.931 -27.254 -22.334  1.00 24.22           C  
ATOM   1579  C   ILE A 207     -43.213 -26.870 -20.861  1.00 26.10           C  
ATOM   1580  O   ILE A 207     -42.466 -27.257 -19.944  1.00 26.12           O  
ATOM   1581  CB  ILE A 207     -42.001 -26.250 -22.999  1.00 23.17           C  
ATOM   1582  CG1 ILE A 207     -40.575 -26.458 -22.526  1.00 22.52           C  
ATOM   1583  CG2 ILE A 207     -42.395 -24.825 -22.670  1.00 23.72           C  
ATOM   1584  CD1 ILE A 207     -39.487 -25.722 -23.345  1.00 22.11           C  
ATOM   1585  N   PHE A 208     -44.302 -26.130 -20.654  1.00 26.23           N  
ATOM   1586  CA  PHE A 208     -44.529 -25.474 -19.391  1.00 27.34           C  
ATOM   1587  C   PHE A 208     -45.449 -26.252 -18.486  1.00 27.50           C  
ATOM   1588  O   PHE A 208     -45.371 -26.047 -17.274  1.00 28.09           O  
ATOM   1589  CB  PHE A 208     -45.076 -24.064 -19.589  1.00 28.96           C  
ATOM   1590  CG  PHE A 208     -44.959 -23.181 -18.374  1.00 29.74           C  
ATOM   1591  CD1 PHE A 208     -43.704 -22.831 -17.867  1.00 31.33           C  
ATOM   1592  CD2 PHE A 208     -46.102 -22.735 -17.710  1.00 33.28           C  
ATOM   1593  CE1 PHE A 208     -43.580 -22.012 -16.775  1.00 31.09           C  
ATOM   1594  CE2 PHE A 208     -45.997 -21.890 -16.589  1.00 35.06           C  
ATOM   1595  CZ  PHE A 208     -44.723 -21.529 -16.125  1.00 33.08           C  
ATOM   1596  N   SER A 209     -46.248 -27.176 -19.045  1.00 26.82           N  
ATOM   1597  CA  SER A 209     -47.243 -27.952 -18.286  1.00 27.99           C  
ATOM   1598  C   SER A 209     -46.686 -29.120 -17.505  1.00 27.28           C  
ATOM   1599  O   SER A 209     -45.670 -29.685 -17.858  1.00 27.50           O  
ATOM   1600  CB  SER A 209     -48.314 -28.580 -19.202  1.00 27.70           C  
ATOM   1601  OG  SER A 209     -48.970 -27.595 -19.966  1.00 32.39           O  
ATOM   1602  N   VAL A 210     -47.459 -29.525 -16.511  1.00 26.51           N  
ATOM   1603  CA  VAL A 210     -47.235 -30.720 -15.751  1.00 26.53           C  
ATOM   1604  C   VAL A 210     -48.099 -31.761 -16.448  1.00 27.69           C  
ATOM   1605  O   VAL A 210     -47.590 -32.591 -17.208  1.00 27.49           O  
ATOM   1606  CB  VAL A 210     -47.665 -30.570 -14.244  1.00 26.56           C  
ATOM   1607  CG1 VAL A 210     -47.548 -31.884 -13.573  1.00 23.49           C  
ATOM   1608  CG2 VAL A 210     -46.820 -29.439 -13.502  1.00 23.09           C  
ATOM   1609  N   THR A 211     -49.412 -31.679 -16.252  1.00 28.70           N  
ATOM   1610  CA  THR A 211     -50.310 -32.566 -16.988  1.00 29.69           C  
ATOM   1611  C   THR A 211     -50.120 -32.353 -18.473  1.00 30.15           C  
ATOM   1612  O   THR A 211     -50.213 -31.222 -18.977  1.00 30.56           O  
ATOM   1613  CB  THR A 211     -51.747 -32.301 -16.621  1.00 30.14           C  
ATOM   1614  OG1 THR A 211     -51.846 -32.459 -15.196  1.00 31.35           O  
ATOM   1615  CG2 THR A 211     -52.725 -33.266 -17.402  1.00 28.04           C  
ATOM   1616  N   ASN A 212     -49.836 -33.442 -19.165  1.00 30.20           N  
ATOM   1617  CA  ASN A 212     -49.678 -33.382 -20.613  1.00 31.57           C  
ATOM   1618  C   ASN A 212     -48.455 -32.582 -21.068  1.00 30.11           C  
ATOM   1619  O   ASN A 212     -48.356 -32.273 -22.231  1.00 29.99           O  
ATOM   1620  CB  ASN A 212     -50.963 -32.840 -21.319  1.00 32.06           C  
ATOM   1621  CG  ASN A 212     -51.057 -33.304 -22.759  1.00 35.40           C  
ATOM   1622  OD1 ASN A 212     -50.530 -34.366 -23.102  1.00 35.88           O  
ATOM   1623  ND2 ASN A 212     -51.686 -32.498 -23.620  1.00 38.30           N  
ATOM   1624  N   GLY A 213     -47.536 -32.271 -20.155  1.00 28.73           N  
ATOM   1625  CA  GLY A 213     -46.341 -31.524 -20.501  1.00 27.91           C  
ATOM   1626  C   GLY A 213     -45.077 -32.162 -19.994  1.00 27.74           C  
ATOM   1627  O   GLY A 213     -45.061 -33.322 -19.569  1.00 27.99           O  
ATOM   1628  N   GLY A 214     -44.014 -31.390 -20.003  1.00 26.89           N  
ATOM   1629  CA  GLY A 214     -42.717 -31.925 -19.710  1.00 26.74           C  
ATOM   1630  C   GLY A 214     -42.497 -32.282 -18.273  1.00 27.45           C  
ATOM   1631  O   GLY A 214     -41.584 -33.071 -17.949  1.00 27.76           O  
ATOM   1632  N   GLN A 215     -43.299 -31.683 -17.387  1.00 27.71           N  
ATOM   1633  CA  GLN A 215     -43.187 -31.965 -15.953  1.00 26.44           C  
ATOM   1634  C   GLN A 215     -44.202 -32.998 -15.480  1.00 26.89           C  
ATOM   1635  O   GLN A 215     -44.359 -33.182 -14.274  1.00 28.29           O  
ATOM   1636  CB  GLN A 215     -43.346 -30.681 -15.147  1.00 26.56           C  
ATOM   1637  CG  GLN A 215     -42.164 -29.704 -15.255  1.00 25.53           C  
ATOM   1638  CD  GLN A 215     -41.992 -29.184 -16.695  1.00 23.96           C  
ATOM   1639  OE1 GLN A 215     -40.971 -29.429 -17.312  1.00 23.90           O  
ATOM   1640  NE2 GLN A 215     -43.039 -28.566 -17.250  1.00 20.44           N  
ATOM   1641  N   GLU A 216     -44.913 -33.658 -16.395  1.00 26.62           N  
ATOM   1642  CA  GLU A 216     -45.943 -34.648 -15.984  1.00 27.00           C  
ATOM   1643  C   GLU A 216     -45.508 -35.683 -14.963  1.00 26.85           C  
ATOM   1644  O   GLU A 216     -46.271 -36.047 -14.032  1.00 27.45           O  
ATOM   1645  CB  GLU A 216     -46.560 -35.377 -17.184  1.00 26.87           C  
ATOM   1646  CG  GLU A 216     -47.961 -35.898 -16.889  1.00 28.56           C  
ATOM   1647  CD  GLU A 216     -48.567 -36.631 -18.059  1.00 31.85           C  
ATOM   1648  OE1 GLU A 216     -49.467 -36.066 -18.717  1.00 32.30           O  
ATOM   1649  OE2 GLU A 216     -48.156 -37.796 -18.323  1.00 37.72           O  
ATOM   1650  N   ARG A 217     -44.307 -36.194 -15.151  1.00 25.89           N  
ATOM   1651  CA  ARG A 217     -43.910 -37.392 -14.431  1.00 26.44           C  
ATOM   1652  C   ARG A 217     -42.508 -37.389 -13.879  1.00 27.19           C  
ATOM   1653  O   ARG A 217     -41.651 -36.576 -14.264  1.00 28.69           O  
ATOM   1654  CB  ARG A 217     -44.136 -38.670 -15.266  1.00 26.47           C  
ATOM   1655  CG  ARG A 217     -45.568 -39.037 -15.419  1.00 22.03           C  
ATOM   1656  CD  ARG A 217     -45.697 -39.928 -16.606  1.00 28.59           C  
ATOM   1657  NE  ARG A 217     -47.094 -40.167 -17.005  1.00 31.18           N  
ATOM   1658  CZ  ARG A 217     -47.879 -41.088 -16.464  1.00 31.36           C  
ATOM   1659  NH1 ARG A 217     -47.425 -41.861 -15.487  1.00 32.80           N  
ATOM   1660  NH2 ARG A 217     -49.129 -41.208 -16.875  1.00 33.99           N  
ATOM   1661  N   LYS A 218     -42.309 -38.281 -12.925  1.00 27.86           N  
ATOM   1662  CA  LYS A 218     -41.012 -38.561 -12.370  1.00 29.39           C  
ATOM   1663  C   LYS A 218     -40.799 -40.070 -12.501  1.00 28.50           C  
ATOM   1664  O   LYS A 218     -41.737 -40.816 -12.809  1.00 28.07           O  
ATOM   1665  CB  LYS A 218     -40.980 -38.109 -10.900  1.00 28.27           C  
ATOM   1666  CG  LYS A 218     -40.506 -36.680 -10.712  1.00 32.72           C  
ATOM   1667  CD  LYS A 218     -40.708 -36.211  -9.266  1.00 32.72           C  
ATOM   1668  CE  LYS A 218     -42.252 -36.206  -8.919  1.00 40.63           C  
ATOM   1669  NZ  LYS A 218     -42.700 -36.104  -7.464  1.00 38.92           N1+
ATOM   1670  N   PHE A 219     -39.567 -40.516 -12.251  1.00 28.99           N  
ATOM   1671  CA  PHE A 219     -39.263 -41.953 -12.184  1.00 28.52           C  
ATOM   1672  C   PHE A 219     -39.264 -42.468 -10.748  1.00 29.74           C  
ATOM   1673  O   PHE A 219     -38.671 -41.855  -9.828  1.00 29.83           O  
ATOM   1674  CB  PHE A 219     -37.904 -42.243 -12.764  1.00 27.85           C  
ATOM   1675  CG  PHE A 219     -37.788 -41.975 -14.215  1.00 27.25           C  
ATOM   1676  CD1 PHE A 219     -36.899 -41.014 -14.680  1.00 28.68           C  
ATOM   1677  CD2 PHE A 219     -38.529 -42.693 -15.130  1.00 27.29           C  
ATOM   1678  CE1 PHE A 219     -36.734 -40.781 -16.055  1.00 27.11           C  
ATOM   1679  CE2 PHE A 219     -38.408 -42.460 -16.495  1.00 26.92           C  
ATOM   1680  CZ  PHE A 219     -37.487 -41.519 -16.967  1.00 26.74           C  
ATOM   1681  N   VAL A 220     -39.924 -43.615 -10.563  1.00 30.03           N  
ATOM   1682  CA  VAL A 220     -39.948 -44.273  -9.275  1.00 29.77           C  
ATOM   1683  C   VAL A 220     -38.505 -44.710  -9.030  1.00 30.35           C  
ATOM   1684  O   VAL A 220     -37.904 -45.392  -9.871  1.00 31.40           O  
ATOM   1685  CB  VAL A 220     -40.892 -45.470  -9.321  1.00 30.07           C  
ATOM   1686  CG1 VAL A 220     -40.794 -46.306  -8.047  1.00 28.78           C  
ATOM   1687  CG2 VAL A 220     -42.333 -44.985  -9.602  1.00 28.37           C  
ATOM   1688  N   GLY A 221     -37.921 -44.247  -7.938  1.00 29.79           N  
ATOM   1689  CA  GLY A 221     -36.579 -44.652  -7.591  1.00 29.35           C  
ATOM   1690  C   GLY A 221     -35.554 -43.727  -8.184  1.00 29.08           C  
ATOM   1691  O   GLY A 221     -34.357 -43.877  -7.907  1.00 29.80           O  
ATOM   1692  N   GLY A 222     -36.006 -42.767  -9.004  1.00 29.08           N  
ATOM   1693  CA  GLY A 222     -35.122 -41.703  -9.551  1.00 26.07           C  
ATOM   1694  C   GLY A 222     -34.596 -41.971 -10.944  1.00 25.59           C  
ATOM   1695  O   GLY A 222     -34.490 -43.126 -11.402  1.00 24.36           O  
ATOM   1696  N   SER A 223     -34.206 -40.887 -11.592  1.00 24.56           N  
ATOM   1697  CA  SER A 223     -33.740 -40.901 -12.969  1.00 24.19           C  
ATOM   1698  C   SER A 223     -32.288 -41.340 -13.093  1.00 24.88           C  
ATOM   1699  O   SER A 223     -31.820 -41.671 -14.202  1.00 24.52           O  
ATOM   1700  CB  SER A 223     -33.874 -39.486 -13.558  1.00 24.43           C  
ATOM   1701  OG  SER A 223     -32.826 -38.651 -13.116  1.00 24.44           O  
ATOM   1702  N   GLY A 224     -31.571 -41.329 -11.966  1.00 24.79           N  
ATOM   1703  CA  GLY A 224     -30.195 -41.745 -11.925  1.00 25.21           C  
ATOM   1704  C   GLY A 224     -30.153 -43.216 -12.286  1.00 26.74           C  
ATOM   1705  O   GLY A 224     -29.175 -43.676 -12.842  1.00 27.03           O  
ATOM   1706  N   GLN A 225     -31.242 -43.940 -12.008  1.00 27.49           N  
ATOM   1707  CA  GLN A 225     -31.298 -45.365 -12.284  1.00 27.71           C  
ATOM   1708  C   GLN A 225     -31.212 -45.619 -13.765  1.00 27.95           C  
ATOM   1709  O   GLN A 225     -30.815 -46.705 -14.141  1.00 29.39           O  
ATOM   1710  CB  GLN A 225     -32.592 -46.012 -11.802  1.00 27.63           C  
ATOM   1711  CG  GLN A 225     -32.982 -45.761 -10.386  1.00 30.22           C  
ATOM   1712  CD  GLN A 225     -34.327 -46.388 -10.054  1.00 31.65           C  
ATOM   1713  OE1 GLN A 225     -34.387 -47.462  -9.414  1.00 34.87           O  
ATOM   1714  NE2 GLN A 225     -35.416 -45.751 -10.522  1.00 28.62           N  
ATOM   1715  N   VAL A 226     -31.582 -44.652 -14.608  1.00 28.21           N  
ATOM   1716  CA  VAL A 226     -31.477 -44.872 -16.054  1.00 28.12           C  
ATOM   1717  C   VAL A 226     -30.050 -45.175 -16.383  1.00 28.74           C  
ATOM   1718  O   VAL A 226     -29.779 -46.155 -17.086  1.00 29.18           O  
ATOM   1719  CB  VAL A 226     -31.994 -43.707 -16.929  1.00 28.38           C  
ATOM   1720  CG1 VAL A 226     -31.647 -43.909 -18.429  1.00 26.83           C  
ATOM   1721  CG2 VAL A 226     -33.500 -43.568 -16.787  1.00 28.47           C  
ATOM   1722  N   SER A 227     -29.132 -44.333 -15.898  1.00 28.64           N  
ATOM   1723  CA  SER A 227     -27.734 -44.499 -16.238  1.00 28.90           C  
ATOM   1724  C   SER A 227     -27.063 -45.639 -15.474  1.00 28.73           C  
ATOM   1725  O   SER A 227     -26.184 -46.321 -16.042  1.00 27.64           O  
ATOM   1726  CB  SER A 227     -26.949 -43.233 -15.964  1.00 29.37           C  
ATOM   1727  OG  SER A 227     -27.490 -42.167 -16.669  1.00 31.39           O  
ATOM   1728  N   GLU A 228     -27.426 -45.768 -14.191  1.00 28.72           N  
ATOM   1729  CA  GLU A 228     -26.902 -46.783 -13.265  1.00 31.08           C  
ATOM   1730  C   GLU A 228     -27.071 -48.190 -13.904  1.00 29.92           C  
ATOM   1731  O   GLU A 228     -26.150 -48.978 -13.906  1.00 30.22           O  
ATOM   1732  CB  GLU A 228     -27.653 -46.724 -11.932  1.00 29.47           C  
ATOM   1733  CG  GLU A 228     -26.944 -46.031 -10.801  1.00 34.78           C  
ATOM   1734  CD  GLU A 228     -27.878 -45.308  -9.715  1.00 37.46           C  
ATOM   1735  OE1 GLU A 228     -29.112 -45.577  -9.585  1.00 43.13           O  
ATOM   1736  OE2 GLU A 228     -27.338 -44.429  -8.972  1.00 44.54           O  
ATOM   1737  N   ARG A 229     -28.236 -48.453 -14.493  1.00 29.09           N  
ATOM   1738  CA  ARG A 229     -28.563 -49.760 -15.001  1.00 28.73           C  
ATOM   1739  C   ARG A 229     -27.986 -49.992 -16.420  1.00 30.52           C  
ATOM   1740  O   ARG A 229     -27.757 -51.136 -16.821  1.00 30.22           O  
ATOM   1741  CB  ARG A 229     -30.078 -49.948 -15.019  1.00 27.75           C  
ATOM   1742  CG  ARG A 229     -30.675 -50.086 -13.676  1.00 22.95           C  
ATOM   1743  CD  ARG A 229     -32.154 -50.236 -13.761  1.00 28.36           C  
ATOM   1744  NE  ARG A 229     -32.705 -50.454 -12.430  1.00 25.78           N  
ATOM   1745  CZ  ARG A 229     -33.951 -50.828 -12.144  1.00 24.02           C  
ATOM   1746  NH1 ARG A 229     -34.878 -51.072 -13.082  1.00 20.43           N  
ATOM   1747  NH2 ARG A 229     -34.273 -50.961 -10.866  1.00 25.05           N  
ATOM   1748  N   ILE A 230     -27.795 -48.935 -17.214  1.00 30.77           N  
ATOM   1749  CA  ILE A 230     -27.118 -49.141 -18.498  1.00 30.47           C  
ATOM   1750  C   ILE A 230     -25.680 -49.434 -18.130  1.00 30.50           C  
ATOM   1751  O   ILE A 230     -25.037 -50.257 -18.738  1.00 29.19           O  
ATOM   1752  CB  ILE A 230     -27.174 -47.915 -19.434  1.00 30.69           C  
ATOM   1753  CG1 ILE A 230     -28.614 -47.707 -19.960  1.00 32.22           C  
ATOM   1754  CG2 ILE A 230     -26.129 -48.055 -20.561  1.00 27.13           C  
ATOM   1755  CD1 ILE A 230     -28.857 -46.368 -20.719  1.00 30.02           C  
ATOM   1756  N   MET A 231     -25.186 -48.790 -17.089  1.00 31.31           N  
ATOM   1757  CA  MET A 231     -23.826 -49.108 -16.697  1.00 33.17           C  
ATOM   1758  C   MET A 231     -23.733 -50.548 -16.237  1.00 33.38           C  
ATOM   1759  O   MET A 231     -22.696 -51.190 -16.428  1.00 33.64           O  
ATOM   1760  CB  MET A 231     -23.276 -48.151 -15.653  1.00 32.58           C  
ATOM   1761  CG  MET A 231     -21.868 -48.561 -15.237  1.00 33.14           C  
ATOM   1762  SD  MET A 231     -21.028 -47.629 -13.960  1.00 37.67           S  
ATOM   1763  CE  MET A 231     -22.294 -47.530 -12.646  1.00 37.60           C  
ATOM   1764  N   ASP A 232     -24.825 -51.055 -15.657  1.00 33.72           N  
ATOM   1765  CA  ASP A 232     -24.882 -52.434 -15.184  1.00 34.44           C  
ATOM   1766  C   ASP A 232     -24.748 -53.369 -16.362  1.00 34.04           C  
ATOM   1767  O   ASP A 232     -23.942 -54.292 -16.342  1.00 33.91           O  
ATOM   1768  CB  ASP A 232     -26.195 -52.725 -14.421  1.00 35.14           C  
ATOM   1769  CG  ASP A 232     -26.218 -52.124 -13.000  1.00 36.44           C  
ATOM   1770  OD1 ASP A 232     -25.178 -51.630 -12.502  1.00 38.57           O  
ATOM   1771  OD2 ASP A 232     -27.294 -52.148 -12.376  1.00 40.07           O  
ATOM   1772  N   LEU A 233     -25.547 -53.122 -17.391  1.00 33.45           N  
ATOM   1773  CA  LEU A 233     -25.444 -53.855 -18.646  1.00 32.99           C  
ATOM   1774  C   LEU A 233     -24.049 -53.772 -19.242  1.00 32.66           C  
ATOM   1775  O   LEU A 233     -23.631 -54.661 -19.959  1.00 33.57           O  
ATOM   1776  CB  LEU A 233     -26.396 -53.237 -19.664  1.00 31.83           C  
ATOM   1777  CG  LEU A 233     -27.865 -53.407 -19.380  1.00 33.19           C  
ATOM   1778  CD1 LEU A 233     -28.624 -52.510 -20.315  1.00 32.41           C  
ATOM   1779  CD2 LEU A 233     -28.246 -54.882 -19.551  1.00 34.25           C  
ATOM   1780  N   LEU A 234     -23.349 -52.679 -19.014  1.00 32.50           N  
ATOM   1781  CA  LEU A 234     -22.110 -52.470 -19.753  1.00 33.51           C  
ATOM   1782  C   LEU A 234     -20.941 -53.077 -19.039  1.00 34.54           C  
ATOM   1783  O   LEU A 234     -19.900 -53.333 -19.660  1.00 35.96           O  
ATOM   1784  CB  LEU A 234     -21.873 -50.990 -20.130  1.00 32.22           C  
ATOM   1785  CG  LEU A 234     -22.999 -50.531 -21.090  1.00 32.65           C  
ATOM   1786  CD1 LEU A 234     -22.935 -49.084 -21.553  1.00 32.39           C  
ATOM   1787  CD2 LEU A 234     -23.082 -51.458 -22.291  1.00 33.90           C  
ATOM   1788  N   GLY A 235     -21.120 -53.329 -17.750  1.00 35.32           N  
ATOM   1789  CA  GLY A 235     -20.082 -53.894 -16.918  1.00 37.44           C  
ATOM   1790  C   GLY A 235     -18.810 -53.087 -16.947  1.00 39.02           C  
ATOM   1791  O   GLY A 235     -18.785 -51.884 -16.624  1.00 39.41           O  
ATOM   1792  N   ASP A 236     -17.747 -53.741 -17.389  1.00 40.39           N  
ATOM   1793  CA  ASP A 236     -16.426 -53.139 -17.295  1.00 41.83           C  
ATOM   1794  C   ASP A 236     -16.053 -52.381 -18.588  1.00 40.89           C  
ATOM   1795  O   ASP A 236     -14.903 -51.922 -18.775  1.00 40.77           O  
ATOM   1796  CB  ASP A 236     -15.363 -54.183 -16.836  1.00 43.32           C  
ATOM   1797  CG  ASP A 236     -15.189 -55.368 -17.838  1.00 47.22           C  
ATOM   1798  OD1 ASP A 236     -15.534 -55.242 -19.063  1.00 47.03           O  
ATOM   1799  OD2 ASP A 236     -14.687 -56.435 -17.364  1.00 52.23           O  
ATOM   1800  N   GLN A 237     -17.042 -52.227 -19.458  1.00 38.88           N  
ATOM   1801  CA  GLN A 237     -16.887 -51.339 -20.590  1.00 37.08           C  
ATOM   1802  C   GLN A 237     -17.232 -49.854 -20.218  1.00 34.83           C  
ATOM   1803  O   GLN A 237     -17.210 -48.961 -21.062  1.00 34.18           O  
ATOM   1804  CB  GLN A 237     -17.675 -51.911 -21.758  1.00 37.93           C  
ATOM   1805  CG  GLN A 237     -17.292 -53.376 -22.118  1.00 42.69           C  
ATOM   1806  CD  GLN A 237     -15.735 -53.639 -22.257  1.00 50.84           C  
ATOM   1807  OE1 GLN A 237     -15.027 -52.959 -23.021  1.00 55.03           O  
ATOM   1808  NE2 GLN A 237     -15.225 -54.635 -21.516  1.00 52.87           N  
ATOM   1809  N   VAL A 238     -17.508 -49.602 -18.935  1.00 32.61           N  
ATOM   1810  CA  VAL A 238     -17.616 -48.249 -18.406  1.00 30.39           C  
ATOM   1811  C   VAL A 238     -16.540 -48.054 -17.355  1.00 30.94           C  
ATOM   1812  O   VAL A 238     -16.394 -48.871 -16.440  1.00 30.48           O  
ATOM   1813  CB  VAL A 238     -18.987 -47.932 -17.779  1.00 30.46           C  
ATOM   1814  CG1 VAL A 238     -18.978 -46.562 -17.131  1.00 28.95           C  
ATOM   1815  CG2 VAL A 238     -20.127 -48.016 -18.820  1.00 27.95           C  
ATOM   1816  N   LYS A 239     -15.778 -46.962 -17.492  1.00 30.67           N  
ATOM   1817  CA  LYS A 239     -14.705 -46.641 -16.558  1.00 30.09           C  
ATOM   1818  C   LYS A 239     -14.974 -45.304 -15.911  1.00 30.39           C  
ATOM   1819  O   LYS A 239     -15.013 -44.270 -16.601  1.00 30.65           O  
ATOM   1820  CB  LYS A 239     -13.353 -46.606 -17.279  1.00 29.94           C  
ATOM   1821  CG  LYS A 239     -12.804 -47.997 -17.536  1.00 30.99           C  
ATOM   1822  CD  LYS A 239     -11.477 -47.978 -18.194  1.00 30.97           C  
ATOM   1823  CE  LYS A 239     -11.303 -49.237 -19.017  1.00 34.67           C  
ATOM   1824  NZ  LYS A 239     -10.845 -50.420 -18.248  1.00 35.55           N1+
ATOM   1825  N   LEU A 240     -15.172 -45.336 -14.599  1.00 29.80           N  
ATOM   1826  CA  LEU A 240     -15.347 -44.135 -13.805  1.00 30.19           C  
ATOM   1827  C   LEU A 240     -14.008 -43.472 -13.547  1.00 30.39           C  
ATOM   1828  O   LEU A 240     -12.955 -44.037 -13.811  1.00 29.47           O  
ATOM   1829  CB  LEU A 240     -16.049 -44.432 -12.484  1.00 29.65           C  
ATOM   1830  CG  LEU A 240     -17.284 -45.268 -12.760  1.00 30.36           C  
ATOM   1831  CD1 LEU A 240     -17.759 -45.916 -11.460  1.00 32.43           C  
ATOM   1832  CD2 LEU A 240     -18.366 -44.446 -13.389  1.00 28.55           C  
ATOM   1833  N   ASN A 241     -14.068 -42.240 -13.063  1.00 30.43           N  
ATOM   1834  CA  ASN A 241     -12.870 -41.482 -12.777  1.00 31.65           C  
ATOM   1835  C   ASN A 241     -11.899 -41.462 -13.947  1.00 32.50           C  
ATOM   1836  O   ASN A 241     -10.706 -41.511 -13.736  1.00 34.60           O  
ATOM   1837  CB  ASN A 241     -12.180 -41.982 -11.470  1.00 32.04           C  
ATOM   1838  CG  ASN A 241     -13.180 -42.167 -10.317  1.00 30.60           C  
ATOM   1839  OD1 ASN A 241     -13.705 -41.202  -9.778  1.00 35.37           O  
ATOM   1840  ND2 ASN A 241     -13.483 -43.410  -9.984  1.00 30.79           N  
ATOM   1841  N   HIS A 242     -12.393 -41.354 -15.176  1.00 32.39           N  
ATOM   1842  CA  HIS A 242     -11.512 -41.227 -16.352  1.00 31.49           C  
ATOM   1843  C   HIS A 242     -11.830 -40.013 -17.200  1.00 30.37           C  
ATOM   1844  O   HIS A 242     -12.371 -40.124 -18.288  1.00 31.16           O  
ATOM   1845  CB  HIS A 242     -11.593 -42.494 -17.184  1.00 32.13           C  
ATOM   1846  CG  HIS A 242     -10.780 -43.612 -16.624  1.00 35.41           C  
ATOM   1847  ND1 HIS A 242      -9.640 -44.091 -17.237  1.00 38.21           N  
ATOM   1848  CD2 HIS A 242     -10.926 -44.332 -15.486  1.00 38.19           C  
ATOM   1849  CE1 HIS A 242      -9.117 -45.056 -16.500  1.00 38.60           C  
ATOM   1850  NE2 HIS A 242      -9.888 -45.231 -15.439  1.00 40.40           N  
ATOM   1851  N   PRO A 243     -11.531 -38.818 -16.687  1.00 29.75           N  
ATOM   1852  CA  PRO A 243     -11.834 -37.631 -17.487  1.00 28.26           C  
ATOM   1853  C   PRO A 243     -10.947 -37.587 -18.691  1.00 28.60           C  
ATOM   1854  O   PRO A 243      -9.724 -37.638 -18.543  1.00 29.91           O  
ATOM   1855  CB  PRO A 243     -11.475 -36.464 -16.556  1.00 28.71           C  
ATOM   1856  CG  PRO A 243     -11.233 -37.087 -15.200  1.00 29.45           C  
ATOM   1857  CD  PRO A 243     -10.924 -38.510 -15.378  1.00 27.89           C  
ATOM   1858  N   VAL A 244     -11.538 -37.503 -19.877  1.00 28.23           N  
ATOM   1859  CA  VAL A 244     -10.771 -37.442 -21.119  1.00 26.79           C  
ATOM   1860  C   VAL A 244     -10.193 -36.049 -21.348  1.00 27.28           C  
ATOM   1861  O   VAL A 244     -10.887 -35.045 -21.125  1.00 27.29           O  
ATOM   1862  CB  VAL A 244     -11.671 -37.859 -22.323  1.00 27.51           C  
ATOM   1863  CG1 VAL A 244     -11.027 -37.499 -23.610  1.00 23.14           C  
ATOM   1864  CG2 VAL A 244     -11.982 -39.403 -22.275  1.00 24.23           C  
ATOM   1865  N   THR A 245      -8.925 -35.981 -21.786  1.00 26.84           N  
ATOM   1866  CA  THR A 245      -8.228 -34.711 -21.941  1.00 26.68           C  
ATOM   1867  C   THR A 245      -7.690 -34.550 -23.331  1.00 26.70           C  
ATOM   1868  O   THR A 245      -7.487 -33.424 -23.818  1.00 28.27           O  
ATOM   1869  CB  THR A 245      -7.052 -34.579 -20.925  1.00 26.81           C  
ATOM   1870  OG1 THR A 245      -6.188 -35.706 -21.074  1.00 28.49           O  
ATOM   1871  CG2 THR A 245      -7.566 -34.547 -19.483  1.00 25.53           C  
ATOM   1872  N   HIS A 246      -7.444 -35.661 -24.005  1.00 26.94           N  
ATOM   1873  CA  HIS A 246      -6.845 -35.575 -25.337  1.00 26.85           C  
ATOM   1874  C   HIS A 246      -7.511 -36.562 -26.262  1.00 27.16           C  
ATOM   1875  O   HIS A 246      -7.795 -37.711 -25.866  1.00 26.68           O  
ATOM   1876  CB  HIS A 246      -5.352 -35.896 -25.279  1.00 26.73           C  
ATOM   1877  CG  HIS A 246      -4.559 -34.951 -24.453  1.00 27.58           C  
ATOM   1878  ND1 HIS A 246      -3.816 -33.923 -24.996  1.00 29.85           N  
ATOM   1879  CD2 HIS A 246      -4.385 -34.876 -23.120  1.00 30.27           C  
ATOM   1880  CE1 HIS A 246      -3.242 -33.239 -24.025  1.00 32.34           C  
ATOM   1881  NE2 HIS A 246      -3.570 -33.798 -22.875  1.00 31.93           N  
ATOM   1882  N   VAL A 247      -7.730 -36.115 -27.496  1.00 27.29           N  
ATOM   1883  CA  VAL A 247      -8.286 -36.949 -28.531  1.00 28.72           C  
ATOM   1884  C   VAL A 247      -7.496 -36.741 -29.822  1.00 29.43           C  
ATOM   1885  O   VAL A 247      -7.445 -35.653 -30.353  1.00 30.70           O  
ATOM   1886  CB  VAL A 247      -9.815 -36.663 -28.739  1.00 29.25           C  
ATOM   1887  CG1 VAL A 247     -10.378 -37.501 -29.903  1.00 28.67           C  
ATOM   1888  CG2 VAL A 247     -10.624 -36.920 -27.438  1.00 27.89           C  
ATOM   1889  N   ASP A 248      -6.838 -37.785 -30.305  1.00 31.24           N  
ATOM   1890  CA  ASP A 248      -5.898 -37.640 -31.414  1.00 31.42           C  
ATOM   1891  C   ASP A 248      -6.284 -38.589 -32.496  1.00 31.61           C  
ATOM   1892  O   ASP A 248      -6.089 -39.797 -32.306  1.00 30.94           O  
ATOM   1893  CB  ASP A 248      -4.477 -37.971 -30.986  1.00 31.83           C  
ATOM   1894  CG  ASP A 248      -3.463 -37.728 -32.108  1.00 34.59           C  
ATOM   1895  OD1 ASP A 248      -3.831 -37.733 -33.322  1.00 35.99           O  
ATOM   1896  OD2 ASP A 248      -2.294 -37.514 -31.773  1.00 37.17           O  
ATOM   1897  N   GLN A 249      -6.826 -38.047 -33.602  1.00 31.75           N  
ATOM   1898  CA  GLN A 249      -7.252 -38.869 -34.735  1.00 32.97           C  
ATOM   1899  C   GLN A 249      -6.330 -38.780 -35.951  1.00 34.49           C  
ATOM   1900  O   GLN A 249      -6.787 -39.022 -37.072  1.00 33.47           O  
ATOM   1901  CB  GLN A 249      -8.718 -38.629 -35.162  1.00 33.00           C  
ATOM   1902  CG  GLN A 249      -9.081 -37.201 -35.588  1.00 30.40           C  
ATOM   1903  CD  GLN A 249     -10.519 -37.099 -36.060  1.00 31.70           C  
ATOM   1904  OE1 GLN A 249     -11.104 -38.073 -36.579  1.00 30.69           O  
ATOM   1905  NE2 GLN A 249     -11.105 -35.914 -35.903  1.00 30.23           N  
ATOM   1906  N   SER A 250      -5.048 -38.463 -35.717  1.00 35.67           N  
ATOM   1907  CA  SER A 250      -4.061 -38.370 -36.795  1.00 37.73           C  
ATOM   1908  C   SER A 250      -3.916 -39.693 -37.539  1.00 38.83           C  
ATOM   1909  O   SER A 250      -3.791 -39.700 -38.754  1.00 40.47           O  
ATOM   1910  CB  SER A 250      -2.685 -37.963 -36.272  1.00 38.23           C  
ATOM   1911  OG  SER A 250      -2.723 -36.853 -35.387  1.00 40.68           O  
ATOM   1912  N   SER A 251      -3.961 -40.807 -36.818  1.00 39.17           N  
ATOM   1913  CA  SER A 251      -3.756 -42.109 -37.402  1.00 40.13           C  
ATOM   1914  C   SER A 251      -5.091 -42.888 -37.494  1.00 41.19           C  
ATOM   1915  O   SER A 251      -6.094 -42.519 -36.842  1.00 41.22           O  
ATOM   1916  CB  SER A 251      -2.736 -42.894 -36.571  1.00 40.40           C  
ATOM   1917  OG  SER A 251      -1.880 -42.042 -35.792  1.00 41.76           O  
ATOM   1918  N   ASP A 252      -5.124 -43.967 -38.277  1.00 41.80           N  
ATOM   1919  CA  ASP A 252      -6.339 -44.778 -38.285  1.00 42.72           C  
ATOM   1920  C   ASP A 252      -6.730 -45.157 -36.830  1.00 41.68           C  
ATOM   1921  O   ASP A 252      -7.938 -45.167 -36.487  1.00 41.93           O  
ATOM   1922  CB  ASP A 252      -6.244 -46.006 -39.219  1.00 44.31           C  
ATOM   1923  CG  ASP A 252      -6.520 -45.665 -40.766  1.00 49.08           C  
ATOM   1924  OD1 ASP A 252      -6.509 -46.632 -41.591  1.00 51.35           O  
ATOM   1925  OD2 ASP A 252      -6.745 -44.477 -41.163  1.00 50.24           O  
ATOM   1926  N   ASN A 253      -5.756 -45.445 -35.960  1.00 39.28           N  
ATOM   1927  CA  ASN A 253      -6.145 -45.688 -34.574  1.00 37.89           C  
ATOM   1928  C   ASN A 253      -6.126 -44.380 -33.835  1.00 35.52           C  
ATOM   1929  O   ASN A 253      -5.088 -43.835 -33.570  1.00 35.32           O  
ATOM   1930  CB  ASN A 253      -5.270 -46.707 -33.822  1.00 38.75           C  
ATOM   1931  CG  ASN A 253      -5.255 -48.106 -34.466  1.00 42.21           C  
ATOM   1932  OD1 ASN A 253      -6.293 -48.637 -34.961  1.00 44.31           O  
ATOM   1933  ND2 ASN A 253      -4.061 -48.722 -34.454  1.00 40.61           N  
ATOM   1934  N   ILE A 254      -7.308 -43.882 -33.516  1.00 33.50           N  
ATOM   1935  CA  ILE A 254      -7.502 -42.741 -32.627  1.00 30.79           C  
ATOM   1936  C   ILE A 254      -7.019 -43.038 -31.209  1.00 30.01           C  
ATOM   1937  O   ILE A 254      -7.336 -44.099 -30.661  1.00 27.88           O  
ATOM   1938  CB  ILE A 254      -8.978 -42.395 -32.559  1.00 30.11           C  
ATOM   1939  CG1 ILE A 254      -9.540 -42.215 -33.981  1.00 29.91           C  
ATOM   1940  CG2 ILE A 254      -9.144 -41.185 -31.710  1.00 29.60           C  
ATOM   1941  CD1 ILE A 254     -11.030 -41.828 -34.047  1.00 30.35           C  
ATOM   1942  N   ILE A 255      -6.211 -42.125 -30.657  1.00 29.32           N  
ATOM   1943  CA  ILE A 255      -5.667 -42.281 -29.295  1.00 29.92           C  
ATOM   1944  C   ILE A 255      -6.430 -41.388 -28.313  1.00 30.07           C  
ATOM   1945  O   ILE A 255      -6.581 -40.196 -28.574  1.00 30.42           O  
ATOM   1946  CB  ILE A 255      -4.171 -41.915 -29.224  1.00 29.51           C  
ATOM   1947  CG1 ILE A 255      -3.324 -42.861 -30.055  1.00 29.35           C  
ATOM   1948  CG2 ILE A 255      -3.660 -41.937 -27.776  1.00 29.94           C  
ATOM   1949  CD1 ILE A 255      -2.021 -42.204 -30.489  1.00 28.93           C  
ATOM   1950  N   ILE A 256      -6.936 -41.942 -27.212  1.00 30.35           N  
ATOM   1951  CA  ILE A 256      -7.652 -41.096 -26.237  1.00 30.56           C  
ATOM   1952  C   ILE A 256      -6.807 -41.040 -24.970  1.00 30.85           C  
ATOM   1953  O   ILE A 256      -6.310 -42.073 -24.535  1.00 30.78           O  
ATOM   1954  CB  ILE A 256      -9.085 -41.634 -25.893  1.00 30.25           C  
ATOM   1955  CG1 ILE A 256      -9.941 -41.914 -27.138  1.00 32.11           C  
ATOM   1956  CG2 ILE A 256      -9.817 -40.686 -25.006  1.00 29.54           C  
ATOM   1957  CD1 ILE A 256      -9.982 -40.817 -28.202  1.00 31.76           C  
ATOM   1958  N   GLU A 257      -6.643 -39.852 -24.385  1.00 31.33           N  
ATOM   1959  CA  GLU A 257      -5.921 -39.734 -23.107  1.00 31.42           C  
ATOM   1960  C   GLU A 257      -6.737 -39.192 -21.955  1.00 30.66           C  
ATOM   1961  O   GLU A 257      -7.466 -38.217 -22.097  1.00 28.77           O  
ATOM   1962  CB  GLU A 257      -4.640 -38.920 -23.247  1.00 32.05           C  
ATOM   1963  CG  GLU A 257      -3.734 -39.039 -22.030  1.00 34.97           C  
ATOM   1964  CD  GLU A 257      -2.579 -38.088 -22.090  1.00 39.80           C  
ATOM   1965  OE1 GLU A 257      -2.168 -37.765 -23.227  1.00 44.35           O  
ATOM   1966  OE2 GLU A 257      -2.070 -37.665 -21.020  1.00 42.16           O  
ATOM   1967  N   THR A 258      -6.602 -39.848 -20.804  1.00 31.55           N  
ATOM   1968  CA  THR A 258      -7.393 -39.485 -19.639  1.00 31.98           C  
ATOM   1969  C   THR A 258      -6.530 -38.734 -18.672  1.00 33.33           C  
ATOM   1970  O   THR A 258      -5.305 -38.645 -18.855  1.00 33.70           O  
ATOM   1971  CB  THR A 258      -8.054 -40.682 -19.007  1.00 32.61           C  
ATOM   1972  OG1 THR A 258      -7.059 -41.674 -18.736  1.00 35.34           O  
ATOM   1973  CG2 THR A 258      -9.111 -41.262 -19.949  1.00 27.22           C  
ATOM   1974  N   LEU A 259      -7.159 -38.104 -17.696  1.00 34.21           N  
ATOM   1975  CA  LEU A 259      -6.443 -37.179 -16.822  1.00 35.31           C  
ATOM   1976  C   LEU A 259      -5.231 -37.811 -16.109  1.00 36.07           C  
ATOM   1977  O   LEU A 259      -4.261 -37.122 -15.794  1.00 36.71           O  
ATOM   1978  CB  LEU A 259      -7.400 -36.566 -15.800  1.00 35.35           C  
ATOM   1979  CG  LEU A 259      -6.890 -35.473 -14.861  1.00 35.88           C  
ATOM   1980  CD1 LEU A 259      -6.569 -34.246 -15.675  1.00 36.87           C  
ATOM   1981  CD2 LEU A 259      -7.892 -35.138 -13.758  1.00 35.52           C  
ATOM   1982  N   ASN A 260      -5.270 -39.122 -15.892  1.00 36.84           N  
ATOM   1983  CA  ASN A 260      -4.153 -39.847 -15.268  1.00 37.15           C  
ATOM   1984  C   ASN A 260      -3.240 -40.483 -16.302  1.00 35.60           C  
ATOM   1985  O   ASN A 260      -2.570 -41.478 -16.012  1.00 35.85           O  
ATOM   1986  CB  ASN A 260      -4.699 -40.949 -14.323  1.00 38.80           C  
ATOM   1987  CG  ASN A 260      -5.484 -42.084 -15.080  1.00 44.43           C  
ATOM   1988  OD1 ASN A 260      -6.033 -42.999 -14.445  1.00 50.27           O  
ATOM   1989  ND2 ASN A 260      -5.538 -42.016 -16.425  1.00 48.02           N  
ATOM   1990  N   HIS A 261      -3.275 -39.952 -17.519  1.00 33.93           N  
ATOM   1991  CA  HIS A 261      -2.424 -40.385 -18.633  1.00 33.46           C  
ATOM   1992  C   HIS A 261      -2.565 -41.813 -19.030  1.00 33.69           C  
ATOM   1993  O   HIS A 261      -1.616 -42.388 -19.502  1.00 33.02           O  
ATOM   1994  CB  HIS A 261      -0.956 -40.052 -18.384  1.00 32.83           C  
ATOM   1995  CG  HIS A 261      -0.773 -38.676 -17.854  1.00 33.37           C  
ATOM   1996  ND1 HIS A 261      -0.415 -38.426 -16.544  1.00 33.23           N  
ATOM   1997  CD2 HIS A 261      -1.024 -37.471 -18.416  1.00 33.33           C  
ATOM   1998  CE1 HIS A 261      -0.374 -37.120 -16.348  1.00 36.18           C  
ATOM   1999  NE2 HIS A 261      -0.755 -36.517 -17.463  1.00 35.22           N  
ATOM   2000  N   GLU A 262      -3.752 -42.390 -18.864  1.00 33.95           N  
ATOM   2001  CA  GLU A 262      -4.038 -43.659 -19.537  1.00 34.18           C  
ATOM   2002  C   GLU A 262      -4.444 -43.440 -20.983  1.00 33.24           C  
ATOM   2003  O   GLU A 262      -5.024 -42.433 -21.339  1.00 33.68           O  
ATOM   2004  CB  GLU A 262      -5.082 -44.455 -18.783  1.00 34.31           C  
ATOM   2005  CG  GLU A 262      -4.447 -45.164 -17.602  1.00 41.08           C  
ATOM   2006  CD  GLU A 262      -5.405 -45.415 -16.418  1.00 48.28           C  
ATOM   2007  OE1 GLU A 262      -5.983 -44.420 -15.898  1.00 46.14           O  
ATOM   2008  OE2 GLU A 262      -5.560 -46.611 -16.011  1.00 51.18           O  
ATOM   2009  N   HIS A 263      -4.127 -44.396 -21.825  1.00 33.40           N  
ATOM   2010  CA  HIS A 263      -4.388 -44.283 -23.242  1.00 32.58           C  
ATOM   2011  C   HIS A 263      -5.258 -45.410 -23.672  1.00 31.82           C  
ATOM   2012  O   HIS A 263      -5.142 -46.529 -23.198  1.00 30.49           O  
ATOM   2013  CB  HIS A 263      -3.084 -44.250 -24.049  1.00 32.32           C  
ATOM   2014  CG  HIS A 263      -2.143 -43.193 -23.573  1.00 33.88           C  
ATOM   2015  ND1 HIS A 263      -2.190 -41.891 -24.034  1.00 36.55           N  
ATOM   2016  CD2 HIS A 263      -1.180 -43.225 -22.621  1.00 33.87           C  
ATOM   2017  CE1 HIS A 263      -1.286 -41.172 -23.390  1.00 35.18           C  
ATOM   2018  NE2 HIS A 263      -0.665 -41.958 -22.529  1.00 34.79           N  
ATOM   2019  N   TYR A 264      -6.154 -45.049 -24.576  1.00 32.34           N  
ATOM   2020  CA  TYR A 264      -7.120 -45.952 -25.175  1.00 32.68           C  
ATOM   2021  C   TYR A 264      -7.072 -45.640 -26.631  1.00 33.05           C  
ATOM   2022  O   TYR A 264      -6.844 -44.501 -27.028  1.00 33.68           O  
ATOM   2023  CB  TYR A 264      -8.520 -45.726 -24.583  1.00 32.10           C  
ATOM   2024  CG  TYR A 264      -8.497 -45.949 -23.093  1.00 31.47           C  
ATOM   2025  CD1 TYR A 264      -8.476 -47.256 -22.545  1.00 29.71           C  
ATOM   2026  CD2 TYR A 264      -8.374 -44.877 -22.235  1.00 30.22           C  
ATOM   2027  CE1 TYR A 264      -8.377 -47.446 -21.194  1.00 28.60           C  
ATOM   2028  CE2 TYR A 264      -8.288 -45.066 -20.872  1.00 30.71           C  
ATOM   2029  CZ  TYR A 264      -8.287 -46.336 -20.362  1.00 31.76           C  
ATOM   2030  OH  TYR A 264      -8.201 -46.457 -18.997  1.00 34.05           O  
ATOM   2031  N   GLU A 265      -7.230 -46.680 -27.416  1.00 33.83           N  
ATOM   2032  CA  GLU A 265      -7.311 -46.538 -28.828  1.00 35.16           C  
ATOM   2033  C   GLU A 265      -8.643 -47.076 -29.358  1.00 34.16           C  
ATOM   2034  O   GLU A 265      -9.194 -48.021 -28.819  1.00 34.73           O  
ATOM   2035  CB  GLU A 265      -6.125 -47.265 -29.446  1.00 36.61           C  
ATOM   2036  CG  GLU A 265      -4.801 -46.526 -29.186  1.00 43.08           C  
ATOM   2037  CD  GLU A 265      -3.594 -47.238 -29.740  1.00 49.44           C  
ATOM   2038  OE1 GLU A 265      -3.786 -48.166 -30.573  1.00 53.52           O  
ATOM   2039  OE2 GLU A 265      -2.458 -46.858 -29.321  1.00 53.69           O  
ATOM   2040  N   CYS A 266      -9.151 -46.461 -30.417  1.00 32.99           N  
ATOM   2041  CA  CYS A 266     -10.417 -46.819 -30.994  1.00 31.52           C  
ATOM   2042  C   CYS A 266     -10.440 -46.358 -32.459  1.00 31.93           C  
ATOM   2043  O   CYS A 266      -9.468 -45.780 -32.966  1.00 30.75           O  
ATOM   2044  CB  CYS A 266     -11.530 -46.150 -30.204  1.00 30.46           C  
ATOM   2045  SG  CYS A 266     -11.342 -44.344 -30.165  1.00 31.26           S  
ATOM   2046  N   LYS A 267     -11.573 -46.596 -33.114  1.00 31.69           N  
ATOM   2047  CA  LYS A 267     -11.732 -46.310 -34.516  1.00 32.89           C  
ATOM   2048  C   LYS A 267     -12.628 -45.073 -34.642  1.00 32.64           C  
ATOM   2049  O   LYS A 267     -12.539 -44.320 -35.608  1.00 32.42           O  
ATOM   2050  CB  LYS A 267     -12.451 -47.494 -35.176  1.00 34.01           C  
ATOM   2051  CG  LYS A 267     -11.764 -48.138 -36.329  1.00 38.76           C  
ATOM   2052  CD  LYS A 267     -10.808 -49.246 -35.838  1.00 44.87           C  
ATOM   2053  CE  LYS A 267      -9.321 -48.826 -36.002  1.00 47.87           C  
ATOM   2054  NZ  LYS A 267      -8.432 -50.016 -36.292  1.00 50.31           N1+
ATOM   2055  N   TYR A 268     -13.511 -44.887 -33.655  1.00 32.09           N  
ATOM   2056  CA  TYR A 268     -14.529 -43.834 -33.679  1.00 30.66           C  
ATOM   2057  C   TYR A 268     -14.645 -43.329 -32.274  1.00 29.75           C  
ATOM   2058  O   TYR A 268     -14.428 -44.074 -31.329  1.00 30.24           O  
ATOM   2059  CB  TYR A 268     -15.876 -44.355 -34.151  1.00 30.54           C  
ATOM   2060  CG  TYR A 268     -15.926 -44.783 -35.588  1.00 30.95           C  
ATOM   2061  CD1 TYR A 268     -16.241 -43.885 -36.585  1.00 31.04           C  
ATOM   2062  CD2 TYR A 268     -15.675 -46.103 -35.945  1.00 31.96           C  
ATOM   2063  CE1 TYR A 268     -16.312 -44.262 -37.924  1.00 33.31           C  
ATOM   2064  CE2 TYR A 268     -15.732 -46.514 -37.257  1.00 33.84           C  
ATOM   2065  CZ  TYR A 268     -16.043 -45.588 -38.269  1.00 35.96           C  
ATOM   2066  OH  TYR A 268     -16.090 -46.010 -39.615  1.00 37.08           O  
ATOM   2067  N   VAL A 269     -14.958 -42.045 -32.146  1.00 28.97           N  
ATOM   2068  CA  VAL A 269     -15.159 -41.444 -30.860  1.00 27.17           C  
ATOM   2069  C   VAL A 269     -16.520 -40.840 -30.946  1.00 27.04           C  
ATOM   2070  O   VAL A 269     -16.869 -40.310 -32.007  1.00 26.32           O  
ATOM   2071  CB  VAL A 269     -14.089 -40.392 -30.555  1.00 26.71           C  
ATOM   2072  CG1 VAL A 269     -14.476 -39.534 -29.341  1.00 27.19           C  
ATOM   2073  CG2 VAL A 269     -12.759 -41.036 -30.304  1.00 22.47           C  
ATOM   2074  N   ILE A 270     -17.309 -41.016 -29.866  1.00 26.64           N  
ATOM   2075  CA  ILE A 270     -18.531 -40.228 -29.629  1.00 24.86           C  
ATOM   2076  C   ILE A 270     -18.289 -39.281 -28.462  1.00 25.16           C  
ATOM   2077  O   ILE A 270     -18.023 -39.722 -27.335  1.00 25.39           O  
ATOM   2078  CB  ILE A 270     -19.767 -41.107 -29.311  1.00 24.61           C  
ATOM   2079  CG1 ILE A 270     -20.072 -42.085 -30.452  1.00 24.63           C  
ATOM   2080  CG2 ILE A 270     -20.965 -40.263 -29.075  1.00 24.09           C  
ATOM   2081  CD1 ILE A 270     -21.103 -43.145 -30.167  1.00 23.06           C  
ATOM   2082  N   ASN A 271     -18.402 -37.986 -28.731  1.00 24.68           N  
ATOM   2083  CA  ASN A 271     -18.276 -36.988 -27.712  1.00 26.20           C  
ATOM   2084  C   ASN A 271     -19.683 -36.756 -27.193  1.00 26.72           C  
ATOM   2085  O   ASN A 271     -20.601 -36.315 -27.954  1.00 26.24           O  
ATOM   2086  CB  ASN A 271     -17.640 -35.729 -28.284  1.00 26.90           C  
ATOM   2087  CG  ASN A 271     -17.545 -34.576 -27.276  1.00 29.19           C  
ATOM   2088  OD1 ASN A 271     -16.495 -34.369 -26.688  1.00 32.89           O  
ATOM   2089  ND2 ASN A 271     -18.608 -33.796 -27.131  1.00 26.29           N  
ATOM   2090  N   ALA A 272     -19.858 -37.116 -25.915  1.00 26.23           N  
ATOM   2091  CA  ALA A 272     -21.177 -37.094 -25.277  1.00 26.67           C  
ATOM   2092  C   ALA A 272     -21.145 -36.215 -24.008  1.00 26.68           C  
ATOM   2093  O   ALA A 272     -21.761 -36.541 -22.981  1.00 27.60           O  
ATOM   2094  CB  ALA A 272     -21.623 -38.506 -24.967  1.00 26.45           C  
ATOM   2095  N   ILE A 273     -20.407 -35.111 -24.114  1.00 25.48           N  
ATOM   2096  CA  ILE A 273     -20.329 -34.093 -23.096  1.00 24.91           C  
ATOM   2097  C   ILE A 273     -20.769 -32.726 -23.652  1.00 25.64           C  
ATOM   2098  O   ILE A 273     -20.638 -32.447 -24.870  1.00 26.28           O  
ATOM   2099  CB  ILE A 273     -18.885 -34.002 -22.494  1.00 25.25           C  
ATOM   2100  CG1 ILE A 273     -17.845 -33.549 -23.527  1.00 22.37           C  
ATOM   2101  CG2 ILE A 273     -18.477 -35.381 -21.847  1.00 25.32           C  
ATOM   2102  CD1 ILE A 273     -16.444 -33.334 -22.938  1.00 22.17           C  
ATOM   2103  N   PRO A 274     -21.285 -31.863 -22.778  1.00 26.04           N  
ATOM   2104  CA  PRO A 274     -21.668 -30.505 -23.246  1.00 27.00           C  
ATOM   2105  C   PRO A 274     -20.486 -29.703 -23.819  1.00 27.21           C  
ATOM   2106  O   PRO A 274     -19.367 -29.951 -23.431  1.00 27.33           O  
ATOM   2107  CB  PRO A 274     -22.255 -29.822 -21.980  1.00 26.16           C  
ATOM   2108  CG  PRO A 274     -21.839 -30.658 -20.826  1.00 27.15           C  
ATOM   2109  CD  PRO A 274     -21.555 -32.077 -21.330  1.00 25.70           C  
ATOM   2110  N   PRO A 275     -20.756 -28.745 -24.746  1.00 28.34           N  
ATOM   2111  CA  PRO A 275     -19.795 -27.958 -25.564  1.00 28.72           C  
ATOM   2112  C   PRO A 275     -18.669 -27.304 -24.775  1.00 29.20           C  
ATOM   2113  O   PRO A 275     -17.542 -27.177 -25.273  1.00 29.68           O  
ATOM   2114  CB  PRO A 275     -20.663 -26.820 -26.130  1.00 28.71           C  
ATOM   2115  CG  PRO A 275     -22.077 -27.377 -26.127  1.00 28.08           C  
ATOM   2116  CD  PRO A 275     -22.161 -28.383 -25.044  1.00 28.12           C  
ATOM   2117  N   THR A 276     -19.024 -26.833 -23.586  1.00 28.68           N  
ATOM   2118  CA  THR A 276     -18.112 -26.156 -22.719  1.00 28.18           C  
ATOM   2119  C   THR A 276     -17.024 -27.095 -22.236  1.00 28.13           C  
ATOM   2120  O   THR A 276     -15.880 -26.694 -22.027  1.00 28.24           O  
ATOM   2121  CB  THR A 276     -18.877 -25.482 -21.509  1.00 28.75           C  
ATOM   2122  OG1 THR A 276     -18.008 -24.517 -20.893  1.00 32.20           O  
ATOM   2123  CG2 THR A 276     -19.380 -26.447 -20.472  1.00 23.35           C  
ATOM   2124  N   LEU A 277     -17.389 -28.348 -22.031  1.00 27.67           N  
ATOM   2125  CA  LEU A 277     -16.428 -29.338 -21.585  1.00 27.70           C  
ATOM   2126  C   LEU A 277     -15.751 -29.903 -22.825  1.00 27.62           C  
ATOM   2127  O   LEU A 277     -14.595 -30.345 -22.785  1.00 28.10           O  
ATOM   2128  CB  LEU A 277     -17.156 -30.418 -20.763  1.00 28.09           C  
ATOM   2129  CG  LEU A 277     -18.007 -29.855 -19.607  1.00 27.20           C  
ATOM   2130  CD1 LEU A 277     -18.652 -30.982 -18.898  1.00 27.61           C  
ATOM   2131  CD2 LEU A 277     -17.223 -29.040 -18.606  1.00 24.54           C  
ATOM   2132  N   THR A 278     -16.471 -29.898 -23.949  1.00 27.47           N  
ATOM   2133  CA  THR A 278     -15.860 -30.344 -25.206  1.00 27.04           C  
ATOM   2134  C   THR A 278     -14.761 -29.304 -25.479  1.00 27.45           C  
ATOM   2135  O   THR A 278     -13.684 -29.639 -25.969  1.00 26.90           O  
ATOM   2136  CB  THR A 278     -16.888 -30.411 -26.369  1.00 26.39           C  
ATOM   2137  OG1 THR A 278     -18.063 -31.136 -25.968  1.00 27.46           O  
ATOM   2138  CG2 THR A 278     -16.321 -31.057 -27.564  1.00 22.83           C  
ATOM   2139  N   ALA A 279     -15.046 -28.045 -25.118  1.00 27.55           N  
ATOM   2140  CA  ALA A 279     -14.053 -26.965 -25.192  1.00 28.42           C  
ATOM   2141  C   ALA A 279     -12.733 -27.248 -24.482  1.00 28.20           C  
ATOM   2142  O   ALA A 279     -11.718 -26.662 -24.830  1.00 29.75           O  
ATOM   2143  CB  ALA A 279     -14.629 -25.646 -24.713  1.00 27.54           C  
ATOM   2144  N   LYS A 280     -12.706 -28.160 -23.532  1.00 28.62           N  
ATOM   2145  CA  LYS A 280     -11.472 -28.377 -22.747  1.00 29.19           C  
ATOM   2146  C   LYS A 280     -10.595 -29.502 -23.271  1.00 29.98           C  
ATOM   2147  O   LYS A 280      -9.413 -29.634 -22.892  1.00 30.68           O  
ATOM   2148  CB  LYS A 280     -11.844 -28.679 -21.311  1.00 29.39           C  
ATOM   2149  CG  LYS A 280     -12.586 -27.560 -20.634  1.00 28.85           C  
ATOM   2150  CD  LYS A 280     -12.965 -27.969 -19.222  1.00 32.46           C  
ATOM   2151  CE  LYS A 280     -13.567 -26.795 -18.468  1.00 36.77           C  
ATOM   2152  NZ  LYS A 280     -13.788 -27.044 -16.987  1.00 42.63           N1+
ATOM   2153  N   ILE A 281     -11.174 -30.345 -24.117  1.00 30.78           N  
ATOM   2154  CA  ILE A 281     -10.440 -31.452 -24.677  1.00 31.11           C  
ATOM   2155  C   ILE A 281      -9.391 -30.893 -25.668  1.00 31.99           C  
ATOM   2156  O   ILE A 281      -9.687 -29.976 -26.443  1.00 30.99           O  
ATOM   2157  CB  ILE A 281     -11.372 -32.475 -25.305  1.00 31.22           C  
ATOM   2158  CG1 ILE A 281     -12.295 -33.054 -24.212  1.00 31.29           C  
ATOM   2159  CG2 ILE A 281     -10.571 -33.590 -26.021  1.00 28.87           C  
ATOM   2160  CD1 ILE A 281     -13.052 -34.319 -24.608  1.00 30.38           C  
ATOM   2161  N   HIS A 282      -8.166 -31.428 -25.592  1.00 32.22           N  
ATOM   2162  CA  HIS A 282      -7.125 -31.148 -26.585  1.00 32.79           C  
ATOM   2163  C   HIS A 282      -7.341 -32.087 -27.755  1.00 31.84           C  
ATOM   2164  O   HIS A 282      -7.103 -33.302 -27.649  1.00 31.02           O  
ATOM   2165  CB  HIS A 282      -5.726 -31.353 -25.987  1.00 33.73           C  
ATOM   2166  CG  HIS A 282      -5.461 -30.476 -24.807  1.00 36.36           C  
ATOM   2167  ND1 HIS A 282      -5.315 -29.113 -24.921  1.00 38.27           N  
ATOM   2168  CD2 HIS A 282      -5.396 -30.755 -23.485  1.00 39.24           C  
ATOM   2169  CE1 HIS A 282      -5.139 -28.590 -23.722  1.00 41.44           C  
ATOM   2170  NE2 HIS A 282      -5.174 -29.567 -22.834  1.00 41.98           N  
ATOM   2171  N   PHE A 283      -7.835 -31.511 -28.843  1.00 31.54           N  
ATOM   2172  CA  PHE A 283      -8.112 -32.256 -30.056  1.00 31.80           C  
ATOM   2173  C   PHE A 283      -6.994 -32.183 -31.049  1.00 32.74           C  
ATOM   2174  O   PHE A 283      -6.404 -31.110 -31.239  1.00 33.68           O  
ATOM   2175  CB  PHE A 283      -9.363 -31.772 -30.723  1.00 30.25           C  
ATOM   2176  CG  PHE A 283     -10.594 -32.327 -30.114  1.00 30.08           C  
ATOM   2177  CD1 PHE A 283     -10.950 -33.647 -30.329  1.00 29.59           C  
ATOM   2178  CD2 PHE A 283     -11.398 -31.535 -29.310  1.00 31.25           C  
ATOM   2179  CE1 PHE A 283     -12.113 -34.174 -29.745  1.00 29.70           C  
ATOM   2180  CE2 PHE A 283     -12.558 -32.054 -28.740  1.00 31.13           C  
ATOM   2181  CZ  PHE A 283     -12.913 -33.380 -28.969  1.00 27.92           C  
ATOM   2182  N   ARG A 284      -6.744 -33.317 -31.703  1.00 33.24           N  
ATOM   2183  CA  ARG A 284      -5.712 -33.401 -32.699  1.00 34.03           C  
ATOM   2184  C   ARG A 284      -6.173 -34.280 -33.828  1.00 34.09           C  
ATOM   2185  O   ARG A 284      -6.616 -35.381 -33.594  1.00 35.12           O  
ATOM   2186  CB  ARG A 284      -4.478 -33.978 -32.066  1.00 34.06           C  
ATOM   2187  CG  ARG A 284      -3.288 -33.410 -32.570  1.00 35.72           C  
ATOM   2188  CD  ARG A 284      -2.057 -34.139 -32.018  1.00 39.80           C  
ATOM   2189  NE  ARG A 284      -0.992 -34.153 -33.037  1.00 38.41           N  
ATOM   2190  CZ  ARG A 284       0.126 -34.867 -32.966  1.00 38.33           C  
ATOM   2191  NH1 ARG A 284       0.372 -35.636 -31.917  1.00 38.14           N  
ATOM   2192  NH2 ARG A 284       1.004 -34.802 -33.959  1.00 39.72           N  
ATOM   2193  N   PRO A 285      -6.111 -33.784 -35.071  1.00 34.43           N  
ATOM   2194  CA  PRO A 285      -5.905 -32.367 -35.367  1.00 34.49           C  
ATOM   2195  C   PRO A 285      -6.944 -31.486 -34.664  1.00 34.16           C  
ATOM   2196  O   PRO A 285      -7.997 -31.962 -34.285  1.00 34.26           O  
ATOM   2197  CB  PRO A 285      -6.057 -32.289 -36.893  1.00 34.49           C  
ATOM   2198  CG  PRO A 285      -6.390 -33.686 -37.368  1.00 34.55           C  
ATOM   2199  CD  PRO A 285      -6.135 -34.630 -36.280  1.00 33.90           C  
ATOM   2200  N   GLU A 286      -6.627 -30.220 -34.470  1.00 34.37           N  
ATOM   2201  CA  GLU A 286      -7.593 -29.265 -33.968  1.00 34.86           C  
ATOM   2202  C   GLU A 286      -8.948 -29.311 -34.705  1.00 34.44           C  
ATOM   2203  O   GLU A 286      -9.029 -29.573 -35.898  1.00 34.16           O  
ATOM   2204  CB  GLU A 286      -6.996 -27.875 -34.064  1.00 35.60           C  
ATOM   2205  CG  GLU A 286      -5.999 -27.545 -32.975  1.00 38.51           C  
ATOM   2206  CD  GLU A 286      -5.182 -26.295 -33.271  1.00 43.34           C  
ATOM   2207  OE1 GLU A 286      -5.776 -25.195 -33.321  1.00 46.71           O  
ATOM   2208  OE2 GLU A 286      -3.938 -26.412 -33.449  1.00 45.04           O  
ATOM   2209  N   LEU A 287     -10.038 -29.084 -33.986  1.00 34.55           N  
ATOM   2210  CA  LEU A 287     -11.337 -29.041 -34.653  1.00 34.07           C  
ATOM   2211  C   LEU A 287     -11.328 -27.811 -35.547  1.00 34.31           C  
ATOM   2212  O   LEU A 287     -10.559 -26.860 -35.290  1.00 34.46           O  
ATOM   2213  CB  LEU A 287     -12.475 -28.981 -33.645  1.00 33.25           C  
ATOM   2214  CG  LEU A 287     -12.584 -29.972 -32.465  1.00 33.48           C  
ATOM   2215  CD1 LEU A 287     -13.821 -29.606 -31.642  1.00 32.76           C  
ATOM   2216  CD2 LEU A 287     -12.629 -31.462 -32.836  1.00 28.86           C  
ATOM   2217  N   PRO A 288     -12.161 -27.814 -36.605  1.00 34.26           N  
ATOM   2218  CA  PRO A 288     -12.228 -26.639 -37.487  1.00 34.48           C  
ATOM   2219  C   PRO A 288     -12.499 -25.397 -36.669  1.00 34.84           C  
ATOM   2220  O   PRO A 288     -13.288 -25.498 -35.741  1.00 35.27           O  
ATOM   2221  CB  PRO A 288     -13.426 -26.953 -38.369  1.00 34.24           C  
ATOM   2222  CG  PRO A 288     -13.461 -28.482 -38.413  1.00 31.97           C  
ATOM   2223  CD  PRO A 288     -13.078 -28.884 -37.039  1.00 33.67           C  
ATOM   2224  N   ALA A 289     -11.813 -24.278 -36.954  1.00 35.56           N  
ATOM   2225  CA  ALA A 289     -12.018 -22.999 -36.205  1.00 36.65           C  
ATOM   2226  C   ALA A 289     -13.466 -22.686 -35.936  1.00 36.94           C  
ATOM   2227  O   ALA A 289     -13.822 -22.318 -34.816  1.00 38.28           O  
ATOM   2228  CB  ALA A 289     -11.365 -21.790 -36.919  1.00 36.92           C  
ATOM   2229  N   GLU A 290     -14.311 -22.844 -36.953  1.00 37.09           N  
ATOM   2230  CA  GLU A 290     -15.751 -22.680 -36.798  1.00 37.05           C  
ATOM   2231  C   GLU A 290     -16.281 -23.410 -35.558  1.00 36.17           C  
ATOM   2232  O   GLU A 290     -16.921 -22.786 -34.712  1.00 36.81           O  
ATOM   2233  CB  GLU A 290     -16.456 -23.200 -38.049  1.00 37.97           C  
ATOM   2234  CG  GLU A 290     -17.922 -22.958 -38.029  1.00 41.34           C  
ATOM   2235  CD  GLU A 290     -18.635 -23.460 -39.293  1.00 47.68           C  
ATOM   2236  OE1 GLU A 290     -18.287 -24.570 -39.780  1.00 48.54           O  
ATOM   2237  OE2 GLU A 290     -19.583 -22.759 -39.774  1.00 50.45           O  
ATOM   2238  N   ARG A 291     -15.995 -24.720 -35.467  1.00 34.14           N  
ATOM   2239  CA  ARG A 291     -16.411 -25.582 -34.364  1.00 32.42           C  
ATOM   2240  C   ARG A 291     -15.761 -25.193 -33.038  1.00 32.60           C  
ATOM   2241  O   ARG A 291     -16.424 -25.221 -32.003  1.00 31.28           O  
ATOM   2242  CB  ARG A 291     -16.061 -27.039 -34.692  1.00 32.29           C  
ATOM   2243  CG  ARG A 291     -16.629 -28.079 -33.750  1.00 28.85           C  
ATOM   2244  CD  ARG A 291     -18.114 -27.848 -33.599  1.00 29.46           C  
ATOM   2245  NE  ARG A 291     -18.851 -28.989 -33.067  1.00 27.98           N  
ATOM   2246  CZ  ARG A 291     -19.079 -30.095 -33.777  1.00 32.02           C  
ATOM   2247  NH1 ARG A 291     -18.592 -30.241 -35.045  1.00 29.82           N  
ATOM   2248  NH2 ARG A 291     -19.787 -31.054 -33.236  1.00 30.75           N  
ATOM   2249  N   ASN A 292     -14.469 -24.854 -33.055  1.00 32.92           N  
ATOM   2250  CA  ASN A 292     -13.827 -24.381 -31.822  1.00 34.15           C  
ATOM   2251  C   ASN A 292     -14.526 -23.160 -31.264  1.00 33.82           C  
ATOM   2252  O   ASN A 292     -14.659 -23.037 -30.057  1.00 35.09           O  
ATOM   2253  CB  ASN A 292     -12.350 -24.078 -32.012  1.00 34.29           C  
ATOM   2254  CG  ASN A 292     -11.592 -24.040 -30.691  1.00 37.72           C  
ATOM   2255  OD1 ASN A 292     -11.785 -24.890 -29.809  1.00 40.47           O  
ATOM   2256  ND2 ASN A 292     -10.729 -23.041 -30.535  1.00 40.93           N  
ATOM   2257  N   GLN A 293     -15.006 -22.269 -32.130  1.00 33.35           N  
ATOM   2258  CA  GLN A 293     -15.691 -21.063 -31.669  1.00 32.95           C  
ATOM   2259  C   GLN A 293     -17.032 -21.376 -31.051  1.00 32.53           C  
ATOM   2260  O   GLN A 293     -17.454 -20.765 -30.047  1.00 31.68           O  
ATOM   2261  CB  GLN A 293     -15.930 -20.115 -32.845  1.00 34.07           C  
ATOM   2262  CG  GLN A 293     -14.679 -19.385 -33.292  1.00 35.53           C  
ATOM   2263  CD  GLN A 293     -13.986 -18.757 -32.112  1.00 39.19           C  
ATOM   2264  OE1 GLN A 293     -14.614 -18.080 -31.269  1.00 39.77           O  
ATOM   2265  NE2 GLN A 293     -12.695 -18.992 -32.016  1.00 38.42           N  
ATOM   2266  N   LEU A 294     -17.729 -22.309 -31.689  1.00 31.72           N  
ATOM   2267  CA  LEU A 294     -19.075 -22.632 -31.265  1.00 30.98           C  
ATOM   2268  C   LEU A 294     -19.013 -23.235 -29.860  1.00 31.67           C  
ATOM   2269  O   LEU A 294     -19.671 -22.750 -28.949  1.00 30.95           O  
ATOM   2270  CB  LEU A 294     -19.774 -23.584 -32.265  1.00 30.62           C  
ATOM   2271  CG  LEU A 294     -21.161 -24.027 -31.806  1.00 28.16           C  
ATOM   2272  CD1 LEU A 294     -22.205 -22.857 -31.804  1.00 26.61           C  
ATOM   2273  CD2 LEU A 294     -21.658 -25.231 -32.611  1.00 28.76           C  
ATOM   2274  N   ILE A 295     -18.184 -24.257 -29.683  1.00 31.55           N  
ATOM   2275  CA  ILE A 295     -18.160 -24.946 -28.405  1.00 32.79           C  
ATOM   2276  C   ILE A 295     -17.708 -24.129 -27.199  1.00 32.98           C  
ATOM   2277  O   ILE A 295     -18.168 -24.357 -26.086  1.00 34.52           O  
ATOM   2278  CB  ILE A 295     -17.438 -26.264 -28.502  1.00 32.86           C  
ATOM   2279  CG1 ILE A 295     -15.956 -26.032 -28.854  1.00 34.71           C  
ATOM   2280  CG2 ILE A 295     -18.180 -27.150 -29.501  1.00 33.05           C  
ATOM   2281  CD1 ILE A 295     -15.173 -27.276 -29.127  1.00 34.37           C  
ATOM   2282  N   GLN A 296     -16.855 -23.142 -27.424  1.00 33.27           N  
ATOM   2283  CA  GLN A 296     -16.410 -22.220 -26.365  1.00 32.81           C  
ATOM   2284  C   GLN A 296     -17.401 -21.099 -26.155  1.00 33.06           C  
ATOM   2285  O   GLN A 296     -17.225 -20.287 -25.248  1.00 33.92           O  
ATOM   2286  CB  GLN A 296     -15.123 -21.515 -26.793  1.00 33.28           C  
ATOM   2287  CG  GLN A 296     -13.954 -22.353 -27.048  1.00 33.80           C  
ATOM   2288  CD  GLN A 296     -12.812 -21.478 -27.474  1.00 41.68           C  
ATOM   2289  OE1 GLN A 296     -12.470 -20.501 -26.806  1.00 43.99           O  
ATOM   2290  NE2 GLN A 296     -12.236 -21.790 -28.612  1.00 44.97           N  
ATOM   2291  N   ARG A 297     -18.391 -20.978 -27.028  1.00 32.37           N  
ATOM   2292  CA  ARG A 297     -19.346 -19.875 -26.899  1.00 32.50           C  
ATOM   2293  C   ARG A 297     -20.729 -20.276 -26.431  1.00 31.66           C  
ATOM   2294  O   ARG A 297     -21.636 -19.487 -26.497  1.00 32.15           O  
ATOM   2295  CB  ARG A 297     -19.437 -19.075 -28.198  1.00 32.88           C  
ATOM   2296  CG  ARG A 297     -18.299 -18.095 -28.361  1.00 34.90           C  
ATOM   2297  CD  ARG A 297     -18.081 -17.699 -29.806  1.00 38.83           C  
ATOM   2298  NE  ARG A 297     -16.755 -17.131 -29.962  1.00 40.69           N  
ATOM   2299  CZ  ARG A 297     -16.447 -15.848 -29.764  1.00 43.41           C  
ATOM   2300  NH1 ARG A 297     -17.377 -14.954 -29.438  1.00 41.42           N  
ATOM   2301  NH2 ARG A 297     -15.189 -15.456 -29.906  1.00 44.54           N  
ATOM   2302  N   LEU A 298     -20.898 -21.500 -25.947  1.00 31.78           N  
ATOM   2303  CA  LEU A 298     -22.204 -21.908 -25.444  1.00 31.01           C  
ATOM   2304  C   LEU A 298     -22.222 -22.101 -23.908  1.00 30.55           C  
ATOM   2305  O   LEU A 298     -21.896 -23.160 -23.418  1.00 30.67           O  
ATOM   2306  CB  LEU A 298     -22.672 -23.153 -26.167  1.00 30.53           C  
ATOM   2307  CG  LEU A 298     -22.895 -23.000 -27.651  1.00 29.79           C  
ATOM   2308  CD1 LEU A 298     -23.211 -24.368 -28.182  1.00 26.34           C  
ATOM   2309  CD2 LEU A 298     -24.078 -22.065 -27.872  1.00 30.39           C  
ATOM   2310  N   PRO A 299     -22.565 -21.052 -23.152  1.00 30.05           N  
ATOM   2311  CA  PRO A 299     -22.486 -21.209 -21.700  1.00 30.30           C  
ATOM   2312  C   PRO A 299     -23.649 -22.015 -21.187  1.00 30.02           C  
ATOM   2313  O   PRO A 299     -24.722 -22.070 -21.826  1.00 30.49           O  
ATOM   2314  CB  PRO A 299     -22.563 -19.769 -21.162  1.00 30.07           C  
ATOM   2315  CG  PRO A 299     -22.516 -18.884 -22.363  1.00 31.09           C  
ATOM   2316  CD  PRO A 299     -22.981 -19.701 -23.537  1.00 29.99           C  
ATOM   2317  N   MET A 300     -23.425 -22.655 -20.051  1.00 28.97           N  
ATOM   2318  CA  MET A 300     -24.433 -23.432 -19.375  1.00 27.91           C  
ATOM   2319  C   MET A 300     -25.314 -22.488 -18.570  1.00 27.95           C  
ATOM   2320  O   MET A 300     -24.807 -21.545 -17.981  1.00 28.08           O  
ATOM   2321  CB  MET A 300     -23.742 -24.411 -18.431  1.00 29.08           C  
ATOM   2322  CG  MET A 300     -22.883 -25.460 -19.131  1.00 29.31           C  
ATOM   2323  SD  MET A 300     -23.874 -26.341 -20.364  1.00 33.04           S  
ATOM   2324  CE  MET A 300     -24.705 -27.620 -19.360  1.00 27.77           C  
ATOM   2325  N   GLY A 301     -26.623 -22.749 -18.535  1.00 27.06           N  
ATOM   2326  CA  GLY A 301     -27.523 -22.121 -17.600  1.00 26.52           C  
ATOM   2327  C   GLY A 301     -27.139 -22.345 -16.146  1.00 27.40           C  
ATOM   2328  O   GLY A 301     -26.149 -23.035 -15.820  1.00 26.77           O  
ATOM   2329  N   ALA A 302     -27.926 -21.774 -15.249  1.00 27.82           N  
ATOM   2330  CA  ALA A 302     -27.602 -21.906 -13.826  1.00 29.06           C  
ATOM   2331  C   ALA A 302     -28.817 -22.299 -12.951  1.00 29.24           C  
ATOM   2332  O   ALA A 302     -29.884 -21.650 -12.998  1.00 30.05           O  
ATOM   2333  CB  ALA A 302     -26.967 -20.624 -13.332  1.00 29.09           C  
ATOM   2334  N   VAL A 303     -28.659 -23.359 -12.167  1.00 28.32           N  
ATOM   2335  CA  VAL A 303     -29.686 -23.760 -11.253  1.00 27.91           C  
ATOM   2336  C   VAL A 303     -29.039 -24.290  -9.947  1.00 28.39           C  
ATOM   2337  O   VAL A 303     -27.957 -24.860  -9.972  1.00 26.21           O  
ATOM   2338  CB  VAL A 303     -30.651 -24.767 -11.914  1.00 27.65           C  
ATOM   2339  CG1 VAL A 303     -29.916 -25.900 -12.421  1.00 29.34           C  
ATOM   2340  CG2 VAL A 303     -31.634 -25.297 -10.933  1.00 28.04           C  
ATOM   2341  N   ILE A 304     -29.677 -23.972  -8.813  1.00 28.63           N  
ATOM   2342  CA  ILE A 304     -29.486 -24.673  -7.556  1.00 28.44           C  
ATOM   2343  C   ILE A 304     -30.819 -25.352  -7.269  1.00 28.67           C  
ATOM   2344  O   ILE A 304     -31.891 -24.687  -7.100  1.00 27.31           O  
ATOM   2345  CB  ILE A 304     -29.159 -23.731  -6.377  1.00 28.63           C  
ATOM   2346  CG1 ILE A 304     -27.980 -22.813  -6.687  1.00 30.51           C  
ATOM   2347  CG2 ILE A 304     -28.766 -24.504  -5.158  1.00 27.47           C  
ATOM   2348  CD1 ILE A 304     -27.855 -21.641  -5.685  1.00 27.46           C  
ATOM   2349  N   LYS A 305     -30.776 -26.675  -7.255  1.00 28.90           N  
ATOM   2350  CA  LYS A 305     -31.965 -27.430  -6.950  1.00 29.76           C  
ATOM   2351  C   LYS A 305     -32.010 -27.722  -5.417  1.00 31.12           C  
ATOM   2352  O   LYS A 305     -31.016 -28.155  -4.836  1.00 30.77           O  
ATOM   2353  CB  LYS A 305     -31.981 -28.698  -7.775  1.00 29.07           C  
ATOM   2354  CG  LYS A 305     -33.267 -29.498  -7.681  1.00 25.17           C  
ATOM   2355  CD  LYS A 305     -33.295 -30.568  -8.767  1.00 25.13           C  
ATOM   2356  CE  LYS A 305     -34.629 -31.226  -8.880  1.00 28.26           C  
ATOM   2357  NZ  LYS A 305     -34.693 -32.237  -9.955  1.00 30.36           N1+
ATOM   2358  N   CYS A 306     -33.167 -27.481  -4.797  1.00 32.85           N  
ATOM   2359  CA  CYS A 306     -33.316 -27.393  -3.318  1.00 35.34           C  
ATOM   2360  C   CYS A 306     -34.470 -28.232  -2.876  1.00 35.90           C  
ATOM   2361  O   CYS A 306     -35.567 -28.105  -3.429  1.00 36.19           O  
ATOM   2362  CB  CYS A 306     -33.569 -25.953  -2.873  1.00 34.36           C  
ATOM   2363  SG  CYS A 306     -32.175 -24.925  -3.358  1.00 40.83           S  
ATOM   2364  N   MET A 307     -34.233 -29.107  -1.892  1.00 37.00           N  
ATOM   2365  CA  MET A 307     -35.299 -29.979  -1.422  1.00 37.63           C  
ATOM   2366  C   MET A 307     -35.596 -29.832   0.029  1.00 36.97           C  
ATOM   2367  O   MET A 307     -34.782 -30.116   0.900  1.00 37.13           O  
ATOM   2368  CB  MET A 307     -35.104 -31.436  -1.810  1.00 38.33           C  
ATOM   2369  CG  MET A 307     -35.849 -31.789  -3.148  1.00 43.44           C  
ATOM   2370  SD  MET A 307     -35.026 -31.013  -4.613  1.00 55.29           S  
ATOM   2371  CE  MET A 307     -33.281 -31.559  -4.255  1.00 44.67           C  
ATOM   2372  N   MET A 308     -36.801 -29.365   0.275  1.00 36.14           N  
ATOM   2373  CA  MET A 308     -37.219 -29.071   1.631  1.00 35.34           C  
ATOM   2374  C   MET A 308     -38.156 -30.182   2.044  1.00 34.71           C  
ATOM   2375  O   MET A 308     -39.183 -30.376   1.395  1.00 35.36           O  
ATOM   2376  CB  MET A 308     -37.911 -27.717   1.635  1.00 34.31           C  
ATOM   2377  CG  MET A 308     -37.892 -27.017   2.936  1.00 33.69           C  
ATOM   2378  SD  MET A 308     -36.244 -26.705   3.567  1.00 32.57           S  
ATOM   2379  CE  MET A 308     -35.825 -25.266   2.612  1.00 31.94           C  
ATOM   2380  N   TYR A 309     -37.788 -30.925   3.080  1.00 34.84           N  
ATOM   2381  CA  TYR A 309     -38.603 -32.043   3.590  1.00 35.17           C  
ATOM   2382  C   TYR A 309     -39.357 -31.634   4.805  1.00 35.76           C  
ATOM   2383  O   TYR A 309     -38.836 -30.918   5.650  1.00 36.47           O  
ATOM   2384  CB  TYR A 309     -37.732 -33.270   3.932  1.00 35.15           C  
ATOM   2385  CG  TYR A 309     -37.129 -33.846   2.699  1.00 35.50           C  
ATOM   2386  CD1 TYR A 309     -37.722 -34.917   2.028  1.00 35.05           C  
ATOM   2387  CD2 TYR A 309     -36.003 -33.260   2.147  1.00 36.44           C  
ATOM   2388  CE1 TYR A 309     -37.195 -35.388   0.856  1.00 34.11           C  
ATOM   2389  CE2 TYR A 309     -35.468 -33.731   0.987  1.00 37.14           C  
ATOM   2390  CZ  TYR A 309     -36.073 -34.765   0.340  1.00 35.55           C  
ATOM   2391  OH  TYR A 309     -35.466 -35.169  -0.812  1.00 37.91           O  
ATOM   2392  N   TYR A 310     -40.577 -32.137   4.918  1.00 36.82           N  
ATOM   2393  CA  TYR A 310     -41.428 -31.882   6.075  1.00 36.84           C  
ATOM   2394  C   TYR A 310     -42.072 -33.163   6.551  1.00 38.29           C  
ATOM   2395  O   TYR A 310     -42.017 -34.165   5.840  1.00 37.98           O  
ATOM   2396  CB  TYR A 310     -42.527 -30.908   5.680  1.00 35.71           C  
ATOM   2397  CG  TYR A 310     -42.020 -29.563   5.301  1.00 34.00           C  
ATOM   2398  CD1 TYR A 310     -41.817 -29.227   3.978  1.00 33.88           C  
ATOM   2399  CD2 TYR A 310     -41.710 -28.625   6.274  1.00 33.01           C  
ATOM   2400  CE1 TYR A 310     -41.336 -27.955   3.634  1.00 32.34           C  
ATOM   2401  CE2 TYR A 310     -41.241 -27.374   5.943  1.00 31.43           C  
ATOM   2402  CZ  TYR A 310     -41.068 -27.036   4.621  1.00 32.87           C  
ATOM   2403  OH  TYR A 310     -40.624 -25.768   4.295  1.00 32.28           O  
ATOM   2404  N   LYS A 311     -42.701 -33.115   7.738  1.00 40.06           N  
ATOM   2405  CA  LYS A 311     -43.384 -34.287   8.334  1.00 42.43           C  
ATOM   2406  C   LYS A 311     -44.634 -34.608   7.547  1.00 41.84           C  
ATOM   2407  O   LYS A 311     -44.992 -35.770   7.371  1.00 41.36           O  
ATOM   2408  CB  LYS A 311     -43.795 -34.064   9.817  1.00 42.19           C  
ATOM   2409  CG  LYS A 311     -42.847 -33.206  10.669  1.00 45.41           C  
ATOM   2410  CD  LYS A 311     -42.754 -33.710  12.141  1.00 46.57           C  
ATOM   2411  CE  LYS A 311     -41.313 -33.549  12.721  1.00 50.91           C  
ATOM   2412  NZ  LYS A 311     -40.978 -34.611  13.770  1.00 51.49           N1+
ATOM   2413  N   GLU A 312     -45.310 -33.550   7.119  1.00 42.00           N  
ATOM   2414  CA  GLU A 312     -46.614 -33.641   6.511  1.00 43.32           C  
ATOM   2415  C   GLU A 312     -46.634 -32.724   5.313  1.00 41.64           C  
ATOM   2416  O   GLU A 312     -45.984 -31.674   5.322  1.00 41.15           O  
ATOM   2417  CB  GLU A 312     -47.698 -33.161   7.485  1.00 43.04           C  
ATOM   2418  CG  GLU A 312     -48.072 -34.129   8.606  1.00 47.28           C  
ATOM   2419  CD  GLU A 312     -49.291 -33.606   9.413  1.00 48.50           C  
ATOM   2420  OE1 GLU A 312     -49.105 -32.639  10.233  1.00 52.16           O  
ATOM   2421  OE2 GLU A 312     -50.425 -34.153   9.199  1.00 53.40           O  
ATOM   2422  N   ALA A 313     -47.406 -33.105   4.296  1.00 40.76           N  
ATOM   2423  CA  ALA A 313     -47.586 -32.271   3.116  1.00 40.16           C  
ATOM   2424  C   ALA A 313     -48.637 -31.200   3.433  1.00 39.20           C  
ATOM   2425  O   ALA A 313     -49.788 -31.256   2.949  1.00 38.50           O  
ATOM   2426  CB  ALA A 313     -48.013 -33.130   1.923  1.00 40.16           C  
ATOM   2427  N   PHE A 314     -48.249 -30.242   4.273  1.00 38.21           N  
ATOM   2428  CA  PHE A 314     -49.221 -29.256   4.785  1.00 38.08           C  
ATOM   2429  C   PHE A 314     -49.812 -28.396   3.671  1.00 37.70           C  
ATOM   2430  O   PHE A 314     -50.896 -27.850   3.825  1.00 38.98           O  
ATOM   2431  CB  PHE A 314     -48.610 -28.382   5.870  1.00 37.14           C  
ATOM   2432  CG  PHE A 314     -47.440 -27.571   5.397  1.00 38.49           C  
ATOM   2433  CD1 PHE A 314     -46.152 -28.082   5.469  1.00 38.50           C  
ATOM   2434  CD2 PHE A 314     -47.626 -26.313   4.840  1.00 37.57           C  
ATOM   2435  CE1 PHE A 314     -45.078 -27.337   5.022  1.00 37.25           C  
ATOM   2436  CE2 PHE A 314     -46.564 -25.577   4.396  1.00 37.00           C  
ATOM   2437  CZ  PHE A 314     -45.285 -26.089   4.482  1.00 36.93           C  
ATOM   2438  N   TRP A 315     -49.097 -28.252   2.563  1.00 37.80           N  
ATOM   2439  CA  TRP A 315     -49.591 -27.456   1.440  1.00 38.36           C  
ATOM   2440  C   TRP A 315     -50.919 -27.973   0.890  1.00 39.22           C  
ATOM   2441  O   TRP A 315     -51.780 -27.190   0.495  1.00 38.50           O  
ATOM   2442  CB  TRP A 315     -48.552 -27.356   0.331  1.00 36.83           C  
ATOM   2443  CG  TRP A 315     -47.865 -28.620   0.050  1.00 36.06           C  
ATOM   2444  CD1 TRP A 315     -48.209 -29.528  -0.886  1.00 35.19           C  
ATOM   2445  CD2 TRP A 315     -46.699 -29.131   0.700  1.00 34.83           C  
ATOM   2446  NE1 TRP A 315     -47.332 -30.581  -0.872  1.00 35.92           N  
ATOM   2447  CE2 TRP A 315     -46.391 -30.359   0.097  1.00 35.05           C  
ATOM   2448  CE3 TRP A 315     -45.881 -28.669   1.726  1.00 36.29           C  
ATOM   2449  CZ2 TRP A 315     -45.302 -31.137   0.492  1.00 33.64           C  
ATOM   2450  CZ3 TRP A 315     -44.790 -29.453   2.122  1.00 34.22           C  
ATOM   2451  CH2 TRP A 315     -44.527 -30.673   1.508  1.00 33.53           C  
ATOM   2452  N   LYS A 316     -51.061 -29.295   0.907  1.00 40.87           N  
ATOM   2453  CA  LYS A 316     -52.231 -29.975   0.430  1.00 43.00           C  
ATOM   2454  C   LYS A 316     -53.437 -29.579   1.249  1.00 45.46           C  
ATOM   2455  O   LYS A 316     -54.474 -29.251   0.682  1.00 46.25           O  
ATOM   2456  CB  LYS A 316     -52.034 -31.498   0.473  1.00 43.07           C  
ATOM   2457  CG  LYS A 316     -50.856 -31.963  -0.348  1.00 42.08           C  
ATOM   2458  CD  LYS A 316     -50.955 -33.403  -0.810  1.00 43.26           C  
ATOM   2459  CE  LYS A 316     -49.873 -33.642  -1.868  1.00 42.03           C  
ATOM   2460  NZ  LYS A 316     -49.334 -35.023  -1.992  1.00 42.11           N1+
ATOM   2461  N   LYS A 317     -53.321 -29.583   2.581  1.00 47.64           N  
ATOM   2462  CA  LYS A 317     -54.501 -29.266   3.395  1.00 48.83           C  
ATOM   2463  C   LYS A 317     -54.959 -27.814   3.217  1.00 49.12           C  
ATOM   2464  O   LYS A 317     -56.157 -27.522   3.361  1.00 50.10           O  
ATOM   2465  CB  LYS A 317     -54.363 -29.692   4.859  1.00 48.94           C  
ATOM   2466  CG  LYS A 317     -53.493 -28.844   5.720  1.00 51.33           C  
ATOM   2467  CD  LYS A 317     -53.090 -29.647   6.978  1.00 54.93           C  
ATOM   2468  CE  LYS A 317     -51.933 -29.004   7.750  1.00 55.03           C  
ATOM   2469  NZ  LYS A 317     -51.091 -30.113   8.342  1.00 57.02           N1+
ATOM   2470  N   LYS A 318     -54.046 -26.914   2.852  1.00 48.41           N  
ATOM   2471  CA  LYS A 318     -54.479 -25.597   2.387  1.00 47.42           C  
ATOM   2472  C   LYS A 318     -55.001 -25.633   0.925  1.00 45.82           C  
ATOM   2473  O   LYS A 318     -55.215 -24.586   0.315  1.00 45.77           O  
ATOM   2474  CB  LYS A 318     -53.366 -24.564   2.551  1.00 48.42           C  
ATOM   2475  CG  LYS A 318     -52.821 -24.462   3.978  1.00 50.46           C  
ATOM   2476  CD  LYS A 318     -52.662 -22.995   4.452  1.00 53.35           C  
ATOM   2477  CE  LYS A 318     -52.536 -22.942   6.015  1.00 53.95           C  
ATOM   2478  NZ  LYS A 318     -53.077 -21.706   6.705  1.00 55.30           N1+
ATOM   2479  N   ASP A 319     -55.205 -26.834   0.380  1.00 43.93           N  
ATOM   2480  CA  ASP A 319     -55.554 -27.036  -1.041  1.00 42.69           C  
ATOM   2481  C   ASP A 319     -54.519 -26.481  -2.025  1.00 41.45           C  
ATOM   2482  O   ASP A 319     -54.876 -26.009  -3.102  1.00 41.19           O  
ATOM   2483  CB  ASP A 319     -56.983 -26.536  -1.370  1.00 43.12           C  
ATOM   2484  CG  ASP A 319     -57.600 -27.236  -2.587  1.00 44.01           C  
ATOM   2485  OD1 ASP A 319     -57.304 -28.431  -2.795  1.00 45.27           O  
ATOM   2486  OD2 ASP A 319     -58.402 -26.600  -3.321  1.00 44.13           O  
ATOM   2487  N   TYR A 320     -53.237 -26.558  -1.666  1.00 40.25           N  
ATOM   2488  CA  TYR A 320     -52.158 -26.333  -2.639  1.00 39.21           C  
ATOM   2489  C   TYR A 320     -51.395 -27.603  -3.040  1.00 38.35           C  
ATOM   2490  O   TYR A 320     -51.061 -28.438  -2.191  1.00 37.89           O  
ATOM   2491  CB  TYR A 320     -51.177 -25.326  -2.126  1.00 39.95           C  
ATOM   2492  CG  TYR A 320     -51.772 -24.012  -1.735  1.00 40.99           C  
ATOM   2493  CD1 TYR A 320     -52.799 -23.428  -2.481  1.00 42.84           C  
ATOM   2494  CD2 TYR A 320     -51.311 -23.340  -0.608  1.00 41.94           C  
ATOM   2495  CE1 TYR A 320     -53.337 -22.207  -2.125  1.00 41.89           C  
ATOM   2496  CE2 TYR A 320     -51.847 -22.120  -0.243  1.00 43.26           C  
ATOM   2497  CZ  TYR A 320     -52.853 -21.567  -1.007  1.00 42.43           C  
ATOM   2498  OH  TYR A 320     -53.371 -20.355  -0.641  1.00 44.60           O  
ATOM   2499  N   CYS A 321     -51.122 -27.766  -4.336  1.00 36.76           N  
ATOM   2500  CA  CYS A 321     -50.424 -28.985  -4.781  1.00 35.34           C  
ATOM   2501  C   CYS A 321     -48.933 -28.900  -4.446  1.00 35.06           C  
ATOM   2502  O   CYS A 321     -48.256 -29.906  -4.323  1.00 35.79           O  
ATOM   2503  CB  CYS A 321     -50.657 -29.262  -6.272  1.00 34.62           C  
ATOM   2504  SG  CYS A 321     -50.014 -28.014  -7.334  1.00 32.05           S  
ATOM   2505  N   GLY A 322     -48.455 -27.681  -4.246  1.00 35.09           N  
ATOM   2506  CA  GLY A 322     -47.082 -27.427  -3.861  1.00 34.10           C  
ATOM   2507  C   GLY A 322     -46.280 -26.888  -5.027  1.00 33.77           C  
ATOM   2508  O   GLY A 322     -45.060 -26.705  -4.911  1.00 32.13           O  
ATOM   2509  N   CYS A 323     -46.963 -26.694  -6.163  1.00 33.93           N  
ATOM   2510  CA  CYS A 323     -46.400 -25.993  -7.273  1.00 34.16           C  
ATOM   2511  C   CYS A 323     -46.641 -24.493  -7.065  1.00 35.29           C  
ATOM   2512  O   CYS A 323     -47.796 -24.037  -6.918  1.00 35.05           O  
ATOM   2513  CB  CYS A 323     -47.001 -26.457  -8.587  1.00 34.19           C  
ATOM   2514  SG  CYS A 323     -46.387 -25.464  -9.968  1.00 35.93           S  
ATOM   2515  N   MET A 324     -45.543 -23.745  -7.017  1.00 35.18           N  
ATOM   2516  CA  MET A 324     -45.568 -22.303  -6.850  1.00 36.33           C  
ATOM   2517  C   MET A 324     -44.723 -21.733  -7.977  1.00 36.38           C  
ATOM   2518  O   MET A 324     -43.582 -22.138  -8.168  1.00 35.66           O  
ATOM   2519  CB  MET A 324     -44.957 -21.890  -5.496  1.00 36.25           C  
ATOM   2520  CG  MET A 324     -45.616 -22.517  -4.223  1.00 37.11           C  
ATOM   2521  SD  MET A 324     -44.541 -22.399  -2.740  1.00 38.14           S  
ATOM   2522  CE  MET A 324     -44.020 -24.095  -2.521  1.00 34.04           C  
ATOM   2523  N   ILE A 325     -45.318 -20.824  -8.735  1.00 37.31           N  
ATOM   2524  CA  ILE A 325     -44.617 -19.955  -9.676  1.00 37.39           C  
ATOM   2525  C   ILE A 325     -44.312 -18.649  -8.961  1.00 38.61           C  
ATOM   2526  O   ILE A 325     -45.174 -17.791  -8.870  1.00 38.18           O  
ATOM   2527  CB  ILE A 325     -45.488 -19.686 -10.921  1.00 36.66           C  
ATOM   2528  CG1 ILE A 325     -46.032 -21.036 -11.465  1.00 38.82           C  
ATOM   2529  CG2 ILE A 325     -44.722 -18.907 -11.937  1.00 36.25           C  
ATOM   2530  CD1 ILE A 325     -46.789 -21.029 -12.819  1.00 36.70           C  
ATOM   2531  N   ILE A 326     -43.091 -18.512  -8.444  1.00 39.75           N  
ATOM   2532  CA  ILE A 326     -42.702 -17.341  -7.638  1.00 41.27           C  
ATOM   2533  C   ILE A 326     -42.026 -16.245  -8.497  1.00 42.49           C  
ATOM   2534  O   ILE A 326     -40.858 -16.332  -8.834  1.00 42.24           O  
ATOM   2535  CB  ILE A 326     -41.791 -17.761  -6.440  1.00 41.57           C  
ATOM   2536  CG1 ILE A 326     -42.511 -18.759  -5.560  1.00 40.29           C  
ATOM   2537  CG2 ILE A 326     -41.319 -16.551  -5.588  1.00 41.08           C  
ATOM   2538  CD1 ILE A 326     -41.685 -19.930  -5.291  1.00 40.01           C  
ATOM   2539  N   GLU A 327     -42.810 -15.225  -8.826  1.00 44.61           N  
ATOM   2540  CA  GLU A 327     -42.453 -14.090  -9.639  1.00 46.89           C  
ATOM   2541  C   GLU A 327     -42.177 -12.925  -8.648  1.00 47.63           C  
ATOM   2542  O   GLU A 327     -43.082 -12.195  -8.286  1.00 47.67           O  
ATOM   2543  CB  GLU A 327     -43.665 -13.807 -10.543  1.00 46.69           C  
ATOM   2544  CG  GLU A 327     -43.464 -12.883 -11.756  1.00 47.74           C  
ATOM   2545  CD  GLU A 327     -44.746 -12.750 -12.624  1.00 48.90           C  
ATOM   2546  OE1 GLU A 327     -45.017 -11.619 -13.124  1.00 52.33           O  
ATOM   2547  OE2 GLU A 327     -45.489 -13.766 -12.811  1.00 49.60           O  
ATOM   2548  N   ASP A 328     -40.928 -12.802  -8.191  1.00 49.06           N  
ATOM   2549  CA  ASP A 328     -40.534 -11.941  -7.064  1.00 50.29           C  
ATOM   2550  C   ASP A 328     -39.009 -11.923  -7.044  1.00 51.40           C  
ATOM   2551  O   ASP A 328     -38.357 -12.966  -6.882  1.00 51.14           O  
ATOM   2552  CB  ASP A 328     -41.043 -12.535  -5.739  1.00 50.67           C  
ATOM   2553  CG  ASP A 328     -41.175 -11.497  -4.599  1.00 52.02           C  
ATOM   2554  OD1 ASP A 328     -40.161 -11.200  -3.920  1.00 52.66           O  
ATOM   2555  OD2 ASP A 328     -42.322 -11.018  -4.354  1.00 54.47           O  
ATOM   2556  N   GLU A 329     -38.425 -10.743  -7.182  1.00 52.52           N  
ATOM   2557  CA  GLU A 329     -36.968 -10.649  -7.337  1.00 53.73           C  
ATOM   2558  C   GLU A 329     -36.192 -10.809  -6.023  1.00 52.99           C  
ATOM   2559  O   GLU A 329     -35.017 -11.128  -6.036  1.00 53.39           O  
ATOM   2560  CB  GLU A 329     -36.602  -9.354  -8.084  1.00 54.66           C  
ATOM   2561  CG  GLU A 329     -37.416  -9.191  -9.424  1.00 58.39           C  
ATOM   2562  CD  GLU A 329     -36.644  -9.649 -10.687  1.00 63.98           C  
ATOM   2563  OE1 GLU A 329     -36.038 -10.763 -10.684  1.00 65.15           O  
ATOM   2564  OE2 GLU A 329     -36.643  -8.875 -11.688  1.00 63.89           O  
ATOM   2565  N   ASP A 330     -36.850 -10.601  -4.890  1.00 52.47           N  
ATOM   2566  CA  ASP A 330     -36.216 -10.826  -3.610  1.00 51.49           C  
ATOM   2567  C   ASP A 330     -36.267 -12.291  -3.269  1.00 49.82           C  
ATOM   2568  O   ASP A 330     -35.491 -12.756  -2.442  1.00 50.69           O  
ATOM   2569  CB  ASP A 330     -36.927 -10.043  -2.508  1.00 53.26           C  
ATOM   2570  CG  ASP A 330     -36.399  -8.599  -2.352  1.00 57.55           C  
ATOM   2571  OD1 ASP A 330     -35.275  -8.269  -2.870  1.00 59.12           O  
ATOM   2572  OD2 ASP A 330     -37.133  -7.796  -1.688  1.00 61.55           O  
ATOM   2573  N   ALA A 331     -37.182 -13.021  -3.897  1.00 47.27           N  
ATOM   2574  CA  ALA A 331     -37.431 -14.418  -3.560  1.00 45.24           C  
ATOM   2575  C   ALA A 331     -36.275 -15.354  -3.921  1.00 44.11           C  
ATOM   2576  O   ALA A 331     -35.838 -15.363  -5.071  1.00 44.21           O  
ATOM   2577  CB  ALA A 331     -38.668 -14.873  -4.241  1.00 45.29           C  
ATOM   2578  N   PRO A 332     -35.759 -16.132  -2.937  1.00 42.87           N  
ATOM   2579  CA  PRO A 332     -34.785 -17.206  -3.238  1.00 41.27           C  
ATOM   2580  C   PRO A 332     -35.187 -18.038  -4.456  1.00 40.08           C  
ATOM   2581  O   PRO A 332     -34.403 -18.157  -5.386  1.00 42.48           O  
ATOM   2582  CB  PRO A 332     -34.801 -18.081  -1.989  1.00 40.88           C  
ATOM   2583  CG  PRO A 332     -35.716 -17.397  -0.990  1.00 41.74           C  
ATOM   2584  CD  PRO A 332     -36.017 -16.020  -1.492  1.00 42.44           C  
ATOM   2585  N   ILE A 333     -36.403 -18.552  -4.498  1.00 37.88           N  
ATOM   2586  CA  ILE A 333     -36.781 -19.615  -5.440  1.00 35.70           C  
ATOM   2587  C   ILE A 333     -37.628 -19.074  -6.619  1.00 35.51           C  
ATOM   2588  O   ILE A 333     -38.319 -18.079  -6.465  1.00 35.66           O  
ATOM   2589  CB  ILE A 333     -37.587 -20.707  -4.666  1.00 35.67           C  
ATOM   2590  CG1 ILE A 333     -36.709 -21.381  -3.600  1.00 34.16           C  
ATOM   2591  CG2 ILE A 333     -38.285 -21.711  -5.604  1.00 32.24           C  
ATOM   2592  CD1 ILE A 333     -35.663 -22.352  -4.147  1.00 30.66           C  
ATOM   2593  N   SER A 334     -37.592 -19.729  -7.782  1.00 34.01           N  
ATOM   2594  CA  SER A 334     -38.392 -19.286  -8.936  1.00 32.43           C  
ATOM   2595  C   SER A 334     -39.634 -20.097  -9.146  1.00 31.14           C  
ATOM   2596  O   SER A 334     -40.661 -19.572  -9.571  1.00 31.26           O  
ATOM   2597  CB  SER A 334     -37.563 -19.425 -10.194  1.00 32.35           C  
ATOM   2598  OG  SER A 334     -36.206 -19.493  -9.815  1.00 36.26           O  
ATOM   2599  N   ILE A 335     -39.507 -21.400  -8.911  1.00 29.45           N  
ATOM   2600  CA  ILE A 335     -40.547 -22.366  -9.181  1.00 28.71           C  
ATOM   2601  C   ILE A 335     -40.343 -23.598  -8.296  1.00 29.13           C  
ATOM   2602  O   ILE A 335     -39.261 -23.846  -7.799  1.00 29.09           O  
ATOM   2603  CB  ILE A 335     -40.657 -22.727 -10.692  1.00 28.21           C  
ATOM   2604  CG1 ILE A 335     -41.972 -23.453 -10.950  1.00 29.92           C  
ATOM   2605  CG2 ILE A 335     -39.428 -23.541 -11.180  1.00 25.91           C  
ATOM   2606  CD1 ILE A 335     -42.755 -22.945 -12.133  1.00 33.31           C  
ATOM   2607  N   THR A 336     -41.424 -24.322  -8.044  1.00 30.37           N  
ATOM   2608  CA  THR A 336     -41.401 -25.469  -7.148  1.00 30.47           C  
ATOM   2609  C   THR A 336     -42.419 -26.465  -7.649  1.00 30.25           C  
ATOM   2610  O   THR A 336     -43.397 -26.121  -8.321  1.00 28.98           O  
ATOM   2611  CB  THR A 336     -41.832 -25.114  -5.667  1.00 30.95           C  
ATOM   2612  OG1 THR A 336     -43.234 -24.798  -5.637  1.00 30.51           O  
ATOM   2613  CG2 THR A 336     -41.034 -23.960  -5.068  1.00 28.43           C  
ATOM   2614  N   LEU A 337     -42.177 -27.710  -7.272  1.00 31.11           N  
ATOM   2615  CA  LEU A 337     -43.137 -28.797  -7.379  1.00 31.66           C  
ATOM   2616  C   LEU A 337     -43.093 -29.540  -6.061  1.00 32.10           C  
ATOM   2617  O   LEU A 337     -42.066 -29.561  -5.381  1.00 31.94           O  
ATOM   2618  CB  LEU A 337     -42.784 -29.762  -8.550  1.00 31.57           C  
ATOM   2619  CG  LEU A 337     -43.050 -29.175  -9.947  1.00 31.41           C  
ATOM   2620  CD1 LEU A 337     -42.404 -29.946 -11.119  1.00 30.24           C  
ATOM   2621  CD2 LEU A 337     -44.547 -29.012 -10.159  1.00 32.33           C  
ATOM   2622  N   ASP A 338     -44.204 -30.182  -5.731  1.00 32.58           N  
ATOM   2623  CA  ASP A 338     -44.221 -31.181  -4.710  1.00 33.85           C  
ATOM   2624  C   ASP A 338     -43.251 -32.271  -5.090  1.00 33.42           C  
ATOM   2625  O   ASP A 338     -43.203 -32.691  -6.222  1.00 34.16           O  
ATOM   2626  CB  ASP A 338     -45.630 -31.767  -4.590  1.00 35.06           C  
ATOM   2627  CG  ASP A 338     -45.719 -32.900  -3.590  1.00 36.86           C  
ATOM   2628  OD1 ASP A 338     -45.944 -32.650  -2.391  1.00 41.83           O  
ATOM   2629  OD2 ASP A 338     -45.611 -34.056  -4.010  1.00 43.23           O  
ATOM   2630  N   ASP A 339     -42.496 -32.743  -4.115  1.00 33.79           N  
ATOM   2631  CA  ASP A 339     -41.614 -33.837  -4.313  1.00 33.77           C  
ATOM   2632  C   ASP A 339     -41.878 -34.993  -3.312  1.00 33.47           C  
ATOM   2633  O   ASP A 339     -40.980 -35.732  -2.896  1.00 33.35           O  
ATOM   2634  CB  ASP A 339     -40.177 -33.319  -4.334  1.00 34.59           C  
ATOM   2635  CG  ASP A 339     -39.248 -34.257  -5.092  1.00 38.92           C  
ATOM   2636  OD1 ASP A 339     -39.555 -34.621  -6.265  1.00 44.51           O  
ATOM   2637  OD2 ASP A 339     -38.238 -34.676  -4.499  1.00 41.55           O  
ATOM   2638  N   THR A 340     -43.140 -35.169  -2.958  1.00 32.98           N  
ATOM   2639  CA  THR A 340     -43.520 -36.170  -1.974  1.00 32.81           C  
ATOM   2640  C   THR A 340     -43.429 -37.471  -2.723  1.00 32.45           C  
ATOM   2641  O   THR A 340     -43.700 -37.491  -3.917  1.00 34.08           O  
ATOM   2642  CB  THR A 340     -44.945 -35.901  -1.464  1.00 32.81           C  
ATOM   2643  OG1 THR A 340     -44.986 -34.621  -0.804  1.00 34.65           O  
ATOM   2644  CG2 THR A 340     -45.460 -37.007  -0.546  1.00 32.05           C  
ATOM   2645  N   LYS A 341     -43.010 -38.532  -2.063  1.00 31.81           N  
ATOM   2646  CA  LYS A 341     -42.872 -39.831  -2.710  1.00 31.93           C  
ATOM   2647  C   LYS A 341     -44.241 -40.366  -3.201  1.00 32.82           C  
ATOM   2648  O   LYS A 341     -45.298 -39.990  -2.668  1.00 32.68           O  
ATOM   2649  CB  LYS A 341     -42.209 -40.817  -1.747  1.00 31.19           C  
ATOM   2650  CG  LYS A 341     -40.815 -40.443  -1.362  1.00 31.45           C  
ATOM   2651  CD  LYS A 341     -39.838 -40.684  -2.538  1.00 30.10           C  
ATOM   2652  CE  LYS A 341     -38.450 -40.288  -2.162  1.00 30.14           C  
ATOM   2653  NZ  LYS A 341     -38.290 -38.811  -1.906  1.00 31.89           N1+
ATOM   2654  N   PRO A 342     -44.234 -41.253  -4.203  1.00 33.27           N  
ATOM   2655  CA  PRO A 342     -45.538 -41.671  -4.711  1.00 34.23           C  
ATOM   2656  C   PRO A 342     -46.510 -42.218  -3.661  1.00 35.04           C  
ATOM   2657  O   PRO A 342     -47.723 -42.170  -3.898  1.00 34.27           O  
ATOM   2658  CB  PRO A 342     -45.207 -42.761  -5.734  1.00 33.29           C  
ATOM   2659  CG  PRO A 342     -43.797 -42.525  -6.078  1.00 34.44           C  
ATOM   2660  CD  PRO A 342     -43.119 -41.911  -4.908  1.00 33.08           C  
ATOM   2661  N   ASP A 343     -46.008 -42.730  -2.525  1.00 36.46           N  
ATOM   2662  CA  ASP A 343     -46.927 -43.250  -1.484  1.00 36.55           C  
ATOM   2663  C   ASP A 343     -47.313 -42.233  -0.422  1.00 37.63           C  
ATOM   2664  O   ASP A 343     -47.973 -42.580   0.547  1.00 38.99           O  
ATOM   2665  CB  ASP A 343     -46.415 -44.527  -0.845  1.00 35.76           C  
ATOM   2666  CG  ASP A 343     -45.154 -44.321   0.036  1.00 38.07           C  
ATOM   2667  OD1 ASP A 343     -44.633 -45.346   0.504  1.00 38.91           O  
ATOM   2668  OD2 ASP A 343     -44.665 -43.184   0.275  1.00 36.18           O  
ATOM   2669  N   GLY A 344     -46.941 -40.969  -0.607  1.00 37.61           N  
ATOM   2670  CA  GLY A 344     -47.274 -39.956   0.372  1.00 36.68           C  
ATOM   2671  C   GLY A 344     -46.213 -39.837   1.444  1.00 37.36           C  
ATOM   2672  O   GLY A 344     -46.303 -38.948   2.313  1.00 38.41           O  
ATOM   2673  N   SER A 345     -45.214 -40.716   1.433  1.00 36.73           N  
ATOM   2674  CA  SER A 345     -44.124 -40.553   2.395  1.00 36.89           C  
ATOM   2675  C   SER A 345     -43.130 -39.455   1.998  1.00 36.96           C  
ATOM   2676  O   SER A 345     -43.079 -39.023   0.821  1.00 36.67           O  
ATOM   2677  CB  SER A 345     -43.447 -41.879   2.809  1.00 36.89           C  
ATOM   2678  OG  SER A 345     -42.860 -42.601   1.731  1.00 38.47           O  
ATOM   2679  N   LEU A 346     -42.408 -38.982   3.022  1.00 36.36           N  
ATOM   2680  CA  LEU A 346     -41.413 -37.900   2.955  1.00 36.07           C  
ATOM   2681  C   LEU A 346     -41.878 -36.751   2.121  1.00 35.55           C  
ATOM   2682  O   LEU A 346     -41.337 -36.531   1.049  1.00 36.93           O  
ATOM   2683  CB  LEU A 346     -40.065 -38.398   2.410  1.00 34.82           C  
ATOM   2684  CG  LEU A 346     -39.621 -39.746   2.954  1.00 35.90           C  
ATOM   2685  CD1 LEU A 346     -38.616 -40.345   2.045  1.00 35.41           C  
ATOM   2686  CD2 LEU A 346     -39.093 -39.664   4.402  1.00 36.66           C  
ATOM   2687  N   PRO A 347     -42.888 -36.025   2.593  1.00 34.85           N  
ATOM   2688  CA  PRO A 347     -43.402 -34.870   1.906  1.00 33.71           C  
ATOM   2689  C   PRO A 347     -42.254 -33.866   1.685  1.00 33.74           C  
ATOM   2690  O   PRO A 347     -41.395 -33.672   2.569  1.00 32.52           O  
ATOM   2691  CB  PRO A 347     -44.394 -34.290   2.917  1.00 34.40           C  
ATOM   2692  CG  PRO A 347     -44.728 -35.347   3.837  1.00 32.00           C  
ATOM   2693  CD  PRO A 347     -43.585 -36.262   3.877  1.00 35.43           C  
ATOM   2694  N   ALA A 348     -42.221 -33.251   0.495  1.00 33.36           N  
ATOM   2695  CA  ALA A 348     -41.090 -32.390   0.101  1.00 31.64           C  
ATOM   2696  C   ALA A 348     -41.554 -31.413  -0.926  1.00 31.40           C  
ATOM   2697  O   ALA A 348     -42.491 -31.691  -1.666  1.00 30.76           O  
ATOM   2698  CB  ALA A 348     -39.980 -33.219  -0.461  1.00 30.51           C  
ATOM   2699  N   ILE A 349     -40.908 -30.254  -0.935  1.00 31.57           N  
ATOM   2700  CA  ILE A 349     -41.020 -29.277  -2.015  1.00 31.51           C  
ATOM   2701  C   ILE A 349     -39.660 -29.223  -2.757  1.00 31.07           C  
ATOM   2702  O   ILE A 349     -38.615 -28.962  -2.152  1.00 31.63           O  
ATOM   2703  CB  ILE A 349     -41.417 -27.897  -1.466  1.00 30.78           C  
ATOM   2704  CG1 ILE A 349     -42.696 -27.991  -0.614  1.00 32.18           C  
ATOM   2705  CG2 ILE A 349     -41.603 -26.882  -2.581  1.00 31.80           C  
ATOM   2706  CD1 ILE A 349     -44.011 -27.763  -1.347  1.00 33.75           C  
ATOM   2707  N   MET A 350     -39.669 -29.540  -4.050  1.00 31.43           N  
ATOM   2708  CA  MET A 350     -38.499 -29.370  -4.928  1.00 31.16           C  
ATOM   2709  C   MET A 350     -38.553 -27.929  -5.315  1.00 29.54           C  
ATOM   2710  O   MET A 350     -39.552 -27.477  -5.816  1.00 28.49           O  
ATOM   2711  CB  MET A 350     -38.651 -30.219  -6.189  1.00 32.52           C  
ATOM   2712  CG  MET A 350     -37.545 -30.050  -7.278  1.00 37.76           C  
ATOM   2713  SD  MET A 350     -37.616 -28.664  -8.521  1.00 49.33           S  
ATOM   2714  CE  MET A 350     -39.166 -28.899  -9.373  1.00 45.60           C  
ATOM   2715  N   GLY A 351     -37.492 -27.188  -5.054  1.00 29.20           N  
ATOM   2716  CA  GLY A 351     -37.443 -25.777  -5.460  1.00 29.33           C  
ATOM   2717  C   GLY A 351     -36.264 -25.519  -6.378  1.00 29.66           C  
ATOM   2718  O   GLY A 351     -35.190 -26.109  -6.194  1.00 30.07           O  
ATOM   2719  N   PHE A 352     -36.449 -24.683  -7.389  1.00 29.37           N  
ATOM   2720  CA  PHE A 352     -35.290 -24.235  -8.169  1.00 29.68           C  
ATOM   2721  C   PHE A 352     -34.946 -22.777  -7.892  1.00 28.75           C  
ATOM   2722  O   PHE A 352     -35.814 -21.898  -7.903  1.00 28.38           O  
ATOM   2723  CB  PHE A 352     -35.516 -24.331  -9.690  1.00 30.91           C  
ATOM   2724  CG  PHE A 352     -35.612 -25.719 -10.240  1.00 33.63           C  
ATOM   2725  CD1 PHE A 352     -34.683 -26.689  -9.949  1.00 39.05           C  
ATOM   2726  CD2 PHE A 352     -36.601 -26.038 -11.130  1.00 38.27           C  
ATOM   2727  CE1 PHE A 352     -34.782 -27.964 -10.512  1.00 38.37           C  
ATOM   2728  CE2 PHE A 352     -36.705 -27.330 -11.668  1.00 39.53           C  
ATOM   2729  CZ  PHE A 352     -35.800 -28.276 -11.352  1.00 36.01           C  
ATOM   2730  N   ILE A 353     -33.657 -22.535  -7.742  1.00 28.64           N  
ATOM   2731  CA  ILE A 353     -33.095 -21.206  -7.810  1.00 28.73           C  
ATOM   2732  C   ILE A 353     -32.382 -21.146  -9.171  1.00 29.15           C  
ATOM   2733  O   ILE A 353     -31.504 -21.967  -9.423  1.00 29.46           O  
ATOM   2734  CB  ILE A 353     -32.044 -20.937  -6.704  1.00 28.51           C  
ATOM   2735  CG1 ILE A 353     -32.558 -21.254  -5.297  1.00 26.34           C  
ATOM   2736  CG2 ILE A 353     -31.643 -19.459  -6.746  1.00 31.30           C  
ATOM   2737  CD1 ILE A 353     -31.453 -20.972  -4.223  1.00 26.41           C  
ATOM   2738  N   LEU A 354     -32.738 -20.159 -10.006  1.00 28.85           N  
ATOM   2739  CA  LEU A 354     -32.369 -20.126 -11.433  1.00 29.42           C  
ATOM   2740  C   LEU A 354     -31.734 -18.845 -11.866  1.00 29.94           C  
ATOM   2741  O   LEU A 354     -32.038 -17.795 -11.305  1.00 31.57           O  
ATOM   2742  CB  LEU A 354     -33.611 -20.257 -12.332  1.00 28.95           C  
ATOM   2743  CG  LEU A 354     -34.499 -21.418 -12.039  1.00 28.60           C  
ATOM   2744  CD1 LEU A 354     -35.659 -21.303 -12.942  1.00 29.84           C  
ATOM   2745  CD2 LEU A 354     -33.703 -22.662 -12.254  1.00 29.70           C  
ATOM   2746  N   ALA A 355     -30.900 -18.933 -12.905  1.00 30.65           N  
ATOM   2747  CA  ALA A 355     -30.430 -17.786 -13.669  1.00 32.20           C  
ATOM   2748  C   ALA A 355     -29.657 -16.881 -12.747  1.00 33.99           C  
ATOM   2749  O   ALA A 355     -28.921 -17.400 -11.938  1.00 32.91           O  
ATOM   2750  CB  ALA A 355     -31.575 -17.084 -14.303  1.00 31.43           C  
ATOM   2751  N   ARG A 356     -29.818 -15.551 -12.832  1.00 37.54           N  
ATOM   2752  CA  ARG A 356     -29.040 -14.640 -11.966  1.00 42.05           C  
ATOM   2753  C   ARG A 356     -29.235 -14.860 -10.460  1.00 42.54           C  
ATOM   2754  O   ARG A 356     -28.260 -14.750  -9.727  1.00 43.77           O  
ATOM   2755  CB  ARG A 356     -29.213 -13.152 -12.312  1.00 43.45           C  
ATOM   2756  CG  ARG A 356     -28.068 -12.527 -13.211  1.00 46.52           C  
ATOM   2757  CD  ARG A 356     -28.094 -10.916 -13.229  1.00 47.85           C  
ATOM   2758  NE  ARG A 356     -27.507 -10.269 -14.449  1.00 54.99           N  
ATOM   2759  CZ  ARG A 356     -26.839  -9.095 -14.458  1.00 60.80           C  
ATOM   2760  NH1 ARG A 356     -26.613  -8.416 -13.323  1.00 61.88           N  
ATOM   2761  NH2 ARG A 356     -26.363  -8.595 -15.604  1.00 61.39           N  
ATOM   2762  N   LYS A 357     -30.462 -15.196 -10.024  1.00 43.25           N  
ATOM   2763  CA  LYS A 357     -30.806 -15.491  -8.623  1.00 43.83           C  
ATOM   2764  C   LYS A 357     -29.981 -16.625  -8.090  1.00 44.03           C  
ATOM   2765  O   LYS A 357     -29.606 -16.606  -6.942  1.00 44.38           O  
ATOM   2766  CB  LYS A 357     -32.265 -15.935  -8.494  1.00 44.40           C  
ATOM   2767  CG  LYS A 357     -33.265 -14.893  -8.028  1.00 45.61           C  
ATOM   2768  CD  LYS A 357     -34.666 -15.545  -7.958  1.00 45.04           C  
ATOM   2769  CE  LYS A 357     -35.795 -14.530  -7.837  1.00 44.94           C  
ATOM   2770  NZ  LYS A 357     -37.116 -15.221  -7.859  1.00 43.03           N1+
ATOM   2771  N   ALA A 358     -29.711 -17.635  -8.910  1.00 44.28           N  
ATOM   2772  CA  ALA A 358     -28.858 -18.711  -8.455  1.00 44.35           C  
ATOM   2773  C   ALA A 358     -27.478 -18.158  -8.213  1.00 45.45           C  
ATOM   2774  O   ALA A 358     -26.830 -18.525  -7.234  1.00 45.64           O  
ATOM   2775  CB  ALA A 358     -28.801 -19.868  -9.459  1.00 43.42           C  
ATOM   2776  N   ASP A 359     -27.018 -17.287  -9.104  1.00 46.39           N  
ATOM   2777  CA  ASP A 359     -25.624 -16.838  -9.044  1.00 48.17           C  
ATOM   2778  C   ASP A 359     -25.359 -16.043  -7.768  1.00 48.18           C  
ATOM   2779  O   ASP A 359     -24.265 -16.052  -7.221  1.00 48.38           O  
ATOM   2780  CB  ASP A 359     -25.269 -15.988 -10.282  1.00 49.12           C  
ATOM   2781  CG  ASP A 359     -25.036 -16.823 -11.559  1.00 50.79           C  
ATOM   2782  OD1 ASP A 359     -24.529 -17.975 -11.493  1.00 51.46           O  
ATOM   2783  OD2 ASP A 359     -25.345 -16.297 -12.654  1.00 54.16           O  
ATOM   2784  N   ARG A 360     -26.399 -15.366  -7.310  1.00 48.73           N  
ATOM   2785  CA  ARG A 360     -26.337 -14.495  -6.161  1.00 49.51           C  
ATOM   2786  C   ARG A 360     -26.625 -15.271  -4.871  1.00 47.96           C  
ATOM   2787  O   ARG A 360     -26.041 -14.976  -3.827  1.00 47.41           O  
ATOM   2788  CB  ARG A 360     -27.336 -13.331  -6.331  1.00 49.97           C  
ATOM   2789  CG  ARG A 360     -27.090 -12.400  -7.579  1.00 52.05           C  
ATOM   2790  CD  ARG A 360     -28.009 -11.126  -7.562  1.00 53.15           C  
ATOM   2791  NE  ARG A 360     -29.407 -11.421  -7.185  1.00 58.84           N  
ATOM   2792  CZ  ARG A 360     -30.437 -11.450  -8.031  1.00 61.09           C  
ATOM   2793  NH1 ARG A 360     -30.258 -11.207  -9.336  1.00 64.67           N  
ATOM   2794  NH2 ARG A 360     -31.658 -11.722  -7.578  1.00 62.19           N  
ATOM   2795  N   LEU A 361     -27.518 -16.258  -4.933  1.00 46.18           N  
ATOM   2796  CA  LEU A 361     -27.784 -17.047  -3.746  1.00 44.76           C  
ATOM   2797  C   LEU A 361     -26.678 -18.030  -3.457  1.00 44.51           C  
ATOM   2798  O   LEU A 361     -26.464 -18.389  -2.293  1.00 44.22           O  
ATOM   2799  CB  LEU A 361     -29.121 -17.747  -3.824  1.00 44.77           C  
ATOM   2800  CG  LEU A 361     -30.274 -16.874  -3.338  1.00 44.60           C  
ATOM   2801  CD1 LEU A 361     -31.160 -16.527  -4.484  1.00 45.00           C  
ATOM   2802  CD2 LEU A 361     -31.078 -17.632  -2.327  1.00 43.16           C  
ATOM   2803  N   ALA A 362     -25.953 -18.441  -4.496  1.00 44.23           N  
ATOM   2804  CA  ALA A 362     -24.810 -19.343  -4.333  1.00 45.17           C  
ATOM   2805  C   ALA A 362     -23.793 -18.741  -3.358  1.00 46.40           C  
ATOM   2806  O   ALA A 362     -23.010 -19.459  -2.739  1.00 45.75           O  
ATOM   2807  CB  ALA A 362     -24.148 -19.605  -5.660  1.00 44.80           C  
ATOM   2808  N   LYS A 363     -23.818 -17.409  -3.233  1.00 47.63           N  
ATOM   2809  CA  LYS A 363     -22.873 -16.678  -2.388  1.00 48.89           C  
ATOM   2810  C   LYS A 363     -23.160 -16.827  -0.880  1.00 48.41           C  
ATOM   2811  O   LYS A 363     -22.290 -16.550  -0.049  1.00 47.75           O  
ATOM   2812  CB  LYS A 363     -22.852 -15.202  -2.785  1.00 49.74           C  
ATOM   2813  CG  LYS A 363     -21.925 -14.873  -3.964  1.00 50.60           C  
ATOM   2814  CD  LYS A 363     -22.063 -13.377  -4.327  1.00 51.57           C  
ATOM   2815  CE  LYS A 363     -21.514 -13.033  -5.761  1.00 55.71           C  
ATOM   2816  NZ  LYS A 363     -20.729 -11.714  -5.863  1.00 57.80           N1+
ATOM   2817  N   LEU A 364     -24.369 -17.280  -0.524  1.00 47.86           N  
ATOM   2818  CA  LEU A 364     -24.691 -17.499   0.885  1.00 46.73           C  
ATOM   2819  C   LEU A 364     -24.231 -18.880   1.406  1.00 46.47           C  
ATOM   2820  O   LEU A 364     -23.863 -19.774   0.641  1.00 45.14           O  
ATOM   2821  CB  LEU A 364     -26.174 -17.279   1.143  1.00 45.99           C  
ATOM   2822  CG  LEU A 364     -26.856 -16.147   0.372  1.00 47.43           C  
ATOM   2823  CD1 LEU A 364     -28.380 -16.102   0.668  1.00 44.39           C  
ATOM   2824  CD2 LEU A 364     -26.185 -14.757   0.566  1.00 48.38           C  
ATOM   2825  N   HIS A 365     -24.205 -19.002   2.733  1.00 46.94           N  
ATOM   2826  CA  HIS A 365     -24.056 -20.285   3.430  1.00 46.53           C  
ATOM   2827  C   HIS A 365     -25.364 -21.076   3.287  1.00 45.96           C  
ATOM   2828  O   HIS A 365     -26.458 -20.506   3.203  1.00 45.78           O  
ATOM   2829  CB  HIS A 365     -23.796 -20.054   4.916  1.00 47.07           C  
ATOM   2830  CG  HIS A 365     -22.417 -19.583   5.233  1.00 49.31           C  
ATOM   2831  ND1 HIS A 365     -22.167 -18.347   5.789  1.00 52.02           N  
ATOM   2832  CD2 HIS A 365     -21.210 -20.192   5.104  1.00 52.23           C  
ATOM   2833  CE1 HIS A 365     -20.866 -18.206   5.980  1.00 54.17           C  
ATOM   2834  NE2 HIS A 365     -20.263 -19.311   5.565  1.00 53.32           N  
ATOM   2835  N   LYS A 366     -25.235 -22.390   3.275  1.00 44.68           N  
ATOM   2836  CA  LYS A 366     -26.321 -23.285   3.004  1.00 44.33           C  
ATOM   2837  C   LYS A 366     -27.481 -23.097   4.012  1.00 44.03           C  
ATOM   2838  O   LYS A 366     -28.658 -23.229   3.665  1.00 43.05           O  
ATOM   2839  CB  LYS A 366     -25.750 -24.711   2.998  1.00 43.49           C  
ATOM   2840  CG  LYS A 366     -26.736 -25.859   2.953  1.00 44.62           C  
ATOM   2841  CD  LYS A 366     -26.004 -27.173   2.937  1.00 45.06           C  
ATOM   2842  CE  LYS A 366     -26.871 -28.286   3.470  1.00 51.20           C  
ATOM   2843  NZ  LYS A 366     -26.113 -29.588   3.521  1.00 53.91           N1+
ATOM   2844  N   GLU A 367     -27.142 -22.766   5.247  1.00 44.75           N  
ATOM   2845  CA  GLU A 367     -28.135 -22.668   6.315  1.00 46.43           C  
ATOM   2846  C   GLU A 367     -28.983 -21.427   6.083  1.00 44.99           C  
ATOM   2847  O   GLU A 367     -30.173 -21.448   6.337  1.00 45.45           O  
ATOM   2848  CB  GLU A 367     -27.460 -22.596   7.698  1.00 46.34           C  
ATOM   2849  CG  GLU A 367     -28.420 -22.846   8.902  1.00 50.94           C  
ATOM   2850  CD  GLU A 367     -28.011 -22.077  10.202  1.00 50.78           C  
ATOM   2851  OE1 GLU A 367     -28.381 -20.865  10.343  1.00 55.09           O  
ATOM   2852  OE2 GLU A 367     -27.340 -22.694  11.078  1.00 52.26           O  
ATOM   2853  N   ILE A 368     -28.350 -20.358   5.614  1.00 44.19           N  
ATOM   2854  CA  ILE A 368     -29.020 -19.104   5.270  1.00 43.51           C  
ATOM   2855  C   ILE A 368     -29.888 -19.285   4.030  1.00 43.11           C  
ATOM   2856  O   ILE A 368     -31.012 -18.811   3.985  1.00 43.02           O  
ATOM   2857  CB  ILE A 368     -28.009 -17.976   5.037  1.00 43.52           C  
ATOM   2858  CG1 ILE A 368     -27.023 -17.922   6.202  1.00 44.95           C  
ATOM   2859  CG2 ILE A 368     -28.722 -16.599   4.859  1.00 44.63           C  
ATOM   2860  CD1 ILE A 368     -27.655 -17.612   7.592  1.00 45.57           C  
ATOM   2861  N   ARG A 369     -29.372 -20.000   3.038  1.00 42.66           N  
ATOM   2862  CA  ARG A 369     -30.126 -20.303   1.850  1.00 41.72           C  
ATOM   2863  C   ARG A 369     -31.351 -21.110   2.258  1.00 41.78           C  
ATOM   2864  O   ARG A 369     -32.457 -20.825   1.817  1.00 42.18           O  
ATOM   2865  CB  ARG A 369     -29.233 -21.052   0.868  1.00 41.69           C  
ATOM   2866  CG  ARG A 369     -29.467 -20.669  -0.578  1.00 40.61           C  
ATOM   2867  CD  ARG A 369     -28.289 -20.979  -1.502  1.00 36.19           C  
ATOM   2868  NE  ARG A 369     -27.487 -22.107  -1.051  1.00 34.89           N  
ATOM   2869  CZ  ARG A 369     -26.176 -22.027  -0.855  1.00 33.99           C  
ATOM   2870  NH1 ARG A 369     -25.556 -20.877  -1.091  1.00 34.10           N  
ATOM   2871  NH2 ARG A 369     -25.478 -23.080  -0.440  1.00 30.86           N  
ATOM   2872  N   LYS A 370     -31.167 -22.087   3.137  1.00 41.56           N  
ATOM   2873  CA  LYS A 370     -32.289 -22.848   3.715  1.00 41.48           C  
ATOM   2874  C   LYS A 370     -33.252 -21.974   4.515  1.00 41.64           C  
ATOM   2875  O   LYS A 370     -34.463 -22.173   4.487  1.00 41.86           O  
ATOM   2876  CB  LYS A 370     -31.756 -23.959   4.604  1.00 40.84           C  
ATOM   2877  CG  LYS A 370     -32.804 -24.787   5.250  1.00 42.22           C  
ATOM   2878  CD  LYS A 370     -32.162 -25.786   6.197  1.00 44.28           C  
ATOM   2879  CE  LYS A 370     -33.148 -26.343   7.192  1.00 45.49           C  
ATOM   2880  NZ  LYS A 370     -32.416 -27.059   8.278  1.00 45.90           N1+
ATOM   2881  N   LYS A 371     -32.711 -21.000   5.228  1.00 41.99           N  
ATOM   2882  CA  LYS A 371     -33.530 -20.167   6.074  1.00 43.16           C  
ATOM   2883  C   LYS A 371     -34.471 -19.342   5.186  1.00 42.27           C  
ATOM   2884  O   LYS A 371     -35.692 -19.275   5.423  1.00 42.36           O  
ATOM   2885  CB  LYS A 371     -32.664 -19.296   7.000  1.00 42.88           C  
ATOM   2886  CG  LYS A 371     -33.475 -18.531   8.021  1.00 43.83           C  
ATOM   2887  CD  LYS A 371     -32.612 -17.666   8.970  1.00 45.69           C  
ATOM   2888  CE  LYS A 371     -32.163 -18.392  10.261  1.00 50.31           C  
ATOM   2889  NZ  LYS A 371     -31.892 -17.411  11.394  1.00 49.30           N1+
ATOM   2890  N   LYS A 372     -33.901 -18.782   4.129  1.00 41.49           N  
ATOM   2891  CA  LYS A 372     -34.623 -17.863   3.268  1.00 41.17           C  
ATOM   2892  C   LYS A 372     -35.697 -18.569   2.478  1.00 40.27           C  
ATOM   2893  O   LYS A 372     -36.666 -17.951   2.088  1.00 39.51           O  
ATOM   2894  CB  LYS A 372     -33.677 -17.153   2.291  1.00 41.89           C  
ATOM   2895  CG  LYS A 372     -32.498 -16.388   2.878  1.00 43.26           C  
ATOM   2896  CD  LYS A 372     -32.800 -14.959   3.191  1.00 49.71           C  
ATOM   2897  CE  LYS A 372     -31.513 -14.121   3.013  1.00 54.36           C  
ATOM   2898  NZ  LYS A 372     -31.760 -12.641   2.853  1.00 53.68           N1+
ATOM   2899  N   ILE A 373     -35.513 -19.871   2.244  1.00 40.44           N  
ATOM   2900  CA  ILE A 373     -36.444 -20.660   1.411  1.00 39.73           C  
ATOM   2901  C   ILE A 373     -37.690 -21.028   2.226  1.00 40.40           C  
ATOM   2902  O   ILE A 373     -38.840 -20.850   1.755  1.00 41.30           O  
ATOM   2903  CB  ILE A 373     -35.733 -21.898   0.784  1.00 39.49           C  
ATOM   2904  CG1 ILE A 373     -34.795 -21.463  -0.347  1.00 38.88           C  
ATOM   2905  CG2 ILE A 373     -36.717 -22.952   0.315  1.00 38.09           C  
ATOM   2906  CD1 ILE A 373     -33.671 -22.469  -0.646  1.00 35.87           C  
ATOM   2907  N   CYS A 374     -37.469 -21.539   3.438  1.00 39.87           N  
ATOM   2908  CA  CYS A 374     -38.539 -21.741   4.406  1.00 39.68           C  
ATOM   2909  C   CYS A 374     -39.382 -20.493   4.629  1.00 39.66           C  
ATOM   2910  O   CYS A 374     -40.605 -20.579   4.691  1.00 39.73           O  
ATOM   2911  CB  CYS A 374     -37.952 -22.222   5.722  1.00 39.41           C  
ATOM   2912  SG  CYS A 374     -37.259 -23.899   5.580  1.00 41.91           S  
ATOM   2913  N   GLU A 375     -38.727 -19.341   4.738  1.00 40.03           N  
ATOM   2914  CA  GLU A 375     -39.404 -18.068   4.909  1.00 41.04           C  
ATOM   2915  C   GLU A 375     -40.280 -17.704   3.703  1.00 40.50           C  
ATOM   2916  O   GLU A 375     -41.381 -17.158   3.871  1.00 41.20           O  
ATOM   2917  CB  GLU A 375     -38.392 -16.951   5.163  1.00 42.02           C  
ATOM   2918  CG  GLU A 375     -38.286 -16.512   6.579  1.00 48.56           C  
ATOM   2919  CD  GLU A 375     -36.825 -16.317   7.054  1.00 57.80           C  
ATOM   2920  OE1 GLU A 375     -36.442 -16.955   8.095  1.00 58.80           O  
ATOM   2921  OE2 GLU A 375     -36.080 -15.536   6.381  1.00 58.96           O  
ATOM   2922  N   LEU A 376     -39.793 -17.995   2.494  1.00 39.12           N  
ATOM   2923  CA  LEU A 376     -40.591 -17.808   1.302  1.00 37.83           C  
ATOM   2924  C   LEU A 376     -41.733 -18.840   1.257  1.00 37.84           C  
ATOM   2925  O   LEU A 376     -42.867 -18.492   0.946  1.00 37.54           O  
ATOM   2926  CB  LEU A 376     -39.706 -17.880   0.068  1.00 37.78           C  
ATOM   2927  CG  LEU A 376     -40.464 -17.776  -1.236  1.00 37.13           C  
ATOM   2928  CD1 LEU A 376     -40.639 -16.340  -1.673  1.00 35.48           C  
ATOM   2929  CD2 LEU A 376     -39.712 -18.578  -2.247  1.00 37.93           C  
ATOM   2930  N   TYR A 377     -41.475 -20.108   1.599  1.00 37.47           N  
ATOM   2931  CA  TYR A 377     -42.585 -21.056   1.584  1.00 37.20           C  
ATOM   2932  C   TYR A 377     -43.718 -20.669   2.535  1.00 37.88           C  
ATOM   2933  O   TYR A 377     -44.913 -20.760   2.173  1.00 36.42           O  
ATOM   2934  CB  TYR A 377     -42.140 -22.496   1.787  1.00 35.76           C  
ATOM   2935  CG  TYR A 377     -41.281 -23.007   0.649  1.00 36.22           C  
ATOM   2936  CD1 TYR A 377     -40.567 -24.188   0.766  1.00 34.66           C  
ATOM   2937  CD2 TYR A 377     -41.151 -22.275  -0.535  1.00 34.43           C  
ATOM   2938  CE1 TYR A 377     -39.778 -24.653  -0.292  1.00 35.98           C  
ATOM   2939  CE2 TYR A 377     -40.362 -22.708  -1.564  1.00 34.30           C  
ATOM   2940  CZ  TYR A 377     -39.685 -23.901  -1.459  1.00 34.98           C  
ATOM   2941  OH  TYR A 377     -38.910 -24.324  -2.519  1.00 34.99           O  
ATOM   2942  N   ALA A 378     -43.320 -20.239   3.736  1.00 38.81           N  
ATOM   2943  CA  ALA A 378     -44.251 -19.821   4.799  1.00 39.75           C  
ATOM   2944  C   ALA A 378     -45.177 -18.772   4.253  1.00 39.89           C  
ATOM   2945  O   ALA A 378     -46.386 -18.927   4.320  1.00 40.73           O  
ATOM   2946  CB  ALA A 378     -43.482 -19.257   6.017  1.00 39.54           C  
ATOM   2947  N   LYS A 379     -44.572 -17.734   3.679  1.00 40.44           N  
ATOM   2948  CA  LYS A 379     -45.259 -16.610   3.099  1.00 41.08           C  
ATOM   2949  C   LYS A 379     -46.185 -17.133   2.025  1.00 40.24           C  
ATOM   2950  O   LYS A 379     -47.405 -17.016   2.176  1.00 42.15           O  
ATOM   2951  CB  LYS A 379     -44.265 -15.572   2.547  1.00 40.45           C  
ATOM   2952  CG  LYS A 379     -44.858 -14.131   2.431  1.00 44.71           C  
ATOM   2953  CD  LYS A 379     -43.753 -13.053   2.376  1.00 44.18           C  
ATOM   2954  CE  LYS A 379     -43.898 -11.981   3.532  1.00 50.82           C  
ATOM   2955  NZ  LYS A 379     -42.751 -10.938   3.685  1.00 48.14           N1+
ATOM   2956  N   VAL A 380     -45.632 -17.771   0.988  1.00 39.05           N  
ATOM   2957  CA  VAL A 380     -46.401 -18.142  -0.212  1.00 37.01           C  
ATOM   2958  C   VAL A 380     -47.554 -19.080   0.135  1.00 37.55           C  
ATOM   2959  O   VAL A 380     -48.704 -18.888  -0.345  1.00 36.66           O  
ATOM   2960  CB  VAL A 380     -45.530 -18.777  -1.372  1.00 36.93           C  
ATOM   2961  CG1 VAL A 380     -46.384 -19.007  -2.662  1.00 35.51           C  
ATOM   2962  CG2 VAL A 380     -44.297 -17.929  -1.711  1.00 33.43           C  
ATOM   2963  N   LEU A 381     -47.263 -20.080   0.964  1.00 37.35           N  
ATOM   2964  CA  LEU A 381     -48.263 -21.107   1.271  1.00 38.29           C  
ATOM   2965  C   LEU A 381     -49.144 -20.696   2.452  1.00 39.19           C  
ATOM   2966  O   LEU A 381     -50.117 -21.377   2.786  1.00 39.13           O  
ATOM   2967  CB  LEU A 381     -47.614 -22.479   1.492  1.00 37.65           C  
ATOM   2968  CG  LEU A 381     -46.884 -23.083   0.280  1.00 37.23           C  
ATOM   2969  CD1 LEU A 381     -46.084 -24.277   0.770  1.00 39.19           C  
ATOM   2970  CD2 LEU A 381     -47.817 -23.500  -0.845  1.00 34.41           C  
ATOM   2971  N   GLY A 382     -48.798 -19.571   3.068  1.00 40.57           N  
ATOM   2972  CA  GLY A 382     -49.576 -19.042   4.179  1.00 42.84           C  
ATOM   2973  C   GLY A 382     -49.599 -20.033   5.321  1.00 43.85           C  
ATOM   2974  O   GLY A 382     -50.641 -20.296   5.916  1.00 44.88           O  
ATOM   2975  N   SER A 383     -48.450 -20.607   5.615  1.00 44.79           N  
ATOM   2976  CA  SER A 383     -48.357 -21.500   6.741  1.00 45.67           C  
ATOM   2977  C   SER A 383     -47.019 -21.282   7.415  1.00 46.68           C  
ATOM   2978  O   SER A 383     -46.083 -20.819   6.777  1.00 48.40           O  
ATOM   2979  CB  SER A 383     -48.484 -22.936   6.291  1.00 45.11           C  
ATOM   2980  OG  SER A 383     -48.422 -23.766   7.413  1.00 44.95           O  
ATOM   2981  N   GLN A 384     -46.941 -21.635   8.695  1.00 46.76           N  
ATOM   2982  CA  GLN A 384     -45.754 -21.457   9.510  1.00 46.33           C  
ATOM   2983  C   GLN A 384     -45.091 -22.792   9.581  1.00 45.67           C  
ATOM   2984  O   GLN A 384     -43.947 -22.900  10.012  1.00 45.23           O  
ATOM   2985  CB  GLN A 384     -46.124 -21.006  10.943  1.00 46.59           C  
ATOM   2986  CG  GLN A 384     -46.572 -19.522  11.090  1.00 48.78           C  
ATOM   2987  CD  GLN A 384     -45.716 -18.550  10.300  1.00 51.31           C  
ATOM   2988  OE1 GLN A 384     -44.672 -18.078  10.771  1.00 53.87           O  
ATOM   2989  NE2 GLN A 384     -46.151 -18.252   9.083  1.00 52.72           N  
ATOM   2990  N   GLU A 385     -45.830 -23.818   9.174  1.00 45.15           N  
ATOM   2991  CA  GLU A 385     -45.308 -25.162   9.182  1.00 45.22           C  
ATOM   2992  C   GLU A 385     -44.121 -25.277   8.200  1.00 44.40           C  
ATOM   2993  O   GLU A 385     -43.302 -26.197   8.304  1.00 44.09           O  
ATOM   2994  CB  GLU A 385     -46.418 -26.142   8.856  1.00 46.12           C  
ATOM   2995  CG  GLU A 385     -46.372 -27.421   9.673  1.00 50.44           C  
ATOM   2996  CD  GLU A 385     -47.741 -28.093   9.725  1.00 57.86           C  
ATOM   2997  OE1 GLU A 385     -47.805 -29.354   9.960  1.00 59.11           O  
ATOM   2998  OE2 GLU A 385     -48.751 -27.343   9.507  1.00 58.05           O  
ATOM   2999  N   ALA A 386     -44.027 -24.313   7.283  1.00 43.25           N  
ATOM   3000  CA  ALA A 386     -42.954 -24.240   6.317  1.00 43.02           C  
ATOM   3001  C   ALA A 386     -41.629 -23.964   7.002  1.00 43.24           C  
ATOM   3002  O   ALA A 386     -40.572 -24.301   6.483  1.00 42.54           O  
ATOM   3003  CB  ALA A 386     -43.239 -23.183   5.301  1.00 42.62           C  
ATOM   3004  N   LEU A 387     -41.700 -23.372   8.187  1.00 43.45           N  
ATOM   3005  CA  LEU A 387     -40.518 -22.957   8.928  1.00 43.48           C  
ATOM   3006  C   LEU A 387     -40.012 -24.107   9.787  1.00 43.27           C  
ATOM   3007  O   LEU A 387     -39.108 -23.927  10.613  1.00 43.31           O  
ATOM   3008  CB  LEU A 387     -40.880 -21.774   9.811  1.00 44.05           C  
ATOM   3009  CG  LEU A 387     -40.614 -20.292   9.511  1.00 44.89           C  
ATOM   3010  CD1 LEU A 387     -40.722 -19.834   8.065  1.00 45.03           C  
ATOM   3011  CD2 LEU A 387     -41.543 -19.478  10.383  1.00 44.42           C  
ATOM   3012  N   HIS A 388     -40.583 -25.290   9.584  1.00 42.38           N  
ATOM   3013  CA  HIS A 388     -40.210 -26.442  10.360  1.00 41.81           C  
ATOM   3014  C   HIS A 388     -39.886 -27.637   9.516  1.00 40.06           C  
ATOM   3015  O   HIS A 388     -40.527 -28.678   9.658  1.00 40.20           O  
ATOM   3016  CB  HIS A 388     -41.309 -26.757  11.394  1.00 43.65           C  
ATOM   3017  CG  HIS A 388     -41.617 -25.593  12.261  1.00 47.09           C  
ATOM   3018  ND1 HIS A 388     -40.748 -25.161  13.239  1.00 51.54           N  
ATOM   3019  CD2 HIS A 388     -42.620 -24.688  12.212  1.00 52.08           C  
ATOM   3020  CE1 HIS A 388     -41.235 -24.067  13.797  1.00 55.37           C  
ATOM   3021  NE2 HIS A 388     -42.373 -23.758  13.194  1.00 55.48           N  
ATOM   3022  N   PRO A 389     -38.880 -27.502   8.634  1.00 38.75           N  
ATOM   3023  CA  PRO A 389     -38.435 -28.616   7.830  1.00 37.91           C  
ATOM   3024  C   PRO A 389     -37.712 -29.686   8.642  1.00 37.82           C  
ATOM   3025  O   PRO A 389     -36.965 -29.373   9.576  1.00 37.95           O  
ATOM   3026  CB  PRO A 389     -37.449 -27.965   6.874  1.00 37.85           C  
ATOM   3027  CG  PRO A 389     -36.943 -26.841   7.602  1.00 37.62           C  
ATOM   3028  CD  PRO A 389     -38.093 -26.295   8.349  1.00 37.89           C  
ATOM   3029  N   VAL A 390     -37.910 -30.937   8.273  1.00 37.06           N  
ATOM   3030  CA  VAL A 390     -37.179 -31.998   8.921  1.00 37.25           C  
ATOM   3031  C   VAL A 390     -35.829 -32.299   8.259  1.00 37.15           C  
ATOM   3032  O   VAL A 390     -35.043 -33.061   8.823  1.00 36.37           O  
ATOM   3033  CB  VAL A 390     -37.976 -33.290   9.001  1.00 37.05           C  
ATOM   3034  CG1 VAL A 390     -39.222 -33.073   9.828  1.00 37.39           C  
ATOM   3035  CG2 VAL A 390     -38.307 -33.818   7.598  1.00 37.88           C  
ATOM   3036  N   HIS A 391     -35.584 -31.687   7.091  1.00 36.60           N  
ATOM   3037  CA  HIS A 391     -34.403 -31.945   6.263  1.00 36.25           C  
ATOM   3038  C   HIS A 391     -34.359 -31.013   5.048  1.00 36.04           C  
ATOM   3039  O   HIS A 391     -35.402 -30.533   4.572  1.00 35.22           O  
ATOM   3040  CB  HIS A 391     -34.397 -33.384   5.764  1.00 35.81           C  
ATOM   3041  CG  HIS A 391     -33.074 -33.826   5.245  1.00 37.53           C  
ATOM   3042  ND1 HIS A 391     -32.821 -33.997   3.900  1.00 37.89           N  
ATOM   3043  CD2 HIS A 391     -31.913 -34.106   5.891  1.00 37.50           C  
ATOM   3044  CE1 HIS A 391     -31.567 -34.388   3.744  1.00 38.35           C  
ATOM   3045  NE2 HIS A 391     -30.993 -34.456   4.936  1.00 36.69           N  
ATOM   3046  N   TYR A 392     -33.139 -30.776   4.562  1.00 35.47           N  
ATOM   3047  CA  TYR A 392     -32.870 -29.904   3.428  1.00 34.86           C  
ATOM   3048  C   TYR A 392     -31.751 -30.510   2.596  1.00 35.60           C  
ATOM   3049  O   TYR A 392     -30.697 -30.876   3.135  1.00 34.83           O  
ATOM   3050  CB  TYR A 392     -32.436 -28.527   3.924  1.00 34.84           C  
ATOM   3051  CG  TYR A 392     -32.109 -27.576   2.824  1.00 32.82           C  
ATOM   3052  CD1 TYR A 392     -33.123 -27.073   2.013  1.00 35.82           C  
ATOM   3053  CD2 TYR A 392     -30.806 -27.174   2.576  1.00 32.38           C  
ATOM   3054  CE1 TYR A 392     -32.859 -26.174   0.952  1.00 34.95           C  
ATOM   3055  CE2 TYR A 392     -30.518 -26.277   1.516  1.00 34.54           C  
ATOM   3056  CZ  TYR A 392     -31.574 -25.791   0.714  1.00 34.10           C  
ATOM   3057  OH  TYR A 392     -31.384 -24.956  -0.333  1.00 32.14           O  
ATOM   3058  N   GLU A 393     -32.001 -30.660   1.294  1.00 36.05           N  
ATOM   3059  CA  GLU A 393     -30.958 -31.052   0.351  1.00 36.81           C  
ATOM   3060  C   GLU A 393     -30.802 -29.960  -0.697  1.00 36.98           C  
ATOM   3061  O   GLU A 393     -31.794 -29.349  -1.152  1.00 36.70           O  
ATOM   3062  CB  GLU A 393     -31.288 -32.348  -0.358  1.00 37.08           C  
ATOM   3063  CG  GLU A 393     -31.292 -33.605   0.536  1.00 40.10           C  
ATOM   3064  CD  GLU A 393     -29.905 -34.246   0.733  1.00 41.31           C  
ATOM   3065  OE1 GLU A 393     -29.805 -35.173   1.559  1.00 42.18           O  
ATOM   3066  OE2 GLU A 393     -28.929 -33.847   0.071  1.00 40.80           O  
ATOM   3067  N   GLU A 394     -29.559 -29.708  -1.098  1.00 36.17           N  
ATOM   3068  CA  GLU A 394     -29.366 -28.788  -2.177  1.00 36.40           C  
ATOM   3069  C   GLU A 394     -28.291 -29.295  -3.125  1.00 34.88           C  
ATOM   3070  O   GLU A 394     -27.410 -30.046  -2.743  1.00 35.20           O  
ATOM   3071  CB  GLU A 394     -29.166 -27.355  -1.659  1.00 36.32           C  
ATOM   3072  CG  GLU A 394     -27.792 -27.083  -1.136  1.00 39.14           C  
ATOM   3073  CD  GLU A 394     -27.565 -25.625  -0.750  1.00 38.71           C  
ATOM   3074  OE1 GLU A 394     -26.365 -25.260  -0.549  1.00 40.71           O  
ATOM   3075  OE2 GLU A 394     -28.565 -24.871  -0.619  1.00 42.58           O  
ATOM   3076  N   LYS A 395     -28.423 -28.956  -4.387  1.00 33.94           N  
ATOM   3077  CA  LYS A 395     -27.359 -29.248  -5.331  1.00 33.17           C  
ATOM   3078  C   LYS A 395     -27.155 -28.066  -6.225  1.00 32.50           C  
ATOM   3079  O   LYS A 395     -28.075 -27.684  -6.941  1.00 31.66           O  
ATOM   3080  CB  LYS A 395     -27.696 -30.457  -6.190  1.00 33.74           C  
ATOM   3081  CG  LYS A 395     -26.605 -30.798  -7.164  1.00 33.57           C  
ATOM   3082  CD  LYS A 395     -25.479 -31.364  -6.435  1.00 39.33           C  
ATOM   3083  CE  LYS A 395     -24.690 -32.303  -7.326  1.00 41.99           C  
ATOM   3084  NZ  LYS A 395     -23.619 -32.960  -6.512  1.00 45.84           N1+
ATOM   3085  N   ASN A 396     -25.941 -27.519  -6.195  1.00 31.63           N  
ATOM   3086  CA  ASN A 396     -25.559 -26.385  -7.041  1.00 31.10           C  
ATOM   3087  C   ASN A 396     -24.938 -26.854  -8.330  1.00 29.53           C  
ATOM   3088  O   ASN A 396     -23.799 -27.220  -8.360  1.00 29.54           O  
ATOM   3089  CB  ASN A 396     -24.569 -25.478  -6.311  1.00 30.08           C  
ATOM   3090  CG  ASN A 396     -24.337 -24.141  -7.012  1.00 33.03           C  
ATOM   3091  OD1 ASN A 396     -24.264 -24.045  -8.250  1.00 35.43           O  
ATOM   3092  ND2 ASN A 396     -24.146 -23.100  -6.207  1.00 33.52           N  
ATOM   3093  N   TRP A 397     -25.665 -26.764  -9.418  1.00 28.81           N  
ATOM   3094  CA  TRP A 397     -25.106 -27.241 -10.668  1.00 29.12           C  
ATOM   3095  C   TRP A 397     -24.047 -26.376 -11.360  1.00 30.75           C  
ATOM   3096  O   TRP A 397     -23.259 -26.927 -12.131  1.00 31.24           O  
ATOM   3097  CB  TRP A 397     -26.201 -27.724 -11.618  1.00 27.03           C  
ATOM   3098  CG  TRP A 397     -26.830 -28.945 -11.096  1.00 24.00           C  
ATOM   3099  CD1 TRP A 397     -27.930 -29.013 -10.256  1.00 22.01           C  
ATOM   3100  CD2 TRP A 397     -26.396 -30.279 -11.303  1.00 20.57           C  
ATOM   3101  NE1 TRP A 397     -28.205 -30.315  -9.967  1.00 21.54           N  
ATOM   3102  CE2 TRP A 397     -27.260 -31.114 -10.563  1.00 23.38           C  
ATOM   3103  CE3 TRP A 397     -25.345 -30.864 -12.030  1.00 20.63           C  
ATOM   3104  CZ2 TRP A 397     -27.119 -32.517 -10.554  1.00 24.18           C  
ATOM   3105  CZ3 TRP A 397     -25.241 -32.242 -12.056  1.00 19.81           C  
ATOM   3106  CH2 TRP A 397     -26.097 -33.052 -11.330  1.00 23.33           C  
ATOM   3107  N   CYS A 398     -23.974 -25.079 -11.055  1.00 32.42           N  
ATOM   3108  CA  CYS A 398     -22.924 -24.199 -11.638  1.00 36.39           C  
ATOM   3109  C   CYS A 398     -21.532 -24.616 -11.174  1.00 36.80           C  
ATOM   3110  O   CYS A 398     -20.541 -24.525 -11.932  1.00 37.89           O  
ATOM   3111  CB  CYS A 398     -23.128 -22.729 -11.259  1.00 35.97           C  
ATOM   3112  SG  CYS A 398     -24.849 -22.275 -11.000  1.00 43.88           S  
ATOM   3113  N   GLU A 399     -21.495 -25.100  -9.931  1.00 37.60           N  
ATOM   3114  CA  GLU A 399     -20.279 -25.521  -9.243  1.00 39.62           C  
ATOM   3115  C   GLU A 399     -19.849 -26.965  -9.557  1.00 39.91           C  
ATOM   3116  O   GLU A 399     -18.948 -27.516  -8.871  1.00 40.93           O  
ATOM   3117  CB  GLU A 399     -20.452 -25.359  -7.737  1.00 39.68           C  
ATOM   3118  CG  GLU A 399     -20.539 -23.922  -7.267  1.00 44.54           C  
ATOM   3119  CD  GLU A 399     -21.068 -23.832  -5.829  1.00 53.29           C  
ATOM   3120  OE1 GLU A 399     -21.211 -24.918  -5.170  1.00 55.54           O  
ATOM   3121  OE2 GLU A 399     -21.342 -22.685  -5.361  1.00 54.93           O  
ATOM   3122  N   GLU A 400     -20.484 -27.580 -10.569  1.00 38.88           N  
ATOM   3123  CA  GLU A 400     -20.118 -28.932 -10.998  1.00 37.27           C  
ATOM   3124  C   GLU A 400     -19.113 -28.881 -12.126  1.00 35.95           C  
ATOM   3125  O   GLU A 400     -19.486 -28.551 -13.254  1.00 35.96           O  
ATOM   3126  CB  GLU A 400     -21.361 -29.695 -11.432  1.00 37.20           C  
ATOM   3127  CG  GLU A 400     -22.243 -30.065 -10.278  1.00 38.88           C  
ATOM   3128  CD  GLU A 400     -21.595 -31.088  -9.348  1.00 41.70           C  
ATOM   3129  OE1 GLU A 400     -20.948 -32.045  -9.835  1.00 42.01           O  
ATOM   3130  OE2 GLU A 400     -21.754 -30.944  -8.116  1.00 45.03           O  
ATOM   3131  N   GLN A 401     -17.851 -29.218 -11.839  1.00 34.46           N  
ATOM   3132  CA  GLN A 401     -16.859 -29.130 -12.863  1.00 33.33           C  
ATOM   3133  C   GLN A 401     -17.166 -30.005 -14.056  1.00 32.31           C  
ATOM   3134  O   GLN A 401     -16.810 -29.655 -15.170  1.00 32.63           O  
ATOM   3135  CB  GLN A 401     -15.442 -29.338 -12.363  1.00 33.78           C  
ATOM   3136  CG  GLN A 401     -15.211 -30.528 -11.521  1.00 38.15           C  
ATOM   3137  CD  GLN A 401     -13.729 -30.982 -11.513  1.00 43.41           C  
ATOM   3138  OE1 GLN A 401     -12.871 -30.458 -12.250  1.00 41.25           O  
ATOM   3139  NE2 GLN A 401     -13.449 -31.984 -10.700  1.00 44.34           N  
ATOM   3140  N   TYR A 402     -17.854 -31.122 -13.844  1.00 30.67           N  
ATOM   3141  CA  TYR A 402     -18.140 -32.009 -14.949  1.00 28.78           C  
ATOM   3142  C   TYR A 402     -19.476 -31.779 -15.677  1.00 28.08           C  
ATOM   3143  O   TYR A 402     -19.820 -32.524 -16.620  1.00 26.98           O  
ATOM   3144  CB  TYR A 402     -17.922 -33.425 -14.524  1.00 28.28           C  
ATOM   3145  CG  TYR A 402     -16.480 -33.633 -14.337  1.00 28.16           C  
ATOM   3146  CD1 TYR A 402     -15.950 -33.894 -13.061  1.00 24.59           C  
ATOM   3147  CD2 TYR A 402     -15.590 -33.493 -15.447  1.00 29.56           C  
ATOM   3148  CE1 TYR A 402     -14.581 -34.054 -12.880  1.00 23.92           C  
ATOM   3149  CE2 TYR A 402     -14.199 -33.653 -15.281  1.00 27.65           C  
ATOM   3150  CZ  TYR A 402     -13.712 -33.951 -13.987  1.00 28.33           C  
ATOM   3151  OH  TYR A 402     -12.359 -34.137 -13.808  1.00 28.90           O  
ATOM   3152  N   SER A 403     -20.169 -30.707 -15.297  1.00 27.03           N  
ATOM   3153  CA  SER A 403     -21.435 -30.348 -15.936  1.00 26.93           C  
ATOM   3154  C   SER A 403     -21.377 -28.947 -16.532  1.00 26.70           C  
ATOM   3155  O   SER A 403     -21.751 -28.769 -17.670  1.00 26.63           O  
ATOM   3156  CB  SER A 403     -22.596 -30.462 -14.941  1.00 26.88           C  
ATOM   3157  OG  SER A 403     -22.865 -31.828 -14.652  1.00 27.09           O  
ATOM   3158  N   GLY A 404     -20.916 -27.980 -15.740  1.00 27.04           N  
ATOM   3159  CA  GLY A 404     -20.853 -26.548 -16.105  1.00 27.62           C  
ATOM   3160  C   GLY A 404     -22.055 -25.777 -15.601  1.00 28.25           C  
ATOM   3161  O   GLY A 404     -22.004 -24.551 -15.432  1.00 29.92           O  
ATOM   3162  N   GLY A 405     -23.147 -26.492 -15.329  1.00 28.58           N  
ATOM   3163  CA  GLY A 405     -24.437 -25.865 -14.980  1.00 27.61           C  
ATOM   3164  C   GLY A 405     -25.547 -26.694 -15.568  1.00 28.23           C  
ATOM   3165  O   GLY A 405     -25.297 -27.731 -16.199  1.00 29.88           O  
ATOM   3166  N   CYS A 406     -26.774 -26.256 -15.360  1.00 27.87           N  
ATOM   3167  CA  CYS A 406     -27.952 -26.935 -15.865  1.00 27.38           C  
ATOM   3168  C   CYS A 406     -28.984 -25.905 -16.232  1.00 26.84           C  
ATOM   3169  O   CYS A 406     -28.847 -24.770 -15.829  1.00 26.36           O  
ATOM   3170  CB  CYS A 406     -28.552 -27.836 -14.779  1.00 26.76           C  
ATOM   3171  SG  CYS A 406     -27.759 -29.408 -14.718  1.00 28.89           S  
ATOM   3172  N   TYR A 407     -30.032 -26.307 -16.954  1.00 25.93           N  
ATOM   3173  CA  TYR A 407     -30.158 -27.679 -17.460  1.00 24.71           C  
ATOM   3174  C   TYR A 407     -29.232 -27.959 -18.614  1.00 23.69           C  
ATOM   3175  O   TYR A 407     -28.790 -29.085 -18.841  1.00 23.26           O  
ATOM   3176  CB  TYR A 407     -31.571 -27.958 -17.953  1.00 24.21           C  
ATOM   3177  CG  TYR A 407     -32.672 -27.304 -17.165  1.00 25.50           C  
ATOM   3178  CD1 TYR A 407     -32.799 -27.522 -15.791  1.00 24.26           C  
ATOM   3179  CD2 TYR A 407     -33.612 -26.476 -17.799  1.00 23.54           C  
ATOM   3180  CE1 TYR A 407     -33.776 -26.888 -15.070  1.00 20.38           C  
ATOM   3181  CE2 TYR A 407     -34.613 -25.896 -17.082  1.00 24.01           C  
ATOM   3182  CZ  TYR A 407     -34.686 -26.118 -15.713  1.00 22.63           C  
ATOM   3183  OH  TYR A 407     -35.700 -25.557 -14.976  1.00 23.32           O  
ATOM   3184  N   THR A 408     -28.946 -26.925 -19.356  1.00 24.27           N  
ATOM   3185  CA  THR A 408     -28.379 -27.122 -20.673  1.00 25.88           C  
ATOM   3186  C   THR A 408     -27.599 -25.896 -21.109  1.00 26.07           C  
ATOM   3187  O   THR A 408     -27.540 -24.883 -20.405  1.00 25.44           O  
ATOM   3188  CB  THR A 408     -29.491 -27.483 -21.732  1.00 25.23           C  
ATOM   3189  OG1 THR A 408     -28.872 -27.818 -22.977  1.00 29.23           O  
ATOM   3190  CG2 THR A 408     -30.478 -26.364 -21.934  1.00 23.87           C  
ATOM   3191  N   ALA A 409     -27.004 -25.985 -22.284  1.00 26.69           N  
ATOM   3192  CA  ALA A 409     -26.282 -24.838 -22.790  1.00 27.46           C  
ATOM   3193  C   ALA A 409     -27.335 -23.865 -23.331  1.00 27.45           C  
ATOM   3194  O   ALA A 409     -28.431 -24.280 -23.659  1.00 29.03           O  
ATOM   3195  CB  ALA A 409     -25.311 -25.278 -23.881  1.00 27.07           C  
ATOM   3196  N   TYR A 410     -27.019 -22.576 -23.369  1.00 28.02           N  
ATOM   3197  CA  TYR A 410     -27.848 -21.572 -24.046  1.00 26.69           C  
ATOM   3198  C   TYR A 410     -27.048 -20.935 -25.165  1.00 26.11           C  
ATOM   3199  O   TYR A 410     -25.795 -20.976 -25.192  1.00 25.31           O  
ATOM   3200  CB  TYR A 410     -28.460 -20.558 -23.105  1.00 26.77           C  
ATOM   3201  CG  TYR A 410     -27.499 -19.660 -22.369  1.00 28.67           C  
ATOM   3202  CD1 TYR A 410     -27.045 -19.997 -21.080  1.00 26.61           C  
ATOM   3203  CD2 TYR A 410     -27.083 -18.443 -22.938  1.00 27.31           C  
ATOM   3204  CE1 TYR A 410     -26.176 -19.149 -20.378  1.00 28.60           C  
ATOM   3205  CE2 TYR A 410     -26.212 -17.602 -22.267  1.00 28.86           C  
ATOM   3206  CZ  TYR A 410     -25.754 -17.944 -20.982  1.00 29.97           C  
ATOM   3207  OH  TYR A 410     -24.865 -17.096 -20.326  1.00 28.69           O  
ATOM   3208  N   PHE A 411     -27.773 -20.427 -26.144  1.00 25.17           N  
ATOM   3209  CA  PHE A 411     -27.130 -19.766 -27.242  1.00 26.02           C  
ATOM   3210  C   PHE A 411     -27.200 -18.262 -27.058  1.00 26.48           C  
ATOM   3211  O   PHE A 411     -28.289 -17.691 -27.086  1.00 26.55           O  
ATOM   3212  CB  PHE A 411     -27.822 -20.121 -28.525  1.00 25.46           C  
ATOM   3213  CG  PHE A 411     -27.234 -21.270 -29.228  1.00 24.33           C  
ATOM   3214  CD1 PHE A 411     -27.504 -22.564 -28.818  1.00 22.28           C  
ATOM   3215  CD2 PHE A 411     -26.482 -21.069 -30.370  1.00 24.50           C  
ATOM   3216  CE1 PHE A 411     -27.031 -23.642 -29.528  1.00 20.81           C  
ATOM   3217  CE2 PHE A 411     -25.958 -22.165 -31.075  1.00 24.38           C  
ATOM   3218  CZ  PHE A 411     -26.248 -23.445 -30.656  1.00 23.61           C  
ATOM   3219  N   PRO A 412     -26.049 -17.621 -26.844  1.00 27.63           N  
ATOM   3220  CA  PRO A 412     -26.070 -16.147 -26.867  1.00 28.98           C  
ATOM   3221  C   PRO A 412     -26.387 -15.614 -28.281  1.00 30.33           C  
ATOM   3222  O   PRO A 412     -26.174 -16.302 -29.296  1.00 30.44           O  
ATOM   3223  CB  PRO A 412     -24.644 -15.742 -26.419  1.00 27.96           C  
ATOM   3224  CG  PRO A 412     -23.996 -17.072 -25.864  1.00 28.26           C  
ATOM   3225  CD  PRO A 412     -24.711 -18.178 -26.565  1.00 28.01           C  
ATOM   3226  N   PRO A 413     -26.887 -14.379 -28.360  1.00 31.58           N  
ATOM   3227  CA  PRO A 413     -27.198 -13.801 -29.648  1.00 32.24           C  
ATOM   3228  C   PRO A 413     -26.056 -13.912 -30.707  1.00 32.91           C  
ATOM   3229  O   PRO A 413     -24.877 -13.991 -30.364  1.00 32.87           O  
ATOM   3230  CB  PRO A 413     -27.528 -12.367 -29.278  1.00 33.22           C  
ATOM   3231  CG  PRO A 413     -28.148 -12.541 -27.870  1.00 31.14           C  
ATOM   3232  CD  PRO A 413     -27.179 -13.447 -27.256  1.00 31.34           C  
ATOM   3233  N   GLY A 414     -26.422 -13.956 -31.988  1.00 33.37           N  
ATOM   3234  CA  GLY A 414     -25.428 -14.134 -33.045  1.00 33.37           C  
ATOM   3235  C   GLY A 414     -24.811 -15.532 -33.192  1.00 33.49           C  
ATOM   3236  O   GLY A 414     -24.498 -15.951 -34.322  1.00 34.02           O  
ATOM   3237  N   ILE A 415     -24.598 -16.249 -32.083  1.00 32.57           N  
ATOM   3238  CA  ILE A 415     -23.887 -17.528 -32.130  1.00 32.71           C  
ATOM   3239  C   ILE A 415     -24.507 -18.520 -33.102  1.00 33.90           C  
ATOM   3240  O   ILE A 415     -23.790 -19.232 -33.829  1.00 34.65           O  
ATOM   3241  CB  ILE A 415     -23.718 -18.178 -30.714  1.00 32.85           C  
ATOM   3242  CG1 ILE A 415     -23.037 -17.190 -29.716  1.00 33.03           C  
ATOM   3243  CG2 ILE A 415     -22.966 -19.558 -30.785  1.00 29.39           C  
ATOM   3244  CD1 ILE A 415     -21.729 -16.569 -30.228  1.00 33.25           C  
ATOM   3245  N   MET A 416     -25.829 -18.554 -33.151  1.00 34.76           N  
ATOM   3246  CA  MET A 416     -26.507 -19.593 -33.902  1.00 36.36           C  
ATOM   3247  C   MET A 416     -26.274 -19.438 -35.415  1.00 36.18           C  
ATOM   3248  O   MET A 416     -26.018 -20.410 -36.144  1.00 36.63           O  
ATOM   3249  CB  MET A 416     -27.995 -19.582 -33.599  1.00 36.14           C  
ATOM   3250  CG  MET A 416     -28.766 -20.560 -34.497  1.00 40.75           C  
ATOM   3251  SD  MET A 416     -28.468 -22.283 -33.976  1.00 46.40           S  
ATOM   3252  CE  MET A 416     -29.836 -22.330 -32.779  1.00 39.99           C  
ATOM   3253  N   THR A 417     -26.368 -18.210 -35.877  1.00 35.65           N  
ATOM   3254  CA  THR A 417     -26.220 -17.935 -37.281  1.00 35.57           C  
ATOM   3255  C   THR A 417     -24.749 -17.976 -37.618  1.00 35.94           C  
ATOM   3256  O   THR A 417     -24.376 -18.402 -38.718  1.00 36.76           O  
ATOM   3257  CB  THR A 417     -26.892 -16.595 -37.708  1.00 35.79           C  
ATOM   3258  OG1 THR A 417     -26.567 -15.554 -36.784  1.00 35.53           O  
ATOM   3259  CG2 THR A 417     -28.396 -16.753 -37.765  1.00 33.55           C  
ATOM   3260  N   GLN A 418     -23.900 -17.606 -36.664  1.00 35.43           N  
ATOM   3261  CA  GLN A 418     -22.468 -17.565 -36.965  1.00 35.48           C  
ATOM   3262  C   GLN A 418     -21.750 -18.903 -36.867  1.00 34.80           C  
ATOM   3263  O   GLN A 418     -20.946 -19.203 -37.709  1.00 36.45           O  
ATOM   3264  CB  GLN A 418     -21.727 -16.497 -36.171  1.00 34.50           C  
ATOM   3265  CG  GLN A 418     -20.448 -16.115 -36.826  1.00 38.00           C  
ATOM   3266  CD  GLN A 418     -19.649 -15.090 -36.019  1.00 42.45           C  
ATOM   3267  OE1 GLN A 418     -20.182 -14.502 -35.059  1.00 42.98           O  
ATOM   3268  NE2 GLN A 418     -18.346 -14.885 -36.392  1.00 36.74           N  
ATOM   3269  N   TYR A 419     -22.035 -19.716 -35.865  1.00 34.17           N  
ATOM   3270  CA  TYR A 419     -21.251 -20.928 -35.644  1.00 32.22           C  
ATOM   3271  C   TYR A 419     -22.128 -22.130 -35.523  1.00 31.52           C  
ATOM   3272  O   TYR A 419     -21.682 -23.249 -35.680  1.00 30.33           O  
ATOM   3273  CB  TYR A 419     -20.472 -20.766 -34.355  1.00 33.01           C  
ATOM   3274  CG  TYR A 419     -19.510 -19.624 -34.395  1.00 34.47           C  
ATOM   3275  CD1 TYR A 419     -19.617 -18.590 -33.477  1.00 35.03           C  
ATOM   3276  CD2 TYR A 419     -18.512 -19.545 -35.387  1.00 35.52           C  
ATOM   3277  CE1 TYR A 419     -18.765 -17.530 -33.525  1.00 35.04           C  
ATOM   3278  CE2 TYR A 419     -17.653 -18.459 -35.451  1.00 34.26           C  
ATOM   3279  CZ  TYR A 419     -17.784 -17.463 -34.504  1.00 35.88           C  
ATOM   3280  OH  TYR A 419     -16.929 -16.370 -34.479  1.00 36.60           O  
ATOM   3281  N   GLY A 420     -23.401 -21.868 -35.222  1.00 31.93           N  
ATOM   3282  CA  GLY A 420     -24.393 -22.879 -34.993  1.00 31.14           C  
ATOM   3283  C   GLY A 420     -24.507 -24.023 -35.971  1.00 31.34           C  
ATOM   3284  O   GLY A 420     -24.915 -25.092 -35.559  1.00 31.06           O  
ATOM   3285  N   ARG A 421     -24.175 -23.855 -37.252  1.00 31.63           N  
ATOM   3286  CA  ARG A 421     -24.569 -24.924 -38.171  1.00 33.09           C  
ATOM   3287  C   ARG A 421     -23.836 -26.266 -37.992  1.00 32.51           C  
ATOM   3288  O   ARG A 421     -24.152 -27.252 -38.640  1.00 32.81           O  
ATOM   3289  CB  ARG A 421     -24.747 -24.468 -39.629  1.00 33.06           C  
ATOM   3290  CG  ARG A 421     -23.582 -23.817 -40.397  1.00 37.77           C  
ATOM   3291  CD  ARG A 421     -24.175 -22.823 -41.520  1.00 37.00           C  
ATOM   3292  NE  ARG A 421     -24.797 -21.609 -40.953  1.00 44.75           N  
ATOM   3293  CZ  ARG A 421     -25.626 -20.772 -41.601  1.00 46.11           C  
ATOM   3294  NH1 ARG A 421     -25.972 -21.009 -42.866  1.00 46.96           N  
ATOM   3295  NH2 ARG A 421     -26.138 -19.704 -40.973  1.00 44.28           N  
ATOM   3296  N   VAL A 422     -22.890 -26.296 -37.057  1.00 31.90           N  
ATOM   3297  CA  VAL A 422     -22.035 -27.437 -36.869  1.00 30.02           C  
ATOM   3298  C   VAL A 422     -22.137 -28.079 -35.482  1.00 30.97           C  
ATOM   3299  O   VAL A 422     -21.291 -28.933 -35.171  1.00 30.57           O  
ATOM   3300  CB  VAL A 422     -20.537 -27.112 -37.207  1.00 30.55           C  
ATOM   3301  CG1 VAL A 422     -20.341 -26.797 -38.686  1.00 27.26           C  
ATOM   3302  CG2 VAL A 422     -19.966 -26.020 -36.312  1.00 27.57           C  
ATOM   3303  N   ILE A 423     -23.166 -27.729 -34.671  1.00 30.92           N  
ATOM   3304  CA  ILE A 423     -23.306 -28.324 -33.313  1.00 31.10           C  
ATOM   3305  C   ILE A 423     -23.164 -29.843 -33.335  1.00 31.49           C  
ATOM   3306  O   ILE A 423     -22.617 -30.430 -32.379  1.00 32.68           O  
ATOM   3307  CB  ILE A 423     -24.686 -28.099 -32.594  1.00 31.37           C  
ATOM   3308  CG1 ILE A 423     -25.640 -27.333 -33.472  1.00 30.29           C  
ATOM   3309  CG2 ILE A 423     -24.523 -27.692 -31.068  1.00 28.78           C  
ATOM   3310  CD1 ILE A 423     -26.347 -28.243 -34.321  1.00 30.67           C  
ATOM   3311  N   ARG A 424     -23.641 -30.498 -34.390  1.00 31.38           N  
ATOM   3312  CA  ARG A 424     -23.619 -31.964 -34.359  1.00 32.16           C  
ATOM   3313  C   ARG A 424     -22.899 -32.620 -35.524  1.00 33.25           C  
ATOM   3314  O   ARG A 424     -22.937 -33.848 -35.694  1.00 33.13           O  
ATOM   3315  CB  ARG A 424     -25.013 -32.549 -34.146  1.00 32.00           C  
ATOM   3316  CG  ARG A 424     -25.977 -32.280 -35.217  1.00 31.12           C  
ATOM   3317  CD  ARG A 424     -27.334 -32.816 -34.815  1.00 32.29           C  
ATOM   3318  NE  ARG A 424     -28.288 -32.111 -35.629  1.00 38.58           N  
ATOM   3319  CZ  ARG A 424     -28.903 -31.006 -35.240  1.00 41.41           C  
ATOM   3320  NH1 ARG A 424     -28.736 -30.519 -34.002  1.00 41.38           N  
ATOM   3321  NH2 ARG A 424     -29.697 -30.399 -36.092  1.00 43.80           N  
ATOM   3322  N   GLN A 425     -22.211 -31.794 -36.308  1.00 34.06           N  
ATOM   3323  CA  GLN A 425     -21.464 -32.287 -37.450  1.00 34.23           C  
ATOM   3324  C   GLN A 425     -20.246 -33.126 -37.016  1.00 33.99           C  
ATOM   3325  O   GLN A 425     -19.461 -32.699 -36.133  1.00 33.94           O  
ATOM   3326  CB  GLN A 425     -21.018 -31.094 -38.272  1.00 34.30           C  
ATOM   3327  CG  GLN A 425     -20.264 -31.437 -39.516  1.00 37.05           C  
ATOM   3328  CD  GLN A 425     -19.995 -30.218 -40.377  1.00 36.71           C  
ATOM   3329  OE1 GLN A 425     -18.842 -29.854 -40.601  1.00 39.52           O  
ATOM   3330  NE2 GLN A 425     -21.058 -29.572 -40.843  1.00 34.62           N  
ATOM   3331  N   PRO A 426     -20.085 -34.332 -37.619  1.00 32.64           N  
ATOM   3332  CA  PRO A 426     -18.855 -35.101 -37.370  1.00 31.75           C  
ATOM   3333  C   PRO A 426     -17.598 -34.308 -37.723  1.00 31.36           C  
ATOM   3334  O   PRO A 426     -17.649 -33.403 -38.561  1.00 30.85           O  
ATOM   3335  CB  PRO A 426     -18.980 -36.329 -38.264  1.00 30.79           C  
ATOM   3336  CG  PRO A 426     -20.460 -36.365 -38.662  1.00 31.62           C  
ATOM   3337  CD  PRO A 426     -21.029 -35.002 -38.522  1.00 31.50           C  
ATOM   3338  N   VAL A 427     -16.516 -34.626 -37.022  1.00 30.98           N  
ATOM   3339  CA  VAL A 427     -15.183 -34.076 -37.267  1.00 31.58           C  
ATOM   3340  C   VAL A 427     -14.322 -35.322 -37.483  1.00 32.44           C  
ATOM   3341  O   VAL A 427     -13.915 -36.000 -36.525  1.00 33.36           O  
ATOM   3342  CB  VAL A 427     -14.667 -33.173 -36.124  1.00 31.16           C  
ATOM   3343  CG1 VAL A 427     -13.300 -32.555 -36.470  1.00 30.56           C  
ATOM   3344  CG2 VAL A 427     -15.613 -32.059 -35.901  1.00 29.29           C  
ATOM   3345  N   GLY A 428     -14.151 -35.668 -38.762  1.00 32.80           N  
ATOM   3346  CA  GLY A 428     -13.522 -36.920 -39.170  1.00 33.26           C  
ATOM   3347  C   GLY A 428     -14.269 -38.118 -38.671  1.00 33.23           C  
ATOM   3348  O   GLY A 428     -15.414 -38.398 -39.108  1.00 34.15           O  
ATOM   3349  N   ARG A 429     -13.644 -38.814 -37.730  1.00 33.39           N  
ATOM   3350  CA  ARG A 429     -14.293 -39.953 -37.080  1.00 33.61           C  
ATOM   3351  C   ARG A 429     -14.702 -39.654 -35.622  1.00 32.66           C  
ATOM   3352  O   ARG A 429     -14.938 -40.565 -34.823  1.00 32.53           O  
ATOM   3353  CB  ARG A 429     -13.446 -41.216 -37.209  1.00 33.80           C  
ATOM   3354  CG  ARG A 429     -13.482 -41.733 -38.645  1.00 39.26           C  
ATOM   3355  CD  ARG A 429     -12.771 -43.060 -38.879  1.00 48.48           C  
ATOM   3356  NE  ARG A 429     -12.906 -43.446 -40.295  1.00 58.98           N  
ATOM   3357  CZ  ARG A 429     -12.732 -44.680 -40.806  1.00 61.92           C  
ATOM   3358  NH1 ARG A 429     -12.413 -45.726 -40.030  1.00 61.71           N  
ATOM   3359  NH2 ARG A 429     -12.891 -44.866 -42.117  1.00 62.02           N  
ATOM   3360  N   ILE A 430     -14.772 -38.367 -35.291  1.00 31.56           N  
ATOM   3361  CA  ILE A 430     -15.407 -37.948 -34.036  1.00 30.94           C  
ATOM   3362  C   ILE A 430     -16.856 -37.555 -34.311  1.00 29.51           C  
ATOM   3363  O   ILE A 430     -17.110 -36.701 -35.125  1.00 29.78           O  
ATOM   3364  CB  ILE A 430     -14.670 -36.783 -33.381  1.00 30.51           C  
ATOM   3365  CG1 ILE A 430     -13.189 -37.111 -33.259  1.00 31.94           C  
ATOM   3366  CG2 ILE A 430     -15.200 -36.551 -31.990  1.00 31.78           C  
ATOM   3367  CD1 ILE A 430     -12.368 -35.929 -32.801  1.00 32.38           C  
ATOM   3368  N   PHE A 431     -17.787 -38.199 -33.633  1.00 29.29           N  
ATOM   3369  CA  PHE A 431     -19.249 -37.897 -33.713  1.00 28.58           C  
ATOM   3370  C   PHE A 431     -19.761 -37.241 -32.429  1.00 27.48           C  
ATOM   3371  O   PHE A 431     -19.231 -37.483 -31.355  1.00 27.35           O  
ATOM   3372  CB  PHE A 431     -20.024 -39.194 -34.031  1.00 28.75           C  
ATOM   3373  CG  PHE A 431     -19.657 -39.733 -35.340  1.00 28.99           C  
ATOM   3374  CD1 PHE A 431     -18.495 -40.473 -35.479  1.00 28.42           C  
ATOM   3375  CD2 PHE A 431     -20.378 -39.350 -36.474  1.00 30.66           C  
ATOM   3376  CE1 PHE A 431     -18.079 -40.917 -36.693  1.00 28.74           C  
ATOM   3377  CE2 PHE A 431     -19.973 -39.774 -37.727  1.00 31.15           C  
ATOM   3378  CZ  PHE A 431     -18.798 -40.558 -37.834  1.00 31.45           C  
ATOM   3379  N   PHE A 432     -20.772 -36.394 -32.520  1.00 26.48           N  
ATOM   3380  CA  PHE A 432     -21.082 -35.637 -31.348  1.00 25.83           C  
ATOM   3381  C   PHE A 432     -22.456 -35.916 -30.885  1.00 25.54           C  
ATOM   3382  O   PHE A 432     -23.362 -35.941 -31.685  1.00 25.83           O  
ATOM   3383  CB  PHE A 432     -20.862 -34.152 -31.569  1.00 25.53           C  
ATOM   3384  CG  PHE A 432     -19.443 -33.804 -31.809  1.00 26.77           C  
ATOM   3385  CD1 PHE A 432     -18.878 -33.994 -33.078  1.00 26.34           C  
ATOM   3386  CD2 PHE A 432     -18.660 -33.273 -30.776  1.00 23.86           C  
ATOM   3387  CE1 PHE A 432     -17.543 -33.702 -33.301  1.00 28.15           C  
ATOM   3388  CE2 PHE A 432     -17.351 -32.955 -30.990  1.00 25.65           C  
ATOM   3389  CZ  PHE A 432     -16.765 -33.164 -32.270  1.00 26.61           C  
ATOM   3390  N   ALA A 433     -22.594 -36.136 -29.580  1.00 24.16           N  
ATOM   3391  CA  ALA A 433     -23.868 -36.444 -28.983  1.00 23.26           C  
ATOM   3392  C   ALA A 433     -23.981 -35.512 -27.795  1.00 23.73           C  
ATOM   3393  O   ALA A 433     -23.331 -34.463 -27.752  1.00 25.09           O  
ATOM   3394  CB  ALA A 433     -23.900 -37.866 -28.547  1.00 22.70           C  
ATOM   3395  N   GLY A 434     -24.754 -35.884 -26.798  1.00 23.53           N  
ATOM   3396  CA  GLY A 434     -24.995 -34.956 -25.720  1.00 23.15           C  
ATOM   3397  C   GLY A 434     -26.328 -34.316 -26.059  1.00 23.40           C  
ATOM   3398  O   GLY A 434     -26.639 -34.099 -27.243  1.00 24.17           O  
ATOM   3399  N   THR A 435     -27.128 -34.038 -25.040  1.00 22.16           N  
ATOM   3400  CA  THR A 435     -28.440 -33.455 -25.272  1.00 21.27           C  
ATOM   3401  C   THR A 435     -28.454 -32.157 -26.147  1.00 22.22           C  
ATOM   3402  O   THR A 435     -29.392 -31.944 -26.920  1.00 21.53           O  
ATOM   3403  CB  THR A 435     -29.198 -33.282 -23.991  1.00 20.27           C  
ATOM   3404  OG1 THR A 435     -30.524 -33.088 -24.361  1.00 18.68           O  
ATOM   3405  CG2 THR A 435     -28.689 -32.068 -23.135  1.00 20.08           C  
ATOM   3406  N   GLU A 436     -27.419 -31.320 -26.017  1.00 23.21           N  
ATOM   3407  CA  GLU A 436     -27.262 -30.108 -26.848  1.00 24.89           C  
ATOM   3408  C   GLU A 436     -27.215 -30.351 -28.378  1.00 24.75           C  
ATOM   3409  O   GLU A 436     -27.424 -29.441 -29.153  1.00 24.24           O  
ATOM   3410  CB  GLU A 436     -26.067 -29.271 -26.395  1.00 25.54           C  
ATOM   3411  CG  GLU A 436     -26.180 -28.807 -24.951  1.00 29.30           C  
ATOM   3412  CD  GLU A 436     -25.816 -29.899 -23.914  1.00 36.56           C  
ATOM   3413  OE1 GLU A 436     -25.362 -31.052 -24.270  1.00 36.55           O  
ATOM   3414  OE2 GLU A 436     -25.970 -29.562 -22.710  1.00 39.97           O  
ATOM   3415  N   THR A 437     -26.988 -31.578 -28.813  1.00 24.76           N  
ATOM   3416  CA  THR A 437     -27.049 -31.839 -30.249  1.00 24.90           C  
ATOM   3417  C   THR A 437     -28.350 -32.460 -30.708  1.00 25.23           C  
ATOM   3418  O   THR A 437     -28.477 -32.841 -31.873  1.00 26.42           O  
ATOM   3419  CB  THR A 437     -25.892 -32.710 -30.719  1.00 25.49           C  
ATOM   3420  OG1 THR A 437     -26.061 -34.027 -30.193  1.00 26.74           O  
ATOM   3421  CG2 THR A 437     -24.556 -32.117 -30.279  1.00 20.13           C  
ATOM   3422  N   ALA A 438     -29.322 -32.558 -29.799  1.00 24.60           N  
ATOM   3423  CA  ALA A 438     -30.597 -33.192 -30.074  1.00 23.70           C  
ATOM   3424  C   ALA A 438     -31.482 -32.221 -30.836  1.00 24.14           C  
ATOM   3425  O   ALA A 438     -31.254 -30.991 -30.835  1.00 24.52           O  
ATOM   3426  CB  ALA A 438     -31.296 -33.657 -28.738  1.00 23.40           C  
ATOM   3427  N   THR A 439     -32.491 -32.767 -31.491  1.00 23.91           N  
ATOM   3428  CA  THR A 439     -33.447 -31.966 -32.256  1.00 25.28           C  
ATOM   3429  C   THR A 439     -34.840 -32.083 -31.681  1.00 25.25           C  
ATOM   3430  O   THR A 439     -35.750 -31.443 -32.144  1.00 25.79           O  
ATOM   3431  CB  THR A 439     -33.536 -32.452 -33.703  1.00 25.27           C  
ATOM   3432  OG1 THR A 439     -33.700 -33.873 -33.677  1.00 25.89           O  
ATOM   3433  CG2 THR A 439     -32.264 -32.118 -34.446  1.00 26.12           C  
ATOM   3434  N   LYS A 440     -35.002 -32.876 -30.644  1.00 26.13           N  
ATOM   3435  CA  LYS A 440     -36.294 -32.986 -29.995  1.00 27.62           C  
ATOM   3436  C   LYS A 440     -36.002 -33.111 -28.485  1.00 27.38           C  
ATOM   3437  O   LYS A 440     -35.254 -33.995 -28.049  1.00 27.09           O  
ATOM   3438  CB  LYS A 440     -37.057 -34.184 -30.559  1.00 28.03           C  
ATOM   3439  CG  LYS A 440     -38.501 -34.277 -30.091  1.00 30.87           C  
ATOM   3440  CD  LYS A 440     -39.068 -35.683 -30.248  1.00 33.89           C  
ATOM   3441  CE  LYS A 440     -40.484 -35.743 -29.659  1.00 34.81           C  
ATOM   3442  NZ  LYS A 440     -41.039 -37.098 -29.935  1.00 35.39           N1+
ATOM   3443  N   TRP A 441     -36.555 -32.184 -27.703  1.00 26.27           N  
ATOM   3444  CA  TRP A 441     -36.219 -32.089 -26.275  1.00 25.33           C  
ATOM   3445  C   TRP A 441     -34.719 -32.038 -26.033  1.00 24.83           C  
ATOM   3446  O   TRP A 441     -34.212 -32.607 -25.070  1.00 25.29           O  
ATOM   3447  CB  TRP A 441     -36.868 -33.196 -25.418  1.00 23.26           C  
ATOM   3448  CG  TRP A 441     -38.384 -33.186 -25.444  1.00 22.92           C  
ATOM   3449  CD1 TRP A 441     -39.152 -33.948 -26.218  1.00 20.54           C  
ATOM   3450  CD2 TRP A 441     -39.281 -32.394 -24.637  1.00 19.26           C  
ATOM   3451  NE1 TRP A 441     -40.480 -33.706 -25.974  1.00 22.08           N  
ATOM   3452  CE2 TRP A 441     -40.598 -32.741 -25.023  1.00 18.79           C  
ATOM   3453  CE3 TRP A 441     -39.102 -31.435 -23.629  1.00 21.47           C  
ATOM   3454  CZ2 TRP A 441     -41.756 -32.159 -24.448  1.00 19.97           C  
ATOM   3455  CZ3 TRP A 441     -40.261 -30.814 -23.050  1.00 19.59           C  
ATOM   3456  CH2 TRP A 441     -41.577 -31.201 -23.464  1.00 21.25           C  
ATOM   3457  N   SER A 442     -34.025 -31.334 -26.917  1.00 24.48           N  
ATOM   3458  CA  SER A 442     -32.679 -30.890 -26.624  1.00 23.84           C  
ATOM   3459  C   SER A 442     -32.691 -30.175 -25.273  1.00 22.98           C  
ATOM   3460  O   SER A 442     -33.487 -29.269 -25.042  1.00 21.74           O  
ATOM   3461  CB  SER A 442     -32.174 -29.951 -27.717  1.00 23.20           C  
ATOM   3462  OG  SER A 442     -30.859 -29.568 -27.438  1.00 24.04           O  
ATOM   3463  N   GLY A 443     -31.817 -30.600 -24.370  1.00 22.81           N  
ATOM   3464  CA  GLY A 443     -31.741 -29.934 -23.091  1.00 23.00           C  
ATOM   3465  C   GLY A 443     -32.292 -30.861 -22.056  1.00 22.34           C  
ATOM   3466  O   GLY A 443     -32.159 -30.606 -20.878  1.00 22.48           O  
ATOM   3467  N   TYR A 444     -32.875 -31.960 -22.514  1.00 22.44           N  
ATOM   3468  CA  TYR A 444     -33.606 -32.849 -21.657  1.00 22.69           C  
ATOM   3469  C   TYR A 444     -32.987 -34.241 -21.671  1.00 23.16           C  
ATOM   3470  O   TYR A 444     -32.198 -34.551 -22.528  1.00 23.25           O  
ATOM   3471  CB  TYR A 444     -35.026 -32.937 -22.155  1.00 22.41           C  
ATOM   3472  CG  TYR A 444     -35.827 -31.723 -21.883  1.00 22.27           C  
ATOM   3473  CD1 TYR A 444     -35.706 -30.577 -22.693  1.00 24.25           C  
ATOM   3474  CD2 TYR A 444     -36.754 -31.703 -20.818  1.00 23.68           C  
ATOM   3475  CE1 TYR A 444     -36.450 -29.416 -22.430  1.00 20.01           C  
ATOM   3476  CE2 TYR A 444     -37.531 -30.583 -20.567  1.00 19.90           C  
ATOM   3477  CZ  TYR A 444     -37.352 -29.437 -21.374  1.00 22.31           C  
ATOM   3478  OH  TYR A 444     -38.113 -28.329 -21.133  1.00 18.41           O  
ATOM   3479  N   MET A 445     -33.348 -35.067 -20.710  1.00 23.26           N  
ATOM   3480  CA  MET A 445     -33.021 -36.503 -20.759  1.00 24.33           C  
ATOM   3481  C   MET A 445     -33.516 -37.140 -22.038  1.00 24.82           C  
ATOM   3482  O   MET A 445     -32.880 -38.046 -22.558  1.00 25.34           O  
ATOM   3483  CB  MET A 445     -33.636 -37.253 -19.585  1.00 23.54           C  
ATOM   3484  CG  MET A 445     -33.019 -36.864 -18.245  1.00 22.05           C  
ATOM   3485  SD  MET A 445     -33.842 -37.772 -16.888  1.00 25.58           S  
ATOM   3486  CE  MET A 445     -35.508 -37.097 -16.781  1.00 18.61           C  
ATOM   3487  N   GLU A 446     -34.670 -36.702 -22.524  1.00 25.23           N  
ATOM   3488  CA  GLU A 446     -35.134 -37.128 -23.836  1.00 25.59           C  
ATOM   3489  C   GLU A 446     -34.116 -36.848 -24.952  1.00 25.61           C  
ATOM   3490  O   GLU A 446     -33.787 -37.737 -25.736  1.00 25.02           O  
ATOM   3491  CB  GLU A 446     -36.472 -36.478 -24.176  1.00 25.86           C  
ATOM   3492  CG  GLU A 446     -36.856 -36.666 -25.650  1.00 26.52           C  
ATOM   3493  CD  GLU A 446     -37.320 -38.094 -26.046  1.00 31.97           C  
ATOM   3494  OE1 GLU A 446     -37.535 -38.310 -27.287  1.00 35.90           O  
ATOM   3495  OE2 GLU A 446     -37.521 -38.973 -25.155  1.00 29.21           O  
ATOM   3496  N   GLY A 447     -33.629 -35.614 -25.017  1.00 25.01           N  
ATOM   3497  CA  GLY A 447     -32.680 -35.218 -26.038  1.00 25.02           C  
ATOM   3498  C   GLY A 447     -31.360 -35.935 -25.899  1.00 25.86           C  
ATOM   3499  O   GLY A 447     -30.698 -36.268 -26.912  1.00 25.51           O  
ATOM   3500  N   ALA A 448     -30.969 -36.198 -24.651  1.00 26.00           N  
ATOM   3501  CA  ALA A 448     -29.733 -36.930 -24.406  1.00 26.63           C  
ATOM   3502  C   ALA A 448     -29.790 -38.329 -25.086  1.00 26.93           C  
ATOM   3503  O   ALA A 448     -28.830 -38.740 -25.708  1.00 27.31           O  
ATOM   3504  CB  ALA A 448     -29.453 -37.019 -22.928  1.00 26.08           C  
ATOM   3505  N   VAL A 449     -30.940 -38.992 -25.023  1.00 26.80           N  
ATOM   3506  CA  VAL A 449     -31.121 -40.328 -25.622  1.00 26.78           C  
ATOM   3507  C   VAL A 449     -31.102 -40.238 -27.146  1.00 26.92           C  
ATOM   3508  O   VAL A 449     -30.476 -41.081 -27.806  1.00 27.43           O  
ATOM   3509  CB  VAL A 449     -32.462 -41.012 -25.213  1.00 26.65           C  
ATOM   3510  CG1 VAL A 449     -32.605 -42.380 -25.860  1.00 25.20           C  
ATOM   3511  CG2 VAL A 449     -32.599 -41.132 -23.698  1.00 28.95           C  
ATOM   3512  N   GLU A 450     -31.776 -39.226 -27.684  1.00 25.67           N  
ATOM   3513  CA  GLU A 450     -31.909 -39.059 -29.096  1.00 26.21           C  
ATOM   3514  C   GLU A 450     -30.558 -38.884 -29.713  1.00 26.91           C  
ATOM   3515  O   GLU A 450     -30.205 -39.598 -30.671  1.00 27.60           O  
ATOM   3516  CB  GLU A 450     -32.746 -37.830 -29.435  1.00 24.98           C  
ATOM   3517  CG  GLU A 450     -33.030 -37.756 -30.915  1.00 28.28           C  
ATOM   3518  CD  GLU A 450     -33.144 -36.327 -31.417  1.00 37.25           C  
ATOM   3519  OE1 GLU A 450     -32.290 -35.880 -32.200  1.00 40.34           O  
ATOM   3520  OE2 GLU A 450     -34.084 -35.618 -31.019  1.00 42.68           O  
ATOM   3521  N   ALA A 451     -29.793 -37.945 -29.135  1.00 27.80           N  
ATOM   3522  CA  ALA A 451     -28.495 -37.532 -29.635  1.00 27.14           C  
ATOM   3523  C   ALA A 451     -27.552 -38.695 -29.487  1.00 27.86           C  
ATOM   3524  O   ALA A 451     -26.703 -38.955 -30.382  1.00 27.55           O  
ATOM   3525  CB  ALA A 451     -27.976 -36.325 -28.864  1.00 27.14           C  
ATOM   3526  N   GLY A 452     -27.683 -39.378 -28.344  1.00 27.24           N  
ATOM   3527  CA  GLY A 452     -26.818 -40.513 -28.034  1.00 28.87           C  
ATOM   3528  C   GLY A 452     -26.990 -41.616 -29.060  1.00 27.99           C  
ATOM   3529  O   GLY A 452     -26.041 -42.108 -29.585  1.00 29.59           O  
ATOM   3530  N   GLU A 453     -28.223 -41.965 -29.369  1.00 29.23           N  
ATOM   3531  CA  GLU A 453     -28.522 -43.029 -30.320  1.00 29.58           C  
ATOM   3532  C   GLU A 453     -28.265 -42.643 -31.784  1.00 29.39           C  
ATOM   3533  O   GLU A 453     -28.006 -43.480 -32.608  1.00 28.93           O  
ATOM   3534  CB  GLU A 453     -29.962 -43.522 -30.112  1.00 29.26           C  
ATOM   3535  CG  GLU A 453     -30.193 -44.073 -28.703  1.00 28.28           C  
ATOM   3536  CD  GLU A 453     -31.561 -44.730 -28.493  1.00 31.69           C  
ATOM   3537  OE1 GLU A 453     -32.543 -44.480 -29.293  1.00 38.24           O  
ATOM   3538  OE2 GLU A 453     -31.657 -45.505 -27.500  1.00 32.48           O  
ATOM   3539  N   ARG A 454     -28.317 -41.367 -32.101  1.00 29.53           N  
ATOM   3540  CA  ARG A 454     -28.153 -40.973 -33.477  1.00 30.97           C  
ATOM   3541  C   ARG A 454     -26.678 -40.948 -33.790  1.00 31.51           C  
ATOM   3542  O   ARG A 454     -26.286 -41.273 -34.896  1.00 32.77           O  
ATOM   3543  CB  ARG A 454     -28.766 -39.585 -33.713  1.00 31.16           C  
ATOM   3544  CG  ARG A 454     -28.388 -38.949 -35.020  1.00 31.00           C  
ATOM   3545  CD  ARG A 454     -27.952 -37.542 -34.710  1.00 34.04           C  
ATOM   3546  NE  ARG A 454     -26.539 -37.568 -34.450  1.00 35.01           N  
ATOM   3547  CZ  ARG A 454     -25.892 -36.857 -33.541  1.00 29.71           C  
ATOM   3548  NH1 ARG A 454     -26.513 -36.048 -32.723  1.00 24.59           N  
ATOM   3549  NH2 ARG A 454     -24.599 -37.053 -33.429  1.00 28.67           N  
ATOM   3550  N   ALA A 455     -25.885 -40.529 -32.809  1.00 30.86           N  
ATOM   3551  CA  ALA A 455     -24.442 -40.625 -32.869  1.00 30.10           C  
ATOM   3552  C   ALA A 455     -24.040 -42.109 -32.945  1.00 29.63           C  
ATOM   3553  O   ALA A 455     -23.234 -42.500 -33.787  1.00 29.73           O  
ATOM   3554  CB  ALA A 455     -23.819 -39.951 -31.676  1.00 28.78           C  
ATOM   3555  N   ALA A 456     -24.619 -42.966 -32.128  1.00 29.06           N  
ATOM   3556  CA  ALA A 456     -24.219 -44.377 -32.272  1.00 28.36           C  
ATOM   3557  C   ALA A 456     -24.507 -44.805 -33.719  1.00 28.77           C  
ATOM   3558  O   ALA A 456     -23.663 -45.402 -34.380  1.00 28.53           O  
ATOM   3559  CB  ALA A 456     -24.897 -45.210 -31.304  1.00 27.34           C  
ATOM   3560  N   ARG A 457     -25.669 -44.415 -34.244  1.00 29.60           N  
ATOM   3561  CA  ARG A 457     -26.065 -44.817 -35.597  1.00 29.57           C  
ATOM   3562  C   ARG A 457     -25.141 -44.217 -36.653  1.00 30.38           C  
ATOM   3563  O   ARG A 457     -24.834 -44.858 -37.663  1.00 31.53           O  
ATOM   3564  CB  ARG A 457     -27.548 -44.551 -35.859  1.00 28.56           C  
ATOM   3565  CG  ARG A 457     -28.397 -45.589 -35.245  1.00 28.64           C  
ATOM   3566  CD  ARG A 457     -29.877 -45.423 -35.515  1.00 35.56           C  
ATOM   3567  NE  ARG A 457     -30.647 -46.280 -34.594  1.00 41.77           N  
ATOM   3568  CZ  ARG A 457     -31.408 -45.824 -33.589  1.00 44.37           C  
ATOM   3569  NH1 ARG A 457     -31.527 -44.494 -33.373  1.00 42.15           N  
ATOM   3570  NH2 ARG A 457     -32.055 -46.691 -32.802  1.00 41.57           N  
ATOM   3571  N   GLU A 458     -24.647 -43.016 -36.393  1.00 30.09           N  
ATOM   3572  CA  GLU A 458     -23.679 -42.411 -37.289  1.00 30.89           C  
ATOM   3573  C   GLU A 458     -22.436 -43.237 -37.337  1.00 29.97           C  
ATOM   3574  O   GLU A 458     -21.884 -43.438 -38.419  1.00 32.07           O  
ATOM   3575  CB  GLU A 458     -23.332 -41.002 -36.859  1.00 30.73           C  
ATOM   3576  CG  GLU A 458     -24.459 -39.993 -37.127  1.00 33.00           C  
ATOM   3577  CD  GLU A 458     -24.121 -38.564 -36.647  1.00 32.13           C  
ATOM   3578  OE1 GLU A 458     -24.487 -37.601 -37.347  1.00 31.36           O  
ATOM   3579  OE2 GLU A 458     -23.496 -38.405 -35.560  1.00 36.81           O  
ATOM   3580  N   VAL A 459     -21.973 -43.680 -36.169  1.00 28.92           N  
ATOM   3581  CA  VAL A 459     -20.863 -44.618 -36.075  1.00 27.87           C  
ATOM   3582  C   VAL A 459     -21.146 -46.011 -36.699  1.00 28.79           C  
ATOM   3583  O   VAL A 459     -20.267 -46.569 -37.386  1.00 28.46           O  
ATOM   3584  CB  VAL A 459     -20.371 -44.840 -34.633  1.00 27.23           C  
ATOM   3585  CG1 VAL A 459     -19.423 -46.060 -34.585  1.00 24.38           C  
ATOM   3586  CG2 VAL A 459     -19.647 -43.650 -34.146  1.00 26.45           C  
ATOM   3587  N   LEU A 460     -22.325 -46.579 -36.423  1.00 29.06           N  
ATOM   3588  CA  LEU A 460     -22.680 -47.878 -36.961  1.00 30.64           C  
ATOM   3589  C   LEU A 460     -22.697 -47.795 -38.464  1.00 32.44           C  
ATOM   3590  O   LEU A 460     -22.296 -48.737 -39.161  1.00 32.24           O  
ATOM   3591  CB  LEU A 460     -24.050 -48.342 -36.489  1.00 30.32           C  
ATOM   3592  CG  LEU A 460     -23.907 -48.727 -35.040  1.00 28.63           C  
ATOM   3593  CD1 LEU A 460     -25.233 -48.694 -34.446  1.00 26.48           C  
ATOM   3594  CD2 LEU A 460     -23.240 -50.148 -34.992  1.00 30.75           C  
ATOM   3595  N   ASN A 461     -23.159 -46.658 -38.963  1.00 33.74           N  
ATOM   3596  CA  ASN A 461     -23.153 -46.425 -40.394  1.00 34.37           C  
ATOM   3597  C   ASN A 461     -21.728 -46.316 -40.928  1.00 34.98           C  
ATOM   3598  O   ASN A 461     -21.494 -46.644 -42.081  1.00 36.06           O  
ATOM   3599  CB  ASN A 461     -23.920 -45.153 -40.728  1.00 34.45           C  
ATOM   3600  CG  ASN A 461     -23.874 -44.828 -42.192  1.00 33.27           C  
ATOM   3601  OD1 ASN A 461     -24.567 -45.441 -43.000  1.00 32.78           O  
ATOM   3602  ND2 ASN A 461     -23.067 -43.872 -42.541  1.00 29.44           N  
ATOM   3603  N   GLY A 462     -20.776 -45.853 -40.121  1.00 34.76           N  
ATOM   3604  CA  GLY A 462     -19.381 -45.870 -40.563  1.00 34.89           C  
ATOM   3605  C   GLY A 462     -18.916 -47.324 -40.632  1.00 36.42           C  
ATOM   3606  O   GLY A 462     -18.215 -47.754 -41.558  1.00 35.62           O  
ATOM   3607  N   LEU A 463     -19.339 -48.112 -39.655  1.00 37.40           N  
ATOM   3608  CA  LEU A 463     -18.918 -49.490 -39.607  1.00 37.98           C  
ATOM   3609  C   LEU A 463     -19.630 -50.314 -40.655  1.00 38.30           C  
ATOM   3610  O   LEU A 463     -19.316 -51.480 -40.802  1.00 39.24           O  
ATOM   3611  CB  LEU A 463     -19.124 -50.067 -38.206  1.00 37.86           C  
ATOM   3612  CG  LEU A 463     -18.353 -49.366 -37.083  1.00 37.89           C  
ATOM   3613  CD1 LEU A 463     -18.766 -49.904 -35.710  1.00 39.26           C  
ATOM   3614  CD2 LEU A 463     -16.876 -49.500 -37.226  1.00 39.49           C  
ATOM   3615  N   GLY A 464     -20.579 -49.712 -41.387  1.00 39.15           N  
ATOM   3616  CA  GLY A 464     -21.383 -50.401 -42.439  1.00 38.29           C  
ATOM   3617  C   GLY A 464     -22.477 -51.342 -41.945  1.00 39.07           C  
ATOM   3618  O   GLY A 464     -22.819 -52.357 -42.618  1.00 39.69           O  
ATOM   3619  N   LYS A 465     -23.033 -51.038 -40.778  1.00 38.54           N  
ATOM   3620  CA  LYS A 465     -23.961 -51.939 -40.116  1.00 39.05           C  
ATOM   3621  C   LYS A 465     -25.350 -51.312 -40.061  1.00 39.64           C  
ATOM   3622  O   LYS A 465     -26.344 -51.971 -39.703  1.00 40.19           O  
ATOM   3623  CB  LYS A 465     -23.489 -52.275 -38.695  1.00 38.98           C  
ATOM   3624  CG  LYS A 465     -21.978 -52.469 -38.505  1.00 39.78           C  
ATOM   3625  CD  LYS A 465     -21.685 -53.290 -37.211  1.00 39.76           C  
ATOM   3626  CE  LYS A 465     -20.367 -54.096 -37.311  1.00 42.10           C  
ATOM   3627  NZ  LYS A 465     -20.636 -55.560 -37.640  1.00 41.48           N1+
ATOM   3628  N   VAL A 466     -25.415 -50.031 -40.410  1.00 39.84           N  
ATOM   3629  CA  VAL A 466     -26.685 -49.313 -40.516  1.00 41.14           C  
ATOM   3630  C   VAL A 466     -26.719 -48.413 -41.764  1.00 41.92           C  
ATOM   3631  O   VAL A 466     -25.712 -47.859 -42.171  1.00 42.60           O  
ATOM   3632  CB  VAL A 466     -27.035 -48.596 -39.154  1.00 40.69           C  
ATOM   3633  CG1 VAL A 466     -27.664 -47.215 -39.330  1.00 40.45           C  
ATOM   3634  CG2 VAL A 466     -27.922 -49.490 -38.333  1.00 41.26           C  
ATOM   3635  N   THR A 467     -27.878 -48.310 -42.384  1.00 43.19           N  
ATOM   3636  CA  THR A 467     -28.029 -47.555 -43.616  1.00 44.49           C  
ATOM   3637  C   THR A 467     -28.034 -46.057 -43.332  1.00 45.69           C  
ATOM   3638  O   THR A 467     -28.370 -45.630 -42.230  1.00 45.57           O  
ATOM   3639  CB  THR A 467     -29.358 -47.926 -44.311  1.00 44.44           C  
ATOM   3640  OG1 THR A 467     -30.434 -47.831 -43.365  1.00 45.79           O  
ATOM   3641  CG2 THR A 467     -29.320 -49.355 -44.830  1.00 44.50           C  
ATOM   3642  N   GLU A 468     -27.670 -45.249 -44.322  1.00 47.01           N  
ATOM   3643  CA  GLU A 468     -27.848 -43.805 -44.177  1.00 49.30           C  
ATOM   3644  C   GLU A 468     -29.292 -43.379 -43.768  1.00 48.78           C  
ATOM   3645  O   GLU A 468     -29.456 -42.473 -42.939  1.00 48.91           O  
ATOM   3646  CB  GLU A 468     -27.367 -43.060 -45.428  1.00 49.33           C  
ATOM   3647  CG  GLU A 468     -27.355 -41.542 -45.312  1.00 52.20           C  
ATOM   3648  CD  GLU A 468     -26.855 -40.872 -46.575  1.00 53.52           C  
ATOM   3649  OE1 GLU A 468     -27.579 -39.997 -47.121  1.00 60.60           O  
ATOM   3650  OE2 GLU A 468     -25.733 -41.215 -47.024  1.00 59.25           O  
ATOM   3651  N   LYS A 469     -30.325 -44.038 -44.309  1.00 48.61           N  
ATOM   3652  CA  LYS A 469     -31.695 -43.703 -43.949  1.00 48.22           C  
ATOM   3653  C   LYS A 469     -31.963 -44.068 -42.481  1.00 47.07           C  
ATOM   3654  O   LYS A 469     -32.793 -43.454 -41.817  1.00 46.79           O  
ATOM   3655  CB  LYS A 469     -32.674 -44.426 -44.869  1.00 48.42           C  
ATOM   3656  CG  LYS A 469     -34.182 -44.191 -44.543  1.00 51.19           C  
ATOM   3657  CD  LYS A 469     -35.132 -45.147 -45.320  1.00 51.79           C  
ATOM   3658  CE  LYS A 469     -35.506 -44.565 -46.698  1.00 57.95           C  
ATOM   3659  NZ  LYS A 469     -36.072 -43.167 -46.585  1.00 59.44           N1+
ATOM   3660  N   ASP A 470     -31.256 -45.066 -41.972  1.00 45.67           N  
ATOM   3661  CA  ASP A 470     -31.499 -45.535 -40.615  1.00 45.05           C  
ATOM   3662  C   ASP A 470     -30.787 -44.736 -39.509  1.00 43.01           C  
ATOM   3663  O   ASP A 470     -31.018 -44.994 -38.332  1.00 42.37           O  
ATOM   3664  CB  ASP A 470     -31.171 -47.042 -40.489  1.00 46.18           C  
ATOM   3665  CG  ASP A 470     -32.324 -47.962 -40.974  1.00 49.79           C  
ATOM   3666  OD1 ASP A 470     -32.141 -49.220 -40.916  1.00 51.45           O  
ATOM   3667  OD2 ASP A 470     -33.392 -47.432 -41.422  1.00 52.23           O  
ATOM   3668  N   ILE A 471     -29.936 -43.780 -39.869  1.00 40.67           N  
ATOM   3669  CA  ILE A 471     -29.267 -42.980 -38.860  1.00 40.07           C  
ATOM   3670  C   ILE A 471     -30.264 -42.204 -37.976  1.00 40.84           C  
ATOM   3671  O   ILE A 471     -30.073 -42.124 -36.760  1.00 39.67           O  
ATOM   3672  CB  ILE A 471     -28.218 -42.058 -39.466  1.00 39.50           C  
ATOM   3673  CG1 ILE A 471     -26.988 -42.879 -39.855  1.00 38.65           C  
ATOM   3674  CG2 ILE A 471     -27.739 -41.015 -38.446  1.00 39.23           C  
ATOM   3675  CD1 ILE A 471     -26.145 -42.267 -40.933  1.00 32.47           C  
ATOM   3676  N   TRP A 472     -31.327 -41.663 -38.593  1.00 41.28           N  
ATOM   3677  CA  TRP A 472     -32.387 -40.973 -37.884  1.00 41.96           C  
ATOM   3678  C   TRP A 472     -33.651 -41.818 -37.826  1.00 43.14           C  
ATOM   3679  O   TRP A 472     -34.388 -41.951 -38.813  1.00 44.08           O  
ATOM   3680  CB  TRP A 472     -32.678 -39.636 -38.535  1.00 42.21           C  
ATOM   3681  CG  TRP A 472     -31.464 -38.734 -38.590  1.00 42.41           C  
ATOM   3682  CD1 TRP A 472     -30.479 -38.732 -39.543  1.00 41.50           C  
ATOM   3683  CD2 TRP A 472     -31.099 -37.718 -37.633  1.00 43.98           C  
ATOM   3684  NE1 TRP A 472     -29.543 -37.773 -39.254  1.00 41.84           N  
ATOM   3685  CE2 TRP A 472     -29.899 -37.122 -38.100  1.00 42.06           C  
ATOM   3686  CE3 TRP A 472     -31.679 -37.244 -36.435  1.00 43.90           C  
ATOM   3687  CZ2 TRP A 472     -29.251 -36.089 -37.404  1.00 41.32           C  
ATOM   3688  CZ3 TRP A 472     -31.042 -36.198 -35.746  1.00 43.61           C  
ATOM   3689  CH2 TRP A 472     -29.832 -35.636 -36.241  1.00 42.38           C  
ATOM   3690  N   VAL A 473     -33.895 -42.398 -36.659  1.00 43.20           N  
ATOM   3691  CA  VAL A 473     -35.037 -43.256 -36.448  1.00 43.63           C  
ATOM   3692  C   VAL A 473     -36.143 -42.501 -35.687  1.00 42.87           C  
ATOM   3693  O   VAL A 473     -35.863 -41.767 -34.761  1.00 42.45           O  
ATOM   3694  CB  VAL A 473     -34.614 -44.517 -35.645  1.00 44.13           C  
ATOM   3695  CG1 VAL A 473     -35.813 -45.447 -35.409  1.00 45.58           C  
ATOM   3696  CG2 VAL A 473     -33.457 -45.258 -36.343  1.00 44.03           C  
ATOM   3697  N   GLN A 474     -37.392 -42.694 -36.095  1.00 42.32           N  
ATOM   3698  CA  GLN A 474     -38.546 -42.154 -35.405  1.00 42.01           C  
ATOM   3699  C   GLN A 474     -38.898 -43.012 -34.174  1.00 40.72           C  
ATOM   3700  O   GLN A 474     -38.946 -44.246 -34.248  1.00 41.98           O  
ATOM   3701  CB  GLN A 474     -39.735 -42.195 -36.358  1.00 43.09           C  
ATOM   3702  CG  GLN A 474     -40.216 -40.882 -36.914  1.00 45.72           C  
ATOM   3703  CD  GLN A 474     -41.682 -40.671 -36.595  1.00 51.63           C  
ATOM   3704  OE1 GLN A 474     -42.044 -39.727 -35.876  1.00 54.30           O  
ATOM   3705  NE2 GLN A 474     -42.539 -41.583 -37.082  1.00 52.56           N  
ATOM   3706  N   GLU A 475     -39.156 -42.388 -33.041  1.00 38.24           N  
ATOM   3707  CA  GLU A 475     -39.582 -43.160 -31.899  1.00 35.92           C  
ATOM   3708  C   GLU A 475     -41.116 -43.408 -31.949  1.00 35.84           C  
ATOM   3709  O   GLU A 475     -41.919 -42.451 -32.010  1.00 35.51           O  
ATOM   3710  CB  GLU A 475     -39.129 -42.516 -30.592  1.00 34.18           C  
ATOM   3711  CG  GLU A 475     -39.195 -43.455 -29.400  1.00 32.24           C  
ATOM   3712  CD  GLU A 475     -38.278 -44.686 -29.492  1.00 29.81           C  
ATOM   3713  OE1 GLU A 475     -37.239 -44.617 -30.168  1.00 31.07           O  
ATOM   3714  OE2 GLU A 475     -38.577 -45.751 -28.880  1.00 31.65           O  
ATOM   3715  N   PRO A 476     -41.528 -44.696 -31.937  1.00 34.87           N  
ATOM   3716  CA  PRO A 476     -42.957 -44.942 -31.826  1.00 34.85           C  
ATOM   3717  C   PRO A 476     -43.454 -44.244 -30.526  1.00 34.81           C  
ATOM   3718  O   PRO A 476     -42.724 -44.219 -29.507  1.00 33.45           O  
ATOM   3719  CB  PRO A 476     -43.069 -46.484 -31.681  1.00 34.09           C  
ATOM   3720  CG  PRO A 476     -41.798 -47.030 -32.136  1.00 34.29           C  
ATOM   3721  CD  PRO A 476     -40.740 -45.938 -31.934  1.00 34.75           C  
ATOM   3722  N   GLU A 477     -44.669 -43.707 -30.580  1.00 34.10           N  
ATOM   3723  CA  GLU A 477     -45.256 -43.039 -29.464  1.00 35.29           C  
ATOM   3724  C   GLU A 477     -45.386 -44.027 -28.349  1.00 33.79           C  
ATOM   3725  O   GLU A 477     -45.761 -45.163 -28.580  1.00 33.70           O  
ATOM   3726  CB  GLU A 477     -46.647 -42.480 -29.800  1.00 34.95           C  
ATOM   3727  CG  GLU A 477     -47.297 -41.859 -28.536  1.00 39.52           C  
ATOM   3728  CD  GLU A 477     -48.678 -41.264 -28.744  1.00 39.81           C  
ATOM   3729  OE1 GLU A 477     -48.761 -40.231 -29.434  1.00 46.00           O  
ATOM   3730  OE2 GLU A 477     -49.671 -41.811 -28.188  1.00 45.87           O  
ATOM   3731  N   SER A 478     -45.085 -43.571 -27.138  1.00 33.21           N  
ATOM   3732  CA  SER A 478     -45.226 -44.374 -25.943  1.00 32.40           C  
ATOM   3733  C   SER A 478     -46.676 -44.723 -25.697  1.00 33.50           C  
ATOM   3734  O   SER A 478     -47.541 -43.842 -25.759  1.00 32.64           O  
ATOM   3735  CB  SER A 478     -44.717 -43.653 -24.704  1.00 31.56           C  
ATOM   3736  OG  SER A 478     -45.302 -44.244 -23.563  1.00 27.08           O  
ATOM   3737  N   LYS A 479     -46.908 -46.009 -25.404  1.00 33.23           N  
ATOM   3738  CA  LYS A 479     -48.215 -46.502 -25.050  1.00 34.19           C  
ATOM   3739  C   LYS A 479     -48.663 -46.197 -23.636  1.00 34.60           C  
ATOM   3740  O   LYS A 479     -49.838 -46.051 -23.423  1.00 35.54           O  
ATOM   3741  CB  LYS A 479     -48.316 -47.980 -25.353  1.00 34.06           C  
ATOM   3742  CG  LYS A 479     -49.111 -48.169 -26.586  1.00 35.65           C  
ATOM   3743  CD  LYS A 479     -48.510 -49.100 -27.609  1.00 35.89           C  
ATOM   3744  CE  LYS A 479     -49.233 -48.768 -28.919  1.00 40.21           C  
ATOM   3745  NZ  LYS A 479     -48.933 -49.666 -30.061  1.00 43.29           N1+
ATOM   3746  N   ASP A 480     -47.739 -46.053 -22.681  1.00 35.39           N  
ATOM   3747  CA  ASP A 480     -48.080 -45.827 -21.266  1.00 35.85           C  
ATOM   3748  C   ASP A 480     -48.326 -44.344 -20.965  1.00 36.86           C  
ATOM   3749  O   ASP A 480     -49.106 -43.993 -20.059  1.00 38.26           O  
ATOM   3750  CB  ASP A 480     -46.971 -46.366 -20.386  1.00 35.33           C  
ATOM   3751  CG  ASP A 480     -46.651 -47.816 -20.706  1.00 38.29           C  
ATOM   3752  OD1 ASP A 480     -45.482 -48.093 -21.059  1.00 37.86           O  
ATOM   3753  OD2 ASP A 480     -47.587 -48.675 -20.701  1.00 37.86           O  
ATOM   3754  N   VAL A 481     -47.658 -43.478 -21.725  1.00 36.58           N  
ATOM   3755  CA  VAL A 481     -47.712 -42.034 -21.529  1.00 35.63           C  
ATOM   3756  C   VAL A 481     -47.905 -41.459 -22.929  1.00 36.43           C  
ATOM   3757  O   VAL A 481     -46.976 -40.867 -23.507  1.00 35.89           O  
ATOM   3758  CB  VAL A 481     -46.408 -41.496 -20.954  1.00 34.53           C  
ATOM   3759  CG1 VAL A 481     -46.512 -40.028 -20.675  1.00 33.21           C  
ATOM   3760  CG2 VAL A 481     -46.003 -42.268 -19.697  1.00 34.50           C  
ATOM   3761  N   PRO A 482     -49.105 -41.662 -23.497  1.00 36.51           N  
ATOM   3762  CA  PRO A 482     -49.450 -41.098 -24.799  1.00 36.56           C  
ATOM   3763  C   PRO A 482     -49.526 -39.561 -24.742  1.00 37.30           C  
ATOM   3764  O   PRO A 482     -49.854 -38.974 -23.679  1.00 36.00           O  
ATOM   3765  CB  PRO A 482     -50.856 -41.630 -25.042  1.00 36.62           C  
ATOM   3766  CG  PRO A 482     -51.408 -41.891 -23.667  1.00 37.02           C  
ATOM   3767  CD  PRO A 482     -50.225 -42.422 -22.905  1.00 36.91           C  
ATOM   3768  N   ALA A 483     -49.246 -38.964 -25.899  1.00 37.95           N  
ATOM   3769  CA  ALA A 483     -49.252 -37.527 -26.136  1.00 38.89           C  
ATOM   3770  C   ALA A 483     -50.639 -37.110 -26.489  1.00 39.57           C  
ATOM   3771  O   ALA A 483     -51.055 -37.237 -27.645  1.00 39.45           O  
ATOM   3772  CB  ALA A 483     -48.343 -37.182 -27.298  1.00 39.05           C  
ATOM   3773  N   VAL A 484     -51.353 -36.591 -25.502  1.00 40.12           N  
ATOM   3774  CA  VAL A 484     -52.555 -35.875 -25.816  1.00 41.51           C  
ATOM   3775  C   VAL A 484     -52.167 -34.587 -26.557  1.00 42.68           C  
ATOM   3776  O   VAL A 484     -51.304 -33.802 -26.102  1.00 42.43           O  
ATOM   3777  CB  VAL A 484     -53.438 -35.723 -24.577  1.00 41.01           C  
ATOM   3778  CG1 VAL A 484     -54.449 -34.671 -24.762  1.00 40.62           C  
ATOM   3779  CG2 VAL A 484     -54.139 -37.064 -24.331  1.00 41.08           C  
ATOM   3780  N   GLU A 485     -52.749 -34.474 -27.745  1.00 44.05           N  
ATOM   3781  CA  GLU A 485     -52.609 -33.340 -28.669  1.00 46.04           C  
ATOM   3782  C   GLU A 485     -52.940 -32.027 -28.002  1.00 44.92           C  
ATOM   3783  O   GLU A 485     -53.897 -31.927 -27.213  1.00 45.35           O  
ATOM   3784  CB  GLU A 485     -53.582 -33.516 -29.865  1.00 47.38           C  
ATOM   3785  CG  GLU A 485     -52.928 -33.986 -31.211  1.00 52.66           C  
ATOM   3786  CD  GLU A 485     -52.716 -32.828 -32.227  1.00 59.51           C  
ATOM   3787  OE1 GLU A 485     -53.563 -31.883 -32.253  1.00 58.85           O  
ATOM   3788  OE2 GLU A 485     -51.704 -32.874 -32.993  1.00 61.00           O  
ATOM   3789  N   ILE A 486     -52.192 -31.001 -28.357  1.00 44.00           N  
ATOM   3790  CA  ILE A 486     -52.397 -29.717 -27.708  1.00 43.29           C  
ATOM   3791  C   ILE A 486     -53.366 -28.854 -28.469  1.00 43.19           C  
ATOM   3792  O   ILE A 486     -53.198 -28.605 -29.653  1.00 42.53           O  
ATOM   3793  CB  ILE A 486     -51.063 -29.022 -27.304  1.00 43.54           C  
ATOM   3794  CG1 ILE A 486     -50.737 -29.483 -25.890  1.00 40.15           C  
ATOM   3795  CG2 ILE A 486     -51.163 -27.474 -27.345  1.00 42.71           C  
ATOM   3796  CD1 ILE A 486     -49.402 -29.700 -25.722  1.00 35.96           C  
ATOM   3797  N   THR A 487     -54.384 -28.428 -27.738  1.00 43.28           N  
ATOM   3798  CA  THR A 487     -55.501 -27.664 -28.264  1.00 44.89           C  
ATOM   3799  C   THR A 487     -55.408 -26.221 -27.827  1.00 44.37           C  
ATOM   3800  O   THR A 487     -54.973 -25.944 -26.725  1.00 44.03           O  
ATOM   3801  CB  THR A 487     -56.834 -28.204 -27.677  1.00 45.40           C  
ATOM   3802  OG1 THR A 487     -56.683 -28.378 -26.248  1.00 44.84           O  
ATOM   3803  CG2 THR A 487     -57.219 -29.554 -28.364  1.00 46.40           C  
ATOM   3804  N   HIS A 488     -55.821 -25.303 -28.683  1.00 45.11           N  
ATOM   3805  CA  HIS A 488     -56.119 -23.967 -28.194  1.00 46.56           C  
ATOM   3806  C   HIS A 488     -57.548 -23.585 -28.520  1.00 46.13           C  
ATOM   3807  O   HIS A 488     -57.994 -23.746 -29.650  1.00 46.08           O  
ATOM   3808  CB  HIS A 488     -55.147 -22.925 -28.748  1.00 47.40           C  
ATOM   3809  CG  HIS A 488     -53.711 -23.292 -28.574  1.00 50.39           C  
ATOM   3810  ND1 HIS A 488     -52.989 -22.949 -27.447  1.00 51.31           N  
ATOM   3811  CD2 HIS A 488     -52.865 -23.990 -29.377  1.00 53.09           C  
ATOM   3812  CE1 HIS A 488     -51.756 -23.411 -27.568  1.00 53.57           C  
ATOM   3813  NE2 HIS A 488     -51.652 -24.045 -28.729  1.00 54.56           N  
ATOM   3814  N   THR A 489     -58.247 -23.075 -27.512  1.00 46.38           N  
ATOM   3815  CA  THR A 489     -59.598 -22.521 -27.657  1.00 46.55           C  
ATOM   3816  C   THR A 489     -59.777 -21.540 -28.851  1.00 47.14           C  
ATOM   3817  O   THR A 489     -58.828 -20.841 -29.288  1.00 46.90           O  
ATOM   3818  CB  THR A 489     -60.055 -21.838 -26.338  1.00 46.66           C  
ATOM   3819  OG1 THR A 489     -59.292 -20.650 -26.120  1.00 44.82           O  
ATOM   3820  CG2 THR A 489     -59.855 -22.786 -25.124  1.00 47.14           C  
ATOM   3821  N   PHE A 490     -61.003 -21.492 -29.371  1.00 47.30           N  
ATOM   3822  CA  PHE A 490     -61.354 -20.539 -30.411  1.00 47.89           C  
ATOM   3823  C   PHE A 490     -60.822 -19.144 -30.110  1.00 47.93           C  
ATOM   3824  O   PHE A 490     -60.287 -18.465 -31.000  1.00 47.72           O  
ATOM   3825  CB  PHE A 490     -62.864 -20.435 -30.582  1.00 48.16           C  
ATOM   3826  CG  PHE A 490     -63.272 -19.299 -31.468  1.00 48.37           C  
ATOM   3827  CD1 PHE A 490     -63.157 -19.413 -32.862  1.00 48.90           C  
ATOM   3828  CD2 PHE A 490     -63.724 -18.094 -30.914  1.00 47.37           C  
ATOM   3829  CE1 PHE A 490     -63.527 -18.357 -33.693  1.00 49.64           C  
ATOM   3830  CE2 PHE A 490     -64.083 -17.020 -31.732  1.00 48.54           C  
ATOM   3831  CZ  PHE A 490     -63.986 -17.151 -33.122  1.00 49.81           C  
ATOM   3832  N   TRP A 491     -61.004 -18.734 -28.859  1.00 48.03           N  
ATOM   3833  CA  TRP A 491     -60.583 -17.432 -28.362  1.00 49.05           C  
ATOM   3834  C   TRP A 491     -59.074 -17.224 -28.253  1.00 48.31           C  
ATOM   3835  O   TRP A 491     -58.614 -16.125 -28.443  1.00 47.51           O  
ATOM   3836  CB  TRP A 491     -61.198 -17.160 -27.000  1.00 50.46           C  
ATOM   3837  CG  TRP A 491     -62.666 -17.053 -27.020  1.00 52.94           C  
ATOM   3838  CD1 TRP A 491     -63.544 -17.931 -26.472  1.00 55.58           C  
ATOM   3839  CD2 TRP A 491     -63.456 -16.008 -27.612  1.00 54.35           C  
ATOM   3840  NE1 TRP A 491     -64.832 -17.497 -26.664  1.00 56.64           N  
ATOM   3841  CE2 TRP A 491     -64.809 -16.320 -27.362  1.00 56.07           C  
ATOM   3842  CE3 TRP A 491     -63.150 -14.836 -28.312  1.00 54.48           C  
ATOM   3843  CZ2 TRP A 491     -65.868 -15.504 -27.791  1.00 55.28           C  
ATOM   3844  CZ3 TRP A 491     -64.199 -14.022 -28.743  1.00 55.52           C  
ATOM   3845  CH2 TRP A 491     -65.547 -14.365 -28.481  1.00 54.98           C  
ATOM   3846  N   GLU A 492     -58.337 -18.276 -27.903  1.00 48.27           N  
ATOM   3847  CA  GLU A 492     -56.868 -18.281 -27.926  1.00 48.38           C  
ATOM   3848  C   GLU A 492     -56.313 -18.029 -29.343  1.00 46.62           C  
ATOM   3849  O   GLU A 492     -55.413 -17.170 -29.534  1.00 45.36           O  
ATOM   3850  CB  GLU A 492     -56.325 -19.598 -27.348  1.00 48.45           C  
ATOM   3851  CG  GLU A 492     -56.137 -19.589 -25.815  1.00 51.01           C  
ATOM   3852  CD  GLU A 492     -56.315 -20.974 -25.121  1.00 51.69           C  
ATOM   3853  OE1 GLU A 492     -56.379 -22.043 -25.815  1.00 55.57           O  
ATOM   3854  OE2 GLU A 492     -56.389 -20.977 -23.858  1.00 53.33           O  
ATOM   3855  N   ARG A 493     -56.885 -18.761 -30.304  1.00 45.35           N  
ATOM   3856  CA  ARG A 493     -56.595 -18.624 -31.741  1.00 45.24           C  
ATOM   3857  C   ARG A 493     -56.886 -17.228 -32.254  1.00 43.64           C  
ATOM   3858  O   ARG A 493     -56.086 -16.664 -33.006  1.00 42.68           O  
ATOM   3859  CB  ARG A 493     -57.401 -19.638 -32.576  1.00 45.12           C  
ATOM   3860  CG  ARG A 493     -56.820 -21.053 -32.561  1.00 46.99           C  
ATOM   3861  CD  ARG A 493     -57.508 -22.039 -33.550  1.00 48.46           C  
ATOM   3862  NE  ARG A 493     -58.689 -22.745 -33.017  1.00 54.05           N  
ATOM   3863  CZ  ARG A 493     -59.957 -22.413 -33.289  1.00 58.67           C  
ATOM   3864  NH1 ARG A 493     -60.237 -21.363 -34.079  1.00 61.19           N  
ATOM   3865  NH2 ARG A 493     -60.960 -23.116 -32.764  1.00 58.98           N  
ATOM   3866  N   ASN A 494     -58.016 -16.673 -31.807  1.00 42.08           N  
ATOM   3867  CA  ASN A 494     -58.622 -15.509 -32.462  1.00 40.78           C  
ATOM   3868  C   ASN A 494     -58.614 -14.176 -31.762  1.00 38.35           C  
ATOM   3869  O   ASN A 494     -58.659 -13.202 -32.425  1.00 37.94           O  
ATOM   3870  CB  ASN A 494     -60.026 -15.835 -33.054  1.00 41.22           C  
ATOM   3871  CG  ASN A 494     -59.939 -16.817 -34.236  1.00 42.10           C  
ATOM   3872  OD1 ASN A 494     -59.462 -16.470 -35.314  1.00 44.48           O  
ATOM   3873  ND2 ASN A 494     -60.339 -18.061 -34.006  1.00 45.01           N  
ATOM   3874  N   LEU A 495     -58.544 -14.121 -30.449  1.00 37.75           N  
ATOM   3875  CA  LEU A 495     -58.391 -12.844 -29.761  1.00 37.09           C  
ATOM   3876  C   LEU A 495     -57.166 -12.099 -30.265  1.00 36.64           C  
ATOM   3877  O   LEU A 495     -56.100 -12.712 -30.494  1.00 35.86           O  
ATOM   3878  CB  LEU A 495     -58.286 -13.020 -28.246  1.00 37.33           C  
ATOM   3879  CG  LEU A 495     -59.577 -13.343 -27.509  1.00 39.15           C  
ATOM   3880  CD1 LEU A 495     -59.267 -13.575 -26.061  1.00 36.94           C  
ATOM   3881  CD2 LEU A 495     -60.619 -12.227 -27.656  1.00 39.86           C  
ATOM   3882  N   PRO A 496     -57.310 -10.772 -30.448  1.00 36.42           N  
ATOM   3883  CA  PRO A 496     -56.212  -9.986 -30.960  1.00 36.06           C  
ATOM   3884  C   PRO A 496     -55.226  -9.581 -29.869  1.00 35.58           C  
ATOM   3885  O   PRO A 496     -55.575  -9.502 -28.682  1.00 35.24           O  
ATOM   3886  CB  PRO A 496     -56.913  -8.729 -31.484  1.00 36.47           C  
ATOM   3887  CG  PRO A 496     -57.949  -8.495 -30.459  1.00 37.36           C  
ATOM   3888  CD  PRO A 496     -58.493  -9.926 -30.195  1.00 36.46           C  
ATOM   3889  N   SER A 497     -54.002  -9.310 -30.315  1.00 34.90           N  
ATOM   3890  CA  SER A 497     -52.976  -8.692 -29.516  1.00 34.32           C  
ATOM   3891  C   SER A 497     -53.433  -7.304 -29.118  1.00 33.99           C  
ATOM   3892  O   SER A 497     -54.479  -6.831 -29.534  1.00 33.26           O  
ATOM   3893  CB  SER A 497     -51.718  -8.556 -30.348  1.00 34.62           C  
ATOM   3894  OG  SER A 497     -51.971  -7.737 -31.479  1.00 36.23           O  
ATOM   3895  N   VAL A 498     -52.642  -6.645 -28.293  1.00 34.35           N  
ATOM   3896  CA  VAL A 498     -53.010  -5.340 -27.856  1.00 34.96           C  
ATOM   3897  C   VAL A 498     -53.061  -4.453 -29.078  1.00 35.05           C  
ATOM   3898  O   VAL A 498     -54.086  -3.869 -29.383  1.00 36.08           O  
ATOM   3899  CB  VAL A 498     -52.087  -4.818 -26.736  1.00 35.25           C  
ATOM   3900  CG1 VAL A 498     -52.300  -3.314 -26.532  1.00 34.31           C  
ATOM   3901  CG2 VAL A 498     -52.367  -5.607 -25.441  1.00 34.07           C  
ATOM   3902  N   SER A 499     -51.993  -4.431 -29.843  1.00 35.16           N  
ATOM   3903  CA  SER A 499     -52.019  -3.608 -31.028  1.00 35.33           C  
ATOM   3904  C   SER A 499     -53.063  -4.035 -32.055  1.00 35.01           C  
ATOM   3905  O   SER A 499     -53.578  -3.183 -32.762  1.00 35.82           O  
ATOM   3906  CB  SER A 499     -50.632  -3.441 -31.623  1.00 34.66           C  
ATOM   3907  OG  SER A 499     -50.153  -4.667 -32.017  1.00 37.89           O  
ATOM   3908  N   GLY A 500     -53.405  -5.323 -32.109  1.00 35.04           N  
ATOM   3909  CA  GLY A 500     -54.550  -5.800 -32.920  1.00 35.06           C  
ATOM   3910  C   GLY A 500     -55.886  -5.184 -32.496  1.00 35.55           C  
ATOM   3911  O   GLY A 500     -56.659  -4.695 -33.308  1.00 35.47           O  
ATOM   3912  N   LEU A 501     -56.140  -5.186 -31.202  1.00 35.63           N  
ATOM   3913  CA  LEU A 501     -57.271  -4.469 -30.626  1.00 36.70           C  
ATOM   3914  C   LEU A 501     -57.397  -3.014 -31.140  1.00 38.10           C  
ATOM   3915  O   LEU A 501     -58.487  -2.551 -31.469  1.00 38.02           O  
ATOM   3916  CB  LEU A 501     -57.143  -4.479 -29.095  1.00 35.39           C  
ATOM   3917  CG  LEU A 501     -58.306  -3.936 -28.299  1.00 35.22           C  
ATOM   3918  CD1 LEU A 501     -59.603  -4.671 -28.621  1.00 33.38           C  
ATOM   3919  CD2 LEU A 501     -57.987  -4.017 -26.827  1.00 35.63           C  
ATOM   3920  N   LEU A 502     -56.259  -2.327 -31.195  1.00 38.90           N  
ATOM   3921  CA  LEU A 502     -56.174  -0.956 -31.621  1.00 40.36           C  
ATOM   3922  C   LEU A 502     -56.488  -0.820 -33.104  1.00 42.33           C  
ATOM   3923  O   LEU A 502     -57.118   0.153 -33.495  1.00 42.37           O  
ATOM   3924  CB  LEU A 502     -54.763  -0.394 -31.360  1.00 39.00           C  
ATOM   3925  CG  LEU A 502     -54.286  -0.238 -29.921  1.00 37.73           C  
ATOM   3926  CD1 LEU A 502     -52.826   0.252 -29.960  1.00 35.98           C  
ATOM   3927  CD2 LEU A 502     -55.215   0.716 -29.089  1.00 34.24           C  
ATOM   3928  N   LYS A 503     -56.020  -1.747 -33.936  1.00 43.80           N  
ATOM   3929  CA  LYS A 503     -56.280  -1.606 -35.349  1.00 46.76           C  
ATOM   3930  C   LYS A 503     -57.781  -1.773 -35.578  1.00 48.18           C  
ATOM   3931  O   LYS A 503     -58.353  -1.175 -36.503  1.00 48.74           O  
ATOM   3932  CB  LYS A 503     -55.493  -2.636 -36.161  1.00 46.95           C  
ATOM   3933  CG  LYS A 503     -53.975  -2.496 -36.097  1.00 48.18           C  
ATOM   3934  CD  LYS A 503     -53.303  -3.541 -36.986  1.00 49.38           C  
ATOM   3935  CE  LYS A 503     -51.782  -3.521 -36.839  1.00 54.56           C  
ATOM   3936  NZ  LYS A 503     -51.163  -4.715 -37.495  1.00 56.83           N1+
ATOM   3937  N   ILE A 504     -58.419  -2.575 -34.712  1.00 49.56           N  
ATOM   3938  CA  ILE A 504     -59.825  -2.907 -34.872  1.00 49.95           C  
ATOM   3939  C   ILE A 504     -60.635  -1.771 -34.280  1.00 50.50           C  
ATOM   3940  O   ILE A 504     -61.531  -1.267 -34.947  1.00 50.73           O  
ATOM   3941  CB  ILE A 504     -60.246  -4.261 -34.195  1.00 50.35           C  
ATOM   3942  CG1 ILE A 504     -59.491  -5.474 -34.744  1.00 50.34           C  
ATOM   3943  CG2 ILE A 504     -61.727  -4.539 -34.390  1.00 49.93           C  
ATOM   3944  CD1 ILE A 504     -59.716  -6.721 -33.876  1.00 49.28           C  
ATOM   3945  N   ILE A 505     -60.339  -1.387 -33.039  1.00 50.41           N  
ATOM   3946  CA  ILE A 505     -60.969  -0.220 -32.428  1.00 51.24           C  
ATOM   3947  C   ILE A 505     -60.969   1.040 -33.324  1.00 52.13           C  
ATOM   3948  O   ILE A 505     -61.916   1.808 -33.295  1.00 52.47           O  
ATOM   3949  CB  ILE A 505     -60.314   0.131 -31.099  1.00 50.95           C  
ATOM   3950  CG1 ILE A 505     -60.938  -0.687 -29.969  1.00 50.76           C  
ATOM   3951  CG2 ILE A 505     -60.480   1.615 -30.815  1.00 51.84           C  
ATOM   3952  CD1 ILE A 505     -60.163  -0.669 -28.664  1.00 47.38           C  
ATOM   3953  N   GLY A 506     -59.913   1.244 -34.111  1.00 53.11           N  
ATOM   3954  CA  GLY A 506     -59.814   2.387 -35.013  1.00 54.34           C  
ATOM   3955  C   GLY A 506     -60.626   2.172 -36.274  1.00 55.07           C  
ATOM   3956  O   GLY A 506     -60.774   3.076 -37.090  1.00 55.05           O  
ATOM   3957  N   PHE A 507     -61.128   0.954 -36.436  1.00 55.88           N  
ATOM   3958  CA  PHE A 507     -62.134   0.608 -37.450  1.00 56.40           C  
ATOM   3959  C   PHE A 507     -63.532   0.802 -36.826  1.00 55.77           C  
ATOM   3960  O   PHE A 507     -64.324   1.589 -37.319  1.00 55.27           O  
ATOM   3961  CB  PHE A 507     -61.914  -0.851 -37.852  1.00 56.83           C  
ATOM   3962  CG  PHE A 507     -62.279  -1.163 -39.260  1.00 57.66           C  
ATOM   3963  CD1 PHE A 507     -61.508  -0.697 -40.311  1.00 59.48           C  
ATOM   3964  CD2 PHE A 507     -63.374  -1.971 -39.540  1.00 57.32           C  
ATOM   3965  CE1 PHE A 507     -61.856  -1.024 -41.648  1.00 60.18           C  
ATOM   3966  CE2 PHE A 507     -63.722  -2.299 -40.851  1.00 57.43           C  
ATOM   3967  CZ  PHE A 507     -62.970  -1.829 -41.908  1.00 57.64           C  
ATOM   3968  N   SER A 508     -63.807   0.091 -35.730  1.00 55.89           N  
ATOM   3969  CA  SER A 508     -64.984   0.330 -34.868  1.00 56.26           C  
ATOM   3970  C   SER A 508     -65.327   1.826 -34.752  1.00 56.26           C  
ATOM   3971  O   SER A 508     -66.500   2.229 -34.896  1.00 55.96           O  
ATOM   3972  CB  SER A 508     -64.752  -0.237 -33.446  1.00 56.50           C  
ATOM   3973  OG  SER A 508     -65.808   0.098 -32.518  1.00 57.61           O  
ATOM   3974  N   THR A 509     -64.302   2.638 -34.490  1.00 55.80           N  
ATOM   3975  CA  THR A 509     -64.510   4.044 -34.314  1.00 55.62           C  
ATOM   3976  C   THR A 509     -64.756   4.728 -35.647  1.00 56.12           C  
ATOM   3977  O   THR A 509     -65.739   5.434 -35.771  1.00 56.32           O  
ATOM   3978  CB  THR A 509     -63.429   4.708 -33.472  1.00 55.51           C  
ATOM   3979  OG1 THR A 509     -63.582   4.277 -32.117  1.00 54.14           O  
ATOM   3980  CG2 THR A 509     -63.606   6.229 -33.480  1.00 56.41           C  
ATOM   3981  N   SER A 510     -63.927   4.489 -36.655  1.00 56.57           N  
ATOM   3982  CA  SER A 510     -64.133   5.146 -37.950  1.00 57.23           C  
ATOM   3983  C   SER A 510     -65.584   5.034 -38.410  1.00 58.48           C  
ATOM   3984  O   SER A 510     -66.218   6.008 -38.842  1.00 58.47           O  
ATOM   3985  CB  SER A 510     -63.205   4.575 -39.021  1.00 56.50           C  
ATOM   3986  OG  SER A 510     -61.897   5.083 -38.867  1.00 55.50           O  
ATOM   3987  N   VAL A 511     -66.121   3.831 -38.284  1.00 59.96           N  
ATOM   3988  CA  VAL A 511     -67.356   3.523 -38.968  1.00 60.56           C  
ATOM   3989  C   VAL A 511     -68.587   3.833 -38.110  1.00 60.80           C  
ATOM   3990  O   VAL A 511     -69.564   4.325 -38.640  1.00 61.20           O  
ATOM   3991  CB  VAL A 511     -67.287   2.135 -39.609  1.00 60.71           C  
ATOM   3992  CG1 VAL A 511     -66.170   2.131 -40.697  1.00 60.95           C  
ATOM   3993  CG2 VAL A 511     -66.999   1.098 -38.564  1.00 60.90           C  
ATOM   3994  N   THR A 512     -68.514   3.603 -36.798  1.00 61.43           N  
ATOM   3995  CA  THR A 512     -69.463   4.190 -35.826  1.00 62.41           C  
ATOM   3996  C   THR A 512     -69.659   5.690 -36.131  1.00 63.60           C  
ATOM   3997  O   THR A 512     -70.780   6.228 -36.040  1.00 63.35           O  
ATOM   3998  CB  THR A 512     -68.955   4.013 -34.340  1.00 62.39           C  
ATOM   3999  OG1 THR A 512     -69.339   2.737 -33.840  1.00 63.06           O  
ATOM   4000  CG2 THR A 512     -69.489   5.080 -33.374  1.00 61.76           C  
ATOM   4001  N   ALA A 513     -68.545   6.340 -36.493  1.00 64.79           N  
ATOM   4002  CA  ALA A 513     -68.503   7.741 -36.868  1.00 65.85           C  
ATOM   4003  C   ALA A 513     -69.220   7.985 -38.191  1.00 66.69           C  
ATOM   4004  O   ALA A 513     -70.042   8.897 -38.278  1.00 66.24           O  
ATOM   4005  CB  ALA A 513     -67.059   8.233 -36.943  1.00 65.83           C  
ATOM   4006  N   LEU A 514     -68.917   7.185 -39.214  1.00 68.00           N  
ATOM   4007  CA  LEU A 514     -69.645   7.318 -40.486  1.00 69.76           C  
ATOM   4008  C   LEU A 514     -71.108   6.803 -40.394  1.00 70.66           C  
ATOM   4009  O   LEU A 514     -71.985   7.226 -41.156  1.00 69.74           O  
ATOM   4010  CB  LEU A 514     -68.869   6.682 -41.642  1.00 69.77           C  
ATOM   4011  CG  LEU A 514     -69.671   6.528 -42.933  1.00 69.01           C  
ATOM   4012  CD1 LEU A 514     -68.975   7.254 -44.051  1.00 70.11           C  
ATOM   4013  CD2 LEU A 514     -69.895   5.050 -43.247  1.00 67.95           C  
ATOM   4014  N   GLY A 515     -71.342   5.903 -39.436  1.00 72.26           N  
ATOM   4015  CA  GLY A 515     -72.685   5.435 -39.073  1.00 74.54           C  
ATOM   4016  C   GLY A 515     -73.477   6.545 -38.412  1.00 76.16           C  
ATOM   4017  O   GLY A 515     -74.707   6.497 -38.357  1.00 76.06           O  
ATOM   4018  N   PHE A 516     -72.756   7.539 -37.895  1.00 77.97           N  
ATOM   4019  CA  PHE A 516     -73.365   8.775 -37.447  1.00 79.73           C  
ATOM   4020  C   PHE A 516     -73.528   9.841 -38.547  1.00 80.60           C  
ATOM   4021  O   PHE A 516     -74.480  10.613 -38.485  1.00 80.99           O  
ATOM   4022  CB  PHE A 516     -72.650   9.351 -36.237  1.00 79.96           C  
ATOM   4023  CG  PHE A 516     -73.587   9.726 -35.124  1.00 82.18           C  
ATOM   4024  CD1 PHE A 516     -74.859  10.249 -35.409  1.00 83.32           C  
ATOM   4025  CD2 PHE A 516     -73.216   9.547 -33.785  1.00 84.35           C  
ATOM   4026  CE1 PHE A 516     -75.750  10.583 -34.391  1.00 83.66           C  
ATOM   4027  CE2 PHE A 516     -74.095   9.885 -32.748  1.00 84.35           C  
ATOM   4028  CZ  PHE A 516     -75.372  10.403 -33.062  1.00 83.56           C  
ATOM   4029  N   VAL A 517     -72.640   9.900 -39.542  1.00 81.66           N  
ATOM   4030  CA  VAL A 517     -72.898  10.797 -40.679  1.00 83.10           C  
ATOM   4031  C   VAL A 517     -73.975  10.224 -41.599  1.00 84.16           C  
ATOM   4032  O   VAL A 517     -74.705  10.971 -42.253  1.00 84.53           O  
ATOM   4033  CB  VAL A 517     -71.629  11.244 -41.505  1.00 83.07           C  
ATOM   4034  CG1 VAL A 517     -70.390  11.366 -40.613  1.00 83.32           C  
ATOM   4035  CG2 VAL A 517     -71.378  10.340 -42.734  1.00 82.97           C  
ATOM   4036  N   LEU A 518     -74.085   8.901 -41.651  1.00 85.52           N  
ATOM   4037  CA  LEU A 518     -75.128   8.287 -42.470  1.00 86.80           C  
ATOM   4038  C   LEU A 518     -76.510   8.380 -41.829  1.00 87.53           C  
ATOM   4039  O   LEU A 518     -77.508   8.502 -42.535  1.00 87.66           O  
ATOM   4040  CB  LEU A 518     -74.772   6.850 -42.849  1.00 86.79           C  
ATOM   4041  CG  LEU A 518     -73.723   6.680 -43.967  1.00 87.20           C  
ATOM   4042  CD1 LEU A 518     -73.779   5.250 -44.519  1.00 86.73           C  
ATOM   4043  CD2 LEU A 518     -73.845   7.726 -45.110  1.00 86.31           C  
ATOM   4044  N   TYR A 519     -76.544   8.340 -40.496  1.00 88.72           N  
ATOM   4045  CA  TYR A 519     -77.776   8.478 -39.702  1.00 89.83           C  
ATOM   4046  C   TYR A 519     -78.285   9.929 -39.608  1.00 90.68           C  
ATOM   4047  O   TYR A 519     -79.498  10.163 -39.551  1.00 90.90           O  
ATOM   4048  CB  TYR A 519     -77.600   7.867 -38.296  1.00 89.64           C  
ATOM   4049  CG  TYR A 519     -78.868   7.895 -37.482  1.00 89.82           C  
ATOM   4050  CD1 TYR A 519     -79.961   7.089 -37.840  1.00 89.69           C  
ATOM   4051  CD2 TYR A 519     -79.000   8.749 -36.379  1.00 89.70           C  
ATOM   4052  CE1 TYR A 519     -81.150   7.119 -37.122  1.00 89.46           C  
ATOM   4053  CE2 TYR A 519     -80.196   8.786 -35.643  1.00 90.12           C  
ATOM   4054  CZ  TYR A 519     -81.266   7.962 -36.026  1.00 89.70           C  
ATOM   4055  OH  TYR A 519     -82.446   7.965 -35.321  1.00 89.41           O  
ATOM   4056  N   LYS A 520     -77.356  10.888 -39.593  1.00 91.80           N  
ATOM   4057  CA  LYS A 520     -77.678  12.318 -39.646  1.00 92.98           C  
ATOM   4058  C   LYS A 520     -78.262  12.737 -41.011  1.00 94.07           C  
ATOM   4059  O   LYS A 520     -79.119  13.627 -41.074  1.00 94.04           O  
ATOM   4060  CB  LYS A 520     -76.433  13.143 -39.308  1.00 92.69           C  
ATOM   4061  CG  LYS A 520     -76.535  14.622 -39.591  1.00 92.32           C  
ATOM   4062  CD  LYS A 520     -76.763  15.425 -38.332  1.00 92.39           C  
ATOM   4063  CE  LYS A 520     -76.503  16.913 -38.593  1.00 92.90           C  
ATOM   4064  NZ  LYS A 520     -75.179  17.190 -39.232  1.00 91.19           N1+
ATOM   4065  N   TYR A 521     -77.807  12.085 -42.088  1.00 95.51           N  
ATOM   4066  CA  TYR A 521     -78.249  12.405 -43.461  1.00 96.66           C  
ATOM   4067  C   TYR A 521     -79.190  11.381 -44.101  1.00 97.33           C  
ATOM   4068  O   TYR A 521     -79.365  11.388 -45.325  1.00 97.36           O  
ATOM   4069  CB  TYR A 521     -77.042  12.695 -44.377  1.00 96.94           C  
ATOM   4070  CG  TYR A 521     -76.327  13.964 -43.983  1.00 97.44           C  
ATOM   4071  CD1 TYR A 521     -75.033  13.932 -43.471  1.00 97.49           C  
ATOM   4072  CD2 TYR A 521     -76.971  15.203 -44.083  1.00 98.13           C  
ATOM   4073  CE1 TYR A 521     -74.385  15.110 -43.080  1.00 98.08           C  
ATOM   4074  CE2 TYR A 521     -76.336  16.382 -43.695  1.00 98.31           C  
ATOM   4075  CZ  TYR A 521     -75.049  16.328 -43.194  1.00 97.95           C  
ATOM   4076  OH  TYR A 521     -74.438  17.493 -42.809  1.00 97.89           O  
ATOM   4077  N   LYS A 522     -79.797  10.530 -43.262  1.00 98.09           N  
ATOM   4078  CA  LYS A 522     -80.735   9.453 -43.668  1.00 98.82           C  
ATOM   4079  C   LYS A 522     -80.234   8.574 -44.827  1.00 99.02           C  
ATOM   4080  O   LYS A 522     -81.009   8.239 -45.733  1.00 99.12           O  
ATOM   4081  CB  LYS A 522     -82.135  10.006 -44.016  1.00 98.91           C  
ATOM   4082  CG  LYS A 522     -82.665  11.163 -43.165  1.00 99.33           C  
ATOM   4083  CD  LYS A 522     -83.792  11.895 -43.923  1.00 99.47           C  
ATOM   4084  CE  LYS A 522     -84.130  13.253 -43.303  1.00100.05           C  
ATOM   4085  NZ  LYS A 522     -84.964  13.123 -42.070  1.00 99.94           N1+
ATOM   4086  N   LEU A 523     -78.949   8.205 -44.804  1.00 99.43           N  
ATOM   4087  CA  LEU A 523     -78.344   7.407 -45.893  1.00 99.79           C  
ATOM   4088  C   LEU A 523     -77.890   5.995 -45.446  1.00 99.96           C  
ATOM   4089  O   LEU A 523     -76.932   5.430 -45.997  1.00 99.94           O  
ATOM   4090  CB  LEU A 523     -77.210   8.186 -46.605  1.00 99.75           C  
ATOM   4091  CG  LEU A 523     -77.514   9.541 -47.287  1.00100.01           C  
ATOM   4092  CD1 LEU A 523     -76.251  10.219 -47.819  1.00100.09           C  
ATOM   4093  CD2 LEU A 523     -78.565   9.440 -48.401  1.00 99.98           C  
ATOM   4094  N   LEU A 524     -78.611   5.440 -44.463  1.00100.07           N  
ATOM   4095  CA  LEU A 524     -78.381   4.091 -43.911  1.00 99.93           C  
ATOM   4096  C   LEU A 524     -78.578   2.976 -44.947  1.00 99.88           C  
ATOM   4097  O   LEU A 524     -78.367   1.796 -44.657  1.00 99.59           O  
ATOM   4098  CB  LEU A 524     -79.309   3.831 -42.704  1.00100.04           C  
ATOM   4099  CG  LEU A 524     -79.245   4.557 -41.339  1.00 99.40           C  
ATOM   4100  CD1 LEU A 524     -77.819   4.685 -40.774  1.00 98.09           C  
ATOM   4101  CD2 LEU A 524     -79.985   5.904 -41.357  1.00 99.06           C  
TER    4102      LEU A 524 
HETATM 4103  CAB HRM A 700     -38.238 -26.751 -18.034  1.00 31.00           C  
HETATM 4104  CAL HRM A 700     -38.341 -27.267 -16.611  1.00 31.71           C  
HETATM 4105  NAH HRM A 700     -37.346 -28.027 -16.135  1.00 32.10           N  
HETATM 4106  CAC HRM A 700     -37.338 -28.490 -14.891  1.00 32.20           C  
HETATM 4107  CAE HRM A 700     -38.395 -28.213 -14.031  1.00 31.48           C  
HETATM 4108  CAO HRM A 700     -39.446 -27.447 -14.503  1.00 31.88           C  
HETATM 4109  CAP HRM A 700     -39.422 -26.949 -15.800  1.00 31.48           C  
HETATM 4110  NAI HRM A 700     -40.539 -26.238 -15.995  1.00 30.61           N  
HETATM 4111  CAM HRM A 700     -41.274 -26.271 -14.881  1.00 30.08           C  
HETATM 4112  CAG HRM A 700     -42.504 -25.703 -14.589  1.00 31.18           C  
HETATM 4113  CAN HRM A 700     -40.600 -26.991 -13.915  1.00 29.92           C  
HETATM 4114  CAF HRM A 700     -41.130 -27.193 -12.655  1.00 31.70           C  
HETATM 4115  CAD HRM A 700     -42.378 -26.634 -12.342  1.00 32.13           C  
HETATM 4116  CAK HRM A 700     -43.071 -25.900 -13.318  1.00 32.16           C  
HETATM 4117  OAJ HRM A 700     -44.271 -25.340 -13.007  1.00 32.37           O  
HETATM 4118  CAA HRM A 700     -44.989 -24.982 -14.234  1.00 34.49           C  
TER    4119      HRM A 700 
HETATM 4120  C   238 d   0     -31.591 -31.661 -17.085  0.00  0.00      2z5y C  
HETATM 4121  O   238 d   0     -31.889 -31.536 -15.757  0.00  0.00      2z5y O  
HETATM 4122  C   238 d   0     -33.131 -31.081 -15.413  0.00  0.00      2z5y C  
HETATM 4123  C   238 d   0     -34.111 -30.752 -16.283  0.00  0.00      2z5y C  
HETATM 4124  C   238 d   0     -33.851 -30.960 -17.728  0.00  0.00      2z5y C  
HETATM 4125  C   238 d   0     -32.484 -31.410 -18.062  0.00  0.00      2z5y C  
HETATM 4126  C   238 d   0     -33.329 -30.934 -13.921  0.00  0.00      2z5y C  
HETATM 4127  C   238 d   0     -34.771 -30.722 -13.491  0.00  0.00      2z5y C  
HETATM 4128  C   238 d   0     -35.444 -29.721 -14.407  0.00  0.00      2z5y C  
HETATM 4129  C   238 d   0     -35.457 -30.222 -15.841  0.00  0.00      2z5y C  
HETATM 4130  O   238 d   0     -36.761 -29.505 -13.991  0.00  0.00      2z5y O  
HETATM 4131  C   238 d   0     -37.495 -28.770 -14.883  0.00  0.00      2z5y C  
HETATM 4132  C   238 d   0     -37.027 -28.551 -16.191  0.00  0.00      2z5y C  
HETATM 4133  O   238 d   0     -35.892 -29.159 -16.653  0.00  0.00      2z5y O  
HETATM 4134  C   238 d   0     -38.669 -28.121 -14.476  0.00  0.00      2z5y C  
HETATM 4135  C   238 d   0     -39.452 -27.319 -15.313  0.00  0.00      2z5y C  
HETATM 4136  C   238 d   0     -38.996 -27.178 -16.632  0.00  0.00      2z5y C  
HETATM 4137  C   238 d   0     -37.813 -27.788 -17.060  0.00  0.00      2z5y C  
HETATM 4138  O   238 d   0     -40.594 -26.737 -14.841  0.00  0.00      2z5y O  
HETATM 4139  C   238 d   0     -41.275 -25.885 -15.667  0.00  0.00      2z5y C  
HETATM 4140  C   238 d   0     -40.950 -25.675 -16.958  0.00  0.00      2z5y C  
HETATM 4141  C   238 d   0     -39.782 -26.347 -17.570  0.00  0.00      2z5y C  
HETATM 4142  O   238 d   0     -34.694 -30.777 -18.600  0.00  0.00      2z5y O  
HETATM 4143  O   238 d   0     -39.488 -26.184 -18.751  0.00  0.00      2z5y O  
HETATM 4144  C   238 d   0     -30.171 -32.118 -17.377  0.00  0.00      2z5y C  
HETATM 4145  C   238 d   0     -29.853 -32.482 -18.836  0.00  0.00      2z5y C  
HETATM 4146  C   238 d   0     -29.265 -33.852 -19.105  0.00  0.00      2z5y C  
HETATM 4147  C   238 d   0     -29.854 -34.965 -18.491  0.00  0.00      2z5y C  
HETATM 4148  C   238 d   0     -29.367 -36.257 -18.695  0.00  0.00      2z5y C  
HETATM 4149  C   238 d   0     -28.267 -36.459 -19.530  0.00  0.00      2z5y C  
HETATM 4150  C   238 d   0     -27.668 -35.363 -20.152  0.00  0.00      2z5y C  
HETATM 4151  C   238 d   0     -28.163 -34.073 -19.941  0.00  0.00      2z5y C  
HETATM 4152  O   238 d   0     -32.540 -29.839 -13.497  0.00  0.00      2z5y O  
HETATM 4153  H   238 d   0     -33.135 -29.107 -13.315  0.00  0.00      2z5y H  
HETATM 4154  O   238 d   0     -35.473 -31.939 -13.572  0.00  0.00      2z5y O  
HETATM 4155  H   238 d   0     -34.986 -32.534 -14.149  0.00  0.00      2z5y H  
HETATM 4156  C   238 d   0     -42.458 -25.196 -15.007  0.00  0.00      2z5y C  
HETATM 4157  C   238 d   0     -43.372 -26.067 -14.132  0.00  0.00      2z5y C  
HETATM 4158  C   238 d   0     -44.853 -25.747 -14.145  0.00  0.00      2z5y C  
HETATM 4159  C   238 d   0     -45.259 -24.434 -13.870  0.00  0.00      2z5y C  
HETATM 4160  C   238 d   0     -46.608 -24.072 -13.865  0.00  0.00      2z5y C  
HETATM 4161  C   238 d   0     -47.584 -25.030 -14.140  0.00  0.00      2z5y C  
HETATM 4162  C   238 d   0     -47.200 -26.342 -14.418  0.00  0.00      2z5y C  
HETATM 4163  C   238 d   0     -45.848 -26.694 -14.421  0.00  0.00      2z5y C  
TER    4164      238 d   0 
CONECT 4103 4104
CONECT 4104 4103 4105 4109
CONECT 4105 4104 4106
CONECT 4106 4105 4107
CONECT 4107 4106 4108
CONECT 4108 4107 4109 4113
CONECT 4109 4104 4108 4110
CONECT 4110 4109 4111
CONECT 4111 4110 4112 4113
CONECT 4112 4111 4116
CONECT 4113 4108 4111 4114
CONECT 4114 4113 4115
CONECT 4115 4114 4116
CONECT 4116 4112 4115 4117
CONECT 4117 4116 4118
CONECT 4118 4117
CONECT 4120 4144 4125 4121
CONECT 4121 4120 4122
CONECT 4122 4121 4123 4126
CONECT 4123 4122 4124 4129
CONECT 4124 4123 4142 4125
CONECT 4125 4120 4124
CONECT 4126 4122 4127 4152
CONECT 4127 4126 4154 4128
CONECT 4128 4127 4129 4130
CONECT 4129 4123 4128 4133
CONECT 4130 4128 4131
CONECT 4131 4130 4134 4132
CONECT 4132 4131 4133 4137
CONECT 4133 4129 4132
CONECT 4134 4131 4135
CONECT 4135 4134 4138 4136
CONECT 4136 4135 4137 4141
CONECT 4137 4132 4136
CONECT 4138 4135 4139
CONECT 4139 4138 4156 4140
CONECT 4140 4139 4141
CONECT 4141 4136 4140 4143
CONECT 4142 4124
CONECT 4143 4141
CONECT 4144 4120 4145
CONECT 4145 4144 4146
CONECT 4146 4145 4147 4151
CONECT 4147 4146 4148
CONECT 4148 4147 4149
CONECT 4149 4148 4150
CONECT 4150 4149 4151
CONECT 4151 4146 4150
CONECT 4152 4126 4153
CONECT 4153 4152
CONECT 4154 4127 4155
CONECT 4155 4154
CONECT 4156 4139 4157
CONECT 4157 4156 4158
CONECT 4158 4157 4159 4163
CONECT 4159 4158 4160
CONECT 4160 4159 4161
CONECT 4161 4160 4162
CONECT 4162 4161 4163
CONECT 4163 4158 4162
END
