# Supplementary material for: A strategy to find novel candidate anti-Alzheimer’s disease drugs by constructing interaction networks between drug targets and natural compounds in medical plants
Source: PeerJ. 2018 May 11;6:e4756. doi: 10.7717/peerj.4756 (PMC5951129; doi:10.7717/peerj.4756)
Supplement: Data S1 — (A) Docking results of 30 proteins with TCM compounds (B) PDB coordinates (C) TCM_compounds_2D_structures (D) Top0.5%_TCM_compounds_3D_structures [file peerj-06-4756-s036.zip › Raw_Data/PDB coordinates/3a4o.pdb]

REMARK   Accelrys Discovery Studio PDB file
REMARK   Created:  Wed Mar 07 16:26:34 �й���׼ʱ�� 2018
CRYST1  128.382  128.382   54.875  90.00  90.00 120.00 R3         
ATOM      1  N   ASP X   7      -3.377 -15.893 -44.749  1.00105.23           N1+
ATOM      2  CA  ASP X   7      -2.385 -16.247 -43.695  1.00104.51           C  
ATOM      3  C   ASP X   7      -2.143 -15.079 -42.752  1.00102.43           C  
ATOM      4  O   ASP X   7      -1.252 -15.136 -41.908  1.00102.80           O  
ATOM      5  CB  ASP X   7      -1.058 -16.661 -44.334  1.00106.90           C  
ATOM      6  CG  ASP X   7      -1.167 -17.951 -45.121  1.00109.43           C  
ATOM      7  OD1 ASP X   7      -2.049 -18.038 -46.004  1.00110.40           O  
ATOM      8  OD2 ASP X   7      -0.367 -18.875 -44.860  1.00111.57           O  
ATOM      9  N   ALA X   8      -2.931 -14.018 -42.903  1.00 98.34           N  
ATOM     10  CA  ALA X   8      -2.792 -12.838 -42.057  1.00 94.04           C  
ATOM     11  C   ALA X   8      -2.116 -13.213 -40.742  1.00 91.61           C  
ATOM     12  O   ALA X   8      -0.993 -12.792 -40.464  1.00 92.42           O  
ATOM     13  CB  ALA X   8      -4.164 -12.230 -41.784  1.00 94.91           C  
ATOM     14  N   TRP X   9      -2.810 -14.018 -39.942  1.00 87.78           N  
ATOM     15  CA  TRP X   9      -2.304 -14.470 -38.649  1.00 82.91           C  
ATOM     16  C   TRP X   9      -1.214 -15.526 -38.797  1.00 81.02           C  
ATOM     17  O   TRP X   9      -1.195 -16.511 -38.059  1.00 81.07           O  
ATOM     18  CB  TRP X   9      -3.455 -15.041 -37.816  1.00 81.38           C  
ATOM     19  CG  TRP X   9      -4.248 -14.007 -37.097  1.00 79.21           C  
ATOM     20  CD1 TRP X   9      -4.014 -13.521 -35.845  1.00 78.96           C  
ATOM     21  CD2 TRP X   9      -5.383 -13.298 -37.598  1.00 78.94           C  
ATOM     22  NE1 TRP X   9      -4.940 -12.559 -35.529  1.00 78.94           N  
ATOM     23  CE2 TRP X   9      -5.800 -12.409 -36.584  1.00 79.51           C  
ATOM     24  CE3 TRP X   9      -6.106 -13.345 -38.795  1.00 79.20           C  
ATOM     25  CZ2 TRP X   9      -6.886 -11.546 -36.743  1.00 80.56           C  
ATOM     26  CZ3 TRP X   9      -7.186 -12.489 -38.953  1.00 80.95           C  
ATOM     27  CH2 TRP X   9      -7.574 -11.611 -37.925  1.00 81.32           C  
ATOM     28  N   GLU X  10      -0.302 -15.325 -39.742  1.00 78.35           N  
ATOM     29  CA  GLU X  10       0.768 -16.291 -39.947  1.00 76.15           C  
ATOM     30  C   GLU X  10       2.122 -15.857 -39.419  1.00 74.51           C  
ATOM     31  O   GLU X  10       2.480 -14.679 -39.467  1.00 76.79           O  
ATOM     32  CB  GLU X  10       0.877 -16.665 -41.429  1.00 76.79           C  
ATOM     33  CG  GLU X  10       0.172 -17.971 -41.753  1.00 76.28           C  
ATOM     34  CD  GLU X  10       0.721 -19.127 -40.932  1.00 75.46           C  
ATOM     35  OE1 GLU X  10       0.936 -18.933 -39.720  1.00 75.25           O  
ATOM     36  OE2 GLU X  10       0.932 -20.224 -41.487  1.00 75.49           O  
ATOM     37  N   ILE X  11       2.868 -16.833 -38.911  1.00 70.68           N  
ATOM     38  CA  ILE X  11       4.195 -16.604 -38.356  1.00 65.93           C  
ATOM     39  C   ILE X  11       5.059 -17.815 -38.698  1.00 63.85           C  
ATOM     40  O   ILE X  11       4.610 -18.957 -38.614  1.00 63.60           O  
ATOM     41  CB  ILE X  11       4.120 -16.417 -36.813  1.00 65.18           C  
ATOM     42  CG1 ILE X  11       5.480 -15.994 -36.267  1.00 67.88           C  
ATOM     43  CG2 ILE X  11       3.686 -17.709 -36.139  1.00 64.38           C  
ATOM     44  CD1 ILE X  11       5.524 -15.914 -34.757  1.00 67.51           C  
ATOM     45  N   PRO X  12       6.314 -17.577 -39.098  1.00 63.02           N  
ATOM     46  CA  PRO X  12       7.263 -18.632 -39.465  1.00 62.89           C  
ATOM     47  C   PRO X  12       7.792 -19.367 -38.244  1.00 62.88           C  
ATOM     48  O   PRO X  12       7.710 -18.862 -37.124  1.00 64.72           O  
ATOM     49  CB  PRO X  12       8.363 -17.856 -40.163  1.00 62.81           C  
ATOM     50  CG  PRO X  12       8.441 -16.634 -39.294  1.00 65.10           C  
ATOM     51  CD  PRO X  12       6.972 -16.259 -39.122  1.00 63.57           C  
ATOM     52  N   ARG X  13       8.328 -20.563 -38.451  1.00 62.52           N  
ATOM     53  CA  ARG X  13       8.862 -21.321 -37.332  1.00 61.79           C  
ATOM     54  C   ARG X  13      10.204 -20.692 -36.939  1.00 62.28           C  
ATOM     55  O   ARG X  13      10.522 -19.579 -37.371  1.00 60.65           O  
ATOM     56  CB  ARG X  13       9.045 -22.793 -37.714  1.00 61.43           C  
ATOM     57  CG  ARG X  13       7.899 -23.698 -37.286  1.00 58.74           C  
ATOM     58  CD  ARG X  13       8.345 -25.157 -37.285  1.00 59.51           C  
ATOM     59  NE  ARG X  13       7.405 -26.032 -36.588  1.00 57.60           N  
ATOM     60  CZ  ARG X  13       6.219 -26.391 -37.063  1.00 56.75           C  
ATOM     61  NH1 ARG X  13       5.434 -27.190 -36.348  1.00 56.20           N  
ATOM     62  NH2 ARG X  13       5.826 -25.964 -38.256  1.00 56.78           N  
ATOM     63  N   GLU X  14      10.993 -21.407 -36.138  1.00 62.49           N  
ATOM     64  CA  GLU X  14      12.299 -20.924 -35.680  1.00 63.41           C  
ATOM     65  C   GLU X  14      12.170 -19.656 -34.833  1.00 61.70           C  
ATOM     66  O   GLU X  14      13.063 -19.333 -34.044  1.00 61.81           O  
ATOM     67  CB  GLU X  14      13.270 -20.687 -36.854  1.00 64.91           C  
ATOM     68  CG  GLU X  14      12.639 -20.540 -38.223  1.00 65.45           C  
ATOM     69  CD  GLU X  14      11.902 -21.794 -38.661  1.00 67.16           C  
ATOM     70  OE1 GLU X  14      11.262 -21.762 -39.737  1.00 66.40           O  
ATOM     71  OE2 GLU X  14      11.962 -22.808 -37.926  1.00 68.44           O  
ATOM     72  N   SER X  15      11.058 -18.945 -34.998  1.00 59.30           N  
ATOM     73  CA  SER X  15      10.794 -17.719 -34.246  1.00 57.23           C  
ATOM     74  C   SER X  15      10.125 -18.164 -32.939  1.00 56.50           C  
ATOM     75  O   SER X  15       9.975 -17.390 -31.995  1.00 52.68           O  
ATOM     76  CB  SER X  15       9.841 -16.821 -35.022  1.00 54.71           C  
ATOM     77  OG  SER X  15       8.636 -17.508 -35.253  1.00 51.81           O  
ATOM     78  N   ILE X  16       9.716 -19.425 -32.901  1.00 56.24           N  
ATOM     79  CA  ILE X  16       9.078 -19.969 -31.720  1.00 55.59           C  
ATOM     80  C   ILE X  16      10.068 -20.932 -31.075  1.00 56.73           C  
ATOM     81  O   ILE X  16      10.475 -21.920 -31.690  1.00 56.86           O  
ATOM     82  CB  ILE X  16       7.772 -20.725 -32.075  1.00 54.82           C  
ATOM     83  CG1 ILE X  16       6.763 -19.756 -32.693  1.00 52.99           C  
ATOM     84  CG2 ILE X  16       7.170 -21.353 -30.826  1.00 52.27           C  
ATOM     85  CD1 ILE X  16       6.333 -18.653 -31.762  1.00 53.39           C  
ATOM     86  N   LYS X  17      10.463 -20.622 -29.842  1.00 57.69           N  
ATOM     87  CA  LYS X  17      11.404 -21.446 -29.097  1.00 61.50           C  
ATOM     88  C   LYS X  17      10.714 -21.938 -27.831  1.00 61.62           C  
ATOM     89  O   LYS X  17      10.474 -21.167 -26.908  1.00 61.21           O  
ATOM     90  CB  LYS X  17      12.653 -20.629 -28.748  1.00 63.16           C  
ATOM     91  CG  LYS X  17      13.730 -21.385 -27.981  1.00 68.40           C  
ATOM     92  CD  LYS X  17      13.329 -21.630 -26.530  1.00 72.25           C  
ATOM     93  CE  LYS X  17      14.408 -22.406 -25.769  1.00 73.98           C  
ATOM     94  NZ  LYS X  17      14.004 -22.745 -24.366  1.00 72.46           N1+
ATOM     95  N   LEU X  18      10.395 -23.228 -27.805  1.00 63.09           N  
ATOM     96  CA  LEU X  18       9.730 -23.840 -26.665  1.00 64.40           C  
ATOM     97  C   LEU X  18      10.662 -24.019 -25.476  1.00 65.98           C  
ATOM     98  O   LEU X  18      11.798 -24.469 -25.628  1.00 66.38           O  
ATOM     99  CB  LEU X  18       9.160 -25.203 -27.062  1.00 65.82           C  
ATOM    100  CG  LEU X  18       8.241 -25.246 -28.285  1.00 66.16           C  
ATOM    101  CD1 LEU X  18       7.580 -26.625 -28.369  1.00 65.63           C  
ATOM    102  CD2 LEU X  18       7.186 -24.145 -28.184  1.00 65.77           C  
ATOM    103  N   VAL X  19      10.169 -23.678 -24.290  1.00 67.39           N  
ATOM    104  CA  VAL X  19      10.966 -23.805 -23.079  1.00 70.72           C  
ATOM    105  C   VAL X  19      10.238 -24.637 -22.021  1.00 72.15           C  
ATOM    106  O   VAL X  19      10.429 -25.849 -21.932  1.00 74.86           O  
ATOM    107  CB  VAL X  19      11.294 -22.419 -22.479  1.00 70.56           C  
ATOM    108  CG1 VAL X  19      12.417 -22.549 -21.457  1.00 71.84           C  
ATOM    109  CG2 VAL X  19      11.679 -21.448 -23.575  1.00 68.83           C  
ATOM    110  N   LYS X  20       9.405 -23.972 -21.225  1.00 72.34           N  
ATOM    111  CA  LYS X  20       8.640 -24.622 -20.165  1.00 73.62           C  
ATOM    112  C   LYS X  20       7.499 -25.444 -20.750  1.00 73.75           C  
ATOM    113  O   LYS X  20       6.971 -25.128 -21.816  1.00 73.71           O  
ATOM    114  CB  LYS X  20       8.076 -23.568 -19.211  1.00 75.69           C  
ATOM    115  CG  LYS X  20       7.442 -24.131 -17.957  1.00 80.23           C  
ATOM    116  CD  LYS X  20       8.236 -23.731 -16.724  1.00 83.47           C  
ATOM    117  CE  LYS X  20       9.694 -24.159 -16.828  1.00 85.02           C  
ATOM    118  NZ  LYS X  20      10.491 -23.718 -15.641  1.00 87.05           N1+
ATOM    119  N   ARG X  21       7.107 -26.486 -20.029  1.00 74.23           N  
ATOM    120  CA  ARG X  21       6.031 -27.363 -20.470  1.00 75.43           C  
ATOM    121  C   ARG X  21       4.623 -26.963 -20.027  1.00 72.51           C  
ATOM    122  O   ARG X  21       3.643 -27.409 -20.623  1.00 74.29           O  
ATOM    123  CB  ARG X  21       6.323 -28.786 -20.000  1.00 78.94           C  
ATOM    124  CG  ARG X  21       7.733 -29.252 -20.330  1.00 83.81           C  
ATOM    125  CD  ARG X  21       8.069 -30.537 -19.590  1.00 85.91           C  
ATOM    126  NE  ARG X  21       8.017 -30.354 -18.142  1.00 88.30           N  
ATOM    127  CZ  ARG X  21       8.190 -31.331 -17.260  1.00 89.54           C  
ATOM    128  NH1 ARG X  21       8.126 -31.072 -15.960  1.00 90.81           N  
ATOM    129  NH2 ARG X  21       8.423 -32.567 -17.680  1.00 90.80           N  
ATOM    130  N   LEU X  22       4.510 -26.132 -18.996  1.00 68.10           N  
ATOM    131  CA  LEU X  22       3.192 -25.712 -18.518  1.00 65.61           C  
ATOM    132  C   LEU X  22       2.297 -26.930 -18.342  1.00 65.55           C  
ATOM    133  O   LEU X  22       2.675 -27.887 -17.656  1.00 68.13           O  
ATOM    134  CB  LEU X  22       2.531 -24.739 -19.501  1.00 64.63           C  
ATOM    135  CG  LEU X  22       3.211 -23.382 -19.743  1.00 65.07           C  
ATOM    136  CD1 LEU X  22       2.403 -22.579 -20.733  1.00 62.44           C  
ATOM    137  CD2 LEU X  22       3.341 -22.619 -18.437  1.00 63.88           C  
ATOM    138  N   GLY X  23       1.120 -26.904 -18.967  1.00 63.05           N  
ATOM    139  CA  GLY X  23       0.204 -28.030 -18.852  1.00 62.69           C  
ATOM    140  C   GLY X  23      -0.208 -28.646 -20.177  1.00 61.85           C  
ATOM    141  O   GLY X  23       0.103 -28.099 -21.235  1.00 60.87           O  
ATOM    142  N   ALA X  24      -0.913 -29.779 -20.118  1.00 63.47           N  
ATOM    143  CA  ALA X  24      -1.370 -30.470 -21.325  1.00 63.84           C  
ATOM    144  C   ALA X  24      -2.712 -31.162 -21.133  1.00 64.71           C  
ATOM    145  O   ALA X  24      -3.263 -31.177 -20.036  1.00 64.73           O  
ATOM    146  CB  ALA X  24      -0.333 -31.487 -21.765  1.00 64.13           C  
ATOM    147  N   GLY X  25      -3.224 -31.746 -22.214  1.00 66.87           N  
ATOM    148  CA  GLY X  25      -4.501 -32.443 -22.158  1.00 67.92           C  
ATOM    149  C   GLY X  25      -4.606 -33.617 -23.120  1.00 68.92           C  
ATOM    150  O   GLY X  25      -3.600 -34.255 -23.449  1.00 68.08           O  
ATOM    151  N   GLN X  26      -5.830 -33.900 -23.567  1.00 69.45           N  
ATOM    152  CA  GLN X  26      -6.097 -35.000 -24.495  1.00 70.82           C  
ATOM    153  C   GLN X  26      -6.159 -34.512 -25.939  1.00 70.74           C  
ATOM    154  O   GLN X  26      -6.749 -35.160 -26.800  1.00 71.79           O  
ATOM    155  CB  GLN X  26      -7.415 -35.693 -24.118  1.00 70.34           C  
ATOM    156  CG  GLN X  26      -8.039 -36.582 -25.207  1.00 71.08           C  
ATOM    157  CD  GLN X  26      -7.107 -37.676 -25.724  1.00 70.74           C  
ATOM    158  OE1 GLN X  26      -6.048 -37.396 -26.292  1.00 71.30           O  
ATOM    159  NE2 GLN X  26      -7.505 -38.928 -25.532  1.00 70.07           N  
ATOM    160  N   PHE X  27      -5.535 -33.371 -26.205  1.00 70.04           N  
ATOM    161  CA  PHE X  27      -5.536 -32.819 -27.552  1.00 68.85           C  
ATOM    162  C   PHE X  27      -4.285 -31.982 -27.805  1.00 67.59           C  
ATOM    163  O   PHE X  27      -4.259 -31.155 -28.720  1.00 68.12           O  
ATOM    164  CB  PHE X  27      -6.791 -31.967 -27.741  1.00 68.99           C  
ATOM    165  CG  PHE X  27      -8.057 -32.666 -27.331  1.00 70.59           C  
ATOM    166  CD1 PHE X  27      -8.558 -33.722 -28.080  1.00 71.62           C  
ATOM    167  CD2 PHE X  27      -8.731 -32.290 -26.178  1.00 70.86           C  
ATOM    168  CE1 PHE X  27      -9.709 -34.392 -27.687  1.00 71.72           C  
ATOM    169  CE2 PHE X  27      -9.882 -32.954 -25.778  1.00 71.23           C  
ATOM    170  CZ  PHE X  27     -10.371 -34.007 -26.535  1.00 71.62           C  
ATOM    171  N   GLY X  28      -3.252 -32.209 -26.992  1.00 64.86           N  
ATOM    172  CA  GLY X  28      -2.006 -31.464 -27.117  1.00 59.18           C  
ATOM    173  C   GLY X  28      -1.548 -30.876 -25.790  1.00 54.91           C  
ATOM    174  O   GLY X  28      -2.066 -31.234 -24.732  1.00 55.29           O  
ATOM    175  N   GLU X  29      -0.577 -29.973 -25.828  1.00 51.67           N  
ATOM    176  CA  GLU X  29      -0.081 -29.364 -24.592  1.00 49.96           C  
ATOM    177  C   GLU X  29       0.130 -27.851 -24.717  1.00 47.97           C  
ATOM    178  O   GLU X  29      -0.173 -27.247 -25.750  1.00 46.29           O  
ATOM    179  CB  GLU X  29       1.237 -30.018 -24.178  1.00 50.14           C  
ATOM    180  CG  GLU X  29       1.298 -31.515 -24.424  1.00 50.11           C  
ATOM    181  CD  GLU X  29       2.590 -32.125 -23.918  1.00 50.35           C  
ATOM    182  OE1 GLU X  29       2.779 -32.187 -22.679  1.00 52.78           O  
ATOM    183  OE2 GLU X  29       3.423 -32.527 -24.759  1.00 49.55           O  
ATOM    184  N   VAL X  30       0.638 -27.236 -23.653  1.00 45.68           N  
ATOM    185  CA  VAL X  30       0.884 -25.799 -23.664  1.00 45.27           C  
ATOM    186  C   VAL X  30       2.310 -25.543 -23.202  1.00 45.68           C  
ATOM    187  O   VAL X  30       2.680 -25.948 -22.098  1.00 45.80           O  
ATOM    188  CB  VAL X  30      -0.068 -25.032 -22.714  1.00 45.11           C  
ATOM    189  CG1 VAL X  30      -0.334 -23.637 -23.267  1.00 44.52           C  
ATOM    190  CG2 VAL X  30      -1.363 -25.794 -22.527  1.00 47.76           C  
ATOM    191  N   TRP X  31       3.106 -24.878 -24.044  1.00 44.52           N  
ATOM    192  CA  TRP X  31       4.491 -24.579 -23.703  1.00 45.34           C  
ATOM    193  C   TRP X  31       4.678 -23.099 -23.418  1.00 44.78           C  
ATOM    194  O   TRP X  31       3.838 -22.290 -23.800  1.00 42.59           O  
ATOM    195  CB  TRP X  31       5.432 -25.015 -24.826  1.00 48.32           C  
ATOM    196  CG  TRP X  31       5.531 -26.508 -24.992  1.00 52.51           C  
ATOM    197  CD1 TRP X  31       4.662 -27.319 -25.667  1.00 53.34           C  
ATOM    198  CD2 TRP X  31       6.536 -27.370 -24.440  1.00 52.94           C  
ATOM    199  NE1 TRP X  31       5.063 -28.632 -25.568  1.00 53.99           N  
ATOM    200  CE2 TRP X  31       6.208 -28.690 -24.818  1.00 53.97           C  
ATOM    201  CE3 TRP X  31       7.676 -27.154 -23.653  1.00 52.16           C  
ATOM    202  CZ2 TRP X  31       6.979 -29.787 -24.442  1.00 55.95           C  
ATOM    203  CZ3 TRP X  31       8.439 -28.243 -23.276  1.00 54.07           C  
ATOM    204  CH2 TRP X  31       8.086 -29.545 -23.670  1.00 56.89           C  
ATOM    205  N   MET X  32       5.791 -22.762 -22.764  1.00 46.72           N  
ATOM    206  CA  MET X  32       6.136 -21.385 -22.395  1.00 46.85           C  
ATOM    207  C   MET X  32       7.120 -20.642 -23.316  1.00 48.30           C  
ATOM    208  O   MET X  32       7.679 -19.616 -22.927  1.00 52.84           O  
ATOM    209  CB  MET X  32       6.660 -21.405 -20.949  1.00 49.37           C  
ATOM    210  CG  MET X  32       7.203 -20.097 -20.380  1.00 48.34           C  
ATOM    211  SD  MET X  32       8.907 -19.757 -20.880  1.00 53.95           S  
ATOM    212  CE  MET X  32       9.782 -21.161 -20.121  1.00 59.75           C  
ATOM    213  N   GLY X  33       7.296 -21.135 -24.540  1.00 46.75           N  
ATOM    214  CA  GLY X  33       8.218 -20.528 -25.506  1.00 48.75           C  
ATOM    215  C   GLY X  33       8.598 -19.040 -25.564  1.00 46.76           C  
ATOM    216  O   GLY X  33       8.426 -18.279 -24.605  1.00 43.86           O  
ATOM    217  N   TYR X  34       9.146 -18.646 -26.719  1.00 47.93           N  
ATOM    218  CA  TYR X  34       9.589 -17.269 -27.001  1.00 48.37           C  
ATOM    219  C   TYR X  34       9.238 -16.876 -28.422  1.00 49.10           C  
ATOM    220  O   TYR X  34       9.152 -17.725 -29.298  1.00 51.97           O  
ATOM    221  CB  TYR X  34      11.110 -17.124 -26.841  1.00 46.96           C  
ATOM    222  CG  TYR X  34      11.577 -17.058 -25.409  1.00 44.89           C  
ATOM    223  CD1 TYR X  34      11.223 -15.989 -24.591  1.00 39.68           C  
ATOM    224  CD2 TYR X  34      12.306 -18.103 -24.855  1.00 45.78           C  
ATOM    225  CE1 TYR X  34      11.569 -15.970 -23.262  1.00 41.42           C  
ATOM    226  CE2 TYR X  34      12.660 -18.092 -23.527  1.00 47.83           C  
ATOM    227  CZ  TYR X  34      12.285 -17.026 -22.730  1.00 46.24           C  
ATOM    228  OH  TYR X  34      12.616 -17.038 -21.390  1.00 49.76           O  
ATOM    229  N   TYR X  35       9.058 -15.583 -28.651  1.00 51.81           N  
ATOM    230  CA  TYR X  35       8.720 -15.072 -29.980  1.00 56.55           C  
ATOM    231  C   TYR X  35       9.950 -14.310 -30.498  1.00 57.76           C  
ATOM    232  O   TYR X  35      10.243 -13.215 -30.021  1.00 57.37           O  
ATOM    233  CB  TYR X  35       7.519 -14.134 -29.874  1.00 56.49           C  
ATOM    234  CG  TYR X  35       6.947 -13.680 -31.195  1.00 59.16           C  
ATOM    235  CD1 TYR X  35       7.735 -13.629 -32.337  1.00 61.26           C  
ATOM    236  CD2 TYR X  35       5.619 -13.274 -31.293  1.00 61.18           C  
ATOM    237  CE1 TYR X  35       7.220 -13.190 -33.545  1.00 63.63           C  
ATOM    238  CE2 TYR X  35       5.088 -12.829 -32.497  1.00 64.07           C  
ATOM    239  CZ  TYR X  35       5.896 -12.790 -33.621  1.00 64.09           C  
ATOM    240  OH  TYR X  35       5.378 -12.350 -34.820  1.00 66.15           O  
ATOM    241  N   ASN X  36      10.662 -14.889 -31.466  1.00 58.75           N  
ATOM    242  CA  ASN X  36      11.860 -14.261 -32.015  1.00 62.36           C  
ATOM    243  C   ASN X  36      12.699 -13.850 -30.768  1.00 61.88           C  
ATOM    244  O   ASN X  36      13.470 -12.871 -30.890  1.00 60.86           O  
ATOM    245  CB  ASN X  36      11.465 -13.028 -32.863  1.00 67.93           C  
ATOM    246  CG  ASN X  36      11.219 -13.385 -34.327  1.00 73.18           C  
ATOM    247  OD1 ASN X  36      10.844 -12.537 -35.143  1.00 74.96           O  
ATOM    248  ND2 ASN X  36      11.441 -14.654 -34.665  1.00 76.24           N  
ATOM    249  N   ASN X  37      12.642 -14.664 -29.664  1.00 62.16           N  
ATOM    250  CA  ASN X  37      13.331 -14.443 -28.351  1.00 60.95           C  
ATOM    251  C   ASN X  37      12.585 -13.231 -27.745  1.00 60.30           C  
ATOM    252  O   ASN X  37      11.528 -12.815 -28.234  1.00 59.83           O  
ATOM    253  CB  ASN X  37      14.796 -14.097 -28.536  1.00 60.88           C  
ATOM    254  CG  ASN X  37      15.330 -14.541 -29.904  1.00 61.64           C  
ATOM    255  OD1 ASN X  37      15.110 -13.879 -30.928  1.00 59.99           O  
ATOM    256  ND2 ASN X  37      16.036 -15.669 -29.925  1.00 61.59           N  
ATOM    257  N   SER X  38      13.113 -12.695 -26.660  1.00 60.12           N  
ATOM    258  CA  SER X  38      12.502 -11.542 -26.018  1.00 61.30           C  
ATOM    259  C   SER X  38      11.012 -11.541 -25.642  1.00 62.05           C  
ATOM    260  O   SER X  38      10.541 -10.568 -25.056  1.00 61.83           O  
ATOM    261  CB  SER X  38      12.765 -10.323 -26.886  1.00 61.19           C  
ATOM    262  OG  SER X  38      12.226 -10.520 -28.179  1.00 60.07           O  
ATOM    263  N   THR X  39      10.251 -12.586 -25.953  1.00 63.72           N  
ATOM    264  CA  THR X  39       8.834 -12.544 -25.577  1.00 61.74           C  
ATOM    265  C   THR X  39       8.216 -13.825 -25.017  1.00 61.65           C  
ATOM    266  O   THR X  39       8.001 -14.806 -25.739  1.00 61.45           O  
ATOM    267  CB  THR X  39       7.960 -12.087 -26.756  1.00 61.40           C  
ATOM    268  OG1 THR X  39       8.592 -10.995 -27.431  1.00 61.53           O  
ATOM    269  CG2 THR X  39       6.621 -11.624 -26.252  1.00 56.83           C  
ATOM    270  N   LYS X  40       7.914 -13.800 -23.723  1.00 61.37           N  
ATOM    271  CA  LYS X  40       7.313 -14.950 -23.051  1.00 59.94           C  
ATOM    272  C   LYS X  40       6.000 -15.257 -23.765  1.00 56.62           C  
ATOM    273  O   LYS X  40       5.110 -14.406 -23.848  1.00 53.72           O  
ATOM    274  CB  LYS X  40       7.030 -14.633 -21.579  1.00 61.02           C  
ATOM    275  CG  LYS X  40       8.026 -13.680 -20.934  1.00 65.63           C  
ATOM    276  CD  LYS X  40       7.563 -12.216 -21.021  1.00 67.79           C  
ATOM    277  CE  LYS X  40       7.245 -11.788 -22.457  1.00 68.52           C  
ATOM    278  NZ  LYS X  40       7.068 -10.310 -22.592  1.00 66.70           N1+
ATOM    279  N   VAL X  41       5.881 -16.476 -24.280  1.00 53.75           N  
ATOM    280  CA  VAL X  41       4.666 -16.864 -24.985  1.00 46.49           C  
ATOM    281  C   VAL X  41       4.270 -18.316 -24.764  1.00 46.14           C  
ATOM    282  O   VAL X  41       5.124 -19.196 -24.624  1.00 49.57           O  
ATOM    283  CB  VAL X  41       4.833 -16.652 -26.481  1.00 43.52           C  
ATOM    284  CG1 VAL X  41       5.293 -17.926 -27.138  1.00 44.29           C  
ATOM    285  CG2 VAL X  41       3.559 -16.183 -27.070  1.00 39.74           C  
ATOM    286  N   ALA X  42       2.969 -18.566 -24.716  1.00 42.99           N  
ATOM    287  CA  ALA X  42       2.481 -19.923 -24.519  1.00 42.91           C  
ATOM    288  C   ALA X  42       2.049 -20.395 -25.897  1.00 43.61           C  
ATOM    289  O   ALA X  42       1.500 -19.615 -26.673  1.00 42.22           O  
ATOM    290  CB  ALA X  42       1.295 -19.941 -23.565  1.00 41.90           C  
ATOM    291  N   VAL X  43       2.328 -21.657 -26.210  1.00 45.56           N  
ATOM    292  CA  VAL X  43       1.961 -22.224 -27.502  1.00 45.77           C  
ATOM    293  C   VAL X  43       1.216 -23.551 -27.306  1.00 45.76           C  
ATOM    294  O   VAL X  43       1.695 -24.454 -26.620  1.00 45.26           O  
ATOM    295  CB  VAL X  43       3.218 -22.416 -28.411  1.00 45.35           C  
ATOM    296  CG1 VAL X  43       4.351 -23.069 -27.627  1.00 47.44           C  
ATOM    297  CG2 VAL X  43       2.855 -23.255 -29.629  1.00 46.37           C  
ATOM    298  N   LYS X  44       0.024 -23.642 -27.892  1.00 47.85           N  
ATOM    299  CA  LYS X  44      -0.808 -24.839 -27.797  1.00 51.01           C  
ATOM    300  C   LYS X  44      -0.302 -25.847 -28.829  1.00 52.41           C  
ATOM    301  O   LYS X  44      -0.238 -25.548 -30.019  1.00 49.86           O  
ATOM    302  CB  LYS X  44      -2.272 -24.468 -28.074  1.00 53.00           C  
ATOM    303  CG  LYS X  44      -3.307 -25.449 -27.528  1.00 54.53           C  
ATOM    304  CD  LYS X  44      -4.711 -24.945 -27.811  1.00 54.11           C  
ATOM    305  CE  LYS X  44      -5.759 -25.726 -27.029  1.00 57.12           C  
ATOM    306  NZ  LYS X  44      -7.139 -25.159 -27.204  1.00 55.39           N1+
ATOM    307  N   THR X  45       0.047 -27.040 -28.358  1.00 56.69           N  
ATOM    308  CA  THR X  45       0.562 -28.120 -29.202  1.00 60.86           C  
ATOM    309  C   THR X  45      -0.399 -28.795 -30.175  1.00 63.18           C  
ATOM    310  O   THR X  45      -0.439 -28.449 -31.353  1.00 65.71           O  
ATOM    311  CB  THR X  45       1.196 -29.247 -28.337  1.00 62.04           C  
ATOM    312  OG1 THR X  45       2.415 -28.775 -27.747  1.00 63.37           O  
ATOM    313  CG2 THR X  45       1.490 -30.483 -29.191  1.00 61.88           C  
ATOM    314  N   LEU X  46      -1.155 -29.773 -29.680  1.00 64.46           N  
ATOM    315  CA  LEU X  46      -2.107 -30.510 -30.506  1.00 64.42           C  
ATOM    316  C   LEU X  46      -1.353 -31.665 -31.140  1.00 65.88           C  
ATOM    317  O   LEU X  46      -0.652 -31.479 -32.137  1.00 66.68           O  
ATOM    318  CB  LEU X  46      -2.698 -29.609 -31.603  1.00 62.08           C  
ATOM    319  CG  LEU X  46      -3.587 -30.214 -32.706  1.00 59.41           C  
ATOM    320  CD1 LEU X  46      -2.730 -30.783 -33.814  1.00 56.37           C  
ATOM    321  CD2 LEU X  46      -4.499 -31.278 -32.114  1.00 60.49           C  
ATOM    322  N   LYS X  47      -1.491 -32.853 -30.553  1.00 67.55           N  
ATOM    323  CA  LYS X  47      -0.815 -34.043 -31.067  1.00 69.50           C  
ATOM    324  C   LYS X  47      -1.700 -34.838 -32.023  1.00 68.74           C  
ATOM    325  O   LYS X  47      -2.799 -35.250 -31.676  1.00 66.29           O  
ATOM    326  CB  LYS X  47      -0.357 -34.919 -29.902  1.00 72.35           C  
ATOM    327  CG  LYS X  47       0.422 -36.154 -30.315  1.00 76.48           C  
ATOM    328  CD  LYS X  47      -0.501 -37.332 -30.571  1.00 79.58           C  
ATOM    329  CE  LYS X  47      -1.173 -37.788 -29.277  1.00 81.91           C  
ATOM    330  NZ  LYS X  47      -1.984 -36.705 -28.643  1.00 83.52           N1+
ATOM    331  N   PRO X  48      -1.214 -35.062 -33.251  1.00 70.79           N  
ATOM    332  CA  PRO X  48      -1.899 -35.793 -34.323  1.00 72.71           C  
ATOM    333  C   PRO X  48      -2.740 -37.000 -33.902  1.00 73.03           C  
ATOM    334  O   PRO X  48      -2.400 -37.723 -32.959  1.00 72.46           O  
ATOM    335  CB  PRO X  48      -0.750 -36.167 -35.255  1.00 72.88           C  
ATOM    336  CG  PRO X  48       0.117 -34.946 -35.169  1.00 71.98           C  
ATOM    337  CD  PRO X  48       0.150 -34.689 -33.673  1.00 71.93           C  
ATOM    338  N   GLY X  49      -3.840 -37.208 -34.619  1.00 72.43           N  
ATOM    339  CA  GLY X  49      -4.718 -38.330 -34.332  1.00 72.07           C  
ATOM    340  C   GLY X  49      -5.476 -38.220 -33.042  1.00 71.64           C  
ATOM    341  O   GLY X  49      -6.125 -39.098 -32.554  1.00 72.62           O  
ATOM    342  N   THR X  50      -5.369 -37.073 -32.445  1.00 69.65           N  
ATOM    343  CA  THR X  50      -6.041 -36.828 -31.198  1.00 66.81           C  
ATOM    344  C   THR X  50      -7.295 -35.958 -31.484  1.00 66.18           C  
ATOM    345  O   THR X  50      -8.365 -36.273 -30.984  1.00 65.74           O  
ATOM    346  CB  THR X  50      -5.105 -36.075 -30.273  1.00 64.75           C  
ATOM    347  OG1 THR X  50      -5.644 -36.069 -28.953  1.00 64.64           O  
ATOM    348  CG2 THR X  50      -4.957 -34.640 -30.742  1.00 64.61           C  
ATOM    349  N   MET X  51      -7.120 -34.803 -32.151  1.00 66.55           N  
ATOM    350  CA  MET X  51      -8.204 -33.854 -32.530  1.00 67.37           C  
ATOM    351  C   MET X  51      -8.279 -33.888 -34.046  1.00 67.84           C  
ATOM    352  O   MET X  51      -8.989 -34.723 -34.651  1.00 67.33           O  
ATOM    353  CB  MET X  51      -7.876 -32.419 -32.142  1.00 66.41           C  
ATOM    354  CG  MET X  51      -8.111 -32.111 -30.692  1.00 66.92           C  
ATOM    355  SD  MET X  51      -9.852 -31.853 -30.363  1.00 64.63           S  
ATOM    356  CE  MET X  51      -9.975 -30.110 -30.641  1.00 66.45           C  
ATOM    357  N   SER X  52      -7.692 -32.849 -34.622  1.00 69.35           N  
ATOM    358  CA  SER X  52      -7.636 -32.716 -36.064  1.00 72.32           C  
ATOM    359  C   SER X  52      -6.493 -31.826 -36.535  1.00 73.11           C  
ATOM    360  O   SER X  52      -5.292 -32.165 -36.210  1.00 76.69           O  
ATOM    361  CB  SER X  52      -8.927 -32.127 -36.618  1.00 72.73           C  
ATOM    362  OG  SER X  52      -9.921 -33.128 -36.770  1.00 72.78           O  
ATOM    363  N   VAL X  53      -6.938 -30.687 -37.183  1.00 71.14           N  
ATOM    364  CA  VAL X  53      -6.062 -29.641 -37.748  1.00 69.68           C  
ATOM    365  C   VAL X  53      -6.917 -28.492 -38.253  1.00 68.80           C  
ATOM    366  O   VAL X  53      -6.412 -27.518 -38.813  1.00 70.71           O  
ATOM    367  CB  VAL X  53      -5.223 -30.225 -38.898  1.00 68.22           C  
ATOM    368  CG1 VAL X  53      -6.129 -30.995 -39.842  1.00 69.61           C  
ATOM    369  CG2 VAL X  53      -4.507 -29.127 -39.644  1.00 66.48           C  
ATOM    370  N   GLN X  54      -8.223 -28.631 -38.051  1.00 64.79           N  
ATOM    371  CA  GLN X  54      -9.180 -27.624 -38.474  1.00 61.77           C  
ATOM    372  C   GLN X  54      -9.977 -27.222 -37.248  1.00 61.50           C  
ATOM    373  O   GLN X  54     -10.541 -26.127 -37.192  1.00 62.30           O  
ATOM    374  CB  GLN X  54     -10.126 -28.195 -39.525  1.00 61.00           C  
ATOM    375  CG  GLN X  54     -11.128 -29.185 -38.971  1.00 62.07           C  
ATOM    376  CD  GLN X  54     -12.237 -29.494 -39.953  1.00 62.45           C  
ATOM    377  OE1 GLN X  54     -13.021 -28.620 -40.327  1.00 60.06           O  
ATOM    378  NE2 GLN X  54     -12.309 -30.744 -40.378  1.00 66.12           N  
ATOM    379  N   ALA X  55     -10.021 -28.132 -36.275  1.00 60.13           N  
ATOM    380  CA  ALA X  55     -10.737 -27.922 -35.023  1.00 58.95           C  
ATOM    381  C   ALA X  55      -9.804 -27.187 -34.078  1.00 59.96           C  
ATOM    382  O   ALA X  55     -10.230 -26.364 -33.266  1.00 59.14           O  
ATOM    383  CB  ALA X  55     -11.140 -29.255 -34.429  1.00 57.68           C  
ATOM    384  N   PHE X  56      -8.520 -27.507 -34.186  1.00 62.47           N  
ATOM    385  CA  PHE X  56      -7.504 -26.881 -33.355  1.00 63.82           C  
ATOM    386  C   PHE X  56      -7.327 -25.506 -33.989  1.00 65.46           C  
ATOM    387  O   PHE X  56      -6.974 -24.531 -33.322  1.00 67.10           O  
ATOM    388  CB  PHE X  56      -6.203 -27.674 -33.431  1.00 61.57           C  
ATOM    389  CG  PHE X  56      -5.172 -27.248 -32.428  1.00 59.55           C  
ATOM    390  CD1 PHE X  56      -5.399 -27.411 -31.073  1.00 57.25           C  
ATOM    391  CD2 PHE X  56      -3.944 -26.748 -32.846  1.00 57.70           C  
ATOM    392  CE1 PHE X  56      -4.422 -27.090 -30.152  1.00 55.83           C  
ATOM    393  CE2 PHE X  56      -2.967 -26.427 -31.935  1.00 55.65           C  
ATOM    394  CZ  PHE X  56      -3.204 -26.602 -30.585  1.00 56.90           C  
ATOM    395  N   LEU X  57      -7.576 -25.454 -35.295  1.00 64.91           N  
ATOM    396  CA  LEU X  57      -7.468 -24.225 -36.061  1.00 65.41           C  
ATOM    397  C   LEU X  57      -8.883 -23.690 -36.204  1.00 65.67           C  
ATOM    398  O   LEU X  57      -9.146 -22.803 -37.009  1.00 64.64           O  
ATOM    399  CB  LEU X  57      -6.866 -24.501 -37.441  1.00 66.98           C  
ATOM    400  CG  LEU X  57      -5.344 -24.665 -37.466  1.00 69.32           C  
ATOM    401  CD1 LEU X  57      -4.882 -25.221 -38.808  1.00 68.58           C  
ATOM    402  CD2 LEU X  57      -4.708 -23.306 -37.180  1.00 71.33           C  
ATOM    403  N   GLU X  58      -9.784 -24.260 -35.408  1.00 67.68           N  
ATOM    404  CA  GLU X  58     -11.198 -23.890 -35.391  1.00 69.95           C  
ATOM    405  C   GLU X  58     -11.457 -22.925 -34.248  1.00 67.20           C  
ATOM    406  O   GLU X  58     -12.044 -21.859 -34.430  1.00 64.79           O  
ATOM    407  CB  GLU X  58     -12.065 -25.146 -35.206  1.00 75.38           C  
ATOM    408  CG  GLU X  58     -13.482 -24.888 -34.703  1.00 83.37           C  
ATOM    409  CD  GLU X  58     -13.521 -24.419 -33.250  1.00 87.68           C  
ATOM    410  OE1 GLU X  58     -13.191 -25.223 -32.350  1.00 91.01           O  
ATOM    411  OE2 GLU X  58     -13.879 -23.245 -33.005  1.00 89.45           O  
ATOM    412  N   GLU X  59     -11.020 -23.327 -33.064  1.00 65.71           N  
ATOM    413  CA  GLU X  59     -11.190 -22.521 -31.875  1.00 67.34           C  
ATOM    414  C   GLU X  59     -10.207 -21.351 -31.943  1.00 67.24           C  
ATOM    415  O   GLU X  59     -10.282 -20.400 -31.155  1.00 68.83           O  
ATOM    416  CB  GLU X  59     -10.960 -23.399 -30.643  1.00 68.45           C  
ATOM    417  CG  GLU X  59     -10.849 -22.667 -29.338  1.00 72.79           C  
ATOM    418  CD  GLU X  59      -9.433 -22.231 -29.066  1.00 77.21           C  
ATOM    419  OE1 GLU X  59      -8.521 -23.078 -29.236  1.00 77.92           O  
ATOM    420  OE2 GLU X  59      -9.233 -21.055 -28.678  1.00 78.99           O  
ATOM    421  N   ALA X  60      -9.302 -21.423 -32.917  1.00 64.56           N  
ATOM    422  CA  ALA X  60      -8.296 -20.389 -33.121  1.00 62.30           C  
ATOM    423  C   ALA X  60      -8.902 -19.219 -33.889  1.00 62.61           C  
ATOM    424  O   ALA X  60      -8.315 -18.143 -33.969  1.00 64.17           O  
ATOM    425  CB  ALA X  60      -7.114 -20.960 -33.887  1.00 60.58           C  
ATOM    426  N   ASN X  61     -10.082 -19.433 -34.459  1.00 62.82           N  
ATOM    427  CA  ASN X  61     -10.751 -18.383 -35.215  1.00 62.46           C  
ATOM    428  C   ASN X  61     -11.743 -17.665 -34.310  1.00 62.66           C  
ATOM    429  O   ASN X  61     -12.054 -16.491 -34.511  1.00 62.79           O  
ATOM    430  CB  ASN X  61     -11.475 -18.976 -36.419  1.00 61.69           C  
ATOM    431  CG  ASN X  61     -10.700 -20.102 -37.059  1.00 61.54           C  
ATOM    432  OD1 ASN X  61     -10.704 -21.226 -36.558  1.00 62.19           O  
ATOM    433  ND2 ASN X  61     -10.016 -19.807 -38.164  1.00 61.17           N  
ATOM    434  N   LEU X  62     -12.239 -18.376 -33.308  1.00 63.12           N  
ATOM    435  CA  LEU X  62     -13.186 -17.780 -32.389  1.00 64.50           C  
ATOM    436  C   LEU X  62     -12.554 -16.525 -31.818  1.00 65.43           C  
ATOM    437  O   LEU X  62     -13.035 -15.420 -32.060  1.00 66.22           O  
ATOM    438  CB  LEU X  62     -13.538 -18.760 -31.265  1.00 65.18           C  
ATOM    439  CG  LEU X  62     -14.560 -19.850 -31.619  1.00 66.14           C  
ATOM    440  CD1 LEU X  62     -14.652 -20.873 -30.492  1.00 64.63           C  
ATOM    441  CD2 LEU X  62     -15.920 -19.205 -31.878  1.00 64.93           C  
ATOM    442  N   MET X  63     -11.463 -16.693 -31.079  1.00 67.48           N  
ATOM    443  CA  MET X  63     -10.786 -15.545 -30.488  1.00 70.50           C  
ATOM    444  C   MET X  63     -10.089 -14.733 -31.571  1.00 68.69           C  
ATOM    445  O   MET X  63      -9.693 -13.579 -31.361  1.00 67.65           O  
ATOM    446  CB  MET X  63      -9.775 -15.992 -29.429  1.00 74.36           C  
ATOM    447  CG  MET X  63      -8.565 -16.746 -29.956  1.00 76.25           C  
ATOM    448  SD  MET X  63      -7.308 -16.892 -28.653  1.00 78.79           S  
ATOM    449  CE  MET X  63      -7.861 -18.344 -27.802  1.00 77.52           C  
ATOM    450  N   LYS X  64      -9.947 -15.357 -32.732  1.00 67.00           N  
ATOM    451  CA  LYS X  64      -9.312 -14.735 -33.885  1.00 66.85           C  
ATOM    452  C   LYS X  64     -10.263 -13.621 -34.315  1.00 64.60           C  
ATOM    453  O   LYS X  64      -9.981 -12.869 -35.246  1.00 64.65           O  
ATOM    454  CB  LYS X  64      -9.171 -15.782 -34.990  1.00 68.59           C  
ATOM    455  CG  LYS X  64      -8.269 -15.456 -36.159  1.00 71.26           C  
ATOM    456  CD  LYS X  64      -7.977 -16.759 -36.912  1.00 75.06           C  
ATOM    457  CE  LYS X  64      -7.106 -16.567 -38.149  1.00 77.42           C  
ATOM    458  NZ  LYS X  64      -7.831 -15.899 -39.269  1.00 79.47           N1+
ATOM    459  N   THR X  65     -11.386 -13.530 -33.604  1.00 62.11           N  
ATOM    460  CA  THR X  65     -12.422 -12.536 -33.863  1.00 58.56           C  
ATOM    461  C   THR X  65     -13.192 -12.092 -32.614  1.00 56.19           C  
ATOM    462  O   THR X  65     -14.162 -11.348 -32.713  1.00 54.62           O  
ATOM    463  CB  THR X  65     -13.430 -13.072 -34.889  1.00 60.04           C  
ATOM    464  OG1 THR X  65     -14.617 -12.274 -34.855  1.00 62.49           O  
ATOM    465  CG2 THR X  65     -13.787 -14.515 -34.587  1.00 59.40           C  
ATOM    466  N   LEU X  66     -12.776 -12.556 -31.441  1.00 55.28           N  
ATOM    467  CA  LEU X  66     -13.448 -12.177 -30.196  1.00 54.14           C  
ATOM    468  C   LEU X  66     -12.759 -10.930 -29.656  1.00 52.37           C  
ATOM    469  O   LEU X  66     -13.324  -9.841 -29.660  1.00 54.50           O  
ATOM    470  CB  LEU X  66     -13.364 -13.306 -29.168  1.00 54.10           C  
ATOM    471  CG  LEU X  66     -14.301 -14.494 -29.401  1.00 53.35           C  
ATOM    472  CD1 LEU X  66     -14.141 -15.489 -28.266  1.00 53.82           C  
ATOM    473  CD2 LEU X  66     -15.746 -14.002 -29.479  1.00 51.62           C  
ATOM    474  N   GLN X  67     -11.537 -11.109 -29.178  1.00 50.48           N  
ATOM    475  CA  GLN X  67     -10.724 -10.024 -28.636  1.00 49.23           C  
ATOM    476  C   GLN X  67     -11.404  -9.001 -27.710  1.00 46.70           C  
ATOM    477  O   GLN X  67     -12.264  -8.227 -28.117  1.00 46.85           O  
ATOM    478  CB  GLN X  67     -10.033  -9.336 -29.811  1.00 49.82           C  
ATOM    479  CG  GLN X  67      -9.640 -10.374 -30.870  1.00 55.56           C  
ATOM    480  CD  GLN X  67      -8.507  -9.939 -31.777  1.00 58.62           C  
ATOM    481  OE1 GLN X  67      -7.457  -9.494 -31.312  1.00 60.20           O  
ATOM    482  NE2 GLN X  67      -8.706 -10.085 -33.084  1.00 61.55           N  
ATOM    483  N   HIS X  68     -10.989  -9.030 -26.447  1.00 43.74           N  
ATOM    484  CA  HIS X  68     -11.486  -8.158 -25.389  1.00 39.33           C  
ATOM    485  C   HIS X  68     -10.424  -8.194 -24.296  1.00 39.85           C  
ATOM    486  O   HIS X  68      -9.628  -9.136 -24.224  1.00 40.18           O  
ATOM    487  CB  HIS X  68     -12.813  -8.672 -24.830  1.00 39.31           C  
ATOM    488  CG  HIS X  68     -13.263  -7.954 -23.594  1.00 38.79           C  
ATOM    489  ND1 HIS X  68     -13.627  -6.626 -23.595  1.00 37.47           N  
ATOM    490  CD2 HIS X  68     -13.410  -8.380 -22.317  1.00 39.36           C  
ATOM    491  CE1 HIS X  68     -13.984  -6.264 -22.377  1.00 35.40           C  
ATOM    492  NE2 HIS X  68     -13.862  -7.310 -21.582  1.00 37.98           N  
ATOM    493  N   ASP X  69     -10.414  -7.180 -23.441  1.00 38.14           N  
ATOM    494  CA  ASP X  69      -9.438  -7.110 -22.363  1.00 38.74           C  
ATOM    495  C   ASP X  69      -9.612  -8.145 -21.255  1.00 36.97           C  
ATOM    496  O   ASP X  69      -8.783  -8.228 -20.350  1.00 37.96           O  
ATOM    497  CB  ASP X  69      -9.429  -5.696 -21.770  1.00 43.68           C  
ATOM    498  CG  ASP X  69     -10.786  -5.001 -21.884  1.00 48.70           C  
ATOM    499  OD1 ASP X  69     -11.302  -4.877 -23.023  1.00 50.83           O  
ATOM    500  OD2 ASP X  69     -11.330  -4.574 -20.837  1.00 51.16           O  
ATOM    501  N   LYS X  70     -10.681  -8.935 -21.326  1.00 33.83           N  
ATOM    502  CA  LYS X  70     -10.929  -9.954 -20.313  1.00 30.01           C  
ATOM    503  C   LYS X  70     -10.892 -11.366 -20.884  1.00 30.19           C  
ATOM    504  O   LYS X  70     -11.350 -12.314 -20.241  1.00 31.99           O  
ATOM    505  CB  LYS X  70     -12.270  -9.717 -19.633  1.00 27.03           C  
ATOM    506  CG  LYS X  70     -12.331  -8.418 -18.876  1.00 29.37           C  
ATOM    507  CD  LYS X  70     -11.030  -8.167 -18.143  1.00 29.17           C  
ATOM    508  CE  LYS X  70     -11.101  -6.912 -17.307  1.00 30.84           C  
ATOM    509  NZ  LYS X  70      -9.773  -6.615 -16.712  1.00 36.71           N1+
ATOM    510  N   LEU X  71     -10.338 -11.501 -22.085  1.00 27.48           N  
ATOM    511  CA  LEU X  71     -10.239 -12.792 -22.742  1.00 25.18           C  
ATOM    512  C   LEU X  71      -8.845 -12.983 -23.290  1.00 26.66           C  
ATOM    513  O   LEU X  71      -8.417 -12.232 -24.161  1.00 28.04           O  
ATOM    514  CB  LEU X  71     -11.218 -12.900 -23.911  1.00 24.00           C  
ATOM    515  CG  LEU X  71     -12.728 -12.739 -23.713  1.00 24.49           C  
ATOM    516  CD1 LEU X  71     -13.058 -11.319 -23.293  1.00 25.64           C  
ATOM    517  CD2 LEU X  71     -13.429 -13.078 -25.019  1.00 21.64           C  
ATOM    518  N   VAL X  72      -8.134 -13.981 -22.772  1.00 28.08           N  
ATOM    519  CA  VAL X  72      -6.782 -14.278 -23.228  1.00 23.71           C  
ATOM    520  C   VAL X  72      -6.850 -14.174 -24.738  1.00 26.26           C  
ATOM    521  O   VAL X  72      -7.327 -15.077 -25.400  1.00 26.11           O  
ATOM    522  CB  VAL X  72      -6.387 -15.700 -22.865  1.00 19.01           C  
ATOM    523  CG1 VAL X  72      -5.139 -16.087 -23.611  1.00 22.11           C  
ATOM    524  CG2 VAL X  72      -6.200 -15.812 -21.358  1.00 15.80           C  
ATOM    525  N   ARG X  73      -6.384 -13.063 -25.284  1.00 32.15           N  
ATOM    526  CA  ARG X  73      -6.426 -12.885 -26.723  1.00 38.03           C  
ATOM    527  C   ARG X  73      -5.314 -13.566 -27.498  1.00 37.04           C  
ATOM    528  O   ARG X  73      -4.185 -13.694 -27.025  1.00 36.27           O  
ATOM    529  CB  ARG X  73      -6.500 -11.391 -27.057  1.00 44.91           C  
ATOM    530  CG  ARG X  73      -7.938 -10.846 -27.012  1.00 51.39           C  
ATOM    531  CD  ARG X  73      -8.026  -9.432 -26.426  1.00 58.27           C  
ATOM    532  NE  ARG X  73      -6.997  -8.527 -26.942  1.00 63.21           N  
ATOM    533  CZ  ARG X  73      -6.713  -8.366 -28.231  1.00 63.55           C  
ATOM    534  NH1 ARG X  73      -5.765  -7.518 -28.602  1.00 65.40           N  
ATOM    535  NH2 ARG X  73      -7.370  -9.058 -29.149  1.00 63.63           N  
ATOM    536  N   LEU X  74      -5.687 -14.008 -28.698  1.00 36.51           N  
ATOM    537  CA  LEU X  74      -4.828 -14.704 -29.648  1.00 34.04           C  
ATOM    538  C   LEU X  74      -3.456 -14.073 -29.775  1.00 34.77           C  
ATOM    539  O   LEU X  74      -2.792 -13.836 -28.778  1.00 37.74           O  
ATOM    540  CB  LEU X  74      -5.531 -14.733 -31.005  1.00 29.84           C  
ATOM    541  CG  LEU X  74      -5.022 -15.591 -32.156  1.00 26.80           C  
ATOM    542  CD1 LEU X  74      -4.913 -17.049 -31.749  1.00 25.48           C  
ATOM    543  CD2 LEU X  74      -5.993 -15.431 -33.317  1.00 27.28           C  
ATOM    544  N   TYR X  75      -3.041 -13.824 -31.013  1.00 36.01           N  
ATOM    545  CA  TYR X  75      -1.748 -13.217 -31.370  1.00 34.53           C  
ATOM    546  C   TYR X  75      -1.428 -13.651 -32.780  1.00 35.70           C  
ATOM    547  O   TYR X  75      -1.507 -12.867 -33.729  1.00 35.95           O  
ATOM    548  CB  TYR X  75      -0.609 -13.699 -30.480  1.00 34.31           C  
ATOM    549  CG  TYR X  75      -0.331 -12.815 -29.288  1.00 37.46           C  
ATOM    550  CD1 TYR X  75       0.772 -13.049 -28.469  1.00 36.53           C  
ATOM    551  CD2 TYR X  75      -1.195 -11.774 -28.953  1.00 36.60           C  
ATOM    552  CE1 TYR X  75       1.001 -12.274 -27.354  1.00 36.93           C  
ATOM    553  CE2 TYR X  75      -0.975 -11.000 -27.839  1.00 35.07           C  
ATOM    554  CZ  TYR X  75       0.121 -11.252 -27.044  1.00 36.07           C  
ATOM    555  OH  TYR X  75       0.339 -10.479 -25.928  1.00 39.03           O  
ATOM    556  N   ALA X  76      -1.064 -14.924 -32.901  1.00 36.67           N  
ATOM    557  CA  ALA X  76      -0.721 -15.513 -34.187  1.00 38.11           C  
ATOM    558  C   ALA X  76      -0.829 -17.036 -34.137  1.00 38.57           C  
ATOM    559  O   ALA X  76      -0.962 -17.629 -33.061  1.00 37.00           O  
ATOM    560  CB  ALA X  76       0.692 -15.102 -34.577  1.00 36.75           C  
ATOM    561  N   VAL X  77      -0.783 -17.664 -35.310  1.00 39.75           N  
ATOM    562  CA  VAL X  77      -0.867 -19.119 -35.394  1.00 38.38           C  
ATOM    563  C   VAL X  77       0.343 -19.624 -36.180  1.00 37.15           C  
ATOM    564  O   VAL X  77       0.987 -18.862 -36.910  1.00 35.32           O  
ATOM    565  CB  VAL X  77      -2.166 -19.576 -36.090  1.00 38.08           C  
ATOM    566  CG1 VAL X  77      -3.329 -18.707 -35.635  1.00 38.47           C  
ATOM    567  CG2 VAL X  77      -2.006 -19.508 -37.592  1.00 41.26           C  
ATOM    568  N   VAL X  78       0.659 -20.901 -35.988  1.00 36.86           N  
ATOM    569  CA  VAL X  78       1.779 -21.562 -36.649  1.00 39.94           C  
ATOM    570  C   VAL X  78       1.228 -22.895 -37.114  1.00 42.72           C  
ATOM    571  O   VAL X  78       1.136 -23.845 -36.338  1.00 41.80           O  
ATOM    572  CB  VAL X  78       2.968 -21.833 -35.674  1.00 37.81           C  
ATOM    573  CG1 VAL X  78       3.996 -22.725 -36.341  1.00 38.54           C  
ATOM    574  CG2 VAL X  78       3.616 -20.528 -35.257  1.00 37.63           C  
ATOM    575  N   THR X  79       0.853 -22.967 -38.384  1.00 47.50           N  
ATOM    576  CA  THR X  79       0.308 -24.205 -38.915  1.00 53.02           C  
ATOM    577  C   THR X  79       0.457 -24.311 -40.437  1.00 56.57           C  
ATOM    578  O   THR X  79      -0.367 -23.806 -41.208  1.00 58.09           O  
ATOM    579  CB  THR X  79      -1.185 -24.353 -38.499  1.00 53.67           C  
ATOM    580  OG1 THR X  79      -1.721 -25.584 -39.008  1.00 52.15           O  
ATOM    581  CG2 THR X  79      -2.001 -23.162 -39.004  1.00 52.60           C  
ATOM    582  N   ARG X  80       1.537 -24.971 -40.846  1.00 60.86           N  
ATOM    583  CA  ARG X  80       1.879 -25.196 -42.251  1.00 62.18           C  
ATOM    584  C   ARG X  80       2.606 -26.532 -42.290  1.00 61.71           C  
ATOM    585  O   ARG X  80       3.227 -26.894 -43.289  1.00 60.18           O  
ATOM    586  CB  ARG X  80       2.808 -24.091 -42.771  1.00 63.49           C  
ATOM    587  CG  ARG X  80       2.129 -23.073 -43.669  1.00 67.56           C  
ATOM    588  CD  ARG X  80       1.620 -23.717 -44.951  1.00 74.23           C  
ATOM    589  NE  ARG X  80       2.714 -24.261 -45.759  1.00 80.73           N  
ATOM    590  CZ  ARG X  80       2.558 -24.902 -46.919  1.00 80.97           C  
ATOM    591  NH1 ARG X  80       3.621 -25.355 -47.576  1.00 80.81           N  
ATOM    592  NH2 ARG X  80       1.346 -25.094 -47.424  1.00 80.86           N  
ATOM    593  N   GLU X  81       2.521 -27.251 -41.175  1.00 61.63           N  
ATOM    594  CA  GLU X  81       3.155 -28.547 -41.035  1.00 63.00           C  
ATOM    595  C   GLU X  81       3.259 -28.888 -39.561  1.00 61.32           C  
ATOM    596  O   GLU X  81       3.884 -28.173 -38.788  1.00 60.09           O  
ATOM    597  CB  GLU X  81       4.545 -28.517 -41.681  1.00 66.91           C  
ATOM    598  CG  GLU X  81       5.421 -29.741 -41.422  1.00 73.09           C  
ATOM    599  CD  GLU X  81       6.161 -29.670 -40.086  1.00 76.24           C  
ATOM    600  OE1 GLU X  81       6.561 -28.557 -39.678  1.00 78.81           O  
ATOM    601  OE2 GLU X  81       6.364 -30.729 -39.454  1.00 77.36           O  
ATOM    602  N   GLU X  82       2.629 -29.986 -39.178  1.00 62.38           N  
ATOM    603  CA  GLU X  82       2.648 -30.431 -37.794  1.00 64.48           C  
ATOM    604  C   GLU X  82       4.017 -30.220 -37.139  1.00 62.56           C  
ATOM    605  O   GLU X  82       5.056 -30.399 -37.770  1.00 59.75           O  
ATOM    606  CB  GLU X  82       2.264 -31.910 -37.732  1.00 67.79           C  
ATOM    607  CG  GLU X  82       0.933 -32.209 -38.396  1.00 70.83           C  
ATOM    608  CD  GLU X  82       0.620 -33.688 -38.422  1.00 72.72           C  
ATOM    609  OE1 GLU X  82      -0.457 -34.054 -38.945  1.00 72.97           O  
ATOM    610  OE2 GLU X  82       1.450 -34.482 -37.921  1.00 73.56           O  
ATOM    611  N   PRO X  83       4.027 -29.813 -35.860  1.00 62.08           N  
ATOM    612  CA  PRO X  83       2.825 -29.566 -35.057  1.00 61.47           C  
ATOM    613  C   PRO X  83       2.092 -28.298 -35.486  1.00 60.27           C  
ATOM    614  O   PRO X  83       2.594 -27.509 -36.289  1.00 59.50           O  
ATOM    615  CB  PRO X  83       3.378 -29.450 -33.645  1.00 62.74           C  
ATOM    616  CG  PRO X  83       4.728 -28.829 -33.877  1.00 62.24           C  
ATOM    617  CD  PRO X  83       5.243 -29.629 -35.050  1.00 62.35           C  
ATOM    618  N   ILE X  84       0.895 -28.117 -34.947  1.00 58.66           N  
ATOM    619  CA  ILE X  84       0.082 -26.952 -35.261  1.00 57.90           C  
ATOM    620  C   ILE X  84       0.135 -26.078 -34.020  1.00 56.23           C  
ATOM    621  O   ILE X  84      -0.029 -26.574 -32.907  1.00 56.55           O  
ATOM    622  CB  ILE X  84      -1.364 -27.357 -35.544  1.00 60.08           C  
ATOM    623  CG1 ILE X  84      -1.382 -28.409 -36.655  1.00 60.79           C  
ATOM    624  CG2 ILE X  84      -2.187 -26.130 -35.922  1.00 58.68           C  
ATOM    625  CD1 ILE X  84      -2.751 -28.952 -36.953  1.00 66.81           C  
ATOM    626  N   TYR X  85       0.361 -24.781 -34.206  1.00 53.42           N  
ATOM    627  CA  TYR X  85       0.447 -23.849 -33.082  1.00 47.31           C  
ATOM    628  C   TYR X  85      -0.599 -22.745 -32.991  1.00 45.39           C  
ATOM    629  O   TYR X  85      -1.196 -22.329 -33.985  1.00 46.61           O  
ATOM    630  CB  TYR X  85       1.815 -23.163 -33.095  1.00 45.46           C  
ATOM    631  CG  TYR X  85       2.991 -24.028 -32.727  1.00 43.80           C  
ATOM    632  CD1 TYR X  85       2.885 -25.410 -32.688  1.00 45.75           C  
ATOM    633  CD2 TYR X  85       4.221 -23.456 -32.417  1.00 43.41           C  
ATOM    634  CE1 TYR X  85       3.979 -26.201 -32.346  1.00 46.89           C  
ATOM    635  CE2 TYR X  85       5.315 -24.234 -32.075  1.00 43.14           C  
ATOM    636  CZ  TYR X  85       5.189 -25.604 -32.042  1.00 44.40           C  
ATOM    637  OH  TYR X  85       6.272 -26.380 -31.718  1.00 40.57           O  
ATOM    638  N   ILE X  86      -0.796 -22.268 -31.768  1.00 42.86           N  
ATOM    639  CA  ILE X  86      -1.737 -21.190 -31.479  1.00 39.51           C  
ATOM    640  C   ILE X  86      -1.002 -20.354 -30.422  1.00 35.03           C  
ATOM    641  O   ILE X  86      -0.978 -20.697 -29.240  1.00 31.70           O  
ATOM    642  CB  ILE X  86      -3.077 -21.691 -30.922  1.00 40.06           C  
ATOM    643  CG1 ILE X  86      -3.668 -22.753 -31.845  1.00 42.77           C  
ATOM    644  CG2 ILE X  86      -4.059 -20.536 -30.854  1.00 41.48           C  
ATOM    645  CD1 ILE X  86      -5.095 -23.141 -31.494  1.00 44.22           C  
ATOM    646  N   ILE X  87      -0.385 -19.268 -30.881  1.00 31.65           N  
ATOM    647  CA  ILE X  87       0.372 -18.364 -30.026  1.00 30.15           C  
ATOM    648  C   ILE X  87      -0.490 -17.264 -29.417  1.00 29.34           C  
ATOM    649  O   ILE X  87      -1.003 -16.398 -30.129  1.00 28.93           O  
ATOM    650  CB  ILE X  87       1.516 -17.695 -30.828  1.00 26.64           C  
ATOM    651  CG1 ILE X  87       1.957 -18.617 -31.976  1.00 22.69           C  
ATOM    652  CG2 ILE X  87       2.672 -17.336 -29.886  1.00 22.61           C  
ATOM    653  CD1 ILE X  87       2.423 -19.995 -31.550  1.00 14.34           C  
ATOM    654  N   THR X  88      -0.619 -17.281 -28.094  1.00 29.00           N  
ATOM    655  CA  THR X  88      -1.421 -16.278 -27.406  1.00 27.33           C  
ATOM    656  C   THR X  88      -0.726 -15.656 -26.194  1.00 25.98           C  
ATOM    657  O   THR X  88       0.391 -16.019 -25.838  1.00 24.82           O  
ATOM    658  CB  THR X  88      -2.747 -16.889 -26.909  1.00 27.38           C  
ATOM    659  OG1 THR X  88      -2.481 -17.749 -25.791  1.00 25.08           O  
ATOM    660  CG2 THR X  88      -3.412 -17.696 -28.016  1.00 24.07           C  
ATOM    661  N   GLU X  89      -1.433 -14.722 -25.567  1.00 25.69           N  
ATOM    662  CA  GLU X  89      -0.976 -14.004 -24.387  1.00 27.09           C  
ATOM    663  C   GLU X  89      -0.473 -14.992 -23.326  1.00 27.89           C  
ATOM    664  O   GLU X  89      -0.909 -16.146 -23.282  1.00 29.53           O  
ATOM    665  CB  GLU X  89      -2.157 -13.231 -23.808  1.00 28.28           C  
ATOM    666  CG  GLU X  89      -1.837 -11.895 -23.183  1.00 36.25           C  
ATOM    667  CD  GLU X  89      -3.070 -11.242 -22.581  1.00 41.02           C  
ATOM    668  OE1 GLU X  89      -4.187 -11.492 -23.096  1.00 42.53           O  
ATOM    669  OE2 GLU X  89      -2.925 -10.469 -21.603  1.00 47.08           O  
ATOM    670  N   TYR X  90       0.448 -14.545 -22.476  1.00 29.08           N  
ATOM    671  CA  TYR X  90       0.983 -15.397 -21.420  1.00 27.96           C  
ATOM    672  C   TYR X  90       0.503 -14.855 -20.080  1.00 28.64           C  
ATOM    673  O   TYR X  90       0.528 -13.657 -19.852  1.00 31.11           O  
ATOM    674  CB  TYR X  90       2.505 -15.424 -21.430  1.00 32.10           C  
ATOM    675  CG  TYR X  90       3.059 -16.162 -20.235  1.00 34.69           C  
ATOM    676  CD1 TYR X  90       2.554 -17.407 -19.871  1.00 34.75           C  
ATOM    677  CD2 TYR X  90       4.047 -15.601 -19.447  1.00 35.72           C  
ATOM    678  CE1 TYR X  90       3.011 -18.061 -18.759  1.00 35.25           C  
ATOM    679  CE2 TYR X  90       4.516 -16.252 -18.328  1.00 38.51           C  
ATOM    680  CZ  TYR X  90       3.994 -17.482 -17.984  1.00 37.23           C  
ATOM    681  OH  TYR X  90       4.457 -18.122 -16.847  1.00 38.14           O  
ATOM    682  N   MET X  91       0.078 -15.742 -19.190  1.00 30.73           N  
ATOM    683  CA  MET X  91      -0.418 -15.345 -17.879  1.00 32.48           C  
ATOM    684  C   MET X  91       0.333 -16.003 -16.714  1.00 35.59           C  
ATOM    685  O   MET X  91      -0.267 -16.723 -15.919  1.00 37.19           O  
ATOM    686  CB  MET X  91      -1.898 -15.696 -17.796  1.00 30.39           C  
ATOM    687  CG  MET X  91      -2.672 -15.413 -19.072  1.00 32.00           C  
ATOM    688  SD  MET X  91      -2.832 -13.659 -19.451  1.00 34.77           S  
ATOM    689  CE  MET X  91      -4.238 -13.205 -18.392  1.00 32.04           C  
ATOM    690  N   ALA X  92       1.634 -15.731 -16.610  1.00 37.61           N  
ATOM    691  CA  ALA X  92       2.487 -16.286 -15.555  1.00 38.42           C  
ATOM    692  C   ALA X  92       1.779 -17.005 -14.409  1.00 40.55           C  
ATOM    693  O   ALA X  92       2.128 -18.149 -14.084  1.00 41.79           O  
ATOM    694  CB  ALA X  92       3.368 -15.209 -14.997  1.00 37.03           C  
ATOM    695  N   LYS X  93       0.793 -16.345 -13.801  1.00 39.87           N  
ATOM    696  CA  LYS X  93       0.045 -16.936 -12.685  1.00 39.73           C  
ATOM    697  C   LYS X  93      -0.643 -18.274 -12.960  1.00 37.26           C  
ATOM    698  O   LYS X  93      -0.694 -19.135 -12.083  1.00 35.35           O  
ATOM    699  CB  LYS X  93      -1.002 -15.950 -12.169  1.00 42.50           C  
ATOM    700  CG  LYS X  93      -0.546 -15.099 -10.998  1.00 44.51           C  
ATOM    701  CD  LYS X  93       0.631 -14.216 -11.365  1.00 49.74           C  
ATOM    702  CE  LYS X  93       0.914 -13.220 -10.250  1.00 53.16           C  
ATOM    703  NZ  LYS X  93       1.065 -13.890  -8.916  1.00 54.36           N1+
ATOM    704  N   GLY X  94      -1.175 -18.438 -14.167  1.00 36.56           N  
ATOM    705  CA  GLY X  94      -1.857 -19.670 -14.523  1.00 36.11           C  
ATOM    706  C   GLY X  94      -3.327 -19.633 -14.134  1.00 38.25           C  
ATOM    707  O   GLY X  94      -3.849 -18.591 -13.731  1.00 43.65           O  
ATOM    708  N   SER X  95      -3.997 -20.776 -14.255  1.00 36.36           N  
ATOM    709  CA  SER X  95      -5.421 -20.913 -13.924  1.00 29.59           C  
ATOM    710  C   SER X  95      -5.768 -20.263 -12.582  1.00 24.25           C  
ATOM    711  O   SER X  95      -4.967 -20.330 -11.640  1.00 21.86           O  
ATOM    712  CB  SER X  95      -5.769 -22.410 -13.877  1.00 33.19           C  
ATOM    713  OG  SER X  95      -7.168 -22.652 -13.788  1.00 35.61           O  
ATOM    714  N   LEU X  96      -6.947 -19.639 -12.497  1.00 20.59           N  
ATOM    715  CA  LEU X  96      -7.397 -18.985 -11.254  1.00 20.15           C  
ATOM    716  C   LEU X  96      -7.615 -20.042 -10.169  1.00 21.26           C  
ATOM    717  O   LEU X  96      -7.460 -19.771  -8.980  1.00 20.62           O  
ATOM    718  CB  LEU X  96      -8.712 -18.247 -11.465  1.00 19.04           C  
ATOM    719  CG  LEU X  96      -9.393 -17.771 -10.174  1.00 20.24           C  
ATOM    720  CD1 LEU X  96      -8.806 -16.431  -9.715  1.00 17.49           C  
ATOM    721  CD2 LEU X  96     -10.890 -17.636 -10.412  1.00 20.35           C  
ATOM    722  N   LEU X  97      -7.991 -21.243 -10.592  1.00 21.81           N  
ATOM    723  CA  LEU X  97      -8.220 -22.332  -9.673  1.00 22.11           C  
ATOM    724  C   LEU X  97      -6.952 -22.645  -8.887  1.00 23.76           C  
ATOM    725  O   LEU X  97      -6.970 -22.661  -7.658  1.00 25.59           O  
ATOM    726  CB  LEU X  97      -8.648 -23.579 -10.430  1.00 21.97           C  
ATOM    727  CG  LEU X  97      -8.734 -24.757  -9.463  1.00 22.72           C  
ATOM    728  CD1 LEU X  97      -9.846 -24.506  -8.418  1.00 20.04           C  
ATOM    729  CD2 LEU X  97      -8.968 -26.019 -10.253  1.00 21.38           C  
ATOM    730  N   ASP X  98      -5.853 -22.897  -9.590  1.00 27.68           N  
ATOM    731  CA  ASP X  98      -4.598 -23.207  -8.912  1.00 34.44           C  
ATOM    732  C   ASP X  98      -4.143 -22.018  -8.074  1.00 36.00           C  
ATOM    733  O   ASP X  98      -3.884 -22.152  -6.878  1.00 37.71           O  
ATOM    734  CB  ASP X  98      -3.498 -23.578  -9.921  1.00 36.50           C  
ATOM    735  CG  ASP X  98      -3.809 -24.867 -10.701  1.00 40.63           C  
ATOM    736  OD1 ASP X  98      -4.195 -25.890 -10.082  1.00 37.89           O  
ATOM    737  OD2 ASP X  98      -3.652 -24.853 -11.946  1.00 42.00           O  
ATOM    738  N   PHE X  99      -4.067 -20.851  -8.704  1.00 37.44           N  
ATOM    739  CA  PHE X  99      -3.644 -19.636  -8.020  1.00 37.78           C  
ATOM    740  C   PHE X  99      -4.197 -19.514  -6.608  1.00 37.46           C  
ATOM    741  O   PHE X  99      -3.437 -19.360  -5.659  1.00 38.11           O  
ATOM    742  CB  PHE X  99      -4.060 -18.408  -8.820  1.00 41.43           C  
ATOM    743  CG  PHE X  99      -3.682 -17.116  -8.167  1.00 46.14           C  
ATOM    744  CD1 PHE X  99      -2.397 -16.601  -8.307  1.00 49.91           C  
ATOM    745  CD2 PHE X  99      -4.583 -16.454  -7.349  1.00 46.72           C  
ATOM    746  CE1 PHE X  99      -2.019 -15.444  -7.641  1.00 50.96           C  
ATOM    747  CE2 PHE X  99      -4.217 -15.300  -6.679  1.00 49.15           C  
ATOM    748  CZ  PHE X  99      -2.933 -14.794  -6.820  1.00 51.63           C  
ATOM    749  N   LEU X 100      -5.519 -19.574  -6.475  1.00 37.47           N  
ATOM    750  CA  LEU X 100      -6.171 -19.467  -5.174  1.00 39.44           C  
ATOM    751  C   LEU X 100      -5.833 -20.607  -4.220  1.00 42.02           C  
ATOM    752  O   LEU X 100      -6.111 -20.525  -3.024  1.00 42.15           O  
ATOM    753  CB  LEU X 100      -7.692 -19.411  -5.341  1.00 40.63           C  
ATOM    754  CG  LEU X 100      -8.369 -18.108  -5.778  1.00 40.53           C  
ATOM    755  CD1 LEU X 100      -8.177 -17.030  -4.717  1.00 43.29           C  
ATOM    756  CD2 LEU X 100      -7.789 -17.662  -7.098  1.00 42.28           C  
ATOM    757  N   LYS X 101      -5.251 -21.676  -4.751  1.00 45.73           N  
ATOM    758  CA  LYS X 101      -4.880 -22.837  -3.942  1.00 46.89           C  
ATOM    759  C   LYS X 101      -3.416 -22.759  -3.540  1.00 50.03           C  
ATOM    760  O   LYS X 101      -2.986 -23.404  -2.586  1.00 50.62           O  
ATOM    761  CB  LYS X 101      -5.116 -24.111  -4.735  1.00 45.93           C  
ATOM    762  CG  LYS X 101      -6.541 -24.266  -5.240  1.00 45.18           C  
ATOM    763  CD  LYS X 101      -6.683 -25.553  -6.028  1.00 43.20           C  
ATOM    764  CE  LYS X 101      -6.263 -26.726  -5.186  1.00 43.30           C  
ATOM    765  NZ  LYS X 101      -6.260 -27.951  -5.999  1.00 44.71           N1+
ATOM    766  N   SER X 102      -2.657 -21.966  -4.288  1.00 53.14           N  
ATOM    767  CA  SER X 102      -1.240 -21.778  -4.035  1.00 55.61           C  
ATOM    768  C   SER X 102      -1.058 -21.004  -2.727  1.00 58.69           C  
ATOM    769  O   SER X 102      -2.017 -20.820  -1.968  1.00 58.09           O  
ATOM    770  CB  SER X 102      -0.613 -21.000  -5.194  1.00 54.76           C  
ATOM    771  OG  SER X 102      -1.231 -19.734  -5.354  1.00 49.82           O  
ATOM    772  N   ASP X 103       0.173 -20.553  -2.477  1.00 61.49           N  
ATOM    773  CA  ASP X 103       0.506 -19.796  -1.270  1.00 60.90           C  
ATOM    774  C   ASP X 103      -0.169 -18.426  -1.222  1.00 58.92           C  
ATOM    775  O   ASP X 103      -1.029 -18.193  -0.370  1.00 58.98           O  
ATOM    776  CB  ASP X 103       2.028 -19.627  -1.152  1.00 64.79           C  
ATOM    777  CG  ASP X 103       2.437 -18.678  -0.022  1.00 67.65           C  
ATOM    778  OD1 ASP X 103       2.279 -17.446  -0.179  1.00 70.56           O  
ATOM    779  OD2 ASP X 103       2.920 -19.163   1.025  1.00 68.66           O  
ATOM    780  N   GLU X 104       0.209 -17.519  -2.121  1.00 55.11           N  
ATOM    781  CA  GLU X 104      -0.402 -16.196  -2.115  1.00 54.90           C  
ATOM    782  C   GLU X 104      -1.889 -16.294  -2.417  1.00 54.41           C  
ATOM    783  O   GLU X 104      -2.669 -15.419  -2.042  1.00 55.43           O  
ATOM    784  CB  GLU X 104       0.277 -15.266  -3.127  1.00 57.95           C  
ATOM    785  CG  GLU X 104       0.206 -15.724  -4.573  1.00 62.79           C  
ATOM    786  CD  GLU X 104       1.576 -15.992  -5.165  1.00 65.78           C  
ATOM    787  OE1 GLU X 104       2.359 -15.030  -5.327  1.00 66.53           O  
ATOM    788  OE2 GLU X 104       1.871 -17.171  -5.465  1.00 69.26           O  
ATOM    789  N   GLY X 105      -2.282 -17.365  -3.096  1.00 52.78           N  
ATOM    790  CA  GLY X 105      -3.684 -17.545  -3.420  1.00 49.08           C  
ATOM    791  C   GLY X 105      -4.551 -17.313  -2.200  1.00 46.25           C  
ATOM    792  O   GLY X 105      -5.250 -16.308  -2.114  1.00 42.98           O  
ATOM    793  N   GLY X 106      -4.501 -18.244  -1.252  1.00 45.80           N  
ATOM    794  CA  GLY X 106      -5.293 -18.108  -0.046  1.00 47.44           C  
ATOM    795  C   GLY X 106      -4.839 -16.892   0.727  1.00 48.79           C  
ATOM    796  O   GLY X 106      -5.508 -16.415   1.644  1.00 48.85           O  
ATOM    797  N   LYS X 107      -3.680 -16.385   0.337  1.00 51.22           N  
ATOM    798  CA  LYS X 107      -3.103 -15.213   0.970  1.00 52.58           C  
ATOM    799  C   LYS X 107      -4.074 -14.032   0.882  1.00 52.64           C  
ATOM    800  O   LYS X 107      -4.408 -13.432   1.901  1.00 54.18           O  
ATOM    801  CB  LYS X 107      -1.780 -14.855   0.284  1.00 53.31           C  
ATOM    802  CG  LYS X 107      -0.949 -13.803   0.998  1.00 54.61           C  
ATOM    803  CD  LYS X 107      -0.186 -14.403   2.161  1.00 54.95           C  
ATOM    804  CE  LYS X 107       0.772 -15.493   1.690  1.00 57.11           C  
ATOM    805  NZ  LYS X 107       1.744 -15.017   0.649  1.00 56.41           N1+
ATOM    806  N   VAL X 108      -4.536 -13.708  -0.328  1.00 51.39           N  
ATOM    807  CA  VAL X 108      -5.465 -12.587  -0.517  1.00 50.18           C  
ATOM    808  C   VAL X 108      -6.800 -12.810   0.176  1.00 48.48           C  
ATOM    809  O   VAL X 108      -7.032 -13.862   0.762  1.00 49.27           O  
ATOM    810  CB  VAL X 108      -5.749 -12.299  -2.017  1.00 50.26           C  
ATOM    811  CG1 VAL X 108      -4.509 -12.602  -2.851  1.00 52.54           C  
ATOM    812  CG2 VAL X 108      -6.959 -13.092  -2.491  1.00 48.12           C  
ATOM    813  N   LEU X 109      -7.670 -11.808   0.098  1.00 48.22           N  
ATOM    814  CA  LEU X 109      -8.987 -11.877   0.716  1.00 48.56           C  
ATOM    815  C   LEU X 109     -10.053 -11.251  -0.172  1.00 48.50           C  
ATOM    816  O   LEU X 109      -9.749 -10.646  -1.195  1.00 47.99           O  
ATOM    817  CB  LEU X 109      -8.978 -11.163   2.068  1.00 50.86           C  
ATOM    818  CG  LEU X 109      -7.882 -11.529   3.076  1.00 54.20           C  
ATOM    819  CD1 LEU X 109      -7.865 -13.044   3.288  1.00 56.13           C  
ATOM    820  CD2 LEU X 109      -6.526 -11.038   2.576  1.00 53.87           C  
ATOM    821  N   LEU X 110     -11.309 -11.393   0.234  1.00 50.33           N  
ATOM    822  CA  LEU X 110     -12.438 -10.849  -0.521  1.00 51.88           C  
ATOM    823  C   LEU X 110     -12.124  -9.691  -1.465  1.00 52.27           C  
ATOM    824  O   LEU X 110     -12.229  -9.834  -2.683  1.00 53.19           O  
ATOM    825  CB  LEU X 110     -13.553 -10.434   0.432  1.00 52.50           C  
ATOM    826  CG  LEU X 110     -14.382 -11.605   0.959  1.00 54.83           C  
ATOM    827  CD1 LEU X 110     -15.226 -12.167  -0.169  1.00 54.33           C  
ATOM    828  CD2 LEU X 110     -13.459 -12.680   1.545  1.00 55.45           C  
ATOM    829  N   PRO X 111     -11.720  -8.533  -0.923  1.00 52.00           N  
ATOM    830  CA  PRO X 111     -11.422  -7.415  -1.825  1.00 51.39           C  
ATOM    831  C   PRO X 111     -10.946  -7.839  -3.224  1.00 49.74           C  
ATOM    832  O   PRO X 111     -11.552  -7.469  -4.223  1.00 49.17           O  
ATOM    833  CB  PRO X 111     -10.376  -6.593  -1.044  1.00 52.34           C  
ATOM    834  CG  PRO X 111      -9.834  -7.568  -0.005  1.00 54.11           C  
ATOM    835  CD  PRO X 111     -11.074  -8.332   0.384  1.00 53.56           C  
ATOM    836  N   LYS X 112      -9.877  -8.624  -3.295  1.00 48.35           N  
ATOM    837  CA  LYS X 112      -9.350  -9.079  -4.575  1.00 46.96           C  
ATOM    838  C   LYS X 112     -10.254 -10.165  -5.173  1.00 45.52           C  
ATOM    839  O   LYS X 112     -10.463 -10.213  -6.393  1.00 46.14           O  
ATOM    840  CB  LYS X 112      -7.922  -9.600  -4.381  1.00 49.39           C  
ATOM    841  CG  LYS X 112      -7.231 -10.100  -5.633  1.00 52.83           C  
ATOM    842  CD  LYS X 112      -7.182  -9.036  -6.715  1.00 56.72           C  
ATOM    843  CE  LYS X 112      -6.358  -9.508  -7.914  1.00 58.46           C  
ATOM    844  NZ  LYS X 112      -6.578  -8.667  -9.132  1.00 59.21           N1+
ATOM    845  N   LEU X 113     -10.790 -11.028  -4.312  1.00 41.10           N  
ATOM    846  CA  LEU X 113     -11.675 -12.110  -4.736  1.00 38.31           C  
ATOM    847  C   LEU X 113     -12.905 -11.510  -5.410  1.00 39.24           C  
ATOM    848  O   LEU X 113     -13.259 -11.850  -6.540  1.00 39.65           O  
ATOM    849  CB  LEU X 113     -12.104 -12.930  -3.526  1.00 35.87           C  
ATOM    850  CG  LEU X 113     -11.042 -13.858  -2.943  1.00 36.93           C  
ATOM    851  CD1 LEU X 113     -11.518 -14.404  -1.611  1.00 38.47           C  
ATOM    852  CD2 LEU X 113     -10.769 -14.988  -3.918  1.00 34.59           C  
ATOM    853  N   ILE X 114     -13.569 -10.619  -4.691  1.00 40.22           N  
ATOM    854  CA  ILE X 114     -14.758  -9.952  -5.201  1.00 40.33           C  
ATOM    855  C   ILE X 114     -14.383  -9.256  -6.512  1.00 38.67           C  
ATOM    856  O   ILE X 114     -15.189  -9.167  -7.434  1.00 37.07           O  
ATOM    857  CB  ILE X 114     -15.236  -8.912  -4.188  1.00 43.19           C  
ATOM    858  CG1 ILE X 114     -14.033  -8.070  -3.738  1.00 48.58           C  
ATOM    859  CG2 ILE X 114     -15.871  -9.603  -2.992  1.00 41.74           C  
ATOM    860  CD1 ILE X 114     -14.216  -7.361  -2.404  1.00 53.24           C  
ATOM    861  N   ASP X 115     -13.142  -8.776  -6.578  1.00 37.64           N  
ATOM    862  CA  ASP X 115     -12.615  -8.084  -7.750  1.00 36.65           C  
ATOM    863  C   ASP X 115     -12.487  -9.020  -8.948  1.00 36.40           C  
ATOM    864  O   ASP X 115     -12.478  -8.575 -10.095  1.00 35.75           O  
ATOM    865  CB  ASP X 115     -11.248  -7.477  -7.412  1.00 37.60           C  
ATOM    866  CG  ASP X 115     -10.640  -6.709  -8.577  1.00 43.25           C  
ATOM    867  OD1 ASP X 115     -11.375  -5.930  -9.231  1.00 44.46           O  
ATOM    868  OD2 ASP X 115      -9.423  -6.872  -8.835  1.00 46.19           O  
ATOM    869  N   PHE X 116     -12.390 -10.318  -8.679  1.00 36.95           N  
ATOM    870  CA  PHE X 116     -12.260 -11.314  -9.740  1.00 34.15           C  
ATOM    871  C   PHE X 116     -13.580 -11.630 -10.423  1.00 34.66           C  
ATOM    872  O   PHE X 116     -13.732 -11.403 -11.622  1.00 36.41           O  
ATOM    873  CB  PHE X 116     -11.663 -12.598  -9.188  1.00 31.73           C  
ATOM    874  CG  PHE X 116     -10.221 -12.468  -8.785  1.00 32.44           C  
ATOM    875  CD1 PHE X 116      -9.337 -11.756  -9.571  1.00 31.60           C  
ATOM    876  CD2 PHE X 116      -9.730 -13.130  -7.663  1.00 31.41           C  
ATOM    877  CE1 PHE X 116      -7.991 -11.704  -9.251  1.00 30.41           C  
ATOM    878  CE2 PHE X 116      -8.388 -13.081  -7.339  1.00 28.28           C  
ATOM    879  CZ  PHE X 116      -7.517 -12.373  -8.136  1.00 29.44           C  
ATOM    880  N   SER X 117     -14.537 -12.165  -9.674  1.00 33.91           N  
ATOM    881  CA  SER X 117     -15.816 -12.483 -10.278  1.00 34.29           C  
ATOM    882  C   SER X 117     -16.246 -11.287 -11.131  1.00 33.77           C  
ATOM    883  O   SER X 117     -16.888 -11.457 -12.167  1.00 36.36           O  
ATOM    884  CB  SER X 117     -16.854 -12.795  -9.201  1.00 35.29           C  
ATOM    885  OG  SER X 117     -17.041 -11.697  -8.324  1.00 45.79           O  
ATOM    886  N   ALA X 118     -15.869 -10.083 -10.702  1.00 32.23           N  
ATOM    887  CA  ALA X 118     -16.209  -8.858 -11.423  1.00 29.83           C  
ATOM    888  C   ALA X 118     -15.650  -8.883 -12.846  1.00 28.17           C  
ATOM    889  O   ALA X 118     -16.382  -8.626 -13.798  1.00 30.62           O  
ATOM    890  CB  ALA X 118     -15.664  -7.657 -10.678  1.00 32.69           C  
ATOM    891  N   GLN X 119     -14.356  -9.183 -12.980  1.00 23.68           N  
ATOM    892  CA  GLN X 119     -13.698  -9.244 -14.288  1.00 22.35           C  
ATOM    893  C   GLN X 119     -14.257 -10.401 -15.127  1.00 23.28           C  
ATOM    894  O   GLN X 119     -14.454 -10.255 -16.341  1.00 23.99           O  
ATOM    895  CB  GLN X 119     -12.176  -9.402 -14.125  1.00 20.02           C  
ATOM    896  CG  GLN X 119     -11.503  -8.237 -13.399  1.00 18.82           C  
ATOM    897  CD  GLN X 119      -9.999  -8.418 -13.218  1.00 16.90           C  
ATOM    898  OE1 GLN X 119      -9.223  -8.302 -14.170  1.00 14.96           O  
ATOM    899  NE2 GLN X 119      -9.584  -8.702 -11.982  1.00 18.76           N  
ATOM    900  N   ILE X 120     -14.501 -11.553 -14.499  1.00 23.04           N  
ATOM    901  CA  ILE X 120     -15.044 -12.676 -15.254  1.00 20.90           C  
ATOM    902  C   ILE X 120     -16.391 -12.152 -15.761  1.00 20.93           C  
ATOM    903  O   ILE X 120     -16.692 -12.210 -16.957  1.00 19.53           O  
ATOM    904  CB  ILE X 120     -15.317 -13.928 -14.382  1.00 20.24           C  
ATOM    905  CG1 ILE X 120     -14.084 -14.276 -13.552  1.00 17.15           C  
ATOM    906  CG2 ILE X 120     -15.697 -15.111 -15.286  1.00 18.71           C  
ATOM    907  CD1 ILE X 120     -12.852 -14.403 -14.375  1.00 21.60           C  
ATOM    908  N   ALA X 121     -17.181 -11.618 -14.831  1.00 19.21           N  
ATOM    909  CA  ALA X 121     -18.497 -11.070 -15.144  1.00 20.49           C  
ATOM    910  C   ALA X 121     -18.431 -10.035 -16.249  1.00 21.89           C  
ATOM    911  O   ALA X 121     -19.351  -9.929 -17.057  1.00 22.16           O  
ATOM    912  CB  ALA X 121     -19.104 -10.448 -13.909  1.00 19.04           C  
ATOM    913  N   GLU X 122     -17.341  -9.276 -16.282  1.00 25.60           N  
ATOM    914  CA  GLU X 122     -17.160  -8.242 -17.290  1.00 28.16           C  
ATOM    915  C   GLU X 122     -16.931  -8.827 -18.676  1.00 29.35           C  
ATOM    916  O   GLU X 122     -17.704  -8.560 -19.602  1.00 30.77           O  
ATOM    917  CB  GLU X 122     -15.986  -7.343 -16.921  1.00 30.66           C  
ATOM    918  CG  GLU X 122     -15.877  -6.129 -17.811  1.00 36.57           C  
ATOM    919  CD  GLU X 122     -14.573  -5.386 -17.618  1.00 35.52           C  
ATOM    920  OE1 GLU X 122     -14.245  -5.080 -16.454  1.00 35.83           O  
ATOM    921  OE2 GLU X 122     -13.887  -5.107 -18.628  1.00 34.60           O  
ATOM    922  N   GLY X 123     -15.864  -9.613 -18.818  1.00 30.05           N  
ATOM    923  CA  GLY X 123     -15.554 -10.227 -20.100  1.00 29.76           C  
ATOM    924  C   GLY X 123     -16.670 -11.162 -20.500  1.00 32.10           C  
ATOM    925  O   GLY X 123     -16.910 -11.417 -21.681  1.00 33.13           O  
ATOM    926  N   MET X 124     -17.371 -11.678 -19.496  1.00 32.84           N  
ATOM    927  CA  MET X 124     -18.476 -12.586 -19.753  1.00 30.28           C  
ATOM    928  C   MET X 124     -19.608 -11.761 -20.367  1.00 29.50           C  
ATOM    929  O   MET X 124     -20.254 -12.187 -21.318  1.00 30.33           O  
ATOM    930  CB  MET X 124     -18.904 -13.257 -18.444  1.00 28.83           C  
ATOM    931  CG  MET X 124     -19.347 -14.709 -18.591  1.00 28.50           C  
ATOM    932  SD  MET X 124     -18.374 -15.659 -19.770  1.00 32.67           S  
ATOM    933  CE  MET X 124     -19.649 -16.158 -20.896  1.00 30.66           C  
ATOM    934  N   ALA X 125     -19.823 -10.560 -19.836  1.00 28.40           N  
ATOM    935  CA  ALA X 125     -20.871  -9.681 -20.337  1.00 26.32           C  
ATOM    936  C   ALA X 125     -20.574  -9.351 -21.788  1.00 26.38           C  
ATOM    937  O   ALA X 125     -21.478  -9.078 -22.586  1.00 24.55           O  
ATOM    938  CB  ALA X 125     -20.919  -8.416 -19.516  1.00 24.42           C  
ATOM    939  N   TYR X 126     -19.289  -9.378 -22.115  1.00 27.68           N  
ATOM    940  CA  TYR X 126     -18.829  -9.092 -23.464  1.00 28.45           C  
ATOM    941  C   TYR X 126     -19.439 -10.110 -24.438  1.00 29.95           C  
ATOM    942  O   TYR X 126     -20.267  -9.758 -25.278  1.00 29.27           O  
ATOM    943  CB  TYR X 126     -17.295  -9.162 -23.517  1.00 26.91           C  
ATOM    944  CG  TYR X 126     -16.739  -9.170 -24.926  1.00 23.23           C  
ATOM    945  CD1 TYR X 126     -16.980  -8.121 -25.780  1.00 23.59           C  
ATOM    946  CD2 TYR X 126     -16.038 -10.259 -25.416  1.00 23.22           C  
ATOM    947  CE1 TYR X 126     -16.553  -8.151 -27.085  1.00 23.71           C  
ATOM    948  CE2 TYR X 126     -15.600 -10.295 -26.723  1.00 22.68           C  
ATOM    949  CZ  TYR X 126     -15.867  -9.232 -27.556  1.00 21.81           C  
ATOM    950  OH  TYR X 126     -15.483  -9.252 -28.875  1.00 18.70           O  
ATOM    951  N   ILE X 127     -19.022 -11.370 -24.297  1.00 31.28           N  
ATOM    952  CA  ILE X 127     -19.473 -12.495 -25.124  1.00 31.64           C  
ATOM    953  C   ILE X 127     -20.994 -12.583 -25.204  1.00 34.48           C  
ATOM    954  O   ILE X 127     -21.560 -13.046 -26.199  1.00 32.73           O  
ATOM    955  CB  ILE X 127     -18.897 -13.820 -24.564  1.00 30.44           C  
ATOM    956  CG1 ILE X 127     -17.369 -13.724 -24.535  1.00 28.15           C  
ATOM    957  CG2 ILE X 127     -19.349 -14.998 -25.404  1.00 26.87           C  
ATOM    958  CD1 ILE X 127     -16.688 -14.904 -23.929  1.00 29.80           C  
ATOM    959  N   GLU X 128     -21.648 -12.134 -24.141  1.00 38.45           N  
ATOM    960  CA  GLU X 128     -23.100 -12.144 -24.075  1.00 41.78           C  
ATOM    961  C   GLU X 128     -23.605 -11.223 -25.199  1.00 40.50           C  
ATOM    962  O   GLU X 128     -24.632 -11.499 -25.820  1.00 37.45           O  
ATOM    963  CB  GLU X 128     -23.526 -11.632 -22.697  1.00 47.51           C  
ATOM    964  CG  GLU X 128     -25.021 -11.526 -22.442  1.00 55.53           C  
ATOM    965  CD  GLU X 128     -25.313 -11.058 -21.013  1.00 58.68           C  
ATOM    966  OE1 GLU X 128     -24.870  -9.939 -20.649  1.00 58.05           O  
ATOM    967  OE2 GLU X 128     -25.978 -11.808 -20.255  1.00 60.45           O  
ATOM    968  N   ARG X 129     -22.858 -10.142 -25.455  1.00 40.44           N  
ATOM    969  CA  ARG X 129     -23.188  -9.159 -26.494  1.00 38.36           C  
ATOM    970  C   ARG X 129     -22.847  -9.745 -27.845  1.00 39.07           C  
ATOM    971  O   ARG X 129     -23.672  -9.756 -28.757  1.00 44.87           O  
ATOM    972  CB  ARG X 129     -22.364  -7.875 -26.353  1.00 33.83           C  
ATOM    973  CG  ARG X 129     -22.435  -7.176 -25.007  1.00 32.04           C  
ATOM    974  CD  ARG X 129     -21.600  -5.893 -25.018  1.00 23.74           C  
ATOM    975  NE  ARG X 129     -21.029  -5.626 -23.697  1.00 22.87           N  
ATOM    976  CZ  ARG X 129     -19.727  -5.445 -23.463  1.00 21.59           C  
ATOM    977  NH1 ARG X 129     -19.292  -5.215 -22.225  1.00 21.16           N  
ATOM    978  NH2 ARG X 129     -18.857  -5.488 -24.465  1.00 15.25           N  
ATOM    979  N   LYS X 130     -21.607 -10.201 -27.975  1.00 37.36           N  
ATOM    980  CA  LYS X 130     -21.143 -10.790 -29.222  1.00 35.72           C  
ATOM    981  C   LYS X 130     -22.017 -11.984 -29.578  1.00 36.99           C  
ATOM    982  O   LYS X 130     -21.847 -12.602 -30.630  1.00 35.75           O  
ATOM    983  CB  LYS X 130     -19.689 -11.227 -29.082  1.00 33.19           C  
ATOM    984  CG  LYS X 130     -18.690 -10.179 -29.494  1.00 26.51           C  
ATOM    985  CD  LYS X 130     -18.780  -9.943 -30.985  1.00 27.92           C  
ATOM    986  CE  LYS X 130     -17.586  -9.148 -31.490  1.00 33.03           C  
ATOM    987  NZ  LYS X 130     -16.287  -9.831 -31.206  1.00 36.40           N1+
ATOM    988  N   ASN X 131     -22.954 -12.291 -28.683  1.00 38.88           N  
ATOM    989  CA  ASN X 131     -23.881 -13.403 -28.861  1.00 41.26           C  
ATOM    990  C   ASN X 131     -23.173 -14.751 -28.979  1.00 40.85           C  
ATOM    991  O   ASN X 131     -23.273 -15.461 -29.984  1.00 38.98           O  
ATOM    992  CB  ASN X 131     -24.785 -13.136 -30.066  1.00 42.82           C  
ATOM    993  CG  ASN X 131     -25.655 -11.906 -29.860  1.00 47.23           C  
ATOM    994  OD1 ASN X 131     -26.116 -11.647 -28.741  1.00 47.53           O  
ATOM    995  ND2 ASN X 131     -25.887 -11.144 -30.931  1.00 47.90           N  
ATOM    996  N   TYR X 132     -22.444 -15.083 -27.922  1.00 39.91           N  
ATOM    997  CA  TYR X 132     -21.705 -16.327 -27.854  1.00 37.86           C  
ATOM    998  C   TYR X 132     -21.954 -17.018 -26.535  1.00 37.04           C  
ATOM    999  O   TYR X 132     -22.693 -16.533 -25.675  1.00 40.04           O  
ATOM   1000  CB  TYR X 132     -20.207 -16.084 -28.013  1.00 38.47           C  
ATOM   1001  CG  TYR X 132     -19.778 -15.930 -29.443  1.00 42.11           C  
ATOM   1002  CD1 TYR X 132     -19.905 -14.717 -30.104  1.00 44.26           C  
ATOM   1003  CD2 TYR X 132     -19.284 -17.017 -30.152  1.00 44.94           C  
ATOM   1004  CE1 TYR X 132     -19.554 -14.590 -31.433  1.00 47.08           C  
ATOM   1005  CE2 TYR X 132     -18.934 -16.903 -31.482  1.00 48.48           C  
ATOM   1006  CZ  TYR X 132     -19.072 -15.687 -32.117  1.00 49.23           C  
ATOM   1007  OH  TYR X 132     -18.740 -15.577 -33.446  1.00 52.40           O  
ATOM   1008  N   ILE X 133     -21.324 -18.167 -26.389  1.00 34.57           N  
ATOM   1009  CA  ILE X 133     -21.448 -18.959 -25.183  1.00 35.30           C  
ATOM   1010  C   ILE X 133     -20.072 -19.556 -24.925  1.00 33.66           C  
ATOM   1011  O   ILE X 133     -19.384 -19.941 -25.876  1.00 34.87           O  
ATOM   1012  CB  ILE X 133     -22.443 -20.098 -25.394  1.00 36.33           C  
ATOM   1013  CG1 ILE X 133     -21.816 -21.162 -26.311  1.00 34.55           C  
ATOM   1014  CG2 ILE X 133     -23.731 -19.538 -26.001  1.00 35.98           C  
ATOM   1015  CD1 ILE X 133     -22.673 -22.378 -26.532  1.00 31.94           C  
ATOM   1016  N   HIS X 134     -19.646 -19.627 -23.667  1.00 28.66           N  
ATOM   1017  CA  HIS X 134     -18.340 -20.203 -23.435  1.00 27.64           C  
ATOM   1018  C   HIS X 134     -18.492 -21.722 -23.426  1.00 27.11           C  
ATOM   1019  O   HIS X 134     -17.832 -22.434 -24.189  1.00 26.17           O  
ATOM   1020  CB  HIS X 134     -17.746 -19.724 -22.124  1.00 26.72           C  
ATOM   1021  CG  HIS X 134     -16.325 -20.143 -21.933  1.00 29.60           C  
ATOM   1022  ND1 HIS X 134     -15.933 -21.462 -21.943  1.00 33.14           N  
ATOM   1023  CD2 HIS X 134     -15.195 -19.417 -21.751  1.00 34.00           C  
ATOM   1024  CE1 HIS X 134     -14.621 -21.535 -21.779  1.00 34.40           C  
ATOM   1025  NE2 HIS X 134     -14.149 -20.307 -21.659  1.00 35.75           N  
ATOM   1026  N   ARG X 135     -19.385 -22.201 -22.568  1.00 28.31           N  
ATOM   1027  CA  ARG X 135     -19.673 -23.624 -22.415  1.00 28.78           C  
ATOM   1028  C   ARG X 135     -18.851 -24.268 -21.306  1.00 26.05           C  
ATOM   1029  O   ARG X 135     -19.268 -25.261 -20.725  1.00 22.75           O  
ATOM   1030  CB  ARG X 135     -19.421 -24.375 -23.712  1.00 34.25           C  
ATOM   1031  CG  ARG X 135     -20.302 -25.593 -23.854  1.00 40.80           C  
ATOM   1032  CD  ARG X 135     -21.636 -25.183 -24.429  1.00 44.23           C  
ATOM   1033  NE  ARG X 135     -21.497 -24.886 -25.851  1.00 48.95           N  
ATOM   1034  CZ  ARG X 135     -21.616 -25.791 -26.819  1.00 50.65           C  
ATOM   1035  NH1 ARG X 135     -21.461 -25.432 -28.084  1.00 50.46           N  
ATOM   1036  NH2 ARG X 135     -21.923 -27.050 -26.528  1.00 52.21           N  
ATOM   1037  N   ASP X 136     -17.680 -23.711 -21.030  1.00 26.01           N  
ATOM   1038  CA  ASP X 136     -16.804 -24.241 -19.983  1.00 25.73           C  
ATOM   1039  C   ASP X 136     -16.280 -23.091 -19.174  1.00 22.47           C  
ATOM   1040  O   ASP X 136     -15.166 -22.698 -19.157  1.00 23.43           O  
ATOM   1041  CB  ASP X 136     -15.623 -24.980 -20.598  1.00 31.86           C  
ATOM   1042  CG  ASP X 136     -15.475 -24.713 -22.081  1.00 40.49           C  
ATOM   1043  OD1 ASP X 136     -14.647 -25.401 -22.721  1.00 44.49           O  
ATOM   1044  OD2 ASP X 136     -16.174 -23.814 -22.604  1.00 47.19           O  
ATOM   1045  N   LEU X 137     -17.132 -22.463 -18.491  1.00 19.98           N  
ATOM   1046  CA  LEU X 137     -16.699 -21.355 -17.713  1.00 18.06           C  
ATOM   1047  C   LEU X 137     -16.493 -21.756 -16.274  1.00 16.44           C  
ATOM   1048  O   LEU X 137     -17.447 -21.796 -15.500  1.00 19.19           O  
ATOM   1049  CB  LEU X 137     -17.791 -20.290 -17.795  1.00 20.21           C  
ATOM   1050  CG  LEU X 137     -17.556 -18.862 -17.286  1.00 21.74           C  
ATOM   1051  CD1 LEU X 137     -18.918 -18.217 -17.017  1.00 20.17           C  
ATOM   1052  CD2 LEU X 137     -16.742 -18.856 -16.002  1.00 27.00           C  
ATOM   1053  N   ARG X 138     -15.258 -22.070 -15.915  1.00 15.72           N  
ATOM   1054  CA  ARG X 138     -14.955 -22.454 -14.548  1.00 16.89           C  
ATOM   1055  C   ARG X 138     -13.547 -21.987 -14.235  1.00 14.64           C  
ATOM   1056  O   ARG X 138     -12.741 -21.837 -15.143  1.00 10.23           O  
ATOM   1057  CB  ARG X 138     -15.161 -23.978 -14.293  1.00 20.40           C  
ATOM   1058  CG  ARG X 138     -14.946 -24.972 -15.448  1.00 20.77           C  
ATOM   1059  CD  ARG X 138     -13.512 -24.993 -15.848  1.00 25.65           C  
ATOM   1060  NE  ARG X 138     -13.079 -26.239 -16.476  1.00 33.78           N  
ATOM   1061  CZ  ARG X 138     -13.045 -27.431 -15.883  1.00 35.99           C  
ATOM   1062  NH1 ARG X 138     -12.598 -28.482 -16.558  1.00 38.69           N  
ATOM   1063  NH2 ARG X 138     -13.471 -27.587 -14.636  1.00 37.04           N  
ATOM   1064  N   ALA X 139     -13.288 -21.713 -12.955  1.00 16.52           N  
ATOM   1065  CA  ALA X 139     -11.991 -21.241 -12.453  1.00 17.59           C  
ATOM   1066  C   ALA X 139     -10.749 -21.813 -13.138  1.00 20.62           C  
ATOM   1067  O   ALA X 139      -9.709 -21.162 -13.181  1.00 20.86           O  
ATOM   1068  CB  ALA X 139     -11.896 -21.484 -10.944  1.00 17.42           C  
ATOM   1069  N   ALA X 140     -10.853 -23.030 -13.661  1.00 24.12           N  
ATOM   1070  CA  ALA X 140      -9.740 -23.682 -14.341  1.00 21.80           C  
ATOM   1071  C   ALA X 140      -9.482 -23.030 -15.697  1.00 21.12           C  
ATOM   1072  O   ALA X 140      -8.353 -22.980 -16.163  1.00 23.59           O  
ATOM   1073  CB  ALA X 140     -10.058 -25.148 -14.537  1.00 22.51           C  
ATOM   1074  N   ASN X 141     -10.544 -22.541 -16.322  1.00 19.60           N  
ATOM   1075  CA  ASN X 141     -10.462 -21.900 -17.613  1.00 19.81           C  
ATOM   1076  C   ASN X 141     -10.139 -20.426 -17.521  1.00 22.66           C  
ATOM   1077  O   ASN X 141     -10.165 -19.728 -18.528  1.00 26.56           O  
ATOM   1078  CB  ASN X 141     -11.778 -22.069 -18.357  1.00 23.58           C  
ATOM   1079  CG  ASN X 141     -11.902 -23.422 -19.007  1.00 25.80           C  
ATOM   1080  OD1 ASN X 141     -11.796 -24.453 -18.351  1.00 26.97           O  
ATOM   1081  ND2 ASN X 141     -12.132 -23.427 -20.315  1.00 32.09           N  
ATOM   1082  N   VAL X 142      -9.850 -19.929 -16.327  1.00 23.80           N  
ATOM   1083  CA  VAL X 142      -9.530 -18.506 -16.194  1.00 23.07           C  
ATOM   1084  C   VAL X 142      -8.071 -18.375 -15.744  1.00 21.52           C  
ATOM   1085  O   VAL X 142      -7.663 -18.880 -14.688  1.00 21.35           O  
ATOM   1086  CB  VAL X 142     -10.537 -17.778 -15.207  1.00 21.99           C  
ATOM   1087  CG1 VAL X 142     -10.355 -18.269 -13.790  1.00 26.87           C  
ATOM   1088  CG2 VAL X 142     -10.348 -16.286 -15.265  1.00 21.75           C  
ATOM   1089  N   LEU X 143      -7.273 -17.726 -16.576  1.00 19.72           N  
ATOM   1090  CA  LEU X 143      -5.862 -17.538 -16.264  1.00 20.88           C  
ATOM   1091  C   LEU X 143      -5.655 -16.184 -15.593  1.00 23.41           C  
ATOM   1092  O   LEU X 143      -6.422 -15.249 -15.814  1.00 27.70           O  
ATOM   1093  CB  LEU X 143      -5.029 -17.639 -17.547  1.00 17.82           C  
ATOM   1094  CG  LEU X 143      -5.319 -18.903 -18.365  1.00 15.87           C  
ATOM   1095  CD1 LEU X 143      -4.716 -18.801 -19.756  1.00 15.90           C  
ATOM   1096  CD2 LEU X 143      -4.782 -20.097 -17.631  1.00 12.65           C  
ATOM   1097  N   VAL X 144      -4.621 -16.091 -14.766  1.00 24.68           N  
ATOM   1098  CA  VAL X 144      -4.296 -14.861 -14.049  1.00 25.01           C  
ATOM   1099  C   VAL X 144      -3.066 -14.169 -14.639  1.00 27.93           C  
ATOM   1100  O   VAL X 144      -2.044 -14.810 -14.905  1.00 25.91           O  
ATOM   1101  CB  VAL X 144      -4.041 -15.154 -12.565  1.00 21.79           C  
ATOM   1102  CG1 VAL X 144      -3.696 -13.871 -11.835  1.00 24.31           C  
ATOM   1103  CG2 VAL X 144      -5.262 -15.811 -11.963  1.00 18.88           C  
ATOM   1104  N   SER X 145      -3.175 -12.856 -14.834  1.00 33.45           N  
ATOM   1105  CA  SER X 145      -2.087 -12.059 -15.396  1.00 38.78           C  
ATOM   1106  C   SER X 145      -0.964 -11.911 -14.393  1.00 42.41           C  
ATOM   1107  O   SER X 145      -1.199 -11.866 -13.184  1.00 42.67           O  
ATOM   1108  CB  SER X 145      -2.576 -10.663 -15.796  1.00 36.31           C  
ATOM   1109  OG  SER X 145      -2.590  -9.797 -14.676  1.00 35.98           O  
ATOM   1110  N   GLU X 146       0.257 -11.830 -14.908  1.00 47.27           N  
ATOM   1111  CA  GLU X 146       1.434 -11.684 -14.069  1.00 50.82           C  
ATOM   1112  C   GLU X 146       1.246 -10.549 -13.065  1.00 49.15           C  
ATOM   1113  O   GLU X 146       2.081 -10.354 -12.191  1.00 49.43           O  
ATOM   1114  CB  GLU X 146       2.666 -11.431 -14.949  1.00 57.33           C  
ATOM   1115  CG  GLU X 146       3.002 -12.603 -15.898  1.00 65.82           C  
ATOM   1116  CD  GLU X 146       4.254 -12.360 -16.756  1.00 69.99           C  
ATOM   1117  OE1 GLU X 146       4.131 -11.764 -17.855  1.00 71.10           O  
ATOM   1118  OE2 GLU X 146       5.365 -12.762 -16.326  1.00 72.19           O  
ATOM   1119  N   SER X 147       0.145  -9.810 -13.188  1.00 47.27           N  
ATOM   1120  CA  SER X 147      -0.130  -8.702 -12.279  1.00 48.16           C  
ATOM   1121  C   SER X 147      -1.457  -8.875 -11.546  1.00 49.85           C  
ATOM   1122  O   SER X 147      -1.998  -7.912 -10.987  1.00 48.73           O  
ATOM   1123  CB  SER X 147      -0.156  -7.371 -13.032  1.00 49.86           C  
ATOM   1124  OG  SER X 147      -1.453  -7.073 -13.525  1.00 43.46           O  
ATOM   1125  N   LEU X 148      -1.981 -10.101 -11.570  1.00 50.09           N  
ATOM   1126  CA  LEU X 148      -3.240 -10.444 -10.913  1.00 47.70           C  
ATOM   1127  C   LEU X 148      -4.492  -9.942 -11.621  1.00 47.09           C  
ATOM   1128  O   LEU X 148      -5.482  -9.607 -10.981  1.00 47.05           O  
ATOM   1129  CB  LEU X 148      -3.222  -9.945  -9.467  1.00 49.36           C  
ATOM   1130  CG  LEU X 148      -2.263 -10.687  -8.525  1.00 50.09           C  
ATOM   1131  CD1 LEU X 148      -0.858 -10.778  -9.126  1.00 51.55           C  
ATOM   1132  CD2 LEU X 148      -2.215  -9.959  -7.200  1.00 52.85           C  
ATOM   1133  N   MET X 149      -4.441  -9.915 -12.949  1.00 47.45           N  
ATOM   1134  CA  MET X 149      -5.552  -9.466 -13.792  1.00 45.11           C  
ATOM   1135  C   MET X 149      -6.320 -10.711 -14.267  1.00 41.51           C  
ATOM   1136  O   MET X 149      -5.710 -11.727 -14.575  1.00 40.75           O  
ATOM   1137  CB  MET X 149      -4.988  -8.718 -15.003  1.00 48.49           C  
ATOM   1138  CG  MET X 149      -5.823  -7.545 -15.520  1.00 52.45           C  
ATOM   1139  SD  MET X 149      -5.493  -5.990 -14.650  1.00 56.90           S  
ATOM   1140  CE  MET X 149      -7.169  -5.389 -14.328  1.00 54.34           C  
ATOM   1141  N   CYS X 150      -7.647 -10.634 -14.338  1.00 38.86           N  
ATOM   1142  CA  CYS X 150      -8.463 -11.777 -14.779  1.00 36.27           C  
ATOM   1143  C   CYS X 150      -8.833 -11.828 -16.258  1.00 35.49           C  
ATOM   1144  O   CYS X 150      -9.475 -10.924 -16.775  1.00 39.33           O  
ATOM   1145  CB  CYS X 150      -9.763 -11.846 -13.979  1.00 35.58           C  
ATOM   1146  SG  CYS X 150      -9.618 -12.570 -12.329  1.00 36.52           S  
ATOM   1147  N   LYS X 151      -8.443 -12.901 -16.932  1.00 34.43           N  
ATOM   1148  CA  LYS X 151      -8.738 -13.076 -18.353  1.00 33.97           C  
ATOM   1149  C   LYS X 151      -9.341 -14.455 -18.605  1.00 31.52           C  
ATOM   1150  O   LYS X 151      -8.849 -15.455 -18.083  1.00 32.22           O  
ATOM   1151  CB  LYS X 151      -7.469 -12.926 -19.194  1.00 36.88           C  
ATOM   1152  CG  LYS X 151      -7.205 -11.528 -19.700  1.00 42.31           C  
ATOM   1153  CD  LYS X 151      -5.917 -11.490 -20.514  1.00 47.91           C  
ATOM   1154  CE  LYS X 151      -5.769 -10.182 -21.295  1.00 51.92           C  
ATOM   1155  NZ  LYS X 151      -6.713 -10.106 -22.465  1.00 54.73           N1+
ATOM   1156  N   ILE X 152     -10.409 -14.505 -19.397  1.00 29.89           N  
ATOM   1157  CA  ILE X 152     -11.081 -15.764 -19.725  1.00 29.69           C  
ATOM   1158  C   ILE X 152     -10.360 -16.462 -20.867  1.00 29.86           C  
ATOM   1159  O   ILE X 152     -10.263 -15.929 -21.966  1.00 30.33           O  
ATOM   1160  CB  ILE X 152     -12.539 -15.532 -20.163  1.00 30.94           C  
ATOM   1161  CG1 ILE X 152     -13.429 -15.303 -18.941  1.00 34.93           C  
ATOM   1162  CG2 ILE X 152     -13.026 -16.725 -20.960  1.00 30.68           C  
ATOM   1163  CD1 ILE X 152     -12.844 -14.324 -17.925  1.00 41.92           C  
ATOM   1164  N   ALA X 153      -9.861 -17.660 -20.610  1.00 32.60           N  
ATOM   1165  CA  ALA X 153      -9.149 -18.413 -21.633  1.00 37.39           C  
ATOM   1166  C   ALA X 153      -9.983 -19.538 -22.226  1.00 42.29           C  
ATOM   1167  O   ALA X 153     -11.151 -19.739 -21.879  1.00 41.93           O  
ATOM   1168  CB  ALA X 153      -7.869 -18.986 -21.055  1.00 35.13           C  
ATOM   1169  N   ASP X 154      -9.360 -20.277 -23.132  1.00 48.56           N  
ATOM   1170  CA  ASP X 154     -10.016 -21.394 -23.791  1.00 53.35           C  
ATOM   1171  C   ASP X 154     -11.331 -20.997 -24.447  1.00 56.11           C  
ATOM   1172  O   ASP X 154     -12.026 -20.093 -23.978  1.00 56.72           O  
ATOM   1173  CB  ASP X 154     -10.255 -22.519 -22.787  1.00 52.71           C  
ATOM   1174  CG  ASP X 154     -11.057 -23.654 -23.373  1.00 54.33           C  
ATOM   1175  OD1 ASP X 154     -12.246 -23.438 -23.687  1.00 54.18           O  
ATOM   1176  OD2 ASP X 154     -10.498 -24.758 -23.524  1.00 56.36           O  
ATOM   1177  N   PHE X 155     -11.651 -21.685 -25.539  1.00 57.89           N  
ATOM   1178  CA  PHE X 155     -12.868 -21.444 -26.303  1.00 59.77           C  
ATOM   1179  C   PHE X 155     -13.070 -22.603 -27.259  1.00 61.10           C  
ATOM   1180  O   PHE X 155     -13.409 -22.415 -28.431  1.00 61.92           O  
ATOM   1181  CB  PHE X 155     -12.768 -20.125 -27.086  1.00 58.04           C  
ATOM   1182  CG  PHE X 155     -13.112 -18.918 -26.269  1.00 57.14           C  
ATOM   1183  CD1 PHE X 155     -14.431 -18.649 -25.936  1.00 55.91           C  
ATOM   1184  CD2 PHE X 155     -12.114 -18.079 -25.790  1.00 57.31           C  
ATOM   1185  CE1 PHE X 155     -14.751 -17.571 -25.131  1.00 54.97           C  
ATOM   1186  CE2 PHE X 155     -12.423 -16.999 -24.984  1.00 56.16           C  
ATOM   1187  CZ  PHE X 155     -13.744 -16.742 -24.654  1.00 55.92           C  
ATOM   1188  N   GLY X 156     -12.846 -23.808 -26.751  1.00 61.95           N  
ATOM   1189  CA  GLY X 156     -13.028 -24.985 -27.579  1.00 63.45           C  
ATOM   1190  C   GLY X 156     -14.504 -25.286 -27.753  1.00 61.27           C  
ATOM   1191  O   GLY X 156     -14.960 -25.627 -28.846  1.00 61.86           O  
ATOM   1192  N   LEU X 157     -15.250 -25.135 -26.664  1.00 58.90           N  
ATOM   1193  CA  LEU X 157     -16.682 -25.397 -26.658  1.00 58.28           C  
ATOM   1194  C   LEU X 157     -17.521 -24.199 -27.082  1.00 59.37           C  
ATOM   1195  O   LEU X 157     -18.728 -24.326 -27.286  1.00 57.94           O  
ATOM   1196  CB  LEU X 157     -17.117 -25.844 -25.263  1.00 54.08           C  
ATOM   1197  CG  LEU X 157     -16.405 -27.080 -24.715  1.00 52.52           C  
ATOM   1198  CD1 LEU X 157     -14.924 -26.784 -24.489  1.00 51.48           C  
ATOM   1199  CD2 LEU X 157     -17.072 -27.505 -23.423  1.00 51.78           C  
ATOM   1200  N   ALA X 158     -16.877 -23.043 -27.215  1.00 62.11           N  
ATOM   1201  CA  ALA X 158     -17.549 -21.806 -27.610  1.00 64.62           C  
ATOM   1202  C   ALA X 158     -18.371 -21.903 -28.894  1.00 66.15           C  
ATOM   1203  O   ALA X 158     -17.892 -22.393 -29.915  1.00 67.18           O  
ATOM   1204  CB  ALA X 158     -16.521 -20.688 -27.734  1.00 65.40           C  
ATOM   1205  N   ARG X 159     -19.611 -21.425 -28.827  1.00 69.02           N  
ATOM   1206  CA  ARG X 159     -20.528 -21.439 -29.968  1.00 73.77           C  
ATOM   1207  C   ARG X 159     -21.421 -20.201 -29.928  1.00 75.61           C  
ATOM   1208  O   ARG X 159     -21.431 -19.463 -28.938  1.00 75.84           O  
ATOM   1209  CB  ARG X 159     -21.420 -22.687 -29.940  1.00 75.30           C  
ATOM   1210  CG  ARG X 159     -20.688 -24.011 -30.064  1.00 77.74           C  
ATOM   1211  CD  ARG X 159     -20.101 -24.238 -31.446  1.00 78.67           C  
ATOM   1212  NE  ARG X 159     -19.415 -25.527 -31.526  1.00 78.90           N  
ATOM   1213  CZ  ARG X 159     -18.371 -25.867 -30.775  1.00 78.75           C  
ATOM   1214  NH1 ARG X 159     -17.811 -27.061 -30.911  1.00 79.84           N  
ATOM   1215  NH2 ARG X 159     -17.881 -25.013 -29.888  1.00 79.19           N  
ATOM   1216  N   VAL X 160     -22.178 -19.984 -31.001  1.00 78.18           N  
ATOM   1217  CA  VAL X 160     -23.076 -18.834 -31.088  1.00 81.03           C  
ATOM   1218  C   VAL X 160     -24.424 -19.097 -30.408  1.00 82.97           C  
ATOM   1219  O   VAL X 160     -25.090 -18.169 -29.925  1.00 83.69           O  
ATOM   1220  CB  VAL X 160     -23.328 -18.437 -32.562  1.00 80.71           C  
ATOM   1221  CG1 VAL X 160     -24.383 -17.344 -32.634  1.00 82.05           C  
ATOM   1222  CG2 VAL X 160     -22.032 -17.958 -33.199  1.00 79.70           C  
ATOM   1223  N   GLU X 170     -22.212 -30.277 -32.403  1.00109.85           N  
ATOM   1224  CA  GLU X 170     -22.146 -31.628 -31.838  1.00109.02           C  
ATOM   1225  C   GLU X 170     -21.479 -31.691 -30.474  1.00107.36           C  
ATOM   1226  O   GLU X 170     -20.486 -32.410 -30.343  1.00107.17           O  
ATOM   1227  CB  GLU X 170     -21.421 -32.592 -32.780  1.00110.54           C  
ATOM   1228  CG  GLU X 170     -19.985 -32.186 -33.009  1.00111.98           C  
ATOM   1229  CD  GLU X 170     -19.270 -33.193 -33.883  1.00112.90           C  
ATOM   1230  OE1 GLU X 170     -18.061 -32.981 -34.186  1.00113.72           O  
ATOM   1231  OE2 GLU X 170     -19.946 -34.196 -34.258  1.00113.37           O  
ATOM   1232  N   GLY X 171     -21.940 -30.856 -29.533  1.00104.88           N  
ATOM   1233  CA  GLY X 171     -21.559 -31.010 -28.145  1.00100.41           C  
ATOM   1234  C   GLY X 171     -20.419 -30.281 -27.533  1.00 96.67           C  
ATOM   1235  O   GLY X 171     -19.299 -30.411 -28.005  1.00 95.25           O  
ATOM   1236  N   ALA X 172     -20.733 -29.447 -26.545  1.00 93.18           N  
ATOM   1237  CA  ALA X 172     -19.731 -28.761 -25.719  1.00 87.87           C  
ATOM   1238  C   ALA X 172     -20.540 -28.651 -24.420  1.00 84.72           C  
ATOM   1239  O   ALA X 172     -21.436 -27.814 -24.291  1.00 82.98           O  
ATOM   1240  CB  ALA X 172     -19.369 -27.440 -26.269  1.00 88.12           C  
ATOM   1241  N   LYS X 173     -20.188 -29.484 -23.443  1.00 81.05           N  
ATOM   1242  CA  LYS X 173     -20.915 -29.507 -22.184  1.00 77.04           C  
ATOM   1243  C   LYS X 173     -20.087 -30.032 -21.040  1.00 73.17           C  
ATOM   1244  O   LYS X 173     -20.220 -29.593 -19.902  1.00 72.87           O  
ATOM   1245  CB  LYS X 173     -22.110 -30.440 -22.417  1.00 78.67           C  
ATOM   1246  CG  LYS X 173     -22.757 -31.034 -21.180  1.00 78.39           C  
ATOM   1247  CD  LYS X 173     -24.042 -31.739 -21.555  1.00 80.11           C  
ATOM   1248  CE  LYS X 173     -23.816 -32.681 -22.728  1.00 81.99           C  
ATOM   1249  NZ  LYS X 173     -25.092 -33.252 -23.277  1.00 81.71           N1+
ATOM   1250  N   PHE X 174     -19.260 -31.011 -21.362  1.00 68.04           N  
ATOM   1251  CA  PHE X 174     -18.384 -31.642 -20.394  1.00 63.52           C  
ATOM   1252  C   PHE X 174     -18.512 -31.166 -18.942  1.00 57.13           C  
ATOM   1253  O   PHE X 174     -18.969 -31.915 -18.085  1.00 58.09           O  
ATOM   1254  CB  PHE X 174     -16.946 -31.507 -20.895  1.00 66.52           C  
ATOM   1255  CG  PHE X 174     -16.730 -32.152 -22.239  1.00 68.04           C  
ATOM   1256  CD1 PHE X 174     -16.370 -33.492 -22.330  1.00 68.58           C  
ATOM   1257  CD2 PHE X 174     -16.965 -31.441 -23.411  1.00 66.51           C  
ATOM   1258  CE1 PHE X 174     -16.256 -34.114 -23.563  1.00 67.64           C  
ATOM   1259  CE2 PHE X 174     -16.854 -32.060 -24.650  1.00 66.91           C  
ATOM   1260  CZ  PHE X 174     -16.498 -33.395 -24.724  1.00 67.35           C  
ATOM   1261  N   PRO X 175     -18.128 -29.919 -18.645  1.00 50.80           N  
ATOM   1262  CA  PRO X 175     -18.240 -29.459 -17.257  1.00 46.72           C  
ATOM   1263  C   PRO X 175     -19.602 -29.738 -16.606  1.00 43.68           C  
ATOM   1264  O   PRO X 175     -20.456 -28.858 -16.518  1.00 45.75           O  
ATOM   1265  CB  PRO X 175     -17.921 -27.971 -17.364  1.00 46.79           C  
ATOM   1266  CG  PRO X 175     -18.363 -27.626 -18.752  1.00 49.61           C  
ATOM   1267  CD  PRO X 175     -17.854 -28.794 -19.551  1.00 50.37           C  
ATOM   1268  N   ILE X 176     -19.786 -30.971 -16.145  1.00 38.42           N  
ATOM   1269  CA  ILE X 176     -21.030 -31.388 -15.504  1.00 34.76           C  
ATOM   1270  C   ILE X 176     -21.419 -30.456 -14.360  1.00 31.71           C  
ATOM   1271  O   ILE X 176     -22.447 -29.773 -14.407  1.00 31.99           O  
ATOM   1272  CB  ILE X 176     -20.915 -32.827 -14.912  1.00 35.39           C  
ATOM   1273  CG1 ILE X 176     -20.444 -33.800 -15.981  1.00 32.49           C  
ATOM   1274  CG2 ILE X 176     -22.284 -33.302 -14.401  1.00 35.36           C  
ATOM   1275  CD1 ILE X 176     -21.403 -33.899 -17.122  1.00 30.80           C  
ATOM   1276  N   LYS X 177     -20.589 -30.460 -13.325  1.00 27.19           N  
ATOM   1277  CA  LYS X 177     -20.786 -29.643 -12.136  1.00 24.55           C  
ATOM   1278  C   LYS X 177     -20.645 -28.151 -12.408  1.00 22.50           C  
ATOM   1279  O   LYS X 177     -20.072 -27.427 -11.605  1.00 24.99           O  
ATOM   1280  CB  LYS X 177     -19.765 -30.047 -11.068  1.00 26.50           C  
ATOM   1281  CG  LYS X 177     -19.907 -31.462 -10.545  1.00 23.23           C  
ATOM   1282  CD  LYS X 177     -18.907 -31.692  -9.447  1.00 20.84           C  
ATOM   1283  CE  LYS X 177     -19.235 -32.938  -8.668  1.00 24.67           C  
ATOM   1284  NZ  LYS X 177     -18.362 -33.065  -7.459  1.00 29.84           N1+
ATOM   1285  N   TRP X 178     -21.156 -27.704 -13.547  1.00 23.02           N  
ATOM   1286  CA  TRP X 178     -21.108 -26.301 -13.963  1.00 20.08           C  
ATOM   1287  C   TRP X 178     -22.200 -26.065 -14.987  1.00 20.26           C  
ATOM   1288  O   TRP X 178     -22.757 -24.985 -15.051  1.00 26.68           O  
ATOM   1289  CB  TRP X 178     -19.767 -25.956 -14.599  1.00 17.27           C  
ATOM   1290  CG  TRP X 178     -18.697 -25.629 -13.622  1.00 17.67           C  
ATOM   1291  CD1 TRP X 178     -18.528 -24.450 -12.962  1.00 17.96           C  
ATOM   1292  CD2 TRP X 178     -17.657 -26.500 -13.163  1.00 14.21           C  
ATOM   1293  NE1 TRP X 178     -17.444 -24.528 -12.121  1.00 18.27           N  
ATOM   1294  CE2 TRP X 178     -16.889 -25.777 -12.227  1.00 15.50           C  
ATOM   1295  CE3 TRP X 178     -17.302 -27.812 -13.452  1.00  9.78           C  
ATOM   1296  CZ2 TRP X 178     -15.788 -26.332 -11.571  1.00 13.06           C  
ATOM   1297  CZ3 TRP X 178     -16.207 -28.362 -12.798  1.00 11.55           C  
ATOM   1298  CH2 TRP X 178     -15.462 -27.621 -11.873  1.00 11.07           C  
ATOM   1299  N   THR X 179     -22.496 -27.076 -15.794  1.00 18.90           N  
ATOM   1300  CA  THR X 179     -23.530 -26.964 -16.813  1.00 19.50           C  
ATOM   1301  C   THR X 179     -24.889 -26.846 -16.134  1.00 18.65           C  
ATOM   1302  O   THR X 179     -25.067 -27.335 -15.031  1.00 21.32           O  
ATOM   1303  CB  THR X 179     -23.519 -28.190 -17.761  1.00 21.77           C  
ATOM   1304  OG1 THR X 179     -22.218 -28.319 -18.375  1.00 15.88           O  
ATOM   1305  CG2 THR X 179     -24.571 -28.022 -18.865  1.00 21.88           C  
ATOM   1306  N   ALA X 180     -25.846 -26.202 -16.787  1.00 21.06           N  
ATOM   1307  CA  ALA X 180     -27.175 -26.028 -16.204  1.00 22.90           C  
ATOM   1308  C   ALA X 180     -28.156 -27.151 -16.492  1.00 24.03           C  
ATOM   1309  O   ALA X 180     -28.111 -27.787 -17.542  1.00 20.89           O  
ATOM   1310  CB  ALA X 180     -27.775 -24.684 -16.652  1.00 25.69           C  
ATOM   1311  N   PRO X 181     -29.079 -27.396 -15.553  1.00 26.63           N  
ATOM   1312  CA  PRO X 181     -30.068 -28.457 -15.734  1.00 27.03           C  
ATOM   1313  C   PRO X 181     -30.694 -28.478 -17.133  1.00 26.60           C  
ATOM   1314  O   PRO X 181     -30.911 -29.540 -17.707  1.00 27.14           O  
ATOM   1315  CB  PRO X 181     -31.082 -28.160 -14.635  1.00 25.63           C  
ATOM   1316  CG  PRO X 181     -30.216 -27.642 -13.526  1.00 23.98           C  
ATOM   1317  CD  PRO X 181     -29.277 -26.705 -14.264  1.00 27.27           C  
ATOM   1318  N   GLU X 182     -30.965 -27.313 -17.699  1.00 26.03           N  
ATOM   1319  CA  GLU X 182     -31.568 -27.290 -19.024  1.00 29.22           C  
ATOM   1320  C   GLU X 182     -30.695 -27.877 -20.120  1.00 26.74           C  
ATOM   1321  O   GLU X 182     -31.125 -28.773 -20.843  1.00 25.07           O  
ATOM   1322  CB  GLU X 182     -31.955 -25.868 -19.416  1.00 35.24           C  
ATOM   1323  CG  GLU X 182     -32.175 -24.946 -18.246  1.00 44.19           C  
ATOM   1324  CD  GLU X 182     -30.932 -24.158 -17.908  1.00 45.27           C  
ATOM   1325  OE1 GLU X 182     -31.039 -23.250 -17.067  1.00 45.19           O  
ATOM   1326  OE2 GLU X 182     -29.861 -24.447 -18.488  1.00 48.33           O  
ATOM   1327  N   ALA X 183     -29.478 -27.358 -20.242  1.00 25.27           N  
ATOM   1328  CA  ALA X 183     -28.531 -27.813 -21.248  1.00 25.27           C  
ATOM   1329  C   ALA X 183     -28.095 -29.250 -21.014  1.00 24.51           C  
ATOM   1330  O   ALA X 183     -27.613 -29.918 -21.922  1.00 23.87           O  
ATOM   1331  CB  ALA X 183     -27.326 -26.895 -21.262  1.00 25.57           C  
ATOM   1332  N   ILE X 184     -28.255 -29.725 -19.789  1.00 25.45           N  
ATOM   1333  CA  ILE X 184     -27.876 -31.096 -19.466  1.00 30.88           C  
ATOM   1334  C   ILE X 184     -29.105 -31.982 -19.662  1.00 31.99           C  
ATOM   1335  O   ILE X 184     -29.006 -33.081 -20.196  1.00 33.58           O  
ATOM   1336  CB  ILE X 184     -27.384 -31.224 -18.002  1.00 31.70           C  
ATOM   1337  CG1 ILE X 184     -26.120 -30.391 -17.808  1.00 33.55           C  
ATOM   1338  CG2 ILE X 184     -27.075 -32.674 -17.669  1.00 31.05           C  
ATOM   1339  CD1 ILE X 184     -25.711 -30.267 -16.373  1.00 35.37           C  
ATOM   1340  N   ASN X 185     -30.260 -31.481 -19.230  1.00 35.00           N  
ATOM   1341  CA  ASN X 185     -31.533 -32.189 -19.341  1.00 33.79           C  
ATOM   1342  C   ASN X 185     -32.070 -32.220 -20.764  1.00 33.06           C  
ATOM   1343  O   ASN X 185     -32.346 -33.288 -21.310  1.00 31.71           O  
ATOM   1344  CB  ASN X 185     -32.586 -31.532 -18.446  1.00 36.52           C  
ATOM   1345  CG  ASN X 185     -32.485 -31.979 -16.995  1.00 42.53           C  
ATOM   1346  OD1 ASN X 185     -32.831 -33.105 -16.659  1.00 47.96           O  
ATOM   1347  ND2 ASN X 185     -32.001 -31.098 -16.129  1.00 45.87           N  
ATOM   1348  N   PHE X 186     -32.200 -31.044 -21.367  1.00 33.95           N  
ATOM   1349  CA  PHE X 186     -32.717 -30.944 -22.729  1.00 34.28           C  
ATOM   1350  C   PHE X 186     -31.745 -30.441 -23.798  1.00 31.36           C  
ATOM   1351  O   PHE X 186     -32.139 -30.244 -24.953  1.00 29.97           O  
ATOM   1352  CB  PHE X 186     -33.970 -30.063 -22.698  1.00 36.01           C  
ATOM   1353  CG  PHE X 186     -34.853 -30.346 -21.526  1.00 36.70           C  
ATOM   1354  CD1 PHE X 186     -35.526 -31.550 -21.428  1.00 36.19           C  
ATOM   1355  CD2 PHE X 186     -34.953 -29.440 -20.482  1.00 40.00           C  
ATOM   1356  CE1 PHE X 186     -36.284 -31.852 -20.306  1.00 37.98           C  
ATOM   1357  CE2 PHE X 186     -35.711 -29.735 -19.352  1.00 39.74           C  
ATOM   1358  CZ  PHE X 186     -36.376 -30.944 -19.266  1.00 37.81           C  
ATOM   1359  N   GLY X 187     -30.487 -30.232 -23.421  1.00 27.98           N  
ATOM   1360  CA  GLY X 187     -29.501 -29.758 -24.379  1.00 26.46           C  
ATOM   1361  C   GLY X 187     -29.680 -28.306 -24.776  1.00 28.08           C  
ATOM   1362  O   GLY X 187     -29.345 -27.908 -25.893  1.00 27.11           O  
ATOM   1363  N   CYS X 188     -30.205 -27.509 -23.852  1.00 30.02           N  
ATOM   1364  CA  CYS X 188     -30.435 -26.097 -24.104  1.00 31.81           C  
ATOM   1365  C   CYS X 188     -29.321 -25.183 -23.585  1.00 29.80           C  
ATOM   1366  O   CYS X 188     -29.494 -24.519 -22.554  1.00 31.26           O  
ATOM   1367  CB  CYS X 188     -31.766 -25.673 -23.481  1.00 34.00           C  
ATOM   1368  SG  CYS X 188     -32.057 -23.892 -23.543  1.00 51.91           S  
ATOM   1369  N   PHE X 189     -28.187 -25.143 -24.287  1.00 26.41           N  
ATOM   1370  CA  PHE X 189     -27.074 -24.290 -23.869  1.00 26.94           C  
ATOM   1371  C   PHE X 189     -27.324 -22.874 -24.398  1.00 28.89           C  
ATOM   1372  O   PHE X 189     -27.581 -22.668 -25.592  1.00 28.51           O  
ATOM   1373  CB  PHE X 189     -25.745 -24.820 -24.400  1.00 24.52           C  
ATOM   1374  CG  PHE X 189     -25.377 -26.165 -23.862  1.00 23.62           C  
ATOM   1375  CD1 PHE X 189     -26.098 -27.292 -24.222  1.00 23.71           C  
ATOM   1376  CD2 PHE X 189     -24.340 -26.305 -22.956  1.00 22.89           C  
ATOM   1377  CE1 PHE X 189     -25.790 -28.529 -23.684  1.00 20.86           C  
ATOM   1378  CE2 PHE X 189     -24.033 -27.546 -22.416  1.00 20.13           C  
ATOM   1379  CZ  PHE X 189     -24.761 -28.652 -22.780  1.00 17.28           C  
ATOM   1380  N   THR X 190     -27.246 -21.896 -23.503  1.00 29.48           N  
ATOM   1381  CA  THR X 190     -27.477 -20.513 -23.883  1.00 28.86           C  
ATOM   1382  C   THR X 190     -26.709 -19.576 -22.961  1.00 31.34           C  
ATOM   1383  O   THR X 190     -26.088 -20.012 -22.004  1.00 33.66           O  
ATOM   1384  CB  THR X 190     -28.990 -20.177 -23.780  1.00 23.36           C  
ATOM   1385  OG1 THR X 190     -29.388 -20.196 -22.405  1.00 16.12           O  
ATOM   1386  CG2 THR X 190     -29.818 -21.200 -24.542  1.00 16.16           C  
ATOM   1387  N   ILE X 191     -26.750 -18.284 -23.248  1.00 33.96           N  
ATOM   1388  CA  ILE X 191     -26.044 -17.338 -22.402  1.00 36.71           C  
ATOM   1389  C   ILE X 191     -26.460 -17.678 -20.969  1.00 35.16           C  
ATOM   1390  O   ILE X 191     -25.669 -17.570 -20.035  1.00 36.47           O  
ATOM   1391  CB  ILE X 191     -26.442 -15.876 -22.734  1.00 39.01           C  
ATOM   1392  CG1 ILE X 191     -26.465 -15.679 -24.257  1.00 41.97           C  
ATOM   1393  CG2 ILE X 191     -25.427 -14.909 -22.129  1.00 37.31           C  
ATOM   1394  CD1 ILE X 191     -26.877 -14.291 -24.707  1.00 43.16           C  
ATOM   1395  N   LYS X 192     -27.703 -18.114 -20.807  1.00 34.50           N  
ATOM   1396  CA  LYS X 192     -28.219 -18.472 -19.493  1.00 37.92           C  
ATOM   1397  C   LYS X 192     -27.499 -19.683 -18.901  1.00 40.00           C  
ATOM   1398  O   LYS X 192     -27.500 -19.882 -17.687  1.00 43.47           O  
ATOM   1399  CB  LYS X 192     -29.719 -18.751 -19.568  1.00 37.26           C  
ATOM   1400  CG  LYS X 192     -30.553 -17.516 -19.858  1.00 36.66           C  
ATOM   1401  CD  LYS X 192     -30.177 -16.370 -18.935  1.00 30.55           C  
ATOM   1402  CE  LYS X 192     -31.124 -15.201 -19.118  1.00 29.62           C  
ATOM   1403  NZ  LYS X 192     -30.769 -14.047 -18.262  1.00 29.49           N1+
ATOM   1404  N   SER X 193     -26.906 -20.503 -19.760  1.00 39.98           N  
ATOM   1405  CA  SER X 193     -26.181 -21.679 -19.300  1.00 38.42           C  
ATOM   1406  C   SER X 193     -24.963 -21.152 -18.558  1.00 35.46           C  
ATOM   1407  O   SER X 193     -24.659 -21.601 -17.455  1.00 33.48           O  
ATOM   1408  CB  SER X 193     -25.705 -22.520 -20.488  1.00 43.38           C  
ATOM   1409  OG  SER X 193     -26.788 -22.914 -21.309  1.00 47.37           O  
ATOM   1410  N   ASP X 194     -24.275 -20.193 -19.179  1.00 32.59           N  
ATOM   1411  CA  ASP X 194     -23.089 -19.597 -18.589  1.00 29.61           C  
ATOM   1412  C   ASP X 194     -23.423 -18.786 -17.356  1.00 28.11           C  
ATOM   1413  O   ASP X 194     -22.588 -18.644 -16.467  1.00 30.54           O  
ATOM   1414  CB  ASP X 194     -22.352 -18.718 -19.601  1.00 30.42           C  
ATOM   1415  CG  ASP X 194     -21.718 -19.523 -20.715  1.00 32.33           C  
ATOM   1416  OD1 ASP X 194     -21.222 -20.632 -20.435  1.00 33.78           O  
ATOM   1417  OD2 ASP X 194     -21.703 -19.048 -21.867  1.00 35.62           O  
ATOM   1418  N   VAL X 195     -24.631 -18.238 -17.284  1.00 26.28           N  
ATOM   1419  CA  VAL X 195     -24.965 -17.461 -16.098  1.00 26.57           C  
ATOM   1420  C   VAL X 195     -24.912 -18.456 -14.954  1.00 26.11           C  
ATOM   1421  O   VAL X 195     -24.224 -18.234 -13.954  1.00 24.01           O  
ATOM   1422  CB  VAL X 195     -26.363 -16.837 -16.178  1.00 27.68           C  
ATOM   1423  CG1 VAL X 195     -26.675 -16.098 -14.867  1.00 23.36           C  
ATOM   1424  CG2 VAL X 195     -26.423 -15.872 -17.353  1.00 26.59           C  
ATOM   1425  N   TRP X 196     -25.626 -19.567 -15.131  1.00 27.19           N  
ATOM   1426  CA  TRP X 196     -25.679 -20.634 -14.138  1.00 22.90           C  
ATOM   1427  C   TRP X 196     -24.250 -20.944 -13.709  1.00 19.72           C  
ATOM   1428  O   TRP X 196     -23.960 -21.052 -12.525  1.00 22.47           O  
ATOM   1429  CB  TRP X 196     -26.320 -21.881 -14.742  1.00 22.61           C  
ATOM   1430  CG  TRP X 196     -26.180 -23.080 -13.878  1.00 23.62           C  
ATOM   1431  CD1 TRP X 196     -25.127 -23.938 -13.837  1.00 24.04           C  
ATOM   1432  CD2 TRP X 196     -27.104 -23.530 -12.882  1.00 24.85           C  
ATOM   1433  NE1 TRP X 196     -25.332 -24.899 -12.878  1.00 25.91           N  
ATOM   1434  CE2 TRP X 196     -26.542 -24.672 -12.279  1.00 27.18           C  
ATOM   1435  CE3 TRP X 196     -28.356 -23.084 -12.446  1.00 21.70           C  
ATOM   1436  CZ2 TRP X 196     -27.185 -25.364 -11.252  1.00 28.22           C  
ATOM   1437  CZ3 TRP X 196     -28.987 -23.765 -11.439  1.00 22.19           C  
ATOM   1438  CH2 TRP X 196     -28.408 -24.898 -10.851  1.00 26.60           C  
ATOM   1439  N   SER X 197     -23.359 -21.056 -14.688  1.00 13.12           N  
ATOM   1440  CA  SER X 197     -21.955 -21.349 -14.431  1.00 11.88           C  
ATOM   1441  C   SER X 197     -21.198 -20.322 -13.596  1.00 13.59           C  
ATOM   1442  O   SER X 197     -20.222 -20.671 -12.923  1.00 13.56           O  
ATOM   1443  CB  SER X 197     -21.218 -21.547 -15.751  1.00  6.26           C  
ATOM   1444  OG  SER X 197     -21.567 -22.794 -16.323  1.00  4.19           O  
ATOM   1445  N   PHE X 198     -21.638 -19.062 -13.643  1.00 15.12           N  
ATOM   1446  CA  PHE X 198     -20.990 -17.991 -12.886  1.00 13.36           C  
ATOM   1447  C   PHE X 198     -21.215 -18.188 -11.390  1.00 12.66           C  
ATOM   1448  O   PHE X 198     -20.391 -17.796 -10.574  1.00 13.87           O  
ATOM   1449  CB  PHE X 198     -21.520 -16.613 -13.312  1.00 15.63           C  
ATOM   1450  CG  PHE X 198     -20.643 -15.470 -12.857  1.00 19.86           C  
ATOM   1451  CD1 PHE X 198     -19.376 -15.294 -13.412  1.00 16.38           C  
ATOM   1452  CD2 PHE X 198     -21.043 -14.622 -11.822  1.00 18.73           C  
ATOM   1453  CE1 PHE X 198     -18.524 -14.311 -12.942  1.00 13.39           C  
ATOM   1454  CE2 PHE X 198     -20.190 -13.635 -11.348  1.00 16.94           C  
ATOM   1455  CZ  PHE X 198     -18.931 -13.481 -11.910  1.00 15.50           C  
ATOM   1456  N   GLY X 199     -22.338 -18.792 -11.024  1.00 12.16           N  
ATOM   1457  CA  GLY X 199     -22.585 -19.035  -9.619  1.00 11.22           C  
ATOM   1458  C   GLY X 199     -21.636 -20.113  -9.140  1.00 13.60           C  
ATOM   1459  O   GLY X 199     -20.982 -19.973  -8.107  1.00 17.98           O  
ATOM   1460  N   ILE X 200     -21.551 -21.201  -9.894  1.00 13.48           N  
ATOM   1461  CA  ILE X 200     -20.662 -22.303  -9.533  1.00 14.25           C  
ATOM   1462  C   ILE X 200     -19.229 -21.781  -9.479  1.00 15.63           C  
ATOM   1463  O   ILE X 200     -18.432 -22.215  -8.656  1.00 16.32           O  
ATOM   1464  CB  ILE X 200     -20.775 -23.458 -10.563  1.00 13.56           C  
ATOM   1465  CG1 ILE X 200     -22.228 -23.965 -10.603  1.00 10.68           C  
ATOM   1466  CG2 ILE X 200     -19.810 -24.583 -10.211  1.00  2.65           C  
ATOM   1467  CD1 ILE X 200     -22.735 -24.471  -9.272  1.00 10.49           C  
ATOM   1468  N   LEU X 201     -18.912 -20.835 -10.356  1.00 18.42           N  
ATOM   1469  CA  LEU X 201     -17.575 -20.254 -10.391  1.00 20.08           C  
ATOM   1470  C   LEU X 201     -17.372 -19.364  -9.151  1.00 21.98           C  
ATOM   1471  O   LEU X 201     -16.308 -19.408  -8.536  1.00 23.71           O  
ATOM   1472  CB  LEU X 201     -17.396 -19.447 -11.677  1.00 17.89           C  
ATOM   1473  CG  LEU X 201     -16.109 -18.656 -11.834  1.00 16.63           C  
ATOM   1474  CD1 LEU X 201     -15.809 -18.389 -13.297  1.00 16.25           C  
ATOM   1475  CD2 LEU X 201     -16.270 -17.363 -11.057  1.00 20.33           C  
ATOM   1476  N   LEU X 202     -18.396 -18.576  -8.788  1.00 22.21           N  
ATOM   1477  CA  LEU X 202     -18.340 -17.684  -7.627  1.00 20.13           C  
ATOM   1478  C   LEU X 202     -18.036 -18.525  -6.416  1.00 22.32           C  
ATOM   1479  O   LEU X 202     -17.146 -18.214  -5.623  1.00 22.46           O  
ATOM   1480  CB  LEU X 202     -19.681 -16.999  -7.379  1.00 22.48           C  
ATOM   1481  CG  LEU X 202     -20.294 -15.929  -8.294  1.00 28.20           C  
ATOM   1482  CD1 LEU X 202     -21.599 -15.461  -7.652  1.00 29.27           C  
ATOM   1483  CD2 LEU X 202     -19.356 -14.742  -8.479  1.00 30.57           C  
ATOM   1484  N   TYR X 203     -18.809 -19.595  -6.277  1.00 24.27           N  
ATOM   1485  CA  TYR X 203     -18.655 -20.523  -5.166  1.00 27.49           C  
ATOM   1486  C   TYR X 203     -17.220 -21.059  -5.134  1.00 26.73           C  
ATOM   1487  O   TYR X 203     -16.665 -21.345  -4.066  1.00 22.88           O  
ATOM   1488  CB  TYR X 203     -19.639 -21.685  -5.330  1.00 30.11           C  
ATOM   1489  CG  TYR X 203     -19.131 -22.992  -4.765  1.00 33.39           C  
ATOM   1490  CD1 TYR X 203     -19.307 -23.319  -3.426  1.00 33.56           C  
ATOM   1491  CD2 TYR X 203     -18.435 -23.879  -5.571  1.00 37.91           C  
ATOM   1492  CE1 TYR X 203     -18.804 -24.497  -2.904  1.00 37.55           C  
ATOM   1493  CE2 TYR X 203     -17.922 -25.059  -5.063  1.00 42.65           C  
ATOM   1494  CZ  TYR X 203     -18.109 -25.367  -3.729  1.00 42.14           C  
ATOM   1495  OH  TYR X 203     -17.600 -26.555  -3.238  1.00 43.28           O  
ATOM   1496  N   GLU X 204     -16.634 -21.180  -6.322  1.00 25.63           N  
ATOM   1497  CA  GLU X 204     -15.276 -21.677  -6.487  1.00 26.81           C  
ATOM   1498  C   GLU X 204     -14.169 -20.804  -5.909  1.00 28.48           C  
ATOM   1499  O   GLU X 204     -13.052 -21.285  -5.710  1.00 31.98           O  
ATOM   1500  CB  GLU X 204     -14.985 -21.914  -7.969  1.00 25.30           C  
ATOM   1501  CG  GLU X 204     -14.993 -23.372  -8.396  1.00 22.98           C  
ATOM   1502  CD  GLU X 204     -14.447 -23.558  -9.799  1.00 24.09           C  
ATOM   1503  OE1 GLU X 204     -15.074 -23.065 -10.756  1.00 24.43           O  
ATOM   1504  OE2 GLU X 204     -13.384 -24.192  -9.948  1.00 25.32           O  
ATOM   1505  N   ILE X 205     -14.449 -19.534  -5.642  1.00 28.90           N  
ATOM   1506  CA  ILE X 205     -13.410 -18.672  -5.088  1.00 33.29           C  
ATOM   1507  C   ILE X 205     -13.560 -18.377  -3.594  1.00 33.27           C  
ATOM   1508  O   ILE X 205     -12.573 -18.307  -2.863  1.00 33.56           O  
ATOM   1509  CB  ILE X 205     -13.339 -17.326  -5.826  1.00 37.58           C  
ATOM   1510  CG1 ILE X 205     -14.028 -16.248  -4.984  1.00 41.60           C  
ATOM   1511  CG2 ILE X 205     -13.984 -17.456  -7.214  1.00 38.98           C  
ATOM   1512  CD1 ILE X 205     -13.750 -14.838  -5.433  1.00 43.06           C  
ATOM   1513  N   VAL X 206     -14.792 -18.203  -3.134  1.00 33.59           N  
ATOM   1514  CA  VAL X 206     -15.010 -17.915  -1.729  1.00 32.98           C  
ATOM   1515  C   VAL X 206     -14.539 -19.074  -0.864  1.00 34.87           C  
ATOM   1516  O   VAL X 206     -14.152 -18.873   0.288  1.00 40.03           O  
ATOM   1517  CB  VAL X 206     -16.498 -17.618  -1.440  1.00 32.25           C  
ATOM   1518  CG1 VAL X 206     -16.982 -16.497  -2.337  1.00 30.69           C  
ATOM   1519  CG2 VAL X 206     -17.328 -18.852  -1.647  1.00 33.58           C  
ATOM   1520  N   THR X 207     -14.566 -20.286  -1.416  1.00 35.30           N  
ATOM   1521  CA  THR X 207     -14.133 -21.473  -0.675  1.00 35.24           C  
ATOM   1522  C   THR X 207     -12.643 -21.658  -0.942  1.00 36.13           C  
ATOM   1523  O   THR X 207     -11.964 -22.459  -0.288  1.00 37.13           O  
ATOM   1524  CB  THR X 207     -14.870 -22.742  -1.140  1.00 32.60           C  
ATOM   1525  OG1 THR X 207     -14.351 -23.165  -2.405  1.00 30.35           O  
ATOM   1526  CG2 THR X 207     -16.349 -22.462  -1.292  1.00 34.34           C  
ATOM   1527  N   TYR X 208     -12.149 -20.901  -1.916  1.00 33.40           N  
ATOM   1528  CA  TYR X 208     -10.754 -20.945  -2.306  1.00 32.86           C  
ATOM   1529  C   TYR X 208     -10.360 -22.189  -3.091  1.00 33.15           C  
ATOM   1530  O   TYR X 208      -9.365 -22.847  -2.778  1.00 35.37           O  
ATOM   1531  CB  TYR X 208      -9.850 -20.797  -1.085  1.00 35.55           C  
ATOM   1532  CG  TYR X 208      -9.947 -19.439  -0.440  1.00 38.26           C  
ATOM   1533  CD1 TYR X 208     -11.085 -19.071   0.268  1.00 40.11           C  
ATOM   1534  CD2 TYR X 208      -8.927 -18.500  -0.588  1.00 39.92           C  
ATOM   1535  CE1 TYR X 208     -11.212 -17.807   0.807  1.00 44.61           C  
ATOM   1536  CE2 TYR X 208      -9.041 -17.226  -0.053  1.00 43.25           C  
ATOM   1537  CZ  TYR X 208     -10.188 -16.886   0.642  1.00 45.89           C  
ATOM   1538  OH  TYR X 208     -10.320 -15.621   1.171  1.00 47.85           O  
ATOM   1539  N   GLY X 209     -11.155 -22.521  -4.105  1.00 31.71           N  
ATOM   1540  CA  GLY X 209     -10.832 -23.651  -4.961  1.00 27.93           C  
ATOM   1541  C   GLY X 209     -11.410 -25.010  -4.661  1.00 24.92           C  
ATOM   1542  O   GLY X 209     -10.837 -26.021  -5.056  1.00 26.40           O  
ATOM   1543  N   LYS X 210     -12.536 -25.060  -3.971  1.00 24.66           N  
ATOM   1544  CA  LYS X 210     -13.135 -26.349  -3.676  1.00 26.61           C  
ATOM   1545  C   LYS X 210     -14.000 -26.769  -4.857  1.00 25.69           C  
ATOM   1546  O   LYS X 210     -14.512 -25.925  -5.585  1.00 25.45           O  
ATOM   1547  CB  LYS X 210     -13.959 -26.261  -2.401  1.00 29.58           C  
ATOM   1548  CG  LYS X 210     -13.202 -25.591  -1.273  1.00 33.65           C  
ATOM   1549  CD  LYS X 210     -13.811 -25.902   0.073  1.00 42.82           C  
ATOM   1550  CE  LYS X 210     -13.523 -27.333   0.483  1.00 48.34           C  
ATOM   1551  NZ  LYS X 210     -14.065 -28.370  -0.464  1.00 52.28           N1+
ATOM   1552  N   ILE X 211     -14.139 -28.075  -5.054  1.00 25.23           N  
ATOM   1553  CA  ILE X 211     -14.937 -28.607  -6.154  1.00 24.05           C  
ATOM   1554  C   ILE X 211     -16.434 -28.521  -5.857  1.00 22.17           C  
ATOM   1555  O   ILE X 211     -16.889 -28.957  -4.810  1.00 23.95           O  
ATOM   1556  CB  ILE X 211     -14.545 -30.089  -6.439  1.00 24.54           C  
ATOM   1557  CG1 ILE X 211     -15.536 -30.733  -7.409  1.00 26.42           C  
ATOM   1558  CG2 ILE X 211     -14.513 -30.868  -5.160  1.00 22.20           C  
ATOM   1559  CD1 ILE X 211     -15.429 -30.219  -8.830  1.00 34.07           C  
ATOM   1560  N   PRO X 212     -17.216 -27.944  -6.774  1.00 20.58           N  
ATOM   1561  CA  PRO X 212     -18.662 -27.816  -6.588  1.00 22.49           C  
ATOM   1562  C   PRO X 212     -19.291 -29.148  -6.160  1.00 24.45           C  
ATOM   1563  O   PRO X 212     -19.037 -30.185  -6.773  1.00 25.97           O  
ATOM   1564  CB  PRO X 212     -19.137 -27.360  -7.963  1.00 21.67           C  
ATOM   1565  CG  PRO X 212     -18.005 -26.491  -8.406  1.00 22.45           C  
ATOM   1566  CD  PRO X 212     -16.798 -27.334  -8.045  1.00 22.01           C  
ATOM   1567  N   TYR X 213     -20.113 -29.108  -5.114  1.00 22.68           N  
ATOM   1568  CA  TYR X 213     -20.779 -30.294  -4.584  1.00 22.49           C  
ATOM   1569  C   TYR X 213     -19.725 -31.339  -4.261  1.00 25.54           C  
ATOM   1570  O   TYR X 213     -19.592 -32.335  -4.976  1.00 26.42           O  
ATOM   1571  CB  TYR X 213     -21.745 -30.910  -5.585  1.00 20.66           C  
ATOM   1572  CG  TYR X 213     -22.450 -29.957  -6.506  1.00 23.54           C  
ATOM   1573  CD1 TYR X 213     -23.607 -29.287  -6.117  1.00 23.87           C  
ATOM   1574  CD2 TYR X 213     -21.985 -29.770  -7.798  1.00 25.54           C  
ATOM   1575  CE1 TYR X 213     -24.283 -28.459  -7.005  1.00 26.26           C  
ATOM   1576  CE2 TYR X 213     -22.645 -28.950  -8.688  1.00 28.42           C  
ATOM   1577  CZ  TYR X 213     -23.790 -28.297  -8.292  1.00 28.78           C  
ATOM   1578  OH  TYR X 213     -24.420 -27.484  -9.208  1.00 35.00           O  
ATOM   1579  N   PRO X 214     -18.946 -31.124  -3.189  1.00 26.76           N  
ATOM   1580  CA  PRO X 214     -17.911 -32.096  -2.819  1.00 27.07           C  
ATOM   1581  C   PRO X 214     -18.537 -33.409  -2.363  1.00 30.18           C  
ATOM   1582  O   PRO X 214     -19.738 -33.467  -2.069  1.00 32.20           O  
ATOM   1583  CB  PRO X 214     -17.163 -31.382  -1.702  1.00 23.67           C  
ATOM   1584  CG  PRO X 214     -18.232 -30.609  -1.042  1.00 24.22           C  
ATOM   1585  CD  PRO X 214     -18.976 -30.012  -2.226  1.00 26.34           C  
ATOM   1586  N   GLY X 215     -17.732 -34.463  -2.312  1.00 30.05           N  
ATOM   1587  CA  GLY X 215     -18.261 -35.743  -1.876  1.00 33.96           C  
ATOM   1588  C   GLY X 215     -19.098 -36.449  -2.931  1.00 35.81           C  
ATOM   1589  O   GLY X 215     -19.134 -37.687  -2.994  1.00 38.90           O  
ATOM   1590  N   ARG X 216     -19.783 -35.671  -3.760  1.00 36.22           N  
ATOM   1591  CA  ARG X 216     -20.596 -36.256  -4.817  1.00 38.58           C  
ATOM   1592  C   ARG X 216     -19.747 -36.528  -6.054  1.00 39.51           C  
ATOM   1593  O   ARG X 216     -18.572 -36.154  -6.126  1.00 39.91           O  
ATOM   1594  CB  ARG X 216     -21.771 -35.338  -5.180  1.00 36.31           C  
ATOM   1595  CG  ARG X 216     -22.929 -35.423  -4.204  1.00 40.71           C  
ATOM   1596  CD  ARG X 216     -24.074 -34.482  -4.544  1.00 47.79           C  
ATOM   1597  NE  ARG X 216     -23.830 -33.103  -4.108  1.00 56.98           N  
ATOM   1598  CZ  ARG X 216     -23.651 -32.734  -2.841  1.00 58.46           C  
ATOM   1599  NH1 ARG X 216     -23.437 -31.454  -2.534  1.00 57.33           N  
ATOM   1600  NH2 ARG X 216     -23.683 -33.652  -1.880  1.00 60.69           N  
ATOM   1601  N   THR X 217     -20.353 -37.203  -7.019  1.00 41.44           N  
ATOM   1602  CA  THR X 217     -19.687 -37.542  -8.264  1.00 44.09           C  
ATOM   1603  C   THR X 217     -20.515 -36.896  -9.369  1.00 46.33           C  
ATOM   1604  O   THR X 217     -21.745 -36.976  -9.353  1.00 47.13           O  
ATOM   1605  CB  THR X 217     -19.639 -39.079  -8.472  1.00 43.86           C  
ATOM   1606  OG1 THR X 217     -20.853 -39.666  -7.986  1.00 41.42           O  
ATOM   1607  CG2 THR X 217     -18.453 -39.691  -7.729  1.00 44.63           C  
ATOM   1608  N   ASN X 218     -19.849 -36.240 -10.317  1.00 47.62           N  
ATOM   1609  CA  ASN X 218     -20.556 -35.586 -11.412  1.00 47.72           C  
ATOM   1610  C   ASN X 218     -21.589 -36.523 -12.027  1.00 48.94           C  
ATOM   1611  O   ASN X 218     -22.377 -36.120 -12.883  1.00 47.48           O  
ATOM   1612  CB  ASN X 218     -19.558 -35.099 -12.468  1.00 45.79           C  
ATOM   1613  CG  ASN X 218     -18.651 -36.201 -12.962  1.00 49.40           C  
ATOM   1614  OD1 ASN X 218     -18.282 -37.108 -12.200  1.00 53.30           O  
ATOM   1615  ND2 ASN X 218     -18.266 -36.129 -14.237  1.00 47.77           N  
ATOM   1616  N   ALA X 219     -21.579 -37.775 -11.582  1.00 51.66           N  
ATOM   1617  CA  ALA X 219     -22.516 -38.772 -12.079  1.00 55.34           C  
ATOM   1618  C   ALA X 219     -23.803 -38.672 -11.256  1.00 58.49           C  
ATOM   1619  O   ALA X 219     -24.908 -38.771 -11.793  1.00 58.75           O  
ATOM   1620  CB  ALA X 219     -21.914 -40.163 -11.955  1.00 54.21           C  
ATOM   1621  N   ASP X 220     -23.648 -38.466  -9.950  1.00 61.99           N  
ATOM   1622  CA  ASP X 220     -24.781 -38.347  -9.040  1.00 64.63           C  
ATOM   1623  C   ASP X 220     -25.213 -36.888  -8.985  1.00 65.10           C  
ATOM   1624  O   ASP X 220     -25.951 -36.482  -8.088  1.00 66.80           O  
ATOM   1625  CB  ASP X 220     -24.394 -38.817  -7.630  1.00 68.55           C  
ATOM   1626  CG  ASP X 220     -25.570 -38.766  -6.644  1.00 71.92           C  
ATOM   1627  OD1 ASP X 220     -26.455 -39.656  -6.701  1.00 70.47           O  
ATOM   1628  OD2 ASP X 220     -25.613 -37.826  -5.815  1.00 73.75           O  
ATOM   1629  N   VAL X 221     -24.738 -36.095  -9.938  1.00 65.19           N  
ATOM   1630  CA  VAL X 221     -25.092 -34.682  -9.979  1.00 65.93           C  
ATOM   1631  C   VAL X 221     -26.304 -34.514 -10.892  1.00 66.38           C  
ATOM   1632  O   VAL X 221     -27.199 -33.722 -10.606  1.00 65.14           O  
ATOM   1633  CB  VAL X 221     -23.932 -33.831 -10.516  1.00 66.63           C  
ATOM   1634  CG1 VAL X 221     -23.827 -34.002 -12.023  1.00 68.14           C  
ATOM   1635  CG2 VAL X 221     -24.136 -32.370 -10.138  1.00 66.57           C  
ATOM   1636  N   MET X 222     -26.321 -35.269 -11.990  1.00 67.96           N  
ATOM   1637  CA  MET X 222     -27.418 -35.219 -12.950  1.00 69.17           C  
ATOM   1638  C   MET X 222     -28.689 -35.223 -12.118  1.00 69.64           C  
ATOM   1639  O   MET X 222     -29.566 -34.370 -12.276  1.00 70.86           O  
ATOM   1640  CB  MET X 222     -27.404 -36.467 -13.832  1.00 71.90           C  
ATOM   1641  CG  MET X 222     -26.032 -36.853 -14.363  1.00 75.54           C  
ATOM   1642  SD  MET X 222     -25.639 -36.140 -15.968  1.00 78.84           S  
ATOM   1643  CE  MET X 222     -25.567 -34.410 -15.555  1.00 79.73           C  
ATOM   1644  N   THR X 223     -28.760 -36.207 -11.223  1.00 69.41           N  
ATOM   1645  CA  THR X 223     -29.890 -36.394 -10.323  1.00 67.60           C  
ATOM   1646  C   THR X 223     -30.189 -35.110  -9.562  1.00 67.31           C  
ATOM   1647  O   THR X 223     -30.947 -34.259 -10.031  1.00 68.68           O  
ATOM   1648  CB  THR X 223     -29.584 -37.502  -9.315  1.00 65.55           C  
ATOM   1649  OG1 THR X 223     -29.307 -38.714 -10.022  1.00 66.50           O  
ATOM   1650  CG2 THR X 223     -30.751 -37.715  -8.385  1.00 65.82           C  
ATOM   1651  N   ALA X 224     -29.583 -34.985  -8.386  1.00 65.35           N  
ATOM   1652  CA  ALA X 224     -29.757 -33.819  -7.528  1.00 64.41           C  
ATOM   1653  C   ALA X 224     -30.608 -32.739  -8.181  1.00 64.32           C  
ATOM   1654  O   ALA X 224     -31.674 -32.382  -7.678  1.00 64.74           O  
ATOM   1655  CB  ALA X 224     -28.401 -33.254  -7.161  1.00 63.29           C  
ATOM   1656  N   LEU X 225     -30.123 -32.220  -9.304  1.00 64.68           N  
ATOM   1657  CA  LEU X 225     -30.826 -31.179 -10.041  1.00 64.53           C  
ATOM   1658  C   LEU X 225     -32.295 -31.543 -10.186  1.00 62.90           C  
ATOM   1659  O   LEU X 225     -33.163 -30.875  -9.632  1.00 64.86           O  
ATOM   1660  CB  LEU X 225     -30.202 -31.004 -11.423  1.00 66.74           C  
ATOM   1661  CG  LEU X 225     -28.700 -30.712 -11.423  1.00 69.90           C  
ATOM   1662  CD1 LEU X 225     -28.179 -30.711 -12.857  1.00 72.32           C  
ATOM   1663  CD2 LEU X 225     -28.434 -29.381 -10.739  1.00 69.11           C  
ATOM   1664  N   SER X 226     -32.564 -32.608 -10.932  1.00 60.17           N  
ATOM   1665  CA  SER X 226     -33.928 -33.067 -11.151  1.00 58.47           C  
ATOM   1666  C   SER X 226     -34.775 -32.769  -9.923  1.00 57.78           C  
ATOM   1667  O   SER X 226     -35.933 -32.360 -10.037  1.00 58.39           O  
ATOM   1668  CB  SER X 226     -33.952 -34.575 -11.400  1.00 57.55           C  
ATOM   1669  OG  SER X 226     -33.823 -35.290 -10.180  1.00 56.34           O  
ATOM   1670  N   GLN X 227     -34.183 -32.975  -8.749  1.00 56.13           N  
ATOM   1671  CA  GLN X 227     -34.863 -32.744  -7.484  1.00 54.98           C  
ATOM   1672  C   GLN X 227     -34.656 -31.354  -6.893  1.00 50.27           C  
ATOM   1673  O   GLN X 227     -34.751 -31.169  -5.683  1.00 50.73           O  
ATOM   1674  CB  GLN X 227     -34.425 -33.807  -6.472  1.00 60.55           C  
ATOM   1675  CG  GLN X 227     -35.136 -33.721  -5.129  1.00 69.03           C  
ATOM   1676  CD  GLN X 227     -36.646 -33.833  -5.257  1.00 72.74           C  
ATOM   1677  OE1 GLN X 227     -37.179 -34.904  -5.567  1.00 75.04           O  
ATOM   1678  NE2 GLN X 227     -37.346 -32.719  -5.025  1.00 73.85           N  
ATOM   1679  N   GLY X 228     -34.380 -30.377  -7.746  1.00 45.41           N  
ATOM   1680  CA  GLY X 228     -34.181 -29.014  -7.278  1.00 39.28           C  
ATOM   1681  C   GLY X 228     -33.120 -28.867  -6.203  1.00 33.92           C  
ATOM   1682  O   GLY X 228     -33.296 -28.138  -5.227  1.00 29.62           O  
ATOM   1683  N   TYR X 229     -32.004 -29.561  -6.379  1.00 32.05           N  
ATOM   1684  CA  TYR X 229     -30.917 -29.494  -5.409  1.00 28.98           C  
ATOM   1685  C   TYR X 229     -29.932 -28.348  -5.675  1.00 28.55           C  
ATOM   1686  O   TYR X 229     -29.498 -28.139  -6.811  1.00 27.30           O  
ATOM   1687  CB  TYR X 229     -30.127 -30.806  -5.384  1.00 24.76           C  
ATOM   1688  CG  TYR X 229     -28.958 -30.719  -4.428  1.00 20.99           C  
ATOM   1689  CD1 TYR X 229     -29.137 -30.893  -3.063  1.00 20.54           C  
ATOM   1690  CD2 TYR X 229     -27.702 -30.342  -4.875  1.00 19.84           C  
ATOM   1691  CE1 TYR X 229     -28.095 -30.687  -2.171  1.00 17.80           C  
ATOM   1692  CE2 TYR X 229     -26.661 -30.132  -3.996  1.00 17.01           C  
ATOM   1693  CZ  TYR X 229     -26.862 -30.306  -2.648  1.00 16.65           C  
ATOM   1694  OH  TYR X 229     -25.817 -30.107  -1.780  1.00 11.93           O  
ATOM   1695  N   ARG X 230     -29.582 -27.619  -4.618  1.00 25.90           N  
ATOM   1696  CA  ARG X 230     -28.648 -26.505  -4.718  1.00 26.77           C  
ATOM   1697  C   ARG X 230     -27.751 -26.538  -3.492  1.00 30.86           C  
ATOM   1698  O   ARG X 230     -28.165 -27.002  -2.434  1.00 33.28           O  
ATOM   1699  CB  ARG X 230     -29.386 -25.171  -4.766  1.00 24.34           C  
ATOM   1700  CG  ARG X 230     -30.442 -25.081  -5.840  1.00 21.95           C  
ATOM   1701  CD  ARG X 230     -29.932 -25.641  -7.128  1.00 21.08           C  
ATOM   1702  NE  ARG X 230     -31.015 -26.072  -8.005  1.00 21.51           N  
ATOM   1703  CZ  ARG X 230     -31.489 -25.348  -9.007  1.00 18.61           C  
ATOM   1704  NH1 ARG X 230     -32.472 -25.813  -9.759  1.00 19.39           N  
ATOM   1705  NH2 ARG X 230     -30.971 -24.162  -9.252  1.00 17.92           N  
ATOM   1706  N   MET X 231     -26.519 -26.056  -3.628  1.00 35.83           N  
ATOM   1707  CA  MET X 231     -25.596 -26.052  -2.497  1.00 39.27           C  
ATOM   1708  C   MET X 231     -25.992 -24.957  -1.516  1.00 43.36           C  
ATOM   1709  O   MET X 231     -26.432 -23.872  -1.910  1.00 40.94           O  
ATOM   1710  CB  MET X 231     -24.156 -25.803  -2.965  1.00 39.54           C  
ATOM   1711  CG  MET X 231     -23.569 -26.847  -3.898  1.00 38.46           C  
ATOM   1712  SD  MET X 231     -21.832 -26.450  -4.326  1.00 39.54           S  
ATOM   1713  CE  MET X 231     -22.001 -25.863  -6.051  1.00 34.45           C  
ATOM   1714  N   PRO X 232     -25.829 -25.223  -0.215  1.00 48.19           N  
ATOM   1715  CA  PRO X 232     -26.178 -24.231   0.804  1.00 53.78           C  
ATOM   1716  C   PRO X 232     -25.216 -23.053   0.732  1.00 57.29           C  
ATOM   1717  O   PRO X 232     -24.139 -23.171   0.145  1.00 60.25           O  
ATOM   1718  CB  PRO X 232     -26.022 -25.014   2.102  1.00 52.41           C  
ATOM   1719  CG  PRO X 232     -24.852 -25.898   1.796  1.00 50.53           C  
ATOM   1720  CD  PRO X 232     -25.186 -26.399   0.397  1.00 48.49           C  
ATOM   1721  N   ARG X 233     -25.597 -21.920   1.316  1.00 60.73           N  
ATOM   1722  CA  ARG X 233     -24.720 -20.757   1.291  1.00 64.41           C  
ATOM   1723  C   ARG X 233     -23.370 -21.247   1.816  1.00 66.13           C  
ATOM   1724  O   ARG X 233     -23.294 -22.277   2.503  1.00 64.86           O  
ATOM   1725  CB  ARG X 233     -25.282 -19.634   2.171  1.00 64.12           C  
ATOM   1726  CG  ARG X 233     -24.418 -18.379   2.213  1.00 66.27           C  
ATOM   1727  CD  ARG X 233     -25.249 -17.111   2.424  1.00 68.58           C  
ATOM   1728  NE  ARG X 233     -26.115 -17.188   3.597  1.00 72.38           N  
ATOM   1729  CZ  ARG X 233     -27.383 -16.780   3.625  1.00 74.40           C  
ATOM   1730  NH1 ARG X 233     -28.094 -16.891   4.742  1.00 76.77           N  
ATOM   1731  NH2 ARG X 233     -27.949 -16.271   2.536  1.00 75.26           N  
ATOM   1732  N   VAL X 234     -22.301 -20.535   1.486  1.00 68.36           N  
ATOM   1733  CA  VAL X 234     -20.996 -20.962   1.952  1.00 70.04           C  
ATOM   1734  C   VAL X 234     -20.747 -20.530   3.394  1.00 72.33           C  
ATOM   1735  O   VAL X 234     -21.199 -19.468   3.824  1.00 71.80           O  
ATOM   1736  CB  VAL X 234     -19.882 -20.428   1.038  1.00 68.22           C  
ATOM   1737  CG1 VAL X 234     -19.190 -19.253   1.690  1.00 69.44           C  
ATOM   1738  CG2 VAL X 234     -18.902 -21.539   0.723  1.00 66.27           C  
ATOM   1739  N   GLU X 235     -20.037 -21.380   4.132  1.00 76.08           N  
ATOM   1740  CA  GLU X 235     -19.705 -21.132   5.533  1.00 79.90           C  
ATOM   1741  C   GLU X 235     -18.879 -19.870   5.694  1.00 81.99           C  
ATOM   1742  O   GLU X 235     -17.669 -19.954   5.896  1.00 82.28           O  
ATOM   1743  CB  GLU X 235     -18.909 -22.307   6.106  1.00 81.00           C  
ATOM   1744  CG  GLU X 235     -19.512 -22.951   7.346  1.00 83.47           C  
ATOM   1745  CD  GLU X 235     -20.647 -23.910   7.020  1.00 85.60           C  
ATOM   1746  OE1 GLU X 235     -20.397 -24.917   6.321  1.00 85.58           O  
ATOM   1747  OE2 GLU X 235     -21.788 -23.659   7.465  1.00 87.27           O  
ATOM   1748  N   ASN X 236     -19.533 -18.712   5.605  1.00 84.83           N  
ATOM   1749  CA  ASN X 236     -18.862 -17.419   5.742  1.00 87.12           C  
ATOM   1750  C   ASN X 236     -19.345 -16.403   4.712  1.00 87.24           C  
ATOM   1751  O   ASN X 236     -20.077 -15.469   5.046  1.00 88.94           O  
ATOM   1752  CB  ASN X 236     -17.353 -17.581   5.586  1.00 90.13           C  
ATOM   1753  CG  ASN X 236     -16.963 -18.040   4.196  1.00 91.71           C  
ATOM   1754  OD1 ASN X 236     -17.526 -19.001   3.675  1.00 92.29           O  
ATOM   1755  ND2 ASN X 236     -15.992 -17.358   3.590  1.00 93.44           N  
ATOM   1756  N   CYS X 237     -18.923 -16.588   3.464  1.00 85.44           N  
ATOM   1757  CA  CYS X 237     -19.305 -15.689   2.385  1.00 85.13           C  
ATOM   1758  C   CYS X 237     -20.594 -14.949   2.718  1.00 85.62           C  
ATOM   1759  O   CYS X 237     -21.616 -15.563   3.036  1.00 84.94           O  
ATOM   1760  CB  CYS X 237     -19.496 -16.458   1.082  1.00 84.65           C  
ATOM   1761  SG  CYS X 237     -21.189 -16.976   0.781  1.00 88.00           S  
ATOM   1762  N   PRO X 238     -20.558 -13.610   2.649  1.00 86.77           N  
ATOM   1763  CA  PRO X 238     -21.719 -12.763   2.940  1.00 86.53           C  
ATOM   1764  C   PRO X 238     -22.885 -13.083   2.018  1.00 85.29           C  
ATOM   1765  O   PRO X 238     -22.686 -13.345   0.824  1.00 83.93           O  
ATOM   1766  CB  PRO X 238     -21.177 -11.351   2.719  1.00 87.15           C  
ATOM   1767  CG  PRO X 238     -20.144 -11.558   1.654  1.00 86.87           C  
ATOM   1768  CD  PRO X 238     -19.433 -12.797   2.156  1.00 87.25           C  
ATOM   1769  N   ASP X 239     -24.094 -13.067   2.577  1.00 84.12           N  
ATOM   1770  CA  ASP X 239     -25.287 -13.355   1.797  1.00 82.54           C  
ATOM   1771  C   ASP X 239     -25.109 -12.709   0.428  1.00 79.54           C  
ATOM   1772  O   ASP X 239     -25.402 -13.324  -0.599  1.00 80.44           O  
ATOM   1773  CB  ASP X 239     -26.531 -12.805   2.496  1.00 85.76           C  
ATOM   1774  CG  ASP X 239     -26.767 -13.448   3.855  1.00 89.07           C  
ATOM   1775  OD1 ASP X 239     -25.966 -13.202   4.784  1.00 91.71           O  
ATOM   1776  OD2 ASP X 239     -27.748 -14.206   3.998  1.00 91.31           O  
ATOM   1777  N   GLU X 240     -24.610 -11.472   0.431  1.00 73.56           N  
ATOM   1778  CA  GLU X 240     -24.370 -10.713  -0.793  1.00 66.01           C  
ATOM   1779  C   GLU X 240     -24.120 -11.677  -1.941  1.00 62.85           C  
ATOM   1780  O   GLU X 240     -25.023 -11.991  -2.707  1.00 63.08           O  
ATOM   1781  CB  GLU X 240     -23.146  -9.813  -0.607  1.00 64.47           C  
ATOM   1782  CG  GLU X 240     -22.494  -9.345  -1.911  1.00 62.74           C  
ATOM   1783  CD  GLU X 240     -21.147  -8.652  -1.699  1.00 60.12           C  
ATOM   1784  OE1 GLU X 240     -20.448  -8.989  -0.716  1.00 59.07           O  
ATOM   1785  OE2 GLU X 240     -20.779  -7.790  -2.529  1.00 56.19           O  
ATOM   1786  N   LEU X 241     -22.886 -12.153  -2.044  1.00 60.45           N  
ATOM   1787  CA  LEU X 241     -22.513 -13.086  -3.098  1.00 58.85           C  
ATOM   1788  C   LEU X 241     -23.401 -14.334  -3.077  1.00 58.70           C  
ATOM   1789  O   LEU X 241     -23.780 -14.853  -4.133  1.00 58.30           O  
ATOM   1790  CB  LEU X 241     -21.033 -13.481  -2.960  1.00 57.38           C  
ATOM   1791  CG  LEU X 241     -19.995 -12.418  -3.343  1.00 55.62           C  
ATOM   1792  CD1 LEU X 241     -20.407 -11.085  -2.775  1.00 58.07           C  
ATOM   1793  CD2 LEU X 241     -18.618 -12.804  -2.832  1.00 52.70           C  
ATOM   1794  N   TYR X 242     -23.748 -14.821  -1.889  1.00 56.93           N  
ATOM   1795  CA  TYR X 242     -24.592 -16.004  -1.841  1.00 55.81           C  
ATOM   1796  C   TYR X 242     -25.929 -15.767  -2.515  1.00 54.23           C  
ATOM   1797  O   TYR X 242     -26.444 -16.641  -3.204  1.00 57.50           O  
ATOM   1798  CB  TYR X 242     -24.867 -16.466  -0.422  1.00 57.96           C  
ATOM   1799  CG  TYR X 242     -25.820 -17.637  -0.433  1.00 61.75           C  
ATOM   1800  CD1 TYR X 242     -25.485 -18.811  -1.101  1.00 64.26           C  
ATOM   1801  CD2 TYR X 242     -27.070 -17.560   0.170  1.00 63.03           C  
ATOM   1802  CE1 TYR X 242     -26.365 -19.876  -1.171  1.00 64.01           C  
ATOM   1803  CE2 TYR X 242     -27.960 -18.624   0.105  1.00 64.05           C  
ATOM   1804  CZ  TYR X 242     -27.595 -19.777  -0.568  1.00 64.13           C  
ATOM   1805  OH  TYR X 242     -28.454 -20.843  -0.644  1.00 66.30           O  
ATOM   1806  N   ASP X 243     -26.516 -14.600  -2.300  1.00 50.72           N  
ATOM   1807  CA  ASP X 243     -27.788 -14.339  -2.930  1.00 47.99           C  
ATOM   1808  C   ASP X 243     -27.493 -13.909  -4.349  1.00 44.80           C  
ATOM   1809  O   ASP X 243     -28.257 -14.189  -5.269  1.00 43.62           O  
ATOM   1810  CB  ASP X 243     -28.566 -13.259  -2.190  1.00 50.21           C  
ATOM   1811  CG  ASP X 243     -30.060 -13.518  -2.221  1.00 54.33           C  
ATOM   1812  OD1 ASP X 243     -30.651 -13.533  -3.333  1.00 54.54           O  
ATOM   1813  OD2 ASP X 243     -30.636 -13.729  -1.130  1.00 56.56           O  
ATOM   1814  N   ILE X 244     -26.369 -13.226  -4.521  1.00 43.00           N  
ATOM   1815  CA  ILE X 244     -25.967 -12.766  -5.837  1.00 41.78           C  
ATOM   1816  C   ILE X 244     -25.297 -14.008  -6.409  1.00 40.55           C  
ATOM   1817  O   ILE X 244     -24.396 -13.942  -7.246  1.00 42.57           O  
ATOM   1818  CB  ILE X 244     -24.955 -11.584  -5.761  1.00 43.58           C  
ATOM   1819  CG1 ILE X 244     -25.010 -10.774  -7.056  1.00 45.78           C  
ATOM   1820  CG2 ILE X 244     -23.534 -12.094  -5.576  1.00 44.15           C  
ATOM   1821  CD1 ILE X 244     -24.749 -11.587  -8.304  1.00 47.64           C  
ATOM   1822  N   MET X 245     -25.757 -15.150  -5.914  1.00 37.48           N  
ATOM   1823  CA  MET X 245     -25.260 -16.453  -6.320  1.00 35.48           C  
ATOM   1824  C   MET X 245     -26.516 -17.278  -6.641  1.00 35.45           C  
ATOM   1825  O   MET X 245     -26.539 -18.059  -7.582  1.00 34.90           O  
ATOM   1826  CB  MET X 245     -24.459 -17.087  -5.163  1.00 32.38           C  
ATOM   1827  CG  MET X 245     -23.332 -18.029  -5.569  1.00 29.11           C  
ATOM   1828  SD  MET X 245     -22.469 -18.757  -4.127  1.00 29.73           S  
ATOM   1829  CE  MET X 245     -20.860 -17.974  -4.175  1.00 30.48           C  
ATOM   1830  N   LYS X 246     -27.570 -17.077  -5.857  1.00 37.40           N  
ATOM   1831  CA  LYS X 246     -28.825 -17.793  -6.054  1.00 39.31           C  
ATOM   1832  C   LYS X 246     -29.487 -17.233  -7.300  1.00 41.15           C  
ATOM   1833  O   LYS X 246     -30.393 -17.842  -7.869  1.00 41.43           O  
ATOM   1834  CB  LYS X 246     -29.753 -17.590  -4.853  1.00 41.52           C  
ATOM   1835  CG  LYS X 246     -29.062 -17.707  -3.506  1.00 44.34           C  
ATOM   1836  CD  LYS X 246     -30.062 -17.731  -2.360  1.00 46.68           C  
ATOM   1837  CE  LYS X 246     -30.895 -16.455  -2.317  1.00 50.85           C  
ATOM   1838  NZ  LYS X 246     -31.760 -16.387  -1.100  1.00 50.57           N1+
ATOM   1839  N   MET X 247     -29.034 -16.050  -7.703  1.00 44.82           N  
ATOM   1840  CA  MET X 247     -29.559 -15.372  -8.887  1.00 47.61           C  
ATOM   1841  C   MET X 247     -29.325 -16.315 -10.058  1.00 48.41           C  
ATOM   1842  O   MET X 247     -30.251 -16.703 -10.783  1.00 49.60           O  
ATOM   1843  CB  MET X 247     -28.761 -14.095  -9.153  1.00 50.14           C  
ATOM   1844  CG  MET X 247     -28.593 -13.172  -7.953  1.00 53.06           C  
ATOM   1845  SD  MET X 247     -29.610 -11.716  -8.110  1.00 52.68           S  
ATOM   1846  CE  MET X 247     -31.214 -12.517  -8.221  1.00 56.38           C  
ATOM   1847  N   CYS X 248     -28.048 -16.666 -10.207  1.00 46.05           N  
ATOM   1848  CA  CYS X 248     -27.551 -17.548 -11.247  1.00 41.70           C  
ATOM   1849  C   CYS X 248     -28.137 -18.945 -11.273  1.00 40.24           C  
ATOM   1850  O   CYS X 248     -28.197 -19.561 -12.336  1.00 41.33           O  
ATOM   1851  CB  CYS X 248     -26.039 -17.653 -11.123  1.00 41.93           C  
ATOM   1852  SG  CYS X 248     -25.233 -16.057 -11.096  1.00 45.05           S  
ATOM   1853  N   TRP X 249     -28.563 -19.451 -10.119  1.00 37.73           N  
ATOM   1854  CA  TRP X 249     -29.133 -20.791 -10.062  1.00 34.50           C  
ATOM   1855  C   TRP X 249     -30.651 -20.892 -10.230  1.00 36.69           C  
ATOM   1856  O   TRP X 249     -31.245 -21.930  -9.951  1.00 39.67           O  
ATOM   1857  CB  TRP X 249     -28.693 -21.486  -8.770  1.00 29.29           C  
ATOM   1858  CG  TRP X 249     -27.208 -21.593  -8.660  1.00 25.82           C  
ATOM   1859  CD1 TRP X 249     -26.316 -21.597  -9.690  1.00 25.98           C  
ATOM   1860  CD2 TRP X 249     -26.426 -21.683  -7.456  1.00 24.78           C  
ATOM   1861  NE1 TRP X 249     -25.026 -21.667  -9.208  1.00 25.16           N  
ATOM   1862  CE2 TRP X 249     -25.068 -21.718  -7.841  1.00 24.29           C  
ATOM   1863  CE3 TRP X 249     -26.740 -21.732  -6.095  1.00 22.72           C  
ATOM   1864  CZ2 TRP X 249     -24.033 -21.805  -6.917  1.00 23.30           C  
ATOM   1865  CZ3 TRP X 249     -25.709 -21.822  -5.177  1.00 21.23           C  
ATOM   1866  CH2 TRP X 249     -24.376 -21.852  -5.590  1.00 22.21           C  
ATOM   1867  N   LYS X 250     -31.283 -19.825 -10.695  1.00 38.37           N  
ATOM   1868  CA  LYS X 250     -32.729 -19.848 -10.890  1.00 41.77           C  
ATOM   1869  C   LYS X 250     -33.101 -20.879 -11.958  1.00 41.24           C  
ATOM   1870  O   LYS X 250     -33.062 -20.575 -13.144  1.00 43.90           O  
ATOM   1871  CB  LYS X 250     -33.221 -18.461 -11.324  1.00 44.30           C  
ATOM   1872  CG  LYS X 250     -33.776 -17.587 -10.207  1.00 48.21           C  
ATOM   1873  CD  LYS X 250     -35.154 -18.091  -9.804  1.00 53.18           C  
ATOM   1874  CE  LYS X 250     -35.855 -17.172  -8.812  1.00 56.48           C  
ATOM   1875  NZ  LYS X 250     -37.270 -17.618  -8.596  1.00 57.57           N1+
ATOM   1876  N   GLU X 251     -33.450 -22.093 -11.546  1.00 41.31           N  
ATOM   1877  CA  GLU X 251     -33.824 -23.140 -12.500  1.00 44.31           C  
ATOM   1878  C   GLU X 251     -34.392 -22.530 -13.773  1.00 45.68           C  
ATOM   1879  O   GLU X 251     -33.990 -22.897 -14.886  1.00 46.92           O  
ATOM   1880  CB  GLU X 251     -34.866 -24.086 -11.887  1.00 44.54           C  
ATOM   1881  CG  GLU X 251     -34.309 -25.434 -11.437  1.00 45.77           C  
ATOM   1882  CD  GLU X 251     -34.066 -26.399 -12.591  1.00 47.07           C  
ATOM   1883  OE1 GLU X 251     -33.658 -25.937 -13.685  1.00 48.60           O  
ATOM   1884  OE2 GLU X 251     -34.273 -27.621 -12.393  1.00 46.02           O  
ATOM   1885  N   LYS X 252     -35.334 -21.605 -13.604  1.00 46.42           N  
ATOM   1886  CA  LYS X 252     -35.963 -20.935 -14.739  1.00 45.72           C  
ATOM   1887  C   LYS X 252     -34.873 -20.117 -15.419  1.00 43.15           C  
ATOM   1888  O   LYS X 252     -34.612 -18.988 -15.020  1.00 42.75           O  
ATOM   1889  CB  LYS X 252     -37.065 -19.983 -14.258  1.00 51.03           C  
ATOM   1890  CG  LYS X 252     -37.764 -20.383 -12.954  1.00 56.00           C  
ATOM   1891  CD  LYS X 252     -38.797 -21.490 -13.154  1.00 60.20           C  
ATOM   1892  CE  LYS X 252     -39.980 -21.026 -14.000  1.00 60.69           C  
ATOM   1893  NZ  LYS X 252     -39.589 -20.710 -15.406  1.00 61.34           N1+
ATOM   1894  N   ALA X 253     -34.237 -20.683 -16.436  1.00 42.44           N  
ATOM   1895  CA  ALA X 253     -33.176 -19.981 -17.146  1.00 44.94           C  
ATOM   1896  C   ALA X 253     -33.379 -18.471 -17.147  1.00 47.32           C  
ATOM   1897  O   ALA X 253     -32.426 -17.701 -16.990  1.00 49.25           O  
ATOM   1898  CB  ALA X 253     -33.077 -20.496 -18.577  1.00 44.09           C  
ATOM   1899  N   GLU X 254     -34.627 -18.051 -17.322  1.00 50.56           N  
ATOM   1900  CA  GLU X 254     -34.973 -16.633 -17.347  1.00 52.38           C  
ATOM   1901  C   GLU X 254     -34.604 -15.919 -16.050  1.00 49.70           C  
ATOM   1902  O   GLU X 254     -33.712 -15.068 -16.031  1.00 50.79           O  
ATOM   1903  CB  GLU X 254     -36.467 -16.466 -17.604  1.00 58.09           C  
ATOM   1904  CG  GLU X 254     -36.923 -16.977 -18.961  1.00 67.48           C  
ATOM   1905  CD  GLU X 254     -38.420 -16.803 -19.169  1.00 72.99           C  
ATOM   1906  OE1 GLU X 254     -38.932 -15.684 -18.904  1.00 75.41           O  
ATOM   1907  OE2 GLU X 254     -39.076 -17.782 -19.603  1.00 74.49           O  
ATOM   1908  N   GLU X 255     -35.300 -16.269 -14.972  1.00 44.12           N  
ATOM   1909  CA  GLU X 255     -35.062 -15.674 -13.659  1.00 39.20           C  
ATOM   1910  C   GLU X 255     -33.596 -15.267 -13.463  1.00 34.57           C  
ATOM   1911  O   GLU X 255     -33.279 -14.404 -12.640  1.00 29.75           O  
ATOM   1912  CB  GLU X 255     -35.433 -16.673 -12.557  1.00 42.73           C  
ATOM   1913  CG  GLU X 255     -36.635 -17.575 -12.840  1.00 45.25           C  
ATOM   1914  CD  GLU X 255     -37.975 -16.882 -12.659  1.00 47.31           C  
ATOM   1915  OE1 GLU X 255     -38.581 -16.464 -13.671  1.00 45.82           O  
ATOM   1916  OE2 GLU X 255     -38.418 -16.753 -11.495  1.00 50.22           O  
ATOM   1917  N   ARG X 256     -32.699 -15.909 -14.205  1.00 30.65           N  
ATOM   1918  CA  ARG X 256     -31.279 -15.610 -14.097  1.00 26.63           C  
ATOM   1919  C   ARG X 256     -30.867 -14.269 -14.681  1.00 27.07           C  
ATOM   1920  O   ARG X 256     -31.243 -13.907 -15.800  1.00 26.16           O  
ATOM   1921  CB  ARG X 256     -30.465 -16.727 -14.732  1.00 20.37           C  
ATOM   1922  CG  ARG X 256     -30.613 -18.052 -14.013  1.00 15.69           C  
ATOM   1923  CD  ARG X 256     -29.854 -19.150 -14.738  1.00 15.76           C  
ATOM   1924  NE  ARG X 256     -30.393 -20.460 -14.413  1.00 12.70           N  
ATOM   1925  CZ  ARG X 256     -30.595 -21.415 -15.309  1.00 14.01           C  
ATOM   1926  NH1 ARG X 256     -31.096 -22.594 -14.938  1.00 16.54           N  
ATOM   1927  NH2 ARG X 256     -30.299 -21.184 -16.580  1.00 16.25           N  
ATOM   1928  N   PRO X 257     -30.078 -13.510 -13.918  1.00 26.58           N  
ATOM   1929  CA  PRO X 257     -29.605 -12.201 -14.348  1.00 28.01           C  
ATOM   1930  C   PRO X 257     -28.841 -12.307 -15.637  1.00 28.37           C  
ATOM   1931  O   PRO X 257     -28.682 -13.385 -16.188  1.00 31.10           O  
ATOM   1932  CB  PRO X 257     -28.704 -11.762 -13.199  1.00 27.13           C  
ATOM   1933  CG  PRO X 257     -28.164 -13.049 -12.695  1.00 30.85           C  
ATOM   1934  CD  PRO X 257     -29.405 -13.922 -12.678  1.00 29.89           C  
ATOM   1935  N   THR X 258     -28.386 -11.161 -16.116  1.00 30.49           N  
ATOM   1936  CA  THR X 258     -27.617 -11.072 -17.345  1.00 31.86           C  
ATOM   1937  C   THR X 258     -26.275 -10.700 -16.743  1.00 32.04           C  
ATOM   1938  O   THR X 258     -26.233 -10.257 -15.597  1.00 32.85           O  
ATOM   1939  CB  THR X 258     -28.114  -9.921 -18.234  1.00 31.53           C  
ATOM   1940  OG1 THR X 258     -27.737  -8.670 -17.645  1.00 33.17           O  
ATOM   1941  CG2 THR X 258     -29.630  -9.967 -18.360  1.00 31.56           C  
ATOM   1942  N   PHE X 259     -25.181 -10.870 -17.470  1.00 32.60           N  
ATOM   1943  CA  PHE X 259     -23.905 -10.514 -16.878  1.00 37.27           C  
ATOM   1944  C   PHE X 259     -23.819  -9.055 -16.453  1.00 38.48           C  
ATOM   1945  O   PHE X 259     -23.613  -8.770 -15.275  1.00 37.34           O  
ATOM   1946  CB  PHE X 259     -22.757 -10.884 -17.816  1.00 41.63           C  
ATOM   1947  CG  PHE X 259     -22.501 -12.363 -17.880  1.00 43.40           C  
ATOM   1948  CD1 PHE X 259     -22.281 -13.082 -16.715  1.00 43.65           C  
ATOM   1949  CD2 PHE X 259     -22.550 -13.043 -19.083  1.00 43.76           C  
ATOM   1950  CE1 PHE X 259     -22.131 -14.451 -16.744  1.00 45.48           C  
ATOM   1951  CE2 PHE X 259     -22.399 -14.414 -19.118  1.00 46.66           C  
ATOM   1952  CZ  PHE X 259     -22.190 -15.120 -17.944  1.00 46.70           C  
ATOM   1953  N   ASP X 260     -23.999  -8.129 -17.389  1.00 40.78           N  
ATOM   1954  CA  ASP X 260     -23.926  -6.715 -17.038  1.00 42.43           C  
ATOM   1955  C   ASP X 260     -24.443  -6.523 -15.627  1.00 42.06           C  
ATOM   1956  O   ASP X 260     -23.766  -5.938 -14.794  1.00 42.99           O  
ATOM   1957  CB  ASP X 260     -24.753  -5.850 -17.986  1.00 45.95           C  
ATOM   1958  CG  ASP X 260     -24.428  -4.368 -17.844  1.00 50.04           C  
ATOM   1959  OD1 ASP X 260     -25.270  -3.523 -18.223  1.00 50.02           O  
ATOM   1960  OD2 ASP X 260     -23.315  -4.052 -17.359  1.00 52.24           O  
ATOM   1961  N   TYR X 261     -25.648  -7.013 -15.356  1.00 42.89           N  
ATOM   1962  CA  TYR X 261     -26.214  -6.876 -14.017  1.00 43.60           C  
ATOM   1963  C   TYR X 261     -25.194  -7.416 -13.017  1.00 42.56           C  
ATOM   1964  O   TYR X 261     -24.688  -6.680 -12.164  1.00 42.18           O  
ATOM   1965  CB  TYR X 261     -27.521  -7.664 -13.881  1.00 45.44           C  
ATOM   1966  CG  TYR X 261     -28.124  -7.567 -12.490  1.00 47.21           C  
ATOM   1967  CD1 TYR X 261     -28.769  -6.410 -12.070  1.00 47.46           C  
ATOM   1968  CD2 TYR X 261     -28.009  -8.616 -11.586  1.00 48.15           C  
ATOM   1969  CE1 TYR X 261     -29.279  -6.298 -10.795  1.00 49.08           C  
ATOM   1970  CE2 TYR X 261     -28.517  -8.518 -10.305  1.00 49.18           C  
ATOM   1971  CZ  TYR X 261     -29.152  -7.354  -9.911  1.00 50.95           C  
ATOM   1972  OH  TYR X 261     -29.660  -7.244  -8.628  1.00 52.05           O  
ATOM   1973  N   LEU X 262     -24.896  -8.708 -13.114  1.00 42.09           N  
ATOM   1974  CA  LEU X 262     -23.926  -9.299 -12.204  1.00 40.73           C  
ATOM   1975  C   LEU X 262     -22.740  -8.342 -12.238  1.00 39.97           C  
ATOM   1976  O   LEU X 262     -22.431  -7.682 -11.252  1.00 38.54           O  
ATOM   1977  CB  LEU X 262     -23.494 -10.685 -12.693  1.00 36.94           C  
ATOM   1978  CG  LEU X 262     -24.607 -11.715 -12.841  1.00 36.51           C  
ATOM   1979  CD1 LEU X 262     -24.087 -12.925 -13.578  1.00 37.26           C  
ATOM   1980  CD2 LEU X 262     -25.141 -12.098 -11.472  1.00 37.88           C  
ATOM   1981  N   GLN X 263     -22.107  -8.259 -13.402  1.00 39.99           N  
ATOM   1982  CA  GLN X 263     -20.960  -7.396 -13.603  1.00 41.17           C  
ATOM   1983  C   GLN X 263     -21.124  -6.165 -12.751  1.00 41.82           C  
ATOM   1984  O   GLN X 263     -20.294  -5.868 -11.899  1.00 44.77           O  
ATOM   1985  CB  GLN X 263     -20.862  -6.966 -15.070  1.00 43.99           C  
ATOM   1986  CG  GLN X 263     -19.674  -6.051 -15.383  1.00 48.16           C  
ATOM   1987  CD  GLN X 263     -19.487  -4.943 -14.350  1.00 51.56           C  
ATOM   1988  OE1 GLN X 263     -20.403  -4.162 -14.079  1.00 52.93           O  
ATOM   1989  NE2 GLN X 263     -18.291  -4.875 -13.767  1.00 52.02           N  
ATOM   1990  N   SER X 264     -22.216  -5.456 -13.000  1.00 43.49           N  
ATOM   1991  CA  SER X 264     -22.556  -4.228 -12.295  1.00 43.32           C  
ATOM   1992  C   SER X 264     -22.741  -4.376 -10.796  1.00 41.69           C  
ATOM   1993  O   SER X 264     -22.133  -3.648 -10.022  1.00 39.03           O  
ATOM   1994  CB  SER X 264     -23.821  -3.628 -12.904  1.00 44.92           C  
ATOM   1995  OG  SER X 264     -24.161  -2.422 -12.254  1.00 53.67           O  
ATOM   1996  N   VAL X 265     -23.581  -5.320 -10.389  1.00 42.91           N  
ATOM   1997  CA  VAL X 265     -23.839  -5.551  -8.973  1.00 46.49           C  
ATOM   1998  C   VAL X 265     -22.589  -6.032  -8.250  1.00 50.27           C  
ATOM   1999  O   VAL X 265     -22.488  -5.925  -7.028  1.00 51.25           O  
ATOM   2000  CB  VAL X 265     -24.942  -6.597  -8.774  1.00 44.83           C  
ATOM   2001  CG1 VAL X 265     -26.140  -6.258  -9.648  1.00 44.81           C  
ATOM   2002  CG2 VAL X 265     -24.406  -7.983  -9.092  1.00 45.91           C  
ATOM   2003  N   LEU X 266     -21.644  -6.575  -9.012  1.00 54.06           N  
ATOM   2004  CA  LEU X 266     -20.400  -7.072  -8.446  1.00 56.13           C  
ATOM   2005  C   LEU X 266     -19.466  -5.903  -8.193  1.00 58.66           C  
ATOM   2006  O   LEU X 266     -18.375  -6.071  -7.651  1.00 58.87           O  
ATOM   2007  CB  LEU X 266     -19.738  -8.081  -9.389  1.00 55.60           C  
ATOM   2008  CG  LEU X 266     -20.259  -9.522  -9.309  1.00 55.72           C  
ATOM   2009  CD1 LEU X 266     -19.495 -10.414 -10.289  1.00 54.19           C  
ATOM   2010  CD2 LEU X 266     -20.097 -10.034  -7.879  1.00 54.40           C  
ATOM   2011  N   ASP X 267     -19.906  -4.714  -8.595  1.00 61.46           N  
ATOM   2012  CA  ASP X 267     -19.119  -3.501  -8.412  1.00 65.81           C  
ATOM   2013  C   ASP X 267     -19.654  -2.745  -7.205  1.00 68.97           C  
ATOM   2014  O   ASP X 267     -18.906  -2.350  -6.307  1.00 66.94           O  
ATOM   2015  CB  ASP X 267     -19.217  -2.592  -9.640  1.00 65.81           C  
ATOM   2016  CG  ASP X 267     -18.561  -3.185 -10.862  1.00 67.41           C  
ATOM   2017  OD1 ASP X 267     -19.284  -3.741 -11.715  1.00 67.90           O  
ATOM   2018  OD2 ASP X 267     -17.317  -3.098 -10.964  1.00 67.80           O  
ATOM   2019  N   ASP X 268     -20.967  -2.546  -7.205  1.00 74.75           N  
ATOM   2020  CA  ASP X 268     -21.659  -1.839  -6.135  1.00 79.39           C  
ATOM   2021  C   ASP X 268     -21.456  -2.552  -4.811  1.00 81.62           C  
ATOM   2022  O   ASP X 268     -20.788  -2.042  -3.909  1.00 83.73           O  
ATOM   2023  CB  ASP X 268     -23.153  -1.762  -6.449  1.00 80.17           C  
ATOM   2024  CG  ASP X 268     -23.422  -1.339  -7.880  1.00 82.09           C  
ATOM   2025  OD1 ASP X 268     -22.857  -0.306  -8.306  1.00 81.81           O  
ATOM   2026  OD2 ASP X 268     -24.195  -2.039  -8.576  1.00 83.00           O  
ATOM   2027  N   PHE X 269     -22.042  -3.737  -4.703  1.00 83.18           N  
ATOM   2028  CA  PHE X 269     -21.931  -4.532  -3.495  1.00 85.24           C  
ATOM   2029  C   PHE X 269     -20.466  -4.894  -3.260  1.00 84.45           C  
ATOM   2030  O   PHE X 269     -20.131  -5.656  -2.354  1.00 83.89           O  
ATOM   2031  CB  PHE X 269     -22.793  -5.784  -3.633  1.00 88.29           C  
ATOM   2032  CG  PHE X 269     -24.161  -5.508  -4.194  1.00 91.99           C  
ATOM   2033  CD1 PHE X 269     -25.006  -4.593  -3.584  1.00 93.34           C  
ATOM   2034  CD2 PHE X 269     -24.599  -6.157  -5.341  1.00 93.14           C  
ATOM   2035  CE1 PHE X 269     -26.263  -4.327  -4.114  1.00 94.72           C  
ATOM   2036  CE2 PHE X 269     -25.852  -5.896  -5.874  1.00 93.21           C  
ATOM   2037  CZ  PHE X 269     -26.684  -4.982  -5.259  1.00 93.87           C  
ATOM   2038  N   TYR X 270     -19.595  -4.338  -4.092  1.00 84.21           N  
ATOM   2039  CA  TYR X 270     -18.170  -4.594  -3.970  1.00 85.33           C  
ATOM   2040  C   TYR X 270     -17.533  -3.582  -3.020  1.00 86.39           C  
ATOM   2041  O   TYR X 270     -17.215  -3.914  -1.877  1.00 87.72           O  
ATOM   2042  CB  TYR X 270     -17.484  -4.515  -5.333  1.00 83.98           C  
ATOM   2043  CG  TYR X 270     -15.990  -4.304  -5.231  1.00 82.76           C  
ATOM   2044  CD1 TYR X 270     -15.196  -5.169  -4.491  1.00 82.31           C  
ATOM   2045  CD2 TYR X 270     -15.375  -3.228  -5.859  1.00 82.00           C  
ATOM   2046  CE1 TYR X 270     -13.830  -4.970  -4.376  1.00 80.93           C  
ATOM   2047  CE2 TYR X 270     -14.011  -3.021  -5.751  1.00 81.69           C  
ATOM   2048  CZ  TYR X 270     -13.243  -3.896  -5.008  1.00 80.90           C  
ATOM   2049  OH  TYR X 270     -11.884  -3.700  -4.905  1.00 79.15           O  
ATOM   2050  N   THR X 271     -17.353  -2.350  -3.495  1.00 86.43           N  
ATOM   2051  CA  THR X 271     -16.752  -1.295  -2.682  1.00 84.76           C  
ATOM   2052  C   THR X 271     -17.134  -1.448  -1.208  1.00 85.38           C  
ATOM   2053  O   THR X 271     -16.315  -1.204  -0.320  1.00 85.37           O  
ATOM   2054  CB  THR X 271     -17.172   0.115  -3.176  1.00 82.84           C  
ATOM   2055  OG1 THR X 271     -18.598   0.254  -3.107  1.00 82.22           O  
ATOM   2056  CG2 THR X 271     -16.714   0.329  -4.610  1.00 80.87           C  
ATOM   2057  N   ALA X 272     -18.374  -1.856  -0.951  1.00 85.64           N  
ATOM   2058  CA  ALA X 272     -18.829  -2.035   0.421  1.00 85.97           C  
ATOM   2059  C   ALA X 272     -17.713  -2.765   1.157  1.00 86.04           C  
ATOM   2060  O   ALA X 272     -17.499  -2.573   2.359  1.00 85.59           O  
ATOM   2061  CB  ALA X 272     -20.107  -2.861   0.446  1.00 86.19           C  
ATOM   2062  N   THR X 273     -17.005  -3.603   0.405  1.00 85.96           N  
ATOM   2063  CA  THR X 273     -15.899  -4.385   0.932  1.00 86.17           C  
ATOM   2064  C   THR X 273     -14.637  -3.528   0.966  1.00 86.95           C  
ATOM   2065  O   THR X 273     -13.840  -3.622   1.901  1.00 88.12           O  
ATOM   2066  CB  THR X 273     -15.635  -5.633   0.064  1.00 84.67           C  
ATOM   2067  OG1 THR X 273     -15.350  -5.227  -1.281  1.00 83.07           O  
ATOM   2068  CG2 THR X 273     -16.847  -6.545   0.069  1.00 83.06           C  
ATOM   2069  N   GLU X 274     -14.459  -2.693  -0.053  1.00 87.23           N  
ATOM   2070  CA  GLU X 274     -13.291  -1.829  -0.118  1.00 89.63           C  
ATOM   2071  C   GLU X 274     -13.257  -0.984  -1.399  1.00 90.98           C  
ATOM   2072  O   GLU X 274     -14.056  -1.263  -2.319  1.00 92.40           O  
ATOM   2073  CB  GLU X 274     -12.031  -2.685  -0.014  1.00 90.39           C  
ATOM   2074  CG  GLU X 274     -10.747  -1.905   0.162  1.00 94.54           C  
ATOM   2075  CD  GLU X 274      -9.590  -2.794   0.577  1.00 96.25           C  
ATOM   2076  OE1 GLU X 274      -9.675  -3.410   1.665  1.00 98.99           O  
ATOM   2077  OE2 GLU X 274      -8.599  -2.880  -0.180  1.00 96.80           O  
TER    2078      GLU X 274 
HETATM 2079  O4  STU X 902      -2.671 -25.171 -19.454  1.00 29.20           O  
HETATM 2080  C25 STU X 902      -2.248 -24.491 -18.246  1.00 25.69           C  
HETATM 2081  C24 STU X 902      -3.294 -24.499 -17.125  1.00 25.32           C  
HETATM 2082  C23 STU X 902      -4.619 -25.033 -17.598  1.00 27.68           C  
HETATM 2083  C22 STU X 902      -4.762 -24.212 -18.862  1.00 30.58           C  
HETATM 2084  C21 STU X 902      -3.932 -24.797 -19.959  1.00 27.98           C  
HETATM 2085  C26 STU X 902      -4.582 -26.067 -20.392  1.00 28.17           C  
HETATM 2086  N2  STU X 902      -3.964 -23.818 -21.060  1.00 26.20           N  
HETATM 2087  C18 STU X 902      -3.206 -22.670 -20.717  1.00 25.68           C  
HETATM 2088  C19 STU X 902      -2.257 -22.375 -19.633  1.00 21.59           C  
HETATM 2089  C6  STU X 902      -1.585 -21.133 -19.604  1.00 19.49           C  
HETATM 2090  C7  STU X 902      -1.773 -20.136 -20.621  1.00 22.90           C  
HETATM 2091  C10 STU X 902      -2.664 -20.383 -21.672  1.00 23.79           C  
HETATM 2092  C11 STU X 902      -3.337 -21.640 -21.683  1.00 25.15           C  
HETATM 2093  C12 STU X 902      -4.329 -22.070 -22.599  1.00 25.75           C  
HETATM 2094  C17 STU X 902      -4.588 -23.393 -22.172  1.00 25.01           C  
HETATM 2095  C16 STU X 902      -5.571 -24.108 -22.853  1.00 23.48           C  
HETATM 2096  C15 STU X 902      -6.215 -23.530 -23.976  1.00 23.75           C  
HETATM 2097  C14 STU X 902      -5.888 -22.235 -24.421  1.00 25.27           C  
HETATM 2098  C13 STU X 902      -4.932 -21.478 -23.720  1.00 26.56           C  
HETATM 2099  C9  STU X 902      -2.644 -19.105 -22.529  1.00 21.20           C  
HETATM 2100  N1  STU X 902      -1.712 -18.225 -21.808  1.00 19.66           N  
HETATM 2101  C8  STU X 902      -1.162 -18.881 -20.742  1.00 23.96           C  
HETATM 2102  O5  STU X 902      -0.248 -18.452 -20.064  1.00 28.32           O  
HETATM 2103  C5  STU X 902      -0.760 -21.122 -18.446  1.00 18.48           C  
HETATM 2104  C20 STU X 902      -0.975 -22.396 -17.877  1.00 20.75           C  
HETATM 2105  C1  STU X 902      -0.287 -22.793 -16.699  1.00 22.11           C  
HETATM 2106  C2  STU X 902       0.609 -21.882 -16.094  1.00 22.83           C  
HETATM 2107  C3  STU X 902       0.800 -20.600 -16.644  1.00 19.43           C  
HETATM 2108  C4  STU X 902       0.122 -20.214 -17.835  1.00 18.97           C  
HETATM 2109  N3  STU X 902      -1.848 -23.113 -18.581  1.00 21.36           N  
HETATM 2110  O6  STU X 902      -5.034 -23.019 -18.888  1.00 40.21           O  
HETATM 2111  C27 STU X 902      -6.325 -22.373 -18.825  1.00 39.55           C  
HETATM 2112  N4  STU X 902      -5.628 -24.726 -16.598  1.00 25.57           N  
HETATM 2113  C28 STU X 902      -6.103 -26.005 -16.073  1.00 27.40           C  
TER    2114      STU X 902 
HETATM 2115  C   LIG d   1      -7.179 -28.131 -22.273  0.00  0.00      3a4o C  
HETATM 2116  C   LIG d   1      -8.574 -28.419 -22.231  0.00  0.00      3a4o C  
HETATM 2117  C   LIG d   1      -9.220 -28.941 -23.377  0.00  0.00      3a4o C  
HETATM 2118  C   LIG d   1      -8.497 -29.188 -24.564  0.00  0.00      3a4o C  
HETATM 2119  C   LIG d   1      -7.110 -28.912 -24.600  0.00  0.00      3a4o C  
HETATM 2120  C   LIG d   1      -6.445 -28.386 -23.465  0.00  0.00      3a4o C  
HETATM 2121  C   LIG d   1      -6.318 -29.179 -25.832  0.00  0.00      3a4o C  
HETATM 2122  C   LIG d   1      -5.000 -28.910 -25.827  0.00  0.00      3a4o C  
HETATM 2123  C   LIG d   1      -4.360 -28.360 -24.607  0.00  0.00      3a4o C  
HETATM 2124  O   LIG d   1      -5.117 -28.142 -23.514  0.00  0.00      3a4o O  
HETATM 2125  C   LIG d   1      -6.502 -27.625 -21.048  0.00  0.00      3a4o C  
HETATM 2126  C   LIG d   1      -7.415 -27.341 -19.814  0.00  0.00      3a4o C  
HETATM 2127  C   LIG d   1      -8.967 -27.275 -20.118  0.00  0.00      3a4o C  
HETATM 2128  O   LIG d   1      -9.322 -28.230 -21.119  0.00  0.00      3a4o O  
HETATM 2129  O   LIG d   1      -7.223 -28.425 -18.883  0.00  0.00      3a4o O  
HETATM 2130  C   LIG d   1      -9.578 -25.904 -20.587  0.00  0.00      3a4o C  
HETATM 2131  C   LIG d   1      -9.767 -27.670 -18.866  0.00  0.00      3a4o C  
HETATM 2132  O   LIG d   1      -3.177 -28.123 -24.633  0.00  0.00      3a4o O  
HETATM 2133  C   LIG d   1      -6.069 -28.502 -18.208  0.00  0.00      3a4o C  
HETATM 2134  O   LIG d   1      -5.343 -29.464 -18.368  0.00  0.00      3a4o O  
HETATM 2135  C   LIG d   1      -5.640 -27.459 -17.241  0.00  0.00      3a4o C  
HETATM 2136  C   LIG d   1      -6.525 -26.910 -16.372  0.00  0.00      3a4o C  
HETATM 2137  C   LIG d   1      -6.110 -25.929 -15.302  0.00  0.00      3a4o C  
HETATM 2138  C   LIG d   1      -7.997 -27.276 -16.419  0.00  0.00      3a4o C  
HETATM 2139  O   LIG d   1      -5.418 -26.678 -21.236  0.00  0.00      3a4o O  
HETATM 2140  O   LIG d   1      -4.357 -25.363 -22.658  0.00  0.00      3a4o O  
HETATM 2141  C   LIG d   1      -5.400 -25.683 -22.152  0.00  0.00      3a4o C  
HETATM 2142  C   LIG d   1      -6.626 -24.928 -22.598  0.00  0.00      3a4o C  
HETATM 2143  C   LIG d   1      -4.157 -27.118 -17.253  0.00  0.00      3a4o C  
HETATM 2144  C   LIG d   1      -3.720 -23.736 -20.357  0.00  0.00      3a4o C  
HETATM 2145  C   LIG d   1      -5.870 -23.401 -19.259  0.00  0.00      3a4o C  
HETATM 2146  C   LIG d   1      -3.682 -25.645 -17.060  0.00  0.00      3a4o C  
HETATM 2147  C   LIG d   1      -5.043 -23.252 -20.403  0.00  0.00      3a4o C  
HETATM 2148  C   LIG d   1      -3.269 -24.483 -19.265  0.00  0.00      3a4o C  
HETATM 2149  C   LIG d   1      -4.119 -24.735 -18.178  0.00  0.00      3a4o C  
HETATM 2150  C   LIG d   1      -5.388 -24.138 -18.153  0.00  0.00      3a4o C  
HETATM 2151  C   LIG d   1      -6.628 -23.364 -22.494  0.00  0.00      3a4o C  
HETATM 2152  C   LIG d   1      -5.520 -22.620 -21.685  0.00  0.00      3a4o C  
HETATM 2153  C   LIG d   1      -7.262 -22.837 -19.183  0.00  0.00      3a4o C  
HETATM 2154  C   LIG d   1      -8.838 -24.773 -20.040  0.00  0.00      3a4o C  
HETATM 2155  C   LIG d   1      -8.169 -23.885 -19.635  0.00  0.00      3a4o C  
HETATM 2156  C   LIG d   1      -6.707 -22.751 -23.897  0.00  0.00      3a4o C  
HETATM 2157  C   LIG d   1      -6.317 -21.272 -23.917  0.00  0.00      3a4o C  
HETATM 2158  C   LIG d   1      -4.850 -21.095 -24.079  0.00  0.00      3a4o C  
HETATM 2159  C   LIG d   1      -4.167 -20.136 -23.310  0.00  0.00      3a4o C  
HETATM 2160  C   LIG d   1      -2.780 -19.969 -23.463  0.00  0.00      3a4o C  
HETATM 2161  C   LIG d   1      -2.074 -20.762 -24.385  0.00  0.00      3a4o C  
HETATM 2162  C   LIG d   1      -2.756 -21.721 -25.152  0.00  0.00      3a4o C  
HETATM 2163  C   LIG d   1      -4.144 -21.889 -25.000  0.00  0.00      3a4o C  
HETATM 2164  C   LIG d   1      -2.058 -18.955 -22.650  0.00  0.00      3a4o C  
HETATM 2165  C   LIG d   1      -1.601 -19.573 -21.378  0.00  0.00      3a4o C  
HETATM 2166  C   LIG d   1      -1.507 -20.972 -21.268  0.00  0.00      3a4o C  
HETATM 2167  C   LIG d   1      -1.075 -21.555 -20.065  0.00  0.00      3a4o C  
HETATM 2168  C   LIG d   1      -0.738 -20.742 -18.970  0.00  0.00      3a4o C  
HETATM 2169  C   LIG d   1      -0.833 -19.343 -19.078  0.00  0.00      3a4o C  
HETATM 2170  C   LIG d   1      -1.265 -18.759 -20.281  0.00  0.00      3a4o C  
TER    2171      LIG d   1 
CONECT 2079 2080 2084
CONECT 2080 2079 2081 2109
CONECT 2081 2080 2082
CONECT 2082 2081 2083 2112
CONECT 2083 2082 2084 2110
CONECT 2084 2079 2083 2085 2086
CONECT 2085 2084
CONECT 2086 2084 2087 2094
CONECT 2087 2086 2088 2092
CONECT 2088 2087 2089 2109
CONECT 2089 2088 2090 2103
CONECT 2090 2089 2091 2101
CONECT 2091 2090 2092 2099
CONECT 2092 2087 2091 2093
CONECT 2093 2092 2094 2098
CONECT 2094 2086 2093 2095
CONECT 2095 2094 2096
CONECT 2096 2095 2097
CONECT 2097 2096 2098
CONECT 2098 2093 2097
CONECT 2099 2091 2100
CONECT 2100 2099 2101
CONECT 2101 2090 2100 2102
CONECT 2102 2101
CONECT 2103 2089 2104 2108
CONECT 2104 2103 2105 2109
CONECT 2105 2104 2106
CONECT 2106 2105 2107
CONECT 2107 2106 2108
CONECT 2108 2103 2107
CONECT 2109 2080 2088 2104
CONECT 2110 2083 2111
CONECT 2111 2110
CONECT 2112 2082 2113
CONECT 2113 2112
CONECT 2115 2116 2120 2125
CONECT 2116 2115 2117 2128
CONECT 2117 2116 2118
CONECT 2118 2117 2119
CONECT 2119 2118 2120 2121
CONECT 2120 2115 2119 2124
CONECT 2121 2119 2122
CONECT 2122 2121 2123
CONECT 2123 2122 2124 2132
CONECT 2124 2120 2123
CONECT 2125 2115 2139 2126
CONECT 2126 2125 2127 2129
CONECT 2127 2126 2128 2130 2131
CONECT 2128 2116 2127
CONECT 2129 2126 2133
CONECT 2130 2127 2154
CONECT 2131 2127
CONECT 2132 2123
CONECT 2133 2129 2134 2135
CONECT 2134 2133
CONECT 2135 2133 2136 2143
CONECT 2136 2135 2138 2137
CONECT 2137 2136
CONECT 2138 2136
CONECT 2139 2125 2141
CONECT 2140 2141
CONECT 2141 2139 2140 2142
CONECT 2142 2141 2151
CONECT 2143 2135 2146
CONECT 2144 2147 2148
CONECT 2145 2150 2153 2147
CONECT 2146 2143 2149
CONECT 2147 2144 2145 2152
CONECT 2148 2144 2149
CONECT 2149 2146 2148 2150
CONECT 2150 2145 2149
CONECT 2151 2142 2152 2156
CONECT 2152 2147 2151
CONECT 2153 2145 2155
CONECT 2154 2130 2155
CONECT 2155 2153 2154
CONECT 2156 2151 2157
CONECT 2157 2156 2158
CONECT 2158 2157 2159 2163
CONECT 2159 2158 2160
CONECT 2160 2159 2161 2164
CONECT 2161 2160 2162
CONECT 2162 2161 2163
CONECT 2163 2158 2162
CONECT 2164 2160 2165
CONECT 2165 2164 2166 2170
CONECT 2166 2165 2167
CONECT 2167 2166 2168
CONECT 2168 2167 2169
CONECT 2169 2168 2170
CONECT 2170 2165 2169
END
