# Supplementary material for: A strategy to find novel candidate anti-Alzheimer’s disease drugs by constructing interaction networks between drug targets and natural compounds in medical plants
Source: PeerJ. 2018 May 11;6:e4756. doi: 10.7717/peerj.4756 (PMC5951129; doi:10.7717/peerj.4756)
Supplement: Data S1 — (A) Docking results of 30 proteins with TCM compounds (B) PDB coordinates (C) TCM_compounds_2D_structures (D) Top0.5%_TCM_compounds_3D_structures [file peerj-06-4756-s036.zip › Raw_Data/PDB coordinates/3g9n.pdb]

REMARK   Accelrys Discovery Studio PDB file
REMARK   Created:  Wed Mar 07 16:26:52 �й���׼ʱ�� 2018
CRYST1   50.313   72.176  107.489  90.00  90.00  90.00 P212121    
ATOM      1  N   ASP A   1      16.077  24.511  -7.271  1.00 46.32           N1+
ATOM      2  CA  ASP A   1      17.089  23.421  -7.399  1.00 46.34           C  
ATOM      3  C   ASP A   1      18.476  23.906  -6.947  1.00 46.28           C  
ATOM      4  O   ASP A   1      18.834  25.088  -7.136  1.00 46.40           O  
ATOM      5  CB  ASP A   1      17.141  22.890  -8.843  1.00 46.53           C  
ATOM      6  CG  ASP A   1      17.669  21.454  -8.935  1.00 46.28           C  
ATOM      7  OD1 ASP A   1      18.179  20.921  -7.922  1.00 46.57           O  
ATOM      8  OD2 ASP A   1      17.567  20.855 -10.031  1.00 45.52           O  
ATOM      9  N   ASN A   2      19.248  22.976  -6.376  1.00 45.52           N  
ATOM     10  CA  ASN A   2      20.467  23.293  -5.641  1.00 44.49           C  
ATOM     11  C   ASN A   2      20.270  24.480  -4.703  1.00 43.47           C  
ATOM     12  O   ASN A   2      20.774  25.577  -4.959  1.00 43.10           O  
ATOM     13  CB  ASN A   2      21.646  23.545  -6.581  1.00 44.87           C  
ATOM     14  CG  ASN A   2      22.868  24.040  -5.835  1.00 45.53           C  
ATOM     15  OD1 ASN A   2      23.338  25.161  -6.057  1.00 45.72           O  
ATOM     16  ND2 ASN A   2      23.358  23.225  -4.901  1.00 46.01           N  
ATOM     17  N   GLN A   3      19.502  24.260  -3.638  1.00 42.39           N  
ATOM     18  CA  GLN A   3      19.326  25.280  -2.611  1.00 41.50           C  
ATOM     19  C   GLN A   3      20.335  25.127  -1.485  1.00 40.40           C  
ATOM     20  O   GLN A   3      20.234  25.800  -0.475  1.00 40.33           O  
ATOM     21  CB  GLN A   3      17.907  25.290  -2.019  1.00 41.75           C  
ATOM     22  CG  GLN A   3      16.775  25.636  -2.980  1.00 42.43           C  
ATOM     23  CD  GLN A   3      15.883  24.435  -3.259  1.00 42.74           C  
ATOM     24  OE1 GLN A   3      14.644  24.518  -3.173  1.00 41.49           O  
ATOM     25  NE2 GLN A   3      16.512  23.298  -3.576  1.00 42.22           N  
ATOM     26  N   PHE A   4      21.314  24.256  -1.652  1.00 39.39           N  
ATOM     27  CA  PHE A   4      22.243  23.994  -0.565  1.00 38.68           C  
ATOM     28  C   PHE A   4      23.663  24.488  -0.832  1.00 38.47           C  
ATOM     29  O   PHE A   4      24.134  24.499  -1.976  1.00 38.41           O  
ATOM     30  CB  PHE A   4      22.224  22.501  -0.216  1.00 38.35           C  
ATOM     31  CG  PHE A   4      20.913  22.039   0.330  1.00 37.77           C  
ATOM     32  CD1 PHE A   4      19.884  21.640  -0.528  1.00 36.84           C  
ATOM     33  CD2 PHE A   4      20.683  22.031   1.701  1.00 37.72           C  
ATOM     34  CE1 PHE A   4      18.655  21.226  -0.034  1.00 35.11           C  
ATOM     35  CE2 PHE A   4      19.440  21.619   2.208  1.00 37.79           C  
ATOM     36  CZ  PHE A   4      18.428  21.214   1.332  1.00 36.52           C  
ATOM     37  N   TYR A   5      24.337  24.922   0.223  1.00 38.19           N  
ATOM     38  CA  TYR A   5      25.758  25.211   0.115  1.00 38.30           C  
ATOM     39  C   TYR A   5      26.516  24.612   1.281  1.00 38.58           C  
ATOM     40  O   TYR A   5      26.013  24.593   2.408  1.00 38.48           O  
ATOM     41  CB  TYR A   5      26.022  26.710  -0.007  1.00 37.95           C  
ATOM     42  CG  TYR A   5      25.790  27.509   1.246  1.00 37.85           C  
ATOM     43  CD1 TYR A   5      24.486  27.838   1.665  1.00 38.13           C  
ATOM     44  CD2 TYR A   5      26.867  27.968   2.003  1.00 36.80           C  
ATOM     45  CE1 TYR A   5      24.266  28.593   2.821  1.00 37.06           C  
ATOM     46  CE2 TYR A   5      26.663  28.724   3.158  1.00 37.05           C  
ATOM     47  CZ  TYR A   5      25.362  29.031   3.563  1.00 37.63           C  
ATOM     48  OH  TYR A   5      25.167  29.776   4.705  1.00 37.43           O  
ATOM     49  N   SER A   6      27.716  24.107   1.002  1.00 38.88           N  
ATOM     50  CA  SER A   6      28.556  23.533   2.053  1.00 39.42           C  
ATOM     51  C   SER A   6      29.565  24.535   2.583  1.00 39.62           C  
ATOM     52  O   SER A   6      30.082  25.359   1.840  1.00 39.68           O  
ATOM     53  CB  SER A   6      29.230  22.254   1.578  1.00 39.54           C  
ATOM     54  OG  SER A   6      28.244  21.355   1.081  1.00 39.68           O  
ATOM     55  N   VAL A   7      29.794  24.479   3.890  1.00 40.28           N  
ATOM     56  CA  VAL A   7      30.620  25.448   4.601  1.00 41.10           C  
ATOM     57  C   VAL A   7      31.208  24.759   5.826  1.00 41.91           C  
ATOM     58  O   VAL A   7      30.505  23.986   6.498  1.00 41.84           O  
ATOM     59  CB  VAL A   7      29.813  26.732   4.992  1.00 41.11           C  
ATOM     60  CG1 VAL A   7      28.837  26.475   6.143  1.00 40.56           C  
ATOM     61  CG2 VAL A   7      30.749  27.878   5.335  1.00 41.33           C  
ATOM     62  N   GLU A   8      32.495  25.015   6.095  1.00 42.82           N  
ATOM     63  CA  GLU A   8      33.184  24.362   7.210  1.00 43.75           C  
ATOM     64  C   GLU A   8      33.142  25.195   8.493  1.00 44.03           C  
ATOM     65  O   GLU A   8      33.678  26.307   8.545  1.00 44.38           O  
ATOM     66  CB  GLU A   8      34.616  23.972   6.844  1.00 43.95           C  
ATOM     67  CG  GLU A   8      35.112  22.731   7.608  1.00 45.85           C  
ATOM     68  CD  GLU A   8      36.553  22.862   8.107  1.00 47.50           C  
ATOM     69  OE1 GLU A   8      36.748  23.090   9.325  1.00 47.18           O  
ATOM     70  OE2 GLU A   8      37.484  22.740   7.278  1.00 48.38           O  
ATOM     71  N   VAL A   9      32.436  24.681   9.483  1.00 44.41           N  
ATOM     72  CA  VAL A   9      32.216  25.343  10.738  1.00 44.73           C  
ATOM     73  C   VAL A   9      32.830  24.463  11.754  1.00 44.97           C  
ATOM     74  O   VAL A   9      32.536  23.306  11.798  1.00 45.09           O  
ATOM     75  CB  VAL A   9      30.745  25.352  11.071  1.00 44.84           C  
ATOM     76  CG1 VAL A   9      30.410  26.498  11.936  1.00 44.91           C  
ATOM     77  CG2 VAL A   9      29.944  25.412   9.843  1.00 45.19           C  
ATOM     78  N   GLY A  10      33.689  24.993  12.594  1.00 45.26           N  
ATOM     79  CA  GLY A  10      34.334  24.125  13.548  1.00 45.28           C  
ATOM     80  C   GLY A  10      35.125  23.038  12.862  1.00 45.20           C  
ATOM     81  O   GLY A  10      36.082  23.275  12.159  1.00 45.21           O  
ATOM     82  N   ASP A  11      34.743  21.819  13.168  1.00 44.90           N  
ATOM     83  CA  ASP A  11      35.305  20.631  12.594  1.00 44.65           C  
ATOM     84  C   ASP A  11      34.326  20.007  11.619  1.00 43.97           C  
ATOM     85  O   ASP A  11      34.504  18.889  11.190  1.00 43.98           O  
ATOM     86  CB  ASP A  11      35.615  19.630  13.710  1.00 44.86           C  
ATOM     87  CG  ASP A  11      37.026  19.746  14.225  1.00 45.59           C  
ATOM     88  OD1 ASP A  11      37.579  18.739  14.691  1.00 45.86           O  
ATOM     89  OD2 ASP A  11      37.594  20.835  14.148  1.00 46.01           O  
ATOM     90  N   SER A  12      33.279  20.724  11.278  1.00 43.02           N  
ATOM     91  CA  SER A  12      32.188  20.114  10.554  1.00 42.17           C  
ATOM     92  C   SER A  12      31.874  20.770   9.255  1.00 41.40           C  
ATOM     93  O   SER A  12      32.265  21.871   9.036  1.00 41.51           O  
ATOM     94  CB  SER A  12      30.945  20.121  11.423  1.00 42.34           C  
ATOM     95  OG  SER A  12      31.197  19.580  12.695  1.00 42.31           O  
ATOM     96  N   THR A  13      31.218  20.043   8.370  1.00 40.16           N  
ATOM     97  CA  THR A  13      30.735  20.604   7.122  1.00 38.99           C  
ATOM     98  C   THR A  13      29.216  20.739   7.249  1.00 38.20           C  
ATOM     99  O   THR A  13      28.483  19.745   7.225  1.00 37.83           O  
ATOM    100  CB  THR A  13      31.151  19.735   5.906  1.00 38.95           C  
ATOM    101  OG1 THR A  13      32.576  19.650   5.858  1.00 38.96           O  
ATOM    102  CG2 THR A  13      30.663  20.331   4.598  1.00 38.70           C  
ATOM    103  N   PHE A  14      28.771  21.979   7.437  1.00 37.18           N  
ATOM    104  CA  PHE A  14      27.355  22.320   7.417  1.00 36.05           C  
ATOM    105  C   PHE A  14      26.908  22.521   5.977  1.00 35.29           C  
ATOM    106  O   PHE A  14      27.310  23.482   5.321  1.00 34.79           O  
ATOM    107  CB  PHE A  14      27.108  23.615   8.191  1.00 36.17           C  
ATOM    108  CG  PHE A  14      26.747  23.417   9.634  1.00 36.11           C  
ATOM    109  CD1 PHE A  14      27.726  23.121  10.581  1.00 36.93           C  
ATOM    110  CD2 PHE A  14      25.432  23.563  10.057  1.00 36.05           C  
ATOM    111  CE1 PHE A  14      27.392  22.954  11.922  1.00 36.56           C  
ATOM    112  CE2 PHE A  14      25.086  23.397  11.397  1.00 35.93           C  
ATOM    113  CZ  PHE A  14      26.066  23.093  12.328  1.00 36.34           C  
ATOM    114  N   THR A  15      26.078  21.607   5.487  1.00 34.67           N  
ATOM    115  CA  THR A  15      25.409  21.794   4.200  1.00 33.86           C  
ATOM    116  C   THR A  15      23.957  22.192   4.418  1.00 33.42           C  
ATOM    117  O   THR A  15      23.126  21.379   4.822  1.00 33.23           O  
ATOM    118  CB  THR A  15      25.498  20.548   3.329  1.00 33.88           C  
ATOM    119  OG1 THR A  15      26.883  20.265   3.064  1.00 33.31           O  
ATOM    120  CG2 THR A  15      24.739  20.769   2.027  1.00 33.15           C  
ATOM    121  N   VAL A  16      23.667  23.460   4.147  1.00 32.90           N  
ATOM    122  CA  VAL A  16      22.368  24.028   4.467  1.00 32.49           C  
ATOM    123  C   VAL A  16      21.731  24.815   3.317  1.00 32.02           C  
ATOM    124  O   VAL A  16      22.429  25.269   2.398  1.00 31.74           O  
ATOM    125  CB  VAL A  16      22.472  24.945   5.684  1.00 32.54           C  
ATOM    126  CG1 VAL A  16      23.019  24.176   6.876  1.00 33.19           C  
ATOM    127  CG2 VAL A  16      23.364  26.137   5.373  1.00 33.35           C  
ATOM    128  N   LEU A  17      20.398  24.942   3.394  1.00 31.36           N  
ATOM    129  CA  LEU A  17      19.583  25.813   2.554  1.00 30.59           C  
ATOM    130  C   LEU A  17      20.205  27.187   2.403  1.00 30.93           C  
ATOM    131  O   LEU A  17      20.690  27.764   3.381  1.00 31.28           O  
ATOM    132  CB  LEU A  17      18.208  26.000   3.187  1.00 30.37           C  
ATOM    133  CG  LEU A  17      17.113  24.978   2.926  1.00 28.59           C  
ATOM    134  CD1 LEU A  17      15.994  25.154   3.921  1.00 26.77           C  
ATOM    135  CD2 LEU A  17      16.623  25.168   1.540  1.00 27.28           C  
ATOM    136  N   LYS A  18      20.156  27.726   1.188  1.00 31.01           N  
ATOM    137  CA  LYS A  18      20.845  28.977   0.874  1.00 31.23           C  
ATOM    138  C   LYS A  18      20.396  30.104   1.798  1.00 31.19           C  
ATOM    139  O   LYS A  18      21.202  30.957   2.147  1.00 31.06           O  
ATOM    140  CB  LYS A  18      20.631  29.382  -0.601  1.00 31.56           C  
ATOM    141  CG  LYS A  18      21.320  28.499  -1.669  1.00 31.68           C  
ATOM    142  CD  LYS A  18      22.781  28.884  -1.942  1.00 30.55           C  
ATOM    143  CE  LYS A  18      23.395  27.986  -3.030  1.00 31.04           C  
ATOM    144  NZ  LYS A  18      22.808  28.120  -4.411  1.00 28.84           N1+
ATOM    145  N   ARG A  19      19.118  30.085   2.200  1.00 31.12           N  
ATOM    146  CA  ARG A  19      18.501  31.179   2.966  1.00 30.93           C  
ATOM    147  C   ARG A  19      19.236  31.520   4.264  1.00 31.43           C  
ATOM    148  O   ARG A  19      19.124  32.641   4.769  1.00 31.53           O  
ATOM    149  CB  ARG A  19      17.033  30.869   3.271  1.00 30.55           C  
ATOM    150  CG  ARG A  19      16.840  29.625   4.100  1.00 30.62           C  
ATOM    151  CD  ARG A  19      15.382  29.205   4.235  1.00 30.26           C  
ATOM    152  NE  ARG A  19      14.623  30.132   5.064  1.00 27.83           N  
ATOM    153  CZ  ARG A  19      13.332  30.003   5.351  1.00 26.70           C  
ATOM    154  NH1 ARG A  19      12.646  28.975   4.882  1.00 25.42           N  
ATOM    155  NH2 ARG A  19      12.729  30.910   6.107  1.00 26.69           N  
ATOM    156  N   TYR A  20      19.984  30.555   4.796  1.00 31.90           N  
ATOM    157  CA  TYR A  20      20.704  30.728   6.061  1.00 32.18           C  
ATOM    158  C   TYR A  20      22.173  31.070   5.788  1.00 32.72           C  
ATOM    159  O   TYR A  20      22.857  30.314   5.095  1.00 32.69           O  
ATOM    160  CB  TYR A  20      20.574  29.461   6.933  1.00 31.84           C  
ATOM    161  CG  TYR A  20      19.145  28.946   7.102  1.00 30.72           C  
ATOM    162  CD1 TYR A  20      18.221  29.654   7.856  1.00 30.80           C  
ATOM    163  CD2 TYR A  20      18.731  27.751   6.511  1.00 29.93           C  
ATOM    164  CE1 TYR A  20      16.914  29.199   8.022  1.00 32.06           C  
ATOM    165  CE2 TYR A  20      17.430  27.275   6.665  1.00 30.44           C  
ATOM    166  CZ  TYR A  20      16.520  28.009   7.426  1.00 31.92           C  
ATOM    167  OH  TYR A  20      15.221  27.587   7.602  1.00 30.76           O  
ATOM    168  N   GLN A  21      22.646  32.215   6.292  1.00 33.44           N  
ATOM    169  CA  GLN A  21      24.067  32.585   6.134  1.00 34.43           C  
ATOM    170  C   GLN A  21      24.745  33.298   7.322  1.00 34.57           C  
ATOM    171  O   GLN A  21      24.094  33.660   8.309  1.00 34.31           O  
ATOM    172  CB  GLN A  21      24.346  33.304   4.792  1.00 34.76           C  
ATOM    173  CG  GLN A  21      23.605  34.636   4.573  1.00 36.81           C  
ATOM    174  CD  GLN A  21      22.210  34.497   3.918  1.00 37.79           C  
ATOM    175  OE1 GLN A  21      21.625  35.487   3.469  1.00 37.68           O  
ATOM    176  NE2 GLN A  21      21.688  33.282   3.863  1.00 38.57           N  
ATOM    177  N   ASN A  22      26.059  33.501   7.170  1.00 35.05           N  
ATOM    178  CA  ASN A  22      27.009  33.806   8.242  1.00 35.42           C  
ATOM    179  C   ASN A  22      26.801  32.996   9.505  1.00 36.21           C  
ATOM    180  O   ASN A  22      26.313  33.498  10.521  1.00 36.12           O  
ATOM    181  CB  ASN A  22      27.105  35.290   8.561  1.00 35.15           C  
ATOM    182  CG  ASN A  22      28.273  35.605   9.498  1.00 36.24           C  
ATOM    183  OD1 ASN A  22      29.267  34.853   9.582  1.00 36.30           O  
ATOM    184  ND2 ASN A  22      28.153  36.712  10.221  1.00 36.74           N  
ATOM    185  N   LEU A  23      27.209  31.733   9.427  1.00 37.18           N  
ATOM    186  CA  LEU A  23      26.987  30.785  10.498  1.00 37.97           C  
ATOM    187  C   LEU A  23      28.103  30.856  11.533  1.00 38.91           C  
ATOM    188  O   LEU A  23      29.288  30.934  11.182  1.00 39.13           O  
ATOM    189  CB  LEU A  23      26.831  29.362   9.935  1.00 37.81           C  
ATOM    190  CG  LEU A  23      25.812  29.028   8.827  1.00 37.71           C  
ATOM    191  CD1 LEU A  23      25.373  27.569   8.902  1.00 37.17           C  
ATOM    192  CD2 LEU A  23      24.589  29.930   8.837  1.00 37.24           C  
ATOM    193  N   LYS A  24      27.708  30.835  12.807  1.00 40.07           N  
ATOM    194  CA  LYS A  24      28.631  30.940  13.943  1.00 41.04           C  
ATOM    195  C   LYS A  24      28.446  29.756  14.902  1.00 42.03           C  
ATOM    196  O   LYS A  24      27.305  29.351  15.187  1.00 42.07           O  
ATOM    197  CB  LYS A  24      28.426  32.269  14.700  1.00 41.03           C  
ATOM    198  CG  LYS A  24      29.263  33.454  14.200  1.00 40.54           C  
ATOM    199  CD  LYS A  24      28.896  34.751  14.923  1.00 41.07           C  
ATOM    200  CE  LYS A  24      29.667  35.957  14.354  1.00 42.58           C  
ATOM    201  NZ  LYS A  24      29.058  37.310  14.650  1.00 43.58           N1+
ATOM    202  N   PRO A  25      29.567  29.195  15.407  1.00 42.87           N  
ATOM    203  CA  PRO A  25      29.486  28.096  16.376  1.00 43.38           C  
ATOM    204  C   PRO A  25      29.045  28.575  17.769  1.00 43.81           C  
ATOM    205  O   PRO A  25      29.601  29.526  18.316  1.00 44.06           O  
ATOM    206  CB  PRO A  25      30.913  27.532  16.394  1.00 43.03           C  
ATOM    207  CG  PRO A  25      31.773  28.681  16.021  1.00 43.09           C  
ATOM    208  CD  PRO A  25      30.965  29.556  15.096  1.00 42.97           C  
ATOM    209  N   ILE A  26      28.030  27.923  18.317  1.00 44.43           N  
ATOM    210  CA  ILE A  26      27.479  28.277  19.621  1.00 44.86           C  
ATOM    211  C   ILE A  26      27.205  26.992  20.402  1.00 45.59           C  
ATOM    212  O   ILE A  26      26.577  27.010  21.466  1.00 45.57           O  
ATOM    213  CB  ILE A  26      26.172  29.113  19.488  1.00 44.62           C  
ATOM    214  CG1 ILE A  26      25.051  28.281  18.861  1.00 43.83           C  
ATOM    215  CG2 ILE A  26      26.420  30.384  18.687  1.00 44.35           C  
ATOM    216  CD1 ILE A  26      23.665  28.703  19.264  1.00 43.63           C  
ATOM    217  N   GLY A  27      27.682  25.876  19.857  1.00 46.45           N  
ATOM    218  CA  GLY A  27      27.429  24.568  20.438  1.00 47.69           C  
ATOM    219  C   GLY A  27      28.227  23.444  19.800  1.00 48.59           C  
ATOM    220  O   GLY A  27      28.330  23.345  18.570  1.00 48.66           O  
ATOM    221  N   SER A  28      28.800  22.611  20.664  1.00 49.26           N  
ATOM    222  CA  SER A  28      29.463  21.373  20.288  1.00 50.01           C  
ATOM    223  C   SER A  28      29.024  20.392  21.376  1.00 50.46           C  
ATOM    224  O   SER A  28      28.410  19.354  21.104  1.00 50.24           O  
ATOM    225  CB  SER A  28      30.995  21.572  20.258  1.00 50.14           C  
ATOM    226  OG  SER A  28      31.694  20.368  19.968  1.00 49.79           O  
ATOM    227  N   GLY A  29      29.315  20.764  22.621  1.00 51.16           N  
ATOM    228  CA  GLY A  29      28.750  20.100  23.786  1.00 51.85           C  
ATOM    229  C   GLY A  29      27.278  20.457  23.876  1.00 52.32           C  
ATOM    230  O   GLY A  29      26.724  21.088  22.958  1.00 52.48           O  
ATOM    231  N   GLN A  31      24.027  20.702  22.996  1.00 52.17           N  
ATOM    232  CA  GLN A  31      23.088  20.182  22.009  1.00 51.71           C  
ATOM    233  C   GLN A  31      23.807  19.334  20.975  1.00 51.02           C  
ATOM    234  O   GLN A  31      23.275  18.336  20.500  1.00 51.05           O  
ATOM    235  CB  GLN A  31      22.334  21.323  21.329  1.00 52.03           C  
ATOM    236  CG  GLN A  31      21.009  21.673  21.976  1.00 52.80           C  
ATOM    237  CD  GLN A  31      19.871  20.809  21.472  1.00 53.93           C  
ATOM    238  OE1 GLN A  31      18.711  21.213  21.500  1.00 53.92           O  
ATOM    239  NE2 GLN A  31      20.201  19.615  20.996  1.00 54.54           N  
ATOM    240  N   GLY A  32      25.023  19.741  20.632  1.00 50.11           N  
ATOM    241  CA  GLY A  32      25.840  19.009  19.685  1.00 48.56           C  
ATOM    242  C   GLY A  32      25.818  19.609  18.300  1.00 47.39           C  
ATOM    243  O   GLY A  32      24.861  19.448  17.554  1.00 47.83           O  
ATOM    244  N   ILE A  33      26.900  20.279  17.941  1.00 45.91           N  
ATOM    245  CA  ILE A  33      26.994  20.917  16.639  1.00 44.39           C  
ATOM    246  C   ILE A  33      25.841  21.875  16.336  1.00 43.32           C  
ATOM    247  O   ILE A  33      25.197  21.774  15.299  1.00 42.96           O  
ATOM    248  CB  ILE A  33      27.154  19.897  15.511  1.00 44.46           C  
ATOM    249  CG1 ILE A  33      28.071  18.760  15.955  1.00 44.14           C  
ATOM    250  CG2 ILE A  33      27.717  20.571  14.277  1.00 44.04           C  
ATOM    251  CD1 ILE A  33      28.186  17.653  14.944  1.00 44.15           C  
ATOM    252  N   VAL A  34      25.569  22.783  17.267  1.00 41.95           N  
ATOM    253  CA  VAL A  34      24.560  23.809  17.060  1.00 40.71           C  
ATOM    254  C   VAL A  34      25.212  24.960  16.308  1.00 40.01           C  
ATOM    255  O   VAL A  34      26.429  25.039  16.236  1.00 40.46           O  
ATOM    256  CB  VAL A  34      23.993  24.316  18.373  1.00 40.60           C  
ATOM    257  CG1 VAL A  34      22.686  25.033  18.126  1.00 40.52           C  
ATOM    258  CG2 VAL A  34      23.786  23.166  19.318  1.00 40.78           C  
ATOM    259  N   CYS A  35      24.409  25.851  15.743  1.00 39.26           N  
ATOM    260  CA  CYS A  35      24.951  26.928  14.937  1.00 38.48           C  
ATOM    261  C   CYS A  35      23.969  28.073  14.749  1.00 37.49           C  
ATOM    262  O   CYS A  35      22.813  27.867  14.373  1.00 36.86           O  
ATOM    263  CB  CYS A  35      25.388  26.384  13.575  1.00 38.99           C  
ATOM    264  SG  CYS A  35      26.775  27.254  12.831  1.00 39.84           S  
ATOM    265  N   ALA A  36      24.464  29.278  15.009  1.00 36.47           N  
ATOM    266  CA  ALA A  36      23.677  30.489  14.888  1.00 35.45           C  
ATOM    267  C   ALA A  36      23.779  30.984  13.464  1.00 34.70           C  
ATOM    268  O   ALA A  36      24.845  30.895  12.849  1.00 34.35           O  
ATOM    269  CB  ALA A  36      24.177  31.540  15.856  1.00 35.59           C  
ATOM    270  N   ALA A  37      22.661  31.497  12.947  1.00 33.86           N  
ATOM    271  CA  ALA A  37      22.552  31.896  11.550  1.00 32.82           C  
ATOM    272  C   ALA A  37      21.651  33.109  11.379  1.00 32.54           C  
ATOM    273  O   ALA A  37      20.945  33.504  12.306  1.00 32.43           O  
ATOM    274  CB  ALA A  37      22.019  30.753  10.745  1.00 32.50           C  
ATOM    275  N   TYR A  38      21.701  33.709  10.189  1.00 32.36           N  
ATOM    276  CA  TYR A  38      20.692  34.669   9.739  1.00 31.85           C  
ATOM    277  C   TYR A  38      19.833  34.043   8.643  1.00 31.56           C  
ATOM    278  O   TYR A  38      20.355  33.646   7.606  1.00 31.86           O  
ATOM    279  CB  TYR A  38      21.344  35.947   9.218  1.00 31.86           C  
ATOM    280  CG  TYR A  38      20.369  36.924   8.586  1.00 32.24           C  
ATOM    281  CD1 TYR A  38      19.348  37.529   9.344  1.00 32.13           C  
ATOM    282  CD2 TYR A  38      20.467  37.251   7.230  1.00 32.62           C  
ATOM    283  CE1 TYR A  38      18.449  38.427   8.761  1.00 32.17           C  
ATOM    284  CE2 TYR A  38      19.569  38.145   6.633  1.00 32.37           C  
ATOM    285  CZ  TYR A  38      18.571  38.725   7.403  1.00 32.69           C  
ATOM    286  OH  TYR A  38      17.705  39.605   6.810  1.00 32.70           O  
ATOM    287  N   ASP A  39      18.525  33.942   8.878  1.00 31.16           N  
ATOM    288  CA  ASP A  39      17.599  33.496   7.845  1.00 30.80           C  
ATOM    289  C   ASP A  39      17.210  34.674   6.962  1.00 30.60           C  
ATOM    290  O   ASP A  39      16.496  35.585   7.398  1.00 30.72           O  
ATOM    291  CB  ASP A  39      16.350  32.856   8.445  1.00 30.74           C  
ATOM    292  CG  ASP A  39      15.348  32.447   7.385  1.00 31.96           C  
ATOM    293  OD1 ASP A  39      15.787  32.116   6.257  1.00 33.68           O  
ATOM    294  OD2 ASP A  39      14.127  32.456   7.665  1.00 32.43           O  
ATOM    295  N   ALA A  40      17.688  34.650   5.721  1.00 30.21           N  
ATOM    296  CA  ALA A  40      17.440  35.735   4.770  1.00 30.02           C  
ATOM    297  C   ALA A  40      15.958  35.878   4.414  1.00 29.81           C  
ATOM    298  O   ALA A  40      15.480  36.980   4.176  1.00 29.93           O  
ATOM    299  CB  ALA A  40      18.276  35.547   3.505  1.00 29.67           C  
ATOM    300  N   VAL A  41      15.243  34.764   4.382  1.00 29.61           N  
ATOM    301  CA  VAL A  41      13.843  34.760   4.006  1.00 29.89           C  
ATOM    302  C   VAL A  41      12.971  35.450   5.053  1.00 30.14           C  
ATOM    303  O   VAL A  41      12.222  36.374   4.724  1.00 29.75           O  
ATOM    304  CB  VAL A  41      13.349  33.321   3.759  1.00 29.87           C  
ATOM    305  CG1 VAL A  41      11.831  33.270   3.534  1.00 29.59           C  
ATOM    306  CG2 VAL A  41      14.094  32.724   2.582  1.00 30.23           C  
ATOM    307  N   LEU A  42      13.083  35.001   6.305  1.00 30.64           N  
ATOM    308  CA  LEU A  42      12.209  35.475   7.384  1.00 31.25           C  
ATOM    309  C   LEU A  42      12.718  36.765   8.004  1.00 31.85           C  
ATOM    310  O   LEU A  42      11.940  37.518   8.607  1.00 31.81           O  
ATOM    311  CB  LEU A  42      12.043  34.406   8.464  1.00 31.16           C  
ATOM    312  CG  LEU A  42      10.780  33.544   8.542  1.00 31.00           C  
ATOM    313  CD1 LEU A  42      10.155  33.231   7.176  1.00 31.00           C  
ATOM    314  CD2 LEU A  42      11.132  32.274   9.285  1.00 30.75           C  
ATOM    315  N   ASP A  43      14.025  37.002   7.843  1.00 32.17           N  
ATOM    316  CA  ASP A  43      14.692  38.220   8.286  1.00 32.23           C  
ATOM    317  C   ASP A  43      14.706  38.274   9.790  1.00 32.44           C  
ATOM    318  O   ASP A  43      14.245  39.236  10.405  1.00 32.83           O  
ATOM    319  CB  ASP A  43      14.052  39.478   7.695  1.00 32.39           C  
ATOM    320  CG  ASP A  43      14.806  40.744   8.061  1.00 33.48           C  
ATOM    321  OD1 ASP A  43      15.983  40.877   7.653  1.00 33.58           O  
ATOM    322  OD2 ASP A  43      14.219  41.605   8.765  1.00 34.07           O  
ATOM    323  N   ARG A  44      15.212  37.200  10.376  1.00 32.69           N  
ATOM    324  CA  ARG A  44      15.661  37.199  11.764  1.00 32.76           C  
ATOM    325  C   ARG A  44      16.821  36.216  11.861  1.00 32.32           C  
ATOM    326  O   ARG A  44      17.113  35.492  10.902  1.00 32.01           O  
ATOM    327  CB  ARG A  44      14.524  36.784  12.692  1.00 32.93           C  
ATOM    328  CG  ARG A  44      13.799  35.579  12.176  1.00 34.38           C  
ATOM    329  CD  ARG A  44      12.368  35.563  12.628  1.00 36.87           C  
ATOM    330  NE  ARG A  44      12.245  34.797  13.856  1.00 38.94           N  
ATOM    331  CZ  ARG A  44      11.288  33.908  14.094  1.00 40.14           C  
ATOM    332  NH1 ARG A  44      10.355  33.664  13.175  1.00 40.59           N  
ATOM    333  NH2 ARG A  44      11.276  33.257  15.255  1.00 40.82           N  
ATOM    334  N   ASN A  45      17.486  36.195  13.008  1.00 31.94           N  
ATOM    335  CA  ASN A  45      18.478  35.157  13.265  1.00 31.77           C  
ATOM    336  C   ASN A  45      17.853  33.857  13.782  1.00 31.58           C  
ATOM    337  O   ASN A  45      16.740  33.858  14.342  1.00 31.89           O  
ATOM    338  CB  ASN A  45      19.551  35.673  14.202  1.00 31.52           C  
ATOM    339  CG  ASN A  45      20.270  36.850  13.627  1.00 32.18           C  
ATOM    340  OD1 ASN A  45      20.908  36.748  12.576  1.00 32.39           O  
ATOM    341  ND2 ASN A  45      20.155  37.995  14.290  1.00 32.62           N  
ATOM    342  N   VAL A  46      18.561  32.753  13.562  1.00 30.78           N  
ATOM    343  CA  VAL A  46      18.069  31.442  13.932  1.00 30.17           C  
ATOM    344  C   VAL A  46      19.188  30.532  14.436  1.00 30.22           C  
ATOM    345  O   VAL A  46      20.381  30.828  14.286  1.00 29.63           O  
ATOM    346  CB  VAL A  46      17.314  30.736  12.757  1.00 30.23           C  
ATOM    347  CG1 VAL A  46      15.926  31.367  12.510  1.00 30.10           C  
ATOM    348  CG2 VAL A  46      18.159  30.712  11.486  1.00 28.90           C  
ATOM    349  N   ALA A  47      18.768  29.420  15.032  1.00 30.31           N  
ATOM    350  CA  ALA A  47      19.663  28.382  15.465  1.00 30.57           C  
ATOM    351  C   ALA A  47      19.398  27.131  14.669  1.00 30.85           C  
ATOM    352  O   ALA A  47      18.263  26.686  14.553  1.00 31.24           O  
ATOM    353  CB  ALA A  47      19.464  28.111  16.901  1.00 30.58           C  
ATOM    354  N   ILE A  48      20.467  26.565  14.127  1.00 31.38           N  
ATOM    355  CA  ILE A  48      20.403  25.321  13.374  1.00 31.56           C  
ATOM    356  C   ILE A  48      21.217  24.263  14.111  1.00 31.67           C  
ATOM    357  O   ILE A  48      22.218  24.588  14.723  1.00 31.59           O  
ATOM    358  CB  ILE A  48      20.913  25.543  11.937  1.00 31.67           C  
ATOM    359  CG1 ILE A  48      19.939  26.464  11.198  1.00 31.38           C  
ATOM    360  CG2 ILE A  48      21.087  24.225  11.187  1.00 31.05           C  
ATOM    361  CD1 ILE A  48      20.600  27.481  10.313  1.00 32.59           C  
ATOM    362  N   LYS A  49      20.755  23.014  14.083  1.00 32.10           N  
ATOM    363  CA  LYS A  49      21.451  21.913  14.737  1.00 32.48           C  
ATOM    364  C   LYS A  49      21.632  20.763  13.767  1.00 32.64           C  
ATOM    365  O   LYS A  49      20.648  20.247  13.238  1.00 32.61           O  
ATOM    366  CB  LYS A  49      20.665  21.416  15.947  1.00 32.68           C  
ATOM    367  CG  LYS A  49      21.521  20.645  16.944  1.00 33.31           C  
ATOM    368  CD  LYS A  49      21.037  19.231  17.140  1.00 34.25           C  
ATOM    369  CE  LYS A  49      19.799  19.140  18.001  1.00 35.52           C  
ATOM    370  NZ  LYS A  49      19.813  17.830  18.734  1.00 36.06           N1+
ATOM    371  N   LYS A  50      22.886  20.369  13.535  1.00 32.87           N  
ATOM    372  CA  LYS A  50      23.180  19.238  12.659  1.00 32.87           C  
ATOM    373  C   LYS A  50      23.233  17.948  13.454  1.00 32.59           C  
ATOM    374  O   LYS A  50      24.184  17.718  14.228  1.00 32.53           O  
ATOM    375  CB  LYS A  50      24.499  19.427  11.887  1.00 32.86           C  
ATOM    376  CG  LYS A  50      24.695  18.373  10.764  1.00 33.49           C  
ATOM    377  CD  LYS A  50      26.079  18.384  10.125  1.00 33.58           C  
ATOM    378  CE  LYS A  50      27.077  17.581  10.959  1.00 36.81           C  
ATOM    379  NZ  LYS A  50      28.471  17.613  10.414  1.00 37.67           N1+
ATOM    380  N   LEU A  51      22.209  17.119  13.266  1.00 32.05           N  
ATOM    381  CA  LEU A  51      22.240  15.742  13.745  1.00 31.94           C  
ATOM    382  C   LEU A  51      23.000  14.874  12.744  1.00 32.55           C  
ATOM    383  O   LEU A  51      22.454  14.443  11.719  1.00 32.33           O  
ATOM    384  CB  LEU A  51      20.828  15.200  13.937  1.00 31.80           C  
ATOM    385  CG  LEU A  51      19.999  15.426  15.193  1.00 30.18           C  
ATOM    386  CD1 LEU A  51      20.537  16.545  16.042  1.00 29.34           C  
ATOM    387  CD2 LEU A  51      18.575  15.698  14.773  1.00 28.74           C  
ATOM    388  N   SER A  52      24.280  14.665  13.037  1.00 33.37           N  
ATOM    389  CA  SER A  52      25.136  13.757  12.287  1.00 34.04           C  
ATOM    390  C   SER A  52      24.638  12.316  12.401  1.00 34.25           C  
ATOM    391  O   SER A  52      24.732  11.696  13.470  1.00 34.51           O  
ATOM    392  CB  SER A  52      26.571  13.863  12.820  1.00 34.40           C  
ATOM    393  OG  SER A  52      27.232  12.599  12.839  1.00 35.63           O  
ATOM    394  N   ARG A  53      24.094  11.791  11.309  1.00 34.43           N  
ATOM    395  CA  ARG A  53      23.732  10.379  11.242  1.00 34.82           C  
ATOM    396  C   ARG A  53      22.806   9.944  12.381  1.00 34.90           C  
ATOM    397  O   ARG A  53      23.098   8.967  13.066  1.00 34.50           O  
ATOM    398  CB  ARG A  53      25.010   9.535  11.302  1.00 35.24           C  
ATOM    399  CG  ARG A  53      25.771   9.425  10.012  1.00 35.90           C  
ATOM    400  CD  ARG A  53      25.281   8.212   9.266  1.00 38.52           C  
ATOM    401  NE  ARG A  53      26.029   7.978   8.037  1.00 39.90           N  
ATOM    402  CZ  ARG A  53      25.780   6.979   7.200  1.00 40.56           C  
ATOM    403  NH1 ARG A  53      24.793   6.117   7.461  1.00 40.73           N  
ATOM    404  NH2 ARG A  53      26.517   6.848   6.101  1.00 40.11           N  
ATOM    405  N   PRO A  54      21.669  10.645  12.573  1.00 35.23           N  
ATOM    406  CA  PRO A  54      20.862  10.435  13.796  1.00 35.42           C  
ATOM    407  C   PRO A  54      20.408   8.985  14.045  1.00 35.86           C  
ATOM    408  O   PRO A  54      20.194   8.598  15.201  1.00 36.27           O  
ATOM    409  CB  PRO A  54      19.659  11.363  13.598  1.00 35.17           C  
ATOM    410  CG  PRO A  54      19.652  11.704  12.145  1.00 34.97           C  
ATOM    411  CD  PRO A  54      21.055  11.635  11.670  1.00 35.08           C  
ATOM    412  N   PHE A  55      20.286   8.188  12.982  1.00 35.93           N  
ATOM    413  CA  PHE A  55      19.907   6.779  13.109  1.00 36.11           C  
ATOM    414  C   PHE A  55      21.110   5.884  13.469  1.00 36.33           C  
ATOM    415  O   PHE A  55      20.971   4.652  13.557  1.00 36.30           O  
ATOM    416  CB  PHE A  55      19.223   6.284  11.825  1.00 36.04           C  
ATOM    417  CG  PHE A  55      19.941   6.691  10.563  1.00 37.17           C  
ATOM    418  CD1 PHE A  55      21.153   6.081  10.195  1.00 37.91           C  
ATOM    419  CD2 PHE A  55      19.427   7.695   9.748  1.00 37.33           C  
ATOM    420  CE1 PHE A  55      21.833   6.466   9.042  1.00 36.95           C  
ATOM    421  CE2 PHE A  55      20.096   8.080   8.586  1.00 37.11           C  
ATOM    422  CZ  PHE A  55      21.303   7.465   8.237  1.00 37.14           C  
ATOM    423  N   GLN A  56      22.279   6.494  13.695  1.00 36.18           N  
ATOM    424  CA  GLN A  56      23.502   5.717  13.924  1.00 36.11           C  
ATOM    425  C   GLN A  56      23.444   4.766  15.113  1.00 36.43           C  
ATOM    426  O   GLN A  56      24.168   3.762  15.125  1.00 36.81           O  
ATOM    427  CB  GLN A  56      24.752   6.589  13.998  1.00 35.83           C  
ATOM    428  CG  GLN A  56      24.722   7.635  15.058  1.00 35.23           C  
ATOM    429  CD  GLN A  56      26.098   8.075  15.429  1.00 33.42           C  
ATOM    430  OE1 GLN A  56      26.853   7.302  16.004  1.00 33.18           O  
ATOM    431  NE2 GLN A  56      26.444   9.319  15.101  1.00 32.27           N  
ATOM    432  N   ASN A  57      22.612   5.084  16.109  1.00 36.57           N  
ATOM    433  CA  ASN A  57      22.267   4.117  17.164  1.00 36.60           C  
ATOM    434  C   ASN A  57      20.844   4.253  17.741  1.00 36.94           C  
ATOM    435  O   ASN A  57      20.115   5.190  17.416  1.00 36.68           O  
ATOM    436  CB  ASN A  57      23.362   3.993  18.245  1.00 35.79           C  
ATOM    437  CG  ASN A  57      23.341   5.109  19.249  1.00 35.93           C  
ATOM    438  OD1 ASN A  57      22.288   5.506  19.739  1.00 36.51           O  
ATOM    439  ND2 ASN A  57      24.523   5.600  19.603  1.00 36.18           N  
ATOM    440  N   GLN A  58      20.471   3.297  18.584  1.00 37.70           N  
ATOM    441  CA  GLN A  58      19.125   3.193  19.127  1.00 38.48           C  
ATOM    442  C   GLN A  58      18.751   4.334  20.054  1.00 38.52           C  
ATOM    443  O   GLN A  58      17.585   4.685  20.151  1.00 38.77           O  
ATOM    444  CB  GLN A  58      18.969   1.873  19.871  1.00 38.88           C  
ATOM    445  CG  GLN A  58      19.083   0.626  18.982  1.00 40.29           C  
ATOM    446  CD  GLN A  58      17.832  -0.231  19.082  1.00 41.90           C  
ATOM    447  OE1 GLN A  58      16.716   0.301  19.195  1.00 42.10           O  
ATOM    448  NE2 GLN A  58      18.003  -1.555  19.052  1.00 41.19           N  
ATOM    449  N   THR A  59      19.739   4.894  20.742  1.00 38.67           N  
ATOM    450  CA  THR A  59      19.529   6.046  21.612  1.00 38.67           C  
ATOM    451  C   THR A  59      19.313   7.297  20.775  1.00 38.54           C  
ATOM    452  O   THR A  59      18.255   7.915  20.871  1.00 38.86           O  
ATOM    453  CB  THR A  59      20.728   6.281  22.545  1.00 38.84           C  
ATOM    454  OG1 THR A  59      21.044   5.071  23.250  1.00 39.71           O  
ATOM    455  CG2 THR A  59      20.425   7.398  23.537  1.00 38.51           C  
ATOM    456  N   HIS A  60      20.313   7.669  19.967  1.00 38.15           N  
ATOM    457  CA  HIS A  60      20.199   8.812  19.054  1.00 37.61           C  
ATOM    458  C   HIS A  60      18.887   8.791  18.299  1.00 36.89           C  
ATOM    459  O   HIS A  60      18.211   9.798  18.246  1.00 37.00           O  
ATOM    460  CB  HIS A  60      21.321   8.843  18.022  1.00 37.77           C  
ATOM    461  CG  HIS A  60      22.665   9.172  18.579  1.00 39.22           C  
ATOM    462  ND1 HIS A  60      22.841   9.989  19.675  1.00 40.63           N  
ATOM    463  CD2 HIS A  60      23.907   8.826  18.161  1.00 40.49           C  
ATOM    464  CE1 HIS A  60      24.135  10.113  19.921  1.00 41.69           C  
ATOM    465  NE2 HIS A  60      24.803   9.418  19.016  1.00 41.55           N  
ATOM    466  N   ALA A  61      18.538   7.650  17.712  1.00 36.35           N  
ATOM    467  CA  ALA A  61      17.308   7.532  16.931  1.00 36.28           C  
ATOM    468  C   ALA A  61      16.067   7.810  17.767  1.00 36.17           C  
ATOM    469  O   ALA A  61      15.142   8.456  17.302  1.00 36.01           O  
ATOM    470  CB  ALA A  61      17.210   6.173  16.279  1.00 36.03           C  
ATOM    471  N   LYS A  62      16.063   7.327  19.003  1.00 36.61           N  
ATOM    472  CA  LYS A  62      14.962   7.578  19.934  1.00 37.19           C  
ATOM    473  C   LYS A  62      14.845   9.073  20.254  1.00 37.37           C  
ATOM    474  O   LYS A  62      13.755   9.641  20.164  1.00 37.69           O  
ATOM    475  CB  LYS A  62      15.118   6.744  21.221  1.00 37.16           C  
ATOM    476  CG  LYS A  62      15.244   5.220  20.992  1.00 37.41           C  
ATOM    477  CD  LYS A  62      14.844   4.365  22.204  1.00 37.70           C  
ATOM    478  CE  LYS A  62      13.306   4.232  22.336  1.00 39.86           C  
ATOM    479  NZ  LYS A  62      12.625   5.456  22.912  1.00 39.80           N1+
ATOM    480  N   ARG A  63      15.970   9.703  20.602  1.00 37.37           N  
ATOM    481  CA  ARG A  63      16.006  11.130  20.946  1.00 37.18           C  
ATOM    482  C   ARG A  63      15.627  12.000  19.760  1.00 36.67           C  
ATOM    483  O   ARG A  63      14.850  12.941  19.894  1.00 36.75           O  
ATOM    484  CB  ARG A  63      17.389  11.528  21.477  1.00 37.40           C  
ATOM    485  CG  ARG A  63      17.365  12.682  22.474  1.00 38.30           C  
ATOM    486  CD  ARG A  63      18.422  12.510  23.593  1.00 39.51           C  
ATOM    487  NE  ARG A  63      18.270  13.519  24.655  1.00 40.24           N  
ATOM    488  CZ  ARG A  63      17.655  13.322  25.827  1.00 40.19           C  
ATOM    489  NH1 ARG A  63      17.123  12.138  26.131  1.00 39.13           N  
ATOM    490  NH2 ARG A  63      17.581  14.316  26.711  1.00 39.49           N  
ATOM    491  N   ALA A  64      16.167  11.671  18.597  1.00 36.19           N  
ATOM    492  CA  ALA A  64      15.883  12.431  17.398  1.00 36.23           C  
ATOM    493  C   ALA A  64      14.408  12.310  16.957  1.00 36.41           C  
ATOM    494  O   ALA A  64      13.800  13.301  16.541  1.00 36.09           O  
ATOM    495  CB  ALA A  64      16.815  12.024  16.291  1.00 35.87           C  
ATOM    496  N   TYR A  65      13.842  11.106  17.058  1.00 36.49           N  
ATOM    497  CA  TYR A  65      12.446  10.891  16.676  1.00 36.81           C  
ATOM    498  C   TYR A  65      11.517  11.688  17.566  1.00 36.83           C  
ATOM    499  O   TYR A  65      10.642  12.414  17.085  1.00 36.47           O  
ATOM    500  CB  TYR A  65      12.054   9.405  16.715  1.00 36.99           C  
ATOM    501  CG  TYR A  65      10.679   9.137  16.126  1.00 36.99           C  
ATOM    502  CD1 TYR A  65      10.432   9.340  14.765  1.00 36.63           C  
ATOM    503  CD2 TYR A  65       9.623   8.694  16.932  1.00 37.96           C  
ATOM    504  CE1 TYR A  65       9.175   9.108  14.214  1.00 37.62           C  
ATOM    505  CE2 TYR A  65       8.350   8.453  16.391  1.00 38.26           C  
ATOM    506  CZ  TYR A  65       8.135   8.665  15.027  1.00 37.91           C  
ATOM    507  OH  TYR A  65       6.891   8.432  14.475  1.00 37.31           O  
ATOM    508  N   ARG A  66      11.728  11.536  18.868  1.00 37.36           N  
ATOM    509  CA  ARG A  66      10.920  12.195  19.887  1.00 37.83           C  
ATOM    510  C   ARG A  66      11.100  13.722  19.813  1.00 37.97           C  
ATOM    511  O   ARG A  66      10.111  14.455  19.920  1.00 37.86           O  
ATOM    512  CB  ARG A  66      11.244  11.608  21.274  1.00 37.87           C  
ATOM    513  CG  ARG A  66      10.363  12.095  22.417  1.00 38.94           C  
ATOM    514  CD  ARG A  66      10.185  11.032  23.497  1.00 40.60           C  
ATOM    515  NE  ARG A  66       9.716  11.595  24.765  1.00 41.24           N  
ATOM    516  CZ  ARG A  66      10.498  11.847  25.813  1.00 42.72           C  
ATOM    517  NH1 ARG A  66      11.802  11.594  25.766  1.00 43.86           N  
ATOM    518  NH2 ARG A  66       9.978  12.355  26.921  1.00 44.05           N  
ATOM    519  N   GLU A  67      12.342  14.191  19.606  1.00 38.08           N  
ATOM    520  CA  GLU A  67      12.595  15.612  19.293  1.00 38.38           C  
ATOM    521  C   GLU A  67      11.695  16.083  18.146  1.00 37.60           C  
ATOM    522  O   GLU A  67      11.000  17.085  18.268  1.00 37.82           O  
ATOM    523  CB  GLU A  67      14.085  15.899  18.970  1.00 38.20           C  
ATOM    524  CG  GLU A  67      14.804  16.793  20.022  1.00 39.63           C  
ATOM    525  CD  GLU A  67      16.169  17.389  19.558  1.00 39.94           C  
ATOM    526  OE1 GLU A  67      16.314  18.644  19.531  1.00 40.56           O  
ATOM    527  OE2 GLU A  67      17.108  16.607  19.253  1.00 41.72           O  
ATOM    528  N   LEU A  68      11.692  15.323  17.053  1.00 37.19           N  
ATOM    529  CA  LEU A  68      11.007  15.696  15.817  1.00 36.59           C  
ATOM    530  C   LEU A  68       9.502  15.844  15.926  1.00 36.37           C  
ATOM    531  O   LEU A  68       8.953  16.846  15.480  1.00 36.16           O  
ATOM    532  CB  LEU A  68      11.319  14.690  14.721  1.00 36.38           C  
ATOM    533  CG  LEU A  68      12.495  15.054  13.830  1.00 36.76           C  
ATOM    534  CD1 LEU A  68      12.837  13.885  12.938  1.00 37.63           C  
ATOM    535  CD2 LEU A  68      12.185  16.284  12.989  1.00 37.48           C  
ATOM    536  N   VAL A  69       8.852  14.835  16.503  1.00 36.25           N  
ATOM    537  CA  VAL A  69       7.391  14.781  16.580  1.00 36.22           C  
ATOM    538  C   VAL A  69       6.848  15.833  17.537  1.00 36.23           C  
ATOM    539  O   VAL A  69       5.955  16.619  17.180  1.00 35.86           O  
ATOM    540  CB  VAL A  69       6.867  13.378  17.023  1.00 36.11           C  
ATOM    541  CG1 VAL A  69       5.337  13.369  17.069  1.00 35.89           C  
ATOM    542  CG2 VAL A  69       7.383  12.273  16.097  1.00 35.84           C  
ATOM    543  N   LEU A  70       7.410  15.840  18.744  1.00 36.33           N  
ATOM    544  CA  LEU A  70       6.898  16.643  19.837  1.00 36.57           C  
ATOM    545  C   LEU A  70       7.007  18.122  19.547  1.00 37.22           C  
ATOM    546  O   LEU A  70       6.083  18.877  19.860  1.00 37.33           O  
ATOM    547  CB  LEU A  70       7.598  16.297  21.143  1.00 36.44           C  
ATOM    548  CG  LEU A  70       7.316  14.935  21.797  1.00 35.98           C  
ATOM    549  CD1 LEU A  70       8.009  14.890  23.147  1.00 35.83           C  
ATOM    550  CD2 LEU A  70       5.827  14.630  21.968  1.00 34.04           C  
ATOM    551  N   MET A  71       8.115  18.531  18.923  1.00 37.60           N  
ATOM    552  CA  MET A  71       8.310  19.932  18.535  1.00 38.17           C  
ATOM    553  C   MET A  71       7.308  20.399  17.471  1.00 37.76           C  
ATOM    554  O   MET A  71       6.956  21.576  17.403  1.00 37.38           O  
ATOM    555  CB  MET A  71       9.740  20.165  18.065  1.00 37.83           C  
ATOM    556  CG  MET A  71      10.409  21.334  18.788  1.00 38.90           C  
ATOM    557  SD  MET A  71      12.216  21.439  18.571  1.00 39.96           S  
ATOM    558  CE  MET A  71      12.720  19.715  18.728  1.00 40.28           C  
ATOM    559  N   LYS A  72       6.847  19.461  16.653  1.00 38.12           N  
ATOM    560  CA  LYS A  72       5.862  19.756  15.620  1.00 38.41           C  
ATOM    561  C   LYS A  72       4.508  20.087  16.242  1.00 38.57           C  
ATOM    562  O   LYS A  72       3.822  21.008  15.803  1.00 38.60           O  
ATOM    563  CB  LYS A  72       5.718  18.582  14.648  1.00 38.15           C  
ATOM    564  CG  LYS A  72       6.680  18.593  13.479  1.00 37.89           C  
ATOM    565  CD  LYS A  72       6.444  17.365  12.595  1.00 38.61           C  
ATOM    566  CE  LYS A  72       7.296  17.376  11.320  1.00 39.35           C  
ATOM    567  NZ  LYS A  72       6.874  16.305  10.357  1.00 38.50           N1+
ATOM    568  N   CYS A  73       4.131  19.351  17.275  1.00 38.72           N  
ATOM    569  CA  CYS A  73       2.784  19.489  17.805  1.00 39.11           C  
ATOM    570  C   CYS A  73       2.727  19.891  19.283  1.00 39.06           C  
ATOM    571  O   CYS A  73       1.942  19.334  20.059  1.00 39.30           O  
ATOM    572  CB  CYS A  73       1.994  18.211  17.548  1.00 39.26           C  
ATOM    573  SG  CYS A  73       2.737  16.790  18.318  1.00 39.98           S  
ATOM    574  N   VAL A  74       3.573  20.854  19.649  1.00 38.77           N  
ATOM    575  CA  VAL A  74       3.562  21.508  20.958  1.00 38.18           C  
ATOM    576  C   VAL A  74       3.851  22.971  20.697  1.00 38.08           C  
ATOM    577  O   VAL A  74       4.949  23.333  20.239  1.00 38.36           O  
ATOM    578  CB  VAL A  74       4.645  20.955  21.941  1.00 38.10           C  
ATOM    579  CG1 VAL A  74       4.924  21.946  23.075  1.00 37.63           C  
ATOM    580  CG2 VAL A  74       4.235  19.619  22.524  1.00 38.05           C  
ATOM    581  N   ASN A  75       2.869  23.814  20.971  1.00 37.57           N  
ATOM    582  CA  ASN A  75       3.107  25.229  20.866  1.00 37.23           C  
ATOM    583  C   ASN A  75       2.880  25.947  22.183  1.00 36.72           C  
ATOM    584  O   ASN A  75       1.782  26.411  22.486  1.00 37.15           O  
ATOM    585  CB  ASN A  75       2.293  25.849  19.741  1.00 37.63           C  
ATOM    586  CG  ASN A  75       2.750  27.249  19.413  1.00 38.86           C  
ATOM    587  OD1 ASN A  75       3.954  27.531  19.390  1.00 40.28           O  
ATOM    588  ND2 ASN A  75       1.794  28.142  19.166  1.00 39.72           N  
ATOM    589  N   HIS A  76       3.938  26.013  22.976  1.00 35.79           N  
ATOM    590  CA  HIS A  76       3.934  26.820  24.169  1.00 34.46           C  
ATOM    591  C   HIS A  76       5.110  27.769  24.082  1.00 33.66           C  
ATOM    592  O   HIS A  76       6.162  27.404  23.552  1.00 33.36           O  
ATOM    593  CB  HIS A  76       4.046  25.938  25.396  1.00 34.70           C  
ATOM    594  CG  HIS A  76       3.914  26.689  26.678  1.00 34.85           C  
ATOM    595  ND1 HIS A  76       2.693  26.950  27.263  1.00 34.71           N  
ATOM    596  CD2 HIS A  76       4.848  27.254  27.477  1.00 34.47           C  
ATOM    597  CE1 HIS A  76       2.884  27.638  28.373  1.00 34.89           C  
ATOM    598  NE2 HIS A  76       4.182  27.840  28.523  1.00 35.05           N  
ATOM    599  N   LYS A  77       4.920  28.981  24.604  1.00 32.61           N  
ATOM    600  CA  LYS A  77       5.913  30.051  24.500  1.00 31.81           C  
ATOM    601  C   LYS A  77       7.181  29.790  25.333  1.00 31.04           C  
ATOM    602  O   LYS A  77       8.124  30.566  25.294  1.00 30.95           O  
ATOM    603  CB  LYS A  77       5.276  31.417  24.839  1.00 31.83           C  
ATOM    604  CG  LYS A  77       5.256  31.799  26.336  1.00 32.50           C  
ATOM    605  CD  LYS A  77       3.833  32.116  26.871  1.00 32.95           C  
ATOM    606  CE  LYS A  77       3.295  33.485  26.421  1.00 33.18           C  
ATOM    607  NZ  LYS A  77       4.221  34.623  26.703  1.00 32.80           N1+
ATOM    608  N   ASN A  78       7.204  28.693  26.072  1.00 30.12           N  
ATOM    609  CA  ASN A  78       8.362  28.372  26.881  1.00 29.65           C  
ATOM    610  C   ASN A  78       9.069  27.082  26.467  1.00 29.40           C  
ATOM    611  O   ASN A  78      10.089  26.688  27.069  1.00 28.86           O  
ATOM    612  CB  ASN A  78       7.978  28.342  28.355  1.00 29.46           C  
ATOM    613  CG  ASN A  78       7.538  29.682  28.845  1.00 28.33           C  
ATOM    614  OD1 ASN A  78       6.380  29.858  29.198  1.00 27.70           O  
ATOM    615  ND2 ASN A  78       8.452  30.650  28.854  1.00 26.76           N  
ATOM    616  N   ILE A  79       8.515  26.438  25.441  1.00 28.71           N  
ATOM    617  CA  ILE A  79       9.152  25.291  24.822  1.00 28.45           C  
ATOM    618  C   ILE A  79       9.716  25.721  23.472  1.00 28.04           C  
ATOM    619  O   ILE A  79       8.958  26.131  22.599  1.00 28.61           O  
ATOM    620  CB  ILE A  79       8.153  24.148  24.620  1.00 28.41           C  
ATOM    621  CG1 ILE A  79       7.435  23.810  25.931  1.00 28.62           C  
ATOM    622  CG2 ILE A  79       8.858  22.926  24.064  1.00 28.51           C  
ATOM    623  CD1 ILE A  79       8.319  23.136  26.964  1.00 29.34           C  
ATOM    624  N   ILE A  80      11.032  25.635  23.302  1.00 27.07           N  
ATOM    625  CA  ILE A  80      11.676  26.065  22.058  1.00 26.57           C  
ATOM    626  C   ILE A  80      10.831  25.746  20.808  1.00 26.83           C  
ATOM    627  O   ILE A  80      10.266  24.645  20.689  1.00 26.80           O  
ATOM    628  CB  ILE A  80      13.159  25.514  21.932  1.00 26.41           C  
ATOM    629  CG1 ILE A  80      13.972  26.312  20.905  1.00 24.55           C  
ATOM    630  CG2 ILE A  80      13.196  24.001  21.648  1.00 25.26           C  
ATOM    631  CD1 ILE A  80      14.360  27.699  21.364  1.00 22.11           C  
ATOM    632  N   SER A  81      10.732  26.720  19.899  1.00 27.05           N  
ATOM    633  CA  SER A  81       9.938  26.576  18.671  1.00 27.27           C  
ATOM    634  C   SER A  81      10.802  26.081  17.538  1.00 27.24           C  
ATOM    635  O   SER A  81      11.781  26.720  17.169  1.00 27.41           O  
ATOM    636  CB  SER A  81       9.306  27.911  18.241  1.00 27.29           C  
ATOM    637  OG  SER A  81       8.263  28.323  19.098  1.00 27.39           O  
ATOM    638  N   LEU A  82      10.433  24.942  16.981  1.00 27.39           N  
ATOM    639  CA  LEU A  82      11.033  24.488  15.742  1.00 27.64           C  
ATOM    640  C   LEU A  82      10.387  25.276  14.633  1.00 27.92           C  
ATOM    641  O   LEU A  82       9.156  25.407  14.607  1.00 28.72           O  
ATOM    642  CB  LEU A  82      10.742  23.011  15.547  1.00 27.45           C  
ATOM    643  CG  LEU A  82      10.851  22.452  14.145  1.00 27.11           C  
ATOM    644  CD1 LEU A  82      12.241  21.866  13.898  1.00 25.26           C  
ATOM    645  CD2 LEU A  82       9.746  21.396  13.986  1.00 27.88           C  
ATOM    646  N   LEU A  83      11.200  25.813  13.730  1.00 27.78           N  
ATOM    647  CA  LEU A  83      10.686  26.631  12.623  1.00 27.57           C  
ATOM    648  C   LEU A  83      10.727  25.883  11.294  1.00 27.78           C  
ATOM    649  O   LEU A  83       9.908  26.135  10.406  1.00 27.88           O  
ATOM    650  CB  LEU A  83      11.497  27.928  12.477  1.00 27.30           C  
ATOM    651  CG  LEU A  83      11.630  28.932  13.630  1.00 26.89           C  
ATOM    652  CD1 LEU A  83      12.665  29.962  13.254  1.00 25.02           C  
ATOM    653  CD2 LEU A  83      10.304  29.601  14.026  1.00 24.87           C  
ATOM    654  N   ASN A  84      11.690  24.965  11.172  1.00 28.05           N  
ATOM    655  CA  ASN A  84      12.085  24.385   9.897  1.00 27.84           C  
ATOM    656  C   ASN A  84      12.971  23.159  10.075  1.00 28.24           C  
ATOM    657  O   ASN A  84      13.929  23.177  10.863  1.00 28.65           O  
ATOM    658  CB  ASN A  84      12.856  25.435   9.106  1.00 27.66           C  
ATOM    659  CG  ASN A  84      12.821  25.190   7.622  1.00 27.81           C  
ATOM    660  OD1 ASN A  84      12.643  24.064   7.173  1.00 30.17           O  
ATOM    661  ND2 ASN A  84      12.990  26.248   6.844  1.00 27.27           N  
ATOM    662  N   VAL A  85      12.646  22.103   9.333  1.00 28.43           N  
ATOM    663  CA  VAL A  85      13.439  20.864   9.259  1.00 28.68           C  
ATOM    664  C   VAL A  85      13.836  20.612   7.811  1.00 28.84           C  
ATOM    665  O   VAL A  85      13.070  20.943   6.904  1.00 28.89           O  
ATOM    666  CB  VAL A  85      12.630  19.631   9.723  1.00 28.67           C  
ATOM    667  CG1 VAL A  85      12.775  19.428  11.203  1.00 28.50           C  
ATOM    668  CG2 VAL A  85      11.132  19.754   9.316  1.00 29.40           C  
ATOM    669  N   PHE A  86      15.011  20.018   7.588  1.00 28.93           N  
ATOM    670  CA  PHE A  86      15.472  19.731   6.223  1.00 28.84           C  
ATOM    671  C   PHE A  86      16.651  18.766   6.118  1.00 29.43           C  
ATOM    672  O   PHE A  86      17.543  18.751   6.978  1.00 29.70           O  
ATOM    673  CB  PHE A  86      15.798  21.028   5.467  1.00 28.23           C  
ATOM    674  CG  PHE A  86      17.099  21.681   5.871  1.00 27.50           C  
ATOM    675  CD1 PHE A  86      18.325  21.194   5.403  1.00 27.47           C  
ATOM    676  CD2 PHE A  86      17.099  22.815   6.671  1.00 26.32           C  
ATOM    677  CE1 PHE A  86      19.528  21.814   5.758  1.00 27.07           C  
ATOM    678  CE2 PHE A  86      18.297  23.443   7.027  1.00 25.70           C  
ATOM    679  CZ  PHE A  86      19.508  22.943   6.573  1.00 26.36           C  
ATOM    680  N   THR A  87      16.671  17.990   5.036  1.00 29.88           N  
ATOM    681  CA  THR A  87      17.863  17.207   4.697  1.00 30.09           C  
ATOM    682  C   THR A  87      18.450  17.570   3.336  1.00 30.24           C  
ATOM    683  O   THR A  87      17.718  17.663   2.352  1.00 30.24           O  
ATOM    684  CB  THR A  87      17.628  15.680   4.820  1.00 30.30           C  
ATOM    685  OG1 THR A  87      18.867  14.995   4.597  1.00 29.52           O  
ATOM    686  CG2 THR A  87      16.535  15.177   3.850  1.00 30.34           C  
ATOM    687  N   PRO A  88      19.771  17.830   3.293  1.00 30.58           N  
ATOM    688  CA  PRO A  88      20.544  17.995   2.058  1.00 30.94           C  
ATOM    689  C   PRO A  88      20.446  16.825   1.055  1.00 31.54           C  
ATOM    690  O   PRO A  88      20.567  17.044  -0.157  1.00 31.46           O  
ATOM    691  CB  PRO A  88      21.990  18.149   2.560  1.00 30.80           C  
ATOM    692  CG  PRO A  88      21.974  17.752   3.990  1.00 30.49           C  
ATOM    693  CD  PRO A  88      20.608  18.057   4.482  1.00 30.61           C  
ATOM    694  N   GLN A  89      20.220  15.607   1.548  1.00 32.37           N  
ATOM    695  CA  GLN A  89      20.182  14.417   0.689  1.00 33.03           C  
ATOM    696  C   GLN A  89      18.802  14.207   0.094  1.00 33.97           C  
ATOM    697  O   GLN A  89      17.781  14.474   0.741  1.00 33.83           O  
ATOM    698  CB  GLN A  89      20.625  13.163   1.441  1.00 32.72           C  
ATOM    699  CG  GLN A  89      22.111  13.118   1.794  1.00 31.86           C  
ATOM    700  CD  GLN A  89      22.469  13.952   3.015  1.00 30.37           C  
ATOM    701  OE1 GLN A  89      23.302  14.852   2.938  1.00 31.37           O  
ATOM    702  NE2 GLN A  89      21.831  13.668   4.140  1.00 28.86           N  
ATOM    703  N   LYS A  90      18.792  13.705  -1.141  1.00 35.07           N  
ATOM    704  CA  LYS A  90      17.573  13.625  -1.959  1.00 35.86           C  
ATOM    705  C   LYS A  90      16.746  12.350  -1.724  1.00 35.79           C  
ATOM    706  O   LYS A  90      15.513  12.377  -1.869  1.00 36.02           O  
ATOM    707  CB  LYS A  90      17.905  13.768  -3.455  1.00 36.02           C  
ATOM    708  CG  LYS A  90      19.012  14.798  -3.811  1.00 38.21           C  
ATOM    709  CD  LYS A  90      18.713  16.239  -3.313  1.00 40.87           C  
ATOM    710  CE  LYS A  90      17.511  16.905  -4.039  1.00 41.96           C  
ATOM    711  NZ  LYS A  90      17.351  18.374  -3.728  1.00 40.31           N1+
ATOM    712  N   THR A  91      17.419  11.256  -1.351  1.00 35.39           N  
ATOM    713  CA  THR A  91      16.802   9.918  -1.324  1.00 34.93           C  
ATOM    714  C   THR A  91      17.041   9.189  -0.004  1.00 34.76           C  
ATOM    715  O   THR A  91      18.071   9.400   0.644  1.00 34.88           O  
ATOM    716  CB  THR A  91      17.390   9.019  -2.438  1.00 34.98           C  
ATOM    717  OG1 THR A  91      18.799   8.887  -2.231  1.00 35.39           O  
ATOM    718  CG2 THR A  91      17.133   9.589  -3.835  1.00 33.66           C  
ATOM    719  N   LEU A  92      16.112   8.309   0.374  1.00 34.32           N  
ATOM    720  CA  LEU A  92      16.266   7.465   1.579  1.00 34.10           C  
ATOM    721  C   LEU A  92      17.575   6.627   1.632  1.00 34.14           C  
ATOM    722  O   LEU A  92      18.115   6.365   2.709  1.00 33.42           O  
ATOM    723  CB  LEU A  92      15.029   6.577   1.771  1.00 33.61           C  
ATOM    724  CG  LEU A  92      14.993   5.565   2.922  1.00 33.70           C  
ATOM    725  CD1 LEU A  92      15.010   6.232   4.271  1.00 34.19           C  
ATOM    726  CD2 LEU A  92      13.779   4.716   2.821  1.00 34.13           C  
ATOM    727  N   GLU A  93      18.070   6.217   0.465  1.00 34.77           N  
ATOM    728  CA  GLU A  93      19.333   5.468   0.352  1.00 35.41           C  
ATOM    729  C   GLU A  93      20.520   6.366   0.734  1.00 35.19           C  
ATOM    730  O   GLU A  93      21.438   5.946   1.455  1.00 35.10           O  
ATOM    731  CB  GLU A  93      19.518   4.904  -1.071  1.00 35.60           C  
ATOM    732  CG  GLU A  93      18.440   3.896  -1.521  1.00 38.06           C  
ATOM    733  CD  GLU A  93      17.167   4.550  -2.124  1.00 40.37           C  
ATOM    734  OE1 GLU A  93      16.109   4.552  -1.451  1.00 41.16           O  
ATOM    735  OE2 GLU A  93      17.215   5.051  -3.268  1.00 40.71           O  
ATOM    736  N   GLU A  94      20.473   7.610   0.263  1.00 34.83           N  
ATOM    737  CA  GLU A  94      21.544   8.568   0.505  1.00 34.77           C  
ATOM    738  C   GLU A  94      21.339   9.361   1.787  1.00 33.93           C  
ATOM    739  O   GLU A  94      22.283   9.968   2.286  1.00 33.91           O  
ATOM    740  CB  GLU A  94      21.706   9.510  -0.693  1.00 34.99           C  
ATOM    741  CG  GLU A  94      22.000   8.772  -1.990  1.00 37.04           C  
ATOM    742  CD  GLU A  94      21.815   9.639  -3.216  1.00 40.41           C  
ATOM    743  OE1 GLU A  94      20.827   9.424  -3.958  1.00 41.40           O  
ATOM    744  OE2 GLU A  94      22.657  10.541  -3.437  1.00 42.58           O  
ATOM    745  N   PHE A  95      20.115   9.327   2.316  1.00 33.16           N  
ATOM    746  CA  PHE A  95      19.733  10.093   3.511  1.00 32.74           C  
ATOM    747  C   PHE A  95      20.691   9.920   4.685  1.00 32.35           C  
ATOM    748  O   PHE A  95      20.831   8.823   5.222  1.00 32.44           O  
ATOM    749  CB  PHE A  95      18.297   9.759   3.949  1.00 32.76           C  
ATOM    750  CG  PHE A  95      17.937  10.276   5.322  1.00 32.07           C  
ATOM    751  CD1 PHE A  95      18.072  11.629   5.639  1.00 31.92           C  
ATOM    752  CD2 PHE A  95      17.441   9.411   6.290  1.00 32.26           C  
ATOM    753  CE1 PHE A  95      17.735  12.105   6.906  1.00 32.62           C  
ATOM    754  CE2 PHE A  95      17.089   9.881   7.570  1.00 32.48           C  
ATOM    755  CZ  PHE A  95      17.238  11.227   7.876  1.00 32.36           C  
ATOM    756  N   GLN A  96      21.309  11.022   5.096  1.00 31.78           N  
ATOM    757  CA  GLN A  96      22.395  10.980   6.061  1.00 31.59           C  
ATOM    758  C   GLN A  96      22.240  11.966   7.244  1.00 30.94           C  
ATOM    759  O   GLN A  96      22.513  11.614   8.390  1.00 30.94           O  
ATOM    760  CB  GLN A  96      23.709  11.198   5.321  1.00 31.82           C  
ATOM    761  CG  GLN A  96      24.948  11.162   6.183  1.00 33.17           C  
ATOM    762  CD  GLN A  96      26.121  10.570   5.432  1.00 34.73           C  
ATOM    763  OE1 GLN A  96      26.628   9.506   5.795  1.00 34.25           O  
ATOM    764  NE2 GLN A  96      26.536  11.237   4.353  1.00 35.31           N  
ATOM    765  N   ASP A  97      21.796  13.190   6.975  1.00 30.09           N  
ATOM    766  CA  ASP A  97      21.694  14.205   8.025  1.00 28.92           C  
ATOM    767  C   ASP A  97      20.351  14.954   8.047  1.00 28.16           C  
ATOM    768  O   ASP A  97      19.722  15.163   7.004  1.00 27.40           O  
ATOM    769  CB  ASP A  97      22.862  15.179   7.909  1.00 28.79           C  
ATOM    770  CG  ASP A  97      24.201  14.490   8.042  1.00 28.95           C  
ATOM    771  OD1 ASP A  97      24.467  13.872   9.083  1.00 30.54           O  
ATOM    772  OD2 ASP A  97      25.007  14.559   7.110  1.00 30.84           O  
ATOM    773  N   VAL A  98      19.927  15.336   9.253  1.00 27.38           N  
ATOM    774  CA  VAL A  98      18.755  16.182   9.449  1.00 26.71           C  
ATOM    775  C   VAL A  98      19.170  17.448  10.169  1.00 26.00           C  
ATOM    776  O   VAL A  98      19.785  17.374  11.213  1.00 25.82           O  
ATOM    777  CB  VAL A  98      17.658  15.458  10.277  1.00 27.08           C  
ATOM    778  CG1 VAL A  98      16.532  16.436  10.722  1.00 26.46           C  
ATOM    779  CG2 VAL A  98      17.076  14.290   9.489  1.00 26.93           C  
ATOM    780  N   TYR A  99      18.837  18.603   9.606  1.00 25.56           N  
ATOM    781  CA  TYR A  99      19.092  19.882  10.265  1.00 25.63           C  
ATOM    782  C   TYR A  99      17.800  20.452  10.865  1.00 26.02           C  
ATOM    783  O   TYR A  99      16.795  20.620  10.158  1.00 25.74           O  
ATOM    784  CB  TYR A  99      19.695  20.892   9.286  1.00 25.34           C  
ATOM    785  CG  TYR A  99      21.067  20.539   8.769  1.00 24.82           C  
ATOM    786  CD1 TYR A  99      21.247  19.523   7.832  1.00 24.00           C  
ATOM    787  CD2 TYR A  99      22.187  21.238   9.202  1.00 25.16           C  
ATOM    788  CE1 TYR A  99      22.500  19.196   7.367  1.00 24.47           C  
ATOM    789  CE2 TYR A  99      23.460  20.926   8.734  1.00 25.07           C  
ATOM    790  CZ  TYR A  99      23.614  19.904   7.821  1.00 25.38           C  
ATOM    791  OH  TYR A  99      24.882  19.600   7.357  1.00 25.08           O  
ATOM    792  N   LEU A 100      17.830  20.733  12.170  1.00 26.34           N  
ATOM    793  CA  LEU A 100      16.703  21.371  12.832  1.00 26.79           C  
ATOM    794  C   LEU A 100      16.962  22.873  12.962  1.00 27.33           C  
ATOM    795  O   LEU A 100      17.981  23.294  13.533  1.00 27.13           O  
ATOM    796  CB  LEU A 100      16.449  20.771  14.224  1.00 26.79           C  
ATOM    797  CG  LEU A 100      16.372  19.278  14.587  1.00 26.62           C  
ATOM    798  CD1 LEU A 100      16.097  19.178  16.063  1.00 27.28           C  
ATOM    799  CD2 LEU A 100      15.306  18.493  13.845  1.00 26.71           C  
ATOM    800  N   VAL A 101      16.034  23.679  12.450  1.00 27.80           N  
ATOM    801  CA  VAL A 101      16.136  25.130  12.589  1.00 28.25           C  
ATOM    802  C   VAL A 101      15.078  25.654  13.552  1.00 28.81           C  
ATOM    803  O   VAL A 101      13.890  25.638  13.234  1.00 29.01           O  
ATOM    804  CB  VAL A 101      15.938  25.859  11.258  1.00 28.19           C  
ATOM    805  CG1 VAL A 101      16.315  27.326  11.413  1.00 27.72           C  
ATOM    806  CG2 VAL A 101      16.730  25.192  10.141  1.00 27.82           C  
ATOM    807  N   MET A 102      15.522  26.121  14.717  1.00 29.35           N  
ATOM    808  CA  MET A 102      14.650  26.781  15.691  1.00 29.99           C  
ATOM    809  C   MET A 102      15.008  28.255  15.844  1.00 29.93           C  
ATOM    810  O   MET A 102      16.059  28.704  15.358  1.00 29.51           O  
ATOM    811  CB  MET A 102      14.761  26.116  17.054  1.00 30.50           C  
ATOM    812  CG  MET A 102      14.301  24.689  17.104  1.00 31.47           C  
ATOM    813  SD  MET A 102      15.749  23.823  17.676  1.00 36.05           S  
ATOM    814  CE  MET A 102      15.080  22.404  18.542  1.00 33.67           C  
ATOM    815  N   GLU A 103      14.130  28.998  16.525  1.00 29.94           N  
ATOM    816  CA  GLU A 103      14.377  30.420  16.798  1.00 30.00           C  
ATOM    817  C   GLU A 103      15.476  30.562  17.831  1.00 29.31           C  
ATOM    818  O   GLU A 103      15.752  29.621  18.574  1.00 28.92           O  
ATOM    819  CB  GLU A 103      13.107  31.170  17.245  1.00 30.13           C  
ATOM    820  CG  GLU A 103      12.911  31.288  18.752  1.00 31.37           C  
ATOM    821  CD  GLU A 103      11.744  30.457  19.255  1.00 34.00           C  
ATOM    822  OE1 GLU A 103      10.975  30.979  20.095  1.00 35.33           O  
ATOM    823  OE2 GLU A 103      11.588  29.296  18.806  1.00 34.13           O  
ATOM    824  N   LEU A 104      16.080  31.745  17.876  1.00 28.90           N  
ATOM    825  CA  LEU A 104      17.259  31.968  18.679  1.00 28.79           C  
ATOM    826  C   LEU A 104      17.014  32.832  19.904  1.00 29.47           C  
ATOM    827  O   LEU A 104      16.363  33.878  19.826  1.00 29.41           O  
ATOM    828  CB  LEU A 104      18.362  32.586  17.826  1.00 28.86           C  
ATOM    829  CG  LEU A 104      19.759  32.733  18.417  1.00 27.94           C  
ATOM    830  CD1 LEU A 104      20.231  31.417  18.979  1.00 28.58           C  
ATOM    831  CD2 LEU A 104      20.708  33.234  17.359  1.00 28.23           C  
ATOM    832  N   MET A 105      17.555  32.368  21.032  1.00 30.01           N  
ATOM    833  CA  MET A 105      17.672  33.161  22.245  1.00 30.34           C  
ATOM    834  C   MET A 105      19.097  33.682  22.350  1.00 30.43           C  
ATOM    835  O   MET A 105      19.894  33.536  21.418  1.00 30.39           O  
ATOM    836  CB  MET A 105      17.345  32.309  23.457  1.00 30.62           C  
ATOM    837  CG  MET A 105      16.088  31.460  23.289  1.00 32.12           C  
ATOM    838  SD  MET A 105      14.652  32.471  22.912  1.00 33.87           S  
ATOM    839  CE  MET A 105      14.250  33.142  24.520  1.00 32.14           C  
ATOM    840  N   ASP A 106      19.434  34.263  23.492  1.00 30.49           N  
ATOM    841  CA  ASP A 106      20.697  34.968  23.608  1.00 30.57           C  
ATOM    842  C   ASP A 106      21.777  34.240  24.403  1.00 30.73           C  
ATOM    843  O   ASP A 106      22.945  34.595  24.261  1.00 31.18           O  
ATOM    844  CB  ASP A 106      20.472  36.363  24.198  1.00 30.70           C  
ATOM    845  CG  ASP A 106      19.631  37.261  23.300  1.00 31.44           C  
ATOM    846  OD1 ASP A 106      19.585  37.034  22.071  1.00 32.77           O  
ATOM    847  OD2 ASP A 106      19.019  38.214  23.824  1.00 32.59           O  
ATOM    848  N   ALA A 107      21.407  33.245  25.224  1.00 30.59           N  
ATOM    849  CA  ALA A 107      22.341  32.647  26.197  1.00 30.60           C  
ATOM    850  C   ALA A 107      21.861  31.381  26.908  1.00 30.94           C  
ATOM    851  O   ALA A 107      20.661  31.096  26.955  1.00 31.41           O  
ATOM    852  CB  ALA A 107      22.730  33.681  27.235  1.00 30.59           C  
ATOM    853  N   ASN A 108      22.820  30.638  27.472  1.00 31.13           N  
ATOM    854  CA  ASN A 108      22.568  29.423  28.253  1.00 31.40           C  
ATOM    855  C   ASN A 108      22.070  29.796  29.618  1.00 31.08           C  
ATOM    856  O   ASN A 108      22.344  30.892  30.101  1.00 31.79           O  
ATOM    857  CB  ASN A 108      23.866  28.652  28.481  1.00 31.88           C  
ATOM    858  CG  ASN A 108      24.371  27.974  27.239  1.00 33.65           C  
ATOM    859  OD1 ASN A 108      23.712  27.089  26.681  1.00 36.39           O  
ATOM    860  ND2 ASN A 108      25.563  28.361  26.805  1.00 34.79           N  
ATOM    861  N   LEU A 109      21.387  28.874  30.279  1.00 30.16           N  
ATOM    862  CA  LEU A 109      21.060  29.093  31.671  1.00 29.19           C  
ATOM    863  C   LEU A 109      22.337  28.985  32.537  1.00 29.02           C  
ATOM    864  O   LEU A 109      22.392  29.520  33.645  1.00 28.65           O  
ATOM    865  CB  LEU A 109      19.949  28.134  32.103  1.00 28.69           C  
ATOM    866  CG  LEU A 109      18.962  28.527  33.211  1.00 27.52           C  
ATOM    867  CD1 LEU A 109      19.313  27.828  34.494  1.00 26.77           C  
ATOM    868  CD2 LEU A 109      18.829  30.028  33.434  1.00 25.67           C  
ATOM    869  N   CYS A 110      23.365  28.328  31.992  1.00 29.15           N  
ATOM    870  CA  CYS A 110      24.688  28.177  32.628  1.00 29.10           C  
ATOM    871  C   CYS A 110      25.400  29.520  32.838  1.00 29.30           C  
ATOM    872  O   CYS A 110      26.074  29.718  33.855  1.00 28.86           O  
ATOM    873  CB  CYS A 110      25.583  27.250  31.796  1.00 29.08           C  
ATOM    874  SG  CYS A 110      24.958  25.542  31.577  1.00 28.35           S  
ATOM    875  N   GLN A 111      25.238  30.429  31.874  1.00 29.43           N  
ATOM    876  CA  GLN A 111      25.788  31.786  31.956  1.00 29.88           C  
ATOM    877  C   GLN A 111      25.020  32.628  32.971  1.00 29.74           C  
ATOM    878  O   GLN A 111      25.623  33.343  33.763  1.00 29.89           O  
ATOM    879  CB  GLN A 111      25.752  32.487  30.588  1.00 29.82           C  
ATOM    880  CG  GLN A 111      26.344  31.681  29.419  1.00 30.73           C  
ATOM    881  CD  GLN A 111      25.922  32.198  28.023  1.00 30.66           C  
ATOM    882  OE1 GLN A 111      25.865  33.404  27.772  1.00 31.76           O  
ATOM    883  NE2 GLN A 111      25.651  31.272  27.111  1.00 31.21           N  
ATOM    884  N   VAL A 112      23.691  32.549  32.924  1.00 29.81           N  
ATOM    885  CA  VAL A 112      22.794  33.246  33.867  1.00 29.87           C  
ATOM    886  C   VAL A 112      23.140  32.910  35.318  1.00 30.33           C  
ATOM    887  O   VAL A 112      23.012  33.740  36.221  1.00 30.35           O  
ATOM    888  CB  VAL A 112      21.311  32.844  33.610  1.00 29.67           C  
ATOM    889  CG1 VAL A 112      20.398  33.353  34.694  1.00 28.85           C  
ATOM    890  CG2 VAL A 112      20.851  33.342  32.269  1.00 29.18           C  
ATOM    891  N   ILE A 113      23.568  31.671  35.525  1.00 30.82           N  
ATOM    892  CA  ILE A 113      23.948  31.170  36.834  1.00 31.18           C  
ATOM    893  C   ILE A 113      25.249  31.798  37.319  1.00 31.66           C  
ATOM    894  O   ILE A 113      25.537  31.810  38.503  1.00 32.06           O  
ATOM    895  CB  ILE A 113      24.024  29.626  36.798  1.00 31.10           C  
ATOM    896  CG1 ILE A 113      22.625  29.050  37.025  1.00 30.47           C  
ATOM    897  CG2 ILE A 113      25.042  29.073  37.804  1.00 30.94           C  
ATOM    898  CD1 ILE A 113      22.479  27.608  36.597  1.00 30.95           C  
ATOM    899  N   GLN A 114      26.021  32.352  36.404  1.00 32.30           N  
ATOM    900  CA  GLN A 114      27.260  32.994  36.785  1.00 33.07           C  
ATOM    901  C   GLN A 114      27.063  34.478  37.067  1.00 33.21           C  
ATOM    902  O   GLN A 114      27.959  35.290  36.790  1.00 34.06           O  
ATOM    903  CB  GLN A 114      28.339  32.758  35.710  1.00 33.33           C  
ATOM    904  CG  GLN A 114      29.117  31.469  35.914  1.00 34.01           C  
ATOM    905  CD  GLN A 114      29.086  30.574  34.695  1.00 36.20           C  
ATOM    906  OE1 GLN A 114      29.343  31.020  33.568  1.00 37.85           O  
ATOM    907  NE2 GLN A 114      28.767  29.291  34.910  1.00 36.38           N  
ATOM    908  N   MET A 115      25.911  34.833  37.634  1.00 33.19           N  
ATOM    909  CA  MET A 115      25.599  36.237  37.917  1.00 33.39           C  
ATOM    910  C   MET A 115      24.457  36.483  38.907  1.00 33.59           C  
ATOM    911  O   MET A 115      23.528  35.672  39.017  1.00 33.67           O  
ATOM    912  CB  MET A 115      25.347  37.004  36.614  1.00 33.56           C  
ATOM    913  CG  MET A 115      24.015  36.743  35.926  1.00 33.50           C  
ATOM    914  SD  MET A 115      24.104  37.245  34.203  1.00 33.74           S  
ATOM    915  CE  MET A 115      22.374  37.564  33.832  1.00 34.60           C  
ATOM    916  N   GLU A 116      24.546  37.621  39.604  1.00 33.59           N  
ATOM    917  CA  GLU A 116      23.536  38.089  40.557  1.00 33.86           C  
ATOM    918  C   GLU A 116      22.284  38.607  39.875  1.00 32.97           C  
ATOM    919  O   GLU A 116      22.343  39.485  39.012  1.00 33.02           O  
ATOM    920  CB  GLU A 116      24.106  39.211  41.426  1.00 33.85           C  
ATOM    921  CG  GLU A 116      24.857  38.730  42.651  1.00 35.41           C  
ATOM    922  CD  GLU A 116      25.442  39.870  43.484  1.00 36.03           C  
ATOM    923  OE1 GLU A 116      26.370  39.586  44.289  1.00 39.18           O  
ATOM    924  OE2 GLU A 116      24.988  41.038  43.333  1.00 37.96           O  
ATOM    925  N   LEU A 117      21.145  38.071  40.286  1.00 32.38           N  
ATOM    926  CA  LEU A 117      19.856  38.480  39.740  1.00 31.80           C  
ATOM    927  C   LEU A 117      18.965  39.034  40.838  1.00 31.04           C  
ATOM    928  O   LEU A 117      19.070  38.622  41.989  1.00 30.65           O  
ATOM    929  CB  LEU A 117      19.165  37.287  39.086  1.00 31.89           C  
ATOM    930  CG  LEU A 117      19.719  36.770  37.761  1.00 32.24           C  
ATOM    931  CD1 LEU A 117      19.491  35.262  37.657  1.00 32.15           C  
ATOM    932  CD2 LEU A 117      19.102  37.526  36.571  1.00 32.89           C  
ATOM    933  N   ASP A 118      18.089  39.966  40.488  1.00 30.44           N  
ATOM    934  CA  ASP A 118      17.077  40.395  41.442  1.00 30.48           C  
ATOM    935  C   ASP A 118      16.008  39.319  41.554  1.00 29.56           C  
ATOM    936  O   ASP A 118      15.910  38.459  40.685  1.00 29.42           O  
ATOM    937  CB  ASP A 118      16.462  41.738  41.048  1.00 30.68           C  
ATOM    938  CG  ASP A 118      16.133  41.807  39.602  1.00 31.97           C  
ATOM    939  OD1 ASP A 118      17.083  41.947  38.802  1.00 33.67           O  
ATOM    940  OD2 ASP A 118      14.932  41.716  39.268  1.00 33.56           O  
ATOM    941  N   HIS A 119      15.227  39.367  42.628  1.00 28.83           N  
ATOM    942  CA  HIS A 119      14.151  38.394  42.840  1.00 28.82           C  
ATOM    943  C   HIS A 119      13.093  38.402  41.742  1.00 28.30           C  
ATOM    944  O   HIS A 119      12.460  37.381  41.505  1.00 27.61           O  
ATOM    945  CB  HIS A 119      13.511  38.538  44.243  1.00 29.14           C  
ATOM    946  CG  HIS A 119      14.482  38.315  45.367  1.00 28.93           C  
ATOM    947  ND1 HIS A 119      15.109  37.105  45.580  1.00 28.07           N  
ATOM    948  CD2 HIS A 119      14.958  39.157  46.315  1.00 28.55           C  
ATOM    949  CE1 HIS A 119      15.920  37.209  46.617  1.00 28.33           C  
ATOM    950  NE2 HIS A 119      15.846  38.443  47.082  1.00 28.85           N  
ATOM    951  N   GLU A 120      12.938  39.546  41.066  1.00 28.34           N  
ATOM    952  CA  GLU A 120      11.983  39.699  39.956  1.00 28.47           C  
ATOM    953  C   GLU A 120      12.398  38.896  38.727  1.00 28.64           C  
ATOM    954  O   GLU A 120      11.598  38.132  38.188  1.00 28.57           O  
ATOM    955  CB  GLU A 120      11.776  41.173  39.586  1.00 28.45           C  
ATOM    956  CG  GLU A 120      10.749  41.940  40.437  1.00 28.22           C  
ATOM    957  CD  GLU A 120      11.126  42.046  41.915  1.00 29.09           C  
ATOM    958  OE1 GLU A 120      10.190  41.896  42.741  1.00 28.84           O  
ATOM    959  OE2 GLU A 120      12.335  42.259  42.248  1.00 27.53           O  
ATOM    960  N   ARG A 121      13.649  39.061  38.297  1.00 28.87           N  
ATOM    961  CA  ARG A 121      14.204  38.234  37.225  1.00 28.95           C  
ATOM    962  C   ARG A 121      14.204  36.753  37.580  1.00 28.73           C  
ATOM    963  O   ARG A 121      13.870  35.908  36.745  1.00 28.93           O  
ATOM    964  CB  ARG A 121      15.620  38.665  36.882  1.00 29.22           C  
ATOM    965  CG  ARG A 121      15.684  40.069  36.376  1.00 30.49           C  
ATOM    966  CD  ARG A 121      16.656  40.217  35.217  1.00 31.22           C  
ATOM    967  NE  ARG A 121      16.302  41.401  34.434  1.00 31.35           N  
ATOM    968  CZ  ARG A 121      16.590  42.641  34.807  1.00 32.32           C  
ATOM    969  NH1 ARG A 121      17.247  42.852  35.944  1.00 33.61           N  
ATOM    970  NH2 ARG A 121      16.223  43.668  34.054  1.00 32.23           N  
ATOM    971  N   MET A 122      14.574  36.445  38.816  1.00 28.25           N  
ATOM    972  CA  MET A 122      14.639  35.069  39.271  1.00 28.07           C  
ATOM    973  C   MET A 122      13.250  34.447  39.425  1.00 27.07           C  
ATOM    974  O   MET A 122      12.995  33.370  38.899  1.00 27.06           O  
ATOM    975  CB  MET A 122      15.436  34.976  40.562  1.00 28.01           C  
ATOM    976  CG  MET A 122      15.979  33.601  40.841  1.00 28.42           C  
ATOM    977  SD  MET A 122      16.563  33.525  42.543  1.00 30.07           S  
ATOM    978  CE  MET A 122      18.103  34.483  42.465  1.00 30.43           C  
ATOM    979  N   SER A 123      12.344  35.127  40.122  1.00 26.40           N  
ATOM    980  CA  SER A 123      10.942  34.673  40.179  1.00 25.18           C  
ATOM    981  C   SER A 123      10.330  34.515  38.786  1.00 24.80           C  
ATOM    982  O   SER A 123       9.358  33.788  38.629  1.00 24.85           O  
ATOM    983  CB  SER A 123      10.088  35.639  40.984  1.00 24.73           C  
ATOM    984  OG  SER A 123      10.044  36.889  40.325  1.00 23.78           O  
ATOM    985  N   TYR A 124      10.892  35.196  37.783  1.00 24.45           N  
ATOM    986  CA  TYR A 124      10.364  35.122  36.421  1.00 24.02           C  
ATOM    987  C   TYR A 124      10.831  33.876  35.700  1.00 23.63           C  
ATOM    988  O   TYR A 124      10.036  33.149  35.104  1.00 23.79           O  
ATOM    989  CB  TYR A 124      10.661  36.378  35.579  1.00 24.14           C  
ATOM    990  CG  TYR A 124       9.766  36.423  34.347  1.00 24.85           C  
ATOM    991  CD1 TYR A 124       8.370  36.274  34.477  1.00 24.23           C  
ATOM    992  CD2 TYR A 124      10.301  36.569  33.058  1.00 24.22           C  
ATOM    993  CE1 TYR A 124       7.535  36.280  33.368  1.00 24.53           C  
ATOM    994  CE2 TYR A 124       9.478  36.571  31.932  1.00 24.81           C  
ATOM    995  CZ  TYR A 124       8.083  36.426  32.091  1.00 26.07           C  
ATOM    996  OH  TYR A 124       7.231  36.426  30.984  1.00 25.46           O  
ATOM    997  N   LEU A 125      12.131  33.635  35.765  1.00 23.54           N  
ATOM    998  CA  LEU A 125      12.739  32.475  35.140  1.00 22.79           C  
ATOM    999  C   LEU A 125      12.087  31.209  35.674  1.00 22.41           C  
ATOM   1000  O   LEU A 125      11.633  30.359  34.904  1.00 22.11           O  
ATOM   1001  CB  LEU A 125      14.248  32.473  35.394  1.00 22.70           C  
ATOM   1002  CG  LEU A 125      15.051  33.644  34.812  1.00 23.40           C  
ATOM   1003  CD1 LEU A 125      16.550  33.320  34.731  1.00 23.97           C  
ATOM   1004  CD2 LEU A 125      14.550  34.007  33.440  1.00 23.83           C  
ATOM   1005  N   LEU A 126      12.018  31.111  36.998  1.00 22.30           N  
ATOM   1006  CA  LEU A 126      11.451  29.941  37.660  1.00 22.15           C  
ATOM   1007  C   LEU A 126       9.982  29.755  37.349  1.00 22.17           C  
ATOM   1008  O   LEU A 126       9.535  28.623  37.197  1.00 22.08           O  
ATOM   1009  CB  LEU A 126      11.693  29.971  39.171  1.00 21.98           C  
ATOM   1010  CG  LEU A 126      13.057  29.458  39.673  1.00 21.59           C  
ATOM   1011  CD1 LEU A 126      13.570  28.304  38.841  1.00 19.66           C  
ATOM   1012  CD2 LEU A 126      14.090  30.554  39.696  1.00 22.10           C  
ATOM   1013  N   TYR A 127       9.249  30.865  37.241  1.00 22.54           N  
ATOM   1014  CA  TYR A 127       7.867  30.834  36.806  1.00 22.87           C  
ATOM   1015  C   TYR A 127       7.794  30.150  35.453  1.00 23.61           C  
ATOM   1016  O   TYR A 127       7.002  29.209  35.266  1.00 24.02           O  
ATOM   1017  CB  TYR A 127       7.269  32.243  36.703  1.00 22.55           C  
ATOM   1018  CG  TYR A 127       5.877  32.286  36.041  1.00 22.70           C  
ATOM   1019  CD1 TYR A 127       4.777  31.627  36.625  1.00 21.44           C  
ATOM   1020  CD2 TYR A 127       5.664  32.992  34.841  1.00 21.66           C  
ATOM   1021  CE1 TYR A 127       3.506  31.663  36.035  1.00 21.70           C  
ATOM   1022  CE2 TYR A 127       4.400  33.039  34.245  1.00 21.88           C  
ATOM   1023  CZ  TYR A 127       3.319  32.369  34.848  1.00 22.43           C  
ATOM   1024  OH  TYR A 127       2.067  32.392  34.261  1.00 21.03           O  
ATOM   1025  N   GLN A 128       8.624  30.616  34.518  1.00 23.70           N  
ATOM   1026  CA  GLN A 128       8.587  30.114  33.155  1.00 24.13           C  
ATOM   1027  C   GLN A 128       8.927  28.626  33.096  1.00 24.52           C  
ATOM   1028  O   GLN A 128       8.129  27.838  32.598  1.00 24.96           O  
ATOM   1029  CB  GLN A 128       9.471  30.954  32.243  1.00 24.39           C  
ATOM   1030  CG  GLN A 128       8.972  32.392  32.102  1.00 25.90           C  
ATOM   1031  CD  GLN A 128       9.764  33.220  31.110  1.00 27.46           C  
ATOM   1032  OE1 GLN A 128       9.273  33.536  30.027  1.00 28.59           O  
ATOM   1033  NE2 GLN A 128      10.993  33.580  31.476  1.00 27.05           N  
ATOM   1034  N   MET A 129      10.080  28.225  33.631  1.00 24.75           N  
ATOM   1035  CA  MET A 129      10.382  26.797  33.783  1.00 24.66           C  
ATOM   1036  C   MET A 129       9.158  26.005  34.200  1.00 24.10           C  
ATOM   1037  O   MET A 129       8.881  24.959  33.634  1.00 24.24           O  
ATOM   1038  CB  MET A 129      11.472  26.565  34.821  1.00 24.71           C  
ATOM   1039  CG  MET A 129      12.864  26.842  34.340  1.00 24.61           C  
ATOM   1040  SD  MET A 129      13.923  26.878  35.786  1.00 25.77           S  
ATOM   1041  CE  MET A 129      15.477  27.544  35.140  1.00 26.17           C  
ATOM   1042  N   LEU A 130       8.431  26.515  35.188  1.00 23.84           N  
ATOM   1043  CA  LEU A 130       7.255  25.823  35.738  1.00 23.65           C  
ATOM   1044  C   LEU A 130       6.089  25.724  34.742  1.00 23.84           C  
ATOM   1045  O   LEU A 130       5.369  24.711  34.698  1.00 23.44           O  
ATOM   1046  CB  LEU A 130       6.805  26.470  37.063  1.00 23.18           C  
ATOM   1047  CG  LEU A 130       7.681  26.222  38.303  1.00 22.13           C  
ATOM   1048  CD1 LEU A 130       7.348  27.179  39.418  1.00 20.42           C  
ATOM   1049  CD2 LEU A 130       7.604  24.793  38.807  1.00 21.34           C  
ATOM   1050  N   CYS A 131       5.909  26.765  33.938  1.00 24.01           N  
ATOM   1051  CA  CYS A 131       4.907  26.710  32.902  1.00 24.90           C  
ATOM   1052  C   CYS A 131       5.236  25.581  31.923  1.00 25.44           C  
ATOM   1053  O   CYS A 131       4.536  24.565  31.890  1.00 26.08           O  
ATOM   1054  CB  CYS A 131       4.777  28.053  32.206  1.00 24.78           C  
ATOM   1055  SG  CYS A 131       4.324  29.341  33.351  1.00 26.13           S  
ATOM   1056  N   GLY A 132       6.318  25.737  31.164  1.00 25.81           N  
ATOM   1057  CA  GLY A 132       6.756  24.726  30.201  1.00 26.02           C  
ATOM   1058  C   GLY A 132       6.581  23.336  30.759  1.00 26.37           C  
ATOM   1059  O   GLY A 132       5.896  22.486  30.170  1.00 27.00           O  
ATOM   1060  N   ILE A 133       7.172  23.101  31.918  1.00 26.45           N  
ATOM   1061  CA  ILE A 133       6.949  21.843  32.613  1.00 26.79           C  
ATOM   1062  C   ILE A 133       5.456  21.475  32.771  1.00 26.65           C  
ATOM   1063  O   ILE A 133       5.092  20.335  32.516  1.00 26.22           O  
ATOM   1064  CB  ILE A 133       7.739  21.797  33.928  1.00 27.00           C  
ATOM   1065  CG1 ILE A 133       9.207  21.486  33.604  1.00 27.69           C  
ATOM   1066  CG2 ILE A 133       7.146  20.786  34.907  1.00 26.43           C  
ATOM   1067  CD1 ILE A 133      10.189  22.109  34.585  1.00 29.36           C  
ATOM   1068  N   LYS A 134       4.603  22.430  33.141  1.00 26.92           N  
ATOM   1069  CA  LYS A 134       3.176  22.119  33.331  1.00 27.70           C  
ATOM   1070  C   LYS A 134       2.509  21.611  32.058  1.00 28.39           C  
ATOM   1071  O   LYS A 134       1.793  20.602  32.087  1.00 28.22           O  
ATOM   1072  CB  LYS A 134       2.374  23.299  33.886  1.00 27.52           C  
ATOM   1073  CG  LYS A 134       1.281  22.835  34.832  1.00 26.95           C  
ATOM   1074  CD  LYS A 134      -0.065  23.428  34.525  1.00 26.86           C  
ATOM   1075  CE  LYS A 134      -1.157  22.562  35.134  1.00 27.19           C  
ATOM   1076  NZ  LYS A 134      -2.473  23.260  35.239  1.00 27.07           N1+
ATOM   1077  N   HIS A 135       2.753  22.309  30.947  1.00 29.25           N  
ATOM   1078  CA  HIS A 135       2.243  21.895  29.645  1.00 30.12           C  
ATOM   1079  C   HIS A 135       2.672  20.456  29.415  1.00 30.40           C  
ATOM   1080  O   HIS A 135       1.835  19.561  29.292  1.00 30.37           O  
ATOM   1081  CB  HIS A 135       2.777  22.818  28.550  1.00 30.29           C  
ATOM   1082  CG  HIS A 135       1.819  23.043  27.418  1.00 32.84           C  
ATOM   1083  ND1 HIS A 135       0.464  23.236  27.610  1.00 35.49           N  
ATOM   1084  CD2 HIS A 135       2.024  23.135  26.082  1.00 34.10           C  
ATOM   1085  CE1 HIS A 135      -0.124  23.413  26.440  1.00 35.74           C  
ATOM   1086  NE2 HIS A 135       0.800  23.357  25.497  1.00 35.84           N  
ATOM   1087  N   LEU A 136       3.986  20.237  29.425  1.00 30.93           N  
ATOM   1088  CA  LEU A 136       4.557  18.906  29.282  1.00 31.20           C  
ATOM   1089  C   LEU A 136       3.807  17.848  30.099  1.00 31.46           C  
ATOM   1090  O   LEU A 136       3.409  16.822  29.563  1.00 31.62           O  
ATOM   1091  CB  LEU A 136       6.067  18.928  29.599  1.00 31.21           C  
ATOM   1092  CG  LEU A 136       7.027  19.043  28.393  1.00 31.08           C  
ATOM   1093  CD1 LEU A 136       6.569  20.083  27.374  1.00 29.79           C  
ATOM   1094  CD2 LEU A 136       8.491  19.288  28.804  1.00 30.75           C  
ATOM   1095  N   HIS A 137       3.594  18.111  31.380  1.00 31.84           N  
ATOM   1096  CA  HIS A 137       2.884  17.180  32.251  1.00 32.40           C  
ATOM   1097  C   HIS A 137       1.401  17.022  31.869  1.00 32.78           C  
ATOM   1098  O   HIS A 137       0.830  15.932  31.984  1.00 32.94           O  
ATOM   1099  CB  HIS A 137       3.019  17.626  33.702  1.00 32.38           C  
ATOM   1100  CG  HIS A 137       4.428  17.614  34.207  1.00 33.12           C  
ATOM   1101  ND1 HIS A 137       4.737  17.542  35.548  1.00 33.12           N  
ATOM   1102  CD2 HIS A 137       5.615  17.656  33.550  1.00 34.25           C  
ATOM   1103  CE1 HIS A 137       6.053  17.548  35.695  1.00 34.55           C  
ATOM   1104  NE2 HIS A 137       6.609  17.612  34.498  1.00 34.70           N  
ATOM   1105  N   SER A 138       0.784  18.104  31.393  1.00 32.99           N  
ATOM   1106  CA  SER A 138      -0.636  18.069  31.003  1.00 32.80           C  
ATOM   1107  C   SER A 138      -0.825  17.264  29.713  1.00 32.98           C  
ATOM   1108  O   SER A 138      -1.934  16.783  29.419  1.00 33.44           O  
ATOM   1109  CB  SER A 138      -1.211  19.488  30.852  1.00 32.48           C  
ATOM   1110  OG  SER A 138      -1.038  19.987  29.538  1.00 31.85           O  
ATOM   1111  N   ALA A 139       0.259  17.123  28.949  1.00 32.39           N  
ATOM   1112  CA  ALA A 139       0.230  16.328  27.735  1.00 31.83           C  
ATOM   1113  C   ALA A 139       0.825  14.951  27.980  1.00 31.55           C  
ATOM   1114  O   ALA A 139       1.159  14.239  27.040  1.00 31.75           O  
ATOM   1115  CB  ALA A 139       0.958  17.035  26.627  1.00 31.84           C  
ATOM   1116  N   GLY A 140       0.959  14.578  29.246  1.00 31.19           N  
ATOM   1117  CA  GLY A 140       1.428  13.248  29.597  1.00 30.70           C  
ATOM   1118  C   GLY A 140       2.926  13.071  29.501  1.00 30.63           C  
ATOM   1119  O   GLY A 140       3.415  11.955  29.659  1.00 30.96           O  
ATOM   1120  N   ILE A 141       3.663  14.159  29.267  1.00 30.16           N  
ATOM   1121  CA  ILE A 141       5.117  14.087  29.124  1.00 29.94           C  
ATOM   1122  C   ILE A 141       5.842  14.490  30.395  1.00 29.60           C  
ATOM   1123  O   ILE A 141       5.796  15.644  30.799  1.00 29.75           O  
ATOM   1124  CB  ILE A 141       5.660  15.006  27.985  1.00 30.43           C  
ATOM   1125  CG1 ILE A 141       4.903  14.773  26.670  1.00 29.60           C  
ATOM   1126  CG2 ILE A 141       7.227  14.844  27.825  1.00 30.14           C  
ATOM   1127  CD1 ILE A 141       4.946  15.960  25.732  1.00 28.73           C  
ATOM   1128  N   ILE A 142       6.541  13.542  30.997  1.00 29.20           N  
ATOM   1129  CA  ILE A 142       7.368  13.835  32.159  1.00 28.95           C  
ATOM   1130  C   ILE A 142       8.840  13.856  31.743  1.00 28.73           C  
ATOM   1131  O   ILE A 142       9.338  12.910  31.137  1.00 29.22           O  
ATOM   1132  CB  ILE A 142       7.124  12.827  33.299  1.00 29.11           C  
ATOM   1133  CG1 ILE A 142       5.620  12.777  33.634  1.00 28.60           C  
ATOM   1134  CG2 ILE A 142       8.009  13.179  34.513  1.00 28.61           C  
ATOM   1135  CD1 ILE A 142       5.181  11.603  34.512  1.00 28.71           C  
ATOM   1136  N   HIS A 143       9.517  14.941  32.085  1.00 28.16           N  
ATOM   1137  CA  HIS A 143      10.798  15.290  31.502  1.00 27.78           C  
ATOM   1138  C   HIS A 143      11.968  14.451  32.048  1.00 27.69           C  
ATOM   1139  O   HIS A 143      12.610  13.708  31.314  1.00 26.95           O  
ATOM   1140  CB  HIS A 143      11.045  16.791  31.707  1.00 27.68           C  
ATOM   1141  CG  HIS A 143      12.245  17.311  30.976  1.00 27.70           C  
ATOM   1142  ND1 HIS A 143      13.525  16.856  31.219  1.00 25.85           N  
ATOM   1143  CD2 HIS A 143      12.356  18.249  30.008  1.00 27.26           C  
ATOM   1144  CE1 HIS A 143      14.367  17.483  30.422  1.00 26.04           C  
ATOM   1145  NE2 HIS A 143      13.684  18.331  29.675  1.00 26.81           N  
ATOM   1146  N   ARG A 144      12.242  14.618  33.338  1.00 28.18           N  
ATOM   1147  CA  ARG A 144      13.233  13.838  34.098  1.00 28.54           C  
ATOM   1148  C   ARG A 144      14.697  14.189  33.883  1.00 28.16           C  
ATOM   1149  O   ARG A 144      15.563  13.528  34.445  1.00 28.08           O  
ATOM   1150  CB  ARG A 144      13.022  12.330  33.924  1.00 28.81           C  
ATOM   1151  CG  ARG A 144      11.761  11.840  34.569  1.00 29.69           C  
ATOM   1152  CD  ARG A 144      11.001  10.921  33.630  1.00 31.13           C  
ATOM   1153  NE  ARG A 144      11.447   9.532  33.680  1.00 31.56           N  
ATOM   1154  CZ  ARG A 144      11.835   8.845  32.613  1.00 33.90           C  
ATOM   1155  NH1 ARG A 144      11.829   9.418  31.416  1.00 35.92           N  
ATOM   1156  NH2 ARG A 144      12.214   7.583  32.729  1.00 34.50           N  
ATOM   1157  N   ASP A 145      14.981  15.229  33.109  1.00 27.96           N  
ATOM   1158  CA  ASP A 145      16.374  15.607  32.896  1.00 27.94           C  
ATOM   1159  C   ASP A 145      16.603  17.083  32.613  1.00 27.79           C  
ATOM   1160  O   ASP A 145      17.292  17.443  31.652  1.00 28.13           O  
ATOM   1161  CB  ASP A 145      16.991  14.768  31.782  1.00 28.08           C  
ATOM   1162  CG  ASP A 145      18.475  14.604  31.953  1.00 29.08           C  
ATOM   1163  OD1 ASP A 145      18.912  14.234  33.069  1.00 30.73           O  
ATOM   1164  OD2 ASP A 145      19.210  14.844  30.977  1.00 29.41           O  
ATOM   1165  N   LEU A 146      16.025  17.938  33.450  1.00 27.39           N  
ATOM   1166  CA  LEU A 146      16.232  19.374  33.337  1.00 26.73           C  
ATOM   1167  C   LEU A 146      17.623  19.720  33.756  1.00 26.27           C  
ATOM   1168  O   LEU A 146      18.156  19.120  34.680  1.00 26.76           O  
ATOM   1169  CB  LEU A 146      15.289  20.107  34.251  1.00 26.98           C  
ATOM   1170  CG  LEU A 146      13.918  20.342  33.680  1.00 26.55           C  
ATOM   1171  CD1 LEU A 146      12.970  19.896  34.753  1.00 26.67           C  
ATOM   1172  CD2 LEU A 146      13.785  21.810  33.351  1.00 25.27           C  
ATOM   1173  N   LYS A 147      18.204  20.696  33.074  1.00 25.76           N  
ATOM   1174  CA  LYS A 147      19.584  21.118  33.320  1.00 24.84           C  
ATOM   1175  C   LYS A 147      19.872  22.443  32.604  1.00 24.17           C  
ATOM   1176  O   LYS A 147      19.355  22.694  31.512  1.00 23.68           O  
ATOM   1177  CB  LYS A 147      20.577  20.023  32.906  1.00 24.73           C  
ATOM   1178  CG  LYS A 147      20.474  19.587  31.446  1.00 24.95           C  
ATOM   1179  CD  LYS A 147      21.362  18.397  31.133  1.00 24.85           C  
ATOM   1180  CE  LYS A 147      20.617  17.101  31.382  1.00 24.85           C  
ATOM   1181  NZ  LYS A 147      21.398  15.884  31.026  1.00 24.45           N1+
ATOM   1182  N   PRO A 148      20.646  23.319  33.255  1.00 23.84           N  
ATOM   1183  CA  PRO A 148      21.101  24.593  32.704  1.00 23.61           C  
ATOM   1184  C   PRO A 148      21.499  24.540  31.223  1.00 23.21           C  
ATOM   1185  O   PRO A 148      21.012  25.343  30.430  1.00 22.99           O  
ATOM   1186  CB  PRO A 148      22.321  24.938  33.579  1.00 24.02           C  
ATOM   1187  CG  PRO A 148      22.360  23.895  34.699  1.00 23.50           C  
ATOM   1188  CD  PRO A 148      21.087  23.142  34.650  1.00 23.72           C  
ATOM   1189  N   SER A 149      22.367  23.603  30.855  1.00 22.96           N  
ATOM   1190  CA  SER A 149      22.763  23.449  29.464  1.00 23.07           C  
ATOM   1191  C   SER A 149      21.559  23.331  28.505  1.00 23.90           C  
ATOM   1192  O   SER A 149      21.701  23.511  27.293  1.00 23.86           O  
ATOM   1193  CB  SER A 149      23.662  22.234  29.312  1.00 22.70           C  
ATOM   1194  OG  SER A 149      22.905  21.051  29.452  1.00 20.79           O  
ATOM   1195  N   ASN A 150      20.377  23.046  29.056  1.00 24.98           N  
ATOM   1196  CA  ASN A 150      19.170  22.727  28.259  1.00 25.54           C  
ATOM   1197  C   ASN A 150      18.013  23.714  28.397  1.00 25.56           C  
ATOM   1198  O   ASN A 150      16.880  23.419  28.013  1.00 25.68           O  
ATOM   1199  CB  ASN A 150      18.681  21.317  28.594  1.00 25.62           C  
ATOM   1200  CG  ASN A 150      19.548  20.252  27.991  1.00 26.00           C  
ATOM   1201  OD1 ASN A 150      20.619  20.556  27.470  1.00 29.14           O  
ATOM   1202  ND2 ASN A 150      19.101  18.992  28.047  1.00 24.91           N  
ATOM   1203  N   ILE A 151      18.310  24.875  28.961  1.00 25.60           N  
ATOM   1204  CA  ILE A 151      17.337  25.931  29.132  1.00 25.85           C  
ATOM   1205  C   ILE A 151      18.039  27.160  28.632  1.00 26.42           C  
ATOM   1206  O   ILE A 151      19.169  27.437  29.045  1.00 26.70           O  
ATOM   1207  CB  ILE A 151      16.964  26.119  30.607  1.00 25.62           C  
ATOM   1208  CG1 ILE A 151      16.068  24.986  31.077  1.00 25.18           C  
ATOM   1209  CG2 ILE A 151      16.240  27.422  30.815  1.00 26.03           C  
ATOM   1210  CD1 ILE A 151      16.311  24.627  32.470  1.00 24.91           C  
ATOM   1211  N   VAL A 152      17.387  27.871  27.721  1.00 27.10           N  
ATOM   1212  CA  VAL A 152      17.957  29.058  27.102  1.00 28.07           C  
ATOM   1213  C   VAL A 152      17.167  30.288  27.488  1.00 28.91           C  
ATOM   1214  O   VAL A 152      15.964  30.208  27.760  1.00 29.23           O  
ATOM   1215  CB  VAL A 152      18.054  28.945  25.555  1.00 27.93           C  
ATOM   1216  CG1 VAL A 152      19.181  28.013  25.175  1.00 28.68           C  
ATOM   1217  CG2 VAL A 152      16.740  28.494  24.937  1.00 27.24           C  
ATOM   1218  N   VAL A 153      17.844  31.431  27.514  1.00 29.81           N  
ATOM   1219  CA  VAL A 153      17.177  32.665  27.901  1.00 30.77           C  
ATOM   1220  C   VAL A 153      17.462  33.848  26.949  1.00 31.47           C  
ATOM   1221  O   VAL A 153      18.422  33.822  26.159  1.00 31.34           O  
ATOM   1222  CB  VAL A 153      17.502  33.031  29.372  1.00 31.12           C  
ATOM   1223  CG1 VAL A 153      17.195  31.842  30.314  1.00 30.55           C  
ATOM   1224  CG2 VAL A 153      18.958  33.480  29.507  1.00 30.96           C  
ATOM   1225  N   LYS A 154      16.607  34.870  27.040  1.00 32.18           N  
ATOM   1226  CA  LYS A 154      16.685  36.070  26.210  1.00 32.77           C  
ATOM   1227  C   LYS A 154      16.950  37.282  27.084  1.00 33.22           C  
ATOM   1228  O   LYS A 154      16.584  37.291  28.265  1.00 33.62           O  
ATOM   1229  CB  LYS A 154      15.364  36.280  25.477  1.00 32.73           C  
ATOM   1230  CG  LYS A 154      15.395  37.343  24.401  1.00 33.73           C  
ATOM   1231  CD  LYS A 154      15.443  36.739  23.009  1.00 35.01           C  
ATOM   1232  CE  LYS A 154      15.770  37.820  21.986  1.00 36.29           C  
ATOM   1233  NZ  LYS A 154      15.431  37.404  20.596  1.00 36.98           N1+
ATOM   1234  N   SER A 155      17.551  38.311  26.491  1.00 33.51           N  
ATOM   1235  CA  SER A 155      17.870  39.552  27.176  1.00 33.78           C  
ATOM   1236  C   SER A 155      16.708  40.153  27.950  1.00 33.91           C  
ATOM   1237  O   SER A 155      16.907  40.763  28.992  1.00 34.20           O  
ATOM   1238  CB  SER A 155      18.367  40.569  26.167  1.00 34.03           C  
ATOM   1239  OG  SER A 155      19.704  40.283  25.809  1.00 35.09           O  
ATOM   1240  N   ASP A 156      15.496  39.984  27.442  1.00 33.96           N  
ATOM   1241  CA  ASP A 156      14.332  40.557  28.086  1.00 33.90           C  
ATOM   1242  C   ASP A 156      13.715  39.597  29.084  1.00 34.04           C  
ATOM   1243  O   ASP A 156      12.534  39.720  29.431  1.00 34.37           O  
ATOM   1244  CB  ASP A 156      13.303  40.974  27.041  1.00 34.01           C  
ATOM   1245  CG  ASP A 156      12.847  39.817  26.178  1.00 34.67           C  
ATOM   1246  OD1 ASP A 156      13.307  38.672  26.420  1.00 34.06           O  
ATOM   1247  OD2 ASP A 156      12.025  40.062  25.259  1.00 35.04           O  
ATOM   1248  N   CYS A 157      14.515  38.632  29.526  1.00 34.04           N  
ATOM   1249  CA  CYS A 157      14.124  37.652  30.566  1.00 33.97           C  
ATOM   1250  C   CYS A 157      13.227  36.477  30.138  1.00 33.48           C  
ATOM   1251  O   CYS A 157      12.881  35.623  30.960  1.00 33.41           O  
ATOM   1252  CB  CYS A 157      13.542  38.343  31.813  1.00 33.84           C  
ATOM   1253  SG  CYS A 157      13.891  37.413  33.323  1.00 34.53           S  
ATOM   1254  N   THR A 158      12.868  36.413  28.863  1.00 32.98           N  
ATOM   1255  CA  THR A 158      12.079  35.287  28.380  1.00 32.35           C  
ATOM   1256  C   THR A 158      12.934  34.010  28.301  1.00 31.93           C  
ATOM   1257  O   THR A 158      14.153  34.077  28.124  1.00 31.88           O  
ATOM   1258  CB  THR A 158      11.379  35.628  27.059  1.00 32.47           C  
ATOM   1259  OG1 THR A 158      12.264  36.411  26.246  1.00 32.61           O  
ATOM   1260  CG2 THR A 158      10.105  36.438  27.337  1.00 31.76           C  
ATOM   1261  N   LEU A 159      12.288  32.856  28.457  1.00 31.44           N  
ATOM   1262  CA  LEU A 159      12.989  31.586  28.657  1.00 30.73           C  
ATOM   1263  C   LEU A 159      12.316  30.429  27.930  1.00 30.57           C  
ATOM   1264  O   LEU A 159      11.078  30.302  27.959  1.00 30.59           O  
ATOM   1265  CB  LEU A 159      13.057  31.274  30.154  1.00 30.57           C  
ATOM   1266  CG  LEU A 159      13.579  29.924  30.641  1.00 29.92           C  
ATOM   1267  CD1 LEU A 159      14.193  30.072  32.016  1.00 29.61           C  
ATOM   1268  CD2 LEU A 159      12.477  28.883  30.669  1.00 29.90           C  
ATOM   1269  N   LYS A 160      13.137  29.570  27.318  1.00 30.01           N  
ATOM   1270  CA  LYS A 160      12.648  28.359  26.641  1.00 29.36           C  
ATOM   1271  C   LYS A 160      13.419  27.100  27.029  1.00 28.92           C  
ATOM   1272  O   LYS A 160      14.538  27.178  27.499  1.00 28.71           O  
ATOM   1273  CB  LYS A 160      12.687  28.529  25.122  1.00 29.45           C  
ATOM   1274  CG  LYS A 160      11.448  29.160  24.523  1.00 28.89           C  
ATOM   1275  CD  LYS A 160      11.647  30.626  24.240  1.00 27.53           C  
ATOM   1276  CE  LYS A 160      10.882  31.058  23.004  1.00 28.14           C  
ATOM   1277  NZ  LYS A 160       9.381  31.018  23.164  1.00 28.43           N1+
ATOM   1278  N   ILE A 161      12.795  25.944  26.837  1.00 28.83           N  
ATOM   1279  CA  ILE A 161      13.430  24.647  27.077  1.00 28.53           C  
ATOM   1280  C   ILE A 161      13.654  23.970  25.726  1.00 28.55           C  
ATOM   1281  O   ILE A 161      12.721  23.885  24.907  1.00 28.90           O  
ATOM   1282  CB  ILE A 161      12.553  23.745  27.981  1.00 28.56           C  
ATOM   1283  CG1 ILE A 161      12.349  24.393  29.358  1.00 28.73           C  
ATOM   1284  CG2 ILE A 161      13.155  22.342  28.125  1.00 28.21           C  
ATOM   1285  CD1 ILE A 161      11.035  24.001  30.047  1.00 28.24           C  
ATOM   1286  N   LEU A 162      14.885  23.498  25.507  1.00 27.90           N  
ATOM   1287  CA  LEU A 162      15.307  22.899  24.239  1.00 27.26           C  
ATOM   1288  C   LEU A 162      14.912  21.431  24.017  1.00 27.15           C  
ATOM   1289  O   LEU A 162      14.717  21.030  22.882  1.00 27.27           O  
ATOM   1290  CB  LEU A 162      16.823  23.046  24.049  1.00 26.95           C  
ATOM   1291  CG  LEU A 162      17.433  24.443  23.971  1.00 26.88           C  
ATOM   1292  CD1 LEU A 162      18.952  24.364  24.142  1.00 26.56           C  
ATOM   1293  CD2 LEU A 162      17.064  25.166  22.674  1.00 26.52           C  
ATOM   1294  N   ASP A 163      14.822  20.624  25.073  1.00 27.16           N  
ATOM   1295  CA  ASP A 163      14.521  19.187  24.907  1.00 27.07           C  
ATOM   1296  C   ASP A 163      13.333  18.674  25.727  1.00 27.02           C  
ATOM   1297  O   ASP A 163      12.874  19.334  26.662  1.00 26.52           O  
ATOM   1298  CB  ASP A 163      15.787  18.317  25.129  1.00 27.17           C  
ATOM   1299  CG  ASP A 163      16.045  17.964  26.608  1.00 26.97           C  
ATOM   1300  OD1 ASP A 163      15.865  18.829  27.493  1.00 27.58           O  
ATOM   1301  OD2 ASP A 163      16.460  16.814  26.881  1.00 25.74           O  
ATOM   1302  N   PHE A 164      12.858  17.484  25.364  1.00 27.44           N  
ATOM   1303  CA  PHE A 164      11.727  16.837  26.038  1.00 28.04           C  
ATOM   1304  C   PHE A 164      12.199  15.708  26.955  1.00 28.63           C  
ATOM   1305  O   PHE A 164      11.411  14.855  27.384  1.00 28.44           O  
ATOM   1306  CB  PHE A 164      10.689  16.370  25.014  1.00 27.84           C  
ATOM   1307  CG  PHE A 164      10.237  17.467  24.095  1.00 27.86           C  
ATOM   1308  CD1 PHE A 164      10.930  17.733  22.907  1.00 29.28           C  
ATOM   1309  CD2 PHE A 164       9.153  18.265  24.429  1.00 27.62           C  
ATOM   1310  CE1 PHE A 164      10.540  18.776  22.056  1.00 29.13           C  
ATOM   1311  CE2 PHE A 164       8.743  19.311  23.594  1.00 28.07           C  
ATOM   1312  CZ  PHE A 164       9.433  19.566  22.400  1.00 28.86           C  
ATOM   1313  N   GLY A 165      13.504  15.730  27.244  1.00 29.33           N  
ATOM   1314  CA  GLY A 165      14.142  14.840  28.208  1.00 29.93           C  
ATOM   1315  C   GLY A 165      14.188  13.364  27.874  1.00 30.62           C  
ATOM   1316  O   GLY A 165      14.243  12.973  26.698  1.00 30.19           O  
ATOM   1317  N   LEU A 166      14.175  12.559  28.940  1.00 31.34           N  
ATOM   1318  CA  LEU A 166      14.226  11.103  28.869  1.00 32.36           C  
ATOM   1319  C   LEU A 166      12.903  10.457  28.432  1.00 33.24           C  
ATOM   1320  O   LEU A 166      11.811  10.989  28.694  1.00 33.66           O  
ATOM   1321  CB  LEU A 166      14.652  10.547  30.223  1.00 32.10           C  
ATOM   1322  CG  LEU A 166      16.137  10.442  30.580  1.00 32.61           C  
ATOM   1323  CD1 LEU A 166      17.056  11.329  29.729  1.00 32.42           C  
ATOM   1324  CD2 LEU A 166      16.309  10.729  32.067  1.00 33.15           C  
ATOM   1325  N   ALA A 167      13.014   9.305  27.772  1.00 33.96           N  
ATOM   1326  CA  ALA A 167      11.855   8.578  27.257  1.00 34.37           C  
ATOM   1327  C   ALA A 167      11.422   7.485  28.222  1.00 34.67           C  
ATOM   1328  O   ALA A 167      11.287   7.730  29.421  1.00 35.07           O  
ATOM   1329  CB  ALA A 167      12.164   7.987  25.880  1.00 34.53           C  
ATOM   1330  N   SER A 173      20.248   2.017  24.824  1.00 61.26           N  
ATOM   1331  CA  SER A 173      20.522   2.225  26.246  1.00 61.06           C  
ATOM   1332  C   SER A 173      21.929   2.794  26.485  1.00 60.92           C  
ATOM   1333  O   SER A 173      22.130   3.569  27.421  1.00 61.06           O  
ATOM   1334  CB  SER A 173      20.322   0.917  27.027  1.00 61.07           C  
ATOM   1335  OG  SER A 173      20.217   1.156  28.418  1.00 60.97           O  
ATOM   1336  N   PHE A 174      22.883   2.425  25.627  1.00 60.67           N  
ATOM   1337  CA  PHE A 174      24.298   2.766  25.808  1.00 60.24           C  
ATOM   1338  C   PHE A 174      24.978   3.267  24.521  1.00 60.17           C  
ATOM   1339  O   PHE A 174      24.715   2.755  23.433  1.00 59.87           O  
ATOM   1340  CB  PHE A 174      25.042   1.548  26.375  1.00 60.16           C  
ATOM   1341  CG  PHE A 174      26.509   1.499  26.021  1.00 60.18           C  
ATOM   1342  CD1 PHE A 174      27.456   2.129  26.824  1.00 59.77           C  
ATOM   1343  CD2 PHE A 174      26.945   0.820  24.880  1.00 60.00           C  
ATOM   1344  CE1 PHE A 174      28.812   2.084  26.498  1.00 60.10           C  
ATOM   1345  CE2 PHE A 174      28.298   0.775  24.540  1.00 59.90           C  
ATOM   1346  CZ  PHE A 174      29.234   1.403  25.351  1.00 60.20           C  
ATOM   1347  N   MET A 175      25.869   4.252  24.669  1.00 60.33           N  
ATOM   1348  CA  MET A 175      26.658   4.806  23.552  1.00 60.39           C  
ATOM   1349  C   MET A 175      28.155   4.882  23.855  1.00 60.19           C  
ATOM   1350  O   MET A 175      28.567   4.779  25.009  1.00 60.17           O  
ATOM   1351  CB  MET A 175      26.193   6.222  23.193  1.00 60.48           C  
ATOM   1352  CG  MET A 175      24.833   6.640  23.723  1.00 60.18           C  
ATOM   1353  SD  MET A 175      24.568   8.405  23.474  1.00 60.75           S  
ATOM   1354  CE  MET A 175      26.003   9.144  24.274  1.00 60.08           C  
ATOM   1355  N   MET A 176      28.957   5.096  22.811  1.00 60.29           N  
ATOM   1356  CA  MET A 176      30.405   5.354  22.949  1.00 60.16           C  
ATOM   1357  C   MET A 176      30.790   6.725  22.389  1.00 60.62           C  
ATOM   1358  O   MET A 176      31.084   6.848  21.192  1.00 60.68           O  
ATOM   1359  CB  MET A 176      31.225   4.289  22.220  1.00 59.97           C  
ATOM   1360  CG  MET A 176      31.089   2.893  22.768  1.00 59.60           C  
ATOM   1361  SD  MET A 176      31.425   1.666  21.502  1.00 59.36           S  
ATOM   1362  CE  MET A 176      33.206   1.735  21.408  1.00 56.78           C  
ATOM   1363  N   THR A 177      30.788   7.747  23.246  1.00 60.99           N  
ATOM   1364  CA  THR A 177      31.219   9.098  22.853  1.00 61.33           C  
ATOM   1365  C   THR A 177      32.300   9.653  23.790  1.00 61.43           C  
ATOM   1366  O   THR A 177      32.542   9.080  24.857  1.00 61.47           O  
ATOM   1367  CB  THR A 177      30.033  10.092  22.802  1.00 61.33           C  
ATOM   1368  OG1 THR A 177      29.159   9.867  23.917  1.00 61.40           O  
ATOM   1369  CG2 THR A 177      29.258   9.950  21.489  1.00 61.87           C  
ATOM   1370  N   PRO A 178      32.985  10.746  23.377  1.00 61.56           N  
ATOM   1371  CA  PRO A 178      33.728  11.578  24.343  1.00 61.39           C  
ATOM   1372  C   PRO A 178      32.798  12.524  25.143  1.00 61.10           C  
ATOM   1373  O   PRO A 178      33.220  13.613  25.561  1.00 61.09           O  
ATOM   1374  CB  PRO A 178      34.710  12.379  23.457  1.00 61.30           C  
ATOM   1375  CG  PRO A 178      34.517  11.880  22.038  1.00 61.46           C  
ATOM   1376  CD  PRO A 178      33.159  11.238  21.995  1.00 61.72           C  
ATOM   1377  N   TYR A 179      31.549  12.096  25.346  1.00 60.66           N  
ATOM   1378  CA  TYR A 179      30.532  12.877  26.058  1.00 60.18           C  
ATOM   1379  C   TYR A 179      29.883  12.077  27.194  1.00 59.45           C  
ATOM   1380  O   TYR A 179      29.067  11.175  26.940  1.00 59.53           O  
ATOM   1381  CB  TYR A 179      29.458  13.370  25.078  1.00 60.63           C  
ATOM   1382  CG  TYR A 179      29.922  14.495  24.169  1.00 61.63           C  
ATOM   1383  CD1 TYR A 179      30.769  14.242  23.079  1.00 62.31           C  
ATOM   1384  CD2 TYR A 179      29.514  15.814  24.396  1.00 61.98           C  
ATOM   1385  CE1 TYR A 179      31.203  15.276  22.242  1.00 62.62           C  
ATOM   1386  CE2 TYR A 179      29.942  16.854  23.568  1.00 62.24           C  
ATOM   1387  CZ  TYR A 179      30.784  16.580  22.491  1.00 62.38           C  
ATOM   1388  OH  TYR A 179      31.207  17.607  21.664  1.00 62.19           O  
ATOM   1389  N   VAL A 180      30.257  12.407  28.438  1.00 58.26           N  
ATOM   1390  CA  VAL A 180      29.620  11.835  29.651  1.00 56.94           C  
ATOM   1391  C   VAL A 180      28.340  12.603  30.059  1.00 56.01           C  
ATOM   1392  O   VAL A 180      28.378  13.817  30.272  1.00 55.88           O  
ATOM   1393  CB  VAL A 180      30.633  11.702  30.851  1.00 57.02           C  
ATOM   1394  CG1 VAL A 180      31.394  13.020  31.113  1.00 56.81           C  
ATOM   1395  CG2 VAL A 180      29.945  11.170  32.122  1.00 56.39           C  
ATOM   1396  N   VAL A 181      27.216  11.888  30.146  1.00 54.75           N  
ATOM   1397  CA  VAL A 181      25.918  12.493  30.478  1.00 53.54           C  
ATOM   1398  C   VAL A 181      25.932  13.143  31.868  1.00 52.63           C  
ATOM   1399  O   VAL A 181      26.445  12.560  32.828  1.00 52.67           O  
ATOM   1400  CB  VAL A 181      24.748  11.468  30.416  1.00 53.70           C  
ATOM   1401  CG1 VAL A 181      23.547  12.087  29.708  1.00 53.35           C  
ATOM   1402  CG2 VAL A 181      25.171  10.168  29.718  1.00 53.86           C  
ATOM   1403  N   THR A 182      25.371  14.349  31.964  1.00 51.36           N  
ATOM   1404  CA  THR A 182      25.339  15.108  33.221  1.00 50.06           C  
ATOM   1405  C   THR A 182      24.216  14.603  34.117  1.00 48.97           C  
ATOM   1406  O   THR A 182      23.108  14.327  33.643  1.00 49.00           O  
ATOM   1407  CB  THR A 182      25.140  16.627  32.986  1.00 50.36           C  
ATOM   1408  OG1 THR A 182      25.532  16.981  31.649  1.00 50.63           O  
ATOM   1409  CG2 THR A 182      25.953  17.435  34.003  1.00 50.30           C  
ATOM   1410  N   ARG A 183      24.497  14.530  35.415  1.00 47.40           N  
ATOM   1411  CA  ARG A 183      23.647  13.807  36.361  1.00 45.95           C  
ATOM   1412  C   ARG A 183      23.083  14.639  37.524  1.00 44.64           C  
ATOM   1413  O   ARG A 183      22.043  14.287  38.108  1.00 44.52           O  
ATOM   1414  CB  ARG A 183      24.436  12.616  36.913  1.00 46.10           C  
ATOM   1415  CG  ARG A 183      25.968  12.779  36.788  1.00 46.41           C  
ATOM   1416  CD  ARG A 183      26.744  11.857  37.736  1.00 46.45           C  
ATOM   1417  NE  ARG A 183      27.202  10.561  37.193  1.00 47.79           N  
ATOM   1418  CZ  ARG A 183      26.558   9.769  36.330  1.00 48.09           C  
ATOM   1419  NH1 ARG A 183      25.364  10.087  35.837  1.00 48.90           N  
ATOM   1420  NH2 ARG A 183      27.122   8.624  35.961  1.00 47.51           N  
ATOM   1421  N   TYR A 184      23.758  15.743  37.841  1.00 42.74           N  
ATOM   1422  CA  TYR A 184      23.541  16.475  39.099  1.00 40.80           C  
ATOM   1423  C   TYR A 184      22.127  16.971  39.329  1.00 39.47           C  
ATOM   1424  O   TYR A 184      21.803  17.457  40.407  1.00 39.04           O  
ATOM   1425  CB  TYR A 184      24.490  17.673  39.209  1.00 40.68           C  
ATOM   1426  CG  TYR A 184      25.871  17.460  38.648  1.00 40.32           C  
ATOM   1427  CD1 TYR A 184      26.658  16.383  39.062  1.00 40.71           C  
ATOM   1428  CD2 TYR A 184      26.406  18.355  37.722  1.00 39.74           C  
ATOM   1429  CE1 TYR A 184      27.939  16.199  38.560  1.00 40.68           C  
ATOM   1430  CE2 TYR A 184      27.683  18.181  37.216  1.00 39.88           C  
ATOM   1431  CZ  TYR A 184      28.442  17.102  37.638  1.00 40.05           C  
ATOM   1432  OH  TYR A 184      29.700  16.917  37.135  1.00 40.16           O  
ATOM   1433  N   TYR A 185      21.288  16.857  38.316  1.00 38.32           N  
ATOM   1434  CA  TYR A 185      19.961  17.451  38.378  1.00 37.37           C  
ATOM   1435  C   TYR A 185      18.855  16.394  38.439  1.00 37.16           C  
ATOM   1436  O   TYR A 185      17.680  16.729  38.424  1.00 36.74           O  
ATOM   1437  CB  TYR A 185      19.783  18.442  37.221  1.00 36.37           C  
ATOM   1438  CG  TYR A 185      20.916  19.441  37.164  1.00 35.37           C  
ATOM   1439  CD1 TYR A 185      22.095  19.155  36.470  1.00 34.58           C  
ATOM   1440  CD2 TYR A 185      20.831  20.659  37.835  1.00 35.45           C  
ATOM   1441  CE1 TYR A 185      23.158  20.057  36.434  1.00 32.37           C  
ATOM   1442  CE2 TYR A 185      21.891  21.569  37.798  1.00 34.79           C  
ATOM   1443  CZ  TYR A 185      23.048  21.251  37.097  1.00 33.51           C  
ATOM   1444  OH  TYR A 185      24.082  22.143  37.060  1.00 33.96           O  
ATOM   1445  N   ARG A 186      19.251  15.127  38.551  1.00 37.24           N  
ATOM   1446  CA  ARG A 186      18.300  14.013  38.557  1.00 37.99           C  
ATOM   1447  C   ARG A 186      17.752  13.676  39.948  1.00 37.32           C  
ATOM   1448  O   ARG A 186      18.495  13.651  40.941  1.00 37.61           O  
ATOM   1449  CB  ARG A 186      18.898  12.771  37.882  1.00 38.09           C  
ATOM   1450  CG  ARG A 186      18.663  12.734  36.369  1.00 39.47           C  
ATOM   1451  CD  ARG A 186      19.140  11.435  35.746  1.00 40.07           C  
ATOM   1452  NE  ARG A 186      20.498  11.511  35.183  1.00 44.09           N  
ATOM   1453  CZ  ARG A 186      20.782  11.470  33.877  1.00 44.84           C  
ATOM   1454  NH1 ARG A 186      19.808  11.366  32.971  1.00 45.20           N  
ATOM   1455  NH2 ARG A 186      22.045  11.537  33.469  1.00 44.60           N  
ATOM   1456  N   ALA A 187      16.445  13.424  39.997  1.00 36.44           N  
ATOM   1457  CA  ALA A 187      15.714  13.209  41.238  1.00 35.65           C  
ATOM   1458  C   ALA A 187      16.162  11.924  41.948  1.00 35.45           C  
ATOM   1459  O   ALA A 187      16.617  10.989  41.282  1.00 35.25           O  
ATOM   1460  CB  ALA A 187      14.232  13.174  40.955  1.00 35.26           C  
ATOM   1461  N   PRO A 188      16.037  11.878  43.299  1.00 35.13           N  
ATOM   1462  CA  PRO A 188      16.376  10.701  44.071  1.00 35.04           C  
ATOM   1463  C   PRO A 188      15.621   9.503  43.540  1.00 35.54           C  
ATOM   1464  O   PRO A 188      16.245   8.458  43.278  1.00 36.04           O  
ATOM   1465  CB  PRO A 188      15.857  11.042  45.460  1.00 35.00           C  
ATOM   1466  CG  PRO A 188      15.915  12.485  45.532  1.00 34.85           C  
ATOM   1467  CD  PRO A 188      15.542  12.955  44.174  1.00 35.15           C  
ATOM   1468  N   GLU A 189      14.303   9.670  43.344  1.00 35.41           N  
ATOM   1469  CA  GLU A 189      13.430   8.592  42.867  1.00 35.17           C  
ATOM   1470  C   GLU A 189      13.846   8.027  41.502  1.00 35.51           C  
ATOM   1471  O   GLU A 189      13.467   6.912  41.132  1.00 35.56           O  
ATOM   1472  CB  GLU A 189      11.932   8.983  42.918  1.00 35.14           C  
ATOM   1473  CG  GLU A 189      11.447  10.041  41.919  1.00 34.00           C  
ATOM   1474  CD  GLU A 189      11.375  11.450  42.504  1.00 32.09           C  
ATOM   1475  OE1 GLU A 189      12.362  11.912  43.131  1.00 31.56           O  
ATOM   1476  OE2 GLU A 189      10.329  12.101  42.319  1.00 29.50           O  
ATOM   1477  N   VAL A 190      14.582   8.832  40.746  1.00 35.79           N  
ATOM   1478  CA  VAL A 190      15.125   8.402  39.472  1.00 36.15           C  
ATOM   1479  C   VAL A 190      16.492   7.762  39.672  1.00 36.43           C  
ATOM   1480  O   VAL A 190      16.810   6.754  39.059  1.00 37.16           O  
ATOM   1481  CB  VAL A 190      15.252   9.570  38.495  1.00 36.31           C  
ATOM   1482  CG1 VAL A 190      15.573   9.060  37.108  1.00 36.47           C  
ATOM   1483  CG2 VAL A 190      13.972  10.372  38.475  1.00 36.46           C  
ATOM   1484  N   ILE A 191      17.295   8.354  40.548  1.00 36.39           N  
ATOM   1485  CA  ILE A 191      18.631   7.847  40.838  1.00 36.32           C  
ATOM   1486  C   ILE A 191      18.552   6.469  41.456  1.00 36.46           C  
ATOM   1487  O   ILE A 191      19.353   5.589  41.157  1.00 36.17           O  
ATOM   1488  CB  ILE A 191      19.380   8.755  41.825  1.00 36.35           C  
ATOM   1489  CG1 ILE A 191      19.643  10.126  41.209  1.00 35.91           C  
ATOM   1490  CG2 ILE A 191      20.684   8.112  42.247  1.00 36.31           C  
ATOM   1491  CD1 ILE A 191      20.050  11.165  42.217  1.00 35.80           C  
ATOM   1492  N   LEU A 192      17.578   6.299  42.338  1.00 36.47           N  
ATOM   1493  CA  LEU A 192      17.376   5.038  43.026  1.00 36.39           C  
ATOM   1494  C   LEU A 192      16.454   4.151  42.208  1.00 36.53           C  
ATOM   1495  O   LEU A 192      16.151   3.035  42.597  1.00 36.11           O  
ATOM   1496  CB  LEU A 192      16.830   5.264  44.437  1.00 36.22           C  
ATOM   1497  CG  LEU A 192      17.700   6.105  45.380  1.00 35.48           C  
ATOM   1498  CD1 LEU A 192      17.103   6.165  46.766  1.00 34.24           C  
ATOM   1499  CD2 LEU A 192      19.115   5.582  45.443  1.00 35.04           C  
ATOM   1500  N   GLY A 193      16.006   4.662  41.069  1.00 36.99           N  
ATOM   1501  CA  GLY A 193      15.159   3.890  40.183  1.00 37.55           C  
ATOM   1502  C   GLY A 193      13.930   3.350  40.874  1.00 38.02           C  
ATOM   1503  O   GLY A 193      13.592   2.180  40.727  1.00 38.14           O  
ATOM   1504  N   MET A 194      13.271   4.194  41.655  1.00 38.14           N  
ATOM   1505  CA  MET A 194      12.105   3.751  42.400  1.00 38.73           C  
ATOM   1506  C   MET A 194      10.719   4.068  41.828  1.00 38.51           C  
ATOM   1507  O   MET A 194       9.727   3.839  42.507  1.00 38.66           O  
ATOM   1508  CB  MET A 194      12.199   4.197  43.858  1.00 38.63           C  
ATOM   1509  CG  MET A 194      12.098   5.678  44.072  1.00 39.03           C  
ATOM   1510  SD  MET A 194      12.661   6.119  45.715  1.00 40.11           S  
ATOM   1511  CE  MET A 194      14.422   5.922  45.518  1.00 39.43           C  
ATOM   1512  N   GLY A 195      10.621   4.590  40.609  1.00 38.28           N  
ATOM   1513  CA  GLY A 195       9.303   4.873  40.104  1.00 37.70           C  
ATOM   1514  C   GLY A 195       9.110   6.334  40.284  1.00 37.45           C  
ATOM   1515  O   GLY A 195       9.808   6.916  41.065  1.00 37.67           O  
ATOM   1516  N   TYR A 196       8.179   6.944  39.582  1.00 36.75           N  
ATOM   1517  CA  TYR A 196       8.109   8.404  39.651  1.00 35.97           C  
ATOM   1518  C   TYR A 196       6.739   8.935  39.234  1.00 35.47           C  
ATOM   1519  O   TYR A 196       5.930   8.200  38.648  1.00 35.64           O  
ATOM   1520  CB  TYR A 196       9.211   9.002  38.752  1.00 35.68           C  
ATOM   1521  CG  TYR A 196       9.004   8.744  37.264  1.00 35.30           C  
ATOM   1522  CD1 TYR A 196       8.447   9.722  36.445  1.00 35.48           C  
ATOM   1523  CD2 TYR A 196       9.349   7.519  36.677  1.00 35.62           C  
ATOM   1524  CE1 TYR A 196       8.239   9.498  35.084  1.00 35.16           C  
ATOM   1525  CE2 TYR A 196       9.140   7.287  35.303  1.00 35.34           C  
ATOM   1526  CZ  TYR A 196       8.585   8.292  34.520  1.00 34.62           C  
ATOM   1527  OH  TYR A 196       8.365   8.114  33.177  1.00 33.99           O  
ATOM   1528  N   LYS A 197       6.494  10.208  39.537  1.00 34.66           N  
ATOM   1529  CA  LYS A 197       5.328  10.953  39.014  1.00 34.12           C  
ATOM   1530  C   LYS A 197       5.770  12.349  38.573  1.00 33.39           C  
ATOM   1531  O   LYS A 197       6.964  12.651  38.627  1.00 33.30           O  
ATOM   1532  CB  LYS A 197       4.153  11.009  40.009  1.00 34.06           C  
ATOM   1533  CG  LYS A 197       4.528  11.008  41.494  1.00 34.78           C  
ATOM   1534  CD  LYS A 197       3.489  11.751  42.349  1.00 35.96           C  
ATOM   1535  CE  LYS A 197       3.786  11.652  43.857  1.00 35.10           C  
ATOM   1536  NZ  LYS A 197       3.098  12.749  44.618  1.00 33.21           N1+
ATOM   1537  N   GLU A 198       4.836  13.192  38.136  1.00 32.35           N  
ATOM   1538  CA  GLU A 198       5.222  14.486  37.546  1.00 31.91           C  
ATOM   1539  C   GLU A 198       6.155  15.391  38.398  1.00 31.46           C  
ATOM   1540  O   GLU A 198       7.128  15.969  37.867  1.00 31.70           O  
ATOM   1541  CB  GLU A 198       4.021  15.274  36.975  1.00 32.11           C  
ATOM   1542  CG  GLU A 198       2.701  15.195  37.728  1.00 31.75           C  
ATOM   1543  CD  GLU A 198       1.869  14.025  37.277  1.00 32.02           C  
ATOM   1544  OE1 GLU A 198       1.431  14.005  36.098  1.00 30.04           O  
ATOM   1545  OE2 GLU A 198       1.666  13.119  38.111  1.00 33.86           O  
ATOM   1546  N   ASN A 199       5.884  15.504  39.699  1.00 30.42           N  
ATOM   1547  CA  ASN A 199       6.709  16.342  40.573  1.00 29.67           C  
ATOM   1548  C   ASN A 199       8.234  16.044  40.530  1.00 29.09           C  
ATOM   1549  O   ASN A 199       9.030  16.802  41.071  1.00 28.94           O  
ATOM   1550  CB  ASN A 199       6.168  16.336  42.010  1.00 29.39           C  
ATOM   1551  CG  ASN A 199       6.441  15.043  42.728  1.00 29.85           C  
ATOM   1552  OD1 ASN A 199       6.562  13.985  42.112  1.00 31.13           O  
ATOM   1553  ND2 ASN A 199       6.549  15.116  44.045  1.00 30.24           N  
ATOM   1554  N   VAL A 200       8.628  14.961  39.864  1.00 28.16           N  
ATOM   1555  CA  VAL A 200      10.040  14.596  39.726  1.00 27.52           C  
ATOM   1556  C   VAL A 200      10.962  15.682  39.099  1.00 27.17           C  
ATOM   1557  O   VAL A 200      12.158  15.742  39.421  1.00 27.28           O  
ATOM   1558  CB  VAL A 200      10.193  13.228  39.011  1.00 27.40           C  
ATOM   1559  CG1 VAL A 200       9.672  13.280  37.584  1.00 27.60           C  
ATOM   1560  CG2 VAL A 200      11.617  12.770  39.027  1.00 27.68           C  
ATOM   1561  N   ASP A 201      10.407  16.531  38.227  1.00 26.47           N  
ATOM   1562  CA  ASP A 201      11.136  17.669  37.635  1.00 25.39           C  
ATOM   1563  C   ASP A 201      11.213  18.845  38.615  1.00 24.74           C  
ATOM   1564  O   ASP A 201      11.953  19.802  38.413  1.00 24.56           O  
ATOM   1565  CB  ASP A 201      10.449  18.134  36.347  1.00 25.83           C  
ATOM   1566  CG  ASP A 201      10.318  17.025  35.294  1.00 26.00           C  
ATOM   1567  OD1 ASP A 201      11.266  16.236  35.120  1.00 24.77           O  
ATOM   1568  OD2 ASP A 201       9.259  16.955  34.629  1.00 27.48           O  
ATOM   1569  N   ILE A 202      10.409  18.772  39.672  1.00 24.11           N  
ATOM   1570  CA  ILE A 202      10.413  19.764  40.745  1.00 22.94           C  
ATOM   1571  C   ILE A 202      11.735  19.718  41.495  1.00 21.93           C  
ATOM   1572  O   ILE A 202      12.255  20.759  41.868  1.00 22.11           O  
ATOM   1573  CB  ILE A 202       9.194  19.564  41.706  1.00 23.01           C  
ATOM   1574  CG1 ILE A 202       7.941  20.212  41.120  1.00 22.66           C  
ATOM   1575  CG2 ILE A 202       9.463  20.107  43.108  1.00 23.09           C  
ATOM   1576  CD1 ILE A 202       7.938  21.723  41.185  1.00 22.56           C  
ATOM   1577  N   TRP A 203      12.270  18.515  41.699  1.00 20.75           N  
ATOM   1578  CA  TRP A 203      13.607  18.352  42.241  1.00 19.48           C  
ATOM   1579  C   TRP A 203      14.605  19.047  41.332  1.00 19.29           C  
ATOM   1580  O   TRP A 203      15.441  19.815  41.788  1.00 19.25           O  
ATOM   1581  CB  TRP A 203      13.979  16.885  42.363  1.00 18.85           C  
ATOM   1582  CG  TRP A 203      15.389  16.707  42.842  1.00 18.14           C  
ATOM   1583  CD1 TRP A 203      16.518  16.695  42.076  1.00 17.66           C  
ATOM   1584  CD2 TRP A 203      15.821  16.534  44.200  1.00 17.78           C  
ATOM   1585  NE1 TRP A 203      17.632  16.514  42.868  1.00 18.17           N  
ATOM   1586  CE2 TRP A 203      17.236  16.420  44.177  1.00 17.91           C  
ATOM   1587  CE3 TRP A 203      15.155  16.462  45.431  1.00 17.07           C  
ATOM   1588  CZ2 TRP A 203      17.997  16.235  45.340  1.00 16.99           C  
ATOM   1589  CZ3 TRP A 203      15.914  16.278  46.591  1.00 17.95           C  
ATOM   1590  CH2 TRP A 203      17.325  16.173  46.533  1.00 17.73           C  
ATOM   1591  N   SER A 204      14.494  18.780  40.040  1.00 18.78           N  
ATOM   1592  CA  SER A 204      15.388  19.351  39.057  1.00 18.50           C  
ATOM   1593  C   SER A 204      15.283  20.884  39.031  1.00 18.97           C  
ATOM   1594  O   SER A 204      16.304  21.584  38.951  1.00 19.86           O  
ATOM   1595  CB  SER A 204      15.121  18.722  37.685  1.00 18.47           C  
ATOM   1596  OG  SER A 204      15.001  17.293  37.771  1.00 16.78           O  
ATOM   1597  N   VAL A 205      14.062  21.410  39.132  1.00 18.60           N  
ATOM   1598  CA  VAL A 205      13.846  22.856  39.230  1.00 17.89           C  
ATOM   1599  C   VAL A 205      14.541  23.457  40.467  1.00 18.19           C  
ATOM   1600  O   VAL A 205      15.165  24.519  40.377  1.00 17.79           O  
ATOM   1601  CB  VAL A 205      12.329  23.180  39.248  1.00 17.85           C  
ATOM   1602  CG1 VAL A 205      12.048  24.587  39.820  1.00 17.14           C  
ATOM   1603  CG2 VAL A 205      11.741  23.026  37.869  1.00 16.24           C  
ATOM   1604  N   GLY A 206      14.408  22.772  41.609  1.00 18.48           N  
ATOM   1605  CA  GLY A 206      14.999  23.189  42.884  1.00 19.00           C  
ATOM   1606  C   GLY A 206      16.519  23.149  42.859  1.00 19.87           C  
ATOM   1607  O   GLY A 206      17.164  24.051  43.377  1.00 19.94           O  
ATOM   1608  N   CYS A 207      17.076  22.104  42.241  1.00 20.37           N  
ATOM   1609  CA  CYS A 207      18.512  21.936  42.025  1.00 21.03           C  
ATOM   1610  C   CYS A 207      19.094  23.082  41.235  1.00 21.55           C  
ATOM   1611  O   CYS A 207      20.298  23.386  41.330  1.00 21.89           O  
ATOM   1612  CB  CYS A 207      18.784  20.664  41.220  1.00 21.10           C  
ATOM   1613  SG  CYS A 207      18.924  19.142  42.169  1.00 21.67           S  
ATOM   1614  N   ILE A 208      18.249  23.684  40.413  1.00 21.67           N  
ATOM   1615  CA  ILE A 208      18.674  24.824  39.644  1.00 22.41           C  
ATOM   1616  C   ILE A 208      18.568  26.084  40.500  1.00 23.37           C  
ATOM   1617  O   ILE A 208      19.563  26.790  40.692  1.00 23.84           O  
ATOM   1618  CB  ILE A 208      17.880  24.950  38.346  1.00 22.18           C  
ATOM   1619  CG1 ILE A 208      18.064  23.685  37.493  1.00 21.31           C  
ATOM   1620  CG2 ILE A 208      18.299  26.205  37.612  1.00 21.94           C  
ATOM   1621  CD1 ILE A 208      17.099  23.563  36.340  1.00 20.94           C  
ATOM   1622  N   MET A 209      17.375  26.352  41.032  1.00 24.23           N  
ATOM   1623  CA  MET A 209      17.156  27.520  41.880  1.00 24.79           C  
ATOM   1624  C   MET A 209      18.285  27.674  42.882  1.00 25.55           C  
ATOM   1625  O   MET A 209      18.854  28.755  43.026  1.00 25.66           O  
ATOM   1626  CB  MET A 209      15.830  27.409  42.610  1.00 24.58           C  
ATOM   1627  CG  MET A 209      15.519  28.579  43.510  1.00 24.20           C  
ATOM   1628  SD  MET A 209      13.825  28.447  44.089  1.00 24.44           S  
ATOM   1629  CE  MET A 209      13.607  29.939  45.057  1.00 22.65           C  
ATOM   1630  N   GLY A 210      18.615  26.576  43.552  1.00 26.44           N  
ATOM   1631  CA  GLY A 210      19.707  26.547  44.524  1.00 27.74           C  
ATOM   1632  C   GLY A 210      21.069  26.861  43.934  1.00 28.77           C  
ATOM   1633  O   GLY A 210      21.922  27.432  44.615  1.00 28.67           O  
ATOM   1634  N   GLU A 211      21.280  26.475  42.675  1.00 29.66           N  
ATOM   1635  CA  GLU A 211      22.541  26.742  42.001  1.00 30.39           C  
ATOM   1636  C   GLU A 211      22.580  28.204  41.605  1.00 31.10           C  
ATOM   1637  O   GLU A 211      23.577  28.885  41.860  1.00 31.53           O  
ATOM   1638  CB  GLU A 211      22.729  25.839  40.784  1.00 30.49           C  
ATOM   1639  CG  GLU A 211      24.159  25.837  40.228  1.00 30.33           C  
ATOM   1640  CD  GLU A 211      24.324  24.924  39.014  1.00 30.25           C  
ATOM   1641  OE1 GLU A 211      24.071  23.699  39.128  1.00 29.45           O  
ATOM   1642  OE2 GLU A 211      24.714  25.435  37.942  1.00 30.16           O  
ATOM   1643  N   MET A 212      21.494  28.689  40.998  1.00 31.71           N  
ATOM   1644  CA  MET A 212      21.324  30.124  40.720  1.00 32.39           C  
ATOM   1645  C   MET A 212      21.763  30.900  41.960  1.00 32.83           C  
ATOM   1646  O   MET A 212      22.565  31.824  41.896  1.00 33.04           O  
ATOM   1647  CB  MET A 212      19.844  30.446  40.443  1.00 32.25           C  
ATOM   1648  CG  MET A 212      19.427  30.614  38.988  1.00 32.42           C  
ATOM   1649  SD  MET A 212      17.676  30.160  38.808  1.00 32.58           S  
ATOM   1650  CE  MET A 212      16.990  31.513  37.853  1.00 31.60           C  
ATOM   1651  N   VAL A 213      21.231  30.472  43.097  1.00 33.42           N  
ATOM   1652  CA  VAL A 213      21.384  31.164  44.354  1.00 33.76           C  
ATOM   1653  C   VAL A 213      22.767  30.936  44.949  1.00 34.30           C  
ATOM   1654  O   VAL A 213      23.352  31.865  45.479  1.00 34.51           O  
ATOM   1655  CB  VAL A 213      20.241  30.765  45.328  1.00 33.43           C  
ATOM   1656  CG1 VAL A 213      20.597  31.036  46.765  1.00 33.08           C  
ATOM   1657  CG2 VAL A 213      18.979  31.494  44.951  1.00 33.35           C  
ATOM   1658  N   ARG A 214      23.301  29.721  44.850  1.00 35.05           N  
ATOM   1659  CA  ARG A 214      24.609  29.448  45.455  1.00 35.70           C  
ATOM   1660  C   ARG A 214      25.765  29.821  44.549  1.00 36.10           C  
ATOM   1661  O   ARG A 214      26.821  30.201  45.044  1.00 36.20           O  
ATOM   1662  CB  ARG A 214      24.755  27.992  45.902  1.00 35.75           C  
ATOM   1663  CG  ARG A 214      25.577  27.851  47.170  1.00 35.65           C  
ATOM   1664  CD  ARG A 214      26.104  26.443  47.366  1.00 37.38           C  
ATOM   1665  NE  ARG A 214      25.128  25.471  47.886  1.00 37.98           N  
ATOM   1666  CZ  ARG A 214      24.863  25.257  49.180  1.00 38.20           C  
ATOM   1667  NH1 ARG A 214      25.456  25.971  50.137  1.00 38.44           N  
ATOM   1668  NH2 ARG A 214      23.988  24.324  49.528  1.00 37.88           N  
ATOM   1669  N   HIS A 215      25.543  29.749  43.233  1.00 36.68           N  
ATOM   1670  CA  HIS A 215      26.615  29.807  42.206  1.00 37.13           C  
ATOM   1671  C   HIS A 215      27.641  28.715  42.489  1.00 37.39           C  
ATOM   1672  O   HIS A 215      28.832  28.981  42.637  1.00 37.70           O  
ATOM   1673  CB  HIS A 215      27.295  31.187  42.095  1.00 36.94           C  
ATOM   1674  CG  HIS A 215      26.351  32.346  42.212  1.00 37.34           C  
ATOM   1675  ND1 HIS A 215      25.539  32.757  41.175  1.00 36.76           N  
ATOM   1676  CD2 HIS A 215      26.098  33.188  43.243  1.00 37.19           C  
ATOM   1677  CE1 HIS A 215      24.823  33.798  41.564  1.00 36.87           C  
ATOM   1678  NE2 HIS A 215      25.143  34.079  42.815  1.00 37.18           N  
ATOM   1679  N   LYS A 216      27.138  27.496  42.638  1.00 37.60           N  
ATOM   1680  CA  LYS A 216      27.938  26.277  42.585  1.00 37.77           C  
ATOM   1681  C   LYS A 216      26.974  25.122  42.502  1.00 37.56           C  
ATOM   1682  O   LYS A 216      25.931  25.137  43.153  1.00 37.58           O  
ATOM   1683  CB  LYS A 216      28.859  26.123  43.792  1.00 37.89           C  
ATOM   1684  CG  LYS A 216      30.342  26.253  43.442  1.00 39.27           C  
ATOM   1685  CD  LYS A 216      31.258  25.671  44.529  1.00 41.04           C  
ATOM   1686  CE  LYS A 216      31.412  26.598  45.751  1.00 41.48           C  
ATOM   1687  NZ  LYS A 216      30.158  26.711  46.574  1.00 42.11           N1+
ATOM   1688  N   ILE A 217      27.305  24.137  41.680  1.00 37.50           N  
ATOM   1689  CA  ILE A 217      26.439  22.984  41.533  1.00 37.55           C  
ATOM   1690  C   ILE A 217      26.262  22.371  42.918  1.00 38.10           C  
ATOM   1691  O   ILE A 217      27.240  21.966  43.553  1.00 38.05           O  
ATOM   1692  CB  ILE A 217      26.982  21.958  40.504  1.00 37.49           C  
ATOM   1693  CG1 ILE A 217      27.128  22.620  39.128  1.00 36.71           C  
ATOM   1694  CG2 ILE A 217      26.076  20.715  40.456  1.00 37.27           C  
ATOM   1695  CD1 ILE A 217      27.764  21.762  38.074  1.00 36.88           C  
ATOM   1696  N   LEU A 218      25.008  22.348  43.374  1.00 38.62           N  
ATOM   1697  CA  LEU A 218      24.637  21.900  44.710  1.00 39.19           C  
ATOM   1698  C   LEU A 218      25.320  20.582  45.080  1.00 40.07           C  
ATOM   1699  O   LEU A 218      26.199  20.544  45.954  1.00 40.28           O  
ATOM   1700  CB  LEU A 218      23.112  21.763  44.825  1.00 38.81           C  
ATOM   1701  CG  LEU A 218      22.227  22.986  44.599  1.00 38.25           C  
ATOM   1702  CD1 LEU A 218      20.821  22.754  45.137  1.00 36.67           C  
ATOM   1703  CD2 LEU A 218      22.842  24.195  45.257  1.00 38.55           C  
ATOM   1704  N   PHE A 219      24.919  19.514  44.399  1.00 40.86           N  
ATOM   1705  CA  PHE A 219      25.500  18.204  44.608  1.00 41.74           C  
ATOM   1706  C   PHE A 219      26.257  17.788  43.348  1.00 42.77           C  
ATOM   1707  O   PHE A 219      25.640  17.251  42.418  1.00 42.78           O  
ATOM   1708  CB  PHE A 219      24.406  17.180  44.899  1.00 41.38           C  
ATOM   1709  CG  PHE A 219      23.129  17.772  45.453  1.00 41.74           C  
ATOM   1710  CD1 PHE A 219      23.052  18.197  46.781  1.00 41.21           C  
ATOM   1711  CD2 PHE A 219      21.992  17.873  44.652  1.00 40.47           C  
ATOM   1712  CE1 PHE A 219      21.867  18.725  47.288  1.00 40.25           C  
ATOM   1713  CE2 PHE A 219      20.817  18.406  45.156  1.00 39.90           C  
ATOM   1714  CZ  PHE A 219      20.753  18.832  46.477  1.00 39.89           C  
ATOM   1715  N   PRO A 220      27.571  17.921  43.313  1.00 43.66           N  
ATOM   1716  CA  PRO A 220      28.347  17.531  42.147  1.00 44.36           C  
ATOM   1717  C   PRO A 220      28.548  16.071  42.247  1.00 45.13           C  
ATOM   1718  O   PRO A 220      27.787  15.465  42.930  1.00 45.47           O  
ATOM   1719  CB  PRO A 220      29.677  18.201  42.390  1.00 44.13           C  
ATOM   1720  CG  PRO A 220      29.421  19.213  43.296  1.00 43.97           C  
ATOM   1721  CD  PRO A 220      28.368  18.776  44.180  1.00 43.81           C  
ATOM   1722  N   GLY A 221      29.511  15.485  41.574  1.00 46.05           N  
ATOM   1723  CA  GLY A 221      29.668  14.040  41.731  1.00 46.71           C  
ATOM   1724  C   GLY A 221      29.976  13.228  40.494  1.00 47.13           C  
ATOM   1725  O   GLY A 221      29.230  13.242  39.510  1.00 47.03           O  
ATOM   1726  N   ARG A 222      31.080  12.494  40.585  1.00 47.49           N  
ATOM   1727  CA  ARG A 222      31.587  11.654  39.512  1.00 47.86           C  
ATOM   1728  C   ARG A 222      30.596  10.544  39.155  1.00 47.87           C  
ATOM   1729  O   ARG A 222      30.372  10.267  37.977  1.00 48.12           O  
ATOM   1730  CB  ARG A 222      32.932  11.044  39.920  1.00 47.89           C  
ATOM   1731  CG  ARG A 222      33.799  11.943  40.804  1.00 48.12           C  
ATOM   1732  CD  ARG A 222      34.865  11.157  41.575  1.00 48.16           C  
ATOM   1733  NE  ARG A 222      34.319  10.244  42.587  1.00 48.11           N  
ATOM   1734  CZ  ARG A 222      34.380   8.913  42.514  1.00 48.90           C  
ATOM   1735  NH1 ARG A 222      34.957   8.322  41.468  1.00 49.32           N  
ATOM   1736  NH2 ARG A 222      33.860   8.165  43.485  1.00 48.51           N  
ATOM   1737  N   ASP A 223      29.992   9.930  40.169  1.00 47.82           N  
ATOM   1738  CA  ASP A 223      29.118   8.771  39.969  1.00 47.96           C  
ATOM   1739  C   ASP A 223      27.794   8.878  40.721  1.00 47.85           C  
ATOM   1740  O   ASP A 223      27.669   9.652  41.669  1.00 47.64           O  
ATOM   1741  CB  ASP A 223      29.842   7.487  40.388  1.00 48.10           C  
ATOM   1742  CG  ASP A 223      30.625   7.651  41.689  1.00 48.70           C  
ATOM   1743  OD1 ASP A 223      31.563   8.476  41.713  1.00 49.15           O  
ATOM   1744  OD2 ASP A 223      30.313   6.957  42.683  1.00 49.19           O  
ATOM   1745  N   TYR A 224      26.816   8.082  40.292  1.00 47.87           N  
ATOM   1746  CA  TYR A 224      25.515   7.981  40.974  1.00 47.97           C  
ATOM   1747  C   TYR A 224      25.651   7.663  42.474  1.00 47.49           C  
ATOM   1748  O   TYR A 224      24.782   8.034  43.263  1.00 47.35           O  
ATOM   1749  CB  TYR A 224      24.615   6.933  40.285  1.00 48.52           C  
ATOM   1750  CG  TYR A 224      23.591   7.476  39.283  1.00 49.44           C  
ATOM   1751  CD1 TYR A 224      23.940   8.447  38.329  1.00 50.10           C  
ATOM   1752  CD2 TYR A 224      22.281   6.992  39.270  1.00 49.94           C  
ATOM   1753  CE1 TYR A 224      23.004   8.938  37.414  1.00 49.62           C  
ATOM   1754  CE2 TYR A 224      21.337   7.480  38.354  1.00 50.27           C  
ATOM   1755  CZ  TYR A 224      21.707   8.449  37.433  1.00 49.66           C  
ATOM   1756  OH  TYR A 224      20.783   8.925  36.529  1.00 49.25           O  
ATOM   1757  N   ILE A 225      26.734   6.975  42.851  1.00 46.91           N  
ATOM   1758  CA  ILE A 225      27.030   6.672  44.259  1.00 46.25           C  
ATOM   1759  C   ILE A 225      27.484   7.948  44.942  1.00 45.80           C  
ATOM   1760  O   ILE A 225      26.952   8.323  45.998  1.00 46.11           O  
ATOM   1761  CB  ILE A 225      28.150   5.584  44.443  1.00 46.33           C  
ATOM   1762  CG1 ILE A 225      27.730   4.218  43.865  1.00 46.13           C  
ATOM   1763  CG2 ILE A 225      28.583   5.480  45.916  1.00 45.66           C  
ATOM   1764  CD1 ILE A 225      26.675   3.456  44.668  1.00 44.93           C  
ATOM   1765  N   ASP A 226      28.469   8.604  44.331  1.00 44.74           N  
ATOM   1766  CA  ASP A 226      29.083   9.794  44.899  1.00 43.86           C  
ATOM   1767  C   ASP A 226      28.077  10.954  44.948  1.00 43.05           C  
ATOM   1768  O   ASP A 226      28.080  11.748  45.881  1.00 42.78           O  
ATOM   1769  CB  ASP A 226      30.346  10.141  44.104  1.00 43.81           C  
ATOM   1770  CG  ASP A 226      30.939  11.476  44.485  1.00 44.43           C  
ATOM   1771  OD1 ASP A 226      30.995  11.812  45.692  1.00 45.14           O  
ATOM   1772  OD2 ASP A 226      31.362  12.197  43.559  1.00 45.79           O  
ATOM   1773  N   GLN A 227      27.207  11.017  43.944  1.00 42.43           N  
ATOM   1774  CA  GLN A 227      26.108  11.983  43.897  1.00 41.73           C  
ATOM   1775  C   GLN A 227      25.154  11.869  45.071  1.00 40.88           C  
ATOM   1776  O   GLN A 227      24.708  12.885  45.591  1.00 40.84           O  
ATOM   1777  CB  GLN A 227      25.310  11.827  42.603  1.00 41.91           C  
ATOM   1778  CG  GLN A 227      25.502  12.949  41.593  1.00 42.68           C  
ATOM   1779  CD  GLN A 227      24.335  13.925  41.576  1.00 43.21           C  
ATOM   1780  OE1 GLN A 227      23.219  13.569  41.188  1.00 43.84           O  
ATOM   1781  NE2 GLN A 227      24.591  15.164  41.986  1.00 42.18           N  
ATOM   1782  N   TRP A 228      24.837  10.641  45.475  1.00 39.90           N  
ATOM   1783  CA  TRP A 228      23.882  10.425  46.557  1.00 39.39           C  
ATOM   1784  C   TRP A 228      24.508  10.732  47.919  1.00 39.61           C  
ATOM   1785  O   TRP A 228      23.803  11.179  48.839  1.00 39.59           O  
ATOM   1786  CB  TRP A 228      23.295   9.015  46.504  1.00 38.57           C  
ATOM   1787  CG  TRP A 228      22.333   8.683  47.613  1.00 37.78           C  
ATOM   1788  CD1 TRP A 228      22.570   7.862  48.677  1.00 37.77           C  
ATOM   1789  CD2 TRP A 228      20.984   9.141  47.763  1.00 37.00           C  
ATOM   1790  NE1 TRP A 228      21.456   7.776  49.480  1.00 36.60           N  
ATOM   1791  CE2 TRP A 228      20.467   8.552  48.941  1.00 36.96           C  
ATOM   1792  CE3 TRP A 228      20.154   9.980  47.013  1.00 37.41           C  
ATOM   1793  CZ2 TRP A 228      19.164   8.781  49.387  1.00 37.23           C  
ATOM   1794  CZ3 TRP A 228      18.858  10.206  47.459  1.00 37.20           C  
ATOM   1795  CH2 TRP A 228      18.377   9.603  48.635  1.00 37.47           C  
ATOM   1796  N   ASN A 229      25.824  10.516  48.044  1.00 39.64           N  
ATOM   1797  CA  ASN A 229      26.556  10.961  49.237  1.00 39.48           C  
ATOM   1798  C   ASN A 229      26.276  12.429  49.424  1.00 39.51           C  
ATOM   1799  O   ASN A 229      25.749  12.849  50.449  1.00 39.93           O  
ATOM   1800  CB  ASN A 229      28.069  10.799  49.094  1.00 39.17           C  
ATOM   1801  CG  ASN A 229      28.533   9.359  49.211  1.00 38.99           C  
ATOM   1802  OD1 ASN A 229      29.679   9.058  48.861  1.00 38.28           O  
ATOM   1803  ND2 ASN A 229      27.659   8.462  49.693  1.00 37.13           N  
ATOM   1804  N   LYS A 230      26.593  13.194  48.390  1.00 39.38           N  
ATOM   1805  CA  LYS A 230      26.508  14.636  48.439  1.00 39.40           C  
ATOM   1806  C   LYS A 230      25.091  15.162  48.675  1.00 39.50           C  
ATOM   1807  O   LYS A 230      24.935  16.317  49.064  1.00 39.90           O  
ATOM   1808  CB  LYS A 230      27.119  15.233  47.171  1.00 39.42           C  
ATOM   1809  CG  LYS A 230      28.611  14.965  47.040  1.00 39.35           C  
ATOM   1810  CD  LYS A 230      29.152  15.441  45.706  1.00 39.56           C  
ATOM   1811  CE  LYS A 230      30.655  15.262  45.641  1.00 38.52           C  
ATOM   1812  NZ  LYS A 230      31.330  16.033  46.717  1.00 37.96           N1+
ATOM   1813  N   VAL A 231      24.066  14.334  48.460  1.00 39.37           N  
ATOM   1814  CA  VAL A 231      22.685  14.772  48.702  1.00 39.11           C  
ATOM   1815  C   VAL A 231      22.413  14.779  50.195  1.00 39.30           C  
ATOM   1816  O   VAL A 231      22.363  15.840  50.812  1.00 39.34           O  
ATOM   1817  CB  VAL A 231      21.622  13.911  47.954  1.00 39.09           C  
ATOM   1818  CG1 VAL A 231      20.197  14.253  48.435  1.00 37.88           C  
ATOM   1819  CG2 VAL A 231      21.740  14.109  46.444  1.00 38.34           C  
ATOM   1820  N   ILE A 232      22.266  13.580  50.756  1.00 39.52           N  
ATOM   1821  CA  ILE A 232      22.030  13.348  52.186  1.00 39.45           C  
ATOM   1822  C   ILE A 232      23.047  14.035  53.111  1.00 39.47           C  
ATOM   1823  O   ILE A 232      22.722  14.394  54.232  1.00 39.44           O  
ATOM   1824  CB  ILE A 232      21.979  11.835  52.489  1.00 39.49           C  
ATOM   1825  CG1 ILE A 232      23.253  11.140  51.979  1.00 39.50           C  
ATOM   1826  CG2 ILE A 232      20.715  11.213  51.865  1.00 39.42           C  
ATOM   1827  CD1 ILE A 232      23.498   9.754  52.553  1.00 40.86           C  
ATOM   1828  N   GLU A 233      24.270  14.222  52.628  1.00 39.69           N  
ATOM   1829  CA  GLU A 233      25.271  15.037  53.309  1.00 39.98           C  
ATOM   1830  C   GLU A 233      24.695  16.398  53.708  1.00 40.20           C  
ATOM   1831  O   GLU A 233      24.973  16.893  54.805  1.00 40.30           O  
ATOM   1832  CB  GLU A 233      26.451  15.254  52.374  1.00 40.01           C  
ATOM   1833  CG  GLU A 233      27.758  15.644  53.018  1.00 39.98           C  
ATOM   1834  CD  GLU A 233      28.922  15.366  52.082  1.00 40.54           C  
ATOM   1835  OE1 GLU A 233      29.215  14.167  51.849  1.00 40.50           O  
ATOM   1836  OE2 GLU A 233      29.525  16.337  51.564  1.00 39.49           O  
ATOM   1837  N   GLN A 234      23.885  16.976  52.814  1.00 40.25           N  
ATOM   1838  CA  GLN A 234      23.338  18.329  52.967  1.00 40.20           C  
ATOM   1839  C   GLN A 234      21.912  18.299  53.508  1.00 40.14           C  
ATOM   1840  O   GLN A 234      21.582  19.013  54.466  1.00 39.90           O  
ATOM   1841  CB  GLN A 234      23.376  19.089  51.634  1.00 39.90           C  
ATOM   1842  CG  GLN A 234      24.718  19.022  50.923  1.00 41.35           C  
ATOM   1843  CD  GLN A 234      25.081  20.292  50.160  1.00 42.75           C  
ATOM   1844  OE1 GLN A 234      26.243  20.485  49.783  1.00 43.20           O  
ATOM   1845  NE2 GLN A 234      24.099  21.165  49.937  1.00 41.81           N  
ATOM   1846  N   LEU A 235      21.080  17.464  52.887  1.00 40.01           N  
ATOM   1847  CA  LEU A 235      19.656  17.382  53.202  1.00 39.95           C  
ATOM   1848  C   LEU A 235      19.366  16.445  54.383  1.00 39.95           C  
ATOM   1849  O   LEU A 235      18.333  16.560  55.044  1.00 39.56           O  
ATOM   1850  CB  LEU A 235      18.884  16.949  51.954  1.00 39.79           C  
ATOM   1851  CG  LEU A 235      18.541  18.008  50.889  1.00 40.20           C  
ATOM   1852  CD1 LEU A 235      17.249  18.757  51.233  1.00 39.82           C  
ATOM   1853  CD2 LEU A 235      19.692  18.991  50.606  1.00 39.46           C  
ATOM   1854  N   GLY A 236      20.303  15.539  54.650  1.00 40.05           N  
ATOM   1855  CA  GLY A 236      20.137  14.519  55.667  1.00 40.25           C  
ATOM   1856  C   GLY A 236      19.532  13.265  55.078  1.00 40.83           C  
ATOM   1857  O   GLY A 236      18.865  13.308  54.041  1.00 40.82           O  
ATOM   1858  N   THR A 237      19.787  12.145  55.745  1.00 41.39           N  
ATOM   1859  CA  THR A 237      19.133  10.867  55.479  1.00 41.97           C  
ATOM   1860  C   THR A 237      17.612  11.062  55.497  1.00 42.61           C  
ATOM   1861  O   THR A 237      17.098  11.746  56.381  1.00 42.33           O  
ATOM   1862  CB  THR A 237      19.556   9.824  56.567  1.00 41.90           C  
ATOM   1863  OG1 THR A 237      20.986   9.711  56.598  1.00 42.01           O  
ATOM   1864  CG2 THR A 237      18.951   8.446  56.325  1.00 41.41           C  
ATOM   1865  N   PRO A 238      16.892  10.482  54.512  1.00 43.48           N  
ATOM   1866  CA  PRO A 238      15.425  10.493  54.505  1.00 44.49           C  
ATOM   1867  C   PRO A 238      14.856   9.640  55.631  1.00 45.60           C  
ATOM   1868  O   PRO A 238      15.608   8.960  56.318  1.00 45.83           O  
ATOM   1869  CB  PRO A 238      15.078   9.865  53.159  1.00 44.40           C  
ATOM   1870  CG  PRO A 238      16.252   9.032  52.821  1.00 43.79           C  
ATOM   1871  CD  PRO A 238      17.430   9.782  53.332  1.00 43.53           C  
ATOM   1872  N   CYS A 239      13.541   9.664  55.803  1.00 46.95           N  
ATOM   1873  CA  CYS A 239      12.887   8.999  56.934  1.00 48.49           C  
ATOM   1874  C   CYS A 239      12.671   7.494  56.702  1.00 49.19           C  
ATOM   1875  O   CYS A 239      13.097   6.969  55.669  1.00 49.40           O  
ATOM   1876  CB  CYS A 239      11.554   9.690  57.214  1.00 48.44           C  
ATOM   1877  SG  CYS A 239      10.531   9.829  55.745  1.00 50.73           S  
ATOM   1878  N   PRO A 240      12.038   6.790  57.677  1.00 50.04           N  
ATOM   1879  CA  PRO A 240      11.527   5.409  57.481  1.00 50.33           C  
ATOM   1880  C   PRO A 240      10.549   5.257  56.311  1.00 50.67           C  
ATOM   1881  O   PRO A 240      10.779   4.438  55.413  1.00 50.53           O  
ATOM   1882  CB  PRO A 240      10.789   5.106  58.801  1.00 50.25           C  
ATOM   1883  CG  PRO A 240      10.608   6.449  59.488  1.00 50.29           C  
ATOM   1884  CD  PRO A 240      11.808   7.252  59.062  1.00 50.09           C  
ATOM   1885  N   GLU A 241       9.475   6.045  56.332  1.00 51.23           N  
ATOM   1886  CA  GLU A 241       8.412   5.949  55.335  1.00 52.11           C  
ATOM   1887  C   GLU A 241       8.994   5.881  53.927  1.00 52.05           C  
ATOM   1888  O   GLU A 241       8.553   5.059  53.110  1.00 52.09           O  
ATOM   1889  CB  GLU A 241       7.450   7.137  55.437  1.00 51.98           C  
ATOM   1890  CG  GLU A 241       6.790   7.329  56.800  1.00 53.09           C  
ATOM   1891  CD  GLU A 241       6.024   8.656  56.915  1.00 53.30           C  
ATOM   1892  OE1 GLU A 241       5.488   9.140  55.888  1.00 54.73           O  
ATOM   1893  OE2 GLU A 241       5.954   9.216  58.038  1.00 54.01           O  
ATOM   1894  N   PHE A 242       9.988   6.736  53.665  1.00 52.03           N  
ATOM   1895  CA  PHE A 242      10.639   6.820  52.356  1.00 52.01           C  
ATOM   1896  C   PHE A 242      11.283   5.509  51.968  1.00 52.31           C  
ATOM   1897  O   PHE A 242      11.046   4.997  50.872  1.00 52.35           O  
ATOM   1898  CB  PHE A 242      11.695   7.934  52.304  1.00 51.78           C  
ATOM   1899  CG  PHE A 242      12.447   7.990  50.994  1.00 51.49           C  
ATOM   1900  CD1 PHE A 242      11.814   8.427  49.828  1.00 50.95           C  
ATOM   1901  CD2 PHE A 242      13.779   7.584  50.920  1.00 51.43           C  
ATOM   1902  CE1 PHE A 242      12.493   8.463  48.614  1.00 50.31           C  
ATOM   1903  CE2 PHE A 242      14.471   7.625  49.714  1.00 50.60           C  
ATOM   1904  CZ  PHE A 242      13.824   8.058  48.556  1.00 50.99           C  
ATOM   1905  N   MET A 243      12.093   4.970  52.874  1.00 52.79           N  
ATOM   1906  CA  MET A 243      12.851   3.751  52.603  1.00 53.12           C  
ATOM   1907  C   MET A 243      11.953   2.518  52.517  1.00 53.54           C  
ATOM   1908  O   MET A 243      12.280   1.554  51.826  1.00 53.37           O  
ATOM   1909  CB  MET A 243      13.964   3.588  53.624  1.00 52.69           C  
ATOM   1910  CG  MET A 243      14.802   4.829  53.718  1.00 52.30           C  
ATOM   1911  SD  MET A 243      16.473   4.463  54.238  1.00 53.25           S  
ATOM   1912  CE  MET A 243      17.318   6.001  53.909  1.00 52.17           C  
ATOM   1913  N   LYS A 244      10.805   2.583  53.190  1.00 54.25           N  
ATOM   1914  CA  LYS A 244       9.753   1.564  53.087  1.00 54.97           C  
ATOM   1915  C   LYS A 244       9.334   1.305  51.628  1.00 55.19           C  
ATOM   1916  O   LYS A 244       8.529   0.415  51.358  1.00 55.24           O  
ATOM   1917  CB  LYS A 244       8.532   1.990  53.926  1.00 55.07           C  
ATOM   1918  CG  LYS A 244       7.660   0.852  54.471  1.00 55.14           C  
ATOM   1919  CD  LYS A 244       8.185   0.295  55.798  1.00 55.76           C  
ATOM   1920  CE  LYS A 244       7.537  -1.065  56.118  1.00 56.62           C  
ATOM   1921  NZ  LYS A 244       7.976  -1.669  57.420  1.00 55.47           N1+
ATOM   1922  N   LYS A 245       9.895   2.076  50.695  1.00 55.55           N  
ATOM   1923  CA  LYS A 245       9.500   2.010  49.285  1.00 55.85           C  
ATOM   1924  C   LYS A 245      10.599   1.545  48.333  1.00 56.01           C  
ATOM   1925  O   LYS A 245      10.299   1.073  47.237  1.00 56.03           O  
ATOM   1926  CB  LYS A 245       8.999   3.365  48.801  1.00 55.81           C  
ATOM   1927  CG  LYS A 245       7.760   3.883  49.474  1.00 55.90           C  
ATOM   1928  CD  LYS A 245       7.486   5.275  48.946  1.00 56.69           C  
ATOM   1929  CE  LYS A 245       6.298   5.926  49.621  1.00 57.21           C  
ATOM   1930  NZ  LYS A 245       6.201   7.356  49.222  1.00 57.50           N1+
ATOM   1931  N   LEU A 246      11.861   1.715  48.722  1.00 56.34           N  
ATOM   1932  CA  LEU A 246      12.978   1.287  47.867  1.00 56.72           C  
ATOM   1933  C   LEU A 246      13.171  -0.220  47.916  1.00 56.94           C  
ATOM   1934  O   LEU A 246      13.208  -0.813  48.999  1.00 56.92           O  
ATOM   1935  CB  LEU A 246      14.295   2.015  48.186  1.00 56.66           C  
ATOM   1936  CG  LEU A 246      14.425   2.917  49.418  1.00 56.95           C  
ATOM   1937  CD1 LEU A 246      15.791   2.826  50.062  1.00 57.00           C  
ATOM   1938  CD2 LEU A 246      14.135   4.347  49.031  1.00 57.23           C  
ATOM   1939  N   GLN A 247      13.277  -0.821  46.727  1.00 57.14           N  
ATOM   1940  CA  GLN A 247      13.447  -2.265  46.551  1.00 57.31           C  
ATOM   1941  C   GLN A 247      14.540  -2.843  47.478  1.00 57.34           C  
ATOM   1942  O   GLN A 247      15.645  -2.303  47.542  1.00 57.36           O  
ATOM   1943  CB  GLN A 247      13.721  -2.566  45.068  1.00 57.34           C  
ATOM   1944  CG  GLN A 247      14.137  -4.005  44.726  1.00 58.41           C  
ATOM   1945  CD  GLN A 247      13.021  -5.041  44.866  1.00 59.60           C  
ATOM   1946  OE1 GLN A 247      11.882  -4.726  45.230  1.00 60.14           O  
ATOM   1947  NE2 GLN A 247      13.354  -6.294  44.572  1.00 60.03           N  
ATOM   1948  N   PRO A 248      14.213  -3.918  48.229  1.00 57.26           N  
ATOM   1949  CA  PRO A 248      15.113  -4.596  49.164  1.00 57.20           C  
ATOM   1950  C   PRO A 248      16.602  -4.563  48.796  1.00 57.06           C  
ATOM   1951  O   PRO A 248      17.447  -4.384  49.677  1.00 56.74           O  
ATOM   1952  CB  PRO A 248      14.593  -6.040  49.152  1.00 57.25           C  
ATOM   1953  CG  PRO A 248      13.206  -5.981  48.511  1.00 57.11           C  
ATOM   1954  CD  PRO A 248      12.883  -4.548  48.250  1.00 57.32           C  
ATOM   1955  N   THR A 249      16.907  -4.739  47.511  1.00 57.09           N  
ATOM   1956  CA  THR A 249      18.288  -4.731  47.026  1.00 57.11           C  
ATOM   1957  C   THR A 249      18.903  -3.333  47.066  1.00 57.30           C  
ATOM   1958  O   THR A 249      20.089  -3.178  47.367  1.00 57.28           O  
ATOM   1959  CB  THR A 249      18.396  -5.302  45.601  1.00 57.07           C  
ATOM   1960  OG1 THR A 249      19.771  -5.570  45.307  1.00 57.10           O  
ATOM   1961  CG2 THR A 249      17.829  -4.328  44.558  1.00 56.62           C  
ATOM   1962  N   VAL A 250      18.083  -2.329  46.749  1.00 57.48           N  
ATOM   1963  CA  VAL A 250      18.464  -0.917  46.842  1.00 57.45           C  
ATOM   1964  C   VAL A 250      18.411  -0.473  48.305  1.00 57.46           C  
ATOM   1965  O   VAL A 250      19.377   0.103  48.823  1.00 57.37           O  
ATOM   1966  CB  VAL A 250      17.536  -0.009  45.987  1.00 57.36           C  
ATOM   1967  CG1 VAL A 250      17.985   1.446  46.068  1.00 57.27           C  
ATOM   1968  CG2 VAL A 250      17.498  -0.475  44.535  1.00 57.04           C  
ATOM   1969  N   ARG A 251      17.285  -0.769  48.957  1.00 57.28           N  
ATOM   1970  CA  ARG A 251      17.060  -0.415  50.345  1.00 57.21           C  
ATOM   1971  C   ARG A 251      18.236  -0.811  51.231  1.00 57.59           C  
ATOM   1972  O   ARG A 251      18.562  -0.094  52.177  1.00 57.72           O  
ATOM   1973  CB  ARG A 251      15.771  -1.051  50.860  1.00 57.11           C  
ATOM   1974  CG  ARG A 251      15.091  -0.256  51.979  1.00 57.09           C  
ATOM   1975  CD  ARG A 251      14.044  -1.060  52.752  1.00 57.02           C  
ATOM   1976  NE  ARG A 251      13.117  -1.770  51.867  1.00 58.00           N  
ATOM   1977  CZ  ARG A 251      11.893  -2.189  52.197  1.00 57.56           C  
ATOM   1978  NH1 ARG A 251      11.394  -1.972  53.409  1.00 56.77           N  
ATOM   1979  NH2 ARG A 251      11.160  -2.831  51.295  1.00 57.80           N  
ATOM   1980  N   ASN A 252      18.878  -1.939  50.920  1.00 57.98           N  
ATOM   1981  CA  ASN A 252      20.009  -2.430  51.719  1.00 58.31           C  
ATOM   1982  C   ASN A 252      21.194  -1.481  51.672  1.00 58.49           C  
ATOM   1983  O   ASN A 252      21.641  -0.982  52.703  1.00 58.46           O  
ATOM   1984  CB  ASN A 252      20.458  -3.823  51.278  1.00 58.27           C  
ATOM   1985  CG  ASN A 252      21.516  -4.399  52.200  1.00 58.64           C  
ATOM   1986  OD1 ASN A 252      21.202  -4.886  53.288  1.00 58.62           O  
ATOM   1987  ND2 ASN A 252      22.779  -4.327  51.782  1.00 59.17           N  
ATOM   1988  N   TYR A 253      21.694  -1.254  50.460  1.00 58.78           N  
ATOM   1989  CA  TYR A 253      22.701  -0.241  50.188  1.00 58.91           C  
ATOM   1990  C   TYR A 253      22.376   1.097  50.860  1.00 58.85           C  
ATOM   1991  O   TYR A 253      23.254   1.726  51.464  1.00 58.71           O  
ATOM   1992  CB  TYR A 253      22.830  -0.050  48.672  1.00 59.07           C  
ATOM   1993  CG  TYR A 253      23.401   1.290  48.263  1.00 59.32           C  
ATOM   1994  CD1 TYR A 253      24.769   1.562  48.397  1.00 59.46           C  
ATOM   1995  CD2 TYR A 253      22.574   2.290  47.749  1.00 58.91           C  
ATOM   1996  CE1 TYR A 253      25.293   2.794  48.030  1.00 59.38           C  
ATOM   1997  CE2 TYR A 253      23.085   3.521  47.377  1.00 58.83           C  
ATOM   1998  CZ  TYR A 253      24.443   3.767  47.520  1.00 59.32           C  
ATOM   1999  OH  TYR A 253      24.954   4.987  47.153  1.00 59.81           O  
ATOM   2000  N   VAL A 254      21.115   1.518  50.748  1.00 58.88           N  
ATOM   2001  CA  VAL A 254      20.680   2.832  51.239  1.00 58.88           C  
ATOM   2002  C   VAL A 254      20.587   2.932  52.772  1.00 58.85           C  
ATOM   2003  O   VAL A 254      21.018   3.936  53.345  1.00 58.82           O  
ATOM   2004  CB  VAL A 254      19.362   3.306  50.566  1.00 58.87           C  
ATOM   2005  CG1 VAL A 254      18.956   4.686  51.072  1.00 58.69           C  
ATOM   2006  CG2 VAL A 254      19.506   3.338  49.048  1.00 58.91           C  
ATOM   2007  N   GLU A 255      20.042   1.903  53.429  1.00 58.90           N  
ATOM   2008  CA  GLU A 255      19.916   1.907  54.901  1.00 58.99           C  
ATOM   2009  C   GLU A 255      21.271   1.790  55.571  1.00 59.09           C  
ATOM   2010  O   GLU A 255      21.517   2.439  56.589  1.00 59.37           O  
ATOM   2011  CB  GLU A 255      18.988   0.802  55.406  1.00 58.87           C  
ATOM   2012  CG  GLU A 255      17.519   1.187  55.431  1.00 58.86           C  
ATOM   2013  CD  GLU A 255      16.587   0.004  55.209  1.00 59.10           C  
ATOM   2014  OE1 GLU A 255      16.989  -0.954  54.511  1.00 58.44           O  
ATOM   2015  OE2 GLU A 255      15.444   0.037  55.723  1.00 59.61           O  
ATOM   2016  N   ASN A 256      22.144   0.966  54.992  1.00 59.01           N  
ATOM   2017  CA  ASN A 256      23.510   0.826  55.472  1.00 58.83           C  
ATOM   2018  C   ASN A 256      24.348   1.897  54.793  1.00 58.57           C  
ATOM   2019  O   ASN A 256      25.012   1.635  53.784  1.00 59.00           O  
ATOM   2020  CB  ASN A 256      24.077  -0.580  55.198  1.00 59.02           C  
ATOM   2021  CG  ASN A 256      23.115  -1.723  55.599  1.00 59.93           C  
ATOM   2022  OD1 ASN A 256      23.160  -2.812  55.011  1.00 60.71           O  
ATOM   2023  ND2 ASN A 256      22.255  -1.480  56.592  1.00 60.37           N  
ATOM   2024  N   ARG A 257      24.284   3.108  55.349  1.00 58.16           N  
ATOM   2025  CA  ARG A 257      24.972   4.299  54.827  1.00 57.54           C  
ATOM   2026  C   ARG A 257      25.271   5.243  55.996  1.00 57.07           C  
ATOM   2027  O   ARG A 257      24.432   5.389  56.893  1.00 56.93           O  
ATOM   2028  CB  ARG A 257      24.086   5.012  53.795  1.00 57.56           C  
ATOM   2029  CG  ARG A 257      24.828   5.863  52.768  1.00 57.73           C  
ATOM   2030  CD  ARG A 257      24.948   5.172  51.410  1.00 57.49           C  
ATOM   2031  NE  ARG A 257      26.311   5.282  50.877  1.00 57.50           N  
ATOM   2032  CZ  ARG A 257      27.152   4.257  50.734  1.00 56.78           C  
ATOM   2033  NH1 ARG A 257      26.772   3.026  51.064  1.00 56.85           N  
ATOM   2034  NH2 ARG A 257      28.372   4.460  50.250  1.00 55.53           N  
ATOM   2035  N   PRO A 258      26.475   5.864  56.016  1.00 56.73           N  
ATOM   2036  CA  PRO A 258      26.731   6.839  57.075  1.00 56.37           C  
ATOM   2037  C   PRO A 258      25.541   7.789  57.210  1.00 56.20           C  
ATOM   2038  O   PRO A 258      25.203   8.481  56.247  1.00 56.38           O  
ATOM   2039  CB  PRO A 258      27.983   7.581  56.578  1.00 56.14           C  
ATOM   2040  CG  PRO A 258      28.697   6.599  55.754  1.00 56.07           C  
ATOM   2041  CD  PRO A 258      27.644   5.707  55.124  1.00 56.62           C  
ATOM   2042  N   LYS A 259      24.893   7.782  58.377  1.00 56.07           N  
ATOM   2043  CA  LYS A 259      23.709   8.621  58.633  1.00 55.86           C  
ATOM   2044  C   LYS A 259      24.029  10.115  58.771  1.00 55.64           C  
ATOM   2045  O   LYS A 259      25.086  10.494  59.291  1.00 55.37           O  
ATOM   2046  CB  LYS A 259      22.921   8.126  59.856  1.00 55.90           C  
ATOM   2047  CG  LYS A 259      21.741   7.212  59.532  1.00 56.19           C  
ATOM   2048  CD  LYS A 259      22.181   5.757  59.374  1.00 58.01           C  
ATOM   2049  CE  LYS A 259      21.101   4.898  58.705  1.00 58.62           C  
ATOM   2050  NZ  LYS A 259      19.914   4.641  59.578  1.00 57.95           N1+
ATOM   2051  N   TYR A 260      23.104  10.948  58.289  1.00 55.35           N  
ATOM   2052  CA  TYR A 260      23.253  12.396  58.341  1.00 55.16           C  
ATOM   2053  C   TYR A 260      22.033  13.065  58.952  1.00 54.97           C  
ATOM   2054  O   TYR A 260      20.892  12.751  58.598  1.00 54.99           O  
ATOM   2055  CB  TYR A 260      23.500  12.965  56.946  1.00 55.30           C  
ATOM   2056  CG  TYR A 260      24.928  12.848  56.451  1.00 55.72           C  
ATOM   2057  CD1 TYR A 260      25.889  13.805  56.786  1.00 55.65           C  
ATOM   2058  CD2 TYR A 260      25.314  11.787  55.628  1.00 56.12           C  
ATOM   2059  CE1 TYR A 260      27.199  13.701  56.323  1.00 55.91           C  
ATOM   2060  CE2 TYR A 260      26.619  11.671  55.158  1.00 56.15           C  
ATOM   2061  CZ  TYR A 260      27.558  12.630  55.509  1.00 56.30           C  
ATOM   2062  OH  TYR A 260      28.850  12.513  55.036  1.00 56.24           O  
ATOM   2063  N   ALA A 261      22.286  13.986  59.878  1.00 54.66           N  
ATOM   2064  CA  ALA A 261      21.237  14.815  60.445  1.00 54.40           C  
ATOM   2065  C   ALA A 261      20.775  15.800  59.389  1.00 54.37           C  
ATOM   2066  O   ALA A 261      19.576  16.052  59.254  1.00 54.42           O  
ATOM   2067  CB  ALA A 261      21.739  15.548  61.673  1.00 54.34           C  
ATOM   2068  N   GLY A 262      21.735  16.346  58.641  1.00 54.39           N  
ATOM   2069  CA  GLY A 262      21.455  17.275  57.545  1.00 54.34           C  
ATOM   2070  C   GLY A 262      21.067  18.676  57.993  1.00 54.27           C  
ATOM   2071  O   GLY A 262      20.315  18.859  58.957  1.00 54.18           O  
ATOM   2072  N   LEU A 263      21.568  19.667  57.267  1.00 53.97           N  
ATOM   2073  CA  LEU A 263      21.396  21.058  57.649  1.00 53.74           C  
ATOM   2074  C   LEU A 263      19.999  21.589  57.290  1.00 53.70           C  
ATOM   2075  O   LEU A 263      19.516  21.397  56.176  1.00 53.79           O  
ATOM   2076  CB  LEU A 263      22.500  21.909  57.011  1.00 53.66           C  
ATOM   2077  CG  LEU A 263      23.900  21.278  56.865  1.00 53.39           C  
ATOM   2078  CD1 LEU A 263      24.825  22.156  56.015  1.00 52.81           C  
ATOM   2079  CD2 LEU A 263      24.553  20.962  58.217  1.00 54.05           C  
ATOM   2080  N   THR A 264      19.350  22.233  58.258  1.00 53.58           N  
ATOM   2081  CA  THR A 264      18.089  22.945  58.031  1.00 53.09           C  
ATOM   2082  C   THR A 264      18.333  24.085  57.051  1.00 52.92           C  
ATOM   2083  O   THR A 264      19.439  24.637  56.986  1.00 52.91           O  
ATOM   2084  CB  THR A 264      17.516  23.533  59.336  1.00 53.16           C  
ATOM   2085  OG1 THR A 264      18.544  24.253  60.028  1.00 52.83           O  
ATOM   2086  CG2 THR A 264      16.960  22.430  60.238  1.00 53.01           C  
ATOM   2087  N   PHE A 265      17.296  24.447  56.304  1.00 52.47           N  
ATOM   2088  CA  PHE A 265      17.469  25.322  55.144  1.00 51.89           C  
ATOM   2089  C   PHE A 265      18.195  26.646  55.397  1.00 51.76           C  
ATOM   2090  O   PHE A 265      19.168  26.934  54.697  1.00 51.64           O  
ATOM   2091  CB  PHE A 265      16.163  25.461  54.345  1.00 51.56           C  
ATOM   2092  CG  PHE A 265      15.944  24.330  53.373  1.00 51.06           C  
ATOM   2093  CD1 PHE A 265      16.347  24.448  52.044  1.00 50.73           C  
ATOM   2094  CD2 PHE A 265      15.389  23.127  53.795  1.00 50.01           C  
ATOM   2095  CE1 PHE A 265      16.170  23.393  51.151  1.00 50.27           C  
ATOM   2096  CE2 PHE A 265      15.210  22.065  52.902  1.00 49.23           C  
ATOM   2097  CZ  PHE A 265      15.600  22.199  51.586  1.00 49.55           C  
ATOM   2098  N   PRO A 266      17.763  27.443  56.404  1.00 51.69           N  
ATOM   2099  CA  PRO A 266      18.538  28.661  56.684  1.00 51.49           C  
ATOM   2100  C   PRO A 266      20.059  28.483  56.596  1.00 51.32           C  
ATOM   2101  O   PRO A 266      20.732  29.345  56.039  1.00 51.12           O  
ATOM   2102  CB  PRO A 266      18.100  29.028  58.099  1.00 51.41           C  
ATOM   2103  CG  PRO A 266      16.665  28.605  58.134  1.00 51.46           C  
ATOM   2104  CD  PRO A 266      16.589  27.338  57.299  1.00 51.58           C  
ATOM   2105  N   LYS A 267      20.578  27.362  57.099  1.00 51.41           N  
ATOM   2106  CA  LYS A 267      22.028  27.105  57.132  1.00 51.45           C  
ATOM   2107  C   LYS A 267      22.643  26.928  55.744  1.00 51.52           C  
ATOM   2108  O   LYS A 267      23.612  27.615  55.403  1.00 51.55           O  
ATOM   2109  CB  LYS A 267      22.352  25.886  58.007  1.00 51.54           C  
ATOM   2110  CG  LYS A 267      21.953  26.008  59.482  1.00 51.97           C  
ATOM   2111  CD  LYS A 267      22.832  27.006  60.255  1.00 52.81           C  
ATOM   2112  CE  LYS A 267      24.186  26.404  60.634  1.00 53.06           C  
ATOM   2113  NZ  LYS A 267      25.076  27.400  61.291  1.00 52.50           N1+
ATOM   2114  N   LEU A 268      22.073  26.008  54.958  1.00 51.54           N  
ATOM   2115  CA  LEU A 268      22.487  25.755  53.566  1.00 51.49           C  
ATOM   2116  C   LEU A 268      22.494  27.040  52.751  1.00 51.60           C  
ATOM   2117  O   LEU A 268      23.431  27.299  51.998  1.00 51.85           O  
ATOM   2118  CB  LEU A 268      21.556  24.744  52.871  1.00 51.40           C  
ATOM   2119  CG  LEU A 268      21.210  23.369  53.469  1.00 51.01           C  
ATOM   2120  CD1 LEU A 268      19.811  22.922  53.025  1.00 51.21           C  
ATOM   2121  CD2 LEU A 268      22.236  22.323  53.109  1.00 49.34           C  
ATOM   2122  N   PHE A 269      21.447  27.845  52.919  1.00 51.66           N  
ATOM   2123  CA  PHE A 269      21.306  29.096  52.190  1.00 51.64           C  
ATOM   2124  C   PHE A 269      21.271  30.304  53.130  1.00 51.79           C  
ATOM   2125  O   PHE A 269      20.192  30.787  53.475  1.00 51.98           O  
ATOM   2126  CB  PHE A 269      20.054  29.056  51.298  1.00 51.73           C  
ATOM   2127  CG  PHE A 269      19.959  27.823  50.437  1.00 51.26           C  
ATOM   2128  CD1 PHE A 269      20.981  27.494  49.550  1.00 51.69           C  
ATOM   2129  CD2 PHE A 269      18.852  26.997  50.515  1.00 50.55           C  
ATOM   2130  CE1 PHE A 269      20.900  26.356  48.765  1.00 51.78           C  
ATOM   2131  CE2 PHE A 269      18.758  25.865  49.738  1.00 50.92           C  
ATOM   2132  CZ  PHE A 269      19.785  25.540  48.860  1.00 51.81           C  
ATOM   2133  N   PRO A 270      22.460  30.796  53.552  1.00 51.90           N  
ATOM   2134  CA  PRO A 270      22.567  31.988  54.409  1.00 51.69           C  
ATOM   2135  C   PRO A 270      21.905  33.218  53.790  1.00 51.43           C  
ATOM   2136  O   PRO A 270      21.450  33.161  52.647  1.00 51.44           O  
ATOM   2137  CB  PRO A 270      24.082  32.211  54.498  1.00 51.75           C  
ATOM   2138  CG  PRO A 270      24.677  30.870  54.256  1.00 51.88           C  
ATOM   2139  CD  PRO A 270      23.791  30.233  53.242  1.00 51.87           C  
ATOM   2140  N   ASP A 271      21.848  34.317  54.535  1.00 51.15           N  
ATOM   2141  CA  ASP A 271      21.339  35.567  53.977  1.00 50.99           C  
ATOM   2142  C   ASP A 271      22.366  36.239  53.077  1.00 50.56           C  
ATOM   2143  O   ASP A 271      22.008  36.981  52.151  1.00 50.44           O  
ATOM   2144  CB  ASP A 271      20.846  36.503  55.079  1.00 51.33           C  
ATOM   2145  CG  ASP A 271      19.344  36.368  55.316  1.00 52.00           C  
ATOM   2146  OD1 ASP A 271      18.566  36.990  54.550  1.00 51.89           O  
ATOM   2147  OD2 ASP A 271      18.950  35.633  56.255  1.00 51.99           O  
ATOM   2148  N   SER A 272      23.638  35.942  53.356  1.00 49.96           N  
ATOM   2149  CA  SER A 272      24.785  36.318  52.528  1.00 49.13           C  
ATOM   2150  C   SER A 272      24.495  36.136  51.042  1.00 48.74           C  
ATOM   2151  O   SER A 272      24.793  37.021  50.234  1.00 48.82           O  
ATOM   2152  CB  SER A 272      26.005  35.459  52.898  1.00 49.21           C  
ATOM   2153  OG  SER A 272      25.898  34.922  54.212  1.00 49.19           O  
ATOM   2154  N   LEU A 273      23.907  34.990  50.692  1.00 48.02           N  
ATOM   2155  CA  LEU A 273      23.659  34.619  49.290  1.00 47.32           C  
ATOM   2156  C   LEU A 273      22.569  35.446  48.616  1.00 46.85           C  
ATOM   2157  O   LEU A 273      22.565  35.590  47.393  1.00 46.90           O  
ATOM   2158  CB  LEU A 273      23.320  33.128  49.174  1.00 47.40           C  
ATOM   2159  CG  LEU A 273      24.388  32.114  49.611  1.00 47.22           C  
ATOM   2160  CD1 LEU A 273      23.791  30.716  49.738  1.00 46.48           C  
ATOM   2161  CD2 LEU A 273      25.588  32.122  48.665  1.00 46.33           C  
ATOM   2162  N   PHE A 274      21.646  35.985  49.406  1.00 45.97           N  
ATOM   2163  CA  PHE A 274      20.528  36.722  48.835  1.00 45.04           C  
ATOM   2164  C   PHE A 274      20.734  38.237  48.758  1.00 44.63           C  
ATOM   2165  O   PHE A 274      21.265  38.855  49.702  1.00 44.81           O  
ATOM   2166  CB  PHE A 274      19.242  36.425  49.603  1.00 44.74           C  
ATOM   2167  CG  PHE A 274      18.656  35.063  49.321  1.00 44.17           C  
ATOM   2168  CD1 PHE A 274      18.279  34.702  48.036  1.00 42.57           C  
ATOM   2169  CD2 PHE A 274      18.442  34.156  50.361  1.00 43.85           C  
ATOM   2170  CE1 PHE A 274      17.727  33.458  47.793  1.00 41.97           C  
ATOM   2171  CE2 PHE A 274      17.892  32.912  50.122  1.00 42.52           C  
ATOM   2172  CZ  PHE A 274      17.533  32.563  48.838  1.00 42.43           C  
ATOM   2173  N   PRO A 275      20.320  38.841  47.624  1.00 43.88           N  
ATOM   2174  CA  PRO A 275      20.059  40.273  47.625  1.00 43.16           C  
ATOM   2175  C   PRO A 275      18.919  40.548  48.608  1.00 42.43           C  
ATOM   2176  O   PRO A 275      17.783  40.104  48.385  1.00 42.14           O  
ATOM   2177  CB  PRO A 275      19.627  40.561  46.177  1.00 43.19           C  
ATOM   2178  CG  PRO A 275      19.239  39.250  45.604  1.00 43.35           C  
ATOM   2179  CD  PRO A 275      20.097  38.241  46.296  1.00 43.92           C  
ATOM   2180  N   ALA A 276      19.247  41.231  49.707  1.00 41.39           N  
ATOM   2181  CA  ALA A 276      18.284  41.528  50.763  1.00 40.06           C  
ATOM   2182  C   ALA A 276      18.731  42.710  51.628  1.00 39.25           C  
ATOM   2183  O   ALA A 276      19.110  42.536  52.791  1.00 39.19           O  
ATOM   2184  CB  ALA A 276      18.039  40.284  51.615  1.00 40.24           C  
ATOM   2185  N   ASP A 277      18.690  43.914  51.059  1.00 38.22           N  
ATOM   2186  CA  ASP A 277      19.081  45.133  51.798  1.00 37.38           C  
ATOM   2187  C   ASP A 277      17.961  46.159  51.910  1.00 35.98           C  
ATOM   2188  O   ASP A 277      17.907  46.905  52.886  1.00 36.14           O  
ATOM   2189  CB  ASP A 277      20.335  45.784  51.206  1.00 37.88           C  
ATOM   2190  CG  ASP A 277      20.177  46.113  49.741  1.00 39.45           C  
ATOM   2191  OD1 ASP A 277      21.149  46.629  49.144  1.00 40.74           O  
ATOM   2192  OD2 ASP A 277      19.078  45.852  49.185  1.00 42.26           O  
ATOM   2193  N   SER A 278      17.090  46.214  50.905  1.00 34.30           N  
ATOM   2194  CA  SER A 278      15.813  46.884  51.066  1.00 32.53           C  
ATOM   2195  C   SER A 278      14.869  45.892  51.717  1.00 31.58           C  
ATOM   2196  O   SER A 278      15.132  44.696  51.776  1.00 31.33           O  
ATOM   2197  CB  SER A 278      15.246  47.328  49.724  1.00 32.59           C  
ATOM   2198  OG  SER A 278      14.435  46.311  49.156  1.00 32.08           O  
ATOM   2199  N   GLU A 279      13.744  46.392  52.186  1.00 30.69           N  
ATOM   2200  CA  GLU A 279      12.788  45.554  52.871  1.00 29.49           C  
ATOM   2201  C   GLU A 279      12.085  44.612  51.916  1.00 28.74           C  
ATOM   2202  O   GLU A 279      11.725  43.500  52.284  1.00 28.72           O  
ATOM   2203  CB  GLU A 279      11.766  46.416  53.592  1.00 29.55           C  
ATOM   2204  CG  GLU A 279      11.313  45.784  54.872  1.00 29.33           C  
ATOM   2205  CD  GLU A 279      12.171  46.185  56.021  1.00 28.03           C  
ATOM   2206  OE1 GLU A 279      12.108  47.376  56.370  1.00 27.34           O  
ATOM   2207  OE2 GLU A 279      12.892  45.317  56.568  1.00 27.68           O  
ATOM   2208  N   HIS A 280      11.886  45.066  50.689  1.00 28.15           N  
ATOM   2209  CA  HIS A 280      11.353  44.212  49.639  1.00 27.64           C  
ATOM   2210  C   HIS A 280      12.263  43.007  49.415  1.00 27.39           C  
ATOM   2211  O   HIS A 280      11.786  41.885  49.216  1.00 27.25           O  
ATOM   2212  CB  HIS A 280      11.196  45.013  48.347  1.00 27.48           C  
ATOM   2213  CG  HIS A 280      10.576  44.243  47.225  1.00 26.84           C  
ATOM   2214  ND1 HIS A 280      11.301  43.390  46.420  1.00 26.03           N  
ATOM   2215  CD2 HIS A 280       9.301  44.209  46.763  1.00 25.88           C  
ATOM   2216  CE1 HIS A 280      10.497  42.860  45.513  1.00 26.09           C  
ATOM   2217  NE2 HIS A 280       9.281  43.342  45.697  1.00 25.12           N  
ATOM   2218  N   ASN A 281      13.573  43.237  49.467  1.00 27.21           N  
ATOM   2219  CA  ASN A 281      14.527  42.180  49.169  1.00 27.00           C  
ATOM   2220  C   ASN A 281      14.602  41.139  50.249  1.00 26.67           C  
ATOM   2221  O   ASN A 281      14.764  39.956  49.975  1.00 26.83           O  
ATOM   2222  CB  ASN A 281      15.896  42.766  48.906  1.00 27.48           C  
ATOM   2223  CG  ASN A 281      16.032  43.306  47.509  1.00 27.99           C  
ATOM   2224  OD1 ASN A 281      15.112  43.178  46.682  1.00 27.37           O  
ATOM   2225  ND2 ASN A 281      17.186  43.925  47.226  1.00 27.29           N  
ATOM   2226  N   LYS A 282      14.461  41.597  51.481  1.00 26.59           N  
ATOM   2227  CA  LYS A 282      14.433  40.730  52.642  1.00 26.37           C  
ATOM   2228  C   LYS A 282      13.176  39.872  52.710  1.00 26.47           C  
ATOM   2229  O   LYS A 282      13.267  38.656  52.872  1.00 26.63           O  
ATOM   2230  CB  LYS A 282      14.632  41.565  53.905  1.00 26.42           C  
ATOM   2231  CG  LYS A 282      16.074  42.050  54.009  1.00 25.18           C  
ATOM   2232  CD  LYS A 282      16.200  43.359  54.709  1.00 23.72           C  
ATOM   2233  CE  LYS A 282      16.506  43.176  56.172  1.00 23.10           C  
ATOM   2234  NZ  LYS A 282      17.120  44.430  56.693  1.00 24.09           N1+
ATOM   2235  N   LEU A 283      12.006  40.486  52.570  1.00 26.72           N  
ATOM   2236  CA  LEU A 283      10.768  39.712  52.495  1.00 26.84           C  
ATOM   2237  C   LEU A 283      10.908  38.655  51.415  1.00 27.18           C  
ATOM   2238  O   LEU A 283      10.701  37.462  51.680  1.00 27.58           O  
ATOM   2239  CB  LEU A 283       9.559  40.604  52.203  1.00 26.89           C  
ATOM   2240  CG  LEU A 283       8.267  39.901  51.774  1.00 26.38           C  
ATOM   2241  CD1 LEU A 283       7.437  39.476  52.968  1.00 25.40           C  
ATOM   2242  CD2 LEU A 283       7.479  40.826  50.877  1.00 27.73           C  
ATOM   2243  N   LYS A 284      11.283  39.087  50.209  1.00 27.32           N  
ATOM   2244  CA  LYS A 284      11.479  38.153  49.092  1.00 27.47           C  
ATOM   2245  C   LYS A 284      12.371  36.948  49.433  1.00 27.28           C  
ATOM   2246  O   LYS A 284      11.904  35.804  49.351  1.00 26.78           O  
ATOM   2247  CB  LYS A 284      11.952  38.880  47.838  1.00 27.42           C  
ATOM   2248  CG  LYS A 284      10.829  39.615  47.125  1.00 28.42           C  
ATOM   2249  CD  LYS A 284       9.630  38.697  46.843  1.00 29.55           C  
ATOM   2250  CE  LYS A 284       8.618  39.341  45.907  1.00 29.86           C  
ATOM   2251  NZ  LYS A 284       7.585  38.361  45.473  1.00 29.82           N1+
ATOM   2252  N   ALA A 285      13.616  37.209  49.851  1.00 27.38           N  
ATOM   2253  CA  ALA A 285      14.568  36.150  50.242  1.00 27.73           C  
ATOM   2254  C   ALA A 285      13.934  35.009  51.052  1.00 28.26           C  
ATOM   2255  O   ALA A 285      14.169  33.821  50.765  1.00 28.23           O  
ATOM   2256  CB  ALA A 285      15.739  36.737  51.007  1.00 27.44           C  
ATOM   2257  N   SER A 286      13.124  35.372  52.050  1.00 28.68           N  
ATOM   2258  CA  SER A 286      12.506  34.390  52.939  1.00 29.00           C  
ATOM   2259  C   SER A 286      11.590  33.431  52.177  1.00 29.11           C  
ATOM   2260  O   SER A 286      11.517  32.239  52.512  1.00 29.48           O  
ATOM   2261  CB  SER A 286      11.703  35.075  54.038  1.00 29.09           C  
ATOM   2262  OG  SER A 286      10.311  35.008  53.752  1.00 29.57           O  
ATOM   2263  N   GLN A 287      10.890  33.954  51.169  1.00 28.63           N  
ATOM   2264  CA  GLN A 287       9.979  33.136  50.370  1.00 28.49           C  
ATOM   2265  C   GLN A 287      10.741  32.315  49.344  1.00 28.39           C  
ATOM   2266  O   GLN A 287      10.298  31.234  48.946  1.00 28.32           O  
ATOM   2267  CB  GLN A 287       8.966  34.002  49.637  1.00 28.53           C  
ATOM   2268  CG  GLN A 287       8.403  35.126  50.436  1.00 28.24           C  
ATOM   2269  CD  GLN A 287       7.659  36.048  49.552  1.00 29.29           C  
ATOM   2270  OE1 GLN A 287       8.164  36.456  48.512  1.00 30.24           O  
ATOM   2271  NE2 GLN A 287       6.432  36.364  49.926  1.00 31.40           N  
ATOM   2272  N   ALA A 288      11.867  32.858  48.888  1.00 28.17           N  
ATOM   2273  CA  ALA A 288      12.802  32.092  48.090  1.00 27.94           C  
ATOM   2274  C   ALA A 288      13.157  30.871  48.905  1.00 27.93           C  
ATOM   2275  O   ALA A 288      13.080  29.742  48.410  1.00 28.06           O  
ATOM   2276  CB  ALA A 288      14.055  32.906  47.768  1.00 27.62           C  
ATOM   2277  N   ARG A 289      13.503  31.085  50.171  1.00 27.83           N  
ATOM   2278  CA  ARG A 289      13.978  29.974  50.966  1.00 28.14           C  
ATOM   2279  C   ARG A 289      12.869  29.013  51.371  1.00 27.72           C  
ATOM   2280  O   ARG A 289      13.095  27.809  51.378  1.00 27.81           O  
ATOM   2281  CB  ARG A 289      14.803  30.435  52.160  1.00 28.58           C  
ATOM   2282  CG  ARG A 289      15.965  29.488  52.460  1.00 30.40           C  
ATOM   2283  CD  ARG A 289      16.703  29.848  53.750  1.00 33.01           C  
ATOM   2284  NE  ARG A 289      17.573  31.013  53.606  1.00 34.48           N  
ATOM   2285  CZ  ARG A 289      17.228  32.259  53.924  1.00 35.94           C  
ATOM   2286  NH1 ARG A 289      16.007  32.519  54.407  1.00 35.61           N  
ATOM   2287  NH2 ARG A 289      18.104  33.248  53.752  1.00 35.21           N  
ATOM   2288  N   ASP A 290      11.675  29.525  51.685  1.00 27.43           N  
ATOM   2289  CA  ASP A 290      10.509  28.645  51.920  1.00 26.76           C  
ATOM   2290  C   ASP A 290      10.264  27.721  50.700  1.00 26.32           C  
ATOM   2291  O   ASP A 290      10.132  26.493  50.840  1.00 26.02           O  
ATOM   2292  CB  ASP A 290       9.258  29.466  52.227  1.00 26.54           C  
ATOM   2293  CG  ASP A 290       8.045  28.590  52.560  1.00 27.34           C  
ATOM   2294  OD1 ASP A 290       7.897  28.186  53.728  1.00 28.18           O  
ATOM   2295  OD2 ASP A 290       7.224  28.296  51.662  1.00 26.76           O  
ATOM   2296  N   LEU A 291      10.215  28.329  49.514  1.00 25.51           N  
ATOM   2297  CA  LEU A 291      10.073  27.606  48.252  1.00 24.89           C  
ATOM   2298  C   LEU A 291      11.237  26.643  47.900  1.00 24.76           C  
ATOM   2299  O   LEU A 291      10.992  25.558  47.382  1.00 24.51           O  
ATOM   2300  CB  LEU A 291       9.806  28.580  47.099  1.00 24.44           C  
ATOM   2301  CG  LEU A 291       9.591  27.861  45.771  1.00 24.13           C  
ATOM   2302  CD1 LEU A 291       8.297  27.045  45.823  1.00 23.37           C  
ATOM   2303  CD2 LEU A 291       9.615  28.819  44.603  1.00 22.62           C  
ATOM   2304  N   LEU A 292      12.485  27.034  48.152  1.00 24.77           N  
ATOM   2305  CA  LEU A 292      13.609  26.088  48.024  1.00 25.22           C  
ATOM   2306  C   LEU A 292      13.441  24.895  48.962  1.00 25.59           C  
ATOM   2307  O   LEU A 292      13.585  23.742  48.553  1.00 25.48           O  
ATOM   2308  CB  LEU A 292      14.940  26.771  48.329  1.00 25.14           C  
ATOM   2309  CG  LEU A 292      15.748  27.277  47.141  1.00 25.41           C  
ATOM   2310  CD1 LEU A 292      16.733  28.349  47.580  1.00 25.06           C  
ATOM   2311  CD2 LEU A 292      16.452  26.124  46.433  1.00 25.65           C  
ATOM   2312  N   SER A 293      13.112  25.205  50.216  1.00 26.28           N  
ATOM   2313  CA  SER A 293      12.907  24.230  51.281  1.00 27.16           C  
ATOM   2314  C   SER A 293      11.923  23.128  50.925  1.00 27.53           C  
ATOM   2315  O   SER A 293      11.955  22.064  51.544  1.00 27.70           O  
ATOM   2316  CB  SER A 293      12.451  24.926  52.581  1.00 27.49           C  
ATOM   2317  OG  SER A 293      11.063  25.280  52.543  1.00 28.79           O  
ATOM   2318  N   LYS A 294      11.051  23.398  49.950  1.00 27.92           N  
ATOM   2319  CA  LYS A 294       9.961  22.497  49.583  1.00 28.29           C  
ATOM   2320  C   LYS A 294      10.221  21.746  48.288  1.00 28.24           C  
ATOM   2321  O   LYS A 294       9.692  20.651  48.070  1.00 28.65           O  
ATOM   2322  CB  LYS A 294       8.649  23.265  49.458  1.00 28.60           C  
ATOM   2323  CG  LYS A 294       8.039  23.710  50.771  1.00 29.09           C  
ATOM   2324  CD  LYS A 294       6.960  24.760  50.514  1.00 29.03           C  
ATOM   2325  CE  LYS A 294       6.154  25.048  51.771  1.00 28.84           C  
ATOM   2326  NZ  LYS A 294       6.930  25.795  52.797  1.00 28.76           N1+
ATOM   2327  N   MET A 295      11.022  22.334  47.414  1.00 28.01           N  
ATOM   2328  CA  MET A 295      11.409  21.636  46.190  1.00 27.67           C  
ATOM   2329  C   MET A 295      12.498  20.604  46.490  1.00 26.83           C  
ATOM   2330  O   MET A 295      12.383  19.433  46.116  1.00 26.27           O  
ATOM   2331  CB  MET A 295      11.863  22.630  45.141  1.00 27.73           C  
ATOM   2332  CG  MET A 295      10.829  23.666  44.849  1.00 27.40           C  
ATOM   2333  SD  MET A 295      11.232  24.564  43.360  1.00 28.88           S  
ATOM   2334  CE  MET A 295       9.595  25.177  42.935  1.00 29.12           C  
ATOM   2335  N   LEU A 296      13.535  21.044  47.202  1.00 26.07           N  
ATOM   2336  CA  LEU A 296      14.593  20.145  47.649  1.00 25.22           C  
ATOM   2337  C   LEU A 296      14.050  19.237  48.755  1.00 24.91           C  
ATOM   2338  O   LEU A 296      14.332  19.408  49.931  1.00 24.57           O  
ATOM   2339  CB  LEU A 296      15.834  20.935  48.097  1.00 24.98           C  
ATOM   2340  CG  LEU A 296      16.636  21.637  46.999  1.00 22.97           C  
ATOM   2341  CD1 LEU A 296      17.231  22.930  47.484  1.00 21.01           C  
ATOM   2342  CD2 LEU A 296      17.717  20.734  46.496  1.00 23.23           C  
ATOM   2343  N   VAL A 297      13.220  18.289  48.350  1.00 24.96           N  
ATOM   2344  CA  VAL A 297      12.717  17.274  49.253  1.00 24.70           C  
ATOM   2345  C   VAL A 297      12.947  15.923  48.582  1.00 24.95           C  
ATOM   2346  O   VAL A 297      12.495  15.678  47.462  1.00 25.34           O  
ATOM   2347  CB  VAL A 297      11.219  17.489  49.602  1.00 24.66           C  
ATOM   2348  CG1 VAL A 297      10.742  16.447  50.604  1.00 23.36           C  
ATOM   2349  CG2 VAL A 297      11.002  18.870  50.169  1.00 23.93           C  
ATOM   2350  N   ILE A 298      13.660  15.054  49.281  1.00 25.26           N  
ATOM   2351  CA  ILE A 298      14.044  13.751  48.759  1.00 25.54           C  
ATOM   2352  C   ILE A 298      12.818  12.905  48.461  1.00 25.96           C  
ATOM   2353  O   ILE A 298      12.649  12.419  47.334  1.00 26.10           O  
ATOM   2354  CB  ILE A 298      15.053  13.043  49.709  1.00 25.42           C  
ATOM   2355  CG1 ILE A 298      16.361  13.860  49.756  1.00 24.43           C  
ATOM   2356  CG2 ILE A 298      15.282  11.590  49.285  1.00 24.91           C  
ATOM   2357  CD1 ILE A 298      17.352  13.403  50.771  1.00 23.83           C  
ATOM   2358  N   ASP A 299      11.958  12.758  49.465  1.00 26.56           N  
ATOM   2359  CA  ASP A 299      10.682  12.046  49.322  1.00 27.21           C  
ATOM   2360  C   ASP A 299       9.732  12.779  48.383  1.00 27.52           C  
ATOM   2361  O   ASP A 299       9.343  13.909  48.688  1.00 27.96           O  
ATOM   2362  CB  ASP A 299      10.013  11.929  50.685  1.00 27.07           C  
ATOM   2363  CG  ASP A 299       9.169  10.699  50.804  1.00 27.79           C  
ATOM   2364  OD1 ASP A 299       9.023   9.990  49.781  1.00 28.43           O  
ATOM   2365  OD2 ASP A 299       8.663  10.432  51.922  1.00 28.71           O  
ATOM   2366  N   PRO A 300       9.351  12.153  47.246  1.00 27.75           N  
ATOM   2367  CA  PRO A 300       8.382  12.771  46.332  1.00 28.18           C  
ATOM   2368  C   PRO A 300       6.984  12.833  46.973  1.00 28.44           C  
ATOM   2369  O   PRO A 300       6.247  13.789  46.751  1.00 28.16           O  
ATOM   2370  CB  PRO A 300       8.390  11.833  45.128  1.00 28.26           C  
ATOM   2371  CG  PRO A 300       8.758  10.524  45.695  1.00 28.15           C  
ATOM   2372  CD  PRO A 300       9.776  10.835  46.759  1.00 27.78           C  
ATOM   2373  N   ALA A 301       6.661  11.814  47.772  1.00 28.97           N  
ATOM   2374  CA  ALA A 301       5.513  11.795  48.689  1.00 29.43           C  
ATOM   2375  C   ALA A 301       5.265  13.113  49.433  1.00 29.82           C  
ATOM   2376  O   ALA A 301       4.110  13.555  49.539  1.00 29.78           O  
ATOM   2377  CB  ALA A 301       5.677  10.666  49.692  1.00 29.01           C  
ATOM   2378  N   LYS A 302       6.340  13.720  49.944  1.00 30.22           N  
ATOM   2379  CA  LYS A 302       6.262  14.971  50.722  1.00 31.15           C  
ATOM   2380  C   LYS A 302       6.859  16.221  50.023  1.00 31.56           C  
ATOM   2381  O   LYS A 302       7.079  17.251  50.674  1.00 31.63           O  
ATOM   2382  CB  LYS A 302       6.895  14.790  52.114  1.00 31.28           C  
ATOM   2383  CG  LYS A 302       6.030  14.005  53.105  1.00 32.08           C  
ATOM   2384  CD  LYS A 302       6.855  13.364  54.229  1.00 31.55           C  
ATOM   2385  CE  LYS A 302       6.122  12.143  54.822  1.00 32.49           C  
ATOM   2386  NZ  LYS A 302       5.819  11.035  53.830  1.00 31.36           N1+
ATOM   2387  N   ARG A 303       7.099  16.131  48.709  1.00 31.74           N  
ATOM   2388  CA  ARG A 303       7.653  17.234  47.915  1.00 31.58           C  
ATOM   2389  C   ARG A 303       6.543  17.962  47.135  1.00 31.56           C  
ATOM   2390  O   ARG A 303       5.559  17.358  46.751  1.00 31.40           O  
ATOM   2391  CB  ARG A 303       8.733  16.694  46.967  1.00 31.51           C  
ATOM   2392  CG  ARG A 303       9.478  17.737  46.142  1.00 31.45           C  
ATOM   2393  CD  ARG A 303      10.025  17.111  44.866  1.00 31.05           C  
ATOM   2394  NE  ARG A 303      11.106  16.171  45.142  1.00 31.71           N  
ATOM   2395  CZ  ARG A 303      11.270  15.011  44.515  1.00 33.71           C  
ATOM   2396  NH1 ARG A 303      10.419  14.627  43.562  1.00 34.05           N  
ATOM   2397  NH2 ARG A 303      12.285  14.221  44.850  1.00 34.24           N  
ATOM   2398  N   ILE A 304       6.733  19.257  46.898  1.00 31.91           N  
ATOM   2399  CA  ILE A 304       5.711  20.150  46.332  1.00 32.15           C  
ATOM   2400  C   ILE A 304       5.302  19.829  44.891  1.00 32.16           C  
ATOM   2401  O   ILE A 304       6.149  19.579  44.033  1.00 32.24           O  
ATOM   2402  CB  ILE A 304       6.136  21.652  46.466  1.00 32.37           C  
ATOM   2403  CG1 ILE A 304       5.046  22.581  45.919  1.00 33.03           C  
ATOM   2404  CG2 ILE A 304       7.522  21.931  45.810  1.00 32.04           C  
ATOM   2405  CD1 ILE A 304       5.078  23.983  46.513  1.00 34.93           C  
ATOM   2406  N   SER A 305       3.995  19.846  44.634  1.00 32.32           N  
ATOM   2407  CA  SER A 305       3.462  19.552  43.300  1.00 32.26           C  
ATOM   2408  C   SER A 305       3.837  20.691  42.355  1.00 32.69           C  
ATOM   2409  O   SER A 305       4.357  21.715  42.802  1.00 33.11           O  
ATOM   2410  CB  SER A 305       1.943  19.376  43.360  1.00 31.92           C  
ATOM   2411  OG  SER A 305       1.296  20.624  43.488  1.00 30.97           O  
ATOM   2412  N   VAL A 306       3.587  20.530  41.058  1.00 32.80           N  
ATOM   2413  CA  VAL A 306       3.862  21.624  40.116  1.00 32.76           C  
ATOM   2414  C   VAL A 306       2.891  22.814  40.315  1.00 32.76           C  
ATOM   2415  O   VAL A 306       3.319  23.971  40.263  1.00 33.27           O  
ATOM   2416  CB  VAL A 306       3.935  21.139  38.618  1.00 32.89           C  
ATOM   2417  CG1 VAL A 306       4.285  22.292  37.666  1.00 32.24           C  
ATOM   2418  CG2 VAL A 306       4.952  20.012  38.460  1.00 32.28           C  
ATOM   2419  N   ASP A 307       1.611  22.539  40.573  1.00 32.30           N  
ATOM   2420  CA  ASP A 307       0.608  23.610  40.713  1.00 31.85           C  
ATOM   2421  C   ASP A 307       0.798  24.427  41.971  1.00 31.48           C  
ATOM   2422  O   ASP A 307       0.587  25.635  41.952  1.00 31.52           O  
ATOM   2423  CB  ASP A 307      -0.816  23.064  40.712  1.00 31.88           C  
ATOM   2424  CG  ASP A 307      -1.103  22.218  39.513  1.00 32.37           C  
ATOM   2425  OD1 ASP A 307      -1.055  20.977  39.640  1.00 34.35           O  
ATOM   2426  OD2 ASP A 307      -1.354  22.789  38.439  1.00 32.67           O  
ATOM   2427  N   ASP A 308       1.179  23.770  43.063  1.00 31.04           N  
ATOM   2428  CA  ASP A 308       1.338  24.465  44.342  1.00 30.85           C  
ATOM   2429  C   ASP A 308       2.497  25.464  44.254  1.00 30.64           C  
ATOM   2430  O   ASP A 308       2.355  26.630  44.644  1.00 30.49           O  
ATOM   2431  CB  ASP A 308       1.489  23.470  45.505  1.00 30.74           C  
ATOM   2432  CG  ASP A 308       0.178  22.719  45.824  1.00 31.30           C  
ATOM   2433  OD1 ASP A 308      -0.924  23.253  45.553  1.00 30.85           O  
ATOM   2434  OD2 ASP A 308       0.243  21.585  46.350  1.00 31.60           O  
ATOM   2435  N   ALA A 309       3.618  25.001  43.693  1.00 30.44           N  
ATOM   2436  CA  ALA A 309       4.751  25.841  43.312  1.00 30.12           C  
ATOM   2437  C   ALA A 309       4.341  27.133  42.587  1.00 30.35           C  
ATOM   2438  O   ALA A 309       4.938  28.179  42.816  1.00 30.22           O  
ATOM   2439  CB  ALA A 309       5.708  25.045  42.457  1.00 29.93           C  
ATOM   2440  N   LEU A 310       3.329  27.054  41.721  1.00 30.60           N  
ATOM   2441  CA  LEU A 310       2.834  28.219  40.967  1.00 30.80           C  
ATOM   2442  C   LEU A 310       1.844  29.114  41.731  1.00 30.93           C  
ATOM   2443  O   LEU A 310       1.509  30.197  41.268  1.00 30.91           O  
ATOM   2444  CB  LEU A 310       2.238  27.785  39.617  1.00 31.10           C  
ATOM   2445  CG  LEU A 310       3.225  27.337  38.516  1.00 30.82           C  
ATOM   2446  CD1 LEU A 310       2.507  26.672  37.364  1.00 30.48           C  
ATOM   2447  CD2 LEU A 310       4.045  28.481  37.994  1.00 29.64           C  
ATOM   2448  N   GLN A 311       1.384  28.656  42.891  1.00 31.15           N  
ATOM   2449  CA  GLN A 311       0.609  29.480  43.812  1.00 31.33           C  
ATOM   2450  C   GLN A 311       1.504  30.048  44.933  1.00 31.31           C  
ATOM   2451  O   GLN A 311       1.085  30.949  45.686  1.00 31.17           O  
ATOM   2452  CB  GLN A 311      -0.516  28.660  44.449  1.00 31.53           C  
ATOM   2453  CG  GLN A 311      -1.420  27.923  43.484  1.00 33.17           C  
ATOM   2454  CD  GLN A 311      -2.404  28.825  42.751  1.00 35.32           C  
ATOM   2455  OE1 GLN A 311      -2.442  30.046  42.958  1.00 36.04           O  
ATOM   2456  NE2 GLN A 311      -3.213  28.218  41.882  1.00 35.92           N  
ATOM   2457  N   HIS A 312       2.721  29.510  45.058  1.00 30.96           N  
ATOM   2458  CA  HIS A 312       3.658  29.973  46.076  1.00 30.63           C  
ATOM   2459  C   HIS A 312       3.836  31.487  46.021  1.00 30.77           C  
ATOM   2460  O   HIS A 312       4.040  32.040  44.943  1.00 30.74           O  
ATOM   2461  CB  HIS A 312       5.024  29.289  45.959  1.00 30.29           C  
ATOM   2462  CG  HIS A 312       5.936  29.622  47.095  1.00 29.44           C  
ATOM   2463  ND1 HIS A 312       6.091  28.801  48.187  1.00 28.00           N  
ATOM   2464  CD2 HIS A 312       6.681  30.725  47.346  1.00 29.22           C  
ATOM   2465  CE1 HIS A 312       6.923  29.365  49.044  1.00 27.86           C  
ATOM   2466  NE2 HIS A 312       7.290  30.537  48.560  1.00 28.12           N  
ATOM   2467  N   PRO A 313       3.760  32.158  47.191  1.00 31.05           N  
ATOM   2468  CA  PRO A 313       3.843  33.625  47.342  1.00 31.17           C  
ATOM   2469  C   PRO A 313       4.910  34.295  46.478  1.00 31.10           C  
ATOM   2470  O   PRO A 313       4.730  35.439  46.057  1.00 31.61           O  
ATOM   2471  CB  PRO A 313       4.206  33.804  48.822  1.00 31.26           C  
ATOM   2472  CG  PRO A 313       3.595  32.631  49.496  1.00 31.44           C  
ATOM   2473  CD  PRO A 313       3.554  31.491  48.492  1.00 30.97           C  
ATOM   2474  N   TYR A 314       6.003  33.580  46.238  1.00 30.45           N  
ATOM   2475  CA  TYR A 314       7.144  34.088  45.519  1.00 30.14           C  
ATOM   2476  C   TYR A 314       6.815  34.046  44.047  1.00 30.58           C  
ATOM   2477  O   TYR A 314       7.039  35.014  43.319  1.00 30.73           O  
ATOM   2478  CB  TYR A 314       8.333  33.176  45.827  1.00 29.94           C  
ATOM   2479  CG  TYR A 314       9.709  33.622  45.379  1.00 28.39           C  
ATOM   2480  CD1 TYR A 314      10.252  34.826  45.800  1.00 28.01           C  
ATOM   2481  CD2 TYR A 314      10.494  32.789  44.600  1.00 27.95           C  
ATOM   2482  CE1 TYR A 314      11.531  35.215  45.408  1.00 28.24           C  
ATOM   2483  CE2 TYR A 314      11.785  33.159  44.205  1.00 27.90           C  
ATOM   2484  CZ  TYR A 314      12.288  34.370  44.609  1.00 28.27           C  
ATOM   2485  OH  TYR A 314      13.540  34.739  44.209  1.00 28.29           O  
ATOM   2486  N   ILE A 315       6.258  32.921  43.619  1.00 31.02           N  
ATOM   2487  CA  ILE A 315       6.023  32.663  42.211  1.00 31.59           C  
ATOM   2488  C   ILE A 315       4.765  33.350  41.689  1.00 32.22           C  
ATOM   2489  O   ILE A 315       4.798  33.955  40.623  1.00 32.73           O  
ATOM   2490  CB  ILE A 315       5.941  31.133  41.921  1.00 31.75           C  
ATOM   2491  CG1 ILE A 315       7.294  30.424  42.145  1.00 31.42           C  
ATOM   2492  CG2 ILE A 315       5.367  30.846  40.520  1.00 32.17           C  
ATOM   2493  CD1 ILE A 315       8.427  30.851  41.232  1.00 30.73           C  
ATOM   2494  N   ASN A 316       3.664  33.280  42.430  1.00 32.61           N  
ATOM   2495  CA  ASN A 316       2.368  33.630  41.858  1.00 33.06           C  
ATOM   2496  C   ASN A 316       2.170  35.103  41.514  1.00 33.15           C  
ATOM   2497  O   ASN A 316       1.071  35.499  41.082  1.00 33.53           O  
ATOM   2498  CB  ASN A 316       1.229  33.152  42.751  1.00 33.38           C  
ATOM   2499  CG  ASN A 316       1.084  33.989  43.991  1.00 34.85           C  
ATOM   2500  OD1 ASN A 316       1.921  33.933  44.902  1.00 37.95           O  
ATOM   2501  ND2 ASN A 316       0.022  34.780  44.041  1.00 34.83           N  
ATOM   2502  N   VAL A 317       3.217  35.911  41.693  1.00 32.76           N  
ATOM   2503  CA  VAL A 317       3.138  37.341  41.371  1.00 32.40           C  
ATOM   2504  C   VAL A 317       3.002  37.536  39.861  1.00 32.42           C  
ATOM   2505  O   VAL A 317       2.678  38.635  39.410  1.00 32.10           O  
ATOM   2506  CB  VAL A 317       4.332  38.167  41.968  1.00 32.52           C  
ATOM   2507  CG1 VAL A 317       4.682  37.673  43.386  1.00 32.44           C  
ATOM   2508  CG2 VAL A 317       5.582  38.127  41.072  1.00 32.01           C  
ATOM   2509  N   TRP A 318       3.234  36.455  39.101  1.00 32.52           N  
ATOM   2510  CA  TRP A 318       3.130  36.455  37.633  1.00 32.85           C  
ATOM   2511  C   TRP A 318       2.053  35.523  37.073  1.00 33.23           C  
ATOM   2512  O   TRP A 318       1.957  35.376  35.860  1.00 33.18           O  
ATOM   2513  CB  TRP A 318       4.443  36.031  36.957  1.00 32.58           C  
ATOM   2514  CG  TRP A 318       5.709  36.493  37.557  1.00 32.92           C  
ATOM   2515  CD1 TRP A 318       6.471  35.819  38.465  1.00 33.04           C  
ATOM   2516  CD2 TRP A 318       6.415  37.708  37.260  1.00 33.93           C  
ATOM   2517  NE1 TRP A 318       7.598  36.544  38.773  1.00 33.39           N  
ATOM   2518  CE2 TRP A 318       7.595  37.705  38.046  1.00 33.60           C  
ATOM   2519  CE3 TRP A 318       6.163  38.805  36.416  1.00 33.56           C  
ATOM   2520  CZ2 TRP A 318       8.521  38.755  38.016  1.00 32.42           C  
ATOM   2521  CZ3 TRP A 318       7.097  39.845  36.380  1.00 32.77           C  
ATOM   2522  CH2 TRP A 318       8.257  39.808  37.179  1.00 32.64           C  
ATOM   2523  N   TYR A 319       1.264  34.870  37.922  1.00 34.01           N  
ATOM   2524  CA  TYR A 319       0.310  33.860  37.433  1.00 34.88           C  
ATOM   2525  C   TYR A 319      -0.540  34.365  36.262  1.00 35.35           C  
ATOM   2526  O   TYR A 319      -1.044  35.487  36.300  1.00 35.33           O  
ATOM   2527  CB  TYR A 319      -0.581  33.345  38.567  1.00 34.96           C  
ATOM   2528  CG  TYR A 319      -1.508  32.212  38.174  1.00 35.31           C  
ATOM   2529  CD1 TYR A 319      -2.811  32.466  37.697  1.00 35.70           C  
ATOM   2530  CD2 TYR A 319      -1.096  30.879  38.298  1.00 35.13           C  
ATOM   2531  CE1 TYR A 319      -3.671  31.411  37.342  1.00 35.39           C  
ATOM   2532  CE2 TYR A 319      -1.940  29.823  37.948  1.00 34.81           C  
ATOM   2533  CZ  TYR A 319      -3.219  30.092  37.474  1.00 35.73           C  
ATOM   2534  OH  TYR A 319      -4.034  29.036  37.133  1.00 36.10           O  
ATOM   2535  N   ASP A 320      -0.673  33.529  35.229  1.00 36.26           N  
ATOM   2536  CA  ASP A 320      -1.460  33.838  34.026  1.00 37.47           C  
ATOM   2537  C   ASP A 320      -2.175  32.585  33.493  1.00 38.28           C  
ATOM   2538  O   ASP A 320      -1.504  31.618  33.112  1.00 37.92           O  
ATOM   2539  CB  ASP A 320      -0.558  34.424  32.938  1.00 37.39           C  
ATOM   2540  CG  ASP A 320      -1.334  35.053  31.780  1.00 38.03           C  
ATOM   2541  OD1 ASP A 320      -2.533  34.733  31.543  1.00 38.58           O  
ATOM   2542  OD2 ASP A 320      -0.716  35.888  31.089  1.00 38.09           O  
ATOM   2543  N   PRO A 321      -3.536  32.613  33.437  1.00 39.30           N  
ATOM   2544  CA  PRO A 321      -4.324  31.422  33.084  1.00 40.12           C  
ATOM   2545  C   PRO A 321      -3.970  30.934  31.692  1.00 41.03           C  
ATOM   2546  O   PRO A 321      -3.835  29.723  31.465  1.00 40.90           O  
ATOM   2547  CB  PRO A 321      -5.773  31.928  33.103  1.00 39.80           C  
ATOM   2548  CG  PRO A 321      -5.751  33.138  33.902  1.00 39.66           C  
ATOM   2549  CD  PRO A 321      -4.412  33.772  33.678  1.00 39.27           C  
ATOM   2550  N   ALA A 322      -3.818  31.896  30.781  1.00 42.15           N  
ATOM   2551  CA  ALA A 322      -3.434  31.630  29.409  1.00 43.08           C  
ATOM   2552  C   ALA A 322      -2.057  30.996  29.376  1.00 43.85           C  
ATOM   2553  O   ALA A 322      -1.872  29.976  28.723  1.00 44.37           O  
ATOM   2554  CB  ALA A 322      -3.455  32.913  28.602  1.00 43.23           C  
ATOM   2555  N   GLU A 323      -1.101  31.584  30.096  1.00 44.61           N  
ATOM   2556  CA  GLU A 323       0.254  31.048  30.146  1.00 45.30           C  
ATOM   2557  C   GLU A 323       0.282  29.654  30.786  1.00 46.07           C  
ATOM   2558  O   GLU A 323       0.879  28.734  30.232  1.00 46.25           O  
ATOM   2559  CB  GLU A 323       1.209  32.021  30.850  1.00 45.29           C  
ATOM   2560  CG  GLU A 323       1.455  33.319  30.065  1.00 45.47           C  
ATOM   2561  CD  GLU A 323       2.485  34.256  30.706  1.00 45.28           C  
ATOM   2562  OE1 GLU A 323       2.476  34.435  31.943  1.00 45.41           O  
ATOM   2563  OE2 GLU A 323       3.298  34.839  29.960  1.00 44.54           O  
ATOM   2564  N   VAL A 324      -0.392  29.485  31.921  1.00 46.94           N  
ATOM   2565  CA  VAL A 324      -0.374  28.204  32.637  1.00 47.99           C  
ATOM   2566  C   VAL A 324      -1.277  27.160  31.977  1.00 48.84           C  
ATOM   2567  O   VAL A 324      -0.795  26.145  31.470  1.00 48.99           O  
ATOM   2568  CB  VAL A 324      -0.759  28.353  34.140  1.00 47.95           C  
ATOM   2569  CG1 VAL A 324      -0.947  26.981  34.796  1.00 47.66           C  
ATOM   2570  CG2 VAL A 324       0.283  29.171  34.890  1.00 48.08           C  
ATOM   2571  N   GLU A 325      -2.580  27.425  31.977  1.00 49.85           N  
ATOM   2572  CA  GLU A 325      -3.562  26.442  31.548  1.00 50.81           C  
ATOM   2573  C   GLU A 325      -3.896  26.463  30.055  1.00 51.01           C  
ATOM   2574  O   GLU A 325      -5.061  26.582  29.672  1.00 50.99           O  
ATOM   2575  CB  GLU A 325      -4.827  26.574  32.388  1.00 51.10           C  
ATOM   2576  CG  GLU A 325      -4.819  25.692  33.625  1.00 52.42           C  
ATOM   2577  CD  GLU A 325      -6.219  25.429  34.136  1.00 53.52           C  
ATOM   2578  OE1 GLU A 325      -6.853  26.394  34.619  1.00 54.59           O  
ATOM   2579  OE2 GLU A 325      -6.684  24.269  34.045  1.00 53.51           O  
ATOM   2580  N   ALA A 326      -2.868  26.321  29.220  1.00 51.50           N  
ATOM   2581  CA  ALA A 326      -3.048  26.268  27.769  1.00 51.90           C  
ATOM   2582  C   ALA A 326      -3.522  24.879  27.324  1.00 52.14           C  
ATOM   2583  O   ALA A 326      -3.056  23.868  27.860  1.00 51.94           O  
ATOM   2584  CB  ALA A 326      -1.755  26.659  27.050  1.00 51.72           C  
ATOM   2585  N   PRO A 327      -4.467  24.832  26.357  1.00 52.52           N  
ATOM   2586  CA  PRO A 327      -4.938  23.602  25.722  1.00 52.68           C  
ATOM   2587  C   PRO A 327      -3.840  22.556  25.574  1.00 52.80           C  
ATOM   2588  O   PRO A 327      -2.770  22.869  25.043  1.00 52.80           O  
ATOM   2589  CB  PRO A 327      -5.390  24.085  24.345  1.00 52.60           C  
ATOM   2590  CG  PRO A 327      -5.894  25.468  24.592  1.00 52.67           C  
ATOM   2591  CD  PRO A 327      -5.183  26.008  25.823  1.00 52.59           C  
ATOM   2592  N   PRO A 328      -4.094  21.327  26.069  1.00 52.92           N  
ATOM   2593  CA  PRO A 328      -3.143  20.225  25.995  1.00 53.07           C  
ATOM   2594  C   PRO A 328      -2.837  19.803  24.563  1.00 53.30           C  
ATOM   2595  O   PRO A 328      -3.746  19.746  23.735  1.00 53.43           O  
ATOM   2596  CB  PRO A 328      -3.862  19.091  26.731  1.00 52.96           C  
ATOM   2597  CG  PRO A 328      -4.843  19.772  27.600  1.00 52.88           C  
ATOM   2598  CD  PRO A 328      -5.318  20.919  26.777  1.00 52.90           C  
ATOM   2599  N   PRO A 329      -1.552  19.546  24.269  1.00 53.45           N  
ATOM   2600  CA  PRO A 329      -1.080  18.919  23.032  1.00 53.55           C  
ATOM   2601  C   PRO A 329      -1.651  17.515  22.815  1.00 53.51           C  
ATOM   2602  O   PRO A 329      -1.761  17.059  21.669  1.00 53.60           O  
ATOM   2603  CB  PRO A 329       0.437  18.837  23.244  1.00 53.76           C  
ATOM   2604  CG  PRO A 329       0.744  19.911  24.238  1.00 53.56           C  
ATOM   2605  CD  PRO A 329      -0.435  19.930  25.152  1.00 53.43           C  
ATOM   2606  N   LYS A 334      -0.782  11.700  19.820  1.00 60.21           N  
ATOM   2607  CA  LYS A 334      -0.140  11.739  18.513  1.00 60.41           C  
ATOM   2608  C   LYS A 334       0.316  10.353  18.074  1.00 60.60           C  
ATOM   2609  O   LYS A 334      -0.152   9.826  17.070  1.00 60.52           O  
ATOM   2610  CB  LYS A 334       1.043  12.704  18.528  1.00 60.11           C  
ATOM   2611  N   GLN A 335       1.245   9.777  18.826  1.00 60.93           N  
ATOM   2612  CA  GLN A 335       1.759   8.447  18.535  1.00 61.23           C  
ATOM   2613  C   GLN A 335       2.332   7.821  19.792  1.00 61.52           C  
ATOM   2614  O   GLN A 335       2.642   8.524  20.748  1.00 61.71           O  
ATOM   2615  CB  GLN A 335       2.844   8.524  17.462  1.00 61.08           C  
ATOM   2616  N   LEU A 336       2.474   6.501  19.795  1.00 61.91           N  
ATOM   2617  CA  LEU A 336       3.097   5.819  20.920  1.00 62.27           C  
ATOM   2618  C   LEU A 336       4.579   6.183  20.882  1.00 62.65           C  
ATOM   2619  O   LEU A 336       5.151   6.325  19.800  1.00 62.69           O  
ATOM   2620  CB  LEU A 336       2.918   4.310  20.806  1.00 20.00           C  
ATOM   2621  CG  LEU A 336       4.123   3.546  20.264  1.00 20.00           C  
ATOM   2622  CD1 LEU A 336       5.243   3.585  21.285  1.00 20.00           C  
ATOM   2623  CD2 LEU A 336       3.753   2.110  19.921  1.00 20.00           C  
ATOM   2624  N   ASP A 337       5.208   6.344  22.041  1.00 62.91           N  
ATOM   2625  CA  ASP A 337       6.618   6.734  22.056  1.00 63.00           C  
ATOM   2626  C   ASP A 337       7.549   5.896  22.932  1.00 63.31           C  
ATOM   2627  O   ASP A 337       8.702   6.257  23.149  1.00 63.62           O  
ATOM   2628  CB  ASP A 337       6.769   8.231  22.327  1.00 62.82           C  
ATOM   2629  CG  ASP A 337       6.332   9.073  21.147  1.00 62.69           C  
ATOM   2630  OD1 ASP A 337       6.661  10.275  21.105  1.00 62.14           O  
ATOM   2631  OD2 ASP A 337       5.663   8.522  20.252  1.00 62.18           O  
ATOM   2632  N   GLU A 338       7.043   4.771  23.416  1.00 63.41           N  
ATOM   2633  CA  GLU A 338       7.849   3.786  24.125  1.00 63.36           C  
ATOM   2634  C   GLU A 338       7.990   2.691  23.089  1.00 63.42           C  
ATOM   2635  O   GLU A 338       7.097   1.863  22.934  1.00 63.45           O  
ATOM   2636  CB  GLU A 338       7.114   3.300  25.365  1.00 63.34           C  
ATOM   2637  CG  GLU A 338       5.615   3.518  25.302  1.00 63.70           C  
ATOM   2638  CD  GLU A 338       5.016   3.832  26.656  1.00 64.15           C  
ATOM   2639  OE1 GLU A 338       5.350   3.136  27.635  1.00 64.11           O  
ATOM   2640  OE2 GLU A 338       4.213   4.782  26.743  1.00 63.96           O  
ATOM   2641  N   ARG A 339       9.097   2.707  22.350  1.00 63.26           N  
ATOM   2642  CA  ARG A 339       9.212   1.853  21.170  1.00 62.98           C  
ATOM   2643  C   ARG A 339      10.519   1.251  20.839  1.00 62.64           C  
ATOM   2644  O   ARG A 339      11.535   1.673  21.310  1.00 62.75           O  
ATOM   2645  CB  ARG A 339       8.627   2.522  19.910  1.00 63.03           C  
ATOM   2646  CG  ARG A 339       9.296   3.778  19.389  1.00 63.28           C  
ATOM   2647  CD  ARG A 339       8.293   4.616  18.572  1.00 63.14           C  
ATOM   2648  NE  ARG A 339       7.721   3.916  17.415  1.00 61.94           N  
ATOM   2649  CZ  ARG A 339       6.587   4.235  16.808  1.00 61.90           C  
ATOM   2650  NH1 ARG A 339       5.822   5.230  17.238  1.00 61.12           N  
ATOM   2651  NH2 ARG A 339       6.212   3.530  15.774  1.00 62.52           N  
ATOM   2652  N   GLU A 340      10.452   0.219  20.023  1.00 62.22           N  
ATOM   2653  CA  GLU A 340      11.625  -0.461  19.517  1.00 61.90           C  
ATOM   2654  C   GLU A 340      11.672  -0.733  17.997  1.00 61.17           C  
ATOM   2655  O   GLU A 340      10.744  -1.231  17.394  1.00 61.18           O  
ATOM   2656  CB  GLU A 340      11.932  -1.712  20.316  1.00 62.12           C  
ATOM   2657  CG  GLU A 340      13.214  -2.336  19.905  1.00 63.41           C  
ATOM   2658  CD  GLU A 340      14.271  -1.319  19.706  1.00 64.66           C  
ATOM   2659  OE1 GLU A 340      13.901  -0.161  19.504  1.00 64.80           O  
ATOM   2660  OE2 GLU A 340      15.463  -1.664  19.746  1.00 64.80           O  
ATOM   2661  N   HIS A 341      12.800  -0.410  17.409  1.00 59.95           N  
ATOM   2662  CA  HIS A 341      13.092  -0.662  16.004  1.00 58.84           C  
ATOM   2663  C   HIS A 341      14.608  -0.824  15.819  1.00 58.08           C  
ATOM   2664  O   HIS A 341      15.373  -0.562  16.742  1.00 58.06           O  
ATOM   2665  CB  HIS A 341      12.601   0.501  15.143  1.00 58.95           C  
ATOM   2666  CG  HIS A 341      11.138   0.802  15.281  1.00 59.48           C  
ATOM   2667  ND1 HIS A 341      10.172   0.178  14.519  1.00 60.35           N  
ATOM   2668  CD2 HIS A 341      10.481   1.688  16.067  1.00 59.86           C  
ATOM   2669  CE1 HIS A 341       8.982   0.655  14.841  1.00 60.14           C  
ATOM   2670  NE2 HIS A 341       9.141   1.572  15.779  1.00 60.04           N  
ATOM   2671  N   THR A 342      15.038  -1.258  14.634  1.00 57.16           N  
ATOM   2672  CA  THR A 342      16.468  -1.358  14.293  1.00 56.10           C  
ATOM   2673  C   THR A 342      16.894  -0.170  13.440  1.00 55.56           C  
ATOM   2674  O   THR A 342      16.051   0.634  13.028  1.00 55.86           O  
ATOM   2675  CB  THR A 342      16.794  -2.636  13.497  1.00 56.11           C  
ATOM   2676  OG1 THR A 342      16.066  -2.629  12.258  1.00 55.87           O  
ATOM   2677  CG2 THR A 342      16.455  -3.887  14.310  1.00 55.80           C  
ATOM   2678  N   ILE A 343      18.193  -0.074  13.155  1.00 54.50           N  
ATOM   2679  CA  ILE A 343      18.747   1.043  12.384  1.00 53.41           C  
ATOM   2680  C   ILE A 343      17.971   1.343  11.086  1.00 52.96           C  
ATOM   2681  O   ILE A 343      17.509   2.462  10.881  1.00 53.06           O  
ATOM   2682  CB  ILE A 343      20.239   0.831  12.080  1.00 53.28           C  
ATOM   2683  CG1 ILE A 343      21.047   0.753  13.381  1.00 52.67           C  
ATOM   2684  CG2 ILE A 343      20.769   1.933  11.147  1.00 53.48           C  
ATOM   2685  CD1 ILE A 343      22.519   0.469  13.165  1.00 51.66           C  
ATOM   2686  N   GLU A 344      17.805   0.345  10.226  1.00 52.17           N  
ATOM   2687  CA  GLU A 344      17.130   0.565   8.953  1.00 51.64           C  
ATOM   2688  C   GLU A 344      15.629   0.879   9.099  1.00 50.87           C  
ATOM   2689  O   GLU A 344      14.986   1.311   8.141  1.00 50.95           O  
ATOM   2690  CB  GLU A 344      17.375  -0.599   7.983  1.00 51.67           C  
ATOM   2691  CG  GLU A 344      17.134  -2.002   8.569  1.00 52.80           C  
ATOM   2692  CD  GLU A 344      17.186  -3.122   7.521  1.00 52.55           C  
ATOM   2693  OE1 GLU A 344      16.550  -2.983   6.445  1.00 53.20           O  
ATOM   2694  OE2 GLU A 344      17.852  -4.150   7.789  1.00 52.78           O  
ATOM   2695  N   GLU A 345      15.075   0.668  10.289  1.00 49.78           N  
ATOM   2696  CA  GLU A 345      13.681   1.031  10.545  1.00 48.80           C  
ATOM   2697  C   GLU A 345      13.594   2.451  11.116  1.00 48.18           C  
ATOM   2698  O   GLU A 345      12.605   3.180  10.884  1.00 47.81           O  
ATOM   2699  CB  GLU A 345      13.040   0.063  11.533  1.00 48.84           C  
ATOM   2700  CG  GLU A 345      13.184  -1.401  11.207  1.00 48.49           C  
ATOM   2701  CD  GLU A 345      12.616  -2.266  12.310  1.00 48.20           C  
ATOM   2702  OE1 GLU A 345      13.231  -2.332  13.387  1.00 47.40           O  
ATOM   2703  OE2 GLU A 345      11.545  -2.875  12.108  1.00 48.84           O  
ATOM   2704  N   TRP A 346      14.630   2.818  11.878  1.00 47.05           N  
ATOM   2705  CA  TRP A 346      14.739   4.142  12.491  1.00 46.11           C  
ATOM   2706  C   TRP A 346      15.026   5.213  11.439  1.00 45.33           C  
ATOM   2707  O   TRP A 346      14.416   6.284  11.456  1.00 45.33           O  
ATOM   2708  CB  TRP A 346      15.831   4.161  13.566  1.00 46.05           C  
ATOM   2709  CG  TRP A 346      15.408   3.708  14.955  1.00 46.14           C  
ATOM   2710  CD1 TRP A 346      15.977   2.709  15.692  1.00 46.28           C  
ATOM   2711  CD2 TRP A 346      14.361   4.259  15.777  1.00 45.58           C  
ATOM   2712  NE1 TRP A 346      15.350   2.598  16.909  1.00 46.23           N  
ATOM   2713  CE2 TRP A 346      14.354   3.535  16.985  1.00 45.61           C  
ATOM   2714  CE3 TRP A 346      13.429   5.290  15.606  1.00 45.89           C  
ATOM   2715  CZ2 TRP A 346      13.449   3.803  18.013  1.00 45.71           C  
ATOM   2716  CZ3 TRP A 346      12.534   5.563  16.634  1.00 45.73           C  
ATOM   2717  CH2 TRP A 346      12.548   4.819  17.816  1.00 46.02           C  
ATOM   2718  N   LYS A 347      15.961   4.904  10.541  1.00 44.21           N  
ATOM   2719  CA  LYS A 347      16.275   5.712   9.366  1.00 43.32           C  
ATOM   2720  C   LYS A 347      15.005   5.928   8.547  1.00 43.01           C  
ATOM   2721  O   LYS A 347      14.774   7.000   7.988  1.00 42.69           O  
ATOM   2722  CB  LYS A 347      17.345   4.986   8.531  1.00 43.14           C  
ATOM   2723  CG  LYS A 347      17.711   5.634   7.209  1.00 42.07           C  
ATOM   2724  CD  LYS A 347      19.022   5.065   6.681  1.00 41.38           C  
ATOM   2725  CE  LYS A 347      19.566   5.877   5.502  1.00 40.13           C  
ATOM   2726  NZ  LYS A 347      20.686   5.208   4.786  1.00 37.71           N1+
ATOM   2727  N   GLU A 348      14.179   4.891   8.510  1.00 42.74           N  
ATOM   2728  CA  GLU A 348      12.915   4.900   7.800  1.00 42.54           C  
ATOM   2729  C   GLU A 348      11.943   5.907   8.411  1.00 42.13           C  
ATOM   2730  O   GLU A 348      11.220   6.623   7.693  1.00 41.72           O  
ATOM   2731  CB  GLU A 348      12.313   3.494   7.860  1.00 42.83           C  
ATOM   2732  CG  GLU A 348      10.925   3.360   7.279  1.00 43.68           C  
ATOM   2733  CD  GLU A 348      10.930   3.416   5.772  1.00 44.63           C  
ATOM   2734  OE1 GLU A 348      11.399   4.432   5.212  1.00 44.09           O  
ATOM   2735  OE2 GLU A 348      10.459   2.438   5.149  1.00 45.39           O  
ATOM   2736  N   LEU A 349      11.945   5.953   9.742  1.00 41.48           N  
ATOM   2737  CA  LEU A 349      10.948   6.704  10.491  1.00 40.80           C  
ATOM   2738  C   LEU A 349      11.334   8.154  10.691  1.00 40.37           C  
ATOM   2739  O   LEU A 349      10.469   9.011  10.850  1.00 40.18           O  
ATOM   2740  CB  LEU A 349      10.682   6.026  11.832  1.00 40.74           C  
ATOM   2741  CG  LEU A 349       9.719   4.845  11.771  1.00 40.20           C  
ATOM   2742  CD1 LEU A 349       9.678   4.133  13.099  1.00 39.90           C  
ATOM   2743  CD2 LEU A 349       8.332   5.335  11.378  1.00 40.81           C  
ATOM   2744  N   ILE A 350      12.637   8.410  10.692  1.00 40.02           N  
ATOM   2745  CA  ILE A 350      13.176   9.757  10.822  1.00 39.90           C  
ATOM   2746  C   ILE A 350      12.976  10.498   9.499  1.00 40.01           C  
ATOM   2747  O   ILE A 350      12.500  11.636   9.473  1.00 39.58           O  
ATOM   2748  CB  ILE A 350      14.681   9.717  11.233  1.00 40.09           C  
ATOM   2749  CG1 ILE A 350      14.859   9.074  12.618  1.00 39.85           C  
ATOM   2750  CG2 ILE A 350      15.324  11.116  11.180  1.00 40.27           C  
ATOM   2751  CD1 ILE A 350      16.317   9.040  13.127  1.00 39.59           C  
ATOM   2752  N   TYR A 351      13.336   9.828   8.408  1.00 40.52           N  
ATOM   2753  CA  TYR A 351      13.124  10.341   7.059  1.00 41.05           C  
ATOM   2754  C   TYR A 351      11.642  10.582   6.734  1.00 41.22           C  
ATOM   2755  O   TYR A 351      11.314  11.575   6.080  1.00 40.97           O  
ATOM   2756  CB  TYR A 351      13.752   9.401   6.027  1.00 41.12           C  
ATOM   2757  CG  TYR A 351      13.916  10.000   4.642  1.00 41.78           C  
ATOM   2758  CD1 TYR A 351      14.830  11.028   4.414  1.00 42.01           C  
ATOM   2759  CD2 TYR A 351      13.168   9.533   3.552  1.00 42.08           C  
ATOM   2760  CE1 TYR A 351      15.004  11.579   3.145  1.00 41.67           C  
ATOM   2761  CE2 TYR A 351      13.336  10.083   2.272  1.00 42.04           C  
ATOM   2762  CZ  TYR A 351      14.259  11.107   2.083  1.00 41.81           C  
ATOM   2763  OH  TYR A 351      14.453  11.675   0.841  1.00 42.42           O  
ATOM   2764  N   LYS A 352      10.754   9.685   7.172  1.00 41.65           N  
ATOM   2765  CA  LYS A 352       9.309   9.901   6.973  1.00 42.36           C  
ATOM   2766  C   LYS A 352       8.840  11.152   7.705  1.00 42.54           C  
ATOM   2767  O   LYS A 352       8.046  11.936   7.170  1.00 42.42           O  
ATOM   2768  CB  LYS A 352       8.470   8.686   7.390  1.00 42.40           C  
ATOM   2769  CG  LYS A 352       8.272   7.630   6.280  1.00 42.86           C  
ATOM   2770  CD  LYS A 352       7.505   6.406   6.795  1.00 42.99           C  
ATOM   2771  CE  LYS A 352       7.863   5.128   6.020  1.00 43.55           C  
ATOM   2772  NZ  LYS A 352       7.659   3.884   6.859  1.00 43.14           N1+
ATOM   2773  N   GLU A 353       9.368  11.348   8.914  1.00 42.94           N  
ATOM   2774  CA  GLU A 353       9.024  12.507   9.743  1.00 43.35           C  
ATOM   2775  C   GLU A 353       9.584  13.829   9.201  1.00 43.41           C  
ATOM   2776  O   GLU A 353       9.037  14.895   9.471  1.00 43.88           O  
ATOM   2777  CB  GLU A 353       9.456  12.284  11.198  1.00 43.18           C  
ATOM   2778  CG  GLU A 353       8.650  13.078  12.224  1.00 43.91           C  
ATOM   2779  CD  GLU A 353       7.132  12.938  12.055  1.00 44.91           C  
ATOM   2780  OE1 GLU A 353       6.460  13.990  11.995  1.00 45.91           O  
ATOM   2781  OE2 GLU A 353       6.613  11.796  11.975  1.00 43.98           O  
ATOM   2782  N   VAL A 354      10.667  13.758   8.436  1.00 43.41           N  
ATOM   2783  CA  VAL A 354      11.206  14.947   7.775  1.00 43.34           C  
ATOM   2784  C   VAL A 354      10.321  15.351   6.588  1.00 43.90           C  
ATOM   2785  O   VAL A 354       9.720  16.428   6.602  1.00 43.97           O  
ATOM   2786  CB  VAL A 354      12.694  14.757   7.350  1.00 42.98           C  
ATOM   2787  CG1 VAL A 354      13.136  15.849   6.373  1.00 41.82           C  
ATOM   2788  CG2 VAL A 354      13.579  14.711   8.582  1.00 41.58           C  
ATOM   2789  N   MET A 355      10.235  14.476   5.581  1.00 44.38           N  
ATOM   2790  CA  MET A 355       9.425  14.726   4.391  1.00 44.67           C  
ATOM   2791  C   MET A 355       7.991  15.038   4.744  1.00 44.82           C  
ATOM   2792  O   MET A 355       7.388  15.909   4.124  1.00 44.97           O  
ATOM   2793  CB  MET A 355       9.496  13.553   3.410  1.00 44.89           C  
ATOM   2794  CG  MET A 355      10.583  13.727   2.334  1.00 45.68           C  
ATOM   2795  SD  MET A 355      12.165  14.322   2.998  1.00 45.17           S  
ATOM   2796  CE  MET A 355      12.962  14.892   1.503  1.00 45.55           C  
ATOM   2797  N   ASN A 356       7.455  14.338   5.747  1.00 44.86           N  
ATOM   2798  CA  ASN A 356       6.107  14.603   6.239  1.00 44.91           C  
ATOM   2799  C   ASN A 356       5.035  14.546   5.136  1.00 45.01           C  
ATOM   2800  O   ASN A 356       5.190  13.873   4.105  1.00 44.85           O  
ATOM   2801  CB  ASN A 356       6.075  15.947   6.987  1.00 44.89           C  
ATOM   2802  CG  ASN A 356       4.759  16.706   6.800  1.00 45.75           C  
ATOM   2803  OD1 ASN A 356       3.679  16.210   7.144  1.00 45.56           O  
ATOM   2804  ND2 ASN A 356       4.851  17.924   6.259  1.00 45.74           N  
TER    2805      ASN A 356 
HETATM 2806  O1  J88 A 359      18.018  29.610  20.844  1.00 41.06           O  
HETATM 2807  N2  J88 A 359      18.776  28.411  20.822  1.00 41.25           N  
HETATM 2808  C3  J88 A 359      19.932  28.370  21.438  1.00 40.90           C  
HETATM 2809  C4  J88 A 359      20.483  29.492  22.208  1.00 40.34           C  
HETATM 2810  O5  J88 A 359      19.965  30.586  22.273  1.00 40.60           O  
HETATM 2811  N6  J88 A 359      21.593  29.060  22.814  1.00 40.67           N  
HETATM 2812  C7  J88 A 359      22.419  29.859  23.708  1.00 42.12           C  
HETATM 2813  C8  J88 A 359      23.276  30.848  22.988  1.00 42.28           C  
HETATM 2814  C9  J88 A 359      22.709  31.757  22.119  1.00 42.32           C  
HETATM 2815  C10 J88 A 359      23.511  32.672  21.471  1.00 42.69           C  
HETATM 2816  F11 J88 A 359      22.940  33.543  20.620  1.00 42.65           F  
HETATM 2817  C12 J88 A 359      24.886  32.686  21.700  1.00 43.16           C  
HETATM 2818  C13 J88 A 359      25.449  31.771  22.580  1.00 42.76           C  
HETATM 2819  C14 J88 A 359      26.930  31.766  22.842  1.00 42.93           C  
HETATM 2820  O15 J88 A 359      27.154  31.160  24.124  1.00 43.89           O  
HETATM 2821  C16 J88 A 359      26.598  29.839  24.218  1.00 43.78           C  
HETATM 2822  O17 J88 A 359      25.169  29.936  24.106  1.00 43.45           O  
HETATM 2823  C18 J88 A 359      24.643  30.848  23.233  1.00 42.82           C  
HETATM 2824  C19 J88 A 359      21.880  27.740  22.500  1.00 40.97           C  
HETATM 2825  C20 J88 A 359      22.954  26.921  22.879  1.00 41.38           C  
HETATM 2826  C21 J88 A 359      23.050  25.616  22.417  1.00 41.01           C  
HETATM 2827  C22 J88 A 359      22.079  25.121  21.571  1.00 40.78           C  
HETATM 2828  C23 J88 A 359      20.993  25.913  21.162  1.00 41.27           C  
HETATM 2829  C24 J88 A 359      20.902  27.252  21.620  1.00 40.80           C  
HETATM 2830  C25 J88 A 359      19.981  25.321  20.235  1.00 41.40           C  
HETATM 2831  C26 J88 A 359      18.993  26.099  19.624  1.00 41.75           C  
HETATM 2832  C27 J88 A 359      18.071  25.541  18.763  1.00 42.05           C  
HETATM 2833  C28 J88 A 359      18.124  24.185  18.488  1.00 42.08           C  
HETATM 2834  C29 J88 A 359      19.087  23.386  19.079  1.00 42.90           C  
HETATM 2835  C30 J88 A 359      20.008  23.952  19.945  1.00 42.40           C  
TER    2836      J88 A 359 
HETATM 2837  C   876 d   2      28.875  31.028  21.718  0.00  0.00      3g9n C  
HETATM 2838  C   876 d   2      28.746  29.821  22.590  0.00  0.00      3g9n C  
HETATM 2839  C   876 d   2      27.665  29.562  23.343  0.00  0.00      3g9n C  
HETATM 2840  C   876 d   2      26.478  30.486  23.390  0.00  0.00      3g9n C  
HETATM 2841  N   876 d   2      26.494  31.398  22.245  0.00  0.00      3g9n N  
HETATM 2842  C   876 d   2      27.788  32.051  22.098  0.00  0.00      3g9n C  
HETATM 2843  C   876 d   2      25.144  29.720  23.460  0.00  0.00      3g9n C  
HETATM 2844  C   876 d   2      23.949  30.693  23.524  0.00  0.00      3g9n C  
HETATM 2845  C   876 d   2      24.088  31.617  22.326  0.00  0.00      3g9n C  
HETATM 2846  C   876 d   2      25.407  32.359  22.351  0.00  0.00      3g9n C  
HETATM 2847  C   876 d   2      23.172  31.721  21.345  0.00  0.00      3g9n C  
HETATM 2848  C   876 d   2      29.612  28.822  22.794  0.00  0.00      3g9n C  
HETATM 2849  C   876 d   2      29.027  27.996  23.671  0.00  0.00      3g9n C  
HETATM 2850  N   876 d   2      27.890  28.475  23.965  0.00  0.00      3g9n N  
HETATM 2851  C   876 d   2      30.831  28.570  22.304  0.00  0.00      3g9n C  
HETATM 2852  C   876 d   2      31.454  27.455  22.726  0.00  0.00      3g9n C  
HETATM 2853  C   876 d   2      30.868  26.626  23.609  0.00  0.00      3g9n C  
HETATM 2854  C   876 d   2      29.641  26.886  24.095  0.00  0.00      3g9n C  
HETATM 2855  C   876 d   2      23.242  32.578  20.108  0.00  0.00      3g9n C  
HETATM 2856  H   876 d   2      27.224  28.027  24.636  0.00  0.00      3g9n H  
HETATM 2857  C   876 d   2      22.618  29.930  23.667  0.00  0.00      3g9n C  
HETATM 2858  C   876 d   2      22.560  28.575  22.999  0.00  0.00      3g9n C  
HETATM 2859  N   876 d   2      23.534  27.780  23.174  0.00  0.00      3g9n N  
HETATM 2860  C   876 d   2      23.515  26.624  22.652  0.00  0.00      3g9n C  
HETATM 2861  C   876 d   2      22.518  26.137  21.893  0.00  0.00      3g9n C  
HETATM 2862  C   876 d   2      21.490  26.967  21.699  0.00  0.00      3g9n C  
HETATM 2863  C   876 d   2      21.515  28.186  22.254  0.00  0.00      3g9n C  
HETATM 2864  C   876 d   2      20.335  26.873  21.029  0.00  0.00      3g9n C  
HETATM 2865  N   876 d   2      20.443  28.786  21.936  0.00  0.00      3g9n N  
HETATM 2866  C   876 d   2      19.711  28.047  21.207  0.00  0.00      3g9n C  
HETATM 2867  H   876 d   2      20.192  29.757  22.232  0.00  0.00      3g9n H  
HETATM 2868  C   876 d   2      18.514  28.286  20.659  0.00  0.00      3g9n C  
HETATM 2869  C   876 d   2      17.958  27.308  19.922  0.00  0.00      3g9n C  
HETATM 2870  C   876 d   2      18.585  26.130  19.745  0.00  0.00      3g9n C  
HETATM 2871  C   876 d   2      19.787  25.895  20.298  0.00  0.00      3g9n C  
TER    2872      876 d   2 
CONECT 2806 2807
CONECT 2807 2806 2808
CONECT 2808 2807 2809 2829
CONECT 2809 2808 2810 2811
CONECT 2810 2809
CONECT 2811 2809 2812 2824
CONECT 2812 2811 2813
CONECT 2813 2812 2814 2823
CONECT 2814 2813 2815
CONECT 2815 2814 2816 2817
CONECT 2816 2815
CONECT 2817 2815 2818
CONECT 2818 2817 2819 2823
CONECT 2819 2818 2820
CONECT 2820 2819 2821
CONECT 2821 2820 2822
CONECT 2822 2821 2823
CONECT 2823 2813 2818 2822
CONECT 2824 2811 2825 2829
CONECT 2825 2824 2826
CONECT 2826 2825 2827
CONECT 2827 2826 2828
CONECT 2828 2827 2829 2830
CONECT 2829 2808 2824 2828
CONECT 2830 2828 2831 2835
CONECT 2831 2830 2832
CONECT 2832 2831 2833
CONECT 2833 2832 2834
CONECT 2834 2833 2835
CONECT 2835 2830 2834
CONECT 2837 2842 2838
CONECT 2838 2837 2848 2839
CONECT 2839 2838 2850 2840
CONECT 2840 2839 2843 2841
CONECT 2841 2840 2846 2842
CONECT 2842 2837 2841
CONECT 2843 2840 2844
CONECT 2844 2843 2857 2845
CONECT 2845 2844 2847 2846
CONECT 2846 2841 2845
CONECT 2847 2845 2855
CONECT 2848 2838 2851 2849
CONECT 2849 2848 2854 2850
CONECT 2850 2839 2849 2856
CONECT 2851 2848 2852
CONECT 2852 2851 2853
CONECT 2853 2852 2854
CONECT 2854 2849 2853
CONECT 2855 2847
CONECT 2856 2850
CONECT 2857 2844 2858
CONECT 2858 2857 2863 2859
CONECT 2859 2858 2860
CONECT 2860 2859 2861
CONECT 2861 2860 2862
CONECT 2862 2861 2863 2864
CONECT 2863 2858 2862 2865
CONECT 2864 2862 2866 2871
CONECT 2865 2863 2867 2866
CONECT 2866 2864 2865 2868
CONECT 2867 2865
CONECT 2868 2866 2869
CONECT 2869 2868 2870
CONECT 2870 2869 2871
CONECT 2871 2864 2870
END
