# Supplementary material for: A strategy to find novel candidate anti-Alzheimer’s disease drugs by constructing interaction networks between drug targets and natural compounds in medical plants
Source: PeerJ. 2018 May 11;6:e4756. doi: 10.7717/peerj.4756 (PMC5951129; doi:10.7717/peerj.4756)
Supplement: Data S1 — (A) Docking results of 30 proteins with TCM compounds (B) PDB coordinates (C) TCM_compounds_2D_structures (D) Top0.5%_TCM_compounds_3D_structures [file peerj-06-4756-s036.zip › Raw_Data/PDB coordinates/3ika.pdb]

REMARK   Accelrys Discovery Studio PDB file
REMARK   Created:  Wed Mar 07 16:27:08 �й���׼ʱ�� 2018
CRYST1   48.230   89.126  165.224  90.00  90.00  90.00 P212121    
ATOM      1  N   GLY A 696       1.835  45.716  29.099  1.00 76.72           N1+
ATOM      2  CA  GLY A 696       1.616  47.196  29.081  1.00 77.28           C  
ATOM      3  C   GLY A 696       2.798  47.923  28.468  1.00 77.43           C  
ATOM      4  O   GLY A 696       2.672  48.641  27.469  1.00 77.86           O  
ATOM      5  N   GLU A 697       3.956  47.726  29.082  1.00 77.41           N  
ATOM      6  CA  GLU A 697       5.202  48.277  28.585  1.00 77.51           C  
ATOM      7  C   GLU A 697       5.941  47.163  27.827  1.00 76.95           C  
ATOM      8  O   GLU A 697       6.338  47.360  26.679  1.00 78.01           O  
ATOM      9  CB  GLU A 697       6.020  48.842  29.762  1.00 77.94           C  
ATOM     10  CG  GLU A 697       6.882  50.078  29.431  1.00 78.55           C  
ATOM     11  CD  GLU A 697       8.263  49.718  28.831  1.00 79.49           C  
ATOM     12  OE1 GLU A 697       8.995  48.870  29.392  1.00 81.22           O  
ATOM     13  OE2 GLU A 697       8.631  50.291  27.793  1.00 79.51           O  
ATOM     14  N   ALA A 698       6.059  46.009  28.453  1.00 75.02           N  
ATOM     15  CA  ALA A 698       6.767  44.892  27.873  1.00 73.52           C  
ATOM     16  C   ALA A 698       6.121  44.302  26.643  1.00 72.44           C  
ATOM     17  O   ALA A 698       4.914  44.237  26.531  1.00 72.29           O  
ATOM     18  CB  ALA A 698       6.951  43.830  28.900  1.00 73.54           C  
ATOM     19  N   PRO A 699       6.960  43.872  25.721  1.00 71.08           N  
ATOM     20  CA  PRO A 699       6.520  43.160  24.542  1.00 69.60           C  
ATOM     21  C   PRO A 699       6.084  41.794  24.973  1.00 68.30           C  
ATOM     22  O   PRO A 699       6.688  41.229  25.847  1.00 68.98           O  
ATOM     23  CB  PRO A 699       7.796  43.054  23.740  1.00 69.86           C  
ATOM     24  CG  PRO A 699       8.811  42.905  24.741  1.00 70.71           C  
ATOM     25  CD  PRO A 699       8.399  43.710  25.919  1.00 71.07           C  
ATOM     26  N   ASN A 700       5.051  41.270  24.356  1.00 66.28           N  
ATOM     27  CA  ASN A 700       4.478  39.994  24.735  1.00 64.57           C  
ATOM     28  C   ASN A 700       5.035  38.839  23.913  1.00 63.54           C  
ATOM     29  O   ASN A 700       4.418  38.413  22.954  1.00 65.27           O  
ATOM     30  CB  ASN A 700       2.956  40.027  24.629  1.00 64.01           C  
ATOM     31  CG  ASN A 700       2.341  38.663  24.875  1.00 64.22           C  
ATOM     32  OD1 ASN A 700       3.052  37.662  25.049  1.00 64.74           O  
ATOM     33  ND2 ASN A 700       1.024  38.604  24.871  1.00 63.10           N  
ATOM     34  N   GLN A 701       6.111  38.252  24.351  1.00 61.98           N  
ATOM     35  CA  GLN A 701       6.837  37.319  23.553  1.00 61.77           C  
ATOM     36  C   GLN A 701       6.275  35.964  23.727  1.00 60.10           C  
ATOM     37  O   GLN A 701       6.944  34.985  23.531  1.00 59.40           O  
ATOM     38  CB  GLN A 701       8.289  37.297  23.960  1.00 63.63           C  
ATOM     39  CG  GLN A 701       9.197  37.990  23.009  1.00 66.73           C  
ATOM     40  CD  GLN A 701      10.277  38.685  23.723  1.00 69.29           C  
ATOM     41  OE1 GLN A 701      10.049  39.721  24.314  1.00 71.15           O  
ATOM     42  NE2 GLN A 701      11.467  38.118  23.705  1.00 69.00           N  
ATOM     43  N   ALA A 702       5.029  35.906  24.123  1.00 58.59           N  
ATOM     44  CA  ALA A 702       4.412  34.633  24.289  1.00 57.63           C  
ATOM     45  C   ALA A 702       4.482  33.992  22.938  1.00 57.31           C  
ATOM     46  O   ALA A 702       4.326  34.643  21.953  1.00 57.66           O  
ATOM     47  CB  ALA A 702       3.025  34.823  24.700  1.00 56.73           C  
ATOM     48  N   LEU A 703       4.741  32.704  22.888  1.00 56.20           N  
ATOM     49  CA  LEU A 703       4.909  32.029  21.628  1.00 56.14           C  
ATOM     50  C   LEU A 703       3.714  31.202  21.299  1.00 55.46           C  
ATOM     51  O   LEU A 703       3.184  30.523  22.133  1.00 56.13           O  
ATOM     52  CB  LEU A 703       6.157  31.146  21.648  1.00 56.63           C  
ATOM     53  CG  LEU A 703       6.242  29.851  20.821  1.00 58.53           C  
ATOM     54  CD1 LEU A 703       6.731  30.059  19.420  1.00 59.15           C  
ATOM     55  CD2 LEU A 703       7.117  28.834  21.454  1.00 57.07           C  
ATOM     56  N   LEU A 704       3.279  31.270  20.062  1.00 54.21           N  
ATOM     57  CA  LEU A 704       2.172  30.470  19.641  1.00 52.97           C  
ATOM     58  C   LEU A 704       2.706  29.402  18.758  1.00 53.16           C  
ATOM     59  O   LEU A 704       3.264  29.679  17.743  1.00 53.58           O  
ATOM     60  CB  LEU A 704       1.253  31.334  18.840  1.00 51.90           C  
ATOM     61  CG  LEU A 704       0.074  30.639  18.246  1.00 50.76           C  
ATOM     62  CD1 LEU A 704      -0.828  30.347  19.338  1.00 50.66           C  
ATOM     63  CD2 LEU A 704      -0.558  31.593  17.351  1.00 47.96           C  
ATOM     64  N   ARG A 705       2.607  28.161  19.131  1.00 53.13           N  
ATOM     65  CA  ARG A 705       3.125  27.256  18.176  1.00 53.01           C  
ATOM     66  C   ARG A 705       1.955  26.747  17.428  1.00 53.07           C  
ATOM     67  O   ARG A 705       0.878  26.737  17.939  1.00 53.10           O  
ATOM     68  CB  ARG A 705       3.972  26.171  18.791  1.00 53.04           C  
ATOM     69  CG  ARG A 705       3.399  25.536  19.957  1.00 54.46           C  
ATOM     70  CD  ARG A 705       4.482  25.191  20.912  1.00 55.04           C  
ATOM     71  NE  ARG A 705       4.362  26.018  22.088  1.00 56.31           N  
ATOM     72  CZ  ARG A 705       5.273  26.081  23.026  1.00 57.49           C  
ATOM     73  NH1 ARG A 705       5.105  26.863  24.063  1.00 58.04           N  
ATOM     74  NH2 ARG A 705       6.351  25.358  22.910  1.00 58.29           N  
ATOM     75  N   ILE A 706       2.175  26.383  16.183  1.00 52.91           N  
ATOM     76  CA  ILE A 706       1.110  25.848  15.339  1.00 52.60           C  
ATOM     77  C   ILE A 706       1.489  24.424  15.034  1.00 52.72           C  
ATOM     78  O   ILE A 706       2.660  24.149  14.761  1.00 53.99           O  
ATOM     79  CB  ILE A 706       0.959  26.599  14.034  1.00 52.00           C  
ATOM     80  CG1 ILE A 706       0.224  27.890  14.292  1.00 50.90           C  
ATOM     81  CG2 ILE A 706       0.147  25.769  13.063  1.00 51.24           C  
ATOM     82  CD1 ILE A 706       0.750  29.008  13.509  1.00 51.38           C  
ATOM     83  N   LEU A 707       0.513  23.548  15.139  1.00 51.51           N  
ATOM     84  CA  LEU A 707       0.745  22.162  14.955  1.00 51.57           C  
ATOM     85  C   LEU A 707      -0.145  21.598  13.931  1.00 52.32           C  
ATOM     86  O   LEU A 707      -1.315  21.798  13.927  1.00 52.43           O  
ATOM     87  CB  LEU A 707       0.486  21.427  16.237  1.00 50.99           C  
ATOM     88  CG  LEU A 707       0.862  22.191  17.464  1.00 50.13           C  
ATOM     89  CD1 LEU A 707       0.673  21.303  18.582  1.00 47.72           C  
ATOM     90  CD2 LEU A 707       2.268  22.542  17.342  1.00 49.86           C  
ATOM     91  N   LYS A 708       0.470  20.799  13.086  1.00 53.42           N  
ATOM     92  CA  LYS A 708      -0.200  20.024  12.102  1.00 56.91           C  
ATOM     93  C   LYS A 708      -0.870  18.912  12.817  1.00 59.07           C  
ATOM     94  O   LYS A 708      -0.340  18.362  13.739  1.00 59.96           O  
ATOM     95  CB  LYS A 708       0.806  19.435  11.165  1.00 57.96           C  
ATOM     96  CG  LYS A 708       2.051  19.026  11.850  1.00 59.79           C  
ATOM     97  CD  LYS A 708       2.921  18.222  10.932  1.00 61.76           C  
ATOM     98  CE  LYS A 708       4.126  17.713  11.657  1.00 62.57           C  
ATOM     99  NZ  LYS A 708       4.729  16.566  10.968  1.00 68.31           N1+
ATOM    100  N   GLU A 709      -2.054  18.570  12.377  1.00 60.64           N  
ATOM    101  CA  GLU A 709      -2.885  17.686  13.130  1.00 62.01           C  
ATOM    102  C   GLU A 709      -2.318  16.324  13.203  1.00 61.79           C  
ATOM    103  O   GLU A 709      -2.822  15.481  13.892  1.00 62.35           O  
ATOM    104  CB  GLU A 709      -4.182  17.555  12.424  1.00 63.21           C  
ATOM    105  CG  GLU A 709      -4.018  16.648  11.310  1.00 66.62           C  
ATOM    106  CD  GLU A 709      -5.284  16.434  10.623  1.00 69.89           C  
ATOM    107  OE1 GLU A 709      -6.164  17.297  10.779  1.00 70.32           O  
ATOM    108  OE2 GLU A 709      -5.397  15.398   9.951  1.00 72.20           O  
ATOM    109  N   THR A 710      -1.281  16.077  12.452  1.00 60.38           N  
ATOM    110  CA  THR A 710      -0.738  14.769  12.457  1.00 58.89           C  
ATOM    111  C   THR A 710       0.285  14.714  13.534  1.00 59.05           C  
ATOM    112  O   THR A 710       0.907  13.706  13.726  1.00 60.10           O  
ATOM    113  CB  THR A 710      -0.110  14.460  11.146  1.00 58.15           C  
ATOM    114  OG1 THR A 710       1.072  15.212  11.006  1.00 56.42           O  
ATOM    115  CG2 THR A 710      -0.995  14.867  10.090  1.00 57.96           C  
ATOM    116  N   GLU A 711       0.465  15.801  14.254  1.00 57.98           N  
ATOM    117  CA  GLU A 711       1.486  15.824  15.267  1.00 57.31           C  
ATOM    118  C   GLU A 711       0.954  15.203  16.513  1.00 56.68           C  
ATOM    119  O   GLU A 711       1.691  14.890  17.401  1.00 58.04           O  
ATOM    120  CB  GLU A 711       1.936  17.242  15.540  1.00 58.23           C  
ATOM    121  CG  GLU A 711       3.424  17.441  15.495  1.00 61.58           C  
ATOM    122  CD  GLU A 711       3.840  18.889  15.429  1.00 66.81           C  
ATOM    123  OE1 GLU A 711       4.767  19.285  16.137  1.00 67.11           O  
ATOM    124  OE2 GLU A 711       3.274  19.644  14.644  1.00 67.22           O  
ATOM    125  N   PHE A 712      -0.342  15.005  16.582  1.00 55.90           N  
ATOM    126  CA  PHE A 712      -0.926  14.428  17.775  1.00 54.75           C  
ATOM    127  C   PHE A 712      -2.032  13.463  17.443  1.00 54.37           C  
ATOM    128  O   PHE A 712      -2.557  13.504  16.366  1.00 54.18           O  
ATOM    129  CB  PHE A 712      -1.477  15.531  18.661  1.00 54.45           C  
ATOM    130  CG  PHE A 712      -2.210  16.591  17.918  1.00 53.56           C  
ATOM    131  CD1 PHE A 712      -3.571  16.564  17.808  1.00 51.59           C  
ATOM    132  CD2 PHE A 712      -1.545  17.611  17.333  1.00 53.85           C  
ATOM    133  CE1 PHE A 712      -4.231  17.519  17.133  1.00 50.73           C  
ATOM    134  CE2 PHE A 712      -2.218  18.561  16.650  1.00 55.13           C  
ATOM    135  CZ  PHE A 712      -3.560  18.509  16.556  1.00 53.23           C  
ATOM    136  N   LYS A 713      -2.387  12.588  18.370  1.00 54.15           N  
ATOM    137  CA  LYS A 713      -3.472  11.664  18.134  1.00 54.54           C  
ATOM    138  C   LYS A 713      -4.432  11.703  19.290  1.00 53.87           C  
ATOM    139  O   LYS A 713      -4.074  12.061  20.394  1.00 53.38           O  
ATOM    140  CB  LYS A 713      -2.942  10.246  17.894  1.00 57.35           C  
ATOM    141  CG  LYS A 713      -2.526   9.470  19.145  1.00 60.86           C  
ATOM    142  CD  LYS A 713      -2.638   7.948  18.897  1.00 63.40           C  
ATOM    143  CE  LYS A 713      -2.176   7.125  20.121  1.00 63.86           C  
ATOM    144  NZ  LYS A 713      -1.071   6.167  19.781  1.00 65.16           N1+
ATOM    145  N   LYS A 714      -5.665  11.329  19.025  1.00 54.03           N  
ATOM    146  CA  LYS A 714      -6.699  11.420  20.031  1.00 54.63           C  
ATOM    147  C   LYS A 714      -7.071  10.047  20.521  1.00 55.46           C  
ATOM    148  O   LYS A 714      -7.416   9.161  19.741  1.00 55.75           O  
ATOM    149  CB  LYS A 714      -7.939  12.120  19.474  1.00 54.01           C  
ATOM    150  CG  LYS A 714      -7.647  13.477  18.909  1.00 53.39           C  
ATOM    151  CD  LYS A 714      -8.840  13.992  18.235  1.00 53.19           C  
ATOM    152  CE  LYS A 714      -8.507  15.115  17.292  1.00 56.58           C  
ATOM    153  NZ  LYS A 714      -9.736  15.541  16.488  1.00 59.20           N1+
ATOM    154  N   ILE A 715      -7.037   9.877  21.828  1.00 56.25           N  
ATOM    155  CA  ILE A 715      -7.270   8.576  22.347  1.00 57.30           C  
ATOM    156  C   ILE A 715      -8.677   8.477  22.760  1.00 57.47           C  
ATOM    157  O   ILE A 715      -9.372   7.547  22.375  1.00 58.76           O  
ATOM    158  CB  ILE A 715      -6.418   8.279  23.560  1.00 58.29           C  
ATOM    159  CG1 ILE A 715      -4.960   8.081  23.137  1.00 59.10           C  
ATOM    160  CG2 ILE A 715      -6.904   7.002  24.196  1.00 59.88           C  
ATOM    161  CD1 ILE A 715      -4.250   9.371  22.831  1.00 59.02           C  
ATOM    162  N   LYS A 716      -9.111   9.380  23.594  1.00 57.45           N  
ATOM    163  CA  LYS A 716     -10.435   9.262  24.125  1.00 58.15           C  
ATOM    164  C   LYS A 716     -11.008  10.606  24.277  1.00 57.91           C  
ATOM    165  O   LYS A 716     -10.309  11.558  24.157  1.00 59.71           O  
ATOM    166  CB  LYS A 716     -10.401   8.555  25.452  1.00 59.25           C  
ATOM    167  CG  LYS A 716     -10.237   9.444  26.603  1.00 60.57           C  
ATOM    168  CD  LYS A 716     -11.280   9.168  27.619  1.00 62.77           C  
ATOM    169  CE  LYS A 716     -10.730   8.408  28.770  1.00 64.45           C  
ATOM    170  NZ  LYS A 716     -11.811   8.102  29.713  1.00 65.05           N1+
ATOM    171  N   VAL A 717     -12.296  10.705  24.488  1.00 57.05           N  
ATOM    172  CA  VAL A 717     -12.866  12.010  24.612  1.00 57.14           C  
ATOM    173  C   VAL A 717     -13.257  12.193  26.059  1.00 57.99           C  
ATOM    174  O   VAL A 717     -13.816  11.284  26.672  1.00 59.30           O  
ATOM    175  CB  VAL A 717     -14.047  12.222  23.647  1.00 56.90           C  
ATOM    176  CG1 VAL A 717     -13.932  11.285  22.482  1.00 57.34           C  
ATOM    177  CG2 VAL A 717     -15.371  11.983  24.339  1.00 57.60           C  
ATOM    178  N   LEU A 718     -12.937  13.367  26.594  1.00 57.42           N  
ATOM    179  CA  LEU A 718     -13.300  13.704  27.939  1.00 56.55           C  
ATOM    180  C   LEU A 718     -14.623  14.401  27.899  1.00 57.79           C  
ATOM    181  O   LEU A 718     -15.576  13.975  28.554  1.00 58.72           O  
ATOM    182  CB  LEU A 718     -12.290  14.663  28.488  1.00 55.66           C  
ATOM    183  CG  LEU A 718     -10.907  14.197  28.111  1.00 53.91           C  
ATOM    184  CD1 LEU A 718      -9.925  15.240  28.510  1.00 52.96           C  
ATOM    185  CD2 LEU A 718     -10.648  12.960  28.879  1.00 52.95           C  
ATOM    186  N   GLY A 719     -14.675  15.481  27.130  1.00 58.27           N  
ATOM    187  CA  GLY A 719     -15.844  16.317  27.085  1.00 59.69           C  
ATOM    188  C   GLY A 719     -16.331  16.476  25.669  1.00 60.99           C  
ATOM    189  O   GLY A 719     -15.542  16.446  24.697  1.00 60.85           O  
ATOM    190  N   SER A 720     -17.641  16.585  25.540  1.00 61.95           N  
ATOM    191  CA  SER A 720     -18.285  16.787  24.280  1.00 63.20           C  
ATOM    192  C   SER A 720     -19.342  17.805  24.511  1.00 64.04           C  
ATOM    193  O   SER A 720     -20.003  17.792  25.509  1.00 64.55           O  
ATOM    194  CB  SER A 720     -18.932  15.511  23.822  1.00 63.06           C  
ATOM    195  OG  SER A 720     -19.241  14.708  24.931  1.00 64.37           O  
ATOM    196  N   GLY A 721     -19.504  18.702  23.573  1.00 64.97           N  
ATOM    197  CA  GLY A 721     -20.476  19.743  23.705  1.00 65.66           C  
ATOM    198  C   GLY A 721     -20.742  20.243  22.327  1.00 67.46           C  
ATOM    199  O   GLY A 721     -20.021  19.919  21.416  1.00 67.64           O  
ATOM    200  N   ALA A 722     -21.777  21.041  22.183  1.00 68.69           N  
ATOM    201  CA  ALA A 722     -22.152  21.600  20.909  1.00 68.43           C  
ATOM    202  C   ALA A 722     -21.004  22.450  20.470  1.00 68.10           C  
ATOM    203  O   ALA A 722     -20.747  22.628  19.294  1.00 68.40           O  
ATOM    204  CB  ALA A 722     -23.371  22.420  21.061  1.00 68.06           C  
ATOM    205  N   PHE A 723     -20.324  22.983  21.458  1.00 66.79           N  
ATOM    206  CA  PHE A 723     -19.184  23.836  21.272  1.00 65.77           C  
ATOM    207  C   PHE A 723     -18.121  23.089  20.552  1.00 65.18           C  
ATOM    208  O   PHE A 723     -17.331  23.663  19.851  1.00 65.02           O  
ATOM    209  CB  PHE A 723     -18.616  24.173  22.616  1.00 65.51           C  
ATOM    210  CG  PHE A 723     -17.737  23.126  23.139  1.00 66.00           C  
ATOM    211  CD1 PHE A 723     -16.549  22.867  22.533  1.00 65.50           C  
ATOM    212  CD2 PHE A 723     -18.104  22.373  24.214  1.00 65.91           C  
ATOM    213  CE1 PHE A 723     -15.741  21.901  23.007  1.00 64.52           C  
ATOM    214  CE2 PHE A 723     -17.290  21.410  24.681  1.00 64.62           C  
ATOM    215  CZ  PHE A 723     -16.112  21.178  24.077  1.00 64.92           C  
ATOM    216  N   GLY A 724     -18.039  21.803  20.806  1.00 63.60           N  
ATOM    217  CA  GLY A 724     -17.021  21.000  20.179  1.00 60.71           C  
ATOM    218  C   GLY A 724     -16.782  19.741  20.948  1.00 58.77           C  
ATOM    219  O   GLY A 724     -17.638  19.264  21.629  1.00 60.73           O  
ATOM    220  N   THR A 725     -15.604  19.187  20.797  1.00 55.36           N  
ATOM    221  CA  THR A 725     -15.223  18.028  21.538  1.00 50.32           C  
ATOM    222  C   THR A 725     -13.804  18.220  22.033  1.00 48.61           C  
ATOM    223  O   THR A 725     -12.986  18.782  21.342  1.00 47.99           O  
ATOM    224  CB  THR A 725     -15.310  16.860  20.645  1.00 49.25           C  
ATOM    225  OG1 THR A 725     -16.642  16.773  20.162  1.00 49.63           O  
ATOM    226  CG2 THR A 725     -15.019  15.666  21.372  1.00 48.72           C  
ATOM    227  N   VAL A 726     -13.505  17.770  23.236  1.00 45.55           N  
ATOM    228  CA  VAL A 726     -12.142  17.852  23.694  1.00 43.15           C  
ATOM    229  C   VAL A 726     -11.608  16.480  23.934  1.00 41.88           C  
ATOM    230  O   VAL A 726     -12.194  15.706  24.636  1.00 41.53           O  
ATOM    231  CB  VAL A 726     -11.980  18.811  24.891  1.00 42.99           C  
ATOM    232  CG1 VAL A 726     -13.275  19.031  25.562  1.00 40.64           C  
ATOM    233  CG2 VAL A 726     -10.888  18.341  25.841  1.00 41.88           C  
ATOM    234  N   TYR A 727     -10.498  16.163  23.319  1.00 40.72           N  
ATOM    235  CA  TYR A 727     -10.067  14.811  23.366  1.00 39.88           C  
ATOM    236  C   TYR A 727      -8.963  14.750  24.303  1.00 39.38           C  
ATOM    237  O   TYR A 727      -8.307  15.755  24.505  1.00 40.13           O  
ATOM    238  CB  TYR A 727      -9.536  14.443  22.025  1.00 39.94           C  
ATOM    239  CG  TYR A 727     -10.574  14.549  20.960  1.00 38.80           C  
ATOM    240  CD1 TYR A 727     -11.464  13.518  20.735  1.00 37.29           C  
ATOM    241  CD2 TYR A 727     -10.641  15.664  20.168  1.00 38.57           C  
ATOM    242  CE1 TYR A 727     -12.386  13.597  19.756  1.00 38.58           C  
ATOM    243  CE2 TYR A 727     -11.545  15.758  19.182  1.00 39.73           C  
ATOM    244  CZ  TYR A 727     -12.436  14.725  18.977  1.00 39.68           C  
ATOM    245  OH  TYR A 727     -13.370  14.843  17.972  1.00 38.97           O  
ATOM    246  N   LYS A 728      -8.759  13.575  24.876  1.00 38.75           N  
ATOM    247  CA  LYS A 728      -7.524  13.277  25.580  1.00 39.15           C  
ATOM    248  C   LYS A 728      -6.613  12.646  24.545  1.00 38.69           C  
ATOM    249  O   LYS A 728      -7.045  11.773  23.773  1.00 39.39           O  
ATOM    250  CB  LYS A 728      -7.792  12.292  26.693  1.00 40.24           C  
ATOM    251  CG  LYS A 728      -6.538  11.752  27.338  1.00 42.91           C  
ATOM    252  CD  LYS A 728      -6.861  10.561  28.228  1.00 47.14           C  
ATOM    253  CE  LYS A 728      -5.742  10.376  29.244  1.00 51.99           C  
ATOM    254  NZ  LYS A 728      -5.993   9.343  30.311  1.00 54.56           N1+
ATOM    255  N   GLY A 729      -5.365  13.073  24.499  1.00 38.16           N  
ATOM    256  CA  GLY A 729      -4.499  12.478  23.505  1.00 39.47           C  
ATOM    257  C   GLY A 729      -3.029  12.621  23.747  1.00 40.04           C  
ATOM    258  O   GLY A 729      -2.589  12.878  24.859  1.00 40.43           O  
ATOM    259  N   LEU A 730      -2.260  12.457  22.695  1.00 39.87           N  
ATOM    260  CA  LEU A 730      -0.859  12.580  22.846  1.00 39.01           C  
ATOM    261  C   LEU A 730      -0.369  13.508  21.808  1.00 40.39           C  
ATOM    262  O   LEU A 730      -0.904  13.571  20.722  1.00 40.08           O  
ATOM    263  CB  LEU A 730      -0.174  11.226  22.737  1.00 37.88           C  
ATOM    264  CG  LEU A 730      -0.047  10.494  24.071  1.00 37.46           C  
ATOM    265  CD1 LEU A 730      -1.340   9.850  24.448  1.00 40.76           C  
ATOM    266  CD2 LEU A 730       0.968   9.432  23.969  1.00 37.19           C  
ATOM    267  N   TRP A 731       0.639  14.274  22.164  1.00 42.01           N  
ATOM    268  CA  TRP A 731       1.230  15.156  21.231  1.00 43.27           C  
ATOM    269  C   TRP A 731       2.623  14.681  21.034  1.00 47.02           C  
ATOM    270  O   TRP A 731       3.364  14.524  21.996  1.00 48.93           O  
ATOM    271  CB  TRP A 731       1.259  16.538  21.788  1.00 40.74           C  
ATOM    272  CG  TRP A 731       2.035  17.451  20.966  1.00 37.52           C  
ATOM    273  CD1 TRP A 731       2.222  17.392  19.619  1.00 36.91           C  
ATOM    274  CD2 TRP A 731       2.707  18.617  21.416  1.00 35.56           C  
ATOM    275  NE1 TRP A 731       2.999  18.460  19.193  1.00 35.61           N  
ATOM    276  CE2 TRP A 731       3.310  19.224  20.279  1.00 34.81           C  
ATOM    277  CE3 TRP A 731       2.865  19.221  22.683  1.00 35.18           C  
ATOM    278  CZ2 TRP A 731       4.075  20.393  20.366  1.00 36.39           C  
ATOM    279  CZ3 TRP A 731       3.606  20.411  22.783  1.00 34.85           C  
ATOM    280  CH2 TRP A 731       4.218  20.981  21.627  1.00 36.73           C  
ATOM    281  N   ILE A 732       3.023  14.443  19.806  1.00 50.51           N  
ATOM    282  CA  ILE A 732       4.383  14.036  19.574  1.00 54.83           C  
ATOM    283  C   ILE A 732       5.095  14.908  18.578  1.00 56.76           C  
ATOM    284  O   ILE A 732       5.037  14.660  17.408  1.00 57.03           O  
ATOM    285  CB  ILE A 732       4.423  12.637  19.053  1.00 55.70           C  
ATOM    286  CG1 ILE A 732       3.486  11.758  19.864  1.00 56.79           C  
ATOM    287  CG2 ILE A 732       5.811  12.128  19.139  1.00 56.41           C  
ATOM    288  CD1 ILE A 732       2.409  11.126  19.056  1.00 54.85           C  
ATOM    289  N   PRO A 733       5.824  15.897  19.048  1.00 58.83           N  
ATOM    290  CA  PRO A 733       6.495  16.775  18.125  1.00 60.75           C  
ATOM    291  C   PRO A 733       7.494  15.982  17.357  1.00 63.53           C  
ATOM    292  O   PRO A 733       8.162  15.126  17.895  1.00 62.96           O  
ATOM    293  CB  PRO A 733       7.170  17.773  19.038  1.00 59.51           C  
ATOM    294  CG  PRO A 733       7.061  17.253  20.332  1.00 58.75           C  
ATOM    295  CD  PRO A 733       5.899  16.433  20.400  1.00 58.08           C  
ATOM    296  N   GLU A 734       7.568  16.296  16.089  1.00 66.22           N  
ATOM    297  CA  GLU A 734       8.421  15.560  15.216  1.00 68.34           C  
ATOM    298  C   GLU A 734       9.825  15.763  15.652  1.00 68.85           C  
ATOM    299  O   GLU A 734      10.202  16.814  16.113  1.00 68.52           O  
ATOM    300  CB  GLU A 734       8.241  16.013  13.782  1.00 69.93           C  
ATOM    301  CG  GLU A 734       7.110  15.364  13.064  1.00 73.59           C  
ATOM    302  CD  GLU A 734       7.123  15.680  11.599  1.00 76.38           C  
ATOM    303  OE1 GLU A 734       6.751  14.813  10.792  1.00 80.95           O  
ATOM    304  OE2 GLU A 734       7.500  16.799  11.245  1.00 77.44           O  
ATOM    305  N   GLY A 735      10.607  14.705  15.451  1.00 68.94           N  
ATOM    306  CA  GLY A 735      11.980  14.686  15.848  1.00 69.75           C  
ATOM    307  C   GLY A 735      12.100  14.517  17.325  1.00 71.04           C  
ATOM    308  O   GLY A 735      12.573  13.506  17.764  1.00 70.02           O  
ATOM    309  N   GLU A 736      11.618  15.450  18.118  1.00 73.40           N  
ATOM    310  CA  GLU A 736      11.762  15.220  19.525  1.00 74.14           C  
ATOM    311  C   GLU A 736      10.951  13.989  19.697  1.00 73.71           C  
ATOM    312  O   GLU A 736       9.852  13.891  19.179  1.00 74.29           O  
ATOM    313  CB  GLU A 736      11.179  16.336  20.375  1.00 75.39           C  
ATOM    314  CG  GLU A 736      11.032  17.686  19.709  1.00 77.83           C  
ATOM    315  CD  GLU A 736      10.113  18.633  20.469  1.00 79.35           C  
ATOM    316  OE1 GLU A 736       9.997  18.518  21.696  1.00 80.93           O  
ATOM    317  OE2 GLU A 736       9.503  19.512  19.843  1.00 79.71           O  
ATOM    318  N   LYS A 737      11.485  13.026  20.402  1.00 72.49           N  
ATOM    319  CA  LYS A 737      10.694  11.878  20.640  1.00 71.83           C  
ATOM    320  C   LYS A 737      10.295  12.039  22.054  1.00 69.41           C  
ATOM    321  O   LYS A 737      11.089  11.967  22.944  1.00 68.53           O  
ATOM    322  CB  LYS A 737      11.506  10.621  20.431  1.00 74.19           C  
ATOM    323  CG  LYS A 737      11.133   9.882  19.163  1.00 76.77           C  
ATOM    324  CD  LYS A 737      12.121   8.791  18.845  1.00 77.47           C  
ATOM    325  CE  LYS A 737      12.106   8.399  17.387  1.00 76.96           C  
ATOM    326  NZ  LYS A 737      13.054   9.216  16.596  1.00 76.43           N1+
ATOM    327  N   VAL A 738       9.024  12.277  22.244  1.00 67.41           N  
ATOM    328  CA  VAL A 738       8.452  12.370  23.544  1.00 63.56           C  
ATOM    329  C   VAL A 738       7.037  12.273  23.213  1.00 61.23           C  
ATOM    330  O   VAL A 738       6.675  12.558  22.107  1.00 60.47           O  
ATOM    331  CB  VAL A 738       8.636  13.731  24.109  1.00 62.62           C  
ATOM    332  CG1 VAL A 738      10.058  13.949  24.448  1.00 61.27           C  
ATOM    333  CG2 VAL A 738       8.171  14.725  23.127  1.00 61.41           C  
ATOM    334  N   LYS A 739       6.232  11.895  24.176  1.00 58.46           N  
ATOM    335  CA  LYS A 739       4.823  11.952  24.003  1.00 55.65           C  
ATOM    336  C   LYS A 739       4.340  12.822  25.099  1.00 53.52           C  
ATOM    337  O   LYS A 739       4.474  12.488  26.236  1.00 54.23           O  
ATOM    338  CB  LYS A 739       4.236  10.577  24.177  1.00 55.76           C  
ATOM    339  CG  LYS A 739       5.138   9.478  23.739  1.00 57.04           C  
ATOM    340  CD  LYS A 739       4.372   8.393  23.045  1.00 58.85           C  
ATOM    341  CE  LYS A 739       5.148   7.861  21.875  1.00 59.51           C  
ATOM    342  NZ  LYS A 739       5.195   6.397  21.866  1.00 59.54           N1+
ATOM    343  N   ILE A 740       3.744  13.936  24.752  1.00 50.69           N  
ATOM    344  CA  ILE A 740       3.124  14.799  25.730  1.00 47.99           C  
ATOM    345  C   ILE A 740       1.626  14.607  25.767  1.00 46.20           C  
ATOM    346  O   ILE A 740       0.948  14.791  24.757  1.00 45.31           O  
ATOM    347  CB  ILE A 740       3.341  16.221  25.392  1.00 47.82           C  
ATOM    348  CG1 ILE A 740       4.752  16.617  25.740  1.00 46.31           C  
ATOM    349  CG2 ILE A 740       2.377  17.066  26.160  1.00 47.96           C  
ATOM    350  CD1 ILE A 740       5.568  16.790  24.570  1.00 47.21           C  
ATOM    351  N   PRO A 741       1.114  14.236  26.938  1.00 45.06           N  
ATOM    352  CA  PRO A 741      -0.325  14.045  27.169  1.00 44.38           C  
ATOM    353  C   PRO A 741      -1.058  15.375  27.173  1.00 42.67           C  
ATOM    354  O   PRO A 741      -0.647  16.337  27.851  1.00 42.68           O  
ATOM    355  CB  PRO A 741      -0.383  13.400  28.569  1.00 44.39           C  
ATOM    356  CG  PRO A 741       0.881  13.770  29.211  1.00 44.36           C  
ATOM    357  CD  PRO A 741       1.905  13.776  28.090  1.00 45.07           C  
ATOM    358  N   VAL A 742      -2.111  15.447  26.393  1.00 39.77           N  
ATOM    359  CA  VAL A 742      -2.658  16.720  26.170  1.00 38.21           C  
ATOM    360  C   VAL A 742      -4.115  16.549  26.037  1.00 38.54           C  
ATOM    361  O   VAL A 742      -4.617  15.447  25.863  1.00 37.76           O  
ATOM    362  CB  VAL A 742      -2.138  17.327  24.852  1.00 37.86           C  
ATOM    363  CG1 VAL A 742      -0.702  17.689  24.967  1.00 36.60           C  
ATOM    364  CG2 VAL A 742      -2.328  16.378  23.714  1.00 34.71           C  
ATOM    365  N   ALA A 743      -4.786  17.681  26.069  1.00 38.58           N  
ATOM    366  CA  ALA A 743      -6.175  17.737  25.781  1.00 38.96           C  
ATOM    367  C   ALA A 743      -6.336  18.557  24.514  1.00 40.10           C  
ATOM    368  O   ALA A 743      -5.899  19.694  24.440  1.00 40.72           O  
ATOM    369  CB  ALA A 743      -6.849  18.382  26.869  1.00 38.15           C  
ATOM    370  N   ILE A 744      -6.964  17.971  23.511  1.00 41.40           N  
ATOM    371  CA  ILE A 744      -7.156  18.641  22.267  1.00 42.36           C  
ATOM    372  C   ILE A 744      -8.567  19.070  22.265  1.00 44.06           C  
ATOM    373  O   ILE A 744      -9.422  18.254  22.436  1.00 46.30           O  
ATOM    374  CB  ILE A 744      -6.948  17.666  21.119  1.00 41.90           C  
ATOM    375  CG1 ILE A 744      -5.495  17.187  21.141  1.00 41.73           C  
ATOM    376  CG2 ILE A 744      -7.316  18.317  19.788  1.00 38.49           C  
ATOM    377  CD1 ILE A 744      -5.306  15.816  21.720  1.00 41.37           C  
ATOM    378  N   LYS A 745      -8.830  20.331  22.022  1.00 46.41           N  
ATOM    379  CA  LYS A 745     -10.177  20.807  21.932  1.00 48.43           C  
ATOM    380  C   LYS A 745     -10.430  21.120  20.503  1.00 50.51           C  
ATOM    381  O   LYS A 745      -9.840  22.010  19.967  1.00 50.60           O  
ATOM    382  CB  LYS A 745     -10.286  22.078  22.720  1.00 48.73           C  
ATOM    383  CG  LYS A 745     -11.604  22.711  22.689  1.00 48.92           C  
ATOM    384  CD  LYS A 745     -11.883  23.323  23.989  1.00 51.83           C  
ATOM    385  CE  LYS A 745     -12.007  24.781  23.868  1.00 55.03           C  
ATOM    386  NZ  LYS A 745     -12.120  25.405  25.190  1.00 56.16           N1+
ATOM    387  N   GLU A 746     -11.339  20.387  19.896  1.00 53.04           N  
ATOM    388  CA  GLU A 746     -11.688  20.556  18.511  1.00 55.97           C  
ATOM    389  C   GLU A 746     -12.966  21.290  18.550  1.00 57.42           C  
ATOM    390  O   GLU A 746     -13.858  20.899  19.254  1.00 57.06           O  
ATOM    391  CB  GLU A 746     -11.922  19.214  17.855  1.00 57.08           C  
ATOM    392  CG  GLU A 746     -11.748  19.189  16.346  1.00 61.45           C  
ATOM    393  CD  GLU A 746     -12.245  17.907  15.718  1.00 64.09           C  
ATOM    394  OE1 GLU A 746     -11.809  17.557  14.617  1.00 65.83           O  
ATOM    395  OE2 GLU A 746     -13.087  17.244  16.328  1.00 65.77           O  
ATOM    396  N   LEU A 747     -13.051  22.367  17.797  1.00 60.50           N  
ATOM    397  CA  LEU A 747     -14.191  23.238  17.838  1.00 63.24           C  
ATOM    398  C   LEU A 747     -15.047  23.113  16.627  1.00 66.02           C  
ATOM    399  O   LEU A 747     -14.571  22.956  15.545  1.00 65.73           O  
ATOM    400  CB  LEU A 747     -13.735  24.667  17.968  1.00 63.09           C  
ATOM    401  CG  LEU A 747     -13.229  25.023  19.345  1.00 63.86           C  
ATOM    402  CD1 LEU A 747     -11.872  25.589  19.247  1.00 64.90           C  
ATOM    403  CD2 LEU A 747     -14.150  26.000  19.973  1.00 64.83           C  
ATOM    404  N   ARG A 748     -16.339  23.237  16.842  1.00 70.24           N  
ATOM    405  CA  ARG A 748     -17.329  23.124  15.807  1.00 74.27           C  
ATOM    406  C   ARG A 748     -17.179  24.228  14.801  1.00 75.00           C  
ATOM    407  O   ARG A 748     -16.789  25.324  15.110  1.00 74.07           O  
ATOM    408  CB  ARG A 748     -18.720  23.152  16.415  1.00 75.07           C  
ATOM    409  CG  ARG A 748     -19.774  22.461  15.579  1.00 77.07           C  
ATOM    410  N   GLU A 749     -17.505  23.913  13.573  1.00 76.87           N  
ATOM    411  CA  GLU A 749     -17.215  24.766  12.458  1.00 79.23           C  
ATOM    412  C   GLU A 749     -17.650  26.152  12.759  1.00 79.70           C  
ATOM    413  O   GLU A 749     -18.646  26.355  13.407  1.00 80.51           O  
ATOM    414  CB  GLU A 749     -18.043  24.278  11.293  1.00 80.49           C  
ATOM    415  CG  GLU A 749     -17.537  24.714   9.985  1.00 83.19           C  
ATOM    416  CD  GLU A 749     -16.285  24.010   9.617  1.00 85.21           C  
ATOM    417  OE1 GLU A 749     -15.227  24.479  10.039  1.00 86.21           O  
ATOM    418  OE2 GLU A 749     -16.354  22.986   8.918  1.00 85.22           O  
ATOM    419  N   ALA A 750     -16.860  27.120  12.328  1.00 79.62           N  
ATOM    420  CA  ALA A 750     -17.209  28.522  12.555  1.00 79.95           C  
ATOM    421  C   ALA A 750     -18.233  28.964  11.514  1.00 80.47           C  
ATOM    422  O   ALA A 750     -17.980  28.925  10.298  1.00 79.84           O  
ATOM    423  CB  ALA A 750     -15.996  29.397  12.528  1.00 79.57           C  
ATOM    424  N   THR A 751     -19.400  29.343  12.036  1.00 81.17           N  
ATOM    425  CA  THR A 751     -20.587  29.812  11.286  1.00 81.14           C  
ATOM    426  C   THR A 751     -20.408  31.207  10.700  1.00 80.17           C  
ATOM    427  O   THR A 751     -20.890  31.515   9.605  1.00 79.83           O  
ATOM    428  CB  THR A 751     -21.792  29.923  12.247  1.00 81.63           C  
ATOM    429  OG1 THR A 751     -21.977  28.671  12.913  1.00 83.41           O  
ATOM    430  CG2 THR A 751     -23.063  30.303  11.507  1.00 83.08           C  
ATOM    431  N   SER A 752     -19.734  32.053  11.467  1.00 78.81           N  
ATOM    432  CA  SER A 752     -19.453  33.397  11.051  1.00 77.58           C  
ATOM    433  C   SER A 752     -17.976  33.644  11.273  1.00 77.01           C  
ATOM    434  O   SER A 752     -17.347  32.983  12.099  1.00 76.90           O  
ATOM    435  CB  SER A 752     -20.229  34.364  11.917  1.00 77.43           C  
ATOM    436  OG  SER A 752     -19.555  34.482  13.150  1.00 78.07           O  
ATOM    437  N   PRO A 753     -17.418  34.592  10.522  1.00 76.51           N  
ATOM    438  CA  PRO A 753     -16.117  35.169  10.787  1.00 76.12           C  
ATOM    439  C   PRO A 753     -15.999  35.581  12.233  1.00 75.42           C  
ATOM    440  O   PRO A 753     -14.961  35.350  12.849  1.00 75.53           O  
ATOM    441  CB  PRO A 753     -16.108  36.429   9.910  1.00 76.38           C  
ATOM    442  CG  PRO A 753     -17.234  36.238   8.896  1.00 76.67           C  
ATOM    443  CD  PRO A 753     -17.844  34.878   9.148  1.00 76.45           C  
ATOM    444  N   LYS A 754     -17.049  36.186  12.780  1.00 74.70           N  
ATOM    445  CA  LYS A 754     -16.977  36.657  14.162  1.00 74.70           C  
ATOM    446  C   LYS A 754     -16.712  35.493  15.111  1.00 73.57           C  
ATOM    447  O   LYS A 754     -15.771  35.521  15.924  1.00 73.78           O  
ATOM    448  CB  LYS A 754     -18.260  37.391  14.587  1.00 75.20           C  
ATOM    449  CG  LYS A 754     -18.201  38.018  16.015  1.00 77.09           C  
ATOM    450  CD  LYS A 754     -17.816  39.550  15.941  1.00 80.33           C  
ATOM    451  CE  LYS A 754     -18.114  40.281  17.275  1.00 81.19           C  
ATOM    452  NZ  LYS A 754     -17.803  41.765  17.187  1.00 80.89           N1+
ATOM    453  N   ALA A 755     -17.546  34.469  15.002  1.00 72.05           N  
ATOM    454  CA  ALA A 755     -17.348  33.299  15.833  1.00 71.26           C  
ATOM    455  C   ALA A 755     -15.884  32.872  15.731  1.00 70.81           C  
ATOM    456  O   ALA A 755     -15.214  32.697  16.739  1.00 70.93           O  
ATOM    457  CB  ALA A 755     -18.261  32.190  15.373  1.00 71.36           C  
ATOM    458  N   ASN A 756     -15.397  32.755  14.499  1.00 70.06           N  
ATOM    459  CA  ASN A 756     -14.033  32.364  14.209  1.00 69.42           C  
ATOM    460  C   ASN A 756     -13.037  33.340  14.784  1.00 69.73           C  
ATOM    461  O   ASN A 756     -12.025  32.928  15.342  1.00 69.72           O  
ATOM    462  CB  ASN A 756     -13.819  32.284  12.703  1.00 69.10           C  
ATOM    463  CG  ASN A 756     -13.191  31.005  12.293  1.00 68.19           C  
ATOM    464  OD1 ASN A 756     -13.640  30.370  11.358  1.00 68.46           O  
ATOM    465  ND2 ASN A 756     -12.171  30.589  13.011  1.00 67.00           N  
ATOM    466  N   LYS A 757     -13.306  34.637  14.641  1.00 70.09           N  
ATOM    467  CA  LYS A 757     -12.386  35.626  15.178  1.00 70.27           C  
ATOM    468  C   LYS A 757     -12.205  35.425  16.695  1.00 70.23           C  
ATOM    469  O   LYS A 757     -11.081  35.466  17.203  1.00 71.09           O  
ATOM    470  CB  LYS A 757     -12.841  37.049  14.875  1.00 71.05           C  
ATOM    471  CG  LYS A 757     -12.474  37.973  16.040  1.00 73.81           C  
ATOM    472  CD  LYS A 757     -11.877  39.306  15.587  1.00 75.56           C  
ATOM    473  CE  LYS A 757     -11.360  40.080  16.824  1.00 75.92           C  
ATOM    474  NZ  LYS A 757     -11.083  41.494  16.456  1.00 75.59           N1+
ATOM    475  N   GLU A 758     -13.307  35.176  17.411  1.00 69.82           N  
ATOM    476  CA  GLU A 758     -13.223  34.973  18.857  1.00 70.20           C  
ATOM    477  C   GLU A 758     -12.440  33.720  19.230  1.00 69.93           C  
ATOM    478  O   GLU A 758     -11.954  33.599  20.356  1.00 71.33           O  
ATOM    479  CB  GLU A 758     -14.609  35.030  19.549  1.00 70.93           C  
ATOM    480  CG  GLU A 758     -15.603  33.935  19.208  1.00 73.17           C  
ATOM    481  N   ILE A 759     -12.305  32.786  18.282  1.00 68.73           N  
ATOM    482  CA  ILE A 759     -11.584  31.562  18.578  1.00 66.73           C  
ATOM    483  C   ILE A 759     -10.120  31.907  18.621  1.00 65.38           C  
ATOM    484  O   ILE A 759      -9.363  31.369  19.425  1.00 65.59           O  
ATOM    485  CB  ILE A 759     -11.803  30.444  17.539  1.00 66.74           C  
ATOM    486  CG1 ILE A 759     -13.279  30.307  17.125  1.00 66.72           C  
ATOM    487  CG2 ILE A 759     -11.303  29.123  18.093  1.00 66.11           C  
ATOM    488  CD1 ILE A 759     -14.234  29.944  18.248  1.00 66.65           C  
ATOM    489  N   LEU A 760      -9.723  32.827  17.759  1.00 64.19           N  
ATOM    490  CA  LEU A 760      -8.348  33.281  17.753  1.00 64.29           C  
ATOM    491  C   LEU A 760      -8.000  34.142  18.951  1.00 64.41           C  
ATOM    492  O   LEU A 760      -6.816  34.269  19.315  1.00 65.28           O  
ATOM    493  CB  LEU A 760      -8.052  34.041  16.486  1.00 63.76           C  
ATOM    494  CG  LEU A 760      -7.984  33.126  15.267  1.00 63.62           C  
ATOM    495  CD1 LEU A 760      -7.792  33.964  14.026  1.00 64.48           C  
ATOM    496  CD2 LEU A 760      -6.850  32.132  15.405  1.00 63.15           C  
ATOM    497  N   ASP A 761      -9.034  34.748  19.547  1.00 63.96           N  
ATOM    498  CA  ASP A 761      -8.855  35.546  20.744  1.00 63.34           C  
ATOM    499  C   ASP A 761      -8.574  34.662  21.921  1.00 62.64           C  
ATOM    500  O   ASP A 761      -7.637  34.893  22.682  1.00 62.58           O  
ATOM    501  CB  ASP A 761     -10.077  36.406  21.005  1.00 64.99           C  
ATOM    502  CG  ASP A 761     -10.280  37.436  19.931  1.00 66.72           C  
ATOM    503  OD1 ASP A 761      -9.359  37.634  19.099  1.00 67.10           O  
ATOM    504  OD2 ASP A 761     -11.365  38.042  19.912  1.00 68.02           O  
ATOM    505  N   GLU A 762      -9.383  33.631  22.067  1.00 62.68           N  
ATOM    506  CA  GLU A 762      -9.147  32.691  23.128  1.00 62.63           C  
ATOM    507  C   GLU A 762      -7.694  32.222  23.076  1.00 61.95           C  
ATOM    508  O   GLU A 762      -6.954  32.326  24.055  1.00 61.95           O  
ATOM    509  CB  GLU A 762     -10.095  31.515  22.967  1.00 62.80           C  
ATOM    510  CG  GLU A 762      -9.812  30.338  23.883  1.00 65.39           C  
ATOM    511  CD  GLU A 762     -11.024  29.417  24.043  1.00 67.98           C  
ATOM    512  OE1 GLU A 762     -10.884  28.331  24.661  1.00 68.45           O  
ATOM    513  OE2 GLU A 762     -12.125  29.771  23.562  1.00 68.17           O  
ATOM    514  N   ALA A 763      -7.268  31.752  21.940  1.00 60.98           N  
ATOM    515  CA  ALA A 763      -5.947  31.247  21.866  1.00 60.11           C  
ATOM    516  C   ALA A 763      -5.015  32.357  22.171  1.00 60.08           C  
ATOM    517  O   ALA A 763      -3.986  32.164  22.763  1.00 59.65           O  
ATOM    518  CB  ALA A 763      -5.699  30.723  20.543  1.00 60.13           C  
ATOM    519  N   TYR A 764      -5.336  33.543  21.734  1.00 60.79           N  
ATOM    520  CA  TYR A 764      -4.397  34.587  21.984  1.00 61.56           C  
ATOM    521  C   TYR A 764      -4.196  34.809  23.449  1.00 60.85           C  
ATOM    522  O   TYR A 764      -3.103  34.956  23.893  1.00 61.55           O  
ATOM    523  CB  TYR A 764      -4.866  35.874  21.354  1.00 62.86           C  
ATOM    524  CG  TYR A 764      -4.152  37.064  21.893  1.00 64.55           C  
ATOM    525  CD1 TYR A 764      -2.955  37.461  21.373  1.00 67.07           C  
ATOM    526  CD2 TYR A 764      -4.682  37.796  22.922  1.00 65.34           C  
ATOM    527  CE1 TYR A 764      -2.315  38.537  21.867  1.00 69.17           C  
ATOM    528  CE2 TYR A 764      -4.046  38.870  23.420  1.00 68.77           C  
ATOM    529  CZ  TYR A 764      -2.862  39.238  22.902  1.00 70.90           C  
ATOM    530  OH  TYR A 764      -2.236  40.339  23.423  1.00 73.21           O  
ATOM    531  N   VAL A 765      -5.236  34.861  24.236  1.00 59.36           N  
ATOM    532  CA  VAL A 765      -4.968  35.126  25.616  1.00 57.93           C  
ATOM    533  C   VAL A 765      -4.242  33.990  26.238  1.00 58.02           C  
ATOM    534  O   VAL A 765      -3.298  34.173  26.947  1.00 58.58           O  
ATOM    535  CB  VAL A 765      -6.213  35.311  26.364  1.00 57.89           C  
ATOM    536  CG1 VAL A 765      -7.068  36.271  25.656  1.00 57.63           C  
ATOM    537  CG2 VAL A 765      -6.871  34.024  26.483  1.00 56.85           C  
ATOM    538  N   MET A 766      -4.687  32.797  25.929  1.00 57.67           N  
ATOM    539  CA  MET A 766      -4.193  31.588  26.542  1.00 57.76           C  
ATOM    540  C   MET A 766      -2.729  31.280  26.306  1.00 57.10           C  
ATOM    541  O   MET A 766      -2.089  30.674  27.119  1.00 56.66           O  
ATOM    542  CB  MET A 766      -5.053  30.422  26.117  1.00 59.45           C  
ATOM    543  CG  MET A 766      -4.715  29.154  26.804  1.00 63.84           C  
ATOM    544  SD  MET A 766      -6.123  28.095  26.904  1.00 69.24           S  
ATOM    545  CE  MET A 766      -7.029  28.769  25.552  1.00 68.11           C  
ATOM    546  N   ALA A 767      -2.236  31.580  25.130  1.00 56.84           N  
ATOM    547  CA  ALA A 767      -0.842  31.423  24.813  1.00 56.32           C  
ATOM    548  C   ALA A 767      -0.022  32.461  25.513  1.00 56.63           C  
ATOM    549  O   ALA A 767       1.147  32.295  25.744  1.00 56.40           O  
ATOM    550  CB  ALA A 767      -0.663  31.533  23.386  1.00 56.60           C  
ATOM    551  N   SER A 768      -0.645  33.588  25.764  1.00 56.74           N  
ATOM    552  CA  SER A 768       0.028  34.726  26.313  1.00 56.82           C  
ATOM    553  C   SER A 768       0.010  34.741  27.796  1.00 56.71           C  
ATOM    554  O   SER A 768       0.609  35.594  28.402  1.00 57.14           O  
ATOM    555  CB  SER A 768      -0.656  35.977  25.826  1.00 56.95           C  
ATOM    556  OG  SER A 768      -1.916  36.084  26.431  1.00 60.07           O  
ATOM    557  N   VAL A 769      -0.683  33.806  28.406  1.00 56.29           N  
ATOM    558  CA  VAL A 769      -0.760  33.834  29.841  1.00 55.68           C  
ATOM    559  C   VAL A 769       0.038  32.766  30.461  1.00 56.15           C  
ATOM    560  O   VAL A 769      -0.204  31.607  30.261  1.00 56.35           O  
ATOM    561  CB  VAL A 769      -2.148  33.642  30.332  1.00 55.24           C  
ATOM    562  CG1 VAL A 769      -3.106  34.312  29.430  1.00 53.96           C  
ATOM    563  CG2 VAL A 769      -2.411  32.221  30.444  1.00 54.00           C  
ATOM    564  N   ASP A 770       0.974  33.201  31.278  1.00 57.14           N  
ATOM    565  CA  ASP A 770       1.837  32.318  32.001  1.00 58.60           C  
ATOM    566  C   ASP A 770       1.707  32.564  33.486  1.00 57.55           C  
ATOM    567  O   ASP A 770       2.003  33.625  33.960  1.00 58.74           O  
ATOM    568  CB  ASP A 770       3.247  32.607  31.547  1.00 60.91           C  
ATOM    569  CG  ASP A 770       4.270  31.951  32.380  1.00 64.43           C  
ATOM    570  OD1 ASP A 770       3.920  31.084  33.175  1.00 64.55           O  
ATOM    571  OD2 ASP A 770       5.442  32.309  32.235  1.00 66.35           O  
ATOM    572  N   ASN A 771       1.269  31.557  34.214  1.00 55.95           N  
ATOM    573  CA  ASN A 771       1.185  31.603  35.639  1.00 54.62           C  
ATOM    574  C   ASN A 771       1.007  30.176  35.988  1.00 53.98           C  
ATOM    575  O   ASN A 771       0.479  29.429  35.215  1.00 54.17           O  
ATOM    576  CB  ASN A 771      -0.019  32.401  36.060  1.00 54.42           C  
ATOM    577  CG  ASN A 771      -0.226  32.393  37.512  1.00 53.93           C  
ATOM    578  OD1 ASN A 771       0.207  33.273  38.192  1.00 55.57           O  
ATOM    579  ND2 ASN A 771      -0.915  31.409  37.999  1.00 52.01           N  
ATOM    580  N   PRO A 772       1.418  29.796  37.166  1.00 53.24           N  
ATOM    581  CA  PRO A 772       1.351  28.417  37.591  1.00 53.07           C  
ATOM    582  C   PRO A 772      -0.049  27.935  37.687  1.00 53.35           C  
ATOM    583  O   PRO A 772      -0.300  26.769  37.623  1.00 53.46           O  
ATOM    584  CB  PRO A 772       1.925  28.483  38.971  1.00 52.86           C  
ATOM    585  CG  PRO A 772       2.744  29.631  38.973  1.00 53.19           C  
ATOM    586  CD  PRO A 772       2.134  30.618  38.132  1.00 52.69           C  
ATOM    587  N   HIS A 773      -0.954  28.853  37.902  1.00 53.63           N  
ATOM    588  CA  HIS A 773      -2.294  28.496  38.239  1.00 54.19           C  
ATOM    589  C   HIS A 773      -3.334  28.789  37.214  1.00 55.34           C  
ATOM    590  O   HIS A 773      -4.495  28.828  37.516  1.00 54.90           O  
ATOM    591  CB  HIS A 773      -2.641  29.073  39.578  1.00 53.86           C  
ATOM    592  CG  HIS A 773      -1.806  28.519  40.680  1.00 53.47           C  
ATOM    593  ND1 HIS A 773      -1.940  27.231  41.130  1.00 53.58           N  
ATOM    594  CD2 HIS A 773      -0.808  29.064  41.398  1.00 52.32           C  
ATOM    595  CE1 HIS A 773      -1.068  27.008  42.089  1.00 53.17           C  
ATOM    596  NE2 HIS A 773      -0.367  28.105  42.267  1.00 53.07           N  
ATOM    597  N   VAL A 774      -2.895  29.009  35.993  1.00 56.35           N  
ATOM    598  CA  VAL A 774      -3.788  29.174  34.879  1.00 56.55           C  
ATOM    599  C   VAL A 774      -3.292  28.315  33.767  1.00 57.32           C  
ATOM    600  O   VAL A 774      -2.122  28.177  33.588  1.00 58.23           O  
ATOM    601  CB  VAL A 774      -3.797  30.567  34.369  1.00 56.12           C  
ATOM    602  CG1 VAL A 774      -4.724  30.648  33.254  1.00 55.75           C  
ATOM    603  CG2 VAL A 774      -4.224  31.485  35.418  1.00 56.34           C  
ATOM    604  N   CYS A 775      -4.188  27.737  33.005  1.00 57.60           N  
ATOM    605  CA  CYS A 775      -3.786  26.871  31.926  1.00 59.02           C  
ATOM    606  C   CYS A 775      -3.162  27.585  30.778  1.00 59.33           C  
ATOM    607  O   CYS A 775      -3.477  28.710  30.488  1.00 59.59           O  
ATOM    608  CB  CYS A 775      -4.970  26.095  31.425  1.00 59.34           C  
ATOM    609  SG  CYS A 775      -5.568  25.005  32.725  1.00 65.75           S  
ATOM    610  N   ARG A 776      -2.279  26.885  30.099  1.00 60.09           N  
ATOM    611  CA  ARG A 776      -1.598  27.452  28.980  1.00 59.37           C  
ATOM    612  C   ARG A 776      -1.876  26.668  27.753  1.00 56.00           C  
ATOM    613  O   ARG A 776      -1.990  25.480  27.805  1.00 56.20           O  
ATOM    614  CB  ARG A 776      -0.117  27.468  29.232  1.00 63.07           C  
ATOM    615  CG  ARG A 776       0.547  28.537  28.459  1.00 68.16           C  
ATOM    616  CD  ARG A 776       1.835  28.919  29.071  1.00 75.19           C  
ATOM    617  NE  ARG A 776       2.379  30.093  28.414  1.00 79.80           N  
ATOM    618  CZ  ARG A 776       3.664  30.411  28.400  1.00 82.31           C  
ATOM    619  NH1 ARG A 776       4.077  31.506  27.771  1.00 83.26           N  
ATOM    620  NH2 ARG A 776       4.532  29.631  29.010  1.00 83.19           N  
ATOM    621  N   LEU A 777      -2.030  27.361  26.648  1.00 51.57           N  
ATOM    622  CA  LEU A 777      -2.196  26.730  25.376  1.00 48.25           C  
ATOM    623  C   LEU A 777      -0.860  26.203  25.012  1.00 47.22           C  
ATOM    624  O   LEU A 777       0.111  26.905  25.106  1.00 47.43           O  
ATOM    625  CB  LEU A 777      -2.584  27.759  24.341  1.00 47.33           C  
ATOM    626  CG  LEU A 777      -3.163  27.264  23.053  1.00 44.71           C  
ATOM    627  CD1 LEU A 777      -4.361  26.501  23.334  1.00 44.86           C  
ATOM    628  CD2 LEU A 777      -3.512  28.416  22.285  1.00 43.17           C  
ATOM    629  N   LEU A 778      -0.806  24.972  24.566  1.00 45.26           N  
ATOM    630  CA  LEU A 778       0.455  24.398  24.125  1.00 44.26           C  
ATOM    631  C   LEU A 778       0.680  24.785  22.706  1.00 43.79           C  
ATOM    632  O   LEU A 778       1.764  25.185  22.327  1.00 42.94           O  
ATOM    633  CB  LEU A 778       0.419  22.888  24.243  1.00 44.12           C  
ATOM    634  CG  LEU A 778       1.026  22.227  25.485  1.00 43.82           C  
ATOM    635  CD1 LEU A 778       1.008  23.062  26.778  1.00 44.69           C  
ATOM    636  CD2 LEU A 778       0.319  20.944  25.693  1.00 41.70           C  
ATOM    637  N   GLY A 779      -0.377  24.690  21.917  1.00 43.80           N  
ATOM    638  CA  GLY A 779      -0.301  25.056  20.503  1.00 43.93           C  
ATOM    639  C   GLY A 779      -1.681  25.057  19.905  1.00 43.53           C  
ATOM    640  O   GLY A 779      -2.608  24.540  20.513  1.00 44.76           O  
ATOM    641  N   ILE A 780      -1.827  25.626  18.719  1.00 42.89           N  
ATOM    642  CA  ILE A 780      -3.112  25.629  18.020  1.00 42.42           C  
ATOM    643  C   ILE A 780      -2.906  24.934  16.702  1.00 41.62           C  
ATOM    644  O   ILE A 780      -1.790  24.839  16.234  1.00 40.64           O  
ATOM    645  CB  ILE A 780      -3.640  27.050  17.752  1.00 43.04           C  
ATOM    646  CG1 ILE A 780      -5.050  26.977  17.179  1.00 44.34           C  
ATOM    647  CG2 ILE A 780      -2.759  27.787  16.739  1.00 43.72           C  
ATOM    648  CD1 ILE A 780      -5.621  28.320  16.729  1.00 42.60           C  
ATOM    649  N   CYS A 781      -3.975  24.388  16.151  1.00 41.56           N  
ATOM    650  CA  CYS A 781      -3.962  23.761  14.847  1.00 42.85           C  
ATOM    651  C   CYS A 781      -5.065  24.320  13.998  1.00 44.66           C  
ATOM    652  O   CYS A 781      -6.203  24.232  14.347  1.00 46.55           O  
ATOM    653  CB  CYS A 781      -4.203  22.289  15.003  1.00 41.99           C  
ATOM    654  SG  CYS A 781      -3.751  21.314  13.556  1.00 42.51           S  
ATOM    655  N   LEU A 782      -4.725  24.877  12.861  1.00 45.48           N  
ATOM    656  CA  LEU A 782      -5.705  25.504  12.025  1.00 46.33           C  
ATOM    657  C   LEU A 782      -6.386  24.696  10.968  1.00 47.24           C  
ATOM    658  O   LEU A 782      -6.381  25.078   9.848  1.00 46.84           O  
ATOM    659  CB  LEU A 782      -5.053  26.671  11.338  1.00 47.38           C  
ATOM    660  CG  LEU A 782      -4.498  27.718  12.268  1.00 47.42           C  
ATOM    661  CD1 LEU A 782      -4.028  28.858  11.476  1.00 48.29           C  
ATOM    662  CD2 LEU A 782      -5.592  28.147  13.143  1.00 48.30           C  
ATOM    663  N   THR A 783      -7.031  23.618  11.330  1.00 48.84           N  
ATOM    664  CA  THR A 783      -7.895  22.899  10.426  1.00 50.20           C  
ATOM    665  C   THR A 783      -9.224  23.646  10.280  1.00 51.58           C  
ATOM    666  O   THR A 783      -9.546  24.529  11.083  1.00 52.05           O  
ATOM    667  CB  THR A 783      -8.103  21.509  10.944  1.00 50.36           C  
ATOM    668  OG1 THR A 783      -7.917  21.525  12.359  1.00 49.68           O  
ATOM    669  CG2 THR A 783      -7.049  20.624  10.378  1.00 51.13           C  
ATOM    670  N   SER A 784     -10.076  23.224   9.379  1.00 52.67           N  
ATOM    671  CA  SER A 784     -11.257  24.000   9.138  1.00 54.06           C  
ATOM    672  C   SER A 784     -11.931  24.160  10.460  1.00 54.90           C  
ATOM    673  O   SER A 784     -12.561  25.171  10.714  1.00 55.84           O  
ATOM    674  CB  SER A 784     -12.180  23.294   8.165  1.00 54.52           C  
ATOM    675  OG  SER A 784     -12.357  21.943   8.506  1.00 56.83           O  
ATOM    676  N   THR A 785     -11.834  23.141  11.293  1.00 54.81           N  
ATOM    677  CA  THR A 785     -12.283  23.222  12.657  1.00 54.15           C  
ATOM    678  C   THR A 785     -11.025  23.249  13.451  1.00 54.09           C  
ATOM    679  O   THR A 785     -10.334  22.275  13.534  1.00 54.14           O  
ATOM    680  CB  THR A 785     -12.966  21.971  13.051  1.00 53.65           C  
ATOM    681  OG1 THR A 785     -12.100  20.878  12.777  1.00 52.31           O  
ATOM    682  CG2 THR A 785     -14.179  21.817  12.266  1.00 53.01           C  
ATOM    683  N   VAL A 786     -10.769  24.358  14.093  1.00 53.84           N  
ATOM    684  CA  VAL A 786      -9.536  24.575  14.783  1.00 52.26           C  
ATOM    685  C   VAL A 786      -9.455  23.672  15.952  1.00 50.50           C  
ATOM    686  O   VAL A 786     -10.438  23.185  16.410  1.00 51.29           O  
ATOM    687  CB  VAL A 786      -9.489  25.979  15.275  1.00 52.77           C  
ATOM    688  CG1 VAL A 786      -8.240  26.606  14.877  1.00 52.34           C  
ATOM    689  CG2 VAL A 786     -10.608  26.736  14.673  1.00 51.88           C  
ATOM    690  N   GLN A 787      -8.251  23.398  16.395  1.00 47.02           N  
ATOM    691  CA  GLN A 787      -8.057  22.610  17.566  1.00 43.86           C  
ATOM    692  C   GLN A 787      -7.069  23.347  18.416  1.00 42.71           C  
ATOM    693  O   GLN A 787      -6.128  23.893  17.908  1.00 42.41           O  
ATOM    694  CB  GLN A 787      -7.523  21.256  17.172  1.00 43.58           C  
ATOM    695  CG  GLN A 787      -7.908  20.829  15.796  1.00 46.12           C  
ATOM    696  CD  GLN A 787      -7.888  19.352  15.619  1.00 46.78           C  
ATOM    697  OE1 GLN A 787      -7.456  18.858  14.621  1.00 49.43           O  
ATOM    698  NE2 GLN A 787      -8.373  18.645  16.582  1.00 44.17           N  
ATOM    699  N   LEU A 788      -7.286  23.373  19.715  1.00 40.56           N  
ATOM    700  CA  LEU A 788      -6.351  24.007  20.615  1.00 38.91           C  
ATOM    701  C   LEU A 788      -5.736  22.936  21.431  1.00 37.63           C  
ATOM    702  O   LEU A 788      -6.408  22.112  21.951  1.00 36.79           O  
ATOM    703  CB  LEU A 788      -7.040  24.965  21.545  1.00 38.81           C  
ATOM    704  CG  LEU A 788      -8.172  25.815  21.044  1.00 39.23           C  
ATOM    705  CD1 LEU A 788      -8.785  26.364  22.237  1.00 41.49           C  
ATOM    706  CD2 LEU A 788      -7.679  26.914  20.212  1.00 39.75           C  
ATOM    707  N   ILE A 789      -4.434  22.945  21.546  1.00 35.92           N  
ATOM    708  CA  ILE A 789      -3.800  21.892  22.264  1.00 35.27           C  
ATOM    709  C   ILE A 789      -3.329  22.356  23.586  1.00 36.93           C  
ATOM    710  O   ILE A 789      -2.591  23.300  23.712  1.00 37.62           O  
ATOM    711  CB  ILE A 789      -2.676  21.280  21.488  1.00 33.78           C  
ATOM    712  CG1 ILE A 789      -3.228  20.520  20.311  1.00 33.06           C  
ATOM    713  CG2 ILE A 789      -2.035  20.265  22.283  1.00 31.24           C  
ATOM    714  CD1 ILE A 789      -3.447  21.334  19.141  1.00 33.44           C  
ATOM    715  N   MET A 790      -3.739  21.667  24.621  1.00 38.60           N  
ATOM    716  CA  MET A 790      -3.441  22.087  25.949  1.00 41.15           C  
ATOM    717  C   MET A 790      -2.930  20.959  26.745  1.00 43.26           C  
ATOM    718  O   MET A 790      -3.198  19.834  26.476  1.00 42.33           O  
ATOM    719  CB  MET A 790      -4.695  22.567  26.613  1.00 43.12           C  
ATOM    720  CG  MET A 790      -5.146  23.857  26.131  1.00 44.96           C  
ATOM    721  SD  MET A 790      -6.794  24.003  26.597  1.00 47.52           S  
ATOM    722  CE  MET A 790      -7.505  22.867  25.510  1.00 43.82           C  
ATOM    723  N   GLN A 791      -2.192  21.289  27.769  1.00 46.52           N  
ATOM    724  CA  GLN A 791      -1.629  20.303  28.629  1.00 48.97           C  
ATOM    725  C   GLN A 791      -2.746  19.572  29.272  1.00 49.97           C  
ATOM    726  O   GLN A 791      -3.687  20.177  29.698  1.00 50.67           O  
ATOM    727  CB  GLN A 791      -0.871  21.018  29.705  1.00 48.79           C  
ATOM    728  CG  GLN A 791       0.315  20.304  30.177  1.00 54.54           C  
ATOM    729  CD  GLN A 791       0.493  20.402  31.647  1.00 57.92           C  
ATOM    730  OE1 GLN A 791       0.243  21.421  32.240  1.00 60.16           O  
ATOM    731  NE2 GLN A 791       0.933  19.338  32.243  1.00 60.72           N  
ATOM    732  N   LEU A 792      -2.640  18.265  29.372  1.00 50.35           N  
ATOM    733  CA  LEU A 792      -3.660  17.511  30.056  1.00 50.43           C  
ATOM    734  C   LEU A 792      -3.546  17.733  31.558  1.00 52.60           C  
ATOM    735  O   LEU A 792      -2.451  17.815  32.116  1.00 53.66           O  
ATOM    736  CB  LEU A 792      -3.541  16.033  29.740  1.00 48.57           C  
ATOM    737  CG  LEU A 792      -4.548  15.138  30.476  1.00 47.06           C  
ATOM    738  CD1 LEU A 792      -5.956  15.432  29.997  1.00 48.05           C  
ATOM    739  CD2 LEU A 792      -4.272  13.664  30.290  1.00 46.04           C  
ATOM    740  N   MET A 793      -4.698  17.872  32.196  1.00 53.40           N  
ATOM    741  CA  MET A 793      -4.810  17.874  33.640  1.00 53.15           C  
ATOM    742  C   MET A 793      -5.304  16.492  34.002  1.00 53.71           C  
ATOM    743  O   MET A 793      -6.505  16.230  33.902  1.00 54.13           O  
ATOM    744  CB  MET A 793      -5.825  18.906  34.095  1.00 53.01           C  
ATOM    745  CG  MET A 793      -5.391  20.342  33.869  1.00 53.58           C  
ATOM    746  SD  MET A 793      -3.599  20.523  33.955  1.00 57.27           S  
ATOM    747  CE  MET A 793      -3.408  21.818  35.154  1.00 54.22           C  
ATOM    748  N   PRO A 794      -4.391  15.602  34.425  1.00 53.72           N  
ATOM    749  CA  PRO A 794      -4.652  14.165  34.536  1.00 53.98           C  
ATOM    750  C   PRO A 794      -5.822  13.840  35.410  1.00 55.59           C  
ATOM    751  O   PRO A 794      -6.351  12.736  35.319  1.00 57.27           O  
ATOM    752  CB  PRO A 794      -3.375  13.626  35.197  1.00 51.84           C  
ATOM    753  CG  PRO A 794      -2.374  14.622  34.990  1.00 51.34           C  
ATOM    754  CD  PRO A 794      -3.098  15.934  35.028  1.00 52.19           C  
ATOM    755  N   PHE A 795      -6.255  14.785  36.229  1.00 56.21           N  
ATOM    756  CA  PHE A 795      -7.252  14.447  37.209  1.00 56.45           C  
ATOM    757  C   PHE A 795      -8.639  14.957  36.958  1.00 57.74           C  
ATOM    758  O   PHE A 795      -9.556  14.605  37.701  1.00 58.73           O  
ATOM    759  CB  PHE A 795      -6.806  14.908  38.557  1.00 55.47           C  
ATOM    760  CG  PHE A 795      -5.793  14.024  39.178  1.00 55.79           C  
ATOM    761  CD1 PHE A 795      -6.186  12.823  39.783  1.00 55.62           C  
ATOM    762  CD2 PHE A 795      -4.435  14.401  39.207  1.00 55.34           C  
ATOM    763  CE1 PHE A 795      -5.241  12.004  40.400  1.00 53.77           C  
ATOM    764  CE2 PHE A 795      -3.479  13.577  39.824  1.00 54.00           C  
ATOM    765  CZ  PHE A 795      -3.881  12.383  40.418  1.00 52.14           C  
ATOM    766  N   GLY A 796      -8.816  15.765  35.929  1.00 58.38           N  
ATOM    767  CA  GLY A 796     -10.121  16.326  35.679  1.00 59.13           C  
ATOM    768  C   GLY A 796     -10.319  17.597  36.449  1.00 60.37           C  
ATOM    769  O   GLY A 796      -9.389  18.132  37.046  1.00 60.49           O  
ATOM    770  N   CYS A 797     -11.548  18.075  36.499  1.00 61.13           N  
ATOM    771  CA  CYS A 797     -11.864  19.357  37.119  1.00 61.04           C  
ATOM    772  C   CYS A 797     -12.159  19.237  38.577  1.00 60.05           C  
ATOM    773  O   CYS A 797     -12.971  18.424  38.961  1.00 60.30           O  
ATOM    774  CB  CYS A 797     -13.146  19.758  36.496  1.00 62.27           C  
ATOM    775  SG  CYS A 797     -14.379  18.617  37.075  1.00 68.20           S  
ATOM    776  N   LEU A 798     -11.535  20.076  39.385  1.00 58.53           N  
ATOM    777  CA  LEU A 798     -11.708  20.006  40.814  1.00 56.53           C  
ATOM    778  C   LEU A 798     -13.128  19.646  41.214  1.00 55.20           C  
ATOM    779  O   LEU A 798     -13.337  18.795  42.066  1.00 56.27           O  
ATOM    780  CB  LEU A 798     -11.350  21.345  41.437  1.00 56.94           C  
ATOM    781  CG  LEU A 798     -10.291  21.209  42.521  1.00 58.57           C  
ATOM    782  CD1 LEU A 798     -10.000  22.576  43.082  1.00 58.79           C  
ATOM    783  CD2 LEU A 798     -10.729  20.256  43.631  1.00 60.11           C  
ATOM    784  N   LEU A 799     -14.110  20.283  40.593  1.00 53.20           N  
ATOM    785  CA  LEU A 799     -15.489  19.964  40.910  1.00 52.87           C  
ATOM    786  C   LEU A 799     -15.665  18.471  41.094  1.00 52.87           C  
ATOM    787  O   LEU A 799     -16.344  18.031  42.001  1.00 52.58           O  
ATOM    788  CB  LEU A 799     -16.422  20.458  39.800  1.00 52.76           C  
ATOM    789  CG  LEU A 799     -17.935  20.175  39.868  1.00 51.38           C  
ATOM    790  CD1 LEU A 799     -18.563  20.448  41.236  1.00 49.01           C  
ATOM    791  CD2 LEU A 799     -18.615  21.044  38.817  1.00 50.66           C  
ATOM    792  N   ASP A 800     -15.164  17.728  40.145  1.00 54.04           N  
ATOM    793  CA  ASP A 800     -15.260  16.297  40.159  1.00 53.92           C  
ATOM    794  C   ASP A 800     -14.410  15.672  41.199  1.00 53.04           C  
ATOM    795  O   ASP A 800     -14.776  14.700  41.795  1.00 54.42           O  
ATOM    796  CB  ASP A 800     -14.940  15.743  38.801  1.00 55.05           C  
ATOM    797  CG  ASP A 800     -16.106  15.793  37.887  1.00 56.93           C  
ATOM    798  OD1 ASP A 800     -15.906  15.795  36.680  1.00 58.51           O  
ATOM    799  OD2 ASP A 800     -17.231  15.828  38.375  1.00 57.36           O  
ATOM    800  N   TYR A 801     -13.239  16.213  41.391  1.00 51.79           N  
ATOM    801  CA  TYR A 801     -12.325  15.634  42.326  1.00 51.01           C  
ATOM    802  C   TYR A 801     -12.842  15.639  43.735  1.00 52.31           C  
ATOM    803  O   TYR A 801     -12.730  14.666  44.431  1.00 52.69           O  
ATOM    804  CB  TYR A 801     -11.023  16.403  42.266  1.00 50.48           C  
ATOM    805  CG  TYR A 801      -9.873  15.730  42.920  1.00 48.27           C  
ATOM    806  CD1 TYR A 801      -9.241  14.688  42.324  1.00 48.15           C  
ATOM    807  CD2 TYR A 801      -9.420  16.142  44.126  1.00 47.02           C  
ATOM    808  CE1 TYR A 801      -8.195  14.083  42.919  1.00 48.94           C  
ATOM    809  CE2 TYR A 801      -8.387  15.540  44.723  1.00 47.16           C  
ATOM    810  CZ  TYR A 801      -7.772  14.514  44.118  1.00 48.35           C  
ATOM    811  OH  TYR A 801      -6.723  13.903  44.720  1.00 45.54           O  
ATOM    812  N   VAL A 802     -13.422  16.736  44.165  1.00 53.70           N  
ATOM    813  CA  VAL A 802     -13.900  16.829  45.524  1.00 53.50           C  
ATOM    814  C   VAL A 802     -14.993  15.856  45.787  1.00 54.85           C  
ATOM    815  O   VAL A 802     -15.126  15.346  46.862  1.00 56.24           O  
ATOM    816  CB  VAL A 802     -14.328  18.207  45.887  1.00 52.98           C  
ATOM    817  CG1 VAL A 802     -13.159  19.049  45.978  1.00 52.84           C  
ATOM    818  CG2 VAL A 802     -15.244  18.750  44.888  1.00 52.84           C  
ATOM    819  N   ARG A 803     -15.821  15.642  44.808  1.00 55.48           N  
ATOM    820  CA  ARG A 803     -16.866  14.696  44.956  1.00 57.41           C  
ATOM    821  C   ARG A 803     -16.346  13.290  45.132  1.00 59.87           C  
ATOM    822  O   ARG A 803     -16.881  12.514  45.897  1.00 60.10           O  
ATOM    823  CB  ARG A 803     -17.750  14.760  43.740  1.00 57.26           C  
ATOM    824  CG  ARG A 803     -18.392  16.086  43.537  1.00 55.56           C  
ATOM    825  CD  ARG A 803     -19.340  16.062  42.399  1.00 52.22           C  
ATOM    826  NE  ARG A 803     -20.249  17.177  42.468  1.00 52.78           N  
ATOM    827  CZ  ARG A 803     -20.874  17.689  41.432  1.00 56.12           C  
ATOM    828  NH1 ARG A 803     -20.690  17.180  40.243  1.00 59.48           N  
ATOM    829  NH2 ARG A 803     -21.683  18.706  41.581  1.00 55.69           N  
ATOM    830  N   GLU A 804     -15.301  12.932  44.415  1.00 62.64           N  
ATOM    831  CA  GLU A 804     -14.703  11.609  44.558  1.00 65.46           C  
ATOM    832  C   GLU A 804     -13.982  11.283  45.853  1.00 66.35           C  
ATOM    833  O   GLU A 804     -14.023  10.166  46.312  1.00 67.07           O  
ATOM    834  CB  GLU A 804     -13.845  11.244  43.361  1.00 67.58           C  
ATOM    835  CG  GLU A 804     -14.646  10.855  42.149  1.00 72.87           C  
ATOM    836  CD  GLU A 804     -15.240   9.461  42.227  1.00 76.30           C  
ATOM    837  OE1 GLU A 804     -14.479   8.488  42.327  1.00 77.89           O  
ATOM    838  OE2 GLU A 804     -16.476   9.330  42.168  1.00 77.23           O  
ATOM    839  N   HIS A 805     -13.296  12.245  46.432  1.00 68.23           N  
ATOM    840  CA  HIS A 805     -12.569  11.983  47.661  1.00 70.65           C  
ATOM    841  C   HIS A 805     -12.966  12.804  48.849  1.00 71.44           C  
ATOM    842  O   HIS A 805     -12.145  13.094  49.689  1.00 71.78           O  
ATOM    843  CB  HIS A 805     -11.079  12.144  47.484  1.00 72.58           C  
ATOM    844  CG  HIS A 805     -10.592  11.769  46.133  1.00 74.13           C  
ATOM    845  ND1 HIS A 805     -11.254  12.122  44.987  1.00 75.68           N  
ATOM    846  CD2 HIS A 805      -9.509  11.069  45.746  1.00 74.53           C  
ATOM    847  CE1 HIS A 805     -10.592  11.660  43.946  1.00 76.28           C  
ATOM    848  NE2 HIS A 805      -9.531  11.017  44.381  1.00 76.36           N  
ATOM    849  N   LYS A 806     -14.222  13.125  49.009  1.00 71.57           N  
ATOM    850  CA  LYS A 806     -14.494  13.969  50.118  1.00 72.27           C  
ATOM    851  C   LYS A 806     -13.837  13.255  51.252  1.00 73.55           C  
ATOM    852  O   LYS A 806     -13.251  13.864  52.117  1.00 74.01           O  
ATOM    853  CB  LYS A 806     -15.967  13.984  50.414  1.00 70.61           C  
ATOM    854  CG  LYS A 806     -16.825  13.696  49.260  1.00 69.95           C  
ATOM    855  CD  LYS A 806     -18.238  14.028  49.620  1.00 70.63           C  
ATOM    856  CE  LYS A 806     -19.155  13.888  48.447  1.00 72.35           C  
ATOM    857  NZ  LYS A 806     -19.464  15.186  47.802  1.00 72.23           N1+
ATOM    858  N   ASP A 807     -13.896  11.943  51.219  1.00 74.22           N  
ATOM    859  CA  ASP A 807     -13.439  11.141  52.319  1.00 74.20           C  
ATOM    860  C   ASP A 807     -12.009  11.365  52.641  1.00 73.41           C  
ATOM    861  O   ASP A 807     -11.624  11.305  53.780  1.00 73.28           O  
ATOM    862  CB  ASP A 807     -13.711   9.694  52.041  1.00 76.05           C  
ATOM    863  CG  ASP A 807     -15.158   9.433  51.920  1.00 77.75           C  
ATOM    864  OD1 ASP A 807     -15.556   8.329  51.519  1.00 78.39           O  
ATOM    865  OD2 ASP A 807     -15.904  10.363  52.229  1.00 77.60           O  
ATOM    866  N   ASN A 808     -11.179  11.591  51.664  1.00 72.85           N  
ATOM    867  CA  ASN A 808      -9.834  11.909  52.055  1.00 72.64           C  
ATOM    868  C   ASN A 808      -9.476  13.370  51.952  1.00 71.75           C  
ATOM    869  O   ASN A 808      -8.341  13.722  52.153  1.00 72.94           O  
ATOM    870  CB  ASN A 808      -8.836  11.027  51.346  1.00 74.91           C  
ATOM    871  CG  ASN A 808      -9.217   9.596  51.417  1.00 76.36           C  
ATOM    872  OD1 ASN A 808     -10.387   9.270  51.364  1.00 77.91           O  
ATOM    873  ND2 ASN A 808      -8.247   8.732  51.559  1.00 76.49           N  
ATOM    874  N   ILE A 809     -10.428  14.232  51.643  1.00 68.91           N  
ATOM    875  CA  ILE A 809     -10.089  15.634  51.561  1.00 65.92           C  
ATOM    876  C   ILE A 809      -9.996  16.230  52.917  1.00 64.92           C  
ATOM    877  O   ILE A 809     -10.881  16.046  53.706  1.00 64.21           O  
ATOM    878  CB  ILE A 809     -11.083  16.419  50.803  1.00 65.62           C  
ATOM    879  CG1 ILE A 809     -11.468  15.675  49.553  1.00 66.09           C  
ATOM    880  CG2 ILE A 809     -10.462  17.690  50.388  1.00 65.51           C  
ATOM    881  CD1 ILE A 809     -11.260  16.469  48.371  1.00 65.98           C  
ATOM    882  N   GLY A 810      -8.939  17.001  53.132  1.00 63.40           N  
ATOM    883  CA  GLY A 810      -8.512  17.516  54.409  1.00 61.05           C  
ATOM    884  C   GLY A 810      -8.389  19.005  54.410  1.00 59.33           C  
ATOM    885  O   GLY A 810      -8.459  19.597  53.390  1.00 59.14           O  
ATOM    886  N   SER A 811      -8.260  19.634  55.564  1.00 58.95           N  
ATOM    887  CA  SER A 811      -8.391  21.084  55.548  1.00 57.21           C  
ATOM    888  C   SER A 811      -7.275  21.707  54.741  1.00 55.97           C  
ATOM    889  O   SER A 811      -7.512  22.666  54.026  1.00 55.83           O  
ATOM    890  CB  SER A 811      -8.510  21.687  56.971  1.00 56.98           C  
ATOM    891  OG  SER A 811      -7.327  21.535  57.738  1.00 57.23           O  
ATOM    892  N   GLN A 812      -6.074  21.140  54.827  1.00 54.96           N  
ATOM    893  CA  GLN A 812      -4.909  21.847  54.338  1.00 53.46           C  
ATOM    894  C   GLN A 812      -5.098  22.013  52.875  1.00 53.13           C  
ATOM    895  O   GLN A 812      -4.758  23.061  52.299  1.00 52.13           O  
ATOM    896  CB  GLN A 812      -3.639  21.076  54.638  1.00 53.39           C  
ATOM    897  CG  GLN A 812      -2.359  21.735  54.104  1.00 55.39           C  
ATOM    898  CD  GLN A 812      -2.034  23.111  54.714  1.00 56.59           C  
ATOM    899  OE1 GLN A 812      -1.214  23.213  55.632  1.00 56.41           O  
ATOM    900  NE2 GLN A 812      -2.651  24.173  54.179  1.00 57.84           N  
ATOM    901  N   TYR A 813      -5.699  20.979  52.286  1.00 53.23           N  
ATOM    902  CA  TYR A 813      -5.929  20.933  50.857  1.00 53.04           C  
ATOM    903  C   TYR A 813      -6.874  22.025  50.391  1.00 51.19           C  
ATOM    904  O   TYR A 813      -6.501  22.852  49.553  1.00 50.77           O  
ATOM    905  CB  TYR A 813      -6.343  19.529  50.406  1.00 56.25           C  
ATOM    906  CG  TYR A 813      -5.129  18.665  50.100  1.00 60.40           C  
ATOM    907  CD1 TYR A 813      -4.624  18.561  48.783  1.00 61.68           C  
ATOM    908  CD2 TYR A 813      -4.446  17.977  51.121  1.00 60.98           C  
ATOM    909  CE1 TYR A 813      -3.491  17.774  48.491  1.00 63.08           C  
ATOM    910  CE2 TYR A 813      -3.303  17.193  50.831  1.00 62.88           C  
ATOM    911  CZ  TYR A 813      -2.845  17.108  49.523  1.00 63.96           C  
ATOM    912  OH  TYR A 813      -1.751  16.349  49.244  1.00 65.11           O  
ATOM    913  N   LEU A 814      -8.071  22.050  50.966  1.00 48.99           N  
ATOM    914  CA  LEU A 814      -9.099  23.022  50.568  1.00 47.72           C  
ATOM    915  C   LEU A 814      -8.649  24.470  50.618  1.00 48.48           C  
ATOM    916  O   LEU A 814      -8.902  25.245  49.719  1.00 49.27           O  
ATOM    917  CB  LEU A 814     -10.315  22.875  51.447  1.00 46.04           C  
ATOM    918  CG  LEU A 814     -11.080  21.595  51.210  1.00 45.19           C  
ATOM    919  CD1 LEU A 814     -11.932  21.219  52.451  1.00 43.70           C  
ATOM    920  CD2 LEU A 814     -11.904  21.795  49.976  1.00 42.30           C  
ATOM    921  N   LEU A 815      -7.969  24.835  51.684  1.00 49.53           N  
ATOM    922  CA  LEU A 815      -7.416  26.175  51.780  1.00 49.86           C  
ATOM    923  C   LEU A 815      -6.340  26.427  50.739  1.00 50.89           C  
ATOM    924  O   LEU A 815      -6.345  27.473  50.121  1.00 50.80           O  
ATOM    925  CB  LEU A 815      -6.845  26.430  53.158  1.00 48.25           C  
ATOM    926  CG  LEU A 815      -7.887  26.607  54.231  1.00 47.09           C  
ATOM    927  CD1 LEU A 815      -7.170  26.827  55.550  1.00 46.91           C  
ATOM    928  CD2 LEU A 815      -8.695  27.783  53.855  1.00 45.71           C  
ATOM    929  N   ASN A 816      -5.414  25.484  50.543  1.00 51.93           N  
ATOM    930  CA  ASN A 816      -4.415  25.684  49.501  1.00 52.70           C  
ATOM    931  C   ASN A 816      -5.093  25.908  48.151  1.00 52.24           C  
ATOM    932  O   ASN A 816      -4.728  26.828  47.394  1.00 52.45           O  
ATOM    933  CB  ASN A 816      -3.408  24.535  49.427  1.00 54.44           C  
ATOM    934  CG  ASN A 816      -2.516  24.454  50.658  1.00 56.84           C  
ATOM    935  OD1 ASN A 816      -1.846  25.421  51.067  1.00 56.96           O  
ATOM    936  ND2 ASN A 816      -2.501  23.281  51.255  1.00 58.06           N  
ATOM    937  N   TRP A 817      -6.103  25.092  47.867  1.00 50.55           N  
ATOM    938  CA  TRP A 817      -6.807  25.218  46.622  1.00 48.81           C  
ATOM    939  C   TRP A 817      -7.349  26.609  46.448  1.00 47.95           C  
ATOM    940  O   TRP A 817      -7.132  27.231  45.404  1.00 47.88           O  
ATOM    941  CB  TRP A 817      -7.921  24.210  46.541  1.00 48.81           C  
ATOM    942  CG  TRP A 817      -7.391  22.874  46.312  1.00 50.58           C  
ATOM    943  CD1 TRP A 817      -6.152  22.544  45.807  1.00 51.33           C  
ATOM    944  CD2 TRP A 817      -8.063  21.645  46.538  1.00 50.33           C  
ATOM    945  NE1 TRP A 817      -6.022  21.175  45.724  1.00 51.13           N  
ATOM    946  CE2 TRP A 817      -7.185  20.605  46.162  1.00 49.90           C  
ATOM    947  CE3 TRP A 817      -9.315  21.318  47.024  1.00 49.94           C  
ATOM    948  CZ2 TRP A 817      -7.530  19.293  46.257  1.00 49.15           C  
ATOM    949  CZ3 TRP A 817      -9.646  20.024  47.122  1.00 49.10           C  
ATOM    950  CH2 TRP A 817      -8.767  19.022  46.740  1.00 49.81           C  
ATOM    951  N   CYS A 818      -8.025  27.105  47.479  1.00 45.73           N  
ATOM    952  CA  CYS A 818      -8.522  28.466  47.450  1.00 43.51           C  
ATOM    953  C   CYS A 818      -7.420  29.446  47.060  1.00 43.35           C  
ATOM    954  O   CYS A 818      -7.598  30.249  46.149  1.00 42.61           O  
ATOM    955  CB  CYS A 818      -9.088  28.842  48.802  1.00 42.32           C  
ATOM    956  SG  CYS A 818     -10.599  27.966  49.232  1.00 41.02           S  
ATOM    957  N   VAL A 819      -6.282  29.357  47.748  1.00 43.47           N  
ATOM    958  CA  VAL A 819      -5.154  30.245  47.536  1.00 43.53           C  
ATOM    959  C   VAL A 819      -4.677  30.141  46.106  1.00 44.07           C  
ATOM    960  O   VAL A 819      -4.392  31.138  45.446  1.00 42.51           O  
ATOM    961  CB  VAL A 819      -4.007  29.863  48.456  1.00 44.32           C  
ATOM    962  CG1 VAL A 819      -2.723  30.629  48.107  1.00 43.15           C  
ATOM    963  CG2 VAL A 819      -4.410  30.097  49.918  1.00 45.27           C  
ATOM    964  N   GLN A 820      -4.554  28.937  45.608  1.00 45.36           N  
ATOM    965  CA  GLN A 820      -4.144  28.781  44.242  1.00 46.05           C  
ATOM    966  C   GLN A 820      -5.139  29.354  43.270  1.00 45.31           C  
ATOM    967  O   GLN A 820      -4.786  30.108  42.428  1.00 45.84           O  
ATOM    968  CB  GLN A 820      -3.941  27.310  43.971  1.00 47.02           C  
ATOM    969  CG  GLN A 820      -3.178  26.626  45.059  1.00 50.22           C  
ATOM    970  CD  GLN A 820      -2.417  25.429  44.586  1.00 51.73           C  
ATOM    971  OE1 GLN A 820      -2.942  24.586  43.908  1.00 51.71           O  
ATOM    972  NE2 GLN A 820      -1.178  25.341  44.970  1.00 52.48           N  
ATOM    973  N   ILE A 821      -6.405  29.057  43.433  1.00 44.04           N  
ATOM    974  CA  ILE A 821      -7.411  29.649  42.591  1.00 42.62           C  
ATOM    975  C   ILE A 821      -7.379  31.156  42.667  1.00 43.43           C  
ATOM    976  O   ILE A 821      -7.567  31.833  41.668  1.00 43.65           O  
ATOM    977  CB  ILE A 821      -8.772  29.212  42.978  1.00 41.84           C  
ATOM    978  CG1 ILE A 821      -8.828  27.685  42.970  1.00 41.93           C  
ATOM    979  CG2 ILE A 821      -9.761  29.856  42.057  1.00 39.64           C  
ATOM    980  CD1 ILE A 821     -10.202  27.063  43.357  1.00 42.50           C  
ATOM    981  N   ALA A 822      -7.125  31.689  43.845  1.00 44.44           N  
ATOM    982  CA  ALA A 822      -7.100  33.143  43.993  1.00 46.29           C  
ATOM    983  C   ALA A 822      -5.863  33.731  43.328  1.00 47.50           C  
ATOM    984  O   ALA A 822      -5.892  34.844  42.812  1.00 47.06           O  
ATOM    985  CB  ALA A 822      -7.147  33.531  45.462  1.00 45.92           C  
ATOM    986  N   LYS A 823      -4.767  33.011  43.378  1.00 48.90           N  
ATOM    987  CA  LYS A 823      -3.571  33.436  42.715  1.00 48.56           C  
ATOM    988  C   LYS A 823      -3.791  33.420  41.237  1.00 48.45           C  
ATOM    989  O   LYS A 823      -3.402  34.313  40.530  1.00 49.07           O  
ATOM    990  CB  LYS A 823      -2.446  32.512  43.080  1.00 47.89           C  
ATOM    991  CG  LYS A 823      -1.690  32.988  44.247  1.00 48.70           C  
ATOM    992  CD  LYS A 823      -0.809  31.926  44.795  1.00 51.59           C  
ATOM    993  CE  LYS A 823       0.172  32.511  45.749  1.00 53.22           C  
ATOM    994  NZ  LYS A 823       1.133  31.494  46.157  1.00 55.09           N1+
ATOM    995  N   GLY A 824      -4.442  32.390  40.760  1.00 48.06           N  
ATOM    996  CA  GLY A 824      -4.678  32.312  39.337  1.00 49.07           C  
ATOM    997  C   GLY A 824      -5.455  33.549  38.919  1.00 50.00           C  
ATOM    998  O   GLY A 824      -5.014  34.370  38.114  1.00 50.28           O  
ATOM    999  N   MET A 825      -6.633  33.678  39.504  1.00 50.72           N  
ATOM   1000  CA  MET A 825      -7.477  34.815  39.231  1.00 51.04           C  
ATOM   1001  C   MET A 825      -6.764  36.168  39.364  1.00 50.78           C  
ATOM   1002  O   MET A 825      -7.020  37.097  38.608  1.00 51.73           O  
ATOM   1003  CB  MET A 825      -8.660  34.747  40.170  1.00 51.35           C  
ATOM   1004  CG  MET A 825      -9.644  33.706  39.766  1.00 52.37           C  
ATOM   1005  SD  MET A 825     -10.356  34.211  38.200  1.00 54.81           S  
ATOM   1006  CE  MET A 825     -11.357  32.833  37.772  1.00 54.71           C  
ATOM   1007  N   ASN A 826      -5.901  36.307  40.342  1.00 50.05           N  
ATOM   1008  CA  ASN A 826      -5.251  37.575  40.542  1.00 48.57           C  
ATOM   1009  C   ASN A 826      -4.444  37.890  39.349  1.00 47.61           C  
ATOM   1010  O   ASN A 826      -4.403  39.002  38.906  1.00 47.43           O  
ATOM   1011  CB  ASN A 826      -4.357  37.544  41.762  1.00 49.26           C  
ATOM   1012  CG  ASN A 826      -3.848  38.899  42.143  1.00 50.90           C  
ATOM   1013  OD1 ASN A 826      -2.682  39.070  42.413  1.00 52.29           O  
ATOM   1014  ND2 ASN A 826      -4.719  39.865  42.174  1.00 51.42           N  
ATOM   1015  N   TYR A 827      -3.811  36.882  38.803  1.00 47.54           N  
ATOM   1016  CA  TYR A 827      -2.960  37.079  37.668  1.00 46.88           C  
ATOM   1017  C   TYR A 827      -3.757  37.648  36.548  1.00 46.55           C  
ATOM   1018  O   TYR A 827      -3.360  38.566  35.919  1.00 46.39           O  
ATOM   1019  CB  TYR A 827      -2.423  35.743  37.246  1.00 46.56           C  
ATOM   1020  CG  TYR A 827      -1.482  35.801  36.115  1.00 45.95           C  
ATOM   1021  CD1 TYR A 827      -0.277  36.393  36.250  1.00 47.55           C  
ATOM   1022  CD2 TYR A 827      -1.791  35.247  34.915  1.00 46.92           C  
ATOM   1023  CE1 TYR A 827       0.581  36.455  35.226  1.00 48.52           C  
ATOM   1024  CE2 TYR A 827      -0.939  35.306  33.880  1.00 48.76           C  
ATOM   1025  CZ  TYR A 827       0.249  35.916  34.035  1.00 49.73           C  
ATOM   1026  OH  TYR A 827       1.133  35.983  32.995  1.00 50.30           O  
ATOM   1027  N   LEU A 828      -4.933  37.135  36.329  1.00 47.42           N  
ATOM   1028  CA  LEU A 828      -5.760  37.641  35.280  1.00 48.76           C  
ATOM   1029  C   LEU A 828      -6.099  39.087  35.521  1.00 50.87           C  
ATOM   1030  O   LEU A 828      -6.251  39.853  34.613  1.00 50.26           O  
ATOM   1031  CB  LEU A 828      -7.003  36.799  35.175  1.00 48.09           C  
ATOM   1032  CG  LEU A 828      -6.695  35.324  35.030  1.00 47.56           C  
ATOM   1033  CD1 LEU A 828      -7.937  34.541  34.852  1.00 46.62           C  
ATOM   1034  CD2 LEU A 828      -5.792  35.093  33.893  1.00 46.79           C  
ATOM   1035  N   GLU A 829      -6.280  39.453  36.764  1.00 54.61           N  
ATOM   1036  CA  GLU A 829      -6.565  40.818  37.097  1.00 57.46           C  
ATOM   1037  C   GLU A 829      -5.389  41.646  36.707  1.00 58.06           C  
ATOM   1038  O   GLU A 829      -5.516  42.762  36.289  1.00 58.93           O  
ATOM   1039  CB  GLU A 829      -6.773  40.944  38.580  1.00 59.89           C  
ATOM   1040  CG  GLU A 829      -7.839  41.908  38.945  1.00 61.98           C  
ATOM   1041  CD  GLU A 829      -7.858  42.172  40.387  1.00 63.63           C  
ATOM   1042  OE1 GLU A 829      -8.782  42.827  40.851  1.00 65.03           O  
ATOM   1043  OE2 GLU A 829      -6.948  41.720  41.070  1.00 64.49           O  
ATOM   1044  N   ASP A 830      -4.217  41.096  36.891  1.00 58.61           N  
ATOM   1045  CA  ASP A 830      -3.024  41.811  36.550  1.00 60.78           C  
ATOM   1046  C   ASP A 830      -3.002  42.079  35.069  1.00 61.99           C  
ATOM   1047  O   ASP A 830      -2.498  43.072  34.632  1.00 64.21           O  
ATOM   1048  CB  ASP A 830      -1.787  41.074  37.034  1.00 61.09           C  
ATOM   1049  CG  ASP A 830      -1.529  41.292  38.514  1.00 63.31           C  
ATOM   1050  OD1 ASP A 830      -2.064  42.241  39.086  1.00 62.93           O  
ATOM   1051  OD2 ASP A 830      -0.796  40.516  39.122  1.00 63.87           O  
ATOM   1052  N   ARG A 831      -3.565  41.198  34.287  1.00 62.15           N  
ATOM   1053  CA  ARG A 831      -3.478  41.352  32.863  1.00 62.48           C  
ATOM   1054  C   ARG A 831      -4.708  41.984  32.320  1.00 62.22           C  
ATOM   1055  O   ARG A 831      -4.932  41.988  31.140  1.00 62.04           O  
ATOM   1056  CB  ARG A 831      -3.194  40.030  32.180  1.00 63.29           C  
ATOM   1057  CG  ARG A 831      -1.981  39.302  32.738  1.00 65.37           C  
ATOM   1058  CD  ARG A 831      -0.676  39.739  32.099  1.00 68.18           C  
ATOM   1059  NE  ARG A 831      -0.864  40.065  30.698  1.00 71.94           N  
ATOM   1060  CZ  ARG A 831      -0.064  39.693  29.707  1.00 73.25           C  
ATOM   1061  NH1 ARG A 831      -0.351  40.050  28.473  1.00 72.99           N  
ATOM   1062  NH2 ARG A 831       1.010  38.967  29.938  1.00 74.79           N  
ATOM   1063  N   ARG A 832      -5.534  42.508  33.190  1.00 61.66           N  
ATOM   1064  CA  ARG A 832      -6.685  43.194  32.703  1.00 62.53           C  
ATOM   1065  C   ARG A 832      -7.644  42.279  32.030  1.00 60.79           C  
ATOM   1066  O   ARG A 832      -8.318  42.673  31.119  1.00 60.23           O  
ATOM   1067  CB  ARG A 832      -6.244  44.200  31.674  1.00 65.87           C  
ATOM   1068  CG  ARG A 832      -5.702  45.467  32.239  1.00 71.37           C  
ATOM   1069  CD  ARG A 832      -6.452  46.673  31.731  1.00 76.02           C  
ATOM   1070  NE  ARG A 832      -6.026  47.888  32.412  1.00 79.72           N  
ATOM   1071  CZ  ARG A 832      -6.828  48.659  33.134  1.00 81.75           C  
ATOM   1072  NH1 ARG A 832      -8.106  48.340  33.260  1.00 81.32           N  
ATOM   1073  NH2 ARG A 832      -6.354  49.748  33.729  1.00 82.87           N  
ATOM   1074  N   LEU A 833      -7.731  41.053  32.486  1.00 59.19           N  
ATOM   1075  CA  LEU A 833      -8.655  40.121  31.893  1.00 56.33           C  
ATOM   1076  C   LEU A 833      -9.713  39.764  32.852  1.00 54.25           C  
ATOM   1077  O   LEU A 833      -9.459  39.645  34.015  1.00 55.45           O  
ATOM   1078  CB  LEU A 833      -7.952  38.844  31.547  1.00 56.81           C  
ATOM   1079  CG  LEU A 833      -6.919  39.015  30.476  1.00 56.96           C  
ATOM   1080  CD1 LEU A 833      -6.332  37.695  30.254  1.00 60.19           C  
ATOM   1081  CD2 LEU A 833      -7.598  39.498  29.248  1.00 60.67           C  
ATOM   1082  N   VAL A 834     -10.916  39.583  32.350  1.00 51.62           N  
ATOM   1083  CA  VAL A 834     -12.020  39.175  33.181  1.00 49.11           C  
ATOM   1084  C   VAL A 834     -12.349  37.783  32.781  1.00 47.22           C  
ATOM   1085  O   VAL A 834     -12.436  37.497  31.639  1.00 46.97           O  
ATOM   1086  CB  VAL A 834     -13.206  40.013  32.956  1.00 49.10           C  
ATOM   1087  CG1 VAL A 834     -14.179  39.751  33.993  1.00 49.59           C  
ATOM   1088  CG2 VAL A 834     -12.826  41.417  32.992  1.00 48.96           C  
ATOM   1089  N   HIS A 835     -12.411  36.844  33.698  1.00 45.68           N  
ATOM   1090  CA  HIS A 835     -12.713  35.475  33.314  1.00 44.53           C  
ATOM   1091  C   HIS A 835     -14.143  35.196  32.900  1.00 44.50           C  
ATOM   1092  O   HIS A 835     -14.414  34.601  31.901  1.00 44.43           O  
ATOM   1093  CB  HIS A 835     -12.318  34.584  34.464  1.00 43.92           C  
ATOM   1094  CG  HIS A 835     -12.226  33.143  34.124  1.00 43.06           C  
ATOM   1095  ND1 HIS A 835     -13.332  32.372  33.909  1.00 43.14           N  
ATOM   1096  CD2 HIS A 835     -11.166  32.321  34.018  1.00 43.22           C  
ATOM   1097  CE1 HIS A 835     -12.960  31.138  33.656  1.00 45.16           C  
ATOM   1098  NE2 HIS A 835     -11.649  31.080  33.721  1.00 43.50           N  
ATOM   1099  N   ARG A 836     -15.072  35.629  33.698  1.00 44.43           N  
ATOM   1100  CA  ARG A 836     -16.449  35.521  33.343  1.00 45.43           C  
ATOM   1101  C   ARG A 836     -17.034  34.149  33.494  1.00 46.54           C  
ATOM   1102  O   ARG A 836     -18.213  33.978  33.338  1.00 46.92           O  
ATOM   1103  CB  ARG A 836     -16.620  36.017  31.944  1.00 44.66           C  
ATOM   1104  CG  ARG A 836     -16.513  37.479  31.885  1.00 45.60           C  
ATOM   1105  CD  ARG A 836     -17.075  38.011  30.635  1.00 46.04           C  
ATOM   1106  NE  ARG A 836     -18.358  37.428  30.344  1.00 44.98           N  
ATOM   1107  CZ  ARG A 836     -18.811  37.257  29.124  1.00 46.41           C  
ATOM   1108  NH1 ARG A 836     -19.982  36.724  28.920  1.00 49.85           N  
ATOM   1109  NH2 ARG A 836     -18.077  37.612  28.104  1.00 48.19           N  
ATOM   1110  N   ASP A 837     -16.216  33.170  33.823  1.00 47.93           N  
ATOM   1111  CA  ASP A 837     -16.721  31.821  33.984  1.00 48.18           C  
ATOM   1112  C   ASP A 837     -16.152  30.992  35.103  1.00 47.44           C  
ATOM   1113  O   ASP A 837     -16.139  29.785  35.019  1.00 47.23           O  
ATOM   1114  CB  ASP A 837     -16.632  31.036  32.699  1.00 51.51           C  
ATOM   1115  CG  ASP A 837     -17.648  29.969  32.640  1.00 54.85           C  
ATOM   1116  OD1 ASP A 837     -17.969  29.422  33.684  1.00 54.21           O  
ATOM   1117  OD2 ASP A 837     -18.154  29.689  31.566  1.00 58.32           O  
ATOM   1118  N   LEU A 838     -15.672  31.625  36.148  1.00 46.62           N  
ATOM   1119  CA  LEU A 838     -15.085  30.880  37.225  1.00 45.19           C  
ATOM   1120  C   LEU A 838     -16.108  29.969  37.828  1.00 45.65           C  
ATOM   1121  O   LEU A 838     -17.239  30.337  37.998  1.00 45.78           O  
ATOM   1122  CB  LEU A 838     -14.554  31.845  38.264  1.00 43.33           C  
ATOM   1123  CG  LEU A 838     -13.790  31.328  39.458  1.00 42.01           C  
ATOM   1124  CD1 LEU A 838     -12.600  30.609  39.006  1.00 42.22           C  
ATOM   1125  CD2 LEU A 838     -13.395  32.460  40.304  1.00 39.46           C  
ATOM   1126  N   ALA A 839     -15.687  28.757  38.136  1.00 46.24           N  
ATOM   1127  CA  ALA A 839     -16.537  27.787  38.740  1.00 47.21           C  
ATOM   1128  C   ALA A 839     -15.584  26.690  38.986  1.00 48.49           C  
ATOM   1129  O   ALA A 839     -14.516  26.723  38.481  1.00 48.17           O  
ATOM   1130  CB  ALA A 839     -17.571  27.362  37.827  1.00 45.27           C  
ATOM   1131  N   ALA A 840     -15.966  25.727  39.791  1.00 49.83           N  
ATOM   1132  CA  ALA A 840     -15.135  24.586  40.106  1.00 50.83           C  
ATOM   1133  C   ALA A 840     -14.925  23.689  38.923  1.00 51.00           C  
ATOM   1134  O   ALA A 840     -13.894  23.105  38.766  1.00 50.78           O  
ATOM   1135  CB  ALA A 840     -15.680  23.851  41.242  1.00 51.10           C  
ATOM   1136  N   ARG A 841     -15.929  23.596  38.099  1.00 50.50           N  
ATOM   1137  CA  ARG A 841     -15.853  22.791  36.929  1.00 51.78           C  
ATOM   1138  C   ARG A 841     -14.766  23.357  36.082  1.00 50.76           C  
ATOM   1139  O   ARG A 841     -14.193  22.688  35.262  1.00 50.92           O  
ATOM   1140  CB  ARG A 841     -17.143  22.911  36.182  1.00 52.62           C  
ATOM   1141  CG  ARG A 841     -17.192  24.162  35.446  1.00 55.95           C  
ATOM   1142  CD  ARG A 841     -18.476  24.291  34.763  1.00 57.39           C  
ATOM   1143  NE  ARG A 841     -19.358  25.181  35.477  1.00 60.30           N  
ATOM   1144  CZ  ARG A 841     -19.896  26.247  34.930  1.00 61.28           C  
ATOM   1145  NH1 ARG A 841     -19.626  26.538  33.675  1.00 61.66           N  
ATOM   1146  NH2 ARG A 841     -20.695  27.010  35.632  1.00 60.14           N  
ATOM   1147  N   ASN A 842     -14.535  24.634  36.252  1.00 49.35           N  
ATOM   1148  CA  ASN A 842     -13.564  25.340  35.484  1.00 49.42           C  
ATOM   1149  C   ASN A 842     -12.220  25.399  36.119  1.00 49.45           C  
ATOM   1150  O   ASN A 842     -11.407  26.194  35.735  1.00 50.63           O  
ATOM   1151  CB  ASN A 842     -14.034  26.731  35.159  1.00 48.58           C  
ATOM   1152  CG  ASN A 842     -15.023  26.751  34.065  1.00 49.05           C  
ATOM   1153  OD1 ASN A 842     -15.212  25.781  33.375  1.00 50.40           O  
ATOM   1154  ND2 ASN A 842     -15.676  27.868  33.904  1.00 50.81           N  
ATOM   1155  N   VAL A 843     -11.995  24.589  37.127  1.00 47.79           N  
ATOM   1156  CA  VAL A 843     -10.686  24.506  37.725  1.00 45.75           C  
ATOM   1157  C   VAL A 843     -10.179  23.115  37.488  1.00 46.86           C  
ATOM   1158  O   VAL A 843     -10.842  22.179  37.825  1.00 48.65           O  
ATOM   1159  CB  VAL A 843     -10.742  24.732  39.174  1.00 44.06           C  
ATOM   1160  CG1 VAL A 843      -9.425  24.489  39.735  1.00 42.31           C  
ATOM   1161  CG2 VAL A 843     -11.132  26.103  39.427  1.00 40.96           C  
ATOM   1162  N   LEU A 844      -9.005  22.968  36.904  1.00 45.68           N  
ATOM   1163  CA  LEU A 844      -8.510  21.643  36.580  1.00 45.53           C  
ATOM   1164  C   LEU A 844      -7.484  21.251  37.581  1.00 46.06           C  
ATOM   1165  O   LEU A 844      -6.811  22.096  38.155  1.00 46.02           O  
ATOM   1166  CB  LEU A 844      -7.915  21.640  35.182  1.00 45.47           C  
ATOM   1167  CG  LEU A 844      -8.921  21.992  34.070  1.00 45.89           C  
ATOM   1168  CD1 LEU A 844      -8.205  22.232  32.764  1.00 43.72           C  
ATOM   1169  CD2 LEU A 844     -10.019  20.907  33.915  1.00 44.01           C  
ATOM   1170  N   VAL A 845      -7.349  19.954  37.786  1.00 47.53           N  
ATOM   1171  CA  VAL A 845      -6.423  19.439  38.796  1.00 49.09           C  
ATOM   1172  C   VAL A 845      -5.222  18.846  38.120  1.00 49.35           C  
ATOM   1173  O   VAL A 845      -5.311  17.784  37.533  1.00 48.67           O  
ATOM   1174  CB  VAL A 845      -7.107  18.358  39.690  1.00 48.55           C  
ATOM   1175  CG1 VAL A 845      -6.210  17.920  40.825  1.00 48.69           C  
ATOM   1176  CG2 VAL A 845      -8.394  18.889  40.258  1.00 49.66           C  
ATOM   1177  N   LYS A 846      -4.098  19.530  38.201  1.00 51.71           N  
ATOM   1178  CA  LYS A 846      -2.893  18.973  37.623  1.00 55.33           C  
ATOM   1179  C   LYS A 846      -2.497  17.784  38.464  1.00 57.05           C  
ATOM   1180  O   LYS A 846      -2.361  16.665  37.953  1.00 58.47           O  
ATOM   1181  CB  LYS A 846      -1.761  19.994  37.591  1.00 56.78           C  
ATOM   1182  N   THR A 847      -2.291  18.052  39.736  1.00 58.13           N  
ATOM   1183  CA  THR A 847      -2.000  17.074  40.743  1.00 58.96           C  
ATOM   1184  C   THR A 847      -2.817  17.601  41.869  1.00 59.74           C  
ATOM   1185  O   THR A 847      -3.033  18.787  41.986  1.00 60.49           O  
ATOM   1186  CB  THR A 847      -0.593  17.102  41.184  1.00 58.84           C  
ATOM   1187  OG1 THR A 847      -0.523  17.886  42.359  1.00 59.83           O  
ATOM   1188  CG2 THR A 847       0.249  17.714  40.162  1.00 58.83           C  
ATOM   1189  N   PRO A 848      -3.219  16.734  42.750  1.00 59.45           N  
ATOM   1190  CA  PRO A 848      -4.138  17.095  43.801  1.00 58.60           C  
ATOM   1191  C   PRO A 848      -3.586  18.231  44.577  1.00 58.02           C  
ATOM   1192  O   PRO A 848      -4.307  18.983  45.142  1.00 58.22           O  
ATOM   1193  CB  PRO A 848      -4.153  15.852  44.646  1.00 58.43           C  
ATOM   1194  CG  PRO A 848      -3.722  14.817  43.764  1.00 59.96           C  
ATOM   1195  CD  PRO A 848      -2.683  15.403  42.967  1.00 58.94           C  
ATOM   1196  N   GLN A 849      -2.296  18.330  44.639  1.00 57.91           N  
ATOM   1197  CA  GLN A 849      -1.699  19.409  45.347  1.00 57.42           C  
ATOM   1198  C   GLN A 849      -1.656  20.673  44.511  1.00 55.94           C  
ATOM   1199  O   GLN A 849      -1.340  21.714  45.017  1.00 54.79           O  
ATOM   1200  CB  GLN A 849      -0.295  18.978  45.751  1.00 60.47           C  
ATOM   1201  CG  GLN A 849      -0.053  17.495  45.606  1.00 64.71           C  
ATOM   1202  CD  GLN A 849       1.092  17.154  44.675  1.00 68.40           C  
ATOM   1203  OE1 GLN A 849       1.616  16.048  44.700  1.00 69.66           O  
ATOM   1204  NE2 GLN A 849       1.486  18.100  43.853  1.00 68.09           N  
ATOM   1205  N   HIS A 850      -1.944  20.568  43.223  1.00 54.49           N  
ATOM   1206  CA  HIS A 850      -1.835  21.699  42.307  1.00 52.30           C  
ATOM   1207  C   HIS A 850      -3.049  21.890  41.439  1.00 51.13           C  
ATOM   1208  O   HIS A 850      -3.468  20.955  40.833  1.00 52.08           O  
ATOM   1209  CB  HIS A 850      -0.675  21.420  41.387  1.00 53.00           C  
ATOM   1210  CG  HIS A 850      -0.258  22.585  40.561  1.00 55.06           C  
ATOM   1211  ND1 HIS A 850       0.890  23.295  40.808  1.00 56.53           N  
ATOM   1212  CD2 HIS A 850      -0.820  23.153  39.477  1.00 56.71           C  
ATOM   1213  CE1 HIS A 850       1.010  24.259  39.922  1.00 56.78           C  
ATOM   1214  NE2 HIS A 850      -0.014  24.194  39.101  1.00 57.08           N  
ATOM   1215  N   VAL A 851      -3.607  23.087  41.338  1.00 49.02           N  
ATOM   1216  CA  VAL A 851      -4.739  23.272  40.449  1.00 46.69           C  
ATOM   1217  C   VAL A 851      -4.575  24.468  39.537  1.00 46.32           C  
ATOM   1218  O   VAL A 851      -3.690  25.285  39.743  1.00 46.23           O  
ATOM   1219  CB  VAL A 851      -6.029  23.308  41.214  1.00 45.89           C  
ATOM   1220  CG1 VAL A 851      -6.232  21.979  41.878  1.00 44.39           C  
ATOM   1221  CG2 VAL A 851      -6.013  24.402  42.219  1.00 45.30           C  
ATOM   1222  N   LYS A 852      -5.391  24.542  38.494  1.00 46.39           N  
ATOM   1223  CA  LYS A 852      -5.318  25.648  37.552  1.00 46.44           C  
ATOM   1224  C   LYS A 852      -6.671  26.027  37.031  1.00 46.59           C  
ATOM   1225  O   LYS A 852      -7.532  25.174  36.888  1.00 45.36           O  
ATOM   1226  CB  LYS A 852      -4.427  25.289  36.383  1.00 46.56           C  
ATOM   1227  CG  LYS A 852      -3.039  24.901  36.794  1.00 48.06           C  
ATOM   1228  CD  LYS A 852      -2.176  24.751  35.594  1.00 49.64           C  
ATOM   1229  CE  LYS A 852      -0.828  24.175  35.965  1.00 48.41           C  
ATOM   1230  NZ  LYS A 852       0.069  24.337  34.811  1.00 50.74           N1+
ATOM   1231  N   ILE A 853      -6.833  27.325  36.764  1.00 48.02           N  
ATOM   1232  CA  ILE A 853      -8.050  27.904  36.186  1.00 49.31           C  
ATOM   1233  C   ILE A 853      -8.041  27.577  34.718  1.00 50.49           C  
ATOM   1234  O   ILE A 853      -6.989  27.599  34.092  1.00 49.66           O  
ATOM   1235  CB  ILE A 853      -8.008  29.403  36.292  1.00 48.91           C  
ATOM   1236  CG1 ILE A 853      -7.941  29.811  37.755  1.00 49.82           C  
ATOM   1237  CG2 ILE A 853      -9.215  30.010  35.648  1.00 49.38           C  
ATOM   1238  CD1 ILE A 853      -7.697  31.307  37.939  1.00 51.55           C  
ATOM   1239  N   THR A 854      -9.205  27.289  34.153  1.00 52.99           N  
ATOM   1240  CA  THR A 854      -9.184  26.651  32.847  1.00 56.23           C  
ATOM   1241  C   THR A 854      -9.946  27.260  31.724  1.00 59.02           C  
ATOM   1242  O   THR A 854      -9.560  27.049  30.578  1.00 61.81           O  
ATOM   1243  CB  THR A 854      -9.597  25.146  32.877  1.00 56.53           C  
ATOM   1244  OG1 THR A 854      -9.198  24.529  31.644  1.00 56.03           O  
ATOM   1245  CG2 THR A 854     -11.109  24.988  32.983  1.00 56.77           C  
ATOM   1246  N   ASP A 855     -11.040  27.953  31.985  1.00 61.70           N  
ATOM   1247  CA  ASP A 855     -11.899  28.233  30.829  1.00 64.54           C  
ATOM   1248  C   ASP A 855     -11.853  29.630  30.258  1.00 64.51           C  
ATOM   1249  O   ASP A 855     -12.099  30.613  30.954  1.00 65.87           O  
ATOM   1250  CB  ASP A 855     -13.329  27.805  31.059  1.00 65.97           C  
ATOM   1251  CG  ASP A 855     -14.015  27.509  29.778  1.00 68.59           C  
ATOM   1252  OD1 ASP A 855     -13.314  26.934  28.901  1.00 69.74           O  
ATOM   1253  OD2 ASP A 855     -15.219  27.866  29.630  1.00 70.93           O  
ATOM   1254  N   PHE A 856     -11.574  29.722  28.971  1.00 63.35           N  
ATOM   1255  CA  PHE A 856     -11.408  31.034  28.401  1.00 63.30           C  
ATOM   1256  C   PHE A 856     -12.369  31.373  27.296  1.00 63.16           C  
ATOM   1257  O   PHE A 856     -12.319  32.461  26.723  1.00 62.21           O  
ATOM   1258  CB  PHE A 856      -9.967  31.224  27.995  1.00 63.58           C  
ATOM   1259  CG  PHE A 856      -9.051  31.236  29.156  1.00 64.19           C  
ATOM   1260  CD1 PHE A 856      -8.981  32.348  29.968  1.00 64.43           C  
ATOM   1261  CD2 PHE A 856      -8.279  30.132  29.463  1.00 64.93           C  
ATOM   1262  CE1 PHE A 856      -8.135  32.366  31.064  1.00 66.00           C  
ATOM   1263  CE2 PHE A 856      -7.426  30.146  30.558  1.00 65.10           C  
ATOM   1264  CZ  PHE A 856      -7.363  31.258  31.361  1.00 65.04           C  
ATOM   1265  N   GLY A 857     -13.263  30.435  27.028  1.00 63.34           N  
ATOM   1266  CA  GLY A 857     -14.311  30.651  26.057  1.00 65.86           C  
ATOM   1267  C   GLY A 857     -14.965  32.025  26.189  1.00 67.27           C  
ATOM   1268  O   GLY A 857     -15.326  32.649  25.185  1.00 68.33           O  
ATOM   1269  N   LEU A 858     -15.098  32.515  27.416  1.00 67.27           N  
ATOM   1270  CA  LEU A 858     -15.778  33.777  27.637  1.00 67.45           C  
ATOM   1271  C   LEU A 858     -14.868  34.886  28.114  1.00 67.87           C  
ATOM   1272  O   LEU A 858     -15.336  35.995  28.387  1.00 68.00           O  
ATOM   1273  CB  LEU A 858     -16.911  33.602  28.644  1.00 67.35           C  
ATOM   1274  CG  LEU A 858     -18.047  32.649  28.279  1.00 67.83           C  
ATOM   1275  CD1 LEU A 858     -19.010  32.565  29.447  1.00 67.72           C  
ATOM   1276  CD2 LEU A 858     -18.775  33.095  27.006  1.00 69.06           C  
ATOM   1277  N   ALA A 859     -13.580  34.600  28.226  1.00 68.11           N  
ATOM   1278  CA  ALA A 859     -12.668  35.604  28.737  1.00 69.07           C  
ATOM   1279  C   ALA A 859     -12.620  36.858  27.867  1.00 69.64           C  
ATOM   1280  O   ALA A 859     -12.587  36.787  26.637  1.00 69.33           O  
ATOM   1281  CB  ALA A 859     -11.290  35.024  28.917  1.00 68.86           C  
ATOM   1282  N   LYS A 860     -12.561  38.008  28.502  1.00 70.60           N  
ATOM   1283  CA  LYS A 860     -12.427  39.245  27.775  1.00 72.41           C  
ATOM   1284  C   LYS A 860     -11.316  40.091  28.337  1.00 73.23           C  
ATOM   1285  O   LYS A 860     -11.161  40.196  29.516  1.00 73.91           O  
ATOM   1286  CB  LYS A 860     -13.728  40.004  27.796  1.00 73.29           C  
ATOM   1287  CG  LYS A 860     -14.850  39.242  27.178  1.00 74.93           C  
ATOM   1288  CD  LYS A 860     -14.566  38.978  25.748  1.00 75.38           C  
ATOM   1289  CE  LYS A 860     -15.795  39.158  24.931  1.00 76.11           C  
ATOM   1290  NZ  LYS A 860     -16.326  37.862  24.505  1.00 77.60           N1+
ATOM   1291  N   LEU A 861     -10.549  40.695  27.455  1.00 74.81           N  
ATOM   1292  CA  LEU A 861      -9.438  41.557  27.786  1.00 76.75           C  
ATOM   1293  C   LEU A 861      -9.944  42.975  27.810  1.00 78.32           C  
ATOM   1294  O   LEU A 861     -10.782  43.348  27.008  1.00 78.45           O  
ATOM   1295  CB  LEU A 861      -8.337  41.419  26.767  1.00 76.77           C  
ATOM   1296  CG  LEU A 861      -7.244  42.419  27.022  1.00 76.36           C  
ATOM   1297  CD1 LEU A 861      -7.300  42.736  28.465  1.00 75.58           C  
ATOM   1298  CD2 LEU A 861      -5.949  41.823  26.646  1.00 75.56           C  
ATOM   1299  N   LEU A 862      -9.439  43.766  28.745  1.00 80.03           N  
ATOM   1300  CA  LEU A 862      -9.930  45.124  28.954  1.00 81.49           C  
ATOM   1301  C   LEU A 862      -9.063  46.292  28.520  1.00 83.06           C  
ATOM   1302  O   LEU A 862      -7.852  46.278  28.646  1.00 83.24           O  
ATOM   1303  CB  LEU A 862     -10.336  45.316  30.411  1.00 80.90           C  
ATOM   1304  CG  LEU A 862     -11.502  44.477  30.906  1.00 79.34           C  
ATOM   1305  CD1 LEU A 862     -11.690  44.710  32.353  1.00 78.42           C  
ATOM   1306  CD2 LEU A 862     -12.749  44.792  30.173  1.00 75.99           C  
ATOM   1307  N   GLY A 863      -9.742  47.301  27.996  1.00 85.41           N  
ATOM   1308  CA  GLY A 863      -9.140  48.524  27.532  1.00 88.72           C  
ATOM   1309  C   GLY A 863      -8.618  49.323  28.691  1.00 90.50           C  
ATOM   1310  O   GLY A 863      -9.179  49.286  29.761  1.00 90.88           O  
ATOM   1311  N   ALA A 864      -7.567  50.086  28.443  1.00 91.89           N  
ATOM   1312  CA  ALA A 864      -6.891  50.873  29.453  1.00 92.91           C  
ATOM   1313  C   ALA A 864      -7.859  51.832  30.067  1.00 93.55           C  
ATOM   1314  O   ALA A 864      -7.744  52.190  31.219  1.00 93.10           O  
ATOM   1315  CB  ALA A 864      -5.773  51.611  28.839  1.00 93.05           C  
ATOM   1316  N   GLU A 865      -8.809  52.262  29.266  1.00 94.71           N  
ATOM   1317  CA  GLU A 865      -9.843  53.163  29.723  1.00 96.27           C  
ATOM   1318  C   GLU A 865     -11.026  52.386  30.249  1.00 95.79           C  
ATOM   1319  O   GLU A 865     -12.027  52.972  30.619  1.00 95.80           O  
ATOM   1320  CB  GLU A 865     -10.322  54.041  28.574  1.00 98.79           C  
ATOM   1321  N   GLU A 866     -10.934  51.069  30.260  1.00 94.60           N  
ATOM   1322  CA  GLU A 866     -12.065  50.284  30.698  1.00 93.26           C  
ATOM   1323  C   GLU A 866     -11.931  49.609  32.038  1.00 91.95           C  
ATOM   1324  O   GLU A 866     -10.935  48.984  32.339  1.00 91.80           O  
ATOM   1325  CB  GLU A 866     -12.371  49.223  29.676  1.00 94.02           C  
ATOM   1326  CG  GLU A 866     -12.228  49.675  28.289  1.00 95.94           C  
ATOM   1327  CD  GLU A 866     -13.207  48.979  27.422  1.00 97.91           C  
ATOM   1328  OE1 GLU A 866     -13.405  49.406  26.270  1.00 99.02           O  
ATOM   1329  OE2 GLU A 866     -13.794  47.992  27.904  1.00 98.42           O  
ATOM   1330  N   LYS A 867     -12.955  49.773  32.849  1.00 91.50           N  
ATOM   1331  CA  LYS A 867     -13.019  49.139  34.129  1.00 91.44           C  
ATOM   1332  C   LYS A 867     -14.205  48.196  34.111  1.00 91.46           C  
ATOM   1333  O   LYS A 867     -14.548  47.606  35.105  1.00 91.42           O  
ATOM   1334  CB  LYS A 867     -13.180  50.183  35.215  1.00 91.51           C  
ATOM   1335  CG  LYS A 867     -12.877  51.604  34.759  1.00 91.69           C  
ATOM   1336  CD  LYS A 867     -12.469  52.502  35.917  1.00 90.76           C  
ATOM   1337  CE  LYS A 867     -12.846  53.945  35.680  1.00 89.57           C  
ATOM   1338  NZ  LYS A 867     -13.399  54.583  36.899  1.00 88.20           N1+
ATOM   1339  N   GLU A 868     -14.868  48.093  32.973  1.00 91.36           N  
ATOM   1340  CA  GLU A 868     -16.036  47.238  32.851  1.00 91.35           C  
ATOM   1341  C   GLU A 868     -16.126  46.567  31.493  1.00 90.90           C  
ATOM   1342  O   GLU A 868     -15.571  47.042  30.521  1.00 90.79           O  
ATOM   1343  CB  GLU A 868     -17.322  48.027  33.098  1.00 91.47           C  
ATOM   1344  CG  GLU A 868     -17.264  49.499  32.722  1.00 94.31           C  
ATOM   1345  CD  GLU A 868     -18.404  49.949  31.818  1.00 97.36           C  
ATOM   1346  OE1 GLU A 868     -19.561  50.020  32.276  1.00 98.95           O  
ATOM   1347  OE2 GLU A 868     -18.141  50.249  30.642  1.00 97.02           O  
ATOM   1348  N   TYR A 869     -16.842  45.459  31.428  1.00 90.48           N  
ATOM   1349  CA  TYR A 869     -17.096  44.807  30.170  1.00 89.87           C  
ATOM   1350  C   TYR A 869     -18.573  44.627  30.034  1.00 90.00           C  
ATOM   1351  O   TYR A 869     -19.236  44.257  30.972  1.00 90.02           O  
ATOM   1352  CB  TYR A 869     -16.435  43.457  30.067  1.00 89.54           C  
ATOM   1353  CG  TYR A 869     -16.811  42.827  28.769  1.00 88.97           C  
ATOM   1354  CD1 TYR A 869     -16.182  43.185  27.598  1.00 87.80           C  
ATOM   1355  CD2 TYR A 869     -17.842  41.934  28.691  1.00 87.87           C  
ATOM   1356  CE1 TYR A 869     -16.543  42.642  26.419  1.00 86.13           C  
ATOM   1357  CE2 TYR A 869     -18.200  41.391  27.504  1.00 86.69           C  
ATOM   1358  CZ  TYR A 869     -17.550  41.746  26.384  1.00 85.82           C  
ATOM   1359  OH  TYR A 869     -17.928  41.187  25.213  1.00 85.98           O  
ATOM   1360  N   HIS A 870     -19.099  44.894  28.859  1.00 90.06           N  
ATOM   1361  CA  HIS A 870     -20.516  44.768  28.656  1.00 90.57           C  
ATOM   1362  C   HIS A 870     -20.736  43.757  27.574  1.00 90.41           C  
ATOM   1363  O   HIS A 870     -20.017  43.731  26.608  1.00 90.18           O  
ATOM   1364  CB  HIS A 870     -21.116  46.117  28.304  1.00 91.88           C  
ATOM   1365  CG  HIS A 870     -22.594  46.089  28.125  1.00 94.35           C  
ATOM   1366  ND1 HIS A 870     -23.231  46.774  27.120  1.00 95.38           N  
ATOM   1367  CD2 HIS A 870     -23.563  45.448  28.812  1.00 95.02           C  
ATOM   1368  CE1 HIS A 870     -24.530  46.565  27.202  1.00 95.19           C  
ATOM   1369  NE2 HIS A 870     -24.758  45.764  28.223  1.00 94.70           N  
ATOM   1370  N   ALA A 871     -21.726  42.904  27.761  1.00 90.72           N  
ATOM   1371  CA  ALA A 871     -22.004  41.802  26.825  1.00 91.15           C  
ATOM   1372  C   ALA A 871     -23.401  41.863  26.242  1.00 92.02           C  
ATOM   1373  O   ALA A 871     -24.387  41.844  26.969  1.00 91.84           O  
ATOM   1374  CB  ALA A 871     -21.779  40.447  27.494  1.00 90.41           C  
ATOM   1375  N   GLU A 872     -23.489  41.875  24.927  1.00 93.86           N  
ATOM   1376  CA  GLU A 872     -24.784  41.846  24.289  1.00 95.23           C  
ATOM   1377  C   GLU A 872     -25.522  40.567  24.585  1.00 95.63           C  
ATOM   1378  O   GLU A 872     -26.683  40.590  24.926  1.00 96.08           O  
ATOM   1379  CB  GLU A 872     -24.630  41.931  22.772  1.00 94.71           C  
ATOM   1380  CG  GLU A 872     -24.163  43.250  22.251  1.00 92.93           C  
ATOM   1381  CD  GLU A 872     -22.675  43.339  22.204  1.00 92.06           C  
ATOM   1382  OE1 GLU A 872     -22.014  42.293  22.108  1.00 90.21           O  
ATOM   1383  OE2 GLU A 872     -22.164  44.463  22.267  1.00 92.53           O  
ATOM   1384  N   GLY A 873     -24.841  39.445  24.474  1.00 95.73           N  
ATOM   1385  CA  GLY A 873     -25.504  38.176  24.661  1.00 95.82           C  
ATOM   1386  C   GLY A 873     -24.615  36.960  24.714  1.00 96.39           C  
ATOM   1387  O   GLY A 873     -23.417  37.045  24.463  1.00 96.18           O  
ATOM   1388  N   GLY A 874     -25.222  35.821  25.036  1.00 96.67           N  
ATOM   1389  CA  GLY A 874     -24.520  34.552  25.126  1.00 95.92           C  
ATOM   1390  C   GLY A 874     -25.302  33.545  25.933  1.00 94.46           C  
ATOM   1391  O   GLY A 874     -26.505  33.635  26.034  1.00 94.92           O  
ATOM   1392  N   LYS A 875     -24.608  32.560  26.476  1.00 92.73           N  
ATOM   1393  CA  LYS A 875     -25.189  31.580  27.372  1.00 90.53           C  
ATOM   1394  C   LYS A 875     -24.361  31.748  28.609  1.00 89.19           C  
ATOM   1395  O   LYS A 875     -23.146  31.758  28.524  1.00 89.71           O  
ATOM   1396  CB  LYS A 875     -25.006  30.167  26.854  1.00 90.10           C  
ATOM   1397  CG  LYS A 875     -24.999  29.116  27.942  1.00 88.32           C  
ATOM   1398  CD  LYS A 875     -25.976  28.023  27.634  1.00 86.29           C  
ATOM   1399  CE  LYS A 875     -26.195  27.153  28.835  1.00 85.00           C  
ATOM   1400  NZ  LYS A 875     -25.814  27.858  30.070  1.00 84.67           N1+
ATOM   1401  N   VAL A 876     -24.996  31.885  29.759  1.00 86.27           N  
ATOM   1402  CA  VAL A 876     -24.245  32.122  30.965  1.00 82.70           C  
ATOM   1403  C   VAL A 876     -24.676  31.270  32.123  1.00 80.85           C  
ATOM   1404  O   VAL A 876     -25.824  30.892  32.213  1.00 80.69           O  
ATOM   1405  CB  VAL A 876     -24.448  33.526  31.342  1.00 81.63           C  
ATOM   1406  CG1 VAL A 876     -23.924  34.388  30.269  1.00 81.50           C  
ATOM   1407  CG2 VAL A 876     -25.886  33.762  31.468  1.00 80.38           C  
ATOM   1408  N   PRO A 877     -23.731  30.968  33.002  1.00 78.51           N  
ATOM   1409  CA  PRO A 877     -23.989  30.184  34.209  1.00 75.78           C  
ATOM   1410  C   PRO A 877     -24.377  31.119  35.345  1.00 73.16           C  
ATOM   1411  O   PRO A 877     -23.548  31.843  35.894  1.00 71.58           O  
ATOM   1412  CB  PRO A 877     -22.660  29.518  34.475  1.00 75.70           C  
ATOM   1413  CG  PRO A 877     -21.677  30.485  34.009  1.00 76.82           C  
ATOM   1414  CD  PRO A 877     -22.288  31.199  32.820  1.00 77.54           C  
ATOM   1415  N   ILE A 878     -25.661  31.122  35.663  1.00 71.04           N  
ATOM   1416  CA  ILE A 878     -26.229  32.207  36.449  1.00 67.87           C  
ATOM   1417  C   ILE A 878     -25.751  32.142  37.870  1.00 66.23           C  
ATOM   1418  O   ILE A 878     -25.236  33.117  38.415  1.00 66.42           O  
ATOM   1419  CB  ILE A 878     -27.760  32.184  36.397  1.00 66.48           C  
ATOM   1420  CG1 ILE A 878     -28.267  32.684  35.046  1.00 66.03           C  
ATOM   1421  CG2 ILE A 878     -28.316  33.063  37.446  1.00 67.03           C  
ATOM   1422  CD1 ILE A 878     -27.907  34.114  34.743  1.00 64.70           C  
ATOM   1423  N   LYS A 879     -25.893  30.971  38.456  1.00 63.47           N  
ATOM   1424  CA  LYS A 879     -25.635  30.796  39.863  1.00 60.43           C  
ATOM   1425  C   LYS A 879     -24.181  31.068  40.259  1.00 58.98           C  
ATOM   1426  O   LYS A 879     -23.816  31.042  41.434  1.00 58.93           O  
ATOM   1427  CB  LYS A 879     -26.074  29.406  40.233  1.00 60.47           C  
ATOM   1428  CG  LYS A 879     -27.416  29.100  39.624  1.00 60.85           C  
ATOM   1429  CD  LYS A 879     -28.025  27.871  40.200  1.00 61.88           C  
ATOM   1430  CE  LYS A 879     -29.400  27.655  39.639  1.00 61.97           C  
ATOM   1431  NZ  LYS A 879     -29.918  26.402  40.234  1.00 63.93           N1+
ATOM   1432  N   TRP A 880     -23.366  31.383  39.274  1.00 57.14           N  
ATOM   1433  CA  TRP A 880     -22.017  31.749  39.535  1.00 56.01           C  
ATOM   1434  C   TRP A 880     -21.815  33.225  39.278  1.00 56.53           C  
ATOM   1435  O   TRP A 880     -20.700  33.744  39.445  1.00 56.11           O  
ATOM   1436  CB  TRP A 880     -21.090  30.950  38.643  1.00 55.45           C  
ATOM   1437  CG  TRP A 880     -20.836  29.663  39.178  1.00 53.17           C  
ATOM   1438  CD1 TRP A 880     -19.778  29.308  39.915  1.00 52.69           C  
ATOM   1439  CD2 TRP A 880     -21.659  28.513  39.063  1.00 53.29           C  
ATOM   1440  NE1 TRP A 880     -19.864  27.998  40.278  1.00 52.82           N  
ATOM   1441  CE2 TRP A 880     -21.018  27.479  39.769  1.00 53.24           C  
ATOM   1442  CE3 TRP A 880     -22.871  28.245  38.420  1.00 53.20           C  
ATOM   1443  CZ2 TRP A 880     -21.542  26.201  39.859  1.00 52.58           C  
ATOM   1444  CZ3 TRP A 880     -23.389  26.980  38.493  1.00 51.89           C  
ATOM   1445  CH2 TRP A 880     -22.732  25.967  39.212  1.00 52.17           C  
ATOM   1446  N   MET A 881     -22.882  33.902  38.864  1.00 56.91           N  
ATOM   1447  CA  MET A 881     -22.746  35.291  38.477  1.00 57.91           C  
ATOM   1448  C   MET A 881     -23.159  36.275  39.550  1.00 58.40           C  
ATOM   1449  O   MET A 881     -24.074  36.014  40.328  1.00 57.50           O  
ATOM   1450  CB  MET A 881     -23.531  35.569  37.214  1.00 58.48           C  
ATOM   1451  CG  MET A 881     -23.082  34.807  35.998  1.00 58.86           C  
ATOM   1452  SD  MET A 881     -24.273  35.111  34.701  1.00 61.03           S  
ATOM   1453  CE  MET A 881     -23.913  36.815  34.274  1.00 59.53           C  
ATOM   1454  N   ALA A 882     -22.449  37.409  39.560  1.00 60.40           N  
ATOM   1455  CA  ALA A 882     -22.803  38.566  40.380  1.00 62.82           C  
ATOM   1456  C   ALA A 882     -24.093  39.146  39.849  1.00 64.21           C  
ATOM   1457  O   ALA A 882     -24.295  39.231  38.630  1.00 65.64           O  
ATOM   1458  CB  ALA A 882     -21.699  39.627  40.313  1.00 63.12           C  
ATOM   1459  N   LEU A 883     -24.955  39.561  40.776  1.00 64.64           N  
ATOM   1460  CA  LEU A 883     -26.240  40.217  40.452  1.00 64.01           C  
ATOM   1461  C   LEU A 883     -26.189  41.282  39.339  1.00 63.51           C  
ATOM   1462  O   LEU A 883     -27.044  41.331  38.477  1.00 61.70           O  
ATOM   1463  CB  LEU A 883     -26.799  40.849  41.715  1.00 63.45           C  
ATOM   1464  CG  LEU A 883     -28.221  41.345  41.621  1.00 62.64           C  
ATOM   1465  CD1 LEU A 883     -29.159  40.182  41.288  1.00 61.80           C  
ATOM   1466  CD2 LEU A 883     -28.521  41.950  42.956  1.00 62.53           C  
ATOM   1467  N   GLU A 884     -25.161  42.096  39.326  1.00 63.81           N  
ATOM   1468  CA  GLU A 884     -25.021  43.058  38.267  1.00 64.45           C  
ATOM   1469  C   GLU A 884     -24.838  42.416  36.928  1.00 63.84           C  
ATOM   1470  O   GLU A 884     -25.455  42.779  35.967  1.00 63.64           O  
ATOM   1471  CB  GLU A 884     -23.791  43.853  38.541  1.00 65.84           C  
ATOM   1472  CG  GLU A 884     -23.007  43.273  39.645  1.00 69.05           C  
ATOM   1473  CD  GLU A 884     -21.569  43.554  39.495  1.00 71.88           C  
ATOM   1474  OE1 GLU A 884     -20.779  42.614  39.522  1.00 73.62           O  
ATOM   1475  OE2 GLU A 884     -21.216  44.719  39.343  1.00 73.11           O  
ATOM   1476  N   SER A 885     -23.993  41.422  36.854  1.00 63.76           N  
ATOM   1477  CA  SER A 885     -23.828  40.769  35.578  1.00 63.79           C  
ATOM   1478  C   SER A 885     -25.130  40.178  35.085  1.00 64.13           C  
ATOM   1479  O   SER A 885     -25.448  40.225  33.904  1.00 64.17           O  
ATOM   1480  CB  SER A 885     -22.824  39.662  35.718  1.00 64.44           C  
ATOM   1481  OG  SER A 885     -21.646  40.148  36.313  1.00 65.22           O  
ATOM   1482  N   ILE A 886     -25.880  39.588  35.998  1.00 64.85           N  
ATOM   1483  CA  ILE A 886     -27.157  39.002  35.638  1.00 66.19           C  
ATOM   1484  C   ILE A 886     -28.144  40.114  35.269  1.00 67.36           C  
ATOM   1485  O   ILE A 886     -28.858  40.006  34.281  1.00 68.43           O  
ATOM   1486  CB  ILE A 886     -27.703  38.147  36.777  1.00 65.90           C  
ATOM   1487  CG1 ILE A 886     -26.670  37.084  37.170  1.00 66.42           C  
ATOM   1488  CG2 ILE A 886     -28.999  37.467  36.367  1.00 66.51           C  
ATOM   1489  CD1 ILE A 886     -27.009  36.298  38.443  1.00 65.96           C  
ATOM   1490  N   LEU A 887     -28.196  41.153  36.074  1.00 67.62           N  
ATOM   1491  CA  LEU A 887     -28.987  42.321  35.752  1.00 67.27           C  
ATOM   1492  C   LEU A 887     -28.496  43.178  34.601  1.00 67.62           C  
ATOM   1493  O   LEU A 887     -29.277  43.631  33.802  1.00 67.77           O  
ATOM   1494  CB  LEU A 887     -29.154  43.187  36.982  1.00 66.35           C  
ATOM   1495  CG  LEU A 887     -30.444  42.930  37.731  1.00 65.96           C  
ATOM   1496  CD1 LEU A 887     -30.878  41.515  37.610  1.00 65.75           C  
ATOM   1497  CD2 LEU A 887     -30.267  43.288  39.142  1.00 66.38           C  
ATOM   1498  N   HIS A 888     -27.201  43.432  34.547  1.00 68.77           N  
ATOM   1499  CA  HIS A 888     -26.664  44.271  33.493  1.00 69.72           C  
ATOM   1500  C   HIS A 888     -25.597  43.715  32.568  1.00 69.26           C  
ATOM   1501  O   HIS A 888     -25.033  44.432  31.783  1.00 68.31           O  
ATOM   1502  CB  HIS A 888     -26.220  45.576  34.098  1.00 72.01           C  
ATOM   1503  CG  HIS A 888     -27.248  46.169  34.995  1.00 74.61           C  
ATOM   1504  ND1 HIS A 888     -27.613  47.492  34.941  1.00 75.52           N  
ATOM   1505  CD2 HIS A 888     -28.017  45.603  35.948  1.00 75.05           C  
ATOM   1506  CE1 HIS A 888     -28.551  47.722  35.836  1.00 75.35           C  
ATOM   1507  NE2 HIS A 888     -28.810  46.594  36.464  1.00 75.88           N  
ATOM   1508  N   ARG A 889     -25.263  42.456  32.679  1.00 69.81           N  
ATOM   1509  CA  ARG A 889     -24.292  41.941  31.763  1.00 69.53           C  
ATOM   1510  C   ARG A 889     -23.114  42.844  31.872  1.00 67.35           C  
ATOM   1511  O   ARG A 889     -22.424  43.081  30.923  1.00 64.34           O  
ATOM   1512  CB  ARG A 889     -24.820  41.984  30.353  1.00 73.85           C  
ATOM   1513  CG  ARG A 889     -24.923  40.620  29.702  1.00 80.94           C  
ATOM   1514  N   ILE A 890     -22.883  43.345  33.062  1.00 66.58           N  
ATOM   1515  CA  ILE A 890     -21.687  44.121  33.356  1.00 65.89           C  
ATOM   1516  C   ILE A 890     -20.697  43.229  34.095  1.00 65.14           C  
ATOM   1517  O   ILE A 890     -21.015  42.659  35.127  1.00 65.94           O  
ATOM   1518  CB  ILE A 890     -22.014  45.329  34.217  1.00 65.65           C  
ATOM   1519  CG1 ILE A 890     -23.028  46.222  33.512  1.00 65.03           C  
ATOM   1520  CG2 ILE A 890     -20.766  46.118  34.475  1.00 67.23           C  
ATOM   1521  CD1 ILE A 890     -23.644  47.238  34.458  1.00 64.92           C  
ATOM   1522  N   TYR A 891     -19.506  43.097  33.553  1.00 63.37           N  
ATOM   1523  CA  TYR A 891     -18.523  42.213  34.108  1.00 61.22           C  
ATOM   1524  C   TYR A 891     -17.279  42.963  34.492  1.00 60.93           C  
ATOM   1525  O   TYR A 891     -16.813  43.810  33.792  1.00 60.50           O  
ATOM   1526  CB  TYR A 891     -18.178  41.123  33.114  1.00 59.71           C  
ATOM   1527  CG  TYR A 891     -19.319  40.234  32.774  1.00 59.11           C  
ATOM   1528  CD1 TYR A 891     -19.476  39.041  33.382  1.00 59.27           C  
ATOM   1529  CD2 TYR A 891     -20.223  40.586  31.832  1.00 59.97           C  
ATOM   1530  CE1 TYR A 891     -20.493  38.241  33.081  1.00 59.58           C  
ATOM   1531  CE2 TYR A 891     -21.250  39.782  31.517  1.00 59.19           C  
ATOM   1532  CZ  TYR A 891     -21.378  38.610  32.152  1.00 59.15           C  
ATOM   1533  OH  TYR A 891     -22.400  37.763  31.875  1.00 60.15           O  
ATOM   1534  N   THR A 892     -16.736  42.638  35.637  1.00 60.44           N  
ATOM   1535  CA  THR A 892     -15.591  43.335  36.130  1.00 59.86           C  
ATOM   1536  C   THR A 892     -14.885  42.321  36.969  1.00 58.98           C  
ATOM   1537  O   THR A 892     -15.459  41.288  37.318  1.00 59.75           O  
ATOM   1538  CB  THR A 892     -15.991  44.493  37.036  1.00 60.45           C  
ATOM   1539  OG1 THR A 892     -16.875  44.017  38.054  1.00 60.49           O  
ATOM   1540  CG2 THR A 892     -16.705  45.532  36.259  1.00 61.33           C  
ATOM   1541  N   HIS A 893     -13.685  42.631  37.376  1.00 56.79           N  
ATOM   1542  CA  HIS A 893     -12.920  41.700  38.117  1.00 55.27           C  
ATOM   1543  C   HIS A 893     -13.656  41.395  39.348  1.00 54.15           C  
ATOM   1544  O   HIS A 893     -13.470  40.373  39.907  1.00 54.85           O  
ATOM   1545  CB  HIS A 893     -11.598  42.303  38.444  1.00 56.99           C  
ATOM   1546  CG  HIS A 893     -10.702  42.433  37.263  1.00 59.73           C  
ATOM   1547  ND1 HIS A 893     -10.148  43.627  36.878  1.00 60.88           N  
ATOM   1548  CD2 HIS A 893     -10.267  41.514  36.381  1.00 59.70           C  
ATOM   1549  CE1 HIS A 893      -9.400  43.437  35.814  1.00 60.85           C  
ATOM   1550  NE2 HIS A 893      -9.455  42.163  35.495  1.00 61.83           N  
ATOM   1551  N   GLN A 894     -14.465  42.323  39.797  1.00 52.37           N  
ATOM   1552  CA  GLN A 894     -15.252  42.151  41.009  1.00 50.31           C  
ATOM   1553  C   GLN A 894     -16.438  41.233  40.804  1.00 49.54           C  
ATOM   1554  O   GLN A 894     -16.947  40.659  41.745  1.00 49.06           O  
ATOM   1555  CB  GLN A 894     -15.711  43.488  41.557  1.00 48.57           C  
ATOM   1556  CG  GLN A 894     -14.569  44.388  41.906  1.00 48.53           C  
ATOM   1557  CD  GLN A 894     -13.755  43.872  43.073  1.00 49.29           C  
ATOM   1558  OE1 GLN A 894     -14.247  43.778  44.200  1.00 50.43           O  
ATOM   1559  NE2 GLN A 894     -12.485  43.560  42.814  1.00 48.26           N  
ATOM   1560  N   SER A 895     -16.877  41.090  39.570  1.00 49.52           N  
ATOM   1561  CA  SER A 895     -17.957  40.176  39.278  1.00 50.54           C  
ATOM   1562  C   SER A 895     -17.368  38.768  39.371  1.00 50.26           C  
ATOM   1563  O   SER A 895     -18.071  37.801  39.681  1.00 51.61           O  
ATOM   1564  CB  SER A 895     -18.530  40.447  37.874  1.00 51.91           C  
ATOM   1565  OG  SER A 895     -17.628  40.001  36.848  1.00 55.77           O  
ATOM   1566  N   ASP A 896     -16.076  38.659  39.090  1.00 47.62           N  
ATOM   1567  CA  ASP A 896     -15.388  37.392  39.222  1.00 46.10           C  
ATOM   1568  C   ASP A 896     -15.242  36.945  40.664  1.00 45.30           C  
ATOM   1569  O   ASP A 896     -15.423  35.765  40.999  1.00 45.93           O  
ATOM   1570  CB  ASP A 896     -14.035  37.437  38.536  1.00 45.39           C  
ATOM   1571  CG  ASP A 896     -14.131  37.145  37.027  1.00 46.93           C  
ATOM   1572  OD1 ASP A 896     -13.079  37.109  36.385  1.00 48.62           O  
ATOM   1573  OD2 ASP A 896     -15.233  36.958  36.451  1.00 49.72           O  
ATOM   1574  N   VAL A 897     -14.940  37.903  41.525  1.00 43.21           N  
ATOM   1575  CA  VAL A 897     -14.803  37.630  42.929  1.00 40.51           C  
ATOM   1576  C   VAL A 897     -16.047  36.934  43.416  1.00 40.03           C  
ATOM   1577  O   VAL A 897     -15.972  35.970  44.168  1.00 42.04           O  
ATOM   1578  CB  VAL A 897     -14.535  38.916  43.709  1.00 39.01           C  
ATOM   1579  CG1 VAL A 897     -14.365  38.620  45.197  1.00 38.07           C  
ATOM   1580  CG2 VAL A 897     -13.313  39.564  43.164  1.00 35.46           C  
ATOM   1581  N   TRP A 898     -17.194  37.387  42.945  1.00 38.63           N  
ATOM   1582  CA  TRP A 898     -18.439  36.743  43.310  1.00 36.94           C  
ATOM   1583  C   TRP A 898     -18.338  35.284  42.961  1.00 35.59           C  
ATOM   1584  O   TRP A 898     -18.680  34.428  43.743  1.00 35.32           O  
ATOM   1585  CB  TRP A 898     -19.590  37.395  42.589  1.00 36.40           C  
ATOM   1586  CG  TRP A 898     -20.851  36.888  43.017  1.00 36.77           C  
ATOM   1587  CD1 TRP A 898     -21.276  35.600  42.966  1.00 38.79           C  
ATOM   1588  CD2 TRP A 898     -21.902  37.632  43.569  1.00 36.85           C  
ATOM   1589  NE1 TRP A 898     -22.540  35.488  43.470  1.00 38.61           N  
ATOM   1590  CE2 TRP A 898     -22.953  36.730  43.849  1.00 38.32           C  
ATOM   1591  CE3 TRP A 898     -22.065  38.977  43.878  1.00 37.79           C  
ATOM   1592  CZ2 TRP A 898     -24.157  37.133  44.411  1.00 36.58           C  
ATOM   1593  CZ3 TRP A 898     -23.258  39.384  44.428  1.00 36.88           C  
ATOM   1594  CH2 TRP A 898     -24.298  38.456  44.687  1.00 36.19           C  
ATOM   1595  N   SER A 899     -17.814  35.007  41.784  1.00 35.39           N  
ATOM   1596  CA  SER A 899     -17.700  33.656  41.309  1.00 35.44           C  
ATOM   1597  C   SER A 899     -16.734  32.902  42.164  1.00 36.70           C  
ATOM   1598  O   SER A 899     -16.985  31.742  42.549  1.00 37.25           O  
ATOM   1599  CB  SER A 899     -17.223  33.686  39.902  1.00 33.50           C  
ATOM   1600  OG  SER A 899     -18.049  34.579  39.208  1.00 35.21           O  
ATOM   1601  N   TYR A 900     -15.645  33.585  42.500  1.00 36.61           N  
ATOM   1602  CA  TYR A 900     -14.597  32.988  43.291  1.00 34.60           C  
ATOM   1603  C   TYR A 900     -15.196  32.404  44.500  1.00 33.99           C  
ATOM   1604  O   TYR A 900     -14.764  31.354  44.930  1.00 34.79           O  
ATOM   1605  CB  TYR A 900     -13.593  34.021  43.719  1.00 33.85           C  
ATOM   1606  CG  TYR A 900     -12.549  33.405  44.586  1.00 33.03           C  
ATOM   1607  CD1 TYR A 900     -11.409  32.831  44.042  1.00 33.54           C  
ATOM   1608  CD2 TYR A 900     -12.702  33.374  45.951  1.00 34.61           C  
ATOM   1609  CE1 TYR A 900     -10.441  32.255  44.846  1.00 33.52           C  
ATOM   1610  CE2 TYR A 900     -11.740  32.788  46.779  1.00 34.24           C  
ATOM   1611  CZ  TYR A 900     -10.623  32.232  46.214  1.00 34.10           C  
ATOM   1612  OH  TYR A 900      -9.706  31.667  47.035  1.00 34.18           O  
ATOM   1613  N   GLY A 901     -16.193  33.104  45.041  1.00 33.22           N  
ATOM   1614  CA  GLY A 901     -16.876  32.694  46.265  1.00 33.74           C  
ATOM   1615  C   GLY A 901     -17.798  31.506  46.052  1.00 34.40           C  
ATOM   1616  O   GLY A 901     -17.820  30.561  46.856  1.00 34.30           O  
ATOM   1617  N   VAL A 902     -18.551  31.520  44.963  1.00 34.87           N  
ATOM   1618  CA  VAL A 902     -19.430  30.386  44.705  1.00 35.73           C  
ATOM   1619  C   VAL A 902     -18.544  29.188  44.500  1.00 37.73           C  
ATOM   1620  O   VAL A 902     -18.957  28.049  44.736  1.00 38.96           O  
ATOM   1621  CB  VAL A 902     -20.320  30.583  43.463  1.00 35.65           C  
ATOM   1622  CG1 VAL A 902     -21.353  29.484  43.382  1.00 33.75           C  
ATOM   1623  CG2 VAL A 902     -21.017  31.949  43.501  1.00 36.83           C  
ATOM   1624  N   THR A 903     -17.314  29.471  44.078  1.00 38.28           N  
ATOM   1625  CA  THR A 903     -16.369  28.425  43.805  1.00 38.11           C  
ATOM   1626  C   THR A 903     -15.865  27.876  45.092  1.00 38.23           C  
ATOM   1627  O   THR A 903     -15.717  26.668  45.228  1.00 39.60           O  
ATOM   1628  CB  THR A 903     -15.198  28.899  42.936  1.00 37.87           C  
ATOM   1629  OG1 THR A 903     -15.704  29.383  41.686  1.00 39.58           O  
ATOM   1630  CG2 THR A 903     -14.226  27.769  42.641  1.00 34.35           C  
ATOM   1631  N   VAL A 904     -15.635  28.741  46.060  1.00 38.09           N  
ATOM   1632  CA  VAL A 904     -15.222  28.261  47.384  1.00 37.71           C  
ATOM   1633  C   VAL A 904     -16.350  27.430  48.004  1.00 39.42           C  
ATOM   1634  O   VAL A 904     -16.163  26.290  48.483  1.00 38.34           O  
ATOM   1635  CB  VAL A 904     -14.827  29.413  48.266  1.00 36.59           C  
ATOM   1636  CG1 VAL A 904     -14.580  28.966  49.646  1.00 34.39           C  
ATOM   1637  CG2 VAL A 904     -13.563  30.023  47.718  1.00 36.52           C  
ATOM   1638  N   TRP A 905     -17.544  27.918  47.852  1.00 41.47           N  
ATOM   1639  CA  TRP A 905     -18.612  27.181  48.395  1.00 42.49           C  
ATOM   1640  C   TRP A 905     -18.620  25.831  47.775  1.00 43.66           C  
ATOM   1641  O   TRP A 905     -18.741  24.859  48.451  1.00 44.82           O  
ATOM   1642  CB  TRP A 905     -19.898  27.867  48.041  1.00 41.63           C  
ATOM   1643  CG  TRP A 905     -20.979  27.392  48.844  1.00 42.12           C  
ATOM   1644  CD1 TRP A 905     -21.214  27.698  50.110  1.00 41.70           C  
ATOM   1645  CD2 TRP A 905     -21.980  26.480  48.457  1.00 42.93           C  
ATOM   1646  NE1 TRP A 905     -22.296  27.045  50.555  1.00 43.51           N  
ATOM   1647  CE2 TRP A 905     -22.789  26.282  49.544  1.00 43.78           C  
ATOM   1648  CE3 TRP A 905     -22.272  25.815  47.284  1.00 44.38           C  
ATOM   1649  CZ2 TRP A 905     -23.875  25.466  49.502  1.00 44.15           C  
ATOM   1650  CZ3 TRP A 905     -23.332  25.011  47.253  1.00 45.28           C  
ATOM   1651  CH2 TRP A 905     -24.128  24.839  48.341  1.00 44.32           C  
ATOM   1652  N   GLU A 906     -18.393  25.733  46.501  1.00 44.62           N  
ATOM   1653  CA  GLU A 906     -18.489  24.444  45.898  1.00 46.84           C  
ATOM   1654  C   GLU A 906     -17.528  23.504  46.518  1.00 47.80           C  
ATOM   1655  O   GLU A 906     -17.821  22.360  46.713  1.00 48.62           O  
ATOM   1656  CB  GLU A 906     -18.110  24.562  44.458  1.00 48.70           C  
ATOM   1657  CG  GLU A 906     -19.149  25.163  43.587  1.00 51.37           C  
ATOM   1658  CD  GLU A 906     -18.942  24.808  42.163  1.00 53.29           C  
ATOM   1659  OE1 GLU A 906     -18.052  25.376  41.532  1.00 53.93           O  
ATOM   1660  OE2 GLU A 906     -19.657  23.943  41.673  1.00 53.38           O  
ATOM   1661  N   LEU A 907     -16.348  24.000  46.804  1.00 47.52           N  
ATOM   1662  CA  LEU A 907     -15.264  23.185  47.287  1.00 46.62           C  
ATOM   1663  C   LEU A 907     -15.428  22.803  48.725  1.00 47.98           C  
ATOM   1664  O   LEU A 907     -15.113  21.666  49.106  1.00 49.06           O  
ATOM   1665  CB  LEU A 907     -13.978  23.933  47.131  1.00 46.02           C  
ATOM   1666  CG  LEU A 907     -13.601  24.199  45.682  1.00 45.49           C  
ATOM   1667  CD1 LEU A 907     -12.165  24.714  45.701  1.00 46.14           C  
ATOM   1668  CD2 LEU A 907     -13.760  22.938  44.796  1.00 41.48           C  
ATOM   1669  N   MET A 908     -15.925  23.739  49.532  1.00 48.18           N  
ATOM   1670  CA  MET A 908     -16.163  23.461  50.945  1.00 47.69           C  
ATOM   1671  C   MET A 908     -17.335  22.516  51.172  1.00 47.63           C  
ATOM   1672  O   MET A 908     -17.358  21.813  52.172  1.00 48.03           O  
ATOM   1673  CB  MET A 908     -16.425  24.744  51.701  1.00 49.02           C  
ATOM   1674  CG  MET A 908     -15.317  25.737  51.630  1.00 49.15           C  
ATOM   1675  SD  MET A 908     -13.901  24.962  52.314  1.00 50.86           S  
ATOM   1676  CE  MET A 908     -12.597  26.169  51.949  1.00 48.58           C  
ATOM   1677  N   THR A 909     -18.314  22.500  50.271  1.00 47.41           N  
ATOM   1678  CA  THR A 909     -19.439  21.585  50.423  1.00 48.16           C  
ATOM   1679  C   THR A 909     -19.170  20.319  49.599  1.00 49.28           C  
ATOM   1680  O   THR A 909     -20.089  19.556  49.251  1.00 50.33           O  
ATOM   1681  CB  THR A 909     -20.751  22.195  49.905  1.00 48.29           C  
ATOM   1682  OG1 THR A 909     -21.014  21.685  48.598  1.00 49.46           O  
ATOM   1683  CG2 THR A 909     -20.663  23.662  49.771  1.00 49.28           C  
ATOM   1684  N   PHE A 910     -17.912  20.114  49.223  1.00 49.48           N  
ATOM   1685  CA  PHE A 910     -17.544  18.904  48.498  1.00 49.32           C  
ATOM   1686  C   PHE A 910     -18.457  18.606  47.333  1.00 50.22           C  
ATOM   1687  O   PHE A 910     -18.956  17.482  47.212  1.00 51.63           O  
ATOM   1688  CB  PHE A 910     -17.605  17.729  49.441  1.00 48.56           C  
ATOM   1689  CG  PHE A 910     -16.684  17.861  50.567  1.00 45.92           C  
ATOM   1690  CD1 PHE A 910     -15.333  17.651  50.368  1.00 45.73           C  
ATOM   1691  CD2 PHE A 910     -17.135  18.221  51.807  1.00 43.16           C  
ATOM   1692  CE1 PHE A 910     -14.421  17.776  51.395  1.00 44.76           C  
ATOM   1693  CE2 PHE A 910     -16.233  18.362  52.854  1.00 44.58           C  
ATOM   1694  CZ  PHE A 910     -14.868  18.140  52.648  1.00 44.38           C  
ATOM   1695  N   GLY A 911     -18.695  19.609  46.495  1.00 49.90           N  
ATOM   1696  CA  GLY A 911     -19.301  19.350  45.219  1.00 49.64           C  
ATOM   1697  C   GLY A 911     -20.760  19.641  45.168  1.00 50.02           C  
ATOM   1698  O   GLY A 911     -21.428  19.306  44.186  1.00 50.15           O  
ATOM   1699  N   SER A 912     -21.277  20.280  46.201  1.00 50.63           N  
ATOM   1700  CA  SER A 912     -22.700  20.581  46.191  1.00 51.64           C  
ATOM   1701  C   SER A 912     -23.045  21.579  45.108  1.00 51.11           C  
ATOM   1702  O   SER A 912     -22.194  22.260  44.573  1.00 50.27           O  
ATOM   1703  CB  SER A 912     -23.167  21.048  47.563  1.00 54.08           C  
ATOM   1704  OG  SER A 912     -22.829  20.078  48.540  1.00 54.21           O  
ATOM   1705  N   LYS A 913     -24.312  21.618  44.758  1.00 52.43           N  
ATOM   1706  CA  LYS A 913     -24.736  22.469  43.673  1.00 54.22           C  
ATOM   1707  C   LYS A 913     -25.281  23.741  44.274  1.00 54.92           C  
ATOM   1708  O   LYS A 913     -26.002  23.706  45.266  1.00 55.73           O  
ATOM   1709  CB  LYS A 913     -25.777  21.751  42.815  1.00 54.11           C  
ATOM   1710  CG  LYS A 913     -25.778  20.249  43.081  1.00 57.65           C  
ATOM   1711  CD  LYS A 913     -25.925  19.372  41.808  1.00 61.57           C  
ATOM   1712  CE  LYS A 913     -26.164  17.871  42.220  1.00 63.73           C  
ATOM   1713  NZ  LYS A 913     -25.590  16.823  41.294  1.00 63.53           N1+
ATOM   1714  N   PRO A 914     -24.911  24.877  43.699  1.00 55.74           N  
ATOM   1715  CA  PRO A 914     -25.391  26.171  44.102  1.00 57.74           C  
ATOM   1716  C   PRO A 914     -26.861  26.274  43.868  1.00 60.31           C  
ATOM   1717  O   PRO A 914     -27.327  26.050  42.752  1.00 58.94           O  
ATOM   1718  CB  PRO A 914     -24.714  27.103  43.116  1.00 56.41           C  
ATOM   1719  CG  PRO A 914     -23.520  26.440  42.756  1.00 55.37           C  
ATOM   1720  CD  PRO A 914     -23.852  25.008  42.677  1.00 55.71           C  
ATOM   1721  N   TYR A 915     -27.599  26.610  44.916  1.00 63.40           N  
ATOM   1722  CA  TYR A 915     -29.016  26.774  44.751  1.00 65.97           C  
ATOM   1723  C   TYR A 915     -29.575  25.530  44.095  1.00 68.62           C  
ATOM   1724  O   TYR A 915     -30.259  25.619  43.059  1.00 69.83           O  
ATOM   1725  CB  TYR A 915     -29.234  27.945  43.835  1.00 64.35           C  
ATOM   1726  CG  TYR A 915     -28.483  29.145  44.290  1.00 63.63           C  
ATOM   1727  CD1 TYR A 915     -28.729  29.720  45.544  1.00 61.69           C  
ATOM   1728  CD2 TYR A 915     -27.537  29.729  43.472  1.00 63.54           C  
ATOM   1729  CE1 TYR A 915     -28.044  30.851  45.965  1.00 59.99           C  
ATOM   1730  CE2 TYR A 915     -26.846  30.879  43.882  1.00 63.10           C  
ATOM   1731  CZ  TYR A 915     -27.106  31.430  45.117  1.00 60.81           C  
ATOM   1732  OH  TYR A 915     -26.412  32.563  45.443  1.00 58.67           O  
ATOM   1733  N   ASP A 916     -29.239  24.372  44.672  1.00 71.04           N  
ATOM   1734  CA  ASP A 916     -29.793  23.114  44.213  1.00 73.87           C  
ATOM   1735  C   ASP A 916     -31.298  23.237  44.291  1.00 75.34           C  
ATOM   1736  O   ASP A 916     -31.820  23.948  45.159  1.00 75.16           O  
ATOM   1737  CB  ASP A 916     -29.340  21.952  45.091  1.00 75.35           C  
ATOM   1738  CG  ASP A 916     -29.362  20.612  44.345  1.00 76.99           C  
ATOM   1739  OD1 ASP A 916     -28.862  19.595  44.902  1.00 77.54           O  
ATOM   1740  OD2 ASP A 916     -29.851  20.580  43.186  1.00 77.27           O  
ATOM   1741  N   GLY A 917     -31.998  22.584  43.372  1.00 76.65           N  
ATOM   1742  CA  GLY A 917     -33.458  22.625  43.372  1.00 78.62           C  
ATOM   1743  C   GLY A 917     -34.086  23.919  42.866  1.00 79.38           C  
ATOM   1744  O   GLY A 917     -35.122  23.870  42.207  1.00 80.33           O  
ATOM   1745  N   ILE A 918     -33.490  25.069  43.187  1.00 79.17           N  
ATOM   1746  CA  ILE A 918     -33.932  26.367  42.631  1.00 79.61           C  
ATOM   1747  C   ILE A 918     -33.579  26.509  41.137  1.00 80.50           C  
ATOM   1748  O   ILE A 918     -32.460  26.199  40.720  1.00 80.30           O  
ATOM   1749  CB  ILE A 918     -33.332  27.574  43.414  1.00 79.10           C  
ATOM   1750  CG1 ILE A 918     -33.916  27.629  44.828  1.00 78.00           C  
ATOM   1751  CG2 ILE A 918     -33.576  28.908  42.676  1.00 78.15           C  
ATOM   1752  CD1 ILE A 918     -33.245  28.654  45.688  1.00 77.26           C  
ATOM   1753  N   PRO A 919     -34.555  26.951  40.326  1.00 81.46           N  
ATOM   1754  CA  PRO A 919     -34.277  27.209  38.908  1.00 82.17           C  
ATOM   1755  C   PRO A 919     -33.534  28.525  38.676  1.00 82.17           C  
ATOM   1756  O   PRO A 919     -33.714  29.510  39.404  1.00 82.63           O  
ATOM   1757  CB  PRO A 919     -35.684  27.233  38.271  1.00 82.46           C  
ATOM   1758  CG  PRO A 919     -36.556  26.429  39.238  1.00 82.52           C  
ATOM   1759  CD  PRO A 919     -36.005  26.826  40.595  1.00 81.77           C  
ATOM   1760  N   ALA A 920     -32.707  28.529  37.635  1.00 81.66           N  
ATOM   1761  CA  ALA A 920     -31.874  29.680  37.316  1.00 81.03           C  
ATOM   1762  C   ALA A 920     -32.658  30.995  37.204  1.00 80.87           C  
ATOM   1763  O   ALA A 920     -32.137  32.073  37.509  1.00 80.34           O  
ATOM   1764  CB  ALA A 920     -31.089  29.403  36.043  1.00 80.00           C  
ATOM   1765  N   SER A 921     -33.914  30.887  36.788  1.00 81.34           N  
ATOM   1766  CA  SER A 921     -34.777  32.047  36.525  1.00 82.37           C  
ATOM   1767  C   SER A 921     -34.727  33.133  37.620  1.00 82.94           C  
ATOM   1768  O   SER A 921     -34.439  34.296  37.338  1.00 82.87           O  
ATOM   1769  CB  SER A 921     -36.225  31.570  36.299  1.00 81.91           C  
ATOM   1770  OG  SER A 921     -36.985  32.551  35.619  1.00 81.25           O  
ATOM   1771  N   GLU A 922     -34.993  32.734  38.861  1.00 83.07           N  
ATOM   1772  CA  GLU A 922     -35.122  33.671  39.997  1.00 82.68           C  
ATOM   1773  C   GLU A 922     -33.867  33.948  40.808  1.00 81.52           C  
ATOM   1774  O   GLU A 922     -33.913  34.705  41.767  1.00 82.20           O  
ATOM   1775  CB  GLU A 922     -36.216  33.235  40.982  1.00 83.66           C  
ATOM   1776  CG  GLU A 922     -36.242  31.765  41.284  1.00 85.87           C  
ATOM   1777  CD  GLU A 922     -36.927  31.002  40.174  1.00 88.10           C  
ATOM   1778  OE1 GLU A 922     -38.045  31.401  39.784  1.00 88.91           O  
ATOM   1779  OE2 GLU A 922     -36.342  30.025  39.666  1.00 89.83           O  
ATOM   1780  N   ILE A 923     -32.751  33.339  40.454  1.00 79.68           N  
ATOM   1781  CA  ILE A 923     -31.528  33.616  41.188  1.00 77.97           C  
ATOM   1782  C   ILE A 923     -31.375  35.112  41.518  1.00 77.10           C  
ATOM   1783  O   ILE A 923     -30.953  35.471  42.611  1.00 77.28           O  
ATOM   1784  CB  ILE A 923     -30.288  33.047  40.449  1.00 77.87           C  
ATOM   1785  CG1 ILE A 923     -30.386  31.517  40.308  1.00 77.11           C  
ATOM   1786  CG2 ILE A 923     -28.974  33.445  41.129  1.00 76.39           C  
ATOM   1787  CD1 ILE A 923     -30.415  30.758  41.606  1.00 76.90           C  
ATOM   1788  N   SER A 924     -31.753  35.987  40.599  1.00 76.38           N  
ATOM   1789  CA  SER A 924     -31.637  37.420  40.860  1.00 76.11           C  
ATOM   1790  C   SER A 924     -32.605  37.885  41.929  1.00 75.96           C  
ATOM   1791  O   SER A 924     -32.269  38.731  42.756  1.00 74.82           O  
ATOM   1792  CB  SER A 924     -31.854  38.223  39.583  1.00 76.27           C  
ATOM   1793  OG  SER A 924     -33.049  37.821  38.946  1.00 77.13           O  
ATOM   1794  N   SER A 925     -33.812  37.322  41.896  1.00 76.86           N  
ATOM   1795  CA  SER A 925     -34.865  37.694  42.837  1.00 77.24           C  
ATOM   1796  C   SER A 925     -34.269  37.560  44.218  1.00 77.36           C  
ATOM   1797  O   SER A 925     -34.010  38.569  44.914  1.00 77.61           O  
ATOM   1798  CB  SER A 925     -36.095  36.770  42.712  1.00 76.59           C  
ATOM   1799  OG  SER A 925     -36.286  36.321  41.384  1.00 75.83           O  
ATOM   1800  N   ILE A 926     -34.014  36.294  44.573  1.00 77.08           N  
ATOM   1801  CA  ILE A 926     -33.559  35.946  45.897  1.00 76.43           C  
ATOM   1802  C   ILE A 926     -32.270  36.621  46.223  1.00 76.46           C  
ATOM   1803  O   ILE A 926     -32.001  36.904  47.378  1.00 77.02           O  
ATOM   1804  CB  ILE A 926     -33.399  34.441  46.096  1.00 75.39           C  
ATOM   1805  CG1 ILE A 926     -32.466  33.831  45.040  1.00 73.57           C  
ATOM   1806  CG2 ILE A 926     -34.782  33.759  46.088  1.00 76.37           C  
ATOM   1807  CD1 ILE A 926     -32.210  32.373  45.296  1.00 73.35           C  
ATOM   1808  N   LEU A 927     -31.486  36.911  45.202  1.00 75.96           N  
ATOM   1809  CA  LEU A 927     -30.240  37.579  45.437  1.00 75.59           C  
ATOM   1810  C   LEU A 927     -30.490  38.972  46.002  1.00 75.52           C  
ATOM   1811  O   LEU A 927     -29.784  39.437  46.911  1.00 75.74           O  
ATOM   1812  CB  LEU A 927     -29.438  37.636  44.154  1.00 75.32           C  
ATOM   1813  CG  LEU A 927     -27.990  37.171  44.298  1.00 74.67           C  
ATOM   1814  CD1 LEU A 927     -27.903  35.752  44.875  1.00 73.34           C  
ATOM   1815  CD2 LEU A 927     -27.342  37.233  42.923  1.00 74.11           C  
ATOM   1816  N   GLU A 928     -31.464  39.653  45.441  1.00 75.60           N  
ATOM   1817  CA  GLU A 928     -31.838  40.960  45.944  1.00 76.51           C  
ATOM   1818  C   GLU A 928     -32.470  40.931  47.314  1.00 75.12           C  
ATOM   1819  O   GLU A 928     -32.211  41.778  48.131  1.00 74.41           O  
ATOM   1820  CB  GLU A 928     -32.737  41.674  44.953  1.00 78.62           C  
ATOM   1821  CG  GLU A 928     -32.122  41.777  43.592  1.00 82.45           C  
ATOM   1822  CD  GLU A 928     -32.717  42.875  42.771  1.00 85.26           C  
ATOM   1823  OE1 GLU A 928     -33.956  42.920  42.659  1.00 86.93           O  
ATOM   1824  OE2 GLU A 928     -31.946  43.696  42.234  1.00 86.03           O  
ATOM   1825  N   LYS A 929     -33.319  39.953  47.545  1.00 73.99           N  
ATOM   1826  CA  LYS A 929     -34.003  39.829  48.791  1.00 72.89           C  
ATOM   1827  C   LYS A 929     -33.003  39.567  49.890  1.00 72.11           C  
ATOM   1828  O   LYS A 929     -33.320  39.655  51.041  1.00 73.42           O  
ATOM   1829  CB  LYS A 929     -35.019  38.719  48.701  1.00 73.15           C  
ATOM   1830  CG  LYS A 929     -35.558  38.536  47.315  1.00 74.33           C  
ATOM   1831  CD  LYS A 929     -36.976  39.017  47.202  1.00 74.60           C  
ATOM   1832  CE  LYS A 929     -37.492  38.869  45.799  1.00 75.68           C  
ATOM   1833  NZ  LYS A 929     -37.099  39.990  44.915  1.00 75.08           N1+
ATOM   1834  N   GLY A 930     -31.793  39.201  49.535  1.00 70.50           N  
ATOM   1835  CA  GLY A 930     -30.762  39.016  50.523  1.00 67.33           C  
ATOM   1836  C   GLY A 930     -30.387  37.593  50.788  1.00 65.73           C  
ATOM   1837  O   GLY A 930     -29.560  37.345  51.643  1.00 65.69           O  
ATOM   1838  N   GLU A 931     -30.976  36.660  50.072  1.00 64.85           N  
ATOM   1839  CA  GLU A 931     -30.666  35.267  50.308  1.00 64.14           C  
ATOM   1840  C   GLU A 931     -29.317  34.963  49.772  1.00 62.09           C  
ATOM   1841  O   GLU A 931     -28.788  35.729  49.028  1.00 62.25           O  
ATOM   1842  CB  GLU A 931     -31.710  34.310  49.770  1.00 66.37           C  
ATOM   1843  CG  GLU A 931     -31.659  32.986  50.498  1.00 71.65           C  
ATOM   1844  CD  GLU A 931     -32.935  32.207  50.430  1.00 76.72           C  
ATOM   1845  OE1 GLU A 931     -32.863  30.970  50.416  1.00 76.23           O  
ATOM   1846  OE2 GLU A 931     -34.006  32.825  50.400  1.00 76.16           O  
ATOM   1847  N   ARG A 932     -28.729  33.869  50.207  1.00 60.06           N  
ATOM   1848  CA  ARG A 932     -27.338  33.611  49.868  1.00 58.50           C  
ATOM   1849  C   ARG A 932     -27.046  32.176  50.199  1.00 57.52           C  
ATOM   1850  O   ARG A 932     -27.800  31.550  50.951  1.00 58.68           O  
ATOM   1851  CB  ARG A 932     -26.425  34.538  50.676  1.00 57.26           C  
ATOM   1852  CG  ARG A 932     -25.373  35.245  49.892  1.00 55.27           C  
ATOM   1853  CD  ARG A 932     -25.979  36.025  48.793  1.00 54.47           C  
ATOM   1854  NE  ARG A 932     -25.575  37.419  48.845  1.00 53.24           N  
ATOM   1855  CZ  ARG A 932     -26.294  38.420  48.338  1.00 52.83           C  
ATOM   1856  NH1 ARG A 932     -25.856  39.675  48.427  1.00 52.22           N  
ATOM   1857  NH2 ARG A 932     -27.452  38.159  47.738  1.00 52.61           N  
ATOM   1858  N   LEU A 933     -25.965  31.648  49.635  1.00 56.01           N  
ATOM   1859  CA  LEU A 933     -25.596  30.271  49.923  1.00 55.63           C  
ATOM   1860  C   LEU A 933     -25.267  30.145  51.391  1.00 55.45           C  
ATOM   1861  O   LEU A 933     -24.639  31.034  51.965  1.00 55.54           O  
ATOM   1862  CB  LEU A 933     -24.426  29.819  49.071  1.00 55.29           C  
ATOM   1863  CG  LEU A 933     -24.884  29.638  47.621  1.00 55.34           C  
ATOM   1864  CD1 LEU A 933     -23.677  29.567  46.726  1.00 53.34           C  
ATOM   1865  CD2 LEU A 933     -25.793  28.379  47.483  1.00 54.90           C  
ATOM   1866  N   PRO A 934     -25.724  29.060  52.020  1.00 55.09           N  
ATOM   1867  CA  PRO A 934     -25.591  28.863  53.458  1.00 54.98           C  
ATOM   1868  C   PRO A 934     -24.146  28.613  53.843  1.00 54.90           C  
ATOM   1869  O   PRO A 934     -23.279  28.450  52.994  1.00 55.74           O  
ATOM   1870  CB  PRO A 934     -26.396  27.594  53.687  1.00 54.87           C  
ATOM   1871  CG  PRO A 934     -26.225  26.841  52.409  1.00 55.27           C  
ATOM   1872  CD  PRO A 934     -26.359  27.906  51.372  1.00 55.12           C  
ATOM   1873  N   GLN A 935     -23.898  28.549  55.128  1.00 54.67           N  
ATOM   1874  CA  GLN A 935     -22.583  28.223  55.633  1.00 54.15           C  
ATOM   1875  C   GLN A 935     -22.351  26.724  55.483  1.00 54.27           C  
ATOM   1876  O   GLN A 935     -23.128  25.910  55.991  1.00 54.01           O  
ATOM   1877  CB  GLN A 935     -22.547  28.594  57.097  1.00 54.31           C  
ATOM   1878  CG  GLN A 935     -21.226  28.657  57.779  1.00 52.40           C  
ATOM   1879  CD  GLN A 935     -21.381  29.269  59.168  1.00 51.25           C  
ATOM   1880  OE1 GLN A 935     -20.411  29.453  59.872  1.00 54.66           O  
ATOM   1881  NE2 GLN A 935     -22.607  29.584  59.558  1.00 49.20           N  
ATOM   1882  N   PRO A 936     -21.280  26.355  54.773  1.00 54.32           N  
ATOM   1883  CA  PRO A 936     -20.828  24.979  54.669  1.00 54.16           C  
ATOM   1884  C   PRO A 936     -20.568  24.427  56.064  1.00 53.95           C  
ATOM   1885  O   PRO A 936     -19.894  25.079  56.864  1.00 53.37           O  
ATOM   1886  CB  PRO A 936     -19.514  25.108  53.900  1.00 53.95           C  
ATOM   1887  CG  PRO A 936     -19.724  26.299  53.090  1.00 54.62           C  
ATOM   1888  CD  PRO A 936     -20.404  27.248  54.008  1.00 54.61           C  
ATOM   1889  N   PRO A 937     -21.092  23.226  56.355  1.00 53.91           N  
ATOM   1890  CA  PRO A 937     -20.956  22.633  57.673  1.00 54.02           C  
ATOM   1891  C   PRO A 937     -19.534  22.607  58.170  1.00 54.50           C  
ATOM   1892  O   PRO A 937     -19.299  22.779  59.344  1.00 55.20           O  
ATOM   1893  CB  PRO A 937     -21.435  21.216  57.446  1.00 53.55           C  
ATOM   1894  CG  PRO A 937     -22.497  21.387  56.440  1.00 54.26           C  
ATOM   1895  CD  PRO A 937     -21.873  22.352  55.464  1.00 53.90           C  
ATOM   1896  N   ILE A 938     -18.604  22.442  57.272  1.00 55.16           N  
ATOM   1897  CA  ILE A 938     -17.197  22.391  57.549  1.00 55.83           C  
ATOM   1898  C   ILE A 938     -16.585  23.690  57.935  1.00 56.84           C  
ATOM   1899  O   ILE A 938     -15.476  23.734  58.405  1.00 56.91           O  
ATOM   1900  CB  ILE A 938     -16.535  22.076  56.270  1.00 56.41           C  
ATOM   1901  CG1 ILE A 938     -16.881  20.664  55.917  1.00 56.20           C  
ATOM   1902  CG2 ILE A 938     -15.090  22.321  56.347  1.00 56.97           C  
ATOM   1903  CD1 ILE A 938     -18.247  20.368  56.296  1.00 56.60           C  
ATOM   1904  N   CYS A 939     -17.296  24.764  57.667  1.00 58.53           N  
ATOM   1905  CA  CYS A 939     -16.737  26.103  57.717  1.00 58.85           C  
ATOM   1906  C   CYS A 939     -16.906  26.893  58.985  1.00 59.27           C  
ATOM   1907  O   CYS A 939     -17.981  26.983  59.521  1.00 59.76           O  
ATOM   1908  CB  CYS A 939     -17.357  26.926  56.602  1.00 58.46           C  
ATOM   1909  SG  CYS A 939     -16.549  26.800  54.992  1.00 58.78           S  
ATOM   1910  N   THR A 940     -15.830  27.492  59.453  1.00 59.84           N  
ATOM   1911  CA  THR A 940     -15.941  28.419  60.555  1.00 60.66           C  
ATOM   1912  C   THR A 940     -16.470  29.728  59.982  1.00 60.71           C  
ATOM   1913  O   THR A 940     -16.346  29.982  58.774  1.00 61.23           O  
ATOM   1914  CB  THR A 940     -14.593  28.719  61.178  1.00 60.86           C  
ATOM   1915  OG1 THR A 940     -13.728  29.241  60.169  1.00 61.86           O  
ATOM   1916  CG2 THR A 940     -13.996  27.486  61.796  1.00 60.60           C  
ATOM   1917  N   ILE A 941     -17.031  30.571  60.847  1.00 60.01           N  
ATOM   1918  CA  ILE A 941     -17.456  31.884  60.432  1.00 59.28           C  
ATOM   1919  C   ILE A 941     -16.362  32.623  59.700  1.00 57.44           C  
ATOM   1920  O   ILE A 941     -16.641  33.329  58.740  1.00 56.85           O  
ATOM   1921  CB  ILE A 941     -17.841  32.720  61.609  1.00 61.05           C  
ATOM   1922  CG1 ILE A 941     -19.021  32.096  62.283  1.00 63.37           C  
ATOM   1923  CG2 ILE A 941     -18.310  34.088  61.155  1.00 62.62           C  
ATOM   1924  CD1 ILE A 941     -19.568  33.006  63.336  1.00 66.98           C  
ATOM   1925  N   ASP A 942     -15.124  32.473  60.156  1.00 55.72           N  
ATOM   1926  CA  ASP A 942     -14.026  33.225  59.561  1.00 54.15           C  
ATOM   1927  C   ASP A 942     -13.928  32.960  58.049  1.00 52.40           C  
ATOM   1928  O   ASP A 942     -13.655  33.883  57.256  1.00 52.15           O  
ATOM   1929  CB  ASP A 942     -12.711  32.865  60.227  1.00 56.87           C  
ATOM   1930  CG  ASP A 942     -12.727  33.093  61.722  1.00 60.55           C  
ATOM   1931  OD1 ASP A 942     -13.394  32.296  62.454  1.00 62.91           O  
ATOM   1932  OD2 ASP A 942     -12.030  34.046  62.159  1.00 60.99           O  
ATOM   1933  N   VAL A 943     -14.158  31.702  57.651  1.00 48.84           N  
ATOM   1934  CA  VAL A 943     -13.999  31.357  56.243  1.00 46.24           C  
ATOM   1935  C   VAL A 943     -15.284  31.689  55.503  1.00 44.77           C  
ATOM   1936  O   VAL A 943     -15.279  32.229  54.380  1.00 43.90           O  
ATOM   1937  CB  VAL A 943     -13.568  29.854  56.037  1.00 46.50           C  
ATOM   1938  CG1 VAL A 943     -13.340  29.508  54.536  1.00 45.57           C  
ATOM   1939  CG2 VAL A 943     -12.308  29.573  56.786  1.00 44.84           C  
ATOM   1940  N   TYR A 944     -16.396  31.375  56.114  1.00 42.64           N  
ATOM   1941  CA  TYR A 944     -17.675  31.631  55.522  1.00 41.19           C  
ATOM   1942  C   TYR A 944     -17.910  33.084  55.357  1.00 41.50           C  
ATOM   1943  O   TYR A 944     -18.610  33.500  54.498  1.00 40.44           O  
ATOM   1944  CB  TYR A 944     -18.758  31.058  56.369  1.00 40.14           C  
ATOM   1945  CG  TYR A 944     -20.082  31.287  55.781  1.00 38.87           C  
ATOM   1946  CD1 TYR A 944     -20.260  31.221  54.459  1.00 36.27           C  
ATOM   1947  CD2 TYR A 944     -21.155  31.566  56.547  1.00 39.19           C  
ATOM   1948  CE1 TYR A 944     -21.454  31.412  53.929  1.00 35.65           C  
ATOM   1949  CE2 TYR A 944     -22.354  31.768  56.004  1.00 36.10           C  
ATOM   1950  CZ  TYR A 944     -22.491  31.682  54.701  1.00 35.46           C  
ATOM   1951  OH  TYR A 944     -23.684  31.878  54.136  1.00 35.13           O  
ATOM   1952  N   MET A 945     -17.366  33.849  56.269  1.00 42.65           N  
ATOM   1953  CA  MET A 945     -17.507  35.272  56.294  1.00 43.97           C  
ATOM   1954  C   MET A 945     -16.879  35.879  55.072  1.00 43.58           C  
ATOM   1955  O   MET A 945     -17.252  36.935  54.650  1.00 44.92           O  
ATOM   1956  CB  MET A 945     -16.922  35.824  57.580  1.00 46.28           C  
ATOM   1957  CG  MET A 945     -17.315  37.232  57.885  1.00 51.80           C  
ATOM   1958  SD  MET A 945     -18.995  37.415  58.416  1.00 56.93           S  
ATOM   1959  CE  MET A 945     -18.814  37.105  60.113  1.00 56.68           C  
ATOM   1960  N   ILE A 946     -15.891  35.205  54.529  1.00 42.58           N  
ATOM   1961  CA  ILE A 946     -15.254  35.633  53.307  1.00 42.13           C  
ATOM   1962  C   ILE A 946     -16.150  35.308  52.111  1.00 43.33           C  
ATOM   1963  O   ILE A 946     -16.257  36.103  51.165  1.00 44.05           O  
ATOM   1964  CB  ILE A 946     -13.900  34.969  53.127  1.00 42.10           C  
ATOM   1965  CG1 ILE A 946     -13.046  35.145  54.383  1.00 41.01           C  
ATOM   1966  CG2 ILE A 946     -13.201  35.555  51.953  1.00 41.30           C  
ATOM   1967  CD1 ILE A 946     -11.671  34.539  54.287  1.00 38.80           C  
ATOM   1968  N   MET A 947     -16.810  34.153  52.146  1.00 43.79           N  
ATOM   1969  CA  MET A 947     -17.728  33.810  51.060  1.00 43.78           C  
ATOM   1970  C   MET A 947     -18.809  34.836  51.008  1.00 44.20           C  
ATOM   1971  O   MET A 947     -19.265  35.208  49.940  1.00 45.91           O  
ATOM   1972  CB  MET A 947     -18.342  32.436  51.241  1.00 42.67           C  
ATOM   1973  CG  MET A 947     -17.500  31.324  50.693  1.00 43.52           C  
ATOM   1974  SD  MET A 947     -17.517  29.838  51.754  1.00 47.59           S  
ATOM   1975  CE  MET A 947     -19.120  29.195  51.414  1.00 43.32           C  
ATOM   1976  N   VAL A 948     -19.199  35.315  52.175  1.00 44.32           N  
ATOM   1977  CA  VAL A 948     -20.274  36.277  52.277  1.00 43.03           C  
ATOM   1978  C   VAL A 948     -19.864  37.609  51.702  1.00 42.72           C  
ATOM   1979  O   VAL A 948     -20.600  38.185  50.928  1.00 42.36           O  
ATOM   1980  CB  VAL A 948     -20.698  36.471  53.713  1.00 43.48           C  
ATOM   1981  CG1 VAL A 948     -21.869  37.453  53.772  1.00 44.16           C  
ATOM   1982  CG2 VAL A 948     -21.059  35.129  54.335  1.00 41.97           C  
ATOM   1983  N   LYS A 949     -18.682  38.060  51.999  1.00 42.89           N  
ATOM   1984  CA  LYS A 949     -18.275  39.327  51.479  1.00 44.12           C  
ATOM   1985  C   LYS A 949     -18.237  39.285  49.994  1.00 44.84           C  
ATOM   1986  O   LYS A 949     -18.427  40.259  49.352  1.00 45.60           O  
ATOM   1987  CB  LYS A 949     -16.955  39.756  52.049  1.00 43.62           C  
ATOM   1988  CG  LYS A 949     -17.031  40.103  53.483  1.00 46.09           C  
ATOM   1989  CD  LYS A 949     -15.671  40.059  54.116  1.00 50.85           C  
ATOM   1990  CE  LYS A 949     -15.740  40.226  55.604  1.00 52.73           C  
ATOM   1991  NZ  LYS A 949     -14.575  40.940  56.124  1.00 53.33           N1+
ATOM   1992  N   CYS A 950     -17.972  38.138  49.440  1.00 45.40           N  
ATOM   1993  CA  CYS A 950     -17.889  38.013  48.013  1.00 45.07           C  
ATOM   1994  C   CYS A 950     -19.206  38.285  47.386  1.00 45.29           C  
ATOM   1995  O   CYS A 950     -19.275  38.732  46.291  1.00 45.58           O  
ATOM   1996  CB  CYS A 950     -17.422  36.639  47.650  1.00 44.29           C  
ATOM   1997  SG  CYS A 950     -15.643  36.402  47.890  1.00 41.34           S  
ATOM   1998  N   TRP A 951     -20.257  37.939  48.088  1.00 45.98           N  
ATOM   1999  CA  TRP A 951     -21.619  38.038  47.591  1.00 46.84           C  
ATOM   2000  C   TRP A 951     -22.251  39.339  48.011  1.00 46.71           C  
ATOM   2001  O   TRP A 951     -23.463  39.513  47.963  1.00 45.66           O  
ATOM   2002  CB  TRP A 951     -22.423  36.867  48.081  1.00 46.39           C  
ATOM   2003  CG  TRP A 951     -21.786  35.636  47.689  1.00 46.67           C  
ATOM   2004  CD1 TRP A 951     -21.074  35.427  46.555  1.00 48.12           C  
ATOM   2005  CD2 TRP A 951     -21.792  34.397  48.398  1.00 47.45           C  
ATOM   2006  NE1 TRP A 951     -20.631  34.125  46.504  1.00 48.70           N  
ATOM   2007  CE2 TRP A 951     -21.057  33.469  47.624  1.00 46.55           C  
ATOM   2008  CE3 TRP A 951     -22.329  33.980  49.622  1.00 46.69           C  
ATOM   2009  CZ2 TRP A 951     -20.857  32.165  48.018  1.00 45.01           C  
ATOM   2010  CZ3 TRP A 951     -22.134  32.665  50.012  1.00 44.11           C  
ATOM   2011  CH2 TRP A 951     -21.402  31.778  49.214  1.00 43.18           C  
ATOM   2012  N   MET A 952     -21.406  40.285  48.327  1.00 47.36           N  
ATOM   2013  CA  MET A 952     -21.836  41.592  48.676  1.00 48.77           C  
ATOM   2014  C   MET A 952     -22.498  42.078  47.449  1.00 50.95           C  
ATOM   2015  O   MET A 952     -22.040  41.790  46.406  1.00 51.86           O  
ATOM   2016  CB  MET A 952     -20.610  42.431  48.873  1.00 48.17           C  
ATOM   2017  CG  MET A 952     -20.658  43.316  50.038  1.00 49.46           C  
ATOM   2018  SD  MET A 952     -21.427  42.514  51.362  1.00 49.24           S  
ATOM   2019  CE  MET A 952     -21.848  43.888  52.333  1.00 49.43           C  
ATOM   2020  N   ILE A 953     -23.582  42.818  47.560  1.00 52.01           N  
ATOM   2021  CA  ILE A 953     -24.220  43.443  46.398  1.00 51.45           C  
ATOM   2022  C   ILE A 953     -23.404  44.582  45.827  1.00 51.33           C  
ATOM   2023  O   ILE A 953     -23.274  44.707  44.634  1.00 50.94           O  
ATOM   2024  CB  ILE A 953     -25.603  43.947  46.702  1.00 51.49           C  
ATOM   2025  CG1 ILE A 953     -26.570  42.766  46.693  1.00 51.57           C  
ATOM   2026  CG2 ILE A 953     -26.007  44.961  45.672  1.00 51.35           C  
ATOM   2027  CD1 ILE A 953     -28.024  43.151  46.878  1.00 51.07           C  
ATOM   2028  N   ASP A 954     -22.853  45.415  46.682  1.00 52.90           N  
ATOM   2029  CA  ASP A 954     -21.992  46.450  46.185  1.00 56.15           C  
ATOM   2030  C   ASP A 954     -20.671  45.838  45.693  1.00 57.19           C  
ATOM   2031  O   ASP A 954     -19.971  45.157  46.449  1.00 58.61           O  
ATOM   2032  CB  ASP A 954     -21.752  47.507  47.267  1.00 58.11           C  
ATOM   2033  CG  ASP A 954     -20.599  48.444  46.914  1.00 61.66           C  
ATOM   2034  OD1 ASP A 954     -20.712  49.192  45.922  1.00 63.17           O  
ATOM   2035  OD2 ASP A 954     -19.558  48.408  47.609  1.00 64.30           O  
ATOM   2036  N   ALA A 955     -20.335  46.091  44.432  1.00 57.66           N  
ATOM   2037  CA  ALA A 955     -19.162  45.480  43.822  1.00 58.61           C  
ATOM   2038  C   ALA A 955     -17.895  45.824  44.563  1.00 58.68           C  
ATOM   2039  O   ALA A 955     -16.998  44.986  44.710  1.00 58.74           O  
ATOM   2040  CB  ALA A 955     -19.044  45.901  42.386  1.00 58.99           C  
ATOM   2041  N   ASP A 956     -17.819  47.064  45.038  1.00 58.68           N  
ATOM   2042  CA  ASP A 956     -16.605  47.487  45.725  1.00 58.88           C  
ATOM   2043  C   ASP A 956     -16.554  47.155  47.190  1.00 57.55           C  
ATOM   2044  O   ASP A 956     -15.597  47.498  47.863  1.00 58.32           O  
ATOM   2045  CB  ASP A 956     -16.372  48.962  45.525  1.00 61.38           C  
ATOM   2046  CG  ASP A 956     -16.042  49.262  44.122  1.00 64.86           C  
ATOM   2047  OD1 ASP A 956     -15.934  50.464  43.807  1.00 67.58           O  
ATOM   2048  OD2 ASP A 956     -15.894  48.284  43.338  1.00 66.05           O  
ATOM   2049  N   SER A 957     -17.573  46.488  47.690  1.00 56.24           N  
ATOM   2050  CA  SER A 957     -17.503  46.030  49.049  1.00 56.29           C  
ATOM   2051  C   SER A 957     -17.021  44.601  49.086  1.00 56.15           C  
ATOM   2052  O   SER A 957     -16.869  44.019  50.143  1.00 57.26           O  
ATOM   2053  CB  SER A 957     -18.856  46.156  49.736  1.00 56.19           C  
ATOM   2054  OG  SER A 957     -19.245  47.512  49.822  1.00 57.90           O  
ATOM   2055  N   ARG A 958     -16.794  44.019  47.931  1.00 56.30           N  
ATOM   2056  CA  ARG A 958     -16.325  42.657  47.852  1.00 56.19           C  
ATOM   2057  C   ARG A 958     -14.845  42.601  48.008  1.00 57.44           C  
ATOM   2058  O   ARG A 958     -14.169  43.541  47.701  1.00 57.29           O  
ATOM   2059  CB  ARG A 958     -16.712  42.035  46.525  1.00 55.12           C  
ATOM   2060  CG  ARG A 958     -18.055  42.432  46.044  1.00 54.38           C  
ATOM   2061  CD  ARG A 958     -18.378  41.725  44.792  1.00 52.73           C  
ATOM   2062  NE  ARG A 958     -19.777  41.831  44.455  1.00 51.53           N  
ATOM   2063  CZ  ARG A 958     -20.239  41.806  43.228  1.00 51.13           C  
ATOM   2064  NH1 ARG A 958     -19.428  41.676  42.224  1.00 50.63           N  
ATOM   2065  NH2 ARG A 958     -21.515  41.914  43.012  1.00 51.32           N  
ATOM   2066  N   PRO A 959     -14.338  41.482  48.483  1.00 58.52           N  
ATOM   2067  CA  PRO A 959     -12.912  41.324  48.631  1.00 58.60           C  
ATOM   2068  C   PRO A 959     -12.281  41.425  47.278  1.00 59.89           C  
ATOM   2069  O   PRO A 959     -12.953  41.363  46.258  1.00 60.95           O  
ATOM   2070  CB  PRO A 959     -12.764  39.896  49.122  1.00 57.03           C  
ATOM   2071  CG  PRO A 959     -14.108  39.477  49.566  1.00 57.96           C  
ATOM   2072  CD  PRO A 959     -15.050  40.215  48.727  1.00 57.82           C  
ATOM   2073  N   LYS A 960     -10.971  41.488  47.273  1.00 61.32           N  
ATOM   2074  CA  LYS A 960     -10.180  41.564  46.078  1.00 62.44           C  
ATOM   2075  C   LYS A 960      -9.235  40.381  46.075  1.00 61.76           C  
ATOM   2076  O   LYS A 960      -8.863  39.861  47.101  1.00 60.77           O  
ATOM   2077  CB  LYS A 960      -9.388  42.857  46.059  1.00 64.12           C  
ATOM   2078  CG  LYS A 960     -10.080  44.000  45.402  1.00 66.75           C  
ATOM   2079  CD  LYS A 960      -9.078  44.981  44.877  1.00 68.03           C  
ATOM   2080  CE  LYS A 960      -9.511  45.625  43.578  1.00 69.18           C  
ATOM   2081  NZ  LYS A 960      -8.668  46.795  43.224  1.00 70.11           N1+
ATOM   2082  N   PHE A 961      -8.848  39.937  44.904  1.00 61.14           N  
ATOM   2083  CA  PHE A 961      -8.119  38.699  44.832  1.00 59.60           C  
ATOM   2084  C   PHE A 961      -6.865  38.764  45.631  1.00 61.02           C  
ATOM   2085  O   PHE A 961      -6.579  37.828  46.372  1.00 61.95           O  
ATOM   2086  CB  PHE A 961      -7.870  38.286  43.399  1.00 57.27           C  
ATOM   2087  CG  PHE A 961      -9.073  37.717  42.765  1.00 54.71           C  
ATOM   2088  CD1 PHE A 961      -9.646  36.561  43.273  1.00 51.36           C  
ATOM   2089  CD2 PHE A 961      -9.677  38.354  41.690  1.00 53.33           C  
ATOM   2090  CE1 PHE A 961     -10.778  36.038  42.711  1.00 49.41           C  
ATOM   2091  CE2 PHE A 961     -10.812  37.820  41.101  1.00 50.81           C  
ATOM   2092  CZ  PHE A 961     -11.367  36.664  41.626  1.00 50.12           C  
ATOM   2093  N   ARG A 962      -6.133  39.876  45.525  1.00 62.30           N  
ATOM   2094  CA  ARG A 962      -4.869  39.961  46.269  1.00 62.99           C  
ATOM   2095  C   ARG A 962      -5.165  39.800  47.752  1.00 62.04           C  
ATOM   2096  O   ARG A 962      -4.392  39.182  48.459  1.00 62.13           O  
ATOM   2097  CB  ARG A 962      -4.043  41.232  45.956  1.00 65.51           C  
ATOM   2098  CG  ARG A 962      -4.816  42.558  46.052  1.00 70.07           C  
ATOM   2099  CD  ARG A 962      -4.101  43.695  45.304  1.00 72.90           C  
ATOM   2100  NE  ARG A 962      -4.887  44.941  45.248  1.00 75.65           N  
ATOM   2101  CZ  ARG A 962      -5.704  45.301  44.241  1.00 77.01           C  
ATOM   2102  NH1 ARG A 962      -5.885  44.527  43.161  1.00 76.51           N  
ATOM   2103  NH2 ARG A 962      -6.353  46.457  44.316  1.00 77.83           N  
ATOM   2104  N   GLU A 963      -6.312  40.305  48.211  1.00 61.02           N  
ATOM   2105  CA  GLU A 963      -6.660  40.175  49.614  1.00 59.48           C  
ATOM   2106  C   GLU A 963      -6.972  38.722  49.890  1.00 58.02           C  
ATOM   2107  O   GLU A 963      -6.402  38.102  50.796  1.00 58.18           O  
ATOM   2108  CB  GLU A 963      -7.848  41.032  49.973  1.00 59.73           C  
ATOM   2109  CG  GLU A 963      -7.720  42.480  49.616  1.00 62.65           C  
ATOM   2110  CD  GLU A 963      -9.007  43.246  49.882  1.00 65.38           C  
ATOM   2111  OE1 GLU A 963      -9.090  44.433  49.535  1.00 68.03           O  
ATOM   2112  OE2 GLU A 963      -9.952  42.674  50.446  1.00 66.20           O  
ATOM   2113  N   LEU A 964      -7.859  38.171  49.073  1.00 56.49           N  
ATOM   2114  CA  LEU A 964      -8.287  36.786  49.199  1.00 55.08           C  
ATOM   2115  C   LEU A 964      -7.118  35.840  49.238  1.00 55.04           C  
ATOM   2116  O   LEU A 964      -7.150  34.811  49.907  1.00 54.73           O  
ATOM   2117  CB  LEU A 964      -9.167  36.432  48.019  1.00 54.67           C  
ATOM   2118  CG  LEU A 964     -10.479  37.202  48.093  1.00 53.72           C  
ATOM   2119  CD1 LEU A 964     -11.205  37.136  46.784  1.00 52.53           C  
ATOM   2120  CD2 LEU A 964     -11.332  36.624  49.212  1.00 52.24           C  
ATOM   2121  N   ILE A 965      -6.071  36.203  48.516  1.00 55.23           N  
ATOM   2122  CA  ILE A 965      -4.876  35.396  48.513  1.00 55.89           C  
ATOM   2123  C   ILE A 965      -4.264  35.440  49.894  1.00 56.51           C  
ATOM   2124  O   ILE A 965      -4.021  34.396  50.486  1.00 56.75           O  
ATOM   2125  CB  ILE A 965      -3.864  35.847  47.447  1.00 55.67           C  
ATOM   2126  CG1 ILE A 965      -4.440  35.617  46.046  1.00 54.53           C  
ATOM   2127  CG2 ILE A 965      -2.550  35.090  47.614  1.00 55.11           C  
ATOM   2128  CD1 ILE A 965      -3.833  36.522  45.013  1.00 52.66           C  
ATOM   2129  N   ILE A 966      -4.053  36.638  50.426  1.00 57.77           N  
ATOM   2130  CA  ILE A 966      -3.325  36.753  51.683  1.00 59.31           C  
ATOM   2131  C   ILE A 966      -4.104  36.126  52.819  1.00 60.30           C  
ATOM   2132  O   ILE A 966      -3.521  35.501  53.708  1.00 61.27           O  
ATOM   2133  CB  ILE A 966      -2.910  38.222  52.064  1.00 59.39           C  
ATOM   2134  CG1 ILE A 966      -4.137  39.116  52.251  1.00 60.88           C  
ATOM   2135  CG2 ILE A 966      -1.891  38.829  51.060  1.00 59.18           C  
ATOM   2136  CD1 ILE A 966      -3.791  40.616  52.413  1.00 63.00           C  
ATOM   2137  N   GLU A 967      -5.415  36.313  52.810  1.00 60.55           N  
ATOM   2138  CA  GLU A 967      -6.262  35.745  53.830  1.00 60.72           C  
ATOM   2139  C   GLU A 967      -6.377  34.246  53.865  1.00 59.58           C  
ATOM   2140  O   GLU A 967      -6.146  33.665  54.867  1.00 59.85           O  
ATOM   2141  CB  GLU A 967      -7.650  36.308  53.667  1.00 63.51           C  
ATOM   2142  CG  GLU A 967      -7.848  37.628  54.327  1.00 68.84           C  
ATOM   2143  CD  GLU A 967      -8.283  37.483  55.737  1.00 71.74           C  
ATOM   2144  OE1 GLU A 967      -9.483  37.339  55.953  1.00 73.99           O  
ATOM   2145  OE2 GLU A 967      -7.433  37.492  56.637  1.00 73.26           O  
ATOM   2146  N   PHE A 968      -6.650  33.595  52.759  1.00 58.57           N  
ATOM   2147  CA  PHE A 968      -6.596  32.153  52.748  1.00 57.78           C  
ATOM   2148  C   PHE A 968      -5.184  31.690  52.915  1.00 58.43           C  
ATOM   2149  O   PHE A 968      -4.930  30.582  53.348  1.00 58.99           O  
ATOM   2150  CB  PHE A 968      -7.152  31.624  51.457  1.00 57.02           C  
ATOM   2151  CG  PHE A 968      -8.625  31.545  51.456  1.00 55.31           C  
ATOM   2152  CD1 PHE A 968      -9.378  32.586  50.941  1.00 54.46           C  
ATOM   2153  CD2 PHE A 968      -9.271  30.442  52.003  1.00 54.94           C  
ATOM   2154  CE1 PHE A 968     -10.743  32.530  50.959  1.00 53.70           C  
ATOM   2155  CE2 PHE A 968     -10.628  30.373  52.027  1.00 55.47           C  
ATOM   2156  CZ  PHE A 968     -11.373  31.418  51.505  1.00 54.88           C  
ATOM   2157  N   SER A 969      -4.246  32.545  52.562  1.00 59.30           N  
ATOM   2158  CA  SER A 969      -2.870  32.185  52.746  1.00 60.90           C  
ATOM   2159  C   SER A 969      -2.565  32.150  54.221  1.00 61.51           C  
ATOM   2160  O   SER A 969      -1.732  31.356  54.670  1.00 62.26           O  
ATOM   2161  CB  SER A 969      -1.961  33.170  52.038  1.00 61.45           C  
ATOM   2162  OG  SER A 969      -1.882  32.837  50.662  1.00 63.73           O  
ATOM   2163  N   LYS A 970      -3.182  33.045  54.961  1.00 61.57           N  
ATOM   2164  CA  LYS A 970      -3.047  33.046  56.394  1.00 61.35           C  
ATOM   2165  C   LYS A 970      -3.735  31.891  57.067  1.00 61.12           C  
ATOM   2166  O   LYS A 970      -3.183  31.246  57.910  1.00 61.92           O  
ATOM   2167  CB  LYS A 970      -3.551  34.353  56.937  1.00 61.84           C  
ATOM   2168  CG  LYS A 970      -3.916  34.294  58.354  1.00 64.24           C  
ATOM   2169  CD  LYS A 970      -4.783  35.458  58.700  1.00 67.89           C  
ATOM   2170  CE  LYS A 970      -5.212  35.422  60.136  1.00 69.53           C  
ATOM   2171  NZ  LYS A 970      -6.408  36.281  60.313  1.00 72.47           N1+
ATOM   2172  N   MET A 971      -4.941  31.585  56.663  1.00 60.90           N  
ATOM   2173  CA  MET A 971      -5.619  30.452  57.228  1.00 60.31           C  
ATOM   2174  C   MET A 971      -4.904  29.202  56.832  1.00 60.63           C  
ATOM   2175  O   MET A 971      -5.116  28.167  57.387  1.00 60.66           O  
ATOM   2176  CB  MET A 971      -7.052  30.384  56.763  1.00 59.85           C  
ATOM   2177  CG  MET A 971      -7.806  31.646  56.906  1.00 59.65           C  
ATOM   2178  SD  MET A 971      -9.481  31.427  56.389  1.00 61.24           S  
ATOM   2179  CE  MET A 971     -10.318  32.361  57.614  1.00 59.11           C  
ATOM   2180  N   ALA A 972      -4.097  29.299  55.802  1.00 61.10           N  
ATOM   2181  CA  ALA A 972      -3.397  28.155  55.242  1.00 62.32           C  
ATOM   2182  C   ALA A 972      -2.446  27.534  56.255  1.00 63.29           C  
ATOM   2183  O   ALA A 972      -2.346  26.310  56.379  1.00 63.07           O  
ATOM   2184  CB  ALA A 972      -2.657  28.570  53.990  1.00 62.38           C  
ATOM   2185  N   ARG A 973      -1.742  28.365  56.986  1.00 64.50           N  
ATOM   2186  CA  ARG A 973      -0.788  27.900  57.974  1.00 65.36           C  
ATOM   2187  C   ARG A 973      -1.380  27.143  59.127  1.00 65.53           C  
ATOM   2188  O   ARG A 973      -0.751  26.264  59.671  1.00 65.46           O  
ATOM   2189  CB  ARG A 973       0.031  29.045  58.476  1.00 66.38           C  
ATOM   2190  CG  ARG A 973       0.265  30.011  57.422  1.00 67.62           C  
ATOM   2191  CD  ARG A 973       0.275  31.351  57.993  1.00 71.44           C  
ATOM   2192  NE  ARG A 973       1.630  31.705  58.297  1.00 73.70           N  
ATOM   2193  CZ  ARG A 973       2.248  32.718  57.745  1.00 74.06           C  
ATOM   2194  NH1 ARG A 973       1.609  33.475  56.876  1.00 73.75           N  
ATOM   2195  NH2 ARG A 973       3.498  32.965  58.067  1.00 74.63           N  
ATOM   2196  N   ASP A 974      -2.564  27.536  59.550  1.00 65.50           N  
ATOM   2197  CA  ASP A 974      -3.205  26.844  60.651  1.00 65.52           C  
ATOM   2198  C   ASP A 974      -4.567  26.442  60.177  1.00 64.56           C  
ATOM   2199  O   ASP A 974      -5.542  26.976  60.611  1.00 65.54           O  
ATOM   2200  CB  ASP A 974      -3.362  27.789  61.833  1.00 65.49           C  
ATOM   2201  CG  ASP A 974      -3.719  27.074  63.100  1.00 66.64           C  
ATOM   2202  OD1 ASP A 974      -4.230  25.952  63.017  1.00 67.74           O  
ATOM   2203  OD2 ASP A 974      -3.496  27.632  64.179  1.00 64.25           O  
ATOM   2204  N   PRO A 975      -4.629  25.482  59.288  1.00 63.07           N  
ATOM   2205  CA  PRO A 975      -5.860  25.149  58.615  1.00 62.91           C  
ATOM   2206  C   PRO A 975      -6.938  24.671  59.513  1.00 62.70           C  
ATOM   2207  O   PRO A 975      -8.079  24.984  59.301  1.00 62.70           O  
ATOM   2208  CB  PRO A 975      -5.442  24.023  57.686  1.00 62.40           C  
ATOM   2209  CG  PRO A 975      -4.155  23.661  58.069  1.00 62.16           C  
ATOM   2210  CD  PRO A 975      -3.509  24.814  58.650  1.00 62.54           C  
ATOM   2211  N   GLN A 976      -6.575  23.889  60.496  1.00 62.81           N  
ATOM   2212  CA  GLN A 976      -7.533  23.251  61.361  1.00 62.35           C  
ATOM   2213  C   GLN A 976      -8.337  24.247  62.120  1.00 60.21           C  
ATOM   2214  O   GLN A 976      -9.475  24.021  62.429  1.00 59.40           O  
ATOM   2215  CB  GLN A 976      -6.810  22.326  62.294  1.00 63.33           C  
ATOM   2216  CG  GLN A 976      -5.723  21.626  61.600  1.00 64.46           C  
ATOM   2217  CD  GLN A 976      -5.484  20.298  62.170  1.00 66.11           C  
ATOM   2218  OE1 GLN A 976      -6.087  19.930  63.162  1.00 67.15           O  
ATOM   2219  NE2 GLN A 976      -4.592  19.552  61.557  1.00 66.90           N  
ATOM   2220  N   ARG A 977      -7.719  25.353  62.443  1.00 58.41           N  
ATOM   2221  CA  ARG A 977      -8.376  26.382  63.189  1.00 57.47           C  
ATOM   2222  C   ARG A 977      -9.539  26.936  62.439  1.00 57.23           C  
ATOM   2223  O   ARG A 977     -10.448  27.464  63.032  1.00 56.85           O  
ATOM   2224  CB  ARG A 977      -7.413  27.500  63.444  1.00 59.00           C  
ATOM   2225  CG  ARG A 977      -7.954  28.543  64.310  1.00 61.56           C  
ATOM   2226  CD  ARG A 977      -7.013  29.676  64.423  1.00 63.99           C  
ATOM   2227  NE  ARG A 977      -7.608  30.715  65.231  1.00 67.37           N  
ATOM   2228  CZ  ARG A 977      -6.974  31.793  65.644  1.00 69.06           C  
ATOM   2229  NH1 ARG A 977      -5.718  31.994  65.329  1.00 70.98           N  
ATOM   2230  NH2 ARG A 977      -7.611  32.672  66.369  1.00 70.12           N  
ATOM   2231  N   TYR A 978      -9.481  26.894  61.124  1.00 56.10           N  
ATOM   2232  CA  TYR A 978     -10.520  27.569  60.310  1.00 54.43           C  
ATOM   2233  C   TYR A 978     -11.490  26.672  59.605  1.00 53.51           C  
ATOM   2234  O   TYR A 978     -12.617  27.054  59.353  1.00 53.09           O  
ATOM   2235  CB  TYR A 978      -9.911  28.476  59.278  1.00 54.83           C  
ATOM   2236  CG  TYR A 978      -9.006  29.500  59.867  1.00 56.61           C  
ATOM   2237  CD1 TYR A 978      -9.509  30.694  60.383  1.00 56.87           C  
ATOM   2238  CD2 TYR A 978      -7.638  29.271  59.924  1.00 56.65           C  
ATOM   2239  CE1 TYR A 978      -8.659  31.634  60.923  1.00 57.35           C  
ATOM   2240  CE2 TYR A 978      -6.802  30.187  60.454  1.00 57.06           C  
ATOM   2241  CZ  TYR A 978      -7.305  31.371  60.946  1.00 57.18           C  
ATOM   2242  OH  TYR A 978      -6.430  32.287  61.473  1.00 58.05           O  
ATOM   2243  N   LEU A 979     -11.042  25.478  59.271  1.00 53.60           N  
ATOM   2244  CA  LEU A 979     -11.921  24.508  58.670  1.00 53.04           C  
ATOM   2245  C   LEU A 979     -11.916  23.295  59.548  1.00 53.42           C  
ATOM   2246  O   LEU A 979     -10.847  22.778  59.937  1.00 52.42           O  
ATOM   2247  CB  LEU A 979     -11.459  24.148  57.258  1.00 53.35           C  
ATOM   2248  CG  LEU A 979     -11.836  25.087  56.116  1.00 52.06           C  
ATOM   2249  CD1 LEU A 979     -11.238  24.606  54.828  1.00 52.05           C  
ATOM   2250  CD2 LEU A 979     -13.307  25.164  55.974  1.00 52.79           C  
ATOM   2251  N   VAL A 980     -13.118  22.847  59.865  1.00 54.36           N  
ATOM   2252  CA  VAL A 980     -13.265  21.719  60.734  1.00 56.24           C  
ATOM   2253  C   VAL A 980     -13.700  20.535  59.934  1.00 57.91           C  
ATOM   2254  O   VAL A 980     -14.833  20.475  59.430  1.00 57.67           O  
ATOM   2255  CB  VAL A 980     -14.334  21.962  61.790  1.00 56.44           C  
ATOM   2256  CG1 VAL A 980     -15.118  20.643  62.078  1.00 57.07           C  
ATOM   2257  CG2 VAL A 980     -13.731  22.543  63.055  1.00 55.09           C  
ATOM   2258  N   ILE A 981     -12.807  19.567  59.843  1.00 60.25           N  
ATOM   2259  CA  ILE A 981     -13.126  18.352  59.135  1.00 62.74           C  
ATOM   2260  C   ILE A 981     -12.929  17.208  60.102  1.00 65.45           C  
ATOM   2261  O   ILE A 981     -11.931  17.151  60.811  1.00 65.92           O  
ATOM   2262  CB  ILE A 981     -12.230  18.165  57.897  1.00 62.33           C  
ATOM   2263  CG1 ILE A 981     -12.476  19.280  56.884  1.00 61.09           C  
ATOM   2264  CG2 ILE A 981     -12.523  16.819  57.238  1.00 62.93           C  
ATOM   2265  CD1 ILE A 981     -11.287  19.536  56.033  1.00 60.00           C  
ATOM   2266  N   GLN A 982     -13.882  16.291  60.131  1.00 68.48           N  
ATOM   2267  CA  GLN A 982     -13.797  15.163  61.049  1.00 71.09           C  
ATOM   2268  C   GLN A 982     -12.706  14.163  60.651  1.00 72.74           C  
ATOM   2269  O   GLN A 982     -12.795  13.500  59.612  1.00 72.98           O  
ATOM   2270  CB  GLN A 982     -15.144  14.467  61.106  1.00 71.17           C  
ATOM   2271  CG  GLN A 982     -15.873  14.490  59.756  1.00 71.82           C  
ATOM   2272  CD  GLN A 982     -16.903  13.376  59.702  1.00 74.93           C  
ATOM   2273  OE1 GLN A 982     -17.438  12.942  60.733  1.00 74.96           O  
ATOM   2274  NE2 GLN A 982     -17.180  12.889  58.497  1.00 76.61           N  
ATOM   2275  N   GLY A 983     -11.686  14.057  61.500  1.00 74.00           N  
ATOM   2276  CA  GLY A 983     -10.598  13.120  61.279  1.00 75.91           C  
ATOM   2277  C   GLY A 983      -9.541  13.787  60.448  1.00 77.28           C  
ATOM   2278  O   GLY A 983      -8.806  13.134  59.721  1.00 76.46           O  
ATOM   2279  N   ASP A 984      -9.454  15.087  60.574  1.00 79.65           N  
ATOM   2280  CA  ASP A 984      -8.501  15.814  59.798  1.00 82.68           C  
ATOM   2281  C   ASP A 984      -7.131  15.329  60.138  1.00 85.53           C  
ATOM   2282  O   ASP A 984      -6.251  15.299  59.296  1.00 86.66           O  
ATOM   2283  CB  ASP A 984      -8.598  17.294  60.052  1.00 80.98           C  
ATOM   2284  CG  ASP A 984      -8.323  18.076  58.833  1.00 80.64           C  
ATOM   2285  OD1 ASP A 984      -8.708  17.622  57.768  1.00 79.42           O  
ATOM   2286  OD2 ASP A 984      -7.702  19.129  58.913  1.00 81.39           O  
ATOM   2287  N   GLU A 985      -6.922  14.928  61.372  1.00 87.94           N  
ATOM   2288  CA  GLU A 985      -5.588  14.517  61.741  1.00 90.40           C  
ATOM   2289  C   GLU A 985      -5.230  13.357  60.855  1.00 91.84           C  
ATOM   2290  O   GLU A 985      -4.098  13.222  60.432  1.00 92.26           O  
ATOM   2291  CB  GLU A 985      -5.491  14.152  63.213  1.00 91.16           C  
ATOM   2292  CG  GLU A 985      -5.660  15.341  64.129  1.00 92.23           C  
ATOM   2293  CD  GLU A 985      -4.381  16.098  64.356  1.00 93.09           C  
ATOM   2294  OE1 GLU A 985      -3.739  16.517  63.382  1.00 93.08           O  
ATOM   2295  OE2 GLU A 985      -4.020  16.288  65.525  1.00 93.11           O  
ATOM   2296  N   ARG A 986      -6.211  12.522  60.568  1.00 93.21           N  
ATOM   2297  CA  ARG A 986      -5.985  11.371  59.719  1.00 94.19           C  
ATOM   2298  C   ARG A 986      -5.270  11.737  58.441  1.00 94.97           C  
ATOM   2299  O   ARG A 986      -4.296  11.120  58.053  1.00 94.41           O  
ATOM   2300  CB  ARG A 986      -7.325  10.755  59.359  1.00 93.86           C  
ATOM   2301  CG  ARG A 986      -7.219   9.500  58.576  1.00 94.85           C  
ATOM   2302  CD  ARG A 986      -8.175   9.437  57.409  1.00 95.04           C  
ATOM   2303  NE  ARG A 986      -7.615   8.590  56.375  1.00 97.14           N  
ATOM   2304  CZ  ARG A 986      -6.950   9.038  55.324  1.00 98.45           C  
ATOM   2305  NH1 ARG A 986      -6.798  10.334  55.145  1.00 98.38           N  
ATOM   2306  NH2 ARG A 986      -6.448   8.184  54.450  1.00 99.30           N  
ATOM   2307  N   MET A 987      -5.799  12.729  57.764  1.00 96.43           N  
ATOM   2308  CA  MET A 987      -5.372  13.076  56.428  1.00 98.20           C  
ATOM   2309  C   MET A 987      -4.105  13.883  56.197  1.00 99.77           C  
ATOM   2310  O   MET A 987      -3.621  14.597  57.067  1.00100.20           O  
ATOM   2311  CB  MET A 987      -6.537  13.702  55.706  1.00 97.67           C  
ATOM   2312  CG  MET A 987      -7.723  12.834  55.755  1.00 97.37           C  
ATOM   2313  SD  MET A 987      -9.122  13.830  56.056  1.00 97.66           S  
ATOM   2314  CE  MET A 987     -10.412  12.642  55.827  1.00 98.05           C  
ATOM   2315  N   HIS A 988      -3.600  13.761  54.978  1.00101.09           N  
ATOM   2316  CA  HIS A 988      -2.345  14.371  54.554  1.00102.54           C  
ATOM   2317  C   HIS A 988      -2.302  15.886  54.599  1.00102.53           C  
ATOM   2318  O   HIS A 988      -1.422  16.492  53.999  1.00102.10           O  
ATOM   2319  CB  HIS A 988      -2.004  13.889  53.153  1.00103.06           C  
ATOM   2320  CG  HIS A 988      -2.558  12.540  52.848  1.00103.64           C  
ATOM   2321  ND1 HIS A 988      -1.807  11.531  52.291  1.00103.71           N  
ATOM   2322  CD2 HIS A 988      -3.787  12.020  53.058  1.00103.72           C  
ATOM   2323  CE1 HIS A 988      -2.553  10.454  52.155  1.00103.83           C  
ATOM   2324  NE2 HIS A 988      -3.759  10.725  52.612  1.00103.96           N  
ATOM   2325  N   GLU A1004      -4.105   6.488  29.675  1.00117.38           N  
ATOM   2326  CA  GLU A1004      -4.164   6.502  28.220  1.00117.78           C  
ATOM   2327  C   GLU A1004      -3.925   5.123  27.663  1.00117.90           C  
ATOM   2328  O   GLU A1004      -4.510   4.154  28.114  1.00117.88           O  
ATOM   2329  CB  GLU A1004      -3.114   7.446  27.661  1.00117.68           C  
ATOM   2330  N   GLU A1005      -3.047   5.015  26.682  1.00118.05           N  
ATOM   2331  CA  GLU A1005      -2.783   3.704  26.136  1.00118.04           C  
ATOM   2332  C   GLU A1005      -2.227   2.873  27.252  1.00117.84           C  
ATOM   2333  O   GLU A1005      -2.653   1.756  27.491  1.00117.80           O  
ATOM   2334  CB  GLU A1005      -1.716   3.811  25.049  1.00117.80           C  
ATOM   2335  CG  GLU A1005      -1.731   2.694  24.026  1.00117.80           C  
ATOM   2336  N   ASP A1006      -1.280   3.459  27.956  1.00117.67           N  
ATOM   2337  CA  ASP A1006      -0.638   2.831  29.090  1.00117.36           C  
ATOM   2338  C   ASP A1006      -0.409   3.974  30.044  1.00116.81           C  
ATOM   2339  O   ASP A1006      -0.203   5.094  29.608  1.00117.01           O  
ATOM   2340  CB  ASP A1006       0.689   2.226  28.653  1.00117.68           C  
ATOM   2341  CG  ASP A1006       0.676   1.805  27.204  1.00118.38           C  
ATOM   2342  OD1 ASP A1006      -0.420   1.582  26.677  1.00118.82           O  
ATOM   2343  OD2 ASP A1006       1.748   1.693  26.586  1.00118.03           O  
ATOM   2344  N   MET A1007      -0.432   3.740  31.342  1.00115.90           N  
ATOM   2345  CA  MET A1007      -0.267   4.879  32.231  1.00114.91           C  
ATOM   2346  C   MET A1007       1.090   5.540  32.005  1.00114.11           C  
ATOM   2347  O   MET A1007       1.188   6.760  32.007  1.00114.04           O  
ATOM   2348  CB  MET A1007      -0.470   4.497  33.693  1.00115.07           C  
ATOM   2349  CG  MET A1007      -1.652   3.595  33.965  1.00114.65           C  
ATOM   2350  SD  MET A1007      -1.782   3.318  35.728  1.00114.78           S  
ATOM   2351  CE  MET A1007      -1.498   1.565  35.864  1.00113.68           C  
ATOM   2352  N   ASP A1008       2.132   4.748  31.795  1.00112.81           N  
ATOM   2353  CA  ASP A1008       3.432   5.312  31.466  1.00111.51           C  
ATOM   2354  C   ASP A1008       4.072   4.583  30.289  1.00110.49           C  
ATOM   2355  O   ASP A1008       4.147   3.373  30.297  1.00110.54           O  
ATOM   2356  CB  ASP A1008       4.354   5.254  32.686  1.00111.54           C  
ATOM   2357  CG  ASP A1008       4.983   6.600  33.022  1.00112.54           C  
ATOM   2358  OD1 ASP A1008       6.192   6.779  32.787  1.00113.54           O  
ATOM   2359  OD2 ASP A1008       4.271   7.476  33.536  1.00113.54           O  
ATOM   2360  N   ASP A1009       4.539   5.299  29.277  1.00109.19           N  
ATOM   2361  CA  ASP A1009       5.214   4.637  28.163  1.00107.56           C  
ATOM   2362  C   ASP A1009       6.347   5.452  27.569  1.00106.29           C  
ATOM   2363  O   ASP A1009       6.313   5.755  26.392  1.00106.48           O  
ATOM   2364  CB  ASP A1009       4.191   4.358  27.076  1.00107.60           C  
ATOM   2365  CG  ASP A1009       2.816   4.834  27.460  1.00107.03           C  
ATOM   2366  OD1 ASP A1009       2.133   5.428  26.613  1.00105.27           O  
ATOM   2367  OD2 ASP A1009       2.436   4.630  28.629  1.00107.16           O  
ATOM   2368  N   VAL A1010       7.363   5.787  28.352  1.00104.34           N  
ATOM   2369  CA  VAL A1010       8.456   6.603  27.836  1.00102.25           C  
ATOM   2370  C   VAL A1010       7.864   7.895  27.363  1.00100.70           C  
ATOM   2371  O   VAL A1010       8.297   8.474  26.384  1.00 99.96           O  
ATOM   2372  CB  VAL A1010       9.115   5.954  26.631  1.00102.51           C  
ATOM   2373  N   VAL A1011       6.849   8.330  28.081  1.00 98.81           N  
ATOM   2374  CA  VAL A1011       6.110   9.507  27.734  1.00 96.74           C  
ATOM   2375  C   VAL A1011       6.006  10.322  28.951  1.00 96.10           C  
ATOM   2376  O   VAL A1011       4.961  10.412  29.521  1.00 95.94           O  
ATOM   2377  CB  VAL A1011       4.686   9.147  27.417  1.00 96.41           C  
ATOM   2378  N   ASP A1012       7.108  10.904  29.358  1.00 95.37           N  
ATOM   2379  CA  ASP A1012       7.152  11.730  30.529  1.00 94.81           C  
ATOM   2380  C   ASP A1012       7.028  13.104  29.955  1.00 95.09           C  
ATOM   2381  O   ASP A1012       7.899  13.554  29.253  1.00 95.11           O  
ATOM   2382  CB  ASP A1012       8.529  11.585  31.174  1.00 96.11           C  
ATOM   2383  CG  ASP A1012       8.582  10.509  32.231  1.00 97.11           C  
ATOM   2384  OD1 ASP A1012       8.653   9.316  31.884  1.00 99.11           O  
ATOM   2385  OD2 ASP A1012       8.581  10.861  33.420  1.00 99.11           O  
ATOM   2386  N   ALA A1013       5.962  13.818  30.214  1.00 95.39           N  
ATOM   2387  CA  ALA A1013       5.983  15.087  29.564  1.00 96.06           C  
ATOM   2388  C   ALA A1013       4.994  16.148  29.953  1.00 96.52           C  
ATOM   2389  O   ALA A1013       4.086  15.925  30.710  1.00 97.57           O  
ATOM   2390  CB  ALA A1013       5.932  14.851  28.110  1.00 96.68           C  
ATOM   2391  N   ASP A1014       5.233  17.331  29.417  1.00 97.00           N  
ATOM   2392  CA  ASP A1014       4.362  18.455  29.591  1.00 97.00           C  
ATOM   2393  C   ASP A1014       5.139  19.595  30.165  1.00 97.00           C  
ATOM   2394  O   ASP A1014       6.100  20.056  29.580  1.00 97.00           O  
ATOM   2395  CB  ASP A1014       3.233  18.079  30.511  1.00 97.00           C  
ATOM   2396  CG  ASP A1014       2.012  17.628  29.761  1.00 97.00           C  
ATOM   2397  N   GLU A1015       4.677  20.095  31.288  1.00 96.86           N  
ATOM   2398  CA  GLU A1015       5.317  21.225  31.879  1.00 97.18           C  
ATOM   2399  C   GLU A1015       6.806  21.000  31.846  1.00 97.86           C  
ATOM   2400  O   GLU A1015       7.575  21.920  31.674  1.00 97.98           O  
ATOM   2401  CB  GLU A1015       4.811  21.416  33.285  1.00 97.98           C  
ATOM   2402  CG  GLU A1015       3.653  22.357  33.330  1.00 97.98           C  
ATOM   2403  CD  GLU A1015       2.871  22.279  34.603  1.00 97.98           C  
ATOM   2404  OE1 GLU A1015       2.750  21.193  35.192  1.00 97.98           O  
ATOM   2405  OE2 GLU A1015       2.359  23.322  35.016  1.00 97.98           O  
ATOM   2406  N   TYR A1016       7.224  19.765  32.020  1.00 98.11           N  
ATOM   2407  CA  TYR A1016       8.630  19.463  31.974  1.00 98.48           C  
ATOM   2408  C   TYR A1016       9.282  19.670  30.621  1.00 99.01           C  
ATOM   2409  O   TYR A1016      10.411  20.103  30.547  1.00 99.31           O  
ATOM   2410  CB  TYR A1016       8.891  18.066  32.482  1.00100.31           C  
ATOM   2411  N   LEU A1017       8.611  19.333  29.536  1.00 99.26           N  
ATOM   2412  CA  LEU A1017       9.275  19.481  28.251  1.00 99.60           C  
ATOM   2413  C   LEU A1017       9.727  20.881  27.941  1.00 99.60           C  
ATOM   2414  O   LEU A1017      10.769  21.078  27.369  1.00100.10           O  
ATOM   2415  CB  LEU A1017       8.412  18.988  27.104  1.00102.10           C  
ATOM   2416  CG  LEU A1017       8.913  19.422  25.724  1.00104.10           C  
ATOM   2417  CD1 LEU A1017       9.848  18.427  25.113  1.00103.10           C  
ATOM   2418  CD2 LEU A1017       7.799  19.704  24.764  1.00103.10           C  
ATOM   2419  N   ILE A1018       8.935  21.863  28.295  1.00 99.42           N  
ATOM   2420  CA  ILE A1018       9.298  23.218  27.985  1.00 99.19           C  
ATOM   2421  C   ILE A1018      10.549  23.714  28.655  1.00 99.30           C  
ATOM   2422  O   ILE A1018      11.294  24.484  28.071  1.00 99.58           O  
ATOM   2423  CB  ILE A1018       8.216  24.174  28.356  1.00 99.58           C  
ATOM   2424  CG1 ILE A1018       7.144  24.161  27.282  1.00 99.58           C  
ATOM   2425  CG2 ILE A1018       8.798  25.562  28.563  1.00 99.58           C  
ATOM   2426  CD1 ILE A1018       6.248  23.000  27.391  1.00 99.58           C  
ATOM   2427  N   PRO A1019      10.792  23.331  29.892  1.00 99.01           N  
ATOM   2428  CA  PRO A1019      11.975  23.895  30.528  1.00 98.50           C  
ATOM   2429  C   PRO A1019      12.933  22.978  31.270  1.00 98.49           C  
ATOM   2430  O   PRO A1019      12.627  21.855  31.628  1.00 98.37           O  
ATOM   2431  CB  PRO A1019      11.378  24.914  31.479  1.00 99.37           C  
ATOM   2432  N   GLN A1020      14.132  23.512  31.468  1.00 98.56           N  
ATOM   2433  CA  GLN A1020      15.206  22.855  32.189  1.00 98.56           C  
ATOM   2434  C   GLN A1020      14.678  22.264  33.484  1.00 98.56           C  
ATOM   2435  O   GLN A1020      13.475  22.271  33.724  1.00 98.56           O  
ATOM   2436  CB  GLN A1020      16.311  23.867  32.496  1.00 98.56           C  
ATOM   2437  CG  GLN A1020      16.681  24.761  31.318  1.00 98.56           C  
ATOM   2438  CD  GLN A1020      17.844  25.690  31.619  1.00 98.56           C  
ATOM   2439  OE1 GLN A1020      17.647  26.812  32.065  1.00 98.56           O  
ATOM   2440  NE2 GLN A1020      19.057  25.225  31.373  1.00 98.56           N  
TER    2441      GLN A1020 
HETATM 2442  CAT 0UN A1797     -12.704  12.770  33.538  1.00 69.01           C  
HETATM 2443  CAR 0UN A1797     -13.865  11.990  33.004  1.00 69.57           C  
HETATM 2444  NBN 0UN A1797     -15.072  12.673  33.392  1.00 69.50           N  
HETATM 2445  CAB 0UN A1797     -16.194  11.826  33.043  1.00 68.35           C  
HETATM 2446  CAS 0UN A1797     -15.151  13.839  32.550  1.00 69.88           C  
HETATM 2447  CAU 0UN A1797     -14.111  14.806  33.039  1.00 69.45           C  
HETATM 2448  NBO 0UN A1797     -12.832  14.135  33.102  1.00 69.51           N  
HETATM 2449  CBH 0UN A1797     -11.719  14.848  32.818  1.00 69.47           C  
HETATM 2450  CAO 0UN A1797     -10.492  14.252  32.859  1.00 69.53           C  
HETATM 2451  CBK 0UN A1797      -9.401  15.004  32.567  1.00 68.81           C  
HETATM 2452  OBA 0UN A1797      -8.185  14.516  32.581  1.00 68.27           O  
HETATM 2453  CAA 0UN A1797      -8.395  13.247  32.108  1.00 67.41           C  
HETATM 2454  CAK 0UN A1797     -11.847  16.162  32.495  1.00 68.43           C  
HETATM 2455  CAL 0UN A1797     -10.734  16.894  32.206  1.00 67.98           C  
HETATM 2456  CBJ 0UN A1797      -9.529  16.287  32.251  1.00 68.81           C  
HETATM 2457  NAZ 0UN A1797      -8.447  16.910  31.994  1.00 70.35           N  
HETATM 2458  C2  0UN A1797      -8.526  17.930  31.203  1.00 71.32           C  
HETATM 2459  N3  0UN A1797      -9.697  18.264  30.677  1.00 71.84           N  
HETATM 2460  N1  0UN A1797      -7.415  18.588  30.961  1.00 69.63           N  
HETATM 2461  C6  0UN A1797      -7.423  19.613  30.183  1.00 69.15           C  
HETATM 2462  C5  0UN A1797      -8.602  19.983  29.628  1.00 69.98           C  
HETATM 2463 CL5  0UN A1797      -8.620  21.321  28.610  1.00 72.79          CL  
HETATM 2464  C4  0UN A1797      -9.749  19.303  29.878  1.00 70.69           C  
HETATM 2465  OBB 0UN A1797     -10.874  19.712  29.307  1.00 70.17           O  
HETATM 2466  CBG 0UN A1797     -12.003  19.159  29.752  1.00 70.69           C  
HETATM 2467  CAN 0UN A1797     -12.464  19.479  31.001  1.00 71.69           C  
HETATM 2468  CAJ 0UN A1797     -12.712  18.278  28.989  1.00 70.09           C  
HETATM 2469  CAH 0UN A1797     -13.873  17.724  29.474  1.00 69.66           C  
HETATM 2470  CAI 0UN A1797     -14.337  18.047  30.733  1.00 70.40           C  
HETATM 2471  CBF 0UN A1797     -13.622  18.934  31.500  1.00 71.50           C  
HETATM 2472  NAY 0UN A1797     -13.985  19.298  32.702  1.00 72.65           N  
HETATM 2473  CBD 0UN A1797     -15.166  19.037  33.207  1.00 73.98           C  
HETATM 2474  OAE 0UN A1797     -16.041  18.431  32.617  1.00 76.56           O  
HETATM 2475  CAQ 0UN A1797     -15.388  19.603  34.607  1.00 72.18           C  
HETATM 2476  CAP 0UN A1797     -15.545  18.529  35.678  1.00 70.09           C  
TER    2477      0UN A1797 
HETATM 2478  C   LIG d   1     -12.317  20.281  30.709  0.00  0.00      3ika C  
HETATM 2479  C   LIG d   1     -10.962  20.485  30.343  0.00  0.00      3ika C  
HETATM 2480  C   LIG d   1     -10.044  19.376  30.490  0.00  0.00      3ika C  
HETATM 2481  C   LIG d   1     -10.465  18.148  31.126  0.00  0.00      3ika C  
HETATM 2482  C   LIG d   1     -11.851  17.971  31.431  0.00  0.00      3ika C  
HETATM 2483  C   LIG d   1     -12.775  19.033  31.204  0.00  0.00      3ika C  
HETATM 2484  C   LIG d   1      -9.465  17.066  31.485  0.00  0.00      3ika C  
HETATM 2485  C   LIG d   1     -10.013  15.756  31.953  0.00  0.00      3ika C  
HETATM 2486  C   LIG d   1     -11.401  15.564  32.189  0.00  0.00      3ika C  
HETATM 2487  C   LIG d   1     -12.382  16.675  31.986  0.00  0.00      3ika C  
HETATM 2488  O   LIG d   1     -14.081  18.789  31.478  0.00  0.00      3ika O  
HETATM 2489  C   LIG d   1     -17.694  20.483  30.050  0.00  0.00      3ika C  
HETATM 2490  C   LIG d   1     -16.365  21.345  30.186  0.00  0.00      3ika C  
HETATM 2491  O   LIG d   1     -15.467  20.655  31.069  0.00  0.00      3ika O  
HETATM 2492  C   LIG d   1     -15.182  19.298  30.705  0.00  0.00      3ika C  
HETATM 2493  C   LIG d   1     -16.445  18.482  31.127  0.00  0.00      3ika C  
HETATM 2494  C   LIG d   1     -17.786  19.263  31.003  0.00  0.00      3ika C  
HETATM 2495  C   LIG d   1     -16.601  22.757  30.824  0.00  0.00      3ika C  
HETATM 2496  O   LIG d   1     -13.555  16.520  32.255  0.00  0.00      3ika O  
HETATM 2497  O   LIG d   1      -8.267  17.215  31.418  0.00  0.00      3ika O  
HETATM 2498  C   LIG d   1      -9.112  14.679  32.173  0.00  0.00      3ika C  
HETATM 2499  C   LIG d   1      -9.579  13.422  32.619  0.00  0.00      3ika C  
HETATM 2500  C   LIG d   1     -10.957  13.229  32.848  0.00  0.00      3ika C  
HETATM 2501  C   LIG d   1     -11.866  14.290  32.638  0.00  0.00      3ika C  
HETATM 2502  C   LIG d   1      -8.630  12.319  32.841  0.00  0.00      3ika C  
HETATM 2503  C   LIG d   1     -10.468  21.750  29.843  0.00  0.00      3ika C  
HETATM 2504  C   LIG d   1      -8.716  19.547  29.986  0.00  0.00      3ika C  
HETATM 2505  C   LIG d   1      -8.301  20.791  29.476  0.00  0.00      3ika C  
HETATM 2506  N   LIG d   1      -9.156  21.855  29.427  0.00  0.00      3ika N  
HETATM 2507  N   LIG d   1     -11.149  22.927  29.733  0.00  0.00      3ika N  
HETATM 2508  H   LIG d   1     -10.680  23.772  30.004  0.00  0.00      3ika H  
HETATM 2509  C   LIG d   1     -12.496  23.149  29.148  0.00  0.00      3ika C  
HETATM 2510  C   LIG d   1     -12.785  22.416  27.810  0.00  0.00      3ika C  
HETATM 2511  C   LIG d   1     -14.191  22.756  27.242  0.00  0.00      3ika C  
HETATM 2512  C   LIG d   1     -15.534  21.464  28.904  0.00  0.00      3ika C  
HETATM 2513  C   LIG d   1     -15.255  22.649  28.318  0.00  0.00      3ika C  
HETATM 2514  C   LIG d   1     -14.847  19.161  29.215  0.00  0.00      3ika C  
HETATM 2515  C   LIG d   1     -14.999  20.195  28.375  0.00  0.00      3ika C  
HETATM 2516  C   LIG d   1     -17.054  23.790  29.768  0.00  0.00      3ika C  
HETATM 2517  C   LIG d   1     -15.920  23.944  28.737  0.00  0.00      3ika C  
HETATM 2518  C   LIG d   1     -17.386  25.172  30.361  0.00  0.00      3ika C  
HETATM 2519  C   LIG d   1     -18.393  23.499  29.074  0.00  0.00      3ika C  
HETATM 2520  C   LIG d   1     -18.086  25.918  29.230  0.00  0.00      3ika C  
HETATM 2521  C   LIG d   1     -18.944  24.842  28.554  0.00  0.00      3ika C  
HETATM 2522  C   LIG d   1     -20.441  25.000  28.840  0.00  0.00      3ika C  
HETATM 2523  C   LIG d   1     -18.974  24.954  27.027  0.00  0.00      3ika C  
HETATM 2524  C   LIG d   1     -21.099  24.072  27.823  0.00  0.00      3ika C  
HETATM 2525  C   LIG d   1     -20.181  24.117  26.601  0.00  0.00      3ika C  
HETATM 2526  O   LIG d   1     -17.505  22.692  31.913  0.00  0.00      3ika O  
HETATM 2527  H   LIG d   1     -18.336  23.102  31.622  0.00  0.00      3ika H  
HETATM 2528  O   LIG d   1     -17.907  20.017  28.730  0.00  0.00      3ika O  
HETATM 2529  H   LIG d   1     -17.678  19.073  28.718  0.00  0.00      3ika H  
HETATM 2530  O   LIG d   1     -18.145  19.736  32.290  0.00  0.00      3ika O  
HETATM 2531  H   LIG d   1     -17.970  19.017  32.919  0.00  0.00      3ika H  
HETATM 2532  O   LIG d   1     -11.826  22.780  26.835  0.00  0.00      3ika O  
HETATM 2533  H   LIG d   1     -11.447  21.958  26.483  0.00  0.00      3ika H  
HETATM 2534  O   LIG d   1     -16.537  17.273  30.393  0.00  0.00      3ika O  
HETATM 2535  H   LIG d   1     -16.630  17.512  29.458  0.00  0.00      3ika H  
HETATM 2536  O   LIG d   1     -13.166  14.065  32.868  0.00  0.00      3ika O  
HETATM 2537  H   LIG d   1     -13.432  13.616  33.681  0.00  0.00      3ika H  
TER    2538      LIG d   1 
CONECT  775 2476
CONECT 2442 2443 2448
CONECT 2443 2442 2444
CONECT 2444 2443 2445 2446
CONECT 2445 2444
CONECT 2446 2444 2447
CONECT 2447 2446 2448
CONECT 2448 2442 2447 2449
CONECT 2449 2448 2450 2454
CONECT 2450 2449 2451
CONECT 2451 2450 2452 2456
CONECT 2452 2451 2453
CONECT 2453 2452
CONECT 2454 2449 2455
CONECT 2455 2454 2456
CONECT 2456 2451 2455 2457
CONECT 2457 2456 2458
CONECT 2458 2457 2459 2460
CONECT 2459 2458 2464
CONECT 2460 2458 2461
CONECT 2461 2460 2462
CONECT 2462 2461 2463 2464
CONECT 2463 2462
CONECT 2464 2459 2462 2465
CONECT 2465 2464 2466
CONECT 2466 2465 2467 2468
CONECT 2467 2466 2471
CONECT 2468 2466 2469
CONECT 2469 2468 2470
CONECT 2470 2469 2471
CONECT 2471 2467 2470 2472
CONECT 2472 2471 2473
CONECT 2473 2472 2474 2475
CONECT 2474 2473
CONECT 2475 2473 2476
CONECT 2476  775 2475
CONECT 2478 2479 2483
CONECT 2479 2478 2480 2503
CONECT 2480 2479 2481 2504
CONECT 2481 2480 2482 2484
CONECT 2482 2481 2483 2487
CONECT 2483 2478 2482 2488
CONECT 2484 2481 2497 2485
CONECT 2485 2484 2498 2486
CONECT 2486 2485 2501 2487
CONECT 2487 2482 2486 2496
CONECT 2488 2483 2492
CONECT 2489 2528 2490 2494
CONECT 2490 2489 2495 2491 2512
CONECT 2491 2490 2492
CONECT 2492 2488 2491 2493 2514
CONECT 2493 2492 2494 2534
CONECT 2494 2489 2493 2530
CONECT 2495 2490 2516 2526
CONECT 2496 2487
CONECT 2497 2484
CONECT 2498 2485 2499
CONECT 2499 2498 2500 2502
CONECT 2500 2499 2501
CONECT 2501 2486 2500 2536
CONECT 2502 2499
CONECT 2503 2479 2506 2507
CONECT 2504 2480 2505
CONECT 2505 2504 2506
CONECT 2506 2503 2505
CONECT 2507 2503 2508 2509
CONECT 2508 2507
CONECT 2509 2507 2510
CONECT 2510 2509 2511 2532
CONECT 2511 2510 2513
CONECT 2512 2490 2515 2513
CONECT 2513 2511 2512 2517
CONECT 2514 2492 2515
CONECT 2515 2512 2514
CONECT 2516 2495 2519 2517 2518
CONECT 2517 2513 2516
CONECT 2518 2516 2520
CONECT 2519 2516 2521
CONECT 2520 2518 2521
CONECT 2521 2519 2520 2522 2523
CONECT 2522 2521 2524
CONECT 2523 2521 2525
CONECT 2524 2522 2525
CONECT 2525 2523 2524
CONECT 2526 2495 2527
CONECT 2527 2526
CONECT 2528 2489 2529
CONECT 2529 2528
CONECT 2530 2494 2531
CONECT 2531 2530
CONECT 2532 2510 2533
CONECT 2533 2532
CONECT 2534 2493 2535
CONECT 2535 2534
CONECT 2536 2501 2537
CONECT 2537 2536
END
