# Supplementary material for: A strategy to find novel candidate anti-Alzheimer’s disease drugs by constructing interaction networks between drug targets and natural compounds in medical plants
Source: PeerJ. 2018 May 11;6:e4756. doi: 10.7717/peerj.4756 (PMC5951129; doi:10.7717/peerj.4756)
Supplement: Data S1 — (A) Docking results of 30 proteins with TCM compounds (B) PDB coordinates (C) TCM_compounds_2D_structures (D) Top0.5%_TCM_compounds_3D_structures [file peerj-06-4756-s036.zip › Raw_Data/PDB coordinates/3kmr.pdb]

REMARK   Accelrys Discovery Studio PDB file
REMARK   Created:  Wed Mar 07 16:27:24 �й���׼ʱ�� 2018
CRYST1   88.307   61.218   49.444  90.00 105.38  90.00 C2         
ATOM      1  N   PRO A 182      -9.984  26.519  -6.897  1.00 66.84           N1+
ATOM      2  CA  PRO A 182     -10.915  26.750  -5.790  1.00 67.37           C  
ATOM      3  C   PRO A 182     -11.835  25.543  -5.551  1.00 64.18           C  
ATOM      4  O   PRO A 182     -11.458  24.616  -4.824  1.00 62.45           O  
ATOM      5  CB  PRO A 182     -11.709  27.983  -6.247  1.00 70.10           C  
ATOM      6  CG  PRO A 182     -11.541  28.022  -7.742  1.00 69.65           C  
ATOM      7  CD  PRO A 182     -10.182  27.467  -8.008  1.00 68.43           C  
ATOM      8  N   GLU A 183     -13.020  25.559  -6.161  1.00 63.31           N  
ATOM      9  CA  GLU A 183     -13.976  24.458  -6.078  1.00 60.36           C  
ATOM     10  C   GLU A 183     -13.483  23.285  -6.929  1.00 56.87           C  
ATOM     11  O   GLU A 183     -13.778  22.116  -6.643  1.00 54.45           O  
ATOM     12  CB  GLU A 183     -15.356  24.935  -6.542  1.00 61.35           C  
ATOM     13  CG  GLU A 183     -16.531  24.117  -6.012  1.00 61.00           C  
ATOM     14  CD  GLU A 183     -17.006  23.053  -6.986  1.00 59.86           C  
ATOM     15  OE1 GLU A 183     -17.204  21.899  -6.549  1.00 58.68           O  
ATOM     16  OE2 GLU A 183     -17.192  23.369  -8.186  1.00 60.77           O  
ATOM     17  N   VAL A 184     -12.728  23.620  -7.973  1.00 56.44           N  
ATOM     18  CA  VAL A 184     -12.030  22.638  -8.793  1.00 53.41           C  
ATOM     19  C   VAL A 184     -10.911  21.993  -7.969  1.00 52.12           C  
ATOM     20  O   VAL A 184     -10.732  20.774  -8.005  1.00 49.37           O  
ATOM     21  CB  VAL A 184     -11.459  23.281 -10.085  1.00 54.68           C  
ATOM     22  CG1 VAL A 184     -10.605  22.294 -10.851  1.00 52.52           C  
ATOM     23  CG2 VAL A 184     -12.588  23.793 -10.972  1.00 55.15           C  
ATOM     24  N   GLY A 185     -10.176  22.819  -7.223  1.00 53.72           N  
ATOM     25  CA  GLY A 185      -9.115  22.344  -6.330  1.00 52.61           C  
ATOM     26  C   GLY A 185      -9.594  21.293  -5.346  1.00 50.20           C  
ATOM     27  O   GLY A 185      -8.909  20.292  -5.111  1.00 48.51           O  
ATOM     28  N   GLU A 186     -10.781  21.511  -4.784  1.00 50.02           N  
ATOM     29  CA  GLU A 186     -11.375  20.563  -3.843  1.00 48.16           C  
ATOM     30  C   GLU A 186     -11.791  19.250  -4.501  1.00 44.40           C  
ATOM     31  O   GLU A 186     -11.564  18.188  -3.934  1.00 42.49           O  
ATOM     32  CB  GLU A 186     -12.559  21.184  -3.101  1.00 49.91           C  
ATOM     33  CG  GLU A 186     -12.149  22.068  -1.926  1.00 54.63           C  
ATOM     34  CD  GLU A 186     -13.278  22.299  -0.936  1.00 58.30           C  
ATOM     35  OE1 GLU A 186     -12.985  22.720   0.206  1.00 61.41           O  
ATOM     36  OE2 GLU A 186     -14.455  22.058  -1.294  1.00 59.08           O  
ATOM     37  N   LEU A 187     -12.394  19.325  -5.687  1.00 43.00           N  
ATOM     38  CA  LEU A 187     -12.790  18.123  -6.429  1.00 39.96           C  
ATOM     39  C   LEU A 187     -11.584  17.235  -6.754  1.00 37.91           C  
ATOM     40  O   LEU A 187     -11.636  16.017  -6.570  1.00 35.65           O  
ATOM     41  CB  LEU A 187     -13.549  18.498  -7.709  1.00 40.20           C  
ATOM     42  CG  LEU A 187     -13.912  17.421  -8.741  1.00 38.54           C  
ATOM     43  CD1 LEU A 187     -14.884  16.380  -8.192  1.00 37.95           C  
ATOM     44  CD2 LEU A 187     -14.489  18.082  -9.971  1.00 39.98           C  
ATOM     45  N   ILE A 188     -10.512  17.861  -7.238  1.00 38.39           N  
ATOM     46  CA  ILE A 188      -9.248  17.188  -7.517  1.00 36.85           C  
ATOM     47  C   ILE A 188      -8.739  16.474  -6.268  1.00 36.08           C  
ATOM     48  O   ILE A 188      -8.413  15.282  -6.321  1.00 33.51           O  
ATOM     49  CB  ILE A 188      -8.172  18.182  -8.044  1.00 38.82           C  
ATOM     50  CG1 ILE A 188      -8.532  18.670  -9.454  1.00 38.77           C  
ATOM     51  CG2 ILE A 188      -6.773  17.543  -8.024  1.00 38.07           C  
ATOM     52  CD1 ILE A 188      -7.757  19.907  -9.915  1.00 40.99           C  
ATOM     53  N   GLU A 189      -8.693  17.202  -5.150  1.00 37.38           N  
ATOM     54  CA  GLU A 189      -8.194  16.649  -3.889  1.00 37.31           C  
ATOM     55  C   GLU A 189      -9.027  15.468  -3.381  1.00 34.93           C  
ATOM     56  O   GLU A 189      -8.453  14.488  -2.895  1.00 33.64           O  
ATOM     57  CB  GLU A 189      -8.029  17.742  -2.819  1.00 40.31           C  
ATOM     58  CG  GLU A 189      -7.562  17.263  -1.428  1.00 41.80           C  
ATOM     59  CD  GLU A 189      -6.268  16.427  -1.424  1.00 43.66           C  
ATOM     60  OE1 GLU A 189      -5.440  16.523  -2.359  1.00 44.56           O  
ATOM     61  OE2 GLU A 189      -6.073  15.669  -0.452  1.00 44.91           O  
ATOM     62  N   LYS A 190     -10.356  15.547  -3.511  1.00 34.22           N  
ATOM     63  CA  LYS A 190     -11.235  14.426  -3.139  1.00 32.50           C  
ATOM     64  C   LYS A 190     -10.970  13.178  -3.983  1.00 29.58           C  
ATOM     65  O   LYS A 190     -10.947  12.067  -3.464  1.00 28.07           O  
ATOM     66  CB  LYS A 190     -12.721  14.790  -3.226  1.00 33.00           C  
ATOM     67  CG  LYS A 190     -13.272  15.501  -1.999  1.00 37.63           C  
ATOM     68  CD  LYS A 190     -13.613  16.962  -2.301  1.00 42.57           C  
ATOM     69  CE  LYS A 190     -13.395  17.873  -1.085  1.00 45.44           C  
ATOM     70  NZ  LYS A 190     -11.969  17.887  -0.616  1.00 46.25           N1+
ATOM     71  N   VAL A 191     -10.775  13.366  -5.283  1.00 28.77           N  
ATOM     72  CA  VAL A 191     -10.532  12.244  -6.183  1.00 26.57           C  
ATOM     73  C   VAL A 191      -9.123  11.658  -5.984  1.00 25.92           C  
ATOM     74  O   VAL A 191      -8.944  10.433  -5.980  1.00 24.29           O  
ATOM     75  CB  VAL A 191     -10.814  12.631  -7.654  1.00 26.67           C  
ATOM     76  CG1 VAL A 191     -10.514  11.461  -8.590  1.00 25.12           C  
ATOM     77  CG2 VAL A 191     -12.273  13.033  -7.814  1.00 26.66           C  
ATOM     78  N   ARG A 192      -8.133  12.532  -5.801  1.00 27.46           N  
ATOM     79  CA  ARG A 192      -6.768  12.099  -5.501  1.00 27.55           C  
ATOM     80  C   ARG A 192      -6.765  11.206  -4.260  1.00 26.61           C  
ATOM     81  O   ARG A 192      -6.220  10.107  -4.291  1.00 25.50           O  
ATOM     82  CB  ARG A 192      -5.834  13.303  -5.311  1.00 29.24           C  
ATOM     83  CG  ARG A 192      -4.411  12.920  -4.894  1.00 31.68           C  
ATOM     84  CD  ARG A 192      -3.630  14.117  -4.326  1.00 37.39           C  
ATOM     85  NE  ARG A 192      -3.139  15.003  -5.385  1.00 42.13           N  
ATOM     86  CZ  ARG A 192      -3.389  16.311  -5.480  1.00 46.03           C  
ATOM     87  NH1 ARG A 192      -4.120  16.946  -4.565  1.00 47.61           N  
ATOM     88  NH2 ARG A 192      -2.889  16.996  -6.499  1.00 47.53           N  
ATOM     89  N   LYS A 193      -7.407  11.687  -3.197  1.00 27.77           N  
ATOM     90  CA  LYS A 193      -7.521  10.993  -1.903  1.00 28.18           C  
ATOM     91  C   LYS A 193      -8.260   9.657  -2.037  1.00 26.12           C  
ATOM     92  O   LYS A 193      -7.805   8.639  -1.519  1.00 25.38           O  
ATOM     93  CB  LYS A 193      -8.245  11.918  -0.908  1.00 29.96           C  
ATOM     94  CG  LYS A 193      -8.550  11.350   0.474  1.00 32.95           C  
ATOM     95  CD  LYS A 193      -9.048  12.483   1.376  1.00 38.48           C  
ATOM     96  CE  LYS A 193      -9.261  12.042   2.827  1.00 42.04           C  
ATOM     97  NZ  LYS A 193     -10.600  11.403   3.036  1.00 43.43           N1+
ATOM     98  N   ALA A 194      -9.389   9.680  -2.745  1.00 25.86           N  
ATOM     99  CA  ALA A 194     -10.182   8.484  -3.043  1.00 24.23           C  
ATOM    100  C   ALA A 194      -9.351   7.365  -3.673  1.00 22.86           C  
ATOM    101  O   ALA A 194      -9.435   6.207  -3.249  1.00 21.96           O  
ATOM    102  CB  ALA A 194     -11.352   8.839  -3.952  1.00 24.31           C  
ATOM    103  N   HIS A 195      -8.564   7.716  -4.690  1.00 22.31           N  
ATOM    104  CA  HIS A 195      -7.685   6.765  -5.369  1.00 21.25           C  
ATOM    105  C   HIS A 195      -6.513   6.307  -4.490  1.00 21.34           C  
ATOM    106  O   HIS A 195      -6.311   5.106  -4.280  1.00 19.71           O  
ATOM    107  CB  HIS A 195      -7.183   7.351  -6.701  1.00 21.10           C  
ATOM    108  CG  HIS A 195      -6.168   6.494  -7.392  1.00 21.87           C  
ATOM    109  ND1 HIS A 195      -6.502   5.334  -8.059  1.00 22.43           N  
ATOM    110  CD2 HIS A 195      -4.825   6.623  -7.508  1.00 21.89           C  
ATOM    111  CE1 HIS A 195      -5.406   4.786  -8.556  1.00 21.91           C  
ATOM    112  NE2 HIS A 195      -4.376   5.551  -8.242  1.00 22.95           N  
ATOM    113  N   GLN A 196      -5.754   7.272  -3.978  1.00 22.35           N  
ATOM    114  CA  GLN A 196      -4.607   7.004  -3.114  1.00 23.02           C  
ATOM    115  C   GLN A 196      -4.974   6.071  -1.953  1.00 22.05           C  
ATOM    116  O   GLN A 196      -4.247   5.122  -1.669  1.00 21.59           O  
ATOM    117  CB  GLN A 196      -4.038   8.330  -2.603  1.00 25.32           C  
ATOM    118  CG  GLN A 196      -2.648   8.270  -1.985  1.00 29.60           C  
ATOM    119  CD  GLN A 196      -2.078   9.663  -1.727  1.00 35.72           C  
ATOM    120  OE1 GLN A 196      -1.527   9.929  -0.656  1.00 40.01           O  
ATOM    121  NE2 GLN A 196      -2.221  10.565  -2.710  1.00 37.88           N  
ATOM    122  N   GLU A 197      -6.122   6.318  -1.323  1.00 21.89           N  
ATOM    123  CA  GLU A 197      -6.560   5.550  -0.144  1.00 22.11           C  
ATOM    124  C   GLU A 197      -7.110   4.160  -0.459  1.00 20.60           C  
ATOM    125  O   GLU A 197      -7.337   3.359   0.452  1.00 20.94           O  
ATOM    126  CB  GLU A 197      -7.571   6.353   0.676  1.00 23.84           C  
ATOM    127  CG  GLU A 197      -6.918   7.490   1.450  1.00 27.45           C  
ATOM    128  CD  GLU A 197      -7.894   8.326   2.271  1.00 32.48           C  
ATOM    129  OE1 GLU A 197      -7.404   9.218   2.994  1.00 35.64           O  
ATOM    130  OE2 GLU A 197      -9.125   8.097   2.198  1.00 32.64           O  
ATOM    131  N   THR A 198      -7.310   3.868  -1.743  1.00 18.22           N  
ATOM    132  CA  THR A 198      -7.812   2.555  -2.153  1.00 16.74           C  
ATOM    133  C   THR A 198      -6.820   1.821  -3.068  1.00 15.96           C  
ATOM    134  O   THR A 198      -7.123   0.729  -3.572  1.00 15.34           O  
ATOM    135  CB  THR A 198      -9.198   2.649  -2.859  1.00 15.85           C  
ATOM    136  OG1 THR A 198      -9.072   3.426  -4.062  1.00 15.15           O  
ATOM    137  CG2 THR A 198     -10.270   3.261  -1.941  1.00 16.78           C  
ATOM    138  N   PHE A 199      -5.635   2.407  -3.262  1.00 16.74           N  
ATOM    139  CA  PHE A 199      -4.629   1.895  -4.221  1.00 16.56           C  
ATOM    140  C   PHE A 199      -3.198   2.044  -3.683  1.00 17.19           C  
ATOM    141  O   PHE A 199      -2.632   3.143  -3.740  1.00 18.11           O  
ATOM    142  CB  PHE A 199      -4.768   2.612  -5.592  1.00 16.81           C  
ATOM    143  CG  PHE A 199      -3.789   2.125  -6.662  1.00 17.83           C  
ATOM    144  CD1 PHE A 199      -2.583   2.796  -6.899  1.00 19.99           C  
ATOM    145  CD2 PHE A 199      -4.084   1.001  -7.435  1.00 18.01           C  
ATOM    146  CE1 PHE A 199      -1.680   2.346  -7.884  1.00 20.98           C  
ATOM    147  CE2 PHE A 199      -3.181   0.541  -8.425  1.00 18.55           C  
ATOM    148  CZ  PHE A 199      -1.991   1.213  -8.649  1.00 19.64           C  
ATOM    149  N   PRO A 200      -2.603   0.943  -3.176  1.00 16.93           N  
ATOM    150  CA  PRO A 200      -1.181   1.017  -2.779  1.00 17.77           C  
ATOM    151  C   PRO A 200      -0.286   1.166  -4.011  1.00 17.77           C  
ATOM    152  O   PRO A 200      -0.510   0.485  -5.026  1.00 17.38           O  
ATOM    153  CB  PRO A 200      -0.928  -0.316  -2.062  1.00 18.09           C  
ATOM    154  CG  PRO A 200      -2.038  -1.217  -2.418  1.00 17.71           C  
ATOM    155  CD  PRO A 200      -3.198  -0.379  -2.904  1.00 16.33           C  
ATOM    156  N   ALA A 201       0.686   2.076  -3.937  1.00 18.93           N  
ATOM    157  CA  ALA A 201       1.619   2.304  -5.039  1.00 19.22           C  
ATOM    158  C   ALA A 201       2.652   1.195  -5.095  1.00 19.32           C  
ATOM    159  O   ALA A 201       2.984   0.579  -4.084  1.00 18.92           O  
ATOM    160  CB  ALA A 201       2.312   3.671  -4.905  1.00 20.36           C  
ATOM    161  N   LEU A 202       3.177   0.955  -6.288  1.00 19.71           N  
ATOM    162  CA  LEU A 202       4.260  -0.004  -6.471  1.00 20.40           C  
ATOM    163  C   LEU A 202       5.434   0.164  -5.491  1.00 20.66           C  
ATOM    164  O   LEU A 202       5.916  -0.820  -4.928  1.00 20.64           O  
ATOM    165  CB  LEU A 202       4.727   0.019  -7.935  1.00 21.50           C  
ATOM    166  CG  LEU A 202       5.844  -0.946  -8.342  1.00 24.22           C  
ATOM    167  CD1 LEU A 202       5.477  -2.370  -7.963  1.00 26.33           C  
ATOM    168  CD2 LEU A 202       6.160  -0.827  -9.842  1.00 27.23           C  
ATOM    169  N   CYS A 203       5.886   1.400  -5.279  1.00 21.72           N  
ATOM    170  CA  CYS A 203       7.003   1.671  -4.378  1.00 22.78           C  
ATOM    171  C   CYS A 203       6.723   1.245  -2.930  1.00 22.04           C  
ATOM    172  O   CYS A 203       7.649   0.910  -2.196  1.00 21.69           O  
ATOM    173  CB  CYS A 203       7.403   3.152  -4.419  1.00 24.69           C  
ATOM    174  SG  CYS A 203       6.136   4.287  -3.825  1.00 26.16           S  
ATOM    175  N   GLN A 204       5.448   1.259  -2.540  1.00 20.33           N  
ATOM    176  CA  GLN A 204       5.040   0.914  -1.166  1.00 20.31           C  
ATOM    177  C   GLN A 204       5.050  -0.591  -0.910  1.00 19.72           C  
ATOM    178  O   GLN A 204       5.122  -1.031   0.231  1.00 19.79           O  
ATOM    179  CB  GLN A 204       3.636   1.446  -0.870  1.00 19.96           C  
ATOM    180  CG  GLN A 204       3.481   2.955  -0.860  1.00 20.37           C  
ATOM    181  CD  GLN A 204       2.057   3.378  -0.512  1.00 20.25           C  
ATOM    182  OE1 GLN A 204       1.142   3.275  -1.332  1.00 20.36           O  
ATOM    183  NE2 GLN A 204       1.863   3.841   0.720  1.00 20.94           N  
ATOM    184  N   LEU A 205       4.978  -1.377  -1.982  1.00 19.03           N  
ATOM    185  CA  LEU A 205       4.750  -2.822  -1.870  1.00 19.07           C  
ATOM    186  C   LEU A 205       6.030  -3.649  -1.785  1.00 19.42           C  
ATOM    187  O   LEU A 205       7.061  -3.281  -2.360  1.00 20.36           O  
ATOM    188  CB  LEU A 205       3.891  -3.306  -3.048  1.00 18.31           C  
ATOM    189  CG  LEU A 205       2.483  -2.710  -3.144  1.00 18.47           C  
ATOM    190  CD1 LEU A 205       1.765  -3.162  -4.434  1.00 19.08           C  
ATOM    191  CD2 LEU A 205       1.676  -3.066  -1.889  1.00 18.86           C  
ATOM    192  N   GLY A 206       5.958  -4.770  -1.069  1.00 18.80           N  
ATOM    193  CA  GLY A 206       7.068  -5.717  -1.009  1.00 19.11           C  
ATOM    194  C   GLY A 206       6.872  -6.726  -2.133  1.00 18.81           C  
ATOM    195  O   GLY A 206       6.101  -7.684  -2.008  1.00 17.36           O  
ATOM    196  N   LYS A 207       7.552  -6.496  -3.249  1.00 18.74           N  
ATOM    197  CA  LYS A 207       7.413  -7.377  -4.408  1.00 19.05           C  
ATOM    198  C   LYS A 207       7.844  -8.789  -4.076  1.00 19.93           C  
ATOM    199  O   LYS A 207       8.846  -8.994  -3.371  1.00 20.55           O  
ATOM    200  CB  LYS A 207       8.281  -6.892  -5.560  1.00 20.43           C  
ATOM    201  CG  LYS A 207       7.757  -5.748  -6.353  1.00 20.15           C  
ATOM    202  CD  LYS A 207       8.706  -5.659  -7.545  1.00 24.09           C  
ATOM    203  CE  LYS A 207       8.443  -4.543  -8.469  1.00 26.79           C  
ATOM    204  NZ  LYS A 207       9.677  -4.423  -9.338  1.00 27.46           N1+
ATOM    205  N   TYR A 208       7.096  -9.765  -4.578  1.00 19.48           N  
ATOM    206  CA  TYR A 208       7.521 -11.159  -4.482  1.00 20.89           C  
ATOM    207  C   TYR A 208       7.104 -11.919  -5.725  1.00 21.42           C  
ATOM    208  O   TYR A 208       6.163 -11.535  -6.404  1.00 20.73           O  
ATOM    209  CB  TYR A 208       6.989 -11.843  -3.206  1.00 20.66           C  
ATOM    210  CG  TYR A 208       5.504 -12.143  -3.185  1.00 20.14           C  
ATOM    211  CD1 TYR A 208       5.022 -13.392  -3.580  1.00 20.15           C  
ATOM    212  CD2 TYR A 208       4.576 -11.184  -2.749  1.00 19.95           C  
ATOM    213  CE1 TYR A 208       3.659 -13.683  -3.562  1.00 21.51           C  
ATOM    214  CE2 TYR A 208       3.196 -11.468  -2.716  1.00 19.83           C  
ATOM    215  CZ  TYR A 208       2.749 -12.719  -3.129  1.00 20.10           C  
ATOM    216  OH  TYR A 208       1.404 -13.007  -3.123  1.00 22.06           O  
ATOM    217  N   THR A 209       7.827 -12.991  -6.023  1.00 23.50           N  
ATOM    218  CA  THR A 209       7.556 -13.764  -7.227  1.00 25.16           C  
ATOM    219  C   THR A 209       7.133 -15.181  -6.886  1.00 26.15           C  
ATOM    220  O   THR A 209       7.145 -15.598  -5.718  1.00 25.96           O  
ATOM    221  CB  THR A 209       8.770 -13.790  -8.204  1.00 26.36           C  
ATOM    222  OG1 THR A 209       9.945 -14.265  -7.525  1.00 28.23           O  
ATOM    223  CG2 THR A 209       9.030 -12.399  -8.785  1.00 27.19           C  
ATOM    224  N   THR A 210       6.751 -15.912  -7.926  1.00 27.23           N  
ATOM    225  CA  THR A 210       6.378 -17.307  -7.812  1.00 29.13           C  
ATOM    226  C   THR A 210       7.022 -18.076  -8.975  1.00 30.65           C  
ATOM    227  O   THR A 210       7.294 -17.507 -10.029  1.00 29.87           O  
ATOM    228  CB  THR A 210       4.840 -17.485  -7.818  1.00 28.86           C  
ATOM    229  OG1 THR A 210       4.527 -18.881  -7.895  1.00 31.74           O  
ATOM    230  CG2 THR A 210       4.198 -16.757  -9.011  1.00 28.35           C  
ATOM    231  N   ASN A 211       7.280 -19.362  -8.762  1.00 32.65           N  
ATOM    232  CA  ASN A 211       7.845 -20.210  -9.816  1.00 35.05           C  
ATOM    233  C   ASN A 211       6.802 -20.795 -10.779  1.00 36.11           C  
ATOM    234  O   ASN A 211       7.170 -21.373 -11.801  1.00 37.84           O  
ATOM    235  CB  ASN A 211       8.711 -21.323  -9.209  1.00 36.42           C  
ATOM    236  CG  ASN A 211       9.975 -20.791  -8.569  1.00 36.65           C  
ATOM    237  OD1 ASN A 211      10.542 -19.793  -9.018  1.00 37.11           O  
ATOM    238  ND2 ASN A 211      10.425 -21.455  -7.511  1.00 36.82           N  
ATOM    239  N   ASN A 212       5.519 -20.642 -10.442  1.00 35.94           N  
ATOM    240  CA  ASN A 212       4.398 -21.201 -11.217  1.00 37.25           C  
ATOM    241  C   ASN A 212       4.492 -20.892 -12.712  1.00 37.64           C  
ATOM    242  O   ASN A 212       4.426 -19.725 -13.114  1.00 36.32           O  
ATOM    243  CB  ASN A 212       3.047 -20.682 -10.695  1.00 36.23           C  
ATOM    244  CG  ASN A 212       2.766 -21.058  -9.237  1.00 37.44           C  
ATOM    245  OD1 ASN A 212       2.109 -20.299  -8.514  1.00 39.71           O  
ATOM    246  ND2 ASN A 212       3.225 -22.223  -8.813  1.00 40.64           N  
ATOM    247  N   SER A 213       4.660 -21.943 -13.515  1.00 39.74           N  
ATOM    248  CA  SER A 213       4.770 -21.851 -14.984  1.00 40.71           C  
ATOM    249  C   SER A 213       5.477 -20.583 -15.466  1.00 39.98           C  
ATOM    250  O   SER A 213       5.039 -19.945 -16.419  1.00 39.73           O  
ATOM    251  CB  SER A 213       3.382 -21.961 -15.631  1.00 40.81           C  
ATOM    252  OG  SER A 213       2.571 -20.839 -15.293  1.00 38.68           O  
ATOM    253  N   SER A 214       6.571 -20.223 -14.805  1.00 39.88           N  
ATOM    254  CA  SER A 214       7.197 -18.917 -15.008  1.00 39.27           C  
ATOM    255  C   SER A 214       7.713 -18.701 -16.427  1.00 40.83           C  
ATOM    256  O   SER A 214       7.769 -17.567 -16.908  1.00 40.30           O  
ATOM    257  CB  SER A 214       8.325 -18.695 -13.997  1.00 39.01           C  
ATOM    258  OG  SER A 214       9.404 -19.589 -14.232  1.00 41.47           O  
ATOM    259  N   GLU A 215       8.088 -19.784 -17.100  1.00 43.05           N  
ATOM    260  CA  GLU A 215       8.714 -19.641 -18.407  1.00 44.76           C  
ATOM    261  C   GLU A 215       7.907 -20.190 -19.581  1.00 46.30           C  
ATOM    262  O   GLU A 215       7.987 -19.648 -20.687  1.00 48.05           O  
ATOM    263  CB  GLU A 215      10.156 -20.155 -18.380  1.00 46.18           C  
ATOM    264  CG  GLU A 215      10.954 -19.544 -17.229  1.00 44.54           C  
ATOM    265  CD  GLU A 215      12.403 -19.242 -17.556  1.00 45.05           C  
ATOM    266  OE1 GLU A 215      13.102 -18.730 -16.649  1.00 43.96           O  
ATOM    267  OE2 GLU A 215      12.847 -19.511 -18.695  1.00 45.35           O  
ATOM    268  N   GLN A 216       7.122 -21.242 -19.341  1.00 46.62           N  
ATOM    269  CA  GLN A 216       6.336 -21.887 -20.406  1.00 48.10           C  
ATOM    270  C   GLN A 216       4.913 -21.338 -20.517  1.00 46.03           C  
ATOM    271  O   GLN A 216       4.167 -21.358 -19.542  1.00 44.16           O  
ATOM    272  CB  GLN A 216       6.287 -23.409 -20.204  1.00 50.40           C  
ATOM    273  CG  GLN A 216       5.523 -23.876 -18.953  1.00 50.37           C  
ATOM    274  CD  GLN A 216       5.136 -25.352 -19.001  1.00 54.98           C  
ATOM    275  OE1 GLN A 216       5.007 -25.948 -20.076  1.00 57.50           O  
ATOM    276  NE2 GLN A 216       4.944 -25.948 -17.826  1.00 55.75           N  
ATOM    277  N   ARG A 217       4.536 -20.862 -21.702  1.00 46.08           N  
ATOM    278  CA  ARG A 217       3.149 -20.444 -21.924  1.00 44.71           C  
ATOM    279  C   ARG A 217       2.236 -21.668 -21.922  1.00 45.20           C  
ATOM    280  O   ARG A 217       2.507 -22.652 -22.604  1.00 47.00           O  
ATOM    281  CB  ARG A 217       2.990 -19.627 -23.215  1.00 45.72           C  
ATOM    282  CG  ARG A 217       3.011 -18.115 -22.985  1.00 45.35           C  
ATOM    283  CD  ARG A 217       2.571 -17.339 -24.229  1.00 49.22           C  
ATOM    284  NE  ARG A 217       2.501 -15.901 -23.964  1.00 49.41           N  
ATOM    285  CZ  ARG A 217       2.188 -14.974 -24.868  1.00 51.83           C  
ATOM    286  NH1 ARG A 217       1.916 -15.315 -26.121  1.00 55.00           N  
ATOM    287  NH2 ARG A 217       2.150 -13.694 -24.518  1.00 51.69           N  
ATOM    288  N   VAL A 218       1.198 -21.616 -21.096  1.00 42.54           N  
ATOM    289  CA  VAL A 218       0.169 -22.652 -21.042  1.00 43.36           C  
ATOM    290  C   VAL A 218      -1.208 -22.005 -21.200  1.00 42.33           C  
ATOM    291  O   VAL A 218      -1.336 -20.785 -21.086  1.00 40.01           O  
ATOM    292  CB  VAL A 218       0.231 -23.497 -19.737  1.00 43.21           C  
ATOM    293  CG1 VAL A 218       1.556 -24.278 -19.650  1.00 44.66           C  
ATOM    294  CG2 VAL A 218       0.019 -22.639 -18.495  1.00 39.84           C  
ATOM    295  N   SER A 219      -2.230 -22.815 -21.474  1.00 44.05           N  
ATOM    296  CA  SER A 219      -3.578 -22.287 -21.692  1.00 43.44           C  
ATOM    297  C   SER A 219      -4.143 -21.680 -20.406  1.00 40.79           C  
ATOM    298  O   SER A 219      -4.814 -20.651 -20.451  1.00 39.12           O  
ATOM    299  CB  SER A 219      -4.516 -23.371 -22.229  1.00 46.19           C  
ATOM    300  OG  SER A 219      -5.113 -24.093 -21.162  1.00 48.48           O  
ATOM    301  N   LEU A 220      -3.867 -22.338 -19.276  1.00 40.49           N  
ATOM    302  CA  LEU A 220      -4.213 -21.836 -17.937  1.00 38.45           C  
ATOM    303  C   LEU A 220      -3.383 -22.539 -16.858  1.00 38.56           C  
ATOM    304  O   LEU A 220      -3.242 -23.763 -16.865  1.00 40.65           O  
ATOM    305  CB  LEU A 220      -5.716 -22.009 -17.645  1.00 38.56           C  
ATOM    306  CG  LEU A 220      -6.306 -21.446 -16.339  1.00 37.01           C  
ATOM    307  CD1 LEU A 220      -6.431 -19.926 -16.379  1.00 34.13           C  
ATOM    308  CD2 LEU A 220      -7.658 -22.082 -16.025  1.00 37.58           C  
ATOM    309  N   ASP A 221      -2.822 -21.753 -15.945  1.00 36.58           N  
ATOM    310  CA  ASP A 221      -2.189 -22.284 -14.742  1.00 36.45           C  
ATOM    311  C   ASP A 221      -3.185 -22.113 -13.601  1.00 35.58           C  
ATOM    312  O   ASP A 221      -3.524 -20.989 -13.236  1.00 32.75           O  
ATOM    313  CB  ASP A 221      -0.895 -21.525 -14.436  1.00 35.28           C  
ATOM    314  CG  ASP A 221      -0.157 -22.074 -13.213  1.00 35.99           C  
ATOM    315  OD1 ASP A 221       1.017 -22.465 -13.356  1.00 36.81           O  
ATOM    316  OD2 ASP A 221      -0.740 -22.115 -12.114  1.00 35.96           O  
ATOM    317  N   ILE A 222      -3.644 -23.228 -13.040  1.00 37.18           N  
ATOM    318  CA  ILE A 222      -4.667 -23.189 -11.994  1.00 37.22           C  
ATOM    319  C   ILE A 222      -4.243 -22.413 -10.735  1.00 35.02           C  
ATOM    320  O   ILE A 222      -4.987 -21.539 -10.267  1.00 33.60           O  
ATOM    321  CB  ILE A 222      -5.211 -24.616 -11.643  1.00 39.82           C  
ATOM    322  CG1 ILE A 222      -6.205 -24.564 -10.477  1.00 40.16           C  
ATOM    323  CG2 ILE A 222      -4.078 -25.596 -11.344  1.00 42.63           C  
ATOM    324  CD1 ILE A 222      -7.455 -23.746 -10.766  1.00 41.09           C  
ATOM    325  N   ASP A 223      -3.064 -22.725 -10.197  1.00 34.82           N  
ATOM    326  CA  ASP A 223      -2.553 -22.035  -9.005  1.00 32.94           C  
ATOM    327  C   ASP A 223      -2.460 -20.521  -9.231  1.00 30.06           C  
ATOM    328  O   ASP A 223      -2.805 -19.730  -8.342  1.00 28.88           O  
ATOM    329  CB  ASP A 223      -1.207 -22.622  -8.561  1.00 34.02           C  
ATOM    330  CG  ASP A 223      -1.284 -24.119  -8.268  1.00 37.47           C  
ATOM    331  OD1 ASP A 223      -0.396 -24.859  -8.733  1.00 40.55           O  
ATOM    332  OD2 ASP A 223      -2.234 -24.563  -7.588  1.00 40.12           O  
ATOM    333  N   LEU A 224      -2.024 -20.119 -10.426  1.00 28.77           N  
ATOM    334  CA  LEU A 224      -2.022 -18.695 -10.789  1.00 26.18           C  
ATOM    335  C   LEU A 224      -3.436 -18.125 -10.927  1.00 25.25           C  
ATOM    336  O   LEU A 224      -3.721 -17.059 -10.369  1.00 23.55           O  
ATOM    337  CB  LEU A 224      -1.186 -18.425 -12.040  1.00 26.22           C  
ATOM    338  CG  LEU A 224       0.329 -18.600 -11.836  1.00 26.67           C  
ATOM    339  CD1 LEU A 224       1.064 -18.487 -13.158  1.00 28.32           C  
ATOM    340  CD2 LEU A 224       0.837 -17.562 -10.832  1.00 24.57           C  
ATOM    341  N   TRP A 225      -4.320 -18.832 -11.640  1.00 25.96           N  
ATOM    342  CA  TRP A 225      -5.738 -18.439 -11.679  1.00 25.58           C  
ATOM    343  C   TRP A 225      -6.326 -18.226 -10.264  1.00 25.10           C  
ATOM    344  O   TRP A 225      -6.978 -17.211 -10.016  1.00 23.37           O  
ATOM    345  CB  TRP A 225      -6.605 -19.428 -12.477  1.00 27.33           C  
ATOM    346  CG  TRP A 225      -8.072 -19.201 -12.236  1.00 27.70           C  
ATOM    347  CD1 TRP A 225      -8.918 -19.995 -11.510  1.00 28.17           C  
ATOM    348  CD2 TRP A 225      -8.849 -18.073 -12.661  1.00 26.69           C  
ATOM    349  NE1 TRP A 225     -10.171 -19.441 -11.473  1.00 28.66           N  
ATOM    350  CE2 TRP A 225     -10.161 -18.263 -12.175  1.00 27.78           C  
ATOM    351  CE3 TRP A 225      -8.564 -16.919 -13.411  1.00 25.78           C  
ATOM    352  CZ2 TRP A 225     -11.197 -17.346 -12.419  1.00 27.39           C  
ATOM    353  CZ3 TRP A 225      -9.592 -16.013 -13.660  1.00 25.45           C  
ATOM    354  CH2 TRP A 225     -10.894 -16.232 -13.160  1.00 26.26           C  
ATOM    355  N   ASP A 226      -6.086 -19.166  -9.348  1.00 26.17           N  
ATOM    356  CA  ASP A 226      -6.544 -19.033  -7.955  1.00 26.65           C  
ATOM    357  C   ASP A 226      -6.055 -17.735  -7.277  1.00 24.79           C  
ATOM    358  O   ASP A 226      -6.847 -17.020  -6.647  1.00 24.70           O  
ATOM    359  CB  ASP A 226      -6.145 -20.258  -7.114  1.00 28.70           C  
ATOM    360  CG  ASP A 226      -6.911 -21.521  -7.504  1.00 31.40           C  
ATOM    361  OD1 ASP A 226      -6.484 -22.623  -7.086  1.00 34.26           O  
ATOM    362  OD2 ASP A 226      -7.927 -21.415  -8.222  1.00 32.49           O  
ATOM    363  N   LYS A 227      -4.767 -17.426  -7.421  1.00 23.52           N  
ATOM    364  CA  LYS A 227      -4.208 -16.198  -6.841  1.00 21.82           C  
ATOM    365  C   LYS A 227      -4.787 -14.939  -7.511  1.00 19.70           C  
ATOM    366  O   LYS A 227      -5.202 -13.997  -6.833  1.00 17.97           O  
ATOM    367  CB  LYS A 227      -2.676 -16.206  -6.914  1.00 21.86           C  
ATOM    368  CG  LYS A 227      -2.024 -17.219  -5.986  1.00 25.06           C  
ATOM    369  CD  LYS A 227      -0.588 -17.511  -6.377  1.00 29.40           C  
ATOM    370  CE  LYS A 227      -0.015 -18.634  -5.519  1.00 30.53           C  
ATOM    371  NZ  LYS A 227       1.251 -19.147  -6.074  1.00 33.67           N1+
ATOM    372  N   PHE A 228      -4.830 -14.959  -8.841  1.00 19.14           N  
ATOM    373  CA  PHE A 228      -5.315 -13.846  -9.669  1.00 18.36           C  
ATOM    374  C   PHE A 228      -6.800 -13.527  -9.416  1.00 17.92           C  
ATOM    375  O   PHE A 228      -7.179 -12.355  -9.277  1.00 16.02           O  
ATOM    376  CB  PHE A 228      -5.033 -14.198 -11.145  1.00 18.68           C  
ATOM    377  CG  PHE A 228      -5.584 -13.221 -12.165  1.00 18.50           C  
ATOM    378  CD1 PHE A 228      -5.370 -11.844 -12.057  1.00 17.59           C  
ATOM    379  CD2 PHE A 228      -6.268 -13.706 -13.282  1.00 18.95           C  
ATOM    380  CE1 PHE A 228      -5.875 -10.967 -13.030  1.00 16.34           C  
ATOM    381  CE2 PHE A 228      -6.751 -12.848 -14.260  1.00 17.47           C  
ATOM    382  CZ  PHE A 228      -6.555 -11.482 -14.139  1.00 16.47           C  
ATOM    383  N   SER A 229      -7.631 -14.562  -9.325  1.00 18.90           N  
ATOM    384  CA  SER A 229      -9.066 -14.351  -9.109  1.00 19.52           C  
ATOM    385  C   SER A 229      -9.328 -13.780  -7.710  1.00 18.94           C  
ATOM    386  O   SER A 229     -10.170 -12.895  -7.543  1.00 17.67           O  
ATOM    387  CB  SER A 229      -9.880 -15.632  -9.362  1.00 20.93           C  
ATOM    388  OG  SER A 229      -9.524 -16.685  -8.480  1.00 23.11           O  
ATOM    389  N   GLU A 230      -8.572 -14.273  -6.733  1.00 19.34           N  
ATOM    390  CA  GLU A 230      -8.665 -13.800  -5.354  1.00 20.08           C  
ATOM    391  C   GLU A 230      -8.268 -12.320  -5.247  1.00 17.62           C  
ATOM    392  O   GLU A 230      -8.981 -11.516  -4.627  1.00 16.95           O  
ATOM    393  CB  GLU A 230      -7.787 -14.661  -4.440  1.00 22.06           C  
ATOM    394  CG  GLU A 230      -8.423 -14.955  -3.092  1.00 28.72           C  
ATOM    395  CD  GLU A 230      -8.816 -13.696  -2.362  1.00 35.63           C  
ATOM    396  OE1 GLU A 230      -9.991 -13.570  -1.936  1.00 39.20           O  
ATOM    397  OE2 GLU A 230      -7.938 -12.810  -2.235  1.00 39.47           O  
ATOM    398  N   LEU A 231      -7.146 -11.966  -5.873  1.00 15.94           N  
ATOM    399  CA  LEU A 231      -6.687 -10.569  -5.936  1.00 14.28           C  
ATOM    400  C   LEU A 231      -7.702  -9.686  -6.665  1.00 13.75           C  
ATOM    401  O   LEU A 231      -7.941  -8.538  -6.257  1.00 12.74           O  
ATOM    402  CB  LEU A 231      -5.319 -10.480  -6.615  1.00 13.72           C  
ATOM    403  CG  LEU A 231      -4.173 -10.907  -5.690  1.00 14.23           C  
ATOM    404  CD1 LEU A 231      -2.939 -11.290  -6.508  1.00 14.60           C  
ATOM    405  CD2 LEU A 231      -3.844  -9.786  -4.681  1.00 13.88           C  
ATOM    406  N   SER A 232      -8.311 -10.237  -7.722  1.00 13.73           N  
ATOM    407  CA  SER A 232      -9.358  -9.503  -8.475  1.00 13.43           C  
ATOM    408  C   SER A 232     -10.570  -9.162  -7.615  1.00 14.17           C  
ATOM    409  O   SER A 232     -11.091  -8.041  -7.698  1.00 13.79           O  
ATOM    410  CB  SER A 232      -9.782 -10.251  -9.754  1.00 14.00           C  
ATOM    411  OG  SER A 232      -8.681 -10.310 -10.647  1.00 13.68           O  
ATOM    412  N   THR A 233     -11.007 -10.128  -6.812  1.00 15.25           N  
ATOM    413  CA  THR A 233     -12.101  -9.941  -5.866  1.00 16.81           C  
ATOM    414  C   THR A 233     -11.774  -8.794  -4.902  1.00 16.27           C  
ATOM    415  O   THR A 233     -12.581  -7.879  -4.722  1.00 16.34           O  
ATOM    416  CB  THR A 233     -12.427 -11.259  -5.129  1.00 18.59           C  
ATOM    417  OG1 THR A 233     -12.859 -12.229  -6.099  1.00 20.77           O  
ATOM    418  CG2 THR A 233     -13.548 -11.052  -4.081  1.00 20.44           C  
ATOM    419  N   LYS A 234     -10.571  -8.829  -4.329  1.00 15.60           N  
ATOM    420  CA  LYS A 234     -10.131  -7.775  -3.418  1.00 15.73           C  
ATOM    421  C   LYS A 234     -10.088  -6.413  -4.095  1.00 15.33           C  
ATOM    422  O   LYS A 234     -10.445  -5.425  -3.469  1.00 15.31           O  
ATOM    423  CB  LYS A 234      -8.772  -8.095  -2.801  1.00 15.74           C  
ATOM    424  CG  LYS A 234      -8.793  -9.274  -1.868  1.00 17.68           C  
ATOM    425  CD  LYS A 234      -7.438  -9.416  -1.201  1.00 20.75           C  
ATOM    426  CE  LYS A 234      -7.571 -10.307  -0.009  1.00 24.85           C  
ATOM    427  NZ  LYS A 234      -7.704 -11.729  -0.416  1.00 27.33           N1+
ATOM    428  N   CYS A 235      -9.665  -6.370  -5.363  1.00 14.51           N  
ATOM    429  CA  CYS A 235      -9.581  -5.115  -6.112  1.00 14.73           C  
ATOM    430  C   CYS A 235     -10.963  -4.557  -6.447  1.00 13.81           C  
ATOM    431  O   CYS A 235     -11.149  -3.348  -6.431  1.00 13.96           O  
ATOM    432  CB  CYS A 235      -8.774  -5.272  -7.400  1.00 14.32           C  
ATOM    433  SG  CYS A 235      -8.425  -3.684  -8.230  1.00 19.04           S  
ATOM    434  N   ILE A 236     -11.922  -5.432  -6.744  1.00 13.59           N  
ATOM    435  CA  ILE A 236     -13.298  -4.972  -6.997  1.00 13.53           C  
ATOM    436  C   ILE A 236     -13.838  -4.280  -5.726  1.00 14.05           C  
ATOM    437  O   ILE A 236     -14.480  -3.223  -5.793  1.00 13.23           O  
ATOM    438  CB  ILE A 236     -14.224  -6.128  -7.436  1.00 13.94           C  
ATOM    439  CG1 ILE A 236     -13.796  -6.659  -8.817  1.00 15.68           C  
ATOM    440  CG2 ILE A 236     -15.716  -5.674  -7.416  1.00 15.02           C  
ATOM    441  CD1 ILE A 236     -14.495  -7.983  -9.219  1.00 15.30           C  
ATOM    442  N   ILE A 237     -13.549  -4.865  -4.567  1.00 14.33           N  
ATOM    443  CA  ILE A 237     -13.982  -4.281  -3.288  1.00 15.38           C  
ATOM    444  C   ILE A 237     -13.411  -2.858  -3.130  1.00 15.51           C  
ATOM    445  O   ILE A 237     -14.151  -1.912  -2.801  1.00 16.84           O  
ATOM    446  CB  ILE A 237     -13.631  -5.213  -2.086  1.00 15.66           C  
ATOM    447  CG1 ILE A 237     -14.468  -6.511  -2.162  1.00 16.67           C  
ATOM    448  CG2 ILE A 237     -13.800  -4.469  -0.736  1.00 17.82           C  
ATOM    449  CD1 ILE A 237     -14.078  -7.603  -1.173  1.00 20.66           C  
ATOM    450  N   LYS A 238     -12.108  -2.715  -3.375  1.00 14.66           N  
ATOM    451  CA  LYS A 238     -11.457  -1.404  -3.370  1.00 15.07           C  
ATOM    452  C   LYS A 238     -12.063  -0.418  -4.395  1.00 14.92           C  
ATOM    453  O   LYS A 238     -12.200   0.779  -4.115  1.00 14.95           O  
ATOM    454  CB  LYS A 238      -9.947  -1.549  -3.584  1.00 14.44           C  
ATOM    455  CG  LYS A 238      -9.232  -2.284  -2.468  1.00 15.12           C  
ATOM    456  CD  LYS A 238      -9.339  -1.480  -1.194  1.00 16.17           C  
ATOM    457  CE  LYS A 238      -8.449  -2.034  -0.127  1.00 17.53           C  
ATOM    458  NZ  LYS A 238      -8.910  -1.502   1.187  1.00 19.22           N1+
ATOM    459  N   THR A 239     -12.440  -0.923  -5.566  1.00 14.79           N  
ATOM    460  CA  THR A 239     -13.039  -0.077  -6.608  1.00 16.00           C  
ATOM    461  C   THR A 239     -14.393   0.498  -6.163  1.00 16.39           C  
ATOM    462  O   THR A 239     -14.695   1.656  -6.426  1.00 16.23           O  
ATOM    463  CB  THR A 239     -13.168  -0.836  -7.957  1.00 15.41           C  
ATOM    464  OG1 THR A 239     -11.866  -1.251  -8.397  1.00 17.18           O  
ATOM    465  CG2 THR A 239     -13.754   0.089  -9.039  1.00 18.35           C  
ATOM    466  N   VAL A 240     -15.202  -0.321  -5.492  1.00 16.78           N  
ATOM    467  CA  VAL A 240     -16.473   0.136  -4.912  1.00 17.75           C  
ATOM    468  C   VAL A 240     -16.234   1.210  -3.842  1.00 18.80           C  
ATOM    469  O   VAL A 240     -16.923   2.230  -3.822  1.00 19.40           O  
ATOM    470  CB  VAL A 240     -17.298  -1.057  -4.368  1.00 18.63           C  
ATOM    471  CG1 VAL A 240     -18.586  -0.587  -3.687  1.00 19.50           C  
ATOM    472  CG2 VAL A 240     -17.615  -2.029  -5.513  1.00 17.95           C  
ATOM    473  N   GLU A 241     -15.247   0.981  -2.969  1.00 19.09           N  
ATOM    474  CA  GLU A 241     -14.848   1.944  -1.933  1.00 21.00           C  
ATOM    475  C   GLU A 241     -14.462   3.285  -2.577  1.00 20.34           C  
ATOM    476  O   GLU A 241     -14.894   4.353  -2.127  1.00 21.36           O  
ATOM    477  CB  GLU A 241     -13.682   1.377  -1.093  1.00 21.85           C  
ATOM    478  CG  GLU A 241     -14.089   0.358   0.010  1.00 27.01           C  
ATOM    479  CD  GLU A 241     -12.894  -0.394   0.647  1.00 33.90           C  
ATOM    480  OE1 GLU A 241     -11.738   0.086   0.549  1.00 35.63           O  
ATOM    481  OE2 GLU A 241     -13.116  -1.473   1.257  1.00 37.01           O  
ATOM    482  N   PHE A 242     -13.685   3.199  -3.653  1.00 18.53           N  
ATOM    483  CA  PHE A 242     -13.257   4.359  -4.451  1.00 18.53           C  
ATOM    484  C   PHE A 242     -14.479   5.109  -4.995  1.00 18.91           C  
ATOM    485  O   PHE A 242     -14.620   6.319  -4.774  1.00 19.39           O  
ATOM    486  CB  PHE A 242     -12.329   3.890  -5.590  1.00 17.53           C  
ATOM    487  CG  PHE A 242     -12.035   4.942  -6.636  1.00 18.35           C  
ATOM    488  CD1 PHE A 242     -12.556   4.820  -7.923  1.00 17.75           C  
ATOM    489  CD2 PHE A 242     -11.227   6.041  -6.337  1.00 18.74           C  
ATOM    490  CE1 PHE A 242     -12.293   5.778  -8.904  1.00 19.35           C  
ATOM    491  CE2 PHE A 242     -10.959   7.010  -7.318  1.00 19.48           C  
ATOM    492  CZ  PHE A 242     -11.488   6.874  -8.599  1.00 19.02           C  
ATOM    493  N   ALA A 243     -15.374   4.372  -5.657  1.00 17.56           N  
ATOM    494  CA  ALA A 243     -16.562   4.958  -6.286  1.00 18.39           C  
ATOM    495  C   ALA A 243     -17.399   5.734  -5.282  1.00 20.02           C  
ATOM    496  O   ALA A 243     -17.857   6.845  -5.557  1.00 20.36           O  
ATOM    497  CB  ALA A 243     -17.408   3.863  -6.951  1.00 17.48           C  
ATOM    498  N   LYS A 244     -17.568   5.149  -4.098  1.00 20.96           N  
ATOM    499  CA  LYS A 244     -18.381   5.762  -3.049  1.00 23.54           C  
ATOM    500  C   LYS A 244     -17.816   7.095  -2.544  1.00 24.98           C  
ATOM    501  O   LYS A 244     -18.555   7.908  -1.983  1.00 26.17           O  
ATOM    502  CB  LYS A 244     -18.583   4.788  -1.888  1.00 24.00           C  
ATOM    503  CG  LYS A 244     -19.381   3.549  -2.270  1.00 25.68           C  
ATOM    504  CD  LYS A 244     -19.925   2.836  -1.052  1.00 30.27           C  
ATOM    505  CE  LYS A 244     -18.894   1.973  -0.391  1.00 31.93           C  
ATOM    506  NZ  LYS A 244     -19.372   1.594   0.975  1.00 34.30           N1+
ATOM    507  N   GLN A 245     -16.520   7.317  -2.756  1.00 24.78           N  
ATOM    508  CA  GLN A 245     -15.864   8.552  -2.320  1.00 27.05           C  
ATOM    509  C   GLN A 245     -15.923   9.665  -3.377  1.00 27.10           C  
ATOM    510  O   GLN A 245     -15.549  10.808  -3.098  1.00 28.21           O  
ATOM    511  CB  GLN A 245     -14.406   8.297  -1.928  1.00 26.54           C  
ATOM    512  CG  GLN A 245     -14.200   7.392  -0.723  1.00 30.19           C  
ATOM    513  CD  GLN A 245     -12.722   7.197  -0.406  1.00 33.98           C  
ATOM    514  OE1 GLN A 245     -12.161   6.116  -0.622  1.00 35.97           O  
ATOM    515  NE2 GLN A 245     -12.077   8.256   0.086  1.00 36.11           N  
ATOM    516  N   LEU A 246     -16.377   9.328  -4.585  1.00 26.20           N  
ATOM    517  CA  LEU A 246     -16.494  10.310  -5.654  1.00 26.51           C  
ATOM    518  C   LEU A 246     -17.739  11.163  -5.451  1.00 28.39           C  
ATOM    519  O   LEU A 246     -18.837  10.625  -5.301  1.00 28.49           O  
ATOM    520  CB  LEU A 246     -16.545   9.629  -7.025  1.00 25.06           C  
ATOM    521  CG  LEU A 246     -15.385   8.705  -7.384  1.00 23.29           C  
ATOM    522  CD1 LEU A 246     -15.682   8.079  -8.707  1.00 20.83           C  
ATOM    523  CD2 LEU A 246     -14.041   9.436  -7.409  1.00 24.02           C  
ATOM    524  N   PRO A 247     -17.571  12.500  -5.436  1.00 30.11           N  
ATOM    525  CA  PRO A 247     -18.702  13.401  -5.213  1.00 31.76           C  
ATOM    526  C   PRO A 247     -19.876  13.101  -6.135  1.00 31.20           C  
ATOM    527  O   PRO A 247     -19.703  13.007  -7.354  1.00 31.01           O  
ATOM    528  CB  PRO A 247     -18.108  14.780  -5.516  1.00 33.23           C  
ATOM    529  CG  PRO A 247     -16.681  14.641  -5.134  1.00 33.34           C  
ATOM    530  CD  PRO A 247     -16.312  13.250  -5.607  1.00 30.82           C  
ATOM    531  N   GLY A 248     -21.056  12.930  -5.544  1.00 31.71           N  
ATOM    532  CA  GLY A 248     -22.280  12.722  -6.313  1.00 31.05           C  
ATOM    533  C   GLY A 248     -22.585  11.281  -6.684  1.00 29.32           C  
ATOM    534  O   GLY A 248     -23.724  10.969  -7.045  1.00 29.15           O  
ATOM    535  N   PHE A 249     -21.592  10.391  -6.596  1.00 27.00           N  
ATOM    536  CA  PHE A 249     -21.809   9.003  -7.029  1.00 25.63           C  
ATOM    537  C   PHE A 249     -22.953   8.323  -6.273  1.00 26.03           C  
ATOM    538  O   PHE A 249     -23.838   7.732  -6.892  1.00 25.57           O  
ATOM    539  CB  PHE A 249     -20.525   8.152  -6.978  1.00 24.32           C  
ATOM    540  CG  PHE A 249     -20.719   6.740  -7.479  1.00 22.95           C  
ATOM    541  CD1 PHE A 249     -20.664   6.457  -8.842  1.00 23.46           C  
ATOM    542  CD2 PHE A 249     -20.998   5.698  -6.586  1.00 23.74           C  
ATOM    543  CE1 PHE A 249     -20.864   5.155  -9.314  1.00 22.16           C  
ATOM    544  CE2 PHE A 249     -21.197   4.398  -7.047  1.00 20.21           C  
ATOM    545  CZ  PHE A 249     -21.133   4.130  -8.416  1.00 22.32           C  
ATOM    546  N   THR A 250     -22.949   8.433  -4.947  1.00 26.96           N  
ATOM    547  CA  THR A 250     -23.978   7.793  -4.127  1.00 28.39           C  
ATOM    548  C   THR A 250     -25.330   8.532  -4.181  1.00 29.72           C  
ATOM    549  O   THR A 250     -26.299   8.085  -3.568  1.00 31.07           O  
ATOM    550  CB  THR A 250     -23.524   7.603  -2.654  1.00 29.20           C  
ATOM    551  OG1 THR A 250     -23.230   8.876  -2.069  1.00 30.97           O  
ATOM    552  CG2 THR A 250     -22.283   6.705  -2.570  1.00 28.33           C  
ATOM    553  N   THR A 251     -25.386   9.652  -4.905  1.00 30.02           N  
ATOM    554  CA  THR A 251     -26.656  10.383  -5.129  1.00 32.19           C  
ATOM    555  C   THR A 251     -27.428   9.855  -6.344  1.00 31.46           C  
ATOM    556  O   THR A 251     -28.624  10.152  -6.510  1.00 32.81           O  
ATOM    557  CB  THR A 251     -26.452  11.903  -5.329  1.00 33.35           C  
ATOM    558  OG1 THR A 251     -25.922  12.150  -6.647  1.00 35.19           O  
ATOM    559  CG2 THR A 251     -25.539  12.491  -4.246  1.00 33.63           C  
ATOM    560  N   LEU A 252     -26.737   9.099  -7.202  1.00 29.31           N  
ATOM    561  CA  LEU A 252     -27.371   8.419  -8.328  1.00 28.65           C  
ATOM    562  C   LEU A 252     -28.289   7.309  -7.808  1.00 29.18           C  
ATOM    563  O   LEU A 252     -28.135   6.867  -6.666  1.00 29.71           O  
ATOM    564  CB  LEU A 252     -26.306   7.849  -9.292  1.00 26.83           C  
ATOM    565  CG  LEU A 252     -25.231   8.810  -9.824  1.00 25.87           C  
ATOM    566  CD1 LEU A 252     -24.176   8.063 -10.645  1.00 24.55           C  
ATOM    567  CD2 LEU A 252     -25.831   9.940 -10.657  1.00 28.05           C  
ATOM    568  N   THR A 253     -29.253   6.864  -8.620  1.00 29.39           N  
ATOM    569  CA  THR A 253     -30.072   5.715  -8.214  1.00 30.01           C  
ATOM    570  C   THR A 253     -29.170   4.513  -7.938  1.00 28.91           C  
ATOM    571  O   THR A 253     -28.099   4.366  -8.553  1.00 26.27           O  
ATOM    572  CB  THR A 253     -31.147   5.316  -9.252  1.00 30.79           C  
ATOM    573  OG1 THR A 253     -30.519   4.869 -10.460  1.00 29.05           O  
ATOM    574  CG2 THR A 253     -32.086   6.489  -9.560  1.00 32.35           C  
ATOM    575  N   ILE A 254     -29.590   3.657  -7.014  1.00 29.56           N  
ATOM    576  CA  ILE A 254     -28.826   2.428  -6.739  1.00 29.17           C  
ATOM    577  C   ILE A 254     -28.646   1.589  -8.012  1.00 27.72           C  
ATOM    578  O   ILE A 254     -27.537   1.096  -8.286  1.00 26.21           O  
ATOM    579  CB  ILE A 254     -29.435   1.617  -5.559  1.00 30.83           C  
ATOM    580  CG1 ILE A 254     -29.268   2.405  -4.258  1.00 33.31           C  
ATOM    581  CG2 ILE A 254     -28.764   0.246  -5.405  1.00 30.95           C  
ATOM    582  CD1 ILE A 254     -27.804   2.506  -3.778  1.00 34.10           C  
ATOM    583  N   ALA A 255     -29.716   1.470  -8.804  1.00 27.94           N  
ATOM    584  CA  ALA A 255     -29.646   0.756 -10.085  1.00 26.97           C  
ATOM    585  C   ALA A 255     -28.546   1.305 -10.997  1.00 25.14           C  
ATOM    586  O   ALA A 255     -27.798   0.535 -11.610  1.00 24.13           O  
ATOM    587  CB  ALA A 255     -31.011   0.777 -10.791  1.00 28.87           C  
ATOM    588  N   ASP A 256     -28.432   2.629 -11.073  1.00 24.72           N  
ATOM    589  CA  ASP A 256     -27.392   3.251 -11.900  1.00 23.07           C  
ATOM    590  C   ASP A 256     -25.985   3.088 -11.297  1.00 21.71           C  
ATOM    591  O   ASP A 256     -25.026   2.867 -12.030  1.00 20.01           O  
ATOM    592  CB  ASP A 256     -27.716   4.720 -12.222  1.00 23.61           C  
ATOM    593  CG  ASP A 256     -28.808   4.873 -13.303  1.00 26.14           C  
ATOM    594  OD1 ASP A 256     -29.137   6.039 -13.671  1.00 25.77           O  
ATOM    595  OD2 ASP A 256     -29.328   3.838 -13.799  1.00 27.23           O  
ATOM    596  N   GLN A 257     -25.849   3.179  -9.972  1.00 21.46           N  
ATOM    597  CA  GLN A 257     -24.537   2.899  -9.352  1.00 19.82           C  
ATOM    598  C   GLN A 257     -24.047   1.515  -9.749  1.00 18.99           C  
ATOM    599  O   GLN A 257     -22.885   1.342 -10.131  1.00 17.38           O  
ATOM    600  CB  GLN A 257     -24.601   3.025  -7.825  1.00 20.79           C  
ATOM    601  CG  GLN A 257     -24.953   4.416  -7.336  1.00 21.95           C  
ATOM    602  CD  GLN A 257     -25.146   4.462  -5.828  1.00 23.35           C  
ATOM    603  OE1 GLN A 257     -24.311   3.953  -5.079  1.00 25.12           O  
ATOM    604  NE2 GLN A 257     -26.250   5.063  -5.376  1.00 26.15           N  
ATOM    605  N   ILE A 258     -24.946   0.535  -9.680  1.00 19.26           N  
ATOM    606  CA  ILE A 258     -24.636  -0.846 -10.055  1.00 19.02           C  
ATOM    607  C   ILE A 258     -24.271  -0.970 -11.543  1.00 18.20           C  
ATOM    608  O   ILE A 258     -23.266  -1.583 -11.892  1.00 16.94           O  
ATOM    609  CB  ILE A 258     -25.785  -1.811  -9.641  1.00 20.77           C  
ATOM    610  CG1 ILE A 258     -25.793  -1.994  -8.114  1.00 21.80           C  
ATOM    611  CG2 ILE A 258     -25.662  -3.173 -10.344  1.00 21.76           C  
ATOM    612  CD1 ILE A 258     -27.074  -2.598  -7.569  1.00 25.95           C  
ATOM    613  N   THR A 259     -25.083  -0.371 -12.408  1.00 18.51           N  
ATOM    614  CA  THR A 259     -24.833  -0.389 -13.851  1.00 18.29           C  
ATOM    615  C   THR A 259     -23.478   0.218 -14.202  1.00 17.21           C  
ATOM    616  O   THR A 259     -22.733  -0.351 -15.010  1.00 17.22           O  
ATOM    617  CB  THR A 259     -25.979   0.317 -14.629  1.00 18.77           C  
ATOM    618  OG1 THR A 259     -27.204  -0.409 -14.428  1.00 20.88           O  
ATOM    619  CG2 THR A 259     -25.663   0.385 -16.142  1.00 18.13           C  
ATOM    620  N   LEU A 260     -23.153   1.351 -13.585  1.00 16.90           N  
ATOM    621  CA  LEU A 260     -21.863   2.006 -13.814  1.00 16.20           C  
ATOM    622  C   LEU A 260     -20.697   1.134 -13.348  1.00 15.93           C  
ATOM    623  O   LEU A 260     -19.703   0.975 -14.075  1.00 15.22           O  
ATOM    624  CB  LEU A 260     -21.795   3.374 -13.132  1.00 16.56           C  
ATOM    625  CG  LEU A 260     -22.685   4.489 -13.707  1.00 17.03           C  
ATOM    626  CD1 LEU A 260     -22.472   5.742 -12.917  1.00 18.73           C  
ATOM    627  CD2 LEU A 260     -22.424   4.735 -15.197  1.00 16.46           C  
ATOM    628  N   LEU A 261     -20.818   0.573 -12.146  1.00 16.07           N  
ATOM    629  CA  LEU A 261     -19.737  -0.252 -11.584  1.00 15.65           C  
ATOM    630  C   LEU A 261     -19.463  -1.497 -12.422  1.00 16.67           C  
ATOM    631  O   LEU A 261     -18.306  -1.836 -12.660  1.00 15.86           O  
ATOM    632  CB  LEU A 261     -20.015  -0.604 -10.120  1.00 16.48           C  
ATOM    633  CG  LEU A 261     -19.675   0.540  -9.163  1.00 14.99           C  
ATOM    634  CD1 LEU A 261     -20.423   0.402  -7.827  1.00 18.05           C  
ATOM    635  CD2 LEU A 261     -18.161   0.619  -8.952  1.00 17.27           C  
ATOM    636  N   LYS A 262     -20.529  -2.156 -12.880  1.00 17.25           N  
ATOM    637  CA  LYS A 262     -20.402  -3.334 -13.734  1.00 18.10           C  
ATOM    638  C   LYS A 262     -19.737  -3.005 -15.072  1.00 17.78           C  
ATOM    639  O   LYS A 262     -18.843  -3.732 -15.524  1.00 17.43           O  
ATOM    640  CB  LYS A 262     -21.764  -4.013 -13.944  1.00 19.23           C  
ATOM    641  CG  LYS A 262     -22.229  -4.773 -12.703  1.00 20.81           C  
ATOM    642  CD  LYS A 262     -23.693  -5.222 -12.757  1.00 25.60           C  
ATOM    643  CE  LYS A 262     -24.055  -6.030 -14.007  1.00 29.06           C  
ATOM    644  NZ  LYS A 262     -23.173  -7.207 -14.272  1.00 30.39           N1+
ATOM    645  N   ALA A 263     -20.142  -1.885 -15.667  1.00 17.34           N  
ATOM    646  CA  ALA A 263     -19.624  -1.473 -16.963  1.00 17.94           C  
ATOM    647  C   ALA A 263     -18.148  -1.050 -16.934  1.00 17.58           C  
ATOM    648  O   ALA A 263     -17.437  -1.247 -17.916  1.00 18.18           O  
ATOM    649  CB  ALA A 263     -20.487  -0.359 -17.545  1.00 18.40           C  
ATOM    650  N   ALA A 264     -17.714  -0.469 -15.816  1.00 17.21           N  
ATOM    651  CA  ALA A 264     -16.360   0.086 -15.662  1.00 16.99           C  
ATOM    652  C   ALA A 264     -15.392  -0.872 -14.963  1.00 17.24           C  
ATOM    653  O   ALA A 264     -14.196  -0.574 -14.850  1.00 16.64           O  
ATOM    654  CB  ALA A 264     -16.425   1.400 -14.877  1.00 17.14           C  
ATOM    655  N   CYS A 265     -15.910  -2.004 -14.492  1.00 17.76           N  
ATOM    656  CA  CYS A 265     -15.145  -2.903 -13.620  1.00 18.45           C  
ATOM    657  C   CYS A 265     -13.795  -3.281 -14.240  1.00 17.76           C  
ATOM    658  O   CYS A 265     -12.742  -3.009 -13.655  1.00 16.84           O  
ATOM    659  CB  CYS A 265     -15.973  -4.152 -13.271  1.00 19.03           C  
ATOM    660  SG  CYS A 265     -15.075  -5.411 -12.330  1.00 23.97           S  
ATOM    661  N   LEU A 266     -13.819  -3.859 -15.435  1.00 18.98           N  
ATOM    662  CA  LEU A 266     -12.564  -4.274 -16.086  1.00 19.61           C  
ATOM    663  C   LEU A 266     -11.672  -3.105 -16.482  1.00 19.44           C  
ATOM    664  O   LEU A 266     -10.442  -3.202 -16.417  1.00 19.91           O  
ATOM    665  CB  LEU A 266     -12.842  -5.153 -17.305  1.00 21.07           C  
ATOM    666  CG  LEU A 266     -13.300  -6.584 -17.025  1.00 22.65           C  
ATOM    667  CD1 LEU A 266     -13.448  -7.345 -18.339  1.00 25.18           C  
ATOM    668  CD2 LEU A 266     -12.332  -7.297 -16.101  1.00 23.21           C  
ATOM    669  N   ASP A 267     -12.282  -2.005 -16.910  1.00 18.97           N  
ATOM    670  CA  ASP A 267     -11.529  -0.805 -17.243  1.00 19.25           C  
ATOM    671  C   ASP A 267     -10.666  -0.360 -16.064  1.00 17.60           C  
ATOM    672  O   ASP A 267      -9.456  -0.149 -16.215  1.00 16.49           O  
ATOM    673  CB  ASP A 267     -12.465   0.308 -17.682  1.00 20.97           C  
ATOM    674  CG  ASP A 267     -13.252  -0.067 -18.923  1.00 25.03           C  
ATOM    675  OD1 ASP A 267     -14.306  -0.713 -18.779  1.00 31.06           O  
ATOM    676  OD2 ASP A 267     -12.809   0.250 -20.035  1.00 31.12           O  
ATOM    677  N   ILE A 268     -11.282  -0.259 -14.892  1.00 15.44           N  
ATOM    678  CA  ILE A 268     -10.572   0.193 -13.693  1.00 15.24           C  
ATOM    679  C   ILE A 268      -9.543  -0.844 -13.209  1.00 14.52           C  
ATOM    680  O   ILE A 268      -8.415  -0.479 -12.883  1.00 13.45           O  
ATOM    681  CB  ILE A 268     -11.548   0.605 -12.573  1.00 15.19           C  
ATOM    682  CG1 ILE A 268     -12.404   1.804 -13.028  1.00 17.52           C  
ATOM    683  CG2 ILE A 268     -10.793   0.936 -11.283  1.00 16.17           C  
ATOM    684  CD1 ILE A 268     -13.520   2.171 -12.042  1.00 18.62           C  
ATOM    685  N   LEU A 269      -9.922  -2.122 -13.167  1.00 14.24           N  
ATOM    686  CA  LEU A 269      -8.963  -3.174 -12.786  1.00 15.31           C  
ATOM    687  C   LEU A 269      -7.736  -3.140 -13.694  1.00 14.61           C  
ATOM    688  O   LEU A 269      -6.591  -3.180 -13.223  1.00 13.48           O  
ATOM    689  CB  LEU A 269      -9.602  -4.565 -12.865  1.00 16.18           C  
ATOM    690  CG  LEU A 269     -10.725  -4.984 -11.908  1.00 20.10           C  
ATOM    691  CD1 LEU A 269     -11.114  -6.448 -12.114  1.00 21.55           C  
ATOM    692  CD2 LEU A 269     -10.382  -4.748 -10.511  1.00 23.64           C  
ATOM    693  N   ILE A 270      -7.982  -3.071 -15.002  1.00 14.83           N  
ATOM    694  CA  ILE A 270      -6.877  -3.124 -15.978  1.00 15.91           C  
ATOM    695  C   ILE A 270      -5.982  -1.886 -15.849  1.00 15.96           C  
ATOM    696  O   ILE A 270      -4.751  -2.006 -15.862  1.00 16.00           O  
ATOM    697  CB  ILE A 270      -7.405  -3.356 -17.426  1.00 16.45           C  
ATOM    698  CG1 ILE A 270      -8.007  -4.769 -17.527  1.00 16.86           C  
ATOM    699  CG2 ILE A 270      -6.293  -3.128 -18.478  1.00 18.31           C  
ATOM    700  CD1 ILE A 270      -8.721  -5.067 -18.889  1.00 21.27           C  
ATOM    701  N   LEU A 271      -6.593  -0.709 -15.684  1.00 15.70           N  
ATOM    702  CA  LEU A 271      -5.811   0.504 -15.402  1.00 16.52           C  
ATOM    703  C   LEU A 271      -4.938   0.308 -14.168  1.00 15.98           C  
ATOM    704  O   LEU A 271      -3.738   0.609 -14.198  1.00 15.82           O  
ATOM    705  CB  LEU A 271      -6.704   1.738 -15.224  1.00 16.82           C  
ATOM    706  CG  LEU A 271      -6.020   3.097 -14.939  1.00 18.07           C  
ATOM    707  CD1 LEU A 271      -4.964   3.454 -15.996  1.00 18.80           C  
ATOM    708  CD2 LEU A 271      -7.065   4.220 -14.834  1.00 19.28           C  
ATOM    709  N   ARG A 272      -5.537  -0.203 -13.090  1.00 14.98           N  
ATOM    710  CA  ARG A 272      -4.807  -0.402 -11.836  1.00 14.70           C  
ATOM    711  C   ARG A 272      -3.582  -1.312 -11.960  1.00 14.42           C  
ATOM    712  O   ARG A 272      -2.486  -0.936 -11.532  1.00 15.24           O  
ATOM    713  CB  ARG A 272      -5.751  -0.837 -10.695  1.00 13.99           C  
ATOM    714  CG  ARG A 272      -6.567   0.347 -10.143  1.00 15.82           C  
ATOM    715  CD  ARG A 272      -7.627  -0.075  -9.141  1.00 18.21           C  
ATOM    716  NE  ARG A 272      -8.242   1.087  -8.489  1.00 18.71           N  
ATOM    717  CZ  ARG A 272      -8.357   1.244  -7.168  1.00 20.20           C  
ATOM    718  NH1 ARG A 272      -7.927   0.297  -6.331  1.00 20.06           N  
ATOM    719  NH2 ARG A 272      -8.912   2.350  -6.683  1.00 19.56           N  
ATOM    720  N   ILE A 273      -3.745  -2.482 -12.568  1.00 13.99           N  
ATOM    721  CA  ILE A 273      -2.621  -3.426 -12.691  1.00 13.91           C  
ATOM    722  C   ILE A 273      -1.514  -2.862 -13.627  1.00 15.44           C  
ATOM    723  O   ILE A 273      -0.328  -3.024 -13.353  1.00 16.35           O  
ATOM    724  CB  ILE A 273      -3.085  -4.882 -13.057  1.00 13.47           C  
ATOM    725  CG1 ILE A 273      -1.970  -5.939 -12.855  1.00 13.33           C  
ATOM    726  CG2 ILE A 273      -3.615  -4.976 -14.502  1.00 13.88           C  
ATOM    727  CD1 ILE A 273      -1.304  -5.930 -11.473  1.00 11.99           C  
ATOM    728  N   CYS A 274      -1.918  -2.157 -14.683  1.00 16.24           N  
ATOM    729  CA  CYS A 274      -0.964  -1.570 -15.657  1.00 17.72           C  
ATOM    730  C   CYS A 274      -0.172  -0.419 -15.060  1.00 18.60           C  
ATOM    731  O   CYS A 274       0.955  -0.133 -15.481  1.00 18.21           O  
ATOM    732  CB  CYS A 274      -1.690  -1.106 -16.913  1.00 18.51           C  
ATOM    733  SG  CYS A 274      -2.227  -2.478 -17.931  1.00 20.28           S  
ATOM    734  N   THR A 275      -0.761   0.214 -14.048  1.00 17.41           N  
ATOM    735  CA  THR A 275      -0.087   1.247 -13.274  1.00 19.65           C  
ATOM    736  C   THR A 275       1.118   0.669 -12.522  1.00 20.51           C  
ATOM    737  O   THR A 275       2.073   1.401 -12.221  1.00 22.70           O  
ATOM    738  CB  THR A 275      -1.097   1.977 -12.333  1.00 18.96           C  
ATOM    739  OG1 THR A 275      -2.098   2.603 -13.151  1.00 20.00           O  
ATOM    740  CG2 THR A 275      -0.404   3.058 -11.469  1.00 20.61           C  
ATOM    741  N   ARG A 276       1.105  -0.640 -12.255  1.00 19.26           N  
ATOM    742  CA  ARG A 276       2.235  -1.259 -11.556  1.00 19.07           C  
ATOM    743  C   ARG A 276       3.134  -2.093 -12.476  1.00 19.85           C  
ATOM    744  O   ARG A 276       3.614  -3.167 -12.107  1.00 19.45           O  
ATOM    745  CB  ARG A 276       1.747  -2.058 -10.332  1.00 18.00           C  
ATOM    746  CG  ARG A 276       0.927  -1.237  -9.336  1.00 17.55           C  
ATOM    747  CD  ARG A 276       1.041  -1.840  -7.937  1.00 15.13           C  
ATOM    748  NE  ARG A 276      -0.065  -1.421  -7.074  1.00 15.19           N  
ATOM    749  CZ  ARG A 276      -1.214  -2.076  -6.954  1.00 15.40           C  
ATOM    750  NH1 ARG A 276      -1.426  -3.201  -7.639  1.00 13.51           N  
ATOM    751  NH2 ARG A 276      -2.152  -1.613  -6.133  1.00 16.26           N  
ATOM    752  N   TYR A 277       3.363  -1.574 -13.686  1.00 20.48           N  
ATOM    753  CA  TYR A 277       4.213  -2.224 -14.677  1.00 21.88           C  
ATOM    754  C   TYR A 277       5.698  -1.876 -14.492  1.00 23.22           C  
ATOM    755  O   TYR A 277       6.044  -0.710 -14.314  1.00 24.49           O  
ATOM    756  CB  TYR A 277       3.732  -1.824 -16.083  1.00 22.46           C  
ATOM    757  CG  TYR A 277       4.544  -2.417 -17.191  1.00 23.64           C  
ATOM    758  CD1 TYR A 277       4.583  -3.795 -17.391  1.00 24.51           C  
ATOM    759  CD2 TYR A 277       5.268  -1.598 -18.057  1.00 27.19           C  
ATOM    760  CE1 TYR A 277       5.345  -4.354 -18.427  1.00 26.10           C  
ATOM    761  CE2 TYR A 277       6.025  -2.140 -19.089  1.00 28.20           C  
ATOM    762  CZ  TYR A 277       6.060  -3.518 -19.266  1.00 28.05           C  
ATOM    763  OH  TYR A 277       6.810  -4.050 -20.285  1.00 30.90           O  
ATOM    764  N   THR A 278       6.562  -2.895 -14.499  1.00 24.56           N  
ATOM    765  CA  THR A 278       8.030  -2.707 -14.493  1.00 26.70           C  
ATOM    766  C   THR A 278       8.614  -3.195 -15.839  1.00 28.84           C  
ATOM    767  O   THR A 278       8.663  -4.401 -16.079  1.00 28.81           O  
ATOM    768  CB  THR A 278       8.711  -3.457 -13.306  1.00 26.01           C  
ATOM    769  OG1 THR A 278       8.049  -3.153 -12.066  1.00 24.16           O  
ATOM    770  CG2 THR A 278      10.200  -3.072 -13.189  1.00 28.24           C  
ATOM    771  N   PRO A 279       9.047  -2.262 -16.724  1.00 31.24           N  
ATOM    772  CA  PRO A 279       9.511  -2.600 -18.086  1.00 33.42           C  
ATOM    773  C   PRO A 279      10.687  -3.581 -18.134  1.00 34.61           C  
ATOM    774  O   PRO A 279      10.639  -4.566 -18.874  1.00 34.71           O  
ATOM    775  CB  PRO A 279       9.934  -1.239 -18.664  1.00 35.08           C  
ATOM    776  CG  PRO A 279       9.086  -0.261 -17.950  1.00 33.89           C  
ATOM    777  CD  PRO A 279       8.974  -0.801 -16.533  1.00 31.84           C  
ATOM    778  N   GLU A 280      11.701  -3.305 -17.319  1.00 35.65           N  
ATOM    779  CA  GLU A 280      12.940  -4.085 -17.210  1.00 37.94           C  
ATOM    780  C   GLU A 280      12.720  -5.604 -17.157  1.00 36.77           C  
ATOM    781  O   GLU A 280      13.315  -6.349 -17.943  1.00 38.98           O  
ATOM    782  CB  GLU A 280      13.703  -3.641 -15.951  1.00 38.60           C  
ATOM    783  CG  GLU A 280      14.245  -2.202 -15.981  1.00 42.66           C  
ATOM    784  CD  GLU A 280      13.156  -1.130 -16.051  1.00 43.85           C  
ATOM    785  OE1 GLU A 280      13.311  -0.204 -16.879  1.00 47.37           O  
ATOM    786  OE2 GLU A 280      12.155  -1.211 -15.299  1.00 41.56           O  
ATOM    787  N   GLN A 281      11.875  -6.057 -16.231  1.00 33.79           N  
ATOM    788  CA  GLN A 281      11.591  -7.488 -16.098  1.00 32.73           C  
ATOM    789  C   GLN A 281      10.268  -7.877 -16.748  1.00 30.58           C  
ATOM    790  O   GLN A 281       9.909  -9.061 -16.771  1.00 29.84           O  
ATOM    791  CB  GLN A 281      11.641  -7.941 -14.628  1.00 31.92           C  
ATOM    792  CG  GLN A 281      13.046  -7.856 -13.998  1.00 36.21           C  
ATOM    793  CD  GLN A 281      13.442  -6.423 -13.691  1.00 38.61           C  
ATOM    794  OE1 GLN A 281      12.617  -5.624 -13.239  1.00 38.03           O  
ATOM    795  NE2 GLN A 281      14.690  -6.081 -13.974  1.00 42.13           N  
ATOM    796  N   ASP A 282       9.581  -6.875 -17.311  1.00 28.85           N  
ATOM    797  CA  ASP A 282       8.339  -7.067 -18.063  1.00 27.64           C  
ATOM    798  C   ASP A 282       7.284  -7.722 -17.155  1.00 25.45           C  
ATOM    799  O   ASP A 282       6.724  -8.783 -17.477  1.00 25.15           O  
ATOM    800  CB  ASP A 282       8.599  -7.849 -19.368  1.00 29.08           C  
ATOM    801  CG  ASP A 282       7.413  -7.833 -20.313  1.00 29.36           C  
ATOM    802  OD1 ASP A 282       6.779  -6.764 -20.509  1.00 30.14           O  
ATOM    803  OD2 ASP A 282       7.122  -8.910 -20.874  1.00 30.18           O  
ATOM    804  N   THR A 283       7.043  -7.061 -16.021  1.00 23.34           N  
ATOM    805  CA  THR A 283       6.166  -7.574 -14.958  1.00 21.73           C  
ATOM    806  C   THR A 283       5.093  -6.577 -14.531  1.00 20.15           C  
ATOM    807  O   THR A 283       5.251  -5.366 -14.674  1.00 20.38           O  
ATOM    808  CB  THR A 283       6.947  -7.984 -13.659  1.00 21.55           C  
ATOM    809  OG1 THR A 283       7.511  -6.827 -13.021  1.00 22.18           O  
ATOM    810  CG2 THR A 283       8.046  -8.996 -13.954  1.00 22.54           C  
ATOM    811  N   MET A 284       4.011  -7.099 -13.970  1.00 19.05           N  
ATOM    812  CA  MET A 284       3.040  -6.259 -13.263  1.00 17.30           C  
ATOM    813  C   MET A 284       2.912  -6.762 -11.837  1.00 16.21           C  
ATOM    814  O   MET A 284       3.075  -7.958 -11.579  1.00 16.84           O  
ATOM    815  CB  MET A 284       1.683  -6.250 -13.964  1.00 17.08           C  
ATOM    816  CG  MET A 284       1.767  -5.598 -15.364  1.00 19.07           C  
ATOM    817  SD  MET A 284       0.208  -5.476 -16.227  1.00 24.59           S  
ATOM    818  CE  MET A 284       0.771  -5.072 -17.877  1.00 21.72           C  
ATOM    819  N   THR A 285       2.637  -5.838 -10.920  1.00 15.12           N  
ATOM    820  CA  THR A 285       2.604  -6.152  -9.490  1.00 14.27           C  
ATOM    821  C   THR A 285       1.201  -5.892  -8.954  1.00 13.96           C  
ATOM    822  O   THR A 285       0.655  -4.800  -9.127  1.00 13.51           O  
ATOM    823  CB  THR A 285       3.658  -5.322  -8.726  1.00 14.73           C  
ATOM    824  OG1 THR A 285       4.968  -5.714  -9.158  1.00 14.90           O  
ATOM    825  CG2 THR A 285       3.556  -5.544  -7.207  1.00 14.15           C  
ATOM    826  N   PHE A 286       0.636  -6.899  -8.289  1.00 13.46           N  
ATOM    827  CA  PHE A 286      -0.686  -6.809  -7.687  1.00 13.17           C  
ATOM    828  C   PHE A 286      -0.632  -6.162  -6.293  1.00 13.65           C  
ATOM    829  O   PHE A 286       0.464  -5.922  -5.765  1.00 13.91           O  
ATOM    830  CB  PHE A 286      -1.315  -8.198  -7.631  1.00 13.35           C  
ATOM    831  CG  PHE A 286      -1.601  -8.774  -8.993  1.00 13.68           C  
ATOM    832  CD1 PHE A 286      -0.614  -9.467  -9.695  1.00 15.65           C  
ATOM    833  CD2 PHE A 286      -2.852  -8.614  -9.574  1.00 14.33           C  
ATOM    834  CE1 PHE A 286      -0.871  -9.997 -10.981  1.00 15.32           C  
ATOM    835  CE2 PHE A 286      -3.131  -9.130 -10.846  1.00 13.09           C  
ATOM    836  CZ  PHE A 286      -2.134  -9.823 -11.558  1.00 14.61           C  
ATOM    837  N   SER A 287      -1.803  -5.873  -5.727  1.00 13.51           N  
ATOM    838  CA  SER A 287      -1.902  -5.079  -4.478  1.00 14.36           C  
ATOM    839  C   SER A 287      -1.294  -5.723  -3.236  1.00 14.99           C  
ATOM    840  O   SER A 287      -1.045  -5.022  -2.242  1.00 15.59           O  
ATOM    841  CB  SER A 287      -3.352  -4.680  -4.178  1.00 14.57           C  
ATOM    842  OG  SER A 287      -3.872  -3.836  -5.198  1.00 17.53           O  
ATOM    843  N   ASP A 288      -1.058  -7.036  -3.281  1.00 15.03           N  
ATOM    844  CA  ASP A 288      -0.366  -7.734  -2.185  1.00 15.91           C  
ATOM    845  C   ASP A 288       1.148  -7.872  -2.410  1.00 15.47           C  
ATOM    846  O   ASP A 288       1.849  -8.422  -1.561  1.00 15.35           O  
ATOM    847  CB  ASP A 288      -0.996  -9.116  -1.941  1.00 16.44           C  
ATOM    848  CG  ASP A 288      -0.572 -10.158  -2.974  1.00 18.81           C  
ATOM    849  OD1 ASP A 288      -0.229  -9.789  -4.116  1.00 19.29           O  
ATOM    850  OD2 ASP A 288      -0.580 -11.365  -2.633  1.00 22.53           O  
ATOM    851  N   GLY A 289       1.647  -7.364  -3.538  1.00 14.27           N  
ATOM    852  CA  GLY A 289       3.065  -7.510  -3.868  1.00 14.65           C  
ATOM    853  C   GLY A 289       3.372  -8.590  -4.897  1.00 14.67           C  
ATOM    854  O   GLY A 289       4.493  -8.656  -5.404  1.00 14.36           O  
ATOM    855  N   LEU A 290       2.397  -9.458  -5.194  1.00 14.25           N  
ATOM    856  CA  LEU A 290       2.632 -10.531  -6.172  1.00 14.76           C  
ATOM    857  C   LEU A 290       3.048  -9.917  -7.499  1.00 14.70           C  
ATOM    858  O   LEU A 290       2.366  -9.030  -8.009  1.00 14.64           O  
ATOM    859  CB  LEU A 290       1.393 -11.419  -6.356  1.00 14.47           C  
ATOM    860  CG  LEU A 290       1.505 -12.512  -7.441  1.00 16.10           C  
ATOM    861  CD1 LEU A 290       2.562 -13.564  -7.096  1.00 18.81           C  
ATOM    862  CD2 LEU A 290       0.148 -13.162  -7.696  1.00 18.67           C  
ATOM    863  N   THR A 291       4.177 -10.374  -8.033  1.00 15.38           N  
ATOM    864  CA  THR A 291       4.748  -9.793  -9.247  1.00 15.66           C  
ATOM    865  C   THR A 291       4.868 -10.901 -10.284  1.00 17.03           C  
ATOM    866  O   THR A 291       5.604 -11.877 -10.080  1.00 17.46           O  
ATOM    867  CB  THR A 291       6.104  -9.112  -8.940  1.00 16.69           C  
ATOM    868  OG1 THR A 291       5.907  -8.080  -7.959  1.00 15.79           O  
ATOM    869  CG2 THR A 291       6.770  -8.527 -10.211  1.00 16.40           C  
ATOM    870  N   LEU A 292       4.119 -10.750 -11.381  1.00 17.52           N  
ATOM    871  CA  LEU A 292       4.061 -11.760 -12.459  1.00 18.83           C  
ATOM    872  C   LEU A 292       4.669 -11.241 -13.763  1.00 19.32           C  
ATOM    873  O   LEU A 292       4.437 -10.104 -14.126  1.00 18.82           O  
ATOM    874  CB  LEU A 292       2.612 -12.217 -12.708  1.00 18.35           C  
ATOM    875  CG  LEU A 292       1.765 -12.797 -11.557  1.00 19.30           C  
ATOM    876  CD1 LEU A 292       0.413 -13.269 -12.092  1.00 19.18           C  
ATOM    877  CD2 LEU A 292       2.476 -13.938 -10.810  1.00 19.99           C  
ATOM    878  N   ASN A 293       5.470 -12.067 -14.445  1.00 20.96           N  
ATOM    879  CA  ASN A 293       5.947 -11.717 -15.789  1.00 22.43           C  
ATOM    880  C   ASN A 293       4.850 -11.893 -16.857  1.00 22.74           C  
ATOM    881  O   ASN A 293       3.735 -12.358 -16.561  1.00 21.75           O  
ATOM    882  CB  ASN A 293       7.242 -12.477 -16.158  1.00 24.43           C  
ATOM    883  CG  ASN A 293       7.067 -13.990 -16.185  1.00 26.04           C  
ATOM    884  OD1 ASN A 293       6.002 -14.502 -16.518  1.00 25.81           O  
ATOM    885  ND2 ASN A 293       8.147 -14.721 -15.875  1.00 28.55           N  
ATOM    886  N   ARG A 294       5.165 -11.512 -18.089  1.00 23.97           N  
ATOM    887  CA  ARG A 294       4.208 -11.600 -19.190  1.00 24.90           C  
ATOM    888  C   ARG A 294       3.638 -13.017 -19.355  1.00 25.48           C  
ATOM    889  O   ARG A 294       2.431 -13.193 -19.515  1.00 25.32           O  
ATOM    890  CB  ARG A 294       4.849 -11.107 -20.491  1.00 26.99           C  
ATOM    891  CG  ARG A 294       3.869 -10.882 -21.634  1.00 28.03           C  
ATOM    892  CD  ARG A 294       4.579 -10.470 -22.949  1.00 30.44           C  
ATOM    893  NE  ARG A 294       5.190  -9.130 -22.861  1.00 32.30           N  
ATOM    894  CZ  ARG A 294       4.698  -8.040 -23.481  1.00 29.27           C  
ATOM    895  NH1 ARG A 294       3.573  -8.099 -24.268  1.00 30.88           N  
ATOM    896  NH2 ARG A 294       5.329  -6.878 -23.304  1.00 29.71           N  
ATOM    897  N   THR A 295       4.511 -14.020 -19.299  1.00 27.10           N  
ATOM    898  CA  THR A 295       4.101 -15.416 -19.437  1.00 27.88           C  
ATOM    899  C   THR A 295       3.144 -15.845 -18.321  1.00 26.26           C  
ATOM    900  O   THR A 295       2.160 -16.534 -18.583  1.00 26.25           O  
ATOM    901  CB  THR A 295       5.330 -16.343 -19.497  1.00 29.79           C  
ATOM    902  OG1 THR A 295       6.079 -16.042 -20.683  1.00 32.12           O  
ATOM    903  CG2 THR A 295       4.914 -17.812 -19.536  1.00 32.35           C  
ATOM    904  N   GLN A 296       3.446 -15.445 -17.086  1.00 24.25           N  
ATOM    905  CA  GLN A 296       2.582 -15.746 -15.947  1.00 23.24           C  
ATOM    906  C   GLN A 296       1.236 -15.015 -16.016  1.00 22.04           C  
ATOM    907  O   GLN A 296       0.218 -15.595 -15.680  1.00 21.81           O  
ATOM    908  CB  GLN A 296       3.287 -15.453 -14.634  1.00 21.95           C  
ATOM    909  CG  GLN A 296       4.393 -16.468 -14.342  1.00 24.97           C  
ATOM    910  CD  GLN A 296       5.211 -16.116 -13.123  1.00 25.95           C  
ATOM    911  OE1 GLN A 296       5.505 -16.983 -12.296  1.00 29.83           O  
ATOM    912  NE2 GLN A 296       5.623 -14.860 -13.023  1.00 23.30           N  
ATOM    913  N   MET A 297       1.244 -13.760 -16.464  1.00 21.96           N  
ATOM    914  CA  MET A 297      -0.013 -13.006 -16.668  1.00 21.16           C  
ATOM    915  C   MET A 297      -0.897 -13.733 -17.691  1.00 22.27           C  
ATOM    916  O   MET A 297      -2.085 -13.960 -17.441  1.00 22.47           O  
ATOM    917  CB  MET A 297       0.265 -11.563 -17.099  1.00 20.28           C  
ATOM    918  CG  MET A 297       0.895 -10.699 -16.006  1.00 20.51           C  
ATOM    919  SD  MET A 297      -0.222 -10.267 -14.637  1.00 22.95           S  
ATOM    920  CE  MET A 297      -1.000  -8.833 -15.355  1.00 19.63           C  
ATOM    921  N   HIS A 298      -0.312 -14.095 -18.835  1.00 23.50           N  
ATOM    922  CA  HIS A 298      -0.970 -14.956 -19.826  1.00 24.94           C  
ATOM    923  C   HIS A 298      -1.558 -16.206 -19.174  1.00 25.16           C  
ATOM    924  O   HIS A 298      -2.725 -16.518 -19.377  1.00 25.16           O  
ATOM    925  CB  HIS A 298       0.019 -15.365 -20.924  1.00 26.67           C  
ATOM    926  CG  HIS A 298      -0.554 -16.311 -21.934  1.00 29.34           C  
ATOM    927  ND1 HIS A 298      -0.535 -17.678 -21.766  1.00 30.62           N  
ATOM    928  CD2 HIS A 298      -1.176 -16.085 -23.116  1.00 30.23           C  
ATOM    929  CE1 HIS A 298      -1.100 -18.257 -22.810  1.00 32.82           C  
ATOM    930  NE2 HIS A 298      -1.504 -17.313 -23.641  1.00 32.77           N  
ATOM    931  N   ASN A 299      -0.736 -16.900 -18.389  1.00 26.08           N  
ATOM    932  CA  ASN A 299      -1.088 -18.190 -17.781  1.00 27.56           C  
ATOM    933  C   ASN A 299      -2.138 -18.076 -16.679  1.00 26.88           C  
ATOM    934  O   ASN A 299      -2.871 -19.034 -16.401  1.00 27.91           O  
ATOM    935  CB  ASN A 299       0.162 -18.851 -17.193  1.00 28.16           C  
ATOM    936  CG  ASN A 299       1.173 -19.297 -18.255  1.00 30.31           C  
ATOM    937  OD1 ASN A 299       2.277 -19.754 -17.911  1.00 32.10           O  
ATOM    938  ND2 ASN A 299       0.812 -19.176 -19.539  1.00 29.68           N  
ATOM    939  N   ALA A 300      -2.171 -16.911 -16.038  1.00 25.02           N  
ATOM    940  CA  ALA A 300      -3.114 -16.614 -14.950  1.00 24.56           C  
ATOM    941  C   ALA A 300      -4.551 -16.456 -15.431  1.00 24.64           C  
ATOM    942  O   ALA A 300      -5.472 -16.649 -14.646  1.00 25.50           O  
ATOM    943  CB  ALA A 300      -2.689 -15.370 -14.207  1.00 22.17           C  
ATOM    944  N   GLY A 301      -4.730 -16.071 -16.697  1.00 25.31           N  
ATOM    945  CA  GLY A 301      -6.062 -15.839 -17.271  1.00 25.47           C  
ATOM    946  C   GLY A 301      -6.141 -14.833 -18.411  1.00 25.51           C  
ATOM    947  O   GLY A 301      -7.081 -14.872 -19.206  1.00 26.99           O  
ATOM    948  N   PHE A 302      -5.169 -13.930 -18.514  1.00 24.51           N  
ATOM    949  CA  PHE A 302      -5.210 -12.935 -19.591  1.00 24.72           C  
ATOM    950  C   PHE A 302      -5.291 -13.545 -21.005  1.00 26.65           C  
ATOM    951  O   PHE A 302      -6.043 -13.061 -21.842  1.00 26.92           O  
ATOM    952  CB  PHE A 302      -4.072 -11.922 -19.463  1.00 23.98           C  
ATOM    953  CG  PHE A 302      -4.274 -10.931 -18.348  1.00 22.88           C  
ATOM    954  CD1 PHE A 302      -3.811 -11.202 -17.068  1.00 23.06           C  
ATOM    955  CD2 PHE A 302      -4.948  -9.736 -18.578  1.00 23.90           C  
ATOM    956  CE1 PHE A 302      -4.001 -10.287 -16.027  1.00 20.94           C  
ATOM    957  CE2 PHE A 302      -5.148  -8.821 -17.556  1.00 21.41           C  
ATOM    958  CZ  PHE A 302      -4.670  -9.089 -16.280  1.00 21.54           C  
ATOM    959  N   GLY A 303      -4.556 -14.627 -21.252  1.00 28.43           N  
ATOM    960  CA  GLY A 303      -4.619 -15.313 -22.552  1.00 31.25           C  
ATOM    961  C   GLY A 303      -4.379 -14.379 -23.728  1.00 32.17           C  
ATOM    962  O   GLY A 303      -3.344 -13.708 -23.780  1.00 32.20           O  
ATOM    963  N   PRO A 304      -5.341 -14.309 -24.670  1.00 33.42           N  
ATOM    964  CA  PRO A 304      -5.225 -13.429 -25.839  1.00 34.41           C  
ATOM    965  C   PRO A 304      -5.198 -11.932 -25.487  1.00 33.19           C  
ATOM    966  O   PRO A 304      -4.869 -11.105 -26.350  1.00 34.25           O  
ATOM    967  CB  PRO A 304      -6.490 -13.752 -26.649  1.00 35.65           C  
ATOM    968  CG  PRO A 304      -7.481 -14.217 -25.621  1.00 34.35           C  
ATOM    969  CD  PRO A 304      -6.651 -14.990 -24.621  1.00 33.85           C  
ATOM    970  N   LEU A 305      -5.551 -11.591 -24.247  1.00 31.30           N  
ATOM    971  CA  LEU A 305      -5.546 -10.196 -23.806  1.00 29.92           C  
ATOM    972  C   LEU A 305      -4.152  -9.690 -23.457  1.00 29.14           C  
ATOM    973  O   LEU A 305      -3.945  -8.479 -23.359  1.00 28.56           O  
ATOM    974  CB  LEU A 305      -6.456  -9.994 -22.583  1.00 28.84           C  
ATOM    975  CG  LEU A 305      -7.963 -10.224 -22.639  1.00 29.79           C  
ATOM    976  CD1 LEU A 305      -8.530  -9.986 -21.255  1.00 29.90           C  
ATOM    977  CD2 LEU A 305      -8.621  -9.300 -23.648  1.00 31.57           C  
ATOM    978  N   THR A 306      -3.193 -10.610 -23.290  1.00 29.68           N  
ATOM    979  CA  THR A 306      -1.913 -10.287 -22.652  1.00 28.05           C  
ATOM    980  C   THR A 306      -1.143  -9.178 -23.377  1.00 28.57           C  
ATOM    981  O   THR A 306      -0.800  -8.158 -22.770  1.00 26.48           O  
ATOM    982  CB  THR A 306      -1.012 -11.556 -22.483  1.00 29.69           C  
ATOM    983  OG1 THR A 306      -1.760 -12.597 -21.845  1.00 28.00           O  
ATOM    984  CG2 THR A 306       0.207 -11.249 -21.634  1.00 29.04           C  
ATOM    985  N   ASP A 307      -0.896  -9.357 -24.679  1.00 29.31           N  
ATOM    986  CA  ASP A 307      -0.070  -8.392 -25.391  1.00 30.98           C  
ATOM    987  C   ASP A 307      -0.731  -7.010 -25.481  1.00 29.25           C  
ATOM    988  O   ASP A 307      -0.048  -5.992 -25.382  1.00 30.08           O  
ATOM    989  CB  ASP A 307       0.364  -8.915 -26.769  1.00 33.31           C  
ATOM    990  CG  ASP A 307       1.362 -10.072 -26.677  1.00 37.30           C  
ATOM    991  OD1 ASP A 307       1.403 -10.878 -27.638  1.00 43.72           O  
ATOM    992  OD2 ASP A 307       2.114 -10.170 -25.677  1.00 39.35           O  
ATOM    993  N   LEU A 308      -2.048  -6.972 -25.632  1.00 28.48           N  
ATOM    994  CA  LEU A 308      -2.778  -5.692 -25.642  1.00 27.50           C  
ATOM    995  C   LEU A 308      -2.685  -4.925 -24.313  1.00 25.65           C  
ATOM    996  O   LEU A 308      -2.470  -3.707 -24.300  1.00 25.51           O  
ATOM    997  CB  LEU A 308      -4.246  -5.912 -26.000  1.00 27.90           C  
ATOM    998  CG  LEU A 308      -4.596  -6.320 -27.428  1.00 31.20           C  
ATOM    999  CD1 LEU A 308      -6.091  -6.239 -27.564  1.00 32.89           C  
ATOM   1000  CD2 LEU A 308      -3.906  -5.434 -28.471  1.00 34.58           C  
ATOM   1001  N   VAL A 309      -2.835  -5.653 -23.212  1.00 24.00           N  
ATOM   1002  CA  VAL A 309      -2.721  -5.095 -21.846  1.00 22.16           C  
ATOM   1003  C   VAL A 309      -1.299  -4.578 -21.598  1.00 22.51           C  
ATOM   1004  O   VAL A 309      -1.117  -3.466 -21.112  1.00 21.74           O  
ATOM   1005  CB  VAL A 309      -3.176  -6.127 -20.774  1.00 21.31           C  
ATOM   1006  CG1 VAL A 309      -2.920  -5.628 -19.320  1.00 20.29           C  
ATOM   1007  CG2 VAL A 309      -4.652  -6.437 -20.946  1.00 21.45           C  
ATOM   1008  N   PHE A 310      -0.293  -5.378 -21.968  1.00 23.53           N  
ATOM   1009  CA  PHE A 310       1.102  -4.957 -21.853  1.00 24.43           C  
ATOM   1010  C   PHE A 310       1.441  -3.763 -22.746  1.00 25.24           C  
ATOM   1011  O   PHE A 310       2.192  -2.868 -22.327  1.00 25.47           O  
ATOM   1012  CB  PHE A 310       2.045  -6.146 -22.077  1.00 25.66           C  
ATOM   1013  CG  PHE A 310       2.272  -6.973 -20.836  1.00 25.12           C  
ATOM   1014  CD1 PHE A 310       1.269  -7.805 -20.333  1.00 24.71           C  
ATOM   1015  CD2 PHE A 310       3.489  -6.908 -20.164  1.00 27.41           C  
ATOM   1016  CE1 PHE A 310       1.470  -8.557 -19.166  1.00 26.67           C  
ATOM   1017  CE2 PHE A 310       3.716  -7.663 -19.009  1.00 26.14           C  
ATOM   1018  CZ  PHE A 310       2.710  -8.493 -18.509  1.00 26.02           C  
ATOM   1019  N   ALA A 311       0.862  -3.727 -23.947  1.00 26.40           N  
ATOM   1020  CA  ALA A 311       1.012  -2.577 -24.846  1.00 27.96           C  
ATOM   1021  C   ALA A 311       0.450  -1.320 -24.200  1.00 27.03           C  
ATOM   1022  O   ALA A 311       1.089  -0.258 -24.218  1.00 27.98           O  
ATOM   1023  CB  ALA A 311       0.342  -2.835 -26.206  1.00 28.79           C  
ATOM   1024  N   PHE A 312      -0.744  -1.451 -23.621  1.00 25.68           N  
ATOM   1025  CA  PHE A 312      -1.351  -0.376 -22.861  1.00 24.92           C  
ATOM   1026  C   PHE A 312      -0.463   0.137 -21.723  1.00 24.66           C  
ATOM   1027  O   PHE A 312      -0.255   1.342 -21.601  1.00 25.94           O  
ATOM   1028  CB  PHE A 312      -2.717  -0.800 -22.320  1.00 23.81           C  
ATOM   1029  CG  PHE A 312      -3.436   0.298 -21.608  1.00 22.70           C  
ATOM   1030  CD1 PHE A 312      -4.081   1.299 -22.331  1.00 24.24           C  
ATOM   1031  CD2 PHE A 312      -3.458   0.347 -20.219  1.00 24.00           C  
ATOM   1032  CE1 PHE A 312      -4.742   2.328 -21.678  1.00 25.13           C  
ATOM   1033  CE2 PHE A 312      -4.123   1.372 -19.558  1.00 23.38           C  
ATOM   1034  CZ  PHE A 312      -4.764   2.358 -20.285  1.00 23.00           C  
ATOM   1035  N   ALA A 313       0.081  -0.775 -20.921  1.00 24.61           N  
ATOM   1036  CA  ALA A 313       0.970  -0.418 -19.813  1.00 24.78           C  
ATOM   1037  C   ALA A 313       2.197   0.361 -20.302  1.00 27.06           C  
ATOM   1038  O   ALA A 313       2.576   1.380 -19.721  1.00 26.88           O  
ATOM   1039  CB  ALA A 313       1.393  -1.665 -19.063  1.00 24.04           C  
ATOM   1040  N   ASN A 314       2.804  -0.124 -21.376  1.00 29.52           N  
ATOM   1041  CA  ASN A 314       3.972   0.532 -21.966  1.00 33.10           C  
ATOM   1042  C   ASN A 314       3.713   1.939 -22.485  1.00 35.03           C  
ATOM   1043  O   ASN A 314       4.604   2.794 -22.431  1.00 37.14           O  
ATOM   1044  CB  ASN A 314       4.582  -0.336 -23.060  1.00 34.05           C  
ATOM   1045  CG  ASN A 314       5.599  -1.305 -22.520  1.00 33.75           C  
ATOM   1046  OD1 ASN A 314       6.698  -0.907 -22.119  1.00 34.61           O  
ATOM   1047  ND2 ASN A 314       5.253  -2.588 -22.518  1.00 31.58           N  
ATOM   1048  N   GLN A 315       2.495   2.168 -22.968  1.00 35.51           N  
ATOM   1049  CA  GLN A 315       2.077   3.459 -23.504  1.00 37.94           C  
ATOM   1050  C   GLN A 315       1.601   4.385 -22.394  1.00 36.66           C  
ATOM   1051  O   GLN A 315       1.579   5.610 -22.555  1.00 37.58           O  
ATOM   1052  CB  GLN A 315       0.971   3.277 -24.557  1.00 38.44           C  
ATOM   1053  CG  GLN A 315       1.367   2.407 -25.749  1.00 43.01           C  
ATOM   1054  CD  GLN A 315       0.171   1.947 -26.596  1.00 46.14           C  
ATOM   1055  OE1 GLN A 315      -0.985   1.982 -26.150  1.00 46.67           O  
ATOM   1056  NE2 GLN A 315       0.454   1.503 -27.822  1.00 48.94           N  
ATOM   1057  N   LEU A 316       1.228   3.791 -21.261  1.00 34.79           N  
ATOM   1058  CA  LEU A 316       0.755   4.540 -20.120  1.00 34.16           C  
ATOM   1059  C   LEU A 316       1.945   5.132 -19.395  1.00 35.40           C  
ATOM   1060  O   LEU A 316       1.956   6.315 -19.070  1.00 36.08           O  
ATOM   1061  CB  LEU A 316      -0.025   3.612 -19.178  1.00 31.85           C  
ATOM   1062  CG  LEU A 316      -0.866   4.179 -18.036  1.00 31.43           C  
ATOM   1063  CD1 LEU A 316      -2.004   5.062 -18.555  1.00 32.09           C  
ATOM   1064  CD2 LEU A 316      -1.401   3.023 -17.200  1.00 29.12           C  
ATOM   1065  N   LEU A 317       2.944   4.285 -19.148  1.00 36.11           N  
ATOM   1066  CA  LEU A 317       4.101   4.627 -18.324  1.00 37.62           C  
ATOM   1067  C   LEU A 317       4.749   5.990 -18.627  1.00 39.59           C  
ATOM   1068  O   LEU A 317       4.942   6.774 -17.696  1.00 40.16           O  
ATOM   1069  CB  LEU A 317       5.131   3.477 -18.322  1.00 37.96           C  
ATOM   1070  CG  LEU A 317       6.442   3.680 -17.558  1.00 39.90           C  
ATOM   1071  CD1 LEU A 317       6.694   2.535 -16.588  1.00 40.25           C  
ATOM   1072  CD2 LEU A 317       7.603   3.868 -18.520  1.00 43.29           C  
ATOM   1073  N   PRO A 318       5.059   6.292 -19.913  1.00 41.82           N  
ATOM   1074  CA  PRO A 318       5.763   7.542 -20.234  1.00 44.26           C  
ATOM   1075  C   PRO A 318       4.942   8.824 -20.057  1.00 44.80           C  
ATOM   1076  O   PRO A 318       5.485   9.923 -20.217  1.00 46.82           O  
ATOM   1077  CB  PRO A 318       6.140   7.360 -21.708  1.00 46.08           C  
ATOM   1078  CG  PRO A 318       5.108   6.469 -22.237  1.00 44.39           C  
ATOM   1079  CD  PRO A 318       4.835   5.494 -21.134  1.00 41.73           C  
ATOM   1080  N   LEU A 319       3.657   8.685 -19.735  1.00 42.82           N  
ATOM   1081  CA  LEU A 319       2.801   9.832 -19.421  1.00 43.12           C  
ATOM   1082  C   LEU A 319       3.097  10.394 -18.025  1.00 43.14           C  
ATOM   1083  O   LEU A 319       2.724  11.532 -17.716  1.00 44.09           O  
ATOM   1084  CB  LEU A 319       1.319   9.459 -19.550  1.00 41.39           C  
ATOM   1085  CG  LEU A 319       0.559   9.592 -20.880  1.00 42.21           C  
ATOM   1086  CD1 LEU A 319       1.387   9.225 -22.127  1.00 44.56           C  
ATOM   1087  CD2 LEU A 319      -0.747   8.801 -20.833  1.00 39.42           C  
ATOM   1088  N   GLU A 320       3.772   9.592 -17.200  1.00 42.28           N  
ATOM   1089  CA  GLU A 320       4.178   9.973 -15.839  1.00 42.62           C  
ATOM   1090  C   GLU A 320       3.022  10.527 -15.002  1.00 41.57           C  
ATOM   1091  O   GLU A 320       3.146  11.570 -14.356  1.00 42.90           O  
ATOM   1092  CB  GLU A 320       5.372  10.944 -15.870  1.00 45.57           C  
ATOM   1093  CG  GLU A 320       6.701  10.263 -16.163  1.00 47.56           C  
ATOM   1094  CD  GLU A 320       7.766  11.202 -16.718  1.00 52.24           C  
ATOM   1095  OE1 GLU A 320       7.497  12.411 -16.915  1.00 54.17           O  
ATOM   1096  OE2 GLU A 320       8.889  10.716 -16.967  1.00 54.30           O  
ATOM   1097  N   MET A 321       1.901   9.812 -15.021  1.00 39.12           N  
ATOM   1098  CA  MET A 321       0.713  10.212 -14.281  1.00 38.23           C  
ATOM   1099  C   MET A 321       0.927  10.061 -12.779  1.00 37.11           C  
ATOM   1100  O   MET A 321       1.666   9.181 -12.345  1.00 36.53           O  
ATOM   1101  CB  MET A 321      -0.501   9.396 -14.748  1.00 36.94           C  
ATOM   1102  CG  MET A 321      -0.938   9.751 -16.170  1.00 38.94           C  
ATOM   1103  SD  MET A 321      -2.237   8.729 -16.870  1.00 41.58           S  
ATOM   1104  CE  MET A 321      -3.681   9.303 -15.979  1.00 38.62           C  
ATOM   1105  N   ASP A 322       0.295  10.935 -11.997  1.00 36.91           N  
ATOM   1106  CA  ASP A 322       0.288  10.815 -10.533  1.00 35.94           C  
ATOM   1107  C   ASP A 322      -1.073  10.334 -10.025  1.00 33.91           C  
ATOM   1108  O   ASP A 322      -1.962  10.045 -10.830  1.00 33.10           O  
ATOM   1109  CB  ASP A 322       0.714  12.135  -9.861  1.00 37.96           C  
ATOM   1110  CG  ASP A 322      -0.220  13.307 -10.175  1.00 39.42           C  
ATOM   1111  OD1 ASP A 322      -1.349  13.103 -10.678  1.00 38.01           O  
ATOM   1112  OD2 ASP A 322       0.183  14.456  -9.902  1.00 41.26           O  
ATOM   1113  N   ASP A 323      -1.231  10.253  -8.702  1.00 32.62           N  
ATOM   1114  CA  ASP A 323      -2.465   9.748  -8.079  1.00 31.06           C  
ATOM   1115  C   ASP A 323      -3.710  10.532  -8.500  1.00 30.16           C  
ATOM   1116  O   ASP A 323      -4.765   9.940  -8.721  1.00 28.72           O  
ATOM   1117  CB  ASP A 323      -2.363   9.777  -6.551  1.00 31.70           C  
ATOM   1118  CG  ASP A 323      -1.467   8.687  -5.990  1.00 32.95           C  
ATOM   1119  OD1 ASP A 323      -1.572   7.520  -6.428  1.00 34.78           O  
ATOM   1120  OD2 ASP A 323      -0.677   8.998  -5.074  1.00 35.39           O  
ATOM   1121  N   ALA A 324      -3.583  11.857  -8.576  1.00 30.65           N  
ATOM   1122  CA  ALA A 324      -4.694  12.722  -8.965  1.00 30.59           C  
ATOM   1123  C   ALA A 324      -5.137  12.409 -10.395  1.00 29.36           C  
ATOM   1124  O   ALA A 324      -6.326  12.252 -10.660  1.00 27.99           O  
ATOM   1125  CB  ALA A 324      -4.318  14.200  -8.819  1.00 33.05           C  
ATOM   1126  N   GLU A 325      -4.165  12.281 -11.296  1.00 29.27           N  
ATOM   1127  CA  GLU A 325      -4.439  11.994 -12.703  1.00 28.50           C  
ATOM   1128  C   GLU A 325      -5.012  10.585 -12.925  1.00 26.04           C  
ATOM   1129  O   GLU A 325      -5.991  10.425 -13.656  1.00 24.95           O  
ATOM   1130  CB  GLU A 325      -3.189  12.258 -13.547  1.00 29.95           C  
ATOM   1131  CG  GLU A 325      -2.830  13.749 -13.607  1.00 32.77           C  
ATOM   1132  CD  GLU A 325      -1.398  14.034 -14.029  1.00 36.35           C  
ATOM   1133  OE1 GLU A 325      -1.104  15.209 -14.327  1.00 38.03           O  
ATOM   1134  OE2 GLU A 325      -0.566  13.104 -14.056  1.00 36.73           O  
ATOM   1135  N   THR A 326      -4.431   9.574 -12.273  1.00 24.38           N  
ATOM   1136  CA  THR A 326      -4.942   8.200 -12.384  1.00 22.48           C  
ATOM   1137  C   THR A 326      -6.327   8.084 -11.759  1.00 21.47           C  
ATOM   1138  O   THR A 326      -7.202   7.413 -12.314  1.00 20.13           O  
ATOM   1139  CB  THR A 326      -3.954   7.169 -11.782  1.00 21.72           C  
ATOM   1140  OG1 THR A 326      -2.735   7.222 -12.518  1.00 23.21           O  
ATOM   1141  CG2 THR A 326      -4.494   5.734 -11.831  1.00 20.90           C  
ATOM   1142  N   GLY A 327      -6.515   8.767 -10.624  1.00 22.09           N  
ATOM   1143  CA  GLY A 327      -7.804   8.821  -9.924  1.00 21.41           C  
ATOM   1144  C   GLY A 327      -8.874   9.465 -10.791  1.00 21.92           C  
ATOM   1145  O   GLY A 327      -9.980   8.945 -10.917  1.00 20.56           O  
ATOM   1146  N   LEU A 328      -8.527  10.590 -11.413  1.00 23.12           N  
ATOM   1147  CA  LEU A 328      -9.460  11.306 -12.284  1.00 24.23           C  
ATOM   1148  C   LEU A 328      -9.843  10.486 -13.512  1.00 23.09           C  
ATOM   1149  O   LEU A 328     -11.019  10.425 -13.862  1.00 22.86           O  
ATOM   1150  CB  LEU A 328      -8.909  12.686 -12.690  1.00 25.81           C  
ATOM   1151  CG  LEU A 328      -9.014  13.776 -11.614  1.00 27.77           C  
ATOM   1152  CD1 LEU A 328      -8.070  14.955 -11.886  1.00 30.29           C  
ATOM   1153  CD2 LEU A 328     -10.464  14.248 -11.430  1.00 28.36           C  
ATOM   1154  N   LEU A 329      -8.862   9.846 -14.147  1.00 23.10           N  
ATOM   1155  CA  LEU A 329      -9.136   8.984 -15.306  1.00 22.62           C  
ATOM   1156  C   LEU A 329     -10.058   7.811 -14.925  1.00 20.82           C  
ATOM   1157  O   LEU A 329     -10.997   7.502 -15.655  1.00 20.06           O  
ATOM   1158  CB  LEU A 329      -7.840   8.477 -15.939  1.00 23.44           C  
ATOM   1159  CG  LEU A 329      -7.931   8.076 -17.414  1.00 26.01           C  
ATOM   1160  CD1 LEU A 329      -8.024   9.312 -18.330  1.00 29.97           C  
ATOM   1161  CD2 LEU A 329      -6.752   7.198 -17.805  1.00 27.96           C  
ATOM   1162  N   SER A 330      -9.790   7.180 -13.780  1.00 19.72           N  
ATOM   1163  CA  SER A 330     -10.678   6.142 -13.224  1.00 18.75           C  
ATOM   1164  C   SER A 330     -12.115   6.647 -13.032  1.00 18.68           C  
ATOM   1165  O   SER A 330     -13.086   5.966 -13.402  1.00 18.28           O  
ATOM   1166  CB  SER A 330     -10.138   5.634 -11.887  1.00 18.52           C  
ATOM   1167  OG  SER A 330      -8.893   4.973 -12.048  1.00 20.04           O  
ATOM   1168  N   ALA A 331     -12.244   7.833 -12.445  1.00 19.12           N  
ATOM   1169  CA  ALA A 331     -13.553   8.463 -12.209  1.00 19.28           C  
ATOM   1170  C   ALA A 331     -14.274   8.791 -13.515  1.00 19.98           C  
ATOM   1171  O   ALA A 331     -15.488   8.601 -13.616  1.00 20.23           O  
ATOM   1172  CB  ALA A 331     -13.402   9.701 -11.356  1.00 20.50           C  
ATOM   1173  N   ILE A 332     -13.529   9.265 -14.514  1.00 19.98           N  
ATOM   1174  CA  ILE A 332     -14.126   9.604 -15.812  1.00 21.19           C  
ATOM   1175  C   ILE A 332     -14.622   8.333 -16.504  1.00 20.65           C  
ATOM   1176  O   ILE A 332     -15.693   8.335 -17.106  1.00 21.03           O  
ATOM   1177  CB  ILE A 332     -13.153  10.429 -16.706  1.00 21.49           C  
ATOM   1178  CG1 ILE A 332     -12.946  11.818 -16.094  1.00 22.85           C  
ATOM   1179  CG2 ILE A 332     -13.682  10.528 -18.169  1.00 22.25           C  
ATOM   1180  CD1 ILE A 332     -11.677  12.539 -16.541  1.00 21.40           C  
ATOM   1181  N   CYS A 333     -13.844   7.256 -16.377  1.00 20.85           N  
ATOM   1182  CA ACYS A 333     -14.208   5.938 -16.915  0.50 20.49           C  
ATOM   1183  CA BCYS A 333     -14.217   5.954 -16.919  0.50 20.90           C  
ATOM   1184  C   CYS A 333     -15.492   5.405 -16.270  1.00 20.25           C  
ATOM   1185  O   CYS A 333     -16.374   4.856 -16.956  1.00 20.75           O  
ATOM   1186  CB ACYS A 333     -13.067   4.931 -16.709  0.50 19.87           C  
ATOM   1187  CB BCYS A 333     -13.078   4.963 -16.724  0.50 20.36           C  
ATOM   1188  SG ACYS A 333     -11.639   5.125 -17.821  0.50 21.43           S  
ATOM   1189  SG BCYS A 333     -13.493   3.340 -17.319  0.50 23.13           S  
ATOM   1190  N   LEU A 334     -15.594   5.561 -14.957  1.00 19.19           N  
ATOM   1191  CA  LEU A 334     -16.753   5.085 -14.203  1.00 18.28           C  
ATOM   1192  C   LEU A 334     -18.022   5.907 -14.467  1.00 19.00           C  
ATOM   1193  O   LEU A 334     -19.092   5.355 -14.723  1.00 18.04           O  
ATOM   1194  CB  LEU A 334     -16.444   5.111 -12.699  1.00 18.12           C  
ATOM   1195  CG  LEU A 334     -17.571   4.734 -11.738  1.00 18.91           C  
ATOM   1196  CD1 LEU A 334     -18.033   3.283 -11.933  1.00 17.44           C  
ATOM   1197  CD2 LEU A 334     -17.105   4.981 -10.296  1.00 18.68           C  
ATOM   1198  N   ILE A 335     -17.893   7.223 -14.367  1.00 19.91           N  
ATOM   1199  CA  ILE A 335     -19.061   8.111 -14.400  1.00 21.12           C  
ATOM   1200  C   ILE A 335     -19.271   8.503 -15.858  1.00 22.24           C  
ATOM   1201  O   ILE A 335     -18.848   9.568 -16.315  1.00 23.18           O  
ATOM   1202  CB  ILE A 335     -18.910   9.287 -13.409  1.00 21.62           C  
ATOM   1203  CG1 ILE A 335     -18.735   8.711 -11.981  1.00 21.80           C  
ATOM   1204  CG2 ILE A 335     -20.136  10.244 -13.490  1.00 22.88           C  
ATOM   1205  CD1 ILE A 335     -18.444   9.722 -10.888  1.00 21.95           C  
ATOM   1206  N   CYS A 336     -19.904   7.585 -16.584  1.00 22.35           N  
ATOM   1207  CA  CYS A 336     -20.041   7.667 -18.031  1.00 23.66           C  
ATOM   1208  C   CYS A 336     -21.501   7.452 -18.413  1.00 23.31           C  
ATOM   1209  O   CYS A 336     -22.093   6.431 -18.077  1.00 22.09           O  
ATOM   1210  CB  CYS A 336     -19.150   6.611 -18.692  1.00 23.46           C  
ATOM   1211  SG  CYS A 336     -19.448   6.406 -20.442  1.00 31.33           S  
ATOM   1212  N   GLY A 337     -22.084   8.428 -19.105  1.00 24.38           N  
ATOM   1213  CA  GLY A 337     -23.517   8.405 -19.394  1.00 25.16           C  
ATOM   1214  C   GLY A 337     -23.918   7.583 -20.603  1.00 25.85           C  
ATOM   1215  O   GLY A 337     -25.105   7.472 -20.919  1.00 26.61           O  
ATOM   1216  N   ASP A 338     -22.943   6.998 -21.291  1.00 25.95           N  
ATOM   1217  CA  ASP A 338     -23.266   6.257 -22.504  1.00 27.50           C  
ATOM   1218  C   ASP A 338     -23.445   4.754 -22.254  1.00 26.77           C  
ATOM   1219  O   ASP A 338     -23.702   3.999 -23.191  1.00 27.37           O  
ATOM   1220  CB  ASP A 338     -22.249   6.552 -23.626  1.00 28.95           C  
ATOM   1221  CG  ASP A 338     -20.941   5.808 -23.458  1.00 30.68           C  
ATOM   1222  OD1 ASP A 338     -20.847   4.902 -22.603  1.00 35.65           O  
ATOM   1223  OD2 ASP A 338     -19.987   6.114 -24.204  1.00 36.17           O  
ATOM   1224  N   ARG A 339     -23.311   4.329 -20.994  1.00 25.39           N  
ATOM   1225  CA  ARG A 339     -23.497   2.921 -20.638  1.00 24.81           C  
ATOM   1226  C   ARG A 339     -24.936   2.496 -20.900  1.00 25.77           C  
ATOM   1227  O   ARG A 339     -25.882   3.240 -20.610  1.00 26.49           O  
ATOM   1228  CB  ARG A 339     -23.146   2.652 -19.162  1.00 23.29           C  
ATOM   1229  CG  ARG A 339     -21.790   3.179 -18.712  1.00 21.67           C  
ATOM   1230  CD  ARG A 339     -20.642   2.573 -19.530  1.00 20.58           C  
ATOM   1231  NE  ARG A 339     -19.380   2.651 -18.805  1.00 20.90           N  
ATOM   1232  CZ  ARG A 339     -18.219   2.148 -19.225  1.00 21.06           C  
ATOM   1233  NH1 ARG A 339     -18.125   1.515 -20.399  1.00 21.98           N  
ATOM   1234  NH2 ARG A 339     -17.146   2.277 -18.464  1.00 20.88           N  
ATOM   1235  N   GLN A 340     -25.101   1.291 -21.430  1.00 26.73           N  
ATOM   1236  CA  GLN A 340     -26.437   0.777 -21.726  1.00 28.77           C  
ATOM   1237  C   GLN A 340     -27.205   0.537 -20.434  1.00 28.52           C  
ATOM   1238  O   GLN A 340     -26.624   0.141 -19.424  1.00 27.35           O  
ATOM   1239  CB  GLN A 340     -26.359  -0.527 -22.512  1.00 30.03           C  
ATOM   1240  CG  GLN A 340     -25.500  -0.456 -23.768  1.00 33.64           C  
ATOM   1241  CD  GLN A 340     -25.670  -1.675 -24.655  1.00 38.89           C  
ATOM   1242  OE1 GLN A 340     -24.771  -2.518 -24.753  1.00 41.84           O  
ATOM   1243  NE2 GLN A 340     -26.831  -1.781 -25.300  1.00 41.87           N  
ATOM   1244  N   ASP A 341     -28.513   0.779 -20.492  1.00 29.36           N  
ATOM   1245  CA  ASP A 341     -29.443   0.434 -19.415  1.00 30.15           C  
ATOM   1246  C   ASP A 341     -29.452   1.408 -18.227  1.00 29.13           C  
ATOM   1247  O   ASP A 341     -30.069   1.114 -17.195  1.00 29.94           O  
ATOM   1248  CB  ASP A 341     -29.235  -1.022 -18.941  1.00 30.96           C  
ATOM   1249  CG  ASP A 341     -29.571  -2.047 -20.019  1.00 34.08           C  
ATOM   1250  OD1 ASP A 341     -30.607  -1.888 -20.705  1.00 38.39           O  
ATOM   1251  OD2 ASP A 341     -28.797  -3.016 -20.173  1.00 38.01           O  
ATOM   1252  N   LEU A 342     -28.790   2.563 -18.365  1.00 27.26           N  
ATOM   1253  CA  LEU A 342     -28.883   3.614 -17.327  1.00 25.79           C  
ATOM   1254  C   LEU A 342     -30.279   4.223 -17.291  1.00 26.97           C  
ATOM   1255  O   LEU A 342     -30.885   4.460 -18.334  1.00 26.84           O  
ATOM   1256  CB  LEU A 342     -27.853   4.730 -17.533  1.00 24.78           C  
ATOM   1257  CG  LEU A 342     -26.379   4.422 -17.265  1.00 23.25           C  
ATOM   1258  CD1 LEU A 342     -25.496   5.579 -17.744  1.00 23.57           C  
ATOM   1259  CD2 LEU A 342     -26.117   4.110 -15.789  1.00 20.29           C  
ATOM   1260  N   GLU A 343     -30.771   4.472 -16.080  1.00 26.93           N  
ATOM   1261  CA  GLU A 343     -32.080   5.102 -15.867  1.00 28.78           C  
ATOM   1262  C   GLU A 343     -32.003   6.611 -16.084  1.00 28.41           C  
ATOM   1263  O   GLU A 343     -32.938   7.224 -16.618  1.00 29.48           O  
ATOM   1264  CB  GLU A 343     -32.588   4.794 -14.456  1.00 29.78           C  
ATOM   1265  CG  GLU A 343     -32.891   3.323 -14.214  1.00 32.67           C  
ATOM   1266  CD  GLU A 343     -33.149   2.990 -12.748  1.00 37.26           C  
ATOM   1267  OE1 GLU A 343     -33.794   1.945 -12.488  1.00 39.78           O  
ATOM   1268  OE2 GLU A 343     -32.715   3.763 -11.861  1.00 36.97           O  
ATOM   1269  N   GLN A 344     -30.880   7.207 -15.675  1.00 26.84           N  
ATOM   1270  CA  GLN A 344     -30.682   8.655 -15.786  1.00 27.31           C  
ATOM   1271  C   GLN A 344     -29.342   9.012 -16.443  1.00 26.16           C  
ATOM   1272  O   GLN A 344     -28.448   9.541 -15.779  1.00 25.33           O  
ATOM   1273  CB  GLN A 344     -30.790   9.333 -14.410  1.00 27.45           C  
ATOM   1274  CG  GLN A 344     -32.030   8.998 -13.612  1.00 29.04           C  
ATOM   1275  CD  GLN A 344     -32.067   9.727 -12.278  1.00 30.58           C  
ATOM   1276  OE1 GLN A 344     -31.133   9.628 -11.485  1.00 29.98           O  
ATOM   1277  NE2 GLN A 344     -33.146  10.466 -12.029  1.00 31.99           N  
ATOM   1278  N   PRO A 345     -29.195   8.724 -17.756  1.00 26.24           N  
ATOM   1279  CA  PRO A 345     -27.919   8.971 -18.455  1.00 25.54           C  
ATOM   1280  C   PRO A 345     -27.477  10.440 -18.504  1.00 26.62           C  
ATOM   1281  O   PRO A 345     -26.279  10.713 -18.399  1.00 26.13           O  
ATOM   1282  CB  PRO A 345     -28.170   8.424 -19.868  1.00 25.44           C  
ATOM   1283  CG  PRO A 345     -29.647   8.342 -20.007  1.00 26.27           C  
ATOM   1284  CD  PRO A 345     -30.183   8.076 -18.641  1.00 26.80           C  
ATOM   1285  N   ASP A 346     -28.425  11.370 -18.648  1.00 28.10           N  
ATOM   1286  CA  ASP A 346     -28.099  12.808 -18.690  1.00 29.64           C  
ATOM   1287  C   ASP A 346     -27.482  13.280 -17.369  1.00 29.45           C  
ATOM   1288  O   ASP A 346     -26.511  14.033 -17.367  1.00 29.66           O  
ATOM   1289  CB  ASP A 346     -29.335  13.668 -19.015  1.00 31.62           C  
ATOM   1290  CG  ASP A 346     -29.698  13.674 -20.500  1.00 33.79           C  
ATOM   1291  OD1 ASP A 346     -30.781  14.218 -20.820  1.00 37.99           O  
ATOM   1292  OD2 ASP A 346     -28.928  13.158 -21.345  1.00 35.96           O  
ATOM   1293  N   ARG A 347     -28.053  12.822 -16.258  1.00 29.04           N  
ATOM   1294  CA  ARG A 347     -27.540  13.112 -14.923  1.00 29.20           C  
ATOM   1295  C   ARG A 347     -26.096  12.606 -14.744  1.00 27.66           C  
ATOM   1296  O   ARG A 347     -25.270  13.275 -14.117  1.00 27.49           O  
ATOM   1297  CB  ARG A 347     -28.448  12.471 -13.879  1.00 29.59           C  
ATOM   1298  CG  ARG A 347     -28.248  12.990 -12.456  1.00 31.72           C  
ATOM   1299  CD  ARG A 347     -28.957  12.086 -11.478  1.00 34.52           C  
ATOM   1300  NE  ARG A 347     -28.966  12.630 -10.123  1.00 37.51           N  
ATOM   1301  CZ  ARG A 347     -29.709  12.149  -9.133  1.00 40.45           C  
ATOM   1302  NH1 ARG A 347     -30.511  11.110  -9.343  1.00 39.98           N  
ATOM   1303  NH2 ARG A 347     -29.654  12.713  -7.928  1.00 42.13           N  
ATOM   1304  N   VAL A 348     -25.810  11.423 -15.284  1.00 26.11           N  
ATOM   1305  CA  VAL A 348     -24.455  10.862 -15.241  1.00 25.28           C  
ATOM   1306  C   VAL A 348     -23.491  11.721 -16.065  1.00 26.06           C  
ATOM   1307  O   VAL A 348     -22.386  12.030 -15.605  1.00 26.02           O  
ATOM   1308  CB  VAL A 348     -24.432   9.386 -15.706  1.00 24.30           C  
ATOM   1309  CG1 VAL A 348     -23.004   8.828 -15.675  1.00 22.40           C  
ATOM   1310  CG2 VAL A 348     -25.326   8.539 -14.811  1.00 23.68           C  
ATOM   1311  N   ASP A 349     -23.929  12.109 -17.267  1.00 27.40           N  
ATOM   1312  CA  ASP A 349     -23.188  13.037 -18.136  1.00 29.13           C  
ATOM   1313  C   ASP A 349     -22.830  14.316 -17.387  1.00 30.14           C  
ATOM   1314  O   ASP A 349     -21.693  14.780 -17.446  1.00 30.43           O  
ATOM   1315  CB  ASP A 349     -24.014  13.408 -19.382  1.00 30.34           C  
ATOM   1316  CG  ASP A 349     -24.076  12.298 -20.422  1.00 31.59           C  
ATOM   1317  OD1 ASP A 349     -23.175  11.436 -20.461  1.00 33.70           O  
ATOM   1318  OD2 ASP A 349     -25.037  12.309 -21.230  1.00 34.82           O  
ATOM   1319  N   MET A 350     -23.812  14.871 -16.678  1.00 31.30           N  
ATOM   1320  CA  MET A 350     -23.643  16.105 -15.916  1.00 33.21           C  
ATOM   1321  C   MET A 350     -22.618  15.949 -14.800  1.00 32.04           C  
ATOM   1322  O   MET A 350     -21.816  16.853 -14.567  1.00 32.55           O  
ATOM   1323  CB  MET A 350     -24.981  16.571 -15.329  1.00 34.69           C  
ATOM   1324  CG  MET A 350     -26.044  16.907 -16.353  1.00 38.63           C  
ATOM   1325  SD  MET A 350     -25.714  18.450 -17.204  1.00 45.35           S  
ATOM   1326  CE  MET A 350     -27.272  18.720 -18.051  1.00 46.25           C  
ATOM   1327  N   LEU A 351     -22.636  14.800 -14.122  1.00 30.75           N  
ATOM   1328  CA  LEU A 351     -21.698  14.542 -13.025  1.00 29.94           C  
ATOM   1329  C   LEU A 351     -20.268  14.358 -13.531  1.00 28.97           C  
ATOM   1330  O   LEU A 351     -19.312  14.695 -12.843  1.00 29.22           O  
ATOM   1331  CB  LEU A 351     -22.135  13.323 -12.205  1.00 29.22           C  
ATOM   1332  CG  LEU A 351     -21.431  13.082 -10.867  1.00 30.16           C  
ATOM   1333  CD1 LEU A 351     -21.765  14.186  -9.862  1.00 33.77           C  
ATOM   1334  CD2 LEU A 351     -21.811  11.722 -10.300  1.00 30.83           C  
ATOM   1335  N   GLN A 352     -20.133  13.817 -14.740  1.00 27.78           N  
ATOM   1336  CA  GLN A 352     -18.834  13.631 -15.383  1.00 26.74           C  
ATOM   1337  C   GLN A 352     -18.177  14.956 -15.799  1.00 28.29           C  
ATOM   1338  O   GLN A 352     -16.947  15.077 -15.785  1.00 27.37           O  
ATOM   1339  CB  GLN A 352     -19.000  12.745 -16.616  1.00 25.92           C  
ATOM   1340  CG  GLN A 352     -17.700  12.184 -17.172  1.00 24.65           C  
ATOM   1341  CD  GLN A 352     -17.881  11.585 -18.547  1.00 24.81           C  
ATOM   1342  OE1 GLN A 352     -18.634  12.112 -19.370  1.00 26.25           O  
ATOM   1343  NE2 GLN A 352     -17.174  10.486 -18.816  1.00 24.55           N  
ATOM   1344  N   GLU A 353     -18.999  15.937 -16.180  1.00 29.91           N  
ATOM   1345  CA  GLU A 353     -18.497  17.223 -16.669  1.00 31.96           C  
ATOM   1346  C   GLU A 353     -17.415  17.861 -15.775  1.00 32.63           C  
ATOM   1347  O   GLU A 353     -16.334  18.166 -16.277  1.00 33.07           O  
ATOM   1348  CB  GLU A 353     -19.644  18.204 -16.961  1.00 33.84           C  
ATOM   1349  CG  GLU A 353     -20.334  17.994 -18.313  1.00 34.90           C  
ATOM   1350  CD  GLU A 353     -21.398  19.052 -18.616  1.00 37.77           C  
ATOM   1351  OE1 GLU A 353     -21.753  19.841 -17.709  1.00 41.24           O  
ATOM   1352  OE2 GLU A 353     -21.885  19.105 -19.766  1.00 38.58           O  
ATOM   1353  N   PRO A 354     -17.687  18.043 -14.459  1.00 33.10           N  
ATOM   1354  CA  PRO A 354     -16.670  18.604 -13.554  1.00 34.14           C  
ATOM   1355  C   PRO A 354     -15.361  17.798 -13.486  1.00 32.92           C  
ATOM   1356  O   PRO A 354     -14.305  18.376 -13.226  1.00 33.70           O  
ATOM   1357  CB  PRO A 354     -17.360  18.572 -12.186  1.00 34.28           C  
ATOM   1358  CG  PRO A 354     -18.802  18.561 -12.483  1.00 34.55           C  
ATOM   1359  CD  PRO A 354     -18.949  17.782 -13.742  1.00 32.76           C  
ATOM   1360  N   LEU A 355     -15.428  16.487 -13.711  1.00 30.84           N  
ATOM   1361  CA  LEU A 355     -14.217  15.654 -13.676  1.00 30.03           C  
ATOM   1362  C   LEU A 355     -13.312  15.920 -14.878  1.00 30.60           C  
ATOM   1363  O   LEU A 355     -12.091  16.027 -14.730  1.00 30.70           O  
ATOM   1364  CB  LEU A 355     -14.562  14.157 -13.564  1.00 28.07           C  
ATOM   1365  CG  LEU A 355     -15.348  13.700 -12.334  1.00 27.62           C  
ATOM   1366  CD1 LEU A 355     -15.937  12.317 -12.586  1.00 27.88           C  
ATOM   1367  CD2 LEU A 355     -14.498  13.710 -11.050  1.00 28.16           C  
ATOM   1368  N   LEU A 356     -13.920  16.029 -16.059  1.00 31.33           N  
ATOM   1369  CA  LEU A 356     -13.201  16.370 -17.288  1.00 32.94           C  
ATOM   1370  C   LEU A 356     -12.551  17.752 -17.193  1.00 35.66           C  
ATOM   1371  O   LEU A 356     -11.402  17.934 -17.606  1.00 36.50           O  
ATOM   1372  CB  LEU A 356     -14.134  16.294 -18.510  1.00 33.16           C  
ATOM   1373  CG  LEU A 356     -14.603  14.904 -18.965  1.00 31.74           C  
ATOM   1374  CD1 LEU A 356     -15.752  15.040 -19.963  1.00 33.70           C  
ATOM   1375  CD2 LEU A 356     -13.463  14.091 -19.578  1.00 31.31           C  
ATOM   1376  N   GLU A 357     -13.295  18.712 -16.645  1.00 37.49           N  
ATOM   1377  CA  GLU A 357     -12.796  20.069 -16.430  1.00 40.60           C  
ATOM   1378  C   GLU A 357     -11.630  20.045 -15.438  1.00 40.95           C  
ATOM   1379  O   GLU A 357     -10.587  20.652 -15.691  1.00 43.18           O  
ATOM   1380  CB  GLU A 357     -13.919  20.980 -15.922  1.00 41.72           C  
ATOM   1381  CG  GLU A 357     -13.590  22.475 -15.942  1.00 45.98           C  
ATOM   1382  CD  GLU A 357     -14.542  23.300 -15.089  1.00 48.22           C  
ATOM   1383  OE1 GLU A 357     -15.114  22.751 -14.118  1.00 47.48           O  
ATOM   1384  OE2 GLU A 357     -14.714  24.503 -15.383  1.00 52.23           O  
ATOM   1385  N   ALA A 358     -11.814  19.325 -14.329  1.00 39.57           N  
ATOM   1386  CA  ALA A 358     -10.802  19.191 -13.275  1.00 39.46           C  
ATOM   1387  C   ALA A 358      -9.495  18.597 -13.783  1.00 38.95           C  
ATOM   1388  O   ALA A 358      -8.420  19.097 -13.446  1.00 40.49           O  
ATOM   1389  CB  ALA A 358     -11.338  18.370 -12.108  1.00 37.82           C  
ATOM   1390  N   LEU A 359      -9.585  17.541 -14.592  1.00 36.86           N  
ATOM   1391  CA  LEU A 359      -8.396  16.930 -15.189  1.00 36.34           C  
ATOM   1392  C   LEU A 359      -7.690  17.881 -16.155  1.00 38.75           C  
ATOM   1393  O   LEU A 359      -6.465  17.985 -16.139  1.00 39.34           O  
ATOM   1394  CB  LEU A 359      -8.733  15.606 -15.886  1.00 34.16           C  
ATOM   1395  CG  LEU A 359      -7.574  14.748 -16.422  1.00 33.76           C  
ATOM   1396  CD1 LEU A 359      -6.635  14.281 -15.312  1.00 32.68           C  
ATOM   1397  CD2 LEU A 359      -8.094  13.547 -17.207  1.00 32.55           C  
ATOM   1398  N   LYS A 360      -8.468  18.569 -16.988  1.00 40.08           N  
ATOM   1399  CA  LYS A 360      -7.922  19.507 -17.966  1.00 43.24           C  
ATOM   1400  C   LYS A 360      -7.070  20.580 -17.286  1.00 45.65           C  
ATOM   1401  O   LYS A 360      -5.937  20.828 -17.696  1.00 47.13           O  
ATOM   1402  CB  LYS A 360      -9.049  20.143 -18.786  1.00 44.05           C  
ATOM   1403  CG  LYS A 360      -8.585  20.935 -20.006  1.00 47.76           C  
ATOM   1404  CD  LYS A 360      -9.743  21.252 -20.950  1.00 49.83           C  
ATOM   1405  CE  LYS A 360     -10.738  22.228 -20.334  1.00 52.38           C  
ATOM   1406  NZ  LYS A 360     -11.867  22.528 -21.263  1.00 54.39           N1+
ATOM   1407  N   VAL A 361      -7.608  21.193 -16.236  1.00 46.54           N  
ATOM   1408  CA  VAL A 361      -6.906  22.277 -15.541  1.00 49.49           C  
ATOM   1409  C   VAL A 361      -5.723  21.789 -14.690  1.00 49.40           C  
ATOM   1410  O   VAL A 361      -4.744  22.515 -14.506  1.00 51.94           O  
ATOM   1411  CB  VAL A 361      -7.872  23.162 -14.702  1.00 50.60           C  
ATOM   1412  CG1 VAL A 361      -8.958  23.759 -15.587  1.00 51.49           C  
ATOM   1413  CG2 VAL A 361      -8.501  22.380 -13.581  1.00 48.32           C  
ATOM   1414  N   TYR A 362      -5.812  20.559 -14.187  1.00 47.06           N  
ATOM   1415  CA  TYR A 362      -4.748  19.975 -13.362  1.00 46.79           C  
ATOM   1416  C   TYR A 362      -3.533  19.580 -14.196  1.00 47.71           C  
ATOM   1417  O   TYR A 362      -2.390  19.818 -13.793  1.00 48.81           O  
ATOM   1418  CB  TYR A 362      -5.257  18.760 -12.574  1.00 43.90           C  
ATOM   1419  CG  TYR A 362      -4.216  18.143 -11.650  1.00 42.21           C  
ATOM   1420  CD1 TYR A 362      -3.570  16.956 -11.988  1.00 39.80           C  
ATOM   1421  CD2 TYR A 362      -3.870  18.760 -10.446  1.00 43.46           C  
ATOM   1422  CE1 TYR A 362      -2.612  16.388 -11.142  1.00 38.28           C  
ATOM   1423  CE2 TYR A 362      -2.915  18.202  -9.594  1.00 42.65           C  
ATOM   1424  CZ  TYR A 362      -2.289  17.018  -9.950  1.00 40.21           C  
ATOM   1425  OH  TYR A 362      -1.347  16.467  -9.108  1.00 39.22           O  
ATOM   1426  N   VAL A 363      -3.796  18.975 -15.352  1.00 47.24           N  
ATOM   1427  CA  VAL A 363      -2.753  18.459 -16.233  1.00 48.38           C  
ATOM   1428  C   VAL A 363      -1.921  19.590 -16.834  1.00 52.46           C  
ATOM   1429  O   VAL A 363      -0.709  19.454 -17.001  1.00 53.72           O  
ATOM   1430  CB  VAL A 363      -3.358  17.551 -17.335  1.00 46.57           C  
ATOM   1431  CG1 VAL A 363      -2.369  17.280 -18.449  1.00 47.33           C  
ATOM   1432  CG2 VAL A 363      -3.823  16.239 -16.727  1.00 43.44           C  
ATOM   1433  N   ARG A 364      -2.576  20.705 -17.140  1.00 55.25           N  
ATOM   1434  CA  ARG A 364      -1.893  21.859 -17.717  1.00 59.93           C  
ATOM   1435  C   ARG A 364      -1.156  22.680 -16.655  1.00 62.39           C  
ATOM   1436  O   ARG A 364      -0.206  23.389 -16.972  1.00 65.33           O  
ATOM   1437  CB  ARG A 364      -2.864  22.715 -18.537  1.00 61.33           C  
ATOM   1438  CG  ARG A 364      -3.142  22.170 -19.952  1.00 62.22           C  
ATOM   1439  CD  ARG A 364      -4.190  21.048 -19.965  1.00 61.13           C  
ATOM   1440  NE  ARG A 364      -4.498  20.554 -21.309  1.00 62.64           N  
ATOM   1441  CZ  ARG A 364      -5.325  21.151 -22.170  1.00 64.73           C  
ATOM   1442  NH1 ARG A 364      -5.934  22.289 -21.851  1.00 66.76           N  
ATOM   1443  NH2 ARG A 364      -5.537  20.613 -23.366  1.00 64.72           N  
ATOM   1444  N   LYS A 365      -1.591  22.572 -15.400  1.00 61.97           N  
ATOM   1445  CA  LYS A 365      -0.848  23.137 -14.272  1.00 64.36           C  
ATOM   1446  C   LYS A 365       0.469  22.383 -14.069  1.00 64.26           C  
ATOM   1447  O   LYS A 365       1.539  22.998 -14.006  1.00 66.83           O  
ATOM   1448  CB  LYS A 365      -1.687  23.114 -12.986  1.00 63.21           C  
ATOM   1449  CG  LYS A 365      -0.902  23.490 -11.720  1.00 65.46           C  
ATOM   1450  CD  LYS A 365      -1.779  23.542 -10.468  1.00 65.56           C  
ATOM   1451  CE  LYS A 365      -2.293  24.955 -10.192  1.00 68.63           C  
ATOM   1452  NZ  LYS A 365      -1.201  25.875  -9.755  1.00 71.91           N1+
ATOM   1453  N   ARG A 366       0.375  21.057 -13.979  1.00 61.62           N  
ATOM   1454  CA  ARG A 366       1.531  20.181 -13.768  1.00 61.49           C  
ATOM   1455  C   ARG A 366       2.513  20.216 -14.929  1.00 63.44           C  
ATOM   1456  O   ARG A 366       3.726  20.265 -14.721  1.00 64.91           O  
ATOM   1457  CB  ARG A 366       1.079  18.734 -13.560  1.00 57.85           C  
ATOM   1458  CG  ARG A 366       0.858  18.327 -12.121  1.00 56.72           C  
ATOM   1459  CD  ARG A 366       0.800  16.811 -12.020  1.00 53.31           C  
ATOM   1460  NE  ARG A 366       2.114  16.226 -11.761  1.00 53.99           N  
ATOM   1461  CZ  ARG A 366       2.512  15.028 -12.185  1.00 52.53           C  
ATOM   1462  NH1 ARG A 366       1.713  14.267 -12.923  1.00 50.69           N  
ATOM   1463  NH2 ARG A 366       3.727  14.592 -11.882  1.00 52.80           N  
ATOM   1464  N   ARG A 367       1.978  20.159 -16.146  1.00 63.95           N  
ATOM   1465  CA  ARG A 367       2.787  20.154 -17.359  1.00 66.30           C  
ATOM   1466  C   ARG A 367       2.378  21.329 -18.245  1.00 69.35           C  
ATOM   1467  O   ARG A 367       1.617  21.152 -19.201  1.00 68.87           O  
ATOM   1468  CB  ARG A 367       2.627  18.830 -18.120  1.00 63.86           C  
ATOM   1469  CG  ARG A 367       2.980  17.574 -17.324  1.00 61.43           C  
ATOM   1470  CD  ARG A 367       2.655  16.325 -18.129  1.00 59.42           C  
ATOM   1471  NE  ARG A 367       2.632  15.111 -17.308  1.00 56.65           N  
ATOM   1472  CZ  ARG A 367       1.574  14.679 -16.623  1.00 54.23           C  
ATOM   1473  NH1 ARG A 367       0.436  15.362 -16.636  1.00 54.15           N  
ATOM   1474  NH2 ARG A 367       1.657  13.563 -15.914  1.00 52.19           N  
ATOM   1475  N   PRO A 368       2.872  22.541 -17.925  1.00 72.99           N  
ATOM   1476  CA  PRO A 368       2.502  23.713 -18.723  1.00 76.12           C  
ATOM   1477  C   PRO A 368       3.088  23.661 -20.134  1.00 78.13           C  
ATOM   1478  O   PRO A 368       2.466  24.153 -21.078  1.00 79.29           O  
ATOM   1479  CB  PRO A 368       3.089  24.883 -17.927  1.00 79.25           C  
ATOM   1480  CG  PRO A 368       4.196  24.294 -17.129  1.00 78.63           C  
ATOM   1481  CD  PRO A 368       3.803  22.882 -16.831  1.00 74.39           C  
ATOM   1482  N   SER A 369       4.261  23.043 -20.262  1.00 78.86           N  
ATOM   1483  CA  SER A 369       4.976  22.938 -21.534  1.00 81.17           C  
ATOM   1484  C   SER A 369       4.289  22.011 -22.542  1.00 79.25           C  
ATOM   1485  O   SER A 369       4.507  22.134 -23.751  1.00 81.12           O  
ATOM   1486  CB  SER A 369       6.420  22.476 -21.294  1.00 82.09           C  
ATOM   1487  OG  SER A 369       6.460  21.185 -20.702  1.00 78.62           O  
ATOM   1488  N   ARG A 370       3.463  21.094 -22.039  1.00 75.93           N  
ATOM   1489  CA  ARG A 370       2.846  20.063 -22.873  1.00 74.02           C  
ATOM   1490  C   ARG A 370       1.315  20.137 -22.877  1.00 72.35           C  
ATOM   1491  O   ARG A 370       0.659  19.578 -21.985  1.00 69.68           O  
ATOM   1492  CB  ARG A 370       3.330  18.673 -22.445  1.00 71.51           C  
ATOM   1493  CG  ARG A 370       4.824  18.463 -22.646  1.00 73.69           C  
ATOM   1494  CD  ARG A 370       5.331  17.274 -21.861  1.00 71.89           C  
ATOM   1495  NE  ARG A 370       4.995  16.003 -22.498  1.00 70.13           N  
ATOM   1496  CZ  ARG A 370       5.350  14.810 -22.026  1.00 68.33           C  
ATOM   1497  NH1 ARG A 370       6.056  14.712 -20.905  1.00 67.55           N  
ATOM   1498  NH2 ARG A 370       4.999  13.710 -22.679  1.00 66.97           N  
ATOM   1499  N   PRO A 371       0.742  20.825 -23.887  1.00 74.10           N  
ATOM   1500  CA  PRO A 371      -0.705  20.953 -24.051  1.00 72.89           C  
ATOM   1501  C   PRO A 371      -1.336  19.766 -24.792  1.00 70.62           C  
ATOM   1502  O   PRO A 371      -2.560  19.712 -24.938  1.00 69.38           O  
ATOM   1503  CB  PRO A 371      -0.841  22.230 -24.882  1.00 76.19           C  
ATOM   1504  CG  PRO A 371       0.385  22.255 -25.720  1.00 78.60           C  
ATOM   1505  CD  PRO A 371       1.475  21.580 -24.925  1.00 77.68           C  
ATOM   1506  N   HIS A 372      -0.500  18.835 -25.255  1.00 70.30           N  
ATOM   1507  CA  HIS A 372      -0.962  17.632 -25.953  1.00 68.33           C  
ATOM   1508  C   HIS A 372      -1.210  16.469 -24.990  1.00 64.76           C  
ATOM   1509  O   HIS A 372      -1.655  15.390 -25.399  1.00 63.12           O  
ATOM   1510  CB  HIS A 372       0.038  17.217 -27.045  1.00 70.31           C  
ATOM   1511  CG  HIS A 372       1.441  17.022 -26.550  1.00 71.84           C  
ATOM   1512  ND1 HIS A 372       2.484  17.841 -26.928  1.00 75.58           N  
ATOM   1513  CD2 HIS A 372       1.973  16.099 -25.711  1.00 70.56           C  
ATOM   1514  CE1 HIS A 372       3.597  17.433 -26.344  1.00 76.05           C  
ATOM   1515  NE2 HIS A 372       3.314  16.379 -25.599  1.00 72.94           N  
ATOM   1516  N   MET A 373      -0.926  16.699 -23.711  1.00 63.53           N  
ATOM   1517  CA  MET A 373      -1.017  15.655 -22.696  1.00 60.22           C  
ATOM   1518  C   MET A 373      -2.460  15.242 -22.381  1.00 57.13           C  
ATOM   1519  O   MET A 373      -2.763  14.047 -22.296  1.00 54.98           O  
ATOM   1520  CB  MET A 373      -0.270  16.087 -21.427  1.00 60.73           C  
ATOM   1521  CG  MET A 373      -0.199  15.033 -20.325  1.00 59.29           C  
ATOM   1522  SD  MET A 373       0.258  13.372 -20.870  1.00 59.99           S  
ATOM   1523  CE  MET A 373       1.957  13.626 -21.387  1.00 61.80           C  
ATOM   1524  N   PHE A 374      -3.338  16.231 -22.220  1.00 56.80           N  
ATOM   1525  CA  PHE A 374      -4.732  15.991 -21.829  1.00 53.92           C  
ATOM   1526  C   PHE A 374      -5.528  15.107 -22.807  1.00 52.51           C  
ATOM   1527  O   PHE A 374      -6.193  14.167 -22.366  1.00 50.06           O  
ATOM   1528  CB  PHE A 374      -5.451  17.320 -21.541  1.00 55.11           C  
ATOM   1529  CG  PHE A 374      -6.915  17.178 -21.215  1.00 52.67           C  
ATOM   1530  CD1 PHE A 374      -7.872  17.848 -21.974  1.00 52.89           C  
ATOM   1531  CD2 PHE A 374      -7.339  16.390 -20.148  1.00 49.52           C  
ATOM   1532  CE1 PHE A 374      -9.226  17.732 -21.677  1.00 51.41           C  
ATOM   1533  CE2 PHE A 374      -8.692  16.263 -19.845  1.00 47.99           C  
ATOM   1534  CZ  PHE A 374      -9.638  16.936 -20.608  1.00 49.18           C  
ATOM   1535  N   PRO A 375      -5.464  15.394 -24.128  1.00 53.77           N  
ATOM   1536  CA  PRO A 375      -6.133  14.494 -25.076  1.00 52.57           C  
ATOM   1537  C   PRO A 375      -5.467  13.117 -25.199  1.00 51.08           C  
ATOM   1538  O   PRO A 375      -6.148  12.132 -25.485  1.00 49.30           O  
ATOM   1539  CB  PRO A 375      -6.038  15.253 -26.408  1.00 54.98           C  
ATOM   1540  CG  PRO A 375      -4.880  16.169 -26.243  1.00 57.33           C  
ATOM   1541  CD  PRO A 375      -4.918  16.585 -24.810  1.00 56.66           C  
ATOM   1542  N   LYS A 376      -4.153  13.051 -24.984  1.00 51.87           N  
ATOM   1543  CA  LYS A 376      -3.436  11.776 -25.021  1.00 51.08           C  
ATOM   1544  C   LYS A 376      -3.830  10.918 -23.812  1.00 48.27           C  
ATOM   1545  O   LYS A 376      -3.867   9.689 -23.894  1.00 46.85           O  
ATOM   1546  CB  LYS A 376      -1.922  11.997 -25.063  1.00 52.91           C  
ATOM   1547  CG  LYS A 376      -1.202  11.269 -26.217  1.00 55.22           C  
ATOM   1548  CD  LYS A 376      -1.318   9.736 -26.126  1.00 54.67           C  
ATOM   1549  CE  LYS A 376      -0.909   9.061 -27.440  1.00 56.62           C  
ATOM   1550  NZ  LYS A 376       0.573   9.021 -27.634  1.00 58.43           N1+
ATOM   1551  N   MET A 377      -4.133  11.593 -22.703  1.00 47.49           N  
ATOM   1552  CA  MET A 377      -4.663  10.964 -21.497  1.00 45.15           C  
ATOM   1553  C   MET A 377      -6.068  10.404 -21.775  1.00 43.63           C  
ATOM   1554  O   MET A 377      -6.374   9.268 -21.424  1.00 41.65           O  
ATOM   1555  CB  MET A 377      -4.699  11.991 -20.358  1.00 45.34           C  
ATOM   1556  CG  MET A 377      -4.173  11.494 -19.024  1.00 45.40           C  
ATOM   1557  SD  MET A 377      -3.728  12.842 -17.897  1.00 47.10           S  
ATOM   1558  CE  MET A 377      -1.943  12.800 -17.974  1.00 48.93           C  
ATOM   1559  N   LEU A 378      -6.904  11.200 -22.441  1.00 44.47           N  
ATOM   1560  CA  LEU A 378      -8.290  10.809 -22.727  1.00 43.48           C  
ATOM   1561  C   LEU A 378      -8.410   9.598 -23.644  1.00 42.82           C  
ATOM   1562  O   LEU A 378      -9.328   8.788 -23.489  1.00 41.42           O  
ATOM   1563  CB  LEU A 378      -9.070  11.975 -23.324  1.00 44.95           C  
ATOM   1564  CG  LEU A 378      -9.280  13.184 -22.417  1.00 45.75           C  
ATOM   1565  CD1 LEU A 378      -9.552  14.407 -23.275  1.00 48.65           C  
ATOM   1566  CD2 LEU A 378     -10.395  12.940 -21.416  1.00 44.85           C  
ATOM   1567  N   MET A 379      -7.486   9.476 -24.592  1.00 43.93           N  
ATOM   1568  CA  MET A 379      -7.505   8.344 -25.517  1.00 44.06           C  
ATOM   1569  C   MET A 379      -7.114   7.021 -24.847  1.00 41.91           C  
ATOM   1570  O   MET A 379      -7.335   5.949 -25.416  1.00 41.62           O  
ATOM   1571  CB  MET A 379      -6.651   8.622 -26.756  1.00 46.51           C  
ATOM   1572  CG  MET A 379      -7.151   9.786 -27.634  1.00 50.56           C  
ATOM   1573  SD  MET A 379      -8.791   9.619 -28.399  1.00 54.93           S  
ATOM   1574  CE  MET A 379      -9.862  10.391 -27.180  1.00 52.06           C  
ATOM   1575  N   LYS A 380      -6.563   7.098 -23.633  1.00 40.02           N  
ATOM   1576  CA  LYS A 380      -6.330   5.900 -22.829  1.00 37.81           C  
ATOM   1577  C   LYS A 380      -7.657   5.268 -22.430  1.00 35.70           C  
ATOM   1578  O   LYS A 380      -7.744   4.050 -22.300  1.00 34.43           O  
ATOM   1579  CB  LYS A 380      -5.484   6.198 -21.585  1.00 37.27           C  
ATOM   1580  CG  LYS A 380      -4.094   6.767 -21.877  1.00 39.51           C  
ATOM   1581  CD  LYS A 380      -3.227   5.800 -22.680  1.00 40.47           C  
ATOM   1582  CE  LYS A 380      -2.178   6.557 -23.492  1.00 43.72           C  
ATOM   1583  NZ  LYS A 380      -1.318   5.637 -24.276  1.00 44.63           N1+
ATOM   1584  N   ILE A 381      -8.682   6.102 -22.234  1.00 34.98           N  
ATOM   1585  CA  ILE A 381     -10.028   5.615 -21.932  1.00 33.72           C  
ATOM   1586  C   ILE A 381     -10.594   4.839 -23.108  1.00 33.46           C  
ATOM   1587  O   ILE A 381     -11.171   3.765 -22.925  1.00 32.15           O  
ATOM   1588  CB  ILE A 381     -10.999   6.758 -21.541  1.00 34.28           C  
ATOM   1589  CG1 ILE A 381     -10.586   7.349 -20.191  1.00 35.32           C  
ATOM   1590  CG2 ILE A 381     -12.436   6.243 -21.473  1.00 33.93           C  
ATOM   1591  CD1 ILE A 381     -11.445   8.502 -19.722  1.00 37.42           C  
ATOM   1592  N   THR A 382     -10.435   5.396 -24.310  1.00 34.76           N  
ATOM   1593  CA  THR A 382     -10.851   4.718 -25.533  1.00 35.49           C  
ATOM   1594  C   THR A 382     -10.095   3.398 -25.697  1.00 34.79           C  
ATOM   1595  O   THR A 382     -10.693   2.370 -26.039  1.00 34.18           O  
ATOM   1596  CB  THR A 382     -10.670   5.623 -26.771  1.00 37.36           C  
ATOM   1597  OG1 THR A 382     -11.320   6.877 -26.528  1.00 38.48           O  
ATOM   1598  CG2 THR A 382     -11.287   4.985 -27.991  1.00 39.31           C  
ATOM   1599  N   ASP A 383      -8.789   3.426 -25.434  1.00 34.94           N  
ATOM   1600  CA  ASP A 383      -7.981   2.204 -25.454  1.00 35.13           C  
ATOM   1601  C   ASP A 383      -8.493   1.191 -24.427  1.00 33.27           C  
ATOM   1602  O   ASP A 383      -8.646   0.008 -24.732  1.00 33.11           O  
ATOM   1603  CB  ASP A 383      -6.505   2.520 -25.200  1.00 36.05           C  
ATOM   1604  CG  ASP A 383      -5.916   3.461 -26.239  1.00 39.46           C  
ATOM   1605  OD1 ASP A 383      -4.931   4.148 -25.901  1.00 43.29           O  
ATOM   1606  OD2 ASP A 383      -6.425   3.526 -27.386  1.00 41.50           O  
ATOM   1607  N   LEU A 384      -8.770   1.673 -23.218  1.00 31.57           N  
ATOM   1608  CA  LEU A 384      -9.272   0.835 -22.136  1.00 30.15           C  
ATOM   1609  C   LEU A 384     -10.608   0.177 -22.491  1.00 29.75           C  
ATOM   1610  O   LEU A 384     -10.806  -1.010 -22.221  1.00 29.18           O  
ATOM   1611  CB  LEU A 384      -9.419   1.679 -20.870  1.00 29.32           C  
ATOM   1612  CG  LEU A 384      -8.943   1.186 -19.510  1.00 29.38           C  
ATOM   1613  CD1 LEU A 384      -7.778   0.182 -19.560  1.00 27.07           C  
ATOM   1614  CD2 LEU A 384      -8.601   2.408 -18.668  1.00 28.87           C  
ATOM   1615  N   ARG A 385     -11.510   0.953 -23.100  1.00 29.75           N  
ATOM   1616  CA  ARG A 385     -12.827   0.465 -23.515  1.00 30.34           C  
ATOM   1617  C   ARG A 385     -12.683  -0.699 -24.500  1.00 30.58           C  
ATOM   1618  O   ARG A 385     -13.331  -1.743 -24.353  1.00 29.98           O  
ATOM   1619  CB  ARG A 385     -13.644   1.609 -24.134  1.00 31.53           C  
ATOM   1620  CG  ARG A 385     -15.153   1.356 -24.261  1.00 35.48           C  
ATOM   1621  CD  ARG A 385     -15.966   2.173 -23.246  1.00 40.07           C  
ATOM   1622  NE  ARG A 385     -16.025   3.595 -23.591  1.00 44.65           N  
ATOM   1623  CZ  ARG A 385     -16.815   4.495 -23.002  1.00 46.84           C  
ATOM   1624  NH1 ARG A 385     -17.635   4.145 -22.017  1.00 47.27           N  
ATOM   1625  NH2 ARG A 385     -16.788   5.761 -23.403  1.00 49.35           N  
ATOM   1626  N   SER A 386     -11.813  -0.505 -25.491  1.00 31.07           N  
ATOM   1627  CA  SER A 386     -11.481  -1.531 -26.475  1.00 32.08           C  
ATOM   1628  C   SER A 386     -10.950  -2.803 -25.802  1.00 30.88           C  
ATOM   1629  O   SER A 386     -11.411  -3.912 -26.085  1.00 31.09           O  
ATOM   1630  CB  SER A 386     -10.452  -0.978 -27.466  1.00 33.72           C  
ATOM   1631  OG  SER A 386     -10.109  -1.934 -28.450  1.00 35.90           O  
ATOM   1632  N   ILE A 387     -10.001  -2.633 -24.887  1.00 29.45           N  
ATOM   1633  CA  ILE A 387      -9.433  -3.765 -24.164  1.00 28.26           C  
ATOM   1634  C   ILE A 387     -10.497  -4.460 -23.292  1.00 27.23           C  
ATOM   1635  O   ILE A 387     -10.592  -5.685 -23.283  1.00 26.39           O  
ATOM   1636  CB  ILE A 387      -8.162  -3.350 -23.367  1.00 28.08           C  
ATOM   1637  CG1 ILE A 387      -7.082  -2.833 -24.328  1.00 28.31           C  
ATOM   1638  CG2 ILE A 387      -7.611  -4.520 -22.556  1.00 28.72           C  
ATOM   1639  CD1 ILE A 387      -5.914  -2.113 -23.650  1.00 29.26           C  
ATOM   1640  N   SER A 388     -11.319  -3.685 -22.582  1.00 26.26           N  
ATOM   1641  CA  SER A 388     -12.330  -4.309 -21.715  1.00 26.24           C  
ATOM   1642  C   SER A 388     -13.444  -5.026 -22.496  1.00 26.67           C  
ATOM   1643  O   SER A 388     -14.094  -5.935 -21.971  1.00 26.30           O  
ATOM   1644  CB  SER A 388     -12.896  -3.311 -20.691  1.00 25.99           C  
ATOM   1645  OG  SER A 388     -13.604  -2.272 -21.324  1.00 29.36           O  
ATOM   1646  N   ALA A 389     -13.657  -4.629 -23.750  1.00 27.44           N  
ATOM   1647  CA  ALA A 389     -14.617  -5.326 -24.607  1.00 28.85           C  
ATOM   1648  C   ALA A 389     -14.074  -6.715 -24.943  1.00 29.92           C  
ATOM   1649  O   ALA A 389     -14.797  -7.712 -24.885  1.00 30.44           O  
ATOM   1650  CB  ALA A 389     -14.901  -4.520 -25.874  1.00 29.47           C  
ATOM   1651  N   LYS A 390     -12.784  -6.781 -25.263  1.00 30.10           N  
ATOM   1652  CA  LYS A 390     -12.135  -8.069 -25.489  1.00 31.48           C  
ATOM   1653  C   LYS A 390     -12.036  -8.843 -24.172  1.00 30.02           C  
ATOM   1654  O   LYS A 390     -12.077 -10.076 -24.162  1.00 30.92           O  
ATOM   1655  CB  LYS A 390     -10.762  -7.889 -26.145  1.00 32.38           C  
ATOM   1656  CG  LYS A 390     -10.833  -7.625 -27.650  1.00 35.87           C  
ATOM   1657  CD  LYS A 390      -9.450  -7.588 -28.256  1.00 41.06           C  
ATOM   1658  CE  LYS A 390      -9.497  -7.414 -29.769  1.00 45.26           C  
ATOM   1659  NZ  LYS A 390      -9.847  -6.020 -30.154  1.00 47.41           N1+
ATOM   1660  N   GLY A 391     -11.909  -8.102 -23.072  1.00 27.82           N  
ATOM   1661  CA  GLY A 391     -11.949  -8.674 -21.731  1.00 26.66           C  
ATOM   1662  C   GLY A 391     -13.246  -9.415 -21.441  1.00 26.46           C  
ATOM   1663  O   GLY A 391     -13.220 -10.506 -20.883  1.00 26.62           O  
ATOM   1664  N   ALA A 392     -14.384  -8.818 -21.797  1.00 26.38           N  
ATOM   1665  CA  ALA A 392     -15.684  -9.496 -21.638  1.00 27.28           C  
ATOM   1666  C   ALA A 392     -15.780 -10.769 -22.497  1.00 29.11           C  
ATOM   1667  O   ALA A 392     -16.437 -11.747 -22.119  1.00 30.04           O  
ATOM   1668  CB  ALA A 392     -16.851  -8.534 -21.937  1.00 27.18           C  
ATOM   1669  N   GLU A 393     -15.120 -10.758 -23.652  1.00 30.17           N  
ATOM   1670  CA  GLU A 393     -15.011 -11.963 -24.466  1.00 31.99           C  
ATOM   1671  C   GLU A 393     -14.133 -12.992 -23.749  1.00 31.61           C  
ATOM   1672  O   GLU A 393     -14.381 -14.203 -23.844  1.00 32.84           O  
ATOM   1673  CB  GLU A 393     -14.466 -11.642 -25.860  1.00 33.35           C  
ATOM   1674  CG  GLU A 393     -15.318 -10.617 -26.607  1.00 35.22           C  
ATOM   1675  CD  GLU A 393     -14.801 -10.294 -27.996  1.00 39.11           C  
ATOM   1676  OE1 GLU A 393     -13.618 -10.577 -28.289  1.00 40.13           O  
ATOM   1677  OE2 GLU A 393     -15.595  -9.754 -28.802  1.00 42.52           O  
ATOM   1678  N   ARG A 394     -13.124 -12.520 -23.011  1.00 29.51           N  
ATOM   1679  CA  ARG A 394     -12.202 -13.454 -22.338  1.00 29.70           C  
ATOM   1680  C   ARG A 394     -12.872 -14.077 -21.116  1.00 29.18           C  
ATOM   1681  O   ARG A 394     -12.621 -15.228 -20.782  1.00 30.39           O  
ATOM   1682  CB  ARG A 394     -10.856 -12.788 -21.992  1.00 28.12           C  
ATOM   1683  CG  ARG A 394      -9.805 -13.688 -21.314  1.00 28.49           C  
ATOM   1684  CD  ARG A 394      -9.524 -14.974 -22.095  1.00 32.77           C  
ATOM   1685  NE  ARG A 394      -8.531 -15.807 -21.421  1.00 32.10           N  
ATOM   1686  CZ  ARG A 394      -8.335 -17.103 -21.653  1.00 34.69           C  
ATOM   1687  NH1 ARG A 394      -9.067 -17.756 -22.543  1.00 36.28           N  
ATOM   1688  NH2 ARG A 394      -7.399 -17.754 -20.979  1.00 34.34           N  
ATOM   1689  N   VAL A 395     -13.745 -13.315 -20.468  1.00 28.32           N  
ATOM   1690  CA  VAL A 395     -14.541 -13.834 -19.360  1.00 28.16           C  
ATOM   1691  C   VAL A 395     -15.300 -15.081 -19.826  1.00 30.22           C  
ATOM   1692  O   VAL A 395     -15.308 -16.100 -19.135  1.00 31.10           O  
ATOM   1693  CB  VAL A 395     -15.501 -12.749 -18.803  1.00 27.47           C  
ATOM   1694  CG1 VAL A 395     -16.547 -13.359 -17.871  1.00 28.52           C  
ATOM   1695  CG2 VAL A 395     -14.692 -11.665 -18.070  1.00 25.00           C  
ATOM   1696  N   ILE A 396     -15.891 -14.996 -21.021  1.00 31.07           N  
ATOM   1697  CA  ILE A 396     -16.645 -16.097 -21.622  1.00 33.63           C  
ATOM   1698  C   ILE A 396     -15.786 -17.348 -21.800  1.00 35.41           C  
ATOM   1699  O   ILE A 396     -16.150 -18.437 -21.344  1.00 36.48           O  
ATOM   1700  CB  ILE A 396     -17.273 -15.676 -22.977  1.00 34.32           C  
ATOM   1701  CG1 ILE A 396     -18.327 -14.588 -22.761  1.00 33.64           C  
ATOM   1702  CG2 ILE A 396     -17.868 -16.903 -23.717  1.00 37.24           C  
ATOM   1703  CD1 ILE A 396     -18.680 -13.789 -24.009  1.00 33.68           C  
ATOM   1704  N   THR A 397     -14.637 -17.183 -22.445  1.00 35.51           N  
ATOM   1705  CA  THR A 397     -13.787 -18.314 -22.764  1.00 37.43           C  
ATOM   1706  C   THR A 397     -13.100 -18.916 -21.531  1.00 37.80           C  
ATOM   1707  O   THR A 397     -12.895 -20.129 -21.477  1.00 38.88           O  
ATOM   1708  CB  THR A 397     -12.798 -17.985 -23.909  1.00 38.11           C  
ATOM   1709  OG1 THR A 397     -11.979 -16.864 -23.554  1.00 35.18           O  
ATOM   1710  CG2 THR A 397     -13.572 -17.638 -25.178  1.00 37.91           C  
ATOM   1711  N   LEU A 398     -12.776 -18.077 -20.540  1.00 36.47           N  
ATOM   1712  CA  LEU A 398     -12.196 -18.551 -19.266  1.00 37.54           C  
ATOM   1713  C   LEU A 398     -13.157 -19.417 -18.456  1.00 39.62           C  
ATOM   1714  O   LEU A 398     -12.738 -20.386 -17.824  1.00 40.42           O  
ATOM   1715  CB  LEU A 398     -11.753 -17.384 -18.387  1.00 34.95           C  
ATOM   1716  CG  LEU A 398     -10.303 -16.922 -18.380  1.00 34.29           C  
ATOM   1717  CD1 LEU A 398     -10.193 -15.695 -17.476  1.00 32.25           C  
ATOM   1718  CD2 LEU A 398      -9.370 -18.026 -17.888  1.00 34.43           C  
ATOM   1719  N   LYS A 399     -14.439 -19.049 -18.461  1.00 41.16           N  
ATOM   1720  CA  LYS A 399     -15.467 -19.821 -17.756  1.00 44.13           C  
ATOM   1721  C   LYS A 399     -15.483 -21.282 -18.201  1.00 47.47           C  
ATOM   1722  O   LYS A 399     -15.736 -22.180 -17.395  1.00 49.06           O  
ATOM   1723  CB  LYS A 399     -16.846 -19.186 -17.932  1.00 44.29           C  
ATOM   1724  CG  LYS A 399     -17.030 -17.901 -17.137  1.00 43.69           C  
ATOM   1725  CD  LYS A 399     -18.474 -17.392 -17.188  1.00 46.93           C  
ATOM   1726  CE  LYS A 399     -18.739 -16.493 -18.398  1.00 47.95           C  
ATOM   1727  NZ  LYS A 399     -19.107 -17.265 -19.614  1.00 50.89           N1+
ATOM   1728  N   MET A 400     -15.193 -21.505 -19.481  1.00 49.34           N  
ATOM   1729  CA  MET A 400     -15.100 -22.852 -20.054  1.00 52.91           C  
ATOM   1730  C   MET A 400     -13.843 -23.613 -19.619  1.00 53.60           C  
ATOM   1731  O   MET A 400     -13.821 -24.849 -19.641  1.00 56.20           O  
ATOM   1732  CB  MET A 400     -15.160 -22.773 -21.581  1.00 54.13           C  
ATOM   1733  CG  MET A 400     -16.552 -22.531 -22.129  1.00 56.14           C  
ATOM   1734  SD  MET A 400     -16.606 -22.385 -23.928  1.00 60.47           S  
ATOM   1735  CE  MET A 400     -17.008 -20.655 -24.147  1.00 55.94           C  
ATOM   1736  N   GLU A 401     -12.809 -22.870 -19.223  1.00 51.61           N  
ATOM   1737  CA  GLU A 401     -11.502 -23.435 -18.863  1.00 52.10           C  
ATOM   1738  C   GLU A 401     -11.318 -23.713 -17.371  1.00 51.53           C  
ATOM   1739  O   GLU A 401     -10.708 -24.717 -16.998  1.00 52.84           O  
ATOM   1740  CB  GLU A 401     -10.378 -22.497 -19.313  1.00 50.48           C  
ATOM   1741  CG  GLU A 401      -9.891 -22.721 -20.724  1.00 52.20           C  
ATOM   1742  CD  GLU A 401      -8.533 -22.091 -20.960  1.00 51.31           C  
ATOM   1743  OE1 GLU A 401      -7.537 -22.834 -20.992  1.00 53.60           O  
ATOM   1744  OE2 GLU A 401      -8.455 -20.855 -21.095  1.00 49.80           O  
ATOM   1745  N   ILE A 402     -11.816 -22.811 -16.527  1.00 49.57           N  
ATOM   1746  CA  ILE A 402     -11.594 -22.909 -15.080  1.00 49.12           C  
ATOM   1747  C   ILE A 402     -12.381 -24.064 -14.445  1.00 51.47           C  
ATOM   1748  O   ILE A 402     -13.464 -24.415 -14.927  1.00 52.74           O  
ATOM   1749  CB  ILE A 402     -11.859 -21.563 -14.338  1.00 46.64           C  
ATOM   1750  CG1 ILE A 402     -13.339 -21.167 -14.407  1.00 46.44           C  
ATOM   1751  CG2 ILE A 402     -10.944 -20.456 -14.881  1.00 45.00           C  
ATOM   1752  CD1 ILE A 402     -13.778 -20.250 -13.275  1.00 44.39           C  
ATOM   1753  N   PRO A 403     -11.827 -24.666 -13.370  1.00 52.09           N  
ATOM   1754  CA  PRO A 403     -12.362 -25.872 -12.731  1.00 54.75           C  
ATOM   1755  C   PRO A 403     -13.836 -25.810 -12.324  1.00 55.61           C  
ATOM   1756  O   PRO A 403     -14.610 -26.698 -12.699  1.00 58.41           O  
ATOM   1757  CB  PRO A 403     -11.472 -26.028 -11.495  1.00 54.19           C  
ATOM   1758  CG  PRO A 403     -10.187 -25.463 -11.921  1.00 52.36           C  
ATOM   1759  CD  PRO A 403     -10.553 -24.262 -12.745  1.00 50.55           C  
ATOM   1760  N   GLY A 404     -14.214 -24.783 -11.566  1.00 53.54           N  
ATOM   1761  CA  GLY A 404     -15.589 -24.657 -11.084  1.00 54.02           C  
ATOM   1762  C   GLY A 404     -16.321 -23.465 -11.664  1.00 52.18           C  
ATOM   1763  O   GLY A 404     -16.590 -23.407 -12.867  1.00 52.71           O  
ATOM   1764  N   SER A 405     -16.649 -22.515 -10.796  1.00 50.19           N  
ATOM   1765  CA  SER A 405     -17.336 -21.293 -11.202  1.00 48.07           C  
ATOM   1766  C   SER A 405     -16.513 -20.079 -10.808  1.00 44.62           C  
ATOM   1767  O   SER A 405     -15.613 -20.177  -9.971  1.00 44.01           O  
ATOM   1768  CB  SER A 405     -18.718 -21.216 -10.545  1.00 49.53           C  
ATOM   1769  OG  SER A 405     -18.599 -21.190  -9.129  1.00 50.06           O  
ATOM   1770  N   MET A 406     -16.824 -18.937 -11.418  1.00 42.09           N  
ATOM   1771  CA  MET A 406     -16.213 -17.671 -11.036  1.00 38.89           C  
ATOM   1772  C   MET A 406     -16.620 -17.337  -9.608  1.00 37.55           C  
ATOM   1773  O   MET A 406     -17.731 -17.684  -9.191  1.00 38.85           O  
ATOM   1774  CB  MET A 406     -16.672 -16.555 -11.978  1.00 38.05           C  
ATOM   1775  CG  MET A 406     -16.167 -16.708 -13.405  1.00 39.11           C  
ATOM   1776  SD  MET A 406     -14.595 -15.872 -13.655  1.00 37.68           S  
ATOM   1777  CE  MET A 406     -14.122 -16.490 -15.272  1.00 39.21           C  
ATOM   1778  N   PRO A 407     -15.724 -16.671  -8.850  1.00 34.93           N  
ATOM   1779  CA  PRO A 407     -16.059 -16.193  -7.508  1.00 33.90           C  
ATOM   1780  C   PRO A 407     -17.315 -15.302  -7.521  1.00 32.75           C  
ATOM   1781  O   PRO A 407     -17.526 -14.566  -8.493  1.00 31.35           O  
ATOM   1782  CB  PRO A 407     -14.816 -15.397  -7.109  1.00 32.16           C  
ATOM   1783  CG  PRO A 407     -13.713 -16.026  -7.873  1.00 32.65           C  
ATOM   1784  CD  PRO A 407     -14.316 -16.391  -9.189  1.00 33.51           C  
ATOM   1785  N   PRO A 408     -18.157 -15.390  -6.463  1.00 32.93           N  
ATOM   1786  CA  PRO A 408     -19.463 -14.722  -6.463  1.00 32.96           C  
ATOM   1787  C   PRO A 408     -19.432 -13.239  -6.857  1.00 30.48           C  
ATOM   1788  O   PRO A 408     -20.229 -12.831  -7.704  1.00 30.46           O  
ATOM   1789  CB  PRO A 408     -19.956 -14.912  -5.023  1.00 34.40           C  
ATOM   1790  CG  PRO A 408     -19.287 -16.161  -4.565  1.00 35.29           C  
ATOM   1791  CD  PRO A 408     -17.934 -16.145  -5.216  1.00 34.10           C  
ATOM   1792  N   LEU A 409     -18.528 -12.449  -6.278  1.00 27.97           N  
ATOM   1793  CA  LEU A 409     -18.460 -11.015  -6.603  1.00 26.13           C  
ATOM   1794  C   LEU A 409     -18.096 -10.761  -8.075  1.00 24.56           C  
ATOM   1795  O   LEU A 409     -18.694  -9.895  -8.717  1.00 24.05           O  
ATOM   1796  CB  LEU A 409     -17.500 -10.255  -5.669  1.00 25.10           C  
ATOM   1797  CG  LEU A 409     -17.385  -8.733  -5.858  1.00 23.66           C  
ATOM   1798  CD1 LEU A 409     -18.750  -8.038  -5.850  1.00 23.74           C  
ATOM   1799  CD2 LEU A 409     -16.466  -8.116  -4.802  1.00 23.98           C  
ATOM   1800  N   ILE A 410     -17.133 -11.519  -8.599  1.00 23.79           N  
ATOM   1801  CA  ILE A 410     -16.789 -11.454 -10.028  1.00 23.29           C  
ATOM   1802  C   ILE A 410     -18.021 -11.751 -10.905  1.00 25.10           C  
ATOM   1803  O   ILE A 410     -18.294 -11.032 -11.883  1.00 24.59           O  
ATOM   1804  CB  ILE A 410     -15.570 -12.371 -10.378  1.00 23.40           C  
ATOM   1805  CG1 ILE A 410     -14.296 -11.810  -9.726  1.00 21.94           C  
ATOM   1806  CG2 ILE A 410     -15.394 -12.506 -11.899  1.00 23.66           C  
ATOM   1807  CD1 ILE A 410     -13.062 -12.722  -9.867  1.00 23.59           C  
ATOM   1808  N   GLN A 411     -18.774 -12.789 -10.533  1.00 26.81           N  
ATOM   1809  CA  GLN A 411     -20.057 -13.095 -11.181  1.00 29.09           C  
ATOM   1810  C   GLN A 411     -21.013 -11.902 -11.180  1.00 28.55           C  
ATOM   1811  O   GLN A 411     -21.615 -11.575 -12.206  1.00 28.94           O  
ATOM   1812  CB  GLN A 411     -20.739 -14.293 -10.520  1.00 31.28           C  
ATOM   1813  CG  GLN A 411     -20.137 -15.640 -10.882  1.00 34.36           C  
ATOM   1814  CD  GLN A 411     -21.113 -16.791 -10.685  1.00 38.91           C  
ATOM   1815  OE1 GLN A 411     -22.281 -16.702 -11.061  1.00 41.66           O  
ATOM   1816  NE2 GLN A 411     -20.630 -17.884 -10.102  1.00 40.92           N  
ATOM   1817  N   GLU A 412     -21.160 -11.252 -10.029  1.00 28.43           N  
ATOM   1818  CA  GLU A 412     -22.051 -10.094  -9.926  1.00 28.62           C  
ATOM   1819  C   GLU A 412     -21.622  -8.958 -10.855  1.00 27.17           C  
ATOM   1820  O   GLU A 412     -22.463  -8.318 -11.491  1.00 27.33           O  
ATOM   1821  CB  GLU A 412     -22.137  -9.597  -8.482  1.00 28.66           C  
ATOM   1822  CG  GLU A 412     -22.882 -10.543  -7.549  1.00 32.44           C  
ATOM   1823  CD  GLU A 412     -23.297  -9.881  -6.241  1.00 35.01           C  
ATOM   1824  OE1 GLU A 412     -23.333  -8.630  -6.176  1.00 34.76           O  
ATOM   1825  OE2 GLU A 412     -23.591 -10.615  -5.275  1.00 37.64           O  
ATOM   1826  N   MET A 413     -20.314  -8.722 -10.943  1.00 26.01           N  
ATOM   1827  CA  MET A 413     -19.786  -7.623 -11.747  1.00 25.18           C  
ATOM   1828  C   MET A 413     -19.811  -7.903 -13.241  1.00 25.53           C  
ATOM   1829  O   MET A 413     -20.097  -7.004 -14.024  1.00 24.68           O  
ATOM   1830  CB  MET A 413     -18.344  -7.281 -11.354  1.00 24.48           C  
ATOM   1831  CG  MET A 413     -18.122  -6.984  -9.874  1.00 25.73           C  
ATOM   1832  SD  MET A 413     -19.227  -5.729  -9.198  1.00 32.64           S  
ATOM   1833  CE  MET A 413     -18.901  -4.392 -10.333  1.00 20.90           C  
ATOM   1834  N   LEU A 414     -19.485  -9.140 -13.626  1.00 26.46           N  
ATOM   1835  CA  LEU A 414     -19.179  -9.450 -15.030  1.00 27.96           C  
ATOM   1836  C   LEU A 414     -20.189 -10.339 -15.764  1.00 30.51           C  
ATOM   1837  O   LEU A 414     -20.111 -10.483 -16.991  1.00 30.77           O  
ATOM   1838  CB  LEU A 414     -17.756 -10.019 -15.157  1.00 27.38           C  
ATOM   1839  CG  LEU A 414     -16.641  -9.162 -14.544  1.00 26.76           C  
ATOM   1840  CD1 LEU A 414     -15.281  -9.812 -14.723  1.00 29.11           C  
ATOM   1841  CD2 LEU A 414     -16.629  -7.753 -15.130  1.00 29.01           C  
ATOM   1842  N   GLU A 415     -21.127 -10.925 -15.020  1.00 32.76           N  
ATOM   1843  CA  GLU A 415     -22.185 -11.759 -15.608  1.00 35.82           C  
ATOM   1844  C   GLU A 415     -23.523 -11.033 -15.616  1.00 36.59           C  
ATOM   1845  O   GLU A 415     -23.619  -9.874 -15.212  1.00 36.18           O  
ATOM   1846  CB  GLU A 415     -22.329 -13.081 -14.849  1.00 37.71           C  
ATOM   1847  CG  GLU A 415     -21.016 -13.749 -14.518  1.00 39.78           C  
ATOM   1848  CD  GLU A 415     -20.550 -14.684 -15.593  1.00 43.73           C  
ATOM   1849  OE1 GLU A 415     -20.915 -15.877 -15.529  1.00 46.08           O  
ATOM   1850  OE2 GLU A 415     -19.805 -14.227 -16.488  1.00 44.70           O  
TER    1851      GLU A 415 
HETATM 1852  CAA EQN A   1     -10.233 -12.184 -13.363  1.00 18.13           C  
HETATM 1853  CAB EQN A   1     -11.788 -10.248 -13.482  1.00 19.73           C  
HETATM 1854  CAC EQN A   1     -11.068 -10.469 -17.926  1.00 19.56           C  
HETATM 1855  CAD EQN A   1      -9.186 -12.018 -17.477  1.00 20.79           C  
HETATM 1856  OAE EQN A   1      -4.199  -4.118  -8.123  1.00 15.78           O  
HETATM 1857  OAF EQN A   1      -6.847  -6.553 -14.066  1.00 14.85           O  
HETATM 1858  OAG EQN A   1      -4.285  -6.002  -7.008  1.00 15.55           O1-
HETATM 1859  CAH EQN A   1      -6.281  -5.875 -11.412  1.00 14.01           C  
HETATM 1860  CAI EQN A   1      -6.628  -7.826 -10.033  1.00 13.25           C  
HETATM 1861  CAJ EQN A   1      -5.581  -5.262 -10.353  1.00 12.84           C  
HETATM 1862  CAK EQN A   1      -5.918  -7.226  -8.990  1.00 13.07           C  
HETATM 1863  CAL EQN A   1      -7.932  -8.371 -15.784  1.00 16.28           C  
HETATM 1864  CAM EQN A   1      -8.616  -9.289 -16.541  1.00 17.42           C  
HETATM 1865  CAN EQN A   1      -9.170  -9.263 -13.988  1.00 14.10           C  
HETATM 1866  CAO EQN A   1     -12.003 -12.110 -15.098  1.00 19.80           C  
HETATM 1867  CAP EQN A   1     -11.348 -12.487 -16.420  1.00 20.30           C  
HETATM 1868  NAQ EQN A   1      -7.522  -7.792 -12.217  1.00 14.05           N  
HETATM 1869  CAR EQN A   1      -4.583  -5.290  -7.992  1.00 14.00           C  
HETATM 1870  CAS EQN A   1      -7.510  -7.444 -13.544  1.00 14.31           C  
HETATM 1871  CAT EQN A   1      -6.823  -7.160 -11.252  1.00 13.46           C  
HETATM 1872  CAU EQN A   1      -5.393  -5.936  -9.147  1.00 13.79           C  
HETATM 1873  CAV EQN A   1      -8.248  -8.364 -14.451  1.00 16.07           C  
HETATM 1874  CAW EQN A   1      -9.583 -10.226 -16.118  1.00 14.93           C  
HETATM 1875  CAX EQN A   1      -9.889 -10.209 -14.739  1.00 15.44           C  
HETATM 1876  CAY EQN A   1     -11.011 -11.283 -14.333  1.00 17.35           C  
HETATM 1877  CAZ EQN A   1     -10.436 -11.367 -16.851  1.00 17.62           C  
TER    1878      EQN A   1 
HETATM 1879  C   478 d   0      -6.306  -6.550 -11.759  0.00  0.00      3kmr C  
HETATM 1880  C   478 d   0      -5.350  -5.707 -11.349  0.00  0.00      3kmr C  
HETATM 1881  C   478 d   0      -5.165  -5.574 -10.024  0.00  0.00      3kmr C  
HETATM 1882  C   478 d   0      -5.911  -6.270  -9.146  0.00  0.00      3kmr C  
HETATM 1883  C   478 d   0      -6.861  -7.124  -9.567  0.00  0.00      3kmr C  
HETATM 1884  C   478 d   0      -7.041  -7.250 -10.886  0.00  0.00      3kmr C  
HETATM 1885  N   478 d   0      -7.848  -7.974 -11.542  0.00  0.00      3kmr N  
HETATM 1886  C   478 d   0      -7.721  -7.802 -12.797  0.00  0.00      3kmr C  
HETATM 1887  C   478 d   0      -6.738  -6.909 -12.975  0.00  0.00      3kmr C  
HETATM 1888  C   478 d   0      -8.381  -8.382 -13.811  0.00  0.00      3kmr C  
HETATM 1889  N   478 d   0      -8.166  -7.971 -15.081  0.00  0.00      3kmr N  
HETATM 1890  C   478 d   0      -7.316  -6.804 -15.373  0.00  0.00      3kmr C  
HETATM 1891  C   478 d   0      -6.236  -6.512 -14.321  0.00  0.00      3kmr C  
HETATM 1892  C   478 d   0      -9.264  -9.373 -13.597  0.00  0.00      3kmr C  
HETATM 1893  C   478 d   0      -9.933  -9.988 -14.592  0.00  0.00      3kmr C  
HETATM 1894  C   478 d   0      -9.707  -9.556 -15.852  0.00  0.00      3kmr C  
HETATM 1895  C   478 d   0      -8.840  -8.543 -16.129  0.00  0.00      3kmr C  
HETATM 1896  C   478 d   0     -10.815 -11.007 -14.412  0.00  0.00      3kmr C  
HETATM 1897  C   478 d   0     -11.394 -11.492 -15.532  0.00  0.00      3kmr C  
HETATM 1898  N   478 d   0     -11.190 -11.087 -16.711  0.00  0.00      3kmr N  
HETATM 1899  C   478 d   0     -10.367 -10.145 -16.866  0.00  0.00      3kmr C  
HETATM 1900  O   478 d   0      -8.675  -8.155 -17.264  0.00  0.00      3kmr O  
HETATM 1901  H   478 d   0      -8.535  -8.622 -11.094  0.00  0.00      3kmr H  
HETATM 1902  C   478 d   0     -11.126 -11.542 -13.208  0.00  0.00      3kmr C  
HETATM 1903  C   478 d   0     -10.588 -12.612 -12.601  0.00  0.00      3kmr C  
TER    1904      478 d   0 
CONECT 1852 1876
CONECT 1853 1876
CONECT 1854 1877
CONECT 1855 1877
CONECT 1856 1869
CONECT 1857 1870
CONECT 1858 1869
CONECT 1859 1861 1871
CONECT 1860 1862 1871
CONECT 1861 1859 1872
CONECT 1862 1860 1872
CONECT 1863 1864 1873
CONECT 1864 1863 1874
CONECT 1865 1873 1875
CONECT 1866 1867 1876
CONECT 1867 1866 1877
CONECT 1868 1870 1871
CONECT 1869 1856 1858 1872
CONECT 1870 1857 1868 1873
CONECT 1871 1859 1860 1868
CONECT 1872 1861 1862 1869
CONECT 1873 1863 1865 1870
CONECT 1874 1864 1875 1877
CONECT 1875 1865 1874 1876
CONECT 1876 1852 1853 1866 1875
CONECT 1877 1854 1855 1867 1874
CONECT 1879 1880 1884 1887
CONECT 1880 1879 1881
CONECT 1881 1880 1882
CONECT 1882 1881 1883
CONECT 1883 1882 1884
CONECT 1884 1879 1883 1885
CONECT 1885 1884 1901 1886
CONECT 1886 1885 1888 1887
CONECT 1887 1879 1886 1891
CONECT 1888 1886 1892 1889
CONECT 1889 1888 1890 1895
CONECT 1890 1889 1891
CONECT 1891 1887 1890
CONECT 1892 1888 1893
CONECT 1893 1892 1894 1896
CONECT 1894 1893 1895 1899
CONECT 1895 1889 1894 1900
CONECT 1896 1893 1897 1902
CONECT 1897 1896 1898
CONECT 1898 1897 1899
CONECT 1899 1894 1898
CONECT 1900 1895
CONECT 1901 1885
CONECT 1902 1896 1903
CONECT 1903 1902
END
