# Supplementary material for: A strategy to find novel candidate anti-Alzheimer’s disease drugs by constructing interaction networks between drug targets and natural compounds in medical plants
Source: PeerJ. 2018 May 11;6:e4756. doi: 10.7717/peerj.4756 (PMC5951129; doi:10.7717/peerj.4756)
Supplement: Data S1 — (A) Docking results of 30 proteins with TCM compounds (B) PDB coordinates (C) TCM_compounds_2D_structures (D) Top0.5%_TCM_compounds_3D_structures [file peerj-06-4756-s036.zip › Raw_Data/PDB coordinates/3o3u.pdb]

REMARK   Accelrys Discovery Studio PDB file
REMARK   Created:  Wed Mar 07 16:27:41 �й���׼ʱ�� 2018
SSBOND   1 CYS N 1038    CYS N 1099                                     
SSBOND   2 CYS N 1144    CYS N 1208                                     
CRYST1   81.739   89.308   97.978  90.00  90.00  90.00 P21212     
ATOM      1  N   ILE N   2      34.483  -1.975  75.127  1.00 38.70           N1+
ATOM      2  CA  ILE N   2      33.235  -2.424  74.526  1.00 29.49           C  
ATOM      3  C   ILE N   2      33.172  -3.945  74.497  1.00 31.45           C  
ATOM      4  O   ILE N   2      34.076  -4.600  73.987  1.00 38.30           O  
ATOM      5  CB  ILE N   2      33.083  -1.880  73.101  1.00 28.44           C  
ATOM      6  CG1 ILE N   2      33.306  -0.368  73.087  1.00 28.31           C  
ATOM      7  CG2 ILE N   2      31.717  -2.240  72.531  1.00 27.95           C  
ATOM      8  CD1 ILE N   2      33.121   0.278  71.726  1.00 30.01           C  
ATOM      9  N   GLU N   3      32.098  -4.503  75.044  1.00 24.45           N  
ATOM     10  CA  GLU N   3      31.944  -5.956  75.133  1.00 27.65           C  
ATOM     11  C   GLU N   3      31.595  -6.616  73.806  1.00 30.79           C  
ATOM     12  O   GLU N   3      30.656  -6.207  73.125  1.00 24.73           O  
ATOM     13  CB  GLU N   3      30.871  -6.315  76.157  1.00 29.83           C  
ATOM     14  CG  GLU N   3      31.113  -5.746  77.534  1.00 47.10           C  
ATOM     15  CD  GLU N   3      30.102  -6.252  78.541  1.00 58.40           C  
ATOM     16  OE1 GLU N   3      29.696  -7.430  78.427  1.00 66.44           O  
ATOM     17  OE2 GLU N   3      29.711  -5.476  79.440  1.00 62.42           O  
ATOM     18  N   GLU N   4      32.338  -7.662  73.459  1.00 27.65           N  
ATOM     19  CA  GLU N   4      32.050  -8.442  72.272  1.00 25.93           C  
ATOM     20  C   GLU N   4      30.839  -9.328  72.545  1.00 27.23           C  
ATOM     21  O   GLU N   4      30.679  -9.849  73.654  1.00 33.07           O  
ATOM     22  CB  GLU N   4      33.263  -9.303  71.905  1.00 32.49           C  
ATOM     23  CG  GLU N   4      33.582  -9.346  70.417  1.00 39.75           C  
ATOM     24  CD  GLU N   4      34.771 -10.237  70.096  1.00 52.26           C  
ATOM     25  OE1 GLU N   4      34.547 -11.388  69.669  1.00 55.42           O  
ATOM     26  OE2 GLU N   4      35.926  -9.788  70.268  1.00 54.85           O  
ATOM     27  N   GLY N   5      29.971  -9.485  71.549  1.00 24.39           N  
ATOM     28  CA  GLY N   5      28.855 -10.402  71.674  1.00 26.85           C  
ATOM     29  C   GLY N   5      27.586  -9.787  72.223  1.00 26.19           C  
ATOM     30  O   GLY N   5      26.702 -10.486  72.707  1.00 26.82           O  
ATOM     31  N   LYS N   6      27.498  -8.466  72.156  1.00 24.79           N  
ATOM     32  CA  LYS N   6      26.261  -7.781  72.501  1.00 26.59           C  
ATOM     33  C   LYS N   6      26.269  -6.434  71.823  1.00 19.62           C  
ATOM     34  O   LYS N   6      27.290  -6.014  71.289  1.00 24.42           O  
ATOM     35  CB  LYS N   6      26.147  -7.573  74.002  1.00 31.81           C  
ATOM     36  CG  LYS N   6      27.072  -6.500  74.505  1.00 32.92           C  
ATOM     37  CD  LYS N   6      26.674  -6.031  75.883  1.00 47.92           C  
ATOM     38  CE  LYS N   6      26.946  -7.099  76.925  1.00 51.74           C  
ATOM     39  NZ  LYS N   6      27.077  -6.490  78.286  1.00 59.03           N1+
ATOM     40  N   LEU N   7      25.130  -5.749  71.854  1.00 20.44           N  
ATOM     41  CA  LEU N   7      25.045  -4.411  71.287  1.00 17.07           C  
ATOM     42  C   LEU N   7      24.581  -3.415  72.322  1.00 20.00           C  
ATOM     43  O   LEU N   7      23.564  -3.625  72.983  1.00 21.62           O  
ATOM     44  CB  LEU N   7      24.078  -4.375  70.108  1.00 17.62           C  
ATOM     45  CG  LEU N   7      24.553  -5.074  68.831  1.00 19.90           C  
ATOM     46  CD1 LEU N   7      23.456  -5.048  67.774  1.00 20.43           C  
ATOM     47  CD2 LEU N   7      25.810  -4.407  68.313  1.00 17.86           C  
ATOM     48  N   VAL N   8      25.337  -2.334  72.455  1.00 17.20           N  
ATOM     49  CA  VAL N   8      24.924  -1.216  73.287  1.00 16.68           C  
ATOM     50  C   VAL N   8      24.608  -0.059  72.350  1.00 18.42           C  
ATOM     51  O   VAL N   8      25.409   0.274  71.474  1.00 16.85           O  
ATOM     52  CB  VAL N   8      26.015  -0.835  74.311  1.00 16.33           C  
ATOM     53  CG1 VAL N   8      25.628   0.442  75.063  1.00 19.63           C  
ATOM     54  CG2 VAL N   8      26.254  -1.996  75.282  1.00 18.98           C  
ATOM     55  N   ILE N   9      23.413   0.507  72.501  1.00 14.87           N  
ATOM     56  CA  ILE N   9      22.956   1.603  71.642  1.00 14.45           C  
ATOM     57  C   ILE N   9      22.690   2.840  72.479  1.00 15.97           C  
ATOM     58  O   ILE N   9      22.094   2.744  73.546  1.00 17.26           O  
ATOM     59  CB  ILE N   9      21.642   1.234  70.926  1.00 15.25           C  
ATOM     60  CG1 ILE N   9      21.846   0.008  70.032  1.00 19.37           C  
ATOM     61  CG2 ILE N   9      21.111   2.414  70.117  1.00 17.70           C  
ATOM     62  CD1 ILE N   9      20.559  -0.496  69.385  1.00 20.45           C  
ATOM     63  N   TRP N  10      23.147   3.995  72.000  1.00 15.44           N  
ATOM     64  CA  TRP N  10      22.797   5.274  72.627  1.00 16.84           C  
ATOM     65  C   TRP N  10      21.844   6.049  71.726  1.00 14.43           C  
ATOM     66  O   TRP N  10      22.100   6.190  70.526  1.00 16.19           O  
ATOM     67  CB  TRP N  10      24.040   6.135  72.884  1.00 17.01           C  
ATOM     68  CG  TRP N  10      24.898   5.680  74.023  1.00 17.59           C  
ATOM     69  CD1 TRP N  10      24.710   4.582  74.812  1.00 20.24           C  
ATOM     70  CD2 TRP N  10      26.082   6.324  74.504  1.00 17.68           C  
ATOM     71  NE1 TRP N  10      25.708   4.505  75.758  1.00 21.35           N  
ATOM     72  CE2 TRP N  10      26.567   5.558  75.583  1.00 21.19           C  
ATOM     73  CE3 TRP N  10      26.788   7.466  74.114  1.00 19.10           C  
ATOM     74  CZ2 TRP N  10      27.721   5.907  76.290  1.00 24.46           C  
ATOM     75  CZ3 TRP N  10      27.931   7.813  74.819  1.00 22.89           C  
ATOM     76  CH2 TRP N  10      28.386   7.035  75.891  1.00 26.24           C  
ATOM     77  N   ILE N  11      20.763   6.564  72.308  1.00 12.86           N  
ATOM     78  CA  ILE N  11      19.815   7.388  71.565  1.00 13.36           C  
ATOM     79  C   ILE N  11      19.276   8.458  72.518  1.00 16.35           C  
ATOM     80  O   ILE N  11      19.237   8.247  73.735  1.00 17.23           O  
ATOM     81  CB  ILE N  11      18.673   6.529  70.964  1.00 15.44           C  
ATOM     82  CG1 ILE N  11      17.758   7.379  70.075  1.00 13.04           C  
ATOM     83  CG2 ILE N  11      17.884   5.836  72.084  1.00 17.18           C  
ATOM     84  CD1 ILE N  11      16.820   6.547  69.196  1.00 18.14           C  
ATOM     85  N   ASN N  12      18.885   9.612  71.982  1.00 13.24           N  
ATOM     86  CA  ASN N  12      18.463  10.701  72.850  1.00 13.29           C  
ATOM     87  C   ASN N  12      17.153  10.410  73.563  1.00 15.08           C  
ATOM     88  O   ASN N  12      16.289   9.709  73.036  1.00 15.62           O  
ATOM     89  CB  ASN N  12      18.340  12.004  72.062  1.00 13.90           C  
ATOM     90  CG  ASN N  12      18.456  13.217  72.955  1.00 18.78           C  
ATOM     91  OD1 ASN N  12      19.308  13.269  73.853  1.00 19.38           O  
ATOM     92  ND2 ASN N  12      17.598  14.200  72.723  1.00 22.86           N  
ATOM     93  N   GLY N  13      16.999  10.986  74.753  1.00 16.98           N  
ATOM     94  CA  GLY N  13      15.866  10.679  75.600  1.00 17.07           C  
ATOM     95  C   GLY N  13      14.528  11.182  75.099  1.00 20.17           C  
ATOM     96  O   GLY N  13      13.494  10.795  75.644  1.00 22.68           O  
ATOM     97  N   ASP N  14      14.537  12.041  74.078  1.00 17.61           N  
ATOM     98  CA  ASP N  14      13.278  12.479  73.466  1.00 19.00           C  
ATOM     99  C   ASP N  14      12.759  11.540  72.359  1.00 20.60           C  
ATOM    100  O   ASP N  14      11.652  11.726  71.847  1.00 19.63           O  
ATOM    101  CB  ASP N  14      13.318  13.953  73.003  1.00 16.48           C  
ATOM    102  CG  ASP N  14      14.417  14.246  71.992  1.00 21.19           C  
ATOM    103  OD1 ASP N  14      15.105  13.310  71.541  1.00 19.39           O  
ATOM    104  OD2 ASP N  14      14.596  15.445  71.658  1.00 20.17           O  
ATOM    105  N   LYS N  15      13.538  10.505  72.034  1.00 15.84           N  
ATOM    106  CA  LYS N  15      13.181   9.573  70.954  1.00 15.00           C  
ATOM    107  C   LYS N  15      12.543   8.288  71.498  1.00 15.03           C  
ATOM    108  O   LYS N  15      12.474   8.077  72.715  1.00 17.79           O  
ATOM    109  CB  LYS N  15      14.414   9.229  70.105  1.00 16.03           C  
ATOM    110  CG  LYS N  15      15.100  10.436  69.462  1.00 18.99           C  
ATOM    111  CD  LYS N  15      14.104  11.295  68.686  1.00 20.69           C  
ATOM    112  CE  LYS N  15      14.789  12.351  67.822  1.00 25.36           C  
ATOM    113  NZ  LYS N  15      15.646  13.255  68.620  1.00 22.79           N1+
ATOM    114  N   GLY N  16      12.094   7.421  70.591  1.00 14.94           N  
ATOM    115  CA  GLY N  16      11.389   6.212  70.990  1.00 15.94           C  
ATOM    116  C   GLY N  16      12.299   5.081  71.429  1.00 15.07           C  
ATOM    117  O   GLY N  16      12.369   4.045  70.762  1.00 16.18           O  
ATOM    118  N   TYR N  17      12.996   5.265  72.545  1.00 16.83           N  
ATOM    119  CA  TYR N  17      13.968   4.271  72.990  1.00 16.61           C  
ATOM    120  C   TYR N  17      13.338   2.973  73.498  1.00 17.46           C  
ATOM    121  O   TYR N  17      13.953   1.914  73.411  1.00 17.49           O  
ATOM    122  CB  TYR N  17      14.946   4.854  74.018  1.00 16.18           C  
ATOM    123  CG  TYR N  17      14.304   5.483  75.236  1.00 19.34           C  
ATOM    124  CD1 TYR N  17      13.814   4.700  76.278  1.00 23.42           C  
ATOM    125  CD2 TYR N  17      14.217   6.861  75.356  1.00 18.17           C  
ATOM    126  CE1 TYR N  17      13.238   5.283  77.404  1.00 24.30           C  
ATOM    127  CE2 TYR N  17      13.646   7.455  76.476  1.00 22.11           C  
ATOM    128  CZ  TYR N  17      13.157   6.658  77.495  1.00 23.17           C  
ATOM    129  OH  TYR N  17      12.591   7.248  78.608  1.00 29.42           O  
ATOM    130  N   ASN N  18      12.126   3.042  74.041  1.00 17.65           N  
ATOM    131  CA  ASN N  18      11.429   1.813  74.410  1.00 17.97           C  
ATOM    132  C   ASN N  18      11.020   1.009  73.176  1.00 19.27           C  
ATOM    133  O   ASN N  18      11.145  -0.219  73.147  1.00 19.41           O  
ATOM    134  CB  ASN N  18      10.227   2.119  75.309  1.00 21.59           C  
ATOM    135  CG  ASN N  18      10.640   2.479  76.721  1.00 23.42           C  
ATOM    136  OD1 ASN N  18      11.563   1.884  77.280  1.00 27.32           O  
ATOM    137  ND2 ASN N  18       9.956   3.456  77.306  1.00 30.17           N  
ATOM    138  N   GLY N  19      10.544   1.700  72.146  1.00 18.81           N  
ATOM    139  CA  GLY N  19      10.248   1.048  70.882  1.00 17.90           C  
ATOM    140  C   GLY N  19      11.486   0.415  70.269  1.00 19.80           C  
ATOM    141  O   GLY N  19      11.450  -0.696  69.749  1.00 18.01           O  
ATOM    142  N   LEU N  20      12.600   1.129  70.325  1.00 16.71           N  
ATOM    143  CA  LEU N  20      13.849   0.603  69.790  1.00 15.77           C  
ATOM    144  C   LEU N  20      14.270  -0.638  70.571  1.00 17.01           C  
ATOM    145  O   LEU N  20      14.794  -1.597  69.997  1.00 15.59           O  
ATOM    146  CB  LEU N  20      14.933   1.668  69.872  1.00 15.58           C  
ATOM    147  CG  LEU N  20      16.266   1.303  69.231  1.00 16.31           C  
ATOM    148  CD1 LEU N  20      16.059   0.901  67.775  1.00 16.25           C  
ATOM    149  CD2 LEU N  20      17.218   2.488  69.347  1.00 18.26           C  
ATOM    150  N   ALA N  21      14.048  -0.623  71.881  1.00 17.44           N  
ATOM    151  CA  ALA N  21      14.376  -1.788  72.701  1.00 19.21           C  
ATOM    152  C   ALA N  21      13.547  -3.004  72.286  1.00 19.58           C  
ATOM    153  O   ALA N  21      14.020  -4.142  72.356  1.00 19.23           O  
ATOM    154  CB  ALA N  21      14.177  -1.476  74.164  1.00 19.24           C  
ATOM    155  N   GLU N  22      12.317  -2.770  71.837  1.00 17.35           N  
ATOM    156  CA  GLU N  22      11.474  -3.856  71.339  1.00 20.66           C  
ATOM    157  C   GLU N  22      12.057  -4.489  70.077  1.00 17.76           C  
ATOM    158  O   GLU N  22      12.027  -5.717  69.909  1.00 18.86           O  
ATOM    159  CB  GLU N  22      10.047  -3.365  71.090  1.00 22.60           C  
ATOM    160  CG  GLU N  22       9.290  -3.062  72.373  1.00 26.64           C  
ATOM    161  CD  GLU N  22       7.972  -2.351  72.130  1.00 43.73           C  
ATOM    162  OE1 GLU N  22       7.646  -2.072  70.955  1.00 46.58           O  
ATOM    163  OE2 GLU N  22       7.264  -2.063  73.121  1.00 48.12           O  
ATOM    164  N   VAL N  23      12.600  -3.659  69.197  1.00 16.59           N  
ATOM    165  CA  VAL N  23      13.299  -4.165  68.023  1.00 17.74           C  
ATOM    166  C   VAL N  23      14.496  -5.008  68.470  1.00 19.01           C  
ATOM    167  O   VAL N  23      14.764  -6.082  67.914  1.00 18.65           O  
ATOM    168  CB  VAL N  23      13.762  -3.019  67.118  1.00 14.98           C  
ATOM    169  CG1 VAL N  23      14.456  -3.580  65.881  1.00 18.27           C  
ATOM    170  CG2 VAL N  23      12.561  -2.154  66.719  1.00 18.49           C  
ATOM    171  N   GLY N  24      15.202  -4.528  69.486  1.00 17.83           N  
ATOM    172  CA  GLY N  24      16.314  -5.259  70.063  1.00 18.18           C  
ATOM    173  C   GLY N  24      15.917  -6.615  70.618  1.00 23.32           C  
ATOM    174  O   GLY N  24      16.691  -7.569  70.522  1.00 20.38           O  
ATOM    175  N   LYS N  25      14.724  -6.716  71.200  1.00 18.56           N  
ATOM    176  CA  LYS N  25      14.260  -8.010  71.725  1.00 19.70           C  
ATOM    177  C   LYS N  25      14.016  -9.018  70.599  1.00 24.36           C  
ATOM    178  O   LYS N  25      14.273 -10.217  70.757  1.00 21.21           O  
ATOM    179  CB  LYS N  25      13.001  -7.851  72.588  1.00 21.96           C  
ATOM    180  CG  LYS N  25      13.196  -7.034  73.851  1.00 26.94           C  
ATOM    181  CD  LYS N  25      14.318  -7.561  74.724  0.73 36.76           C  
ATOM    182  CE  LYS N  25      13.927  -8.845  75.432  1.00 51.12           C  
ATOM    183  NZ  LYS N  25      14.968  -9.250  76.421  1.00 54.37           N1+
ATOM    184  N   LYS N  26      13.534  -8.540  69.458  1.00 20.80           N  
ATOM    185  CA  LYS N  26      13.322  -9.416  68.311  1.00 21.09           C  
ATOM    186  C   LYS N  26      14.658  -9.930  67.772  1.00 21.34           C  
ATOM    187  O   LYS N  26      14.788 -11.100  67.389  1.00 20.31           O  
ATOM    188  CB  LYS N  26      12.543  -8.698  67.209  1.00 23.54           C  
ATOM    189  CG  LYS N  26      12.181  -9.621  66.063  1.00 36.17           C  
ATOM    190  CD  LYS N  26      11.156  -9.010  65.129  1.00 45.87           C  
ATOM    191  CE  LYS N  26      10.656 -10.057  64.142  1.00 47.32           C  
ATOM    192  NZ  LYS N  26       9.809  -9.483  63.057  1.00 50.68           N1+
ATOM    193  N   PHE N  27      15.651  -9.047  67.753  1.00 19.76           N  
ATOM    194  CA  PHE N  27      17.007  -9.403  67.341  1.00 16.94           C  
ATOM    195  C   PHE N  27      17.557 -10.473  68.274  1.00 20.05           C  
ATOM    196  O   PHE N  27      18.172 -11.445  67.835  1.00 18.29           O  
ATOM    197  CB  PHE N  27      17.896  -8.153  67.390  1.00 16.66           C  
ATOM    198  CG  PHE N  27      19.268  -8.347  66.812  1.00 15.21           C  
ATOM    199  CD1 PHE N  27      19.450  -8.444  65.443  1.00 17.05           C  
ATOM    200  CD2 PHE N  27      20.381  -8.399  67.635  1.00 16.18           C  
ATOM    201  CE1 PHE N  27      20.709  -8.607  64.907  1.00 17.06           C  
ATOM    202  CE2 PHE N  27      21.648  -8.568  67.108  1.00 18.08           C  
ATOM    203  CZ  PHE N  27      21.815  -8.670  65.740  1.00 17.92           C  
ATOM    204  N   GLU N  28      17.320 -10.289  69.569  1.00 17.54           N  
ATOM    205  CA  GLU N  28      17.800 -11.218  70.585  1.00 17.69           C  
ATOM    206  C   GLU N  28      17.148 -12.585  70.410  1.00 17.74           C  
ATOM    207  O   GLU N  28      17.803 -13.619  70.569  1.00 18.01           O  
ATOM    208  CB  GLU N  28      17.523 -10.658  71.986  1.00 19.54           C  
ATOM    209  CG  GLU N  28      18.090 -11.516  73.102  1.00 22.35           C  
ATOM    210  CD  GLU N  28      17.702 -11.042  74.493  1.00 30.25           C  
ATOM    211  OE1 GLU N  28      17.112  -9.941  74.629  1.00 30.15           O  
ATOM    212  OE2 GLU N  28      17.999 -11.784  75.454  1.00 31.60           O  
ATOM    213  N   LYS N  29      15.865 -12.595  70.071  1.00 20.55           N  
ATOM    214  CA  LYS N  29      15.155 -13.855  69.847  1.00 21.25           C  
ATOM    215  C   LYS N  29      15.775 -14.657  68.702  1.00 17.62           C  
ATOM    216  O   LYS N  29      15.910 -15.885  68.787  1.00 19.40           O  
ATOM    217  CB  LYS N  29      13.675 -13.585  69.552  1.00 23.96           C  
ATOM    218  CG  LYS N  29      12.856 -14.840  69.299  1.00 34.89           C  
ATOM    219  CD  LYS N  29      11.417 -14.509  68.936  1.00 48.02           C  
ATOM    220  CE  LYS N  29      10.604 -15.776  68.691  1.00 53.70           C  
ATOM    221  NZ  LYS N  29       9.140 -15.495  68.560  1.00 52.35           N1+
ATOM    222  N   ASP N  30      16.149 -13.967  67.633  1.00 19.70           N  
ATOM    223  CA  ASP N  30      16.667 -14.621  66.435  1.00 19.08           C  
ATOM    224  C   ASP N  30      18.136 -15.015  66.563  1.00 16.81           C  
ATOM    225  O   ASP N  30      18.572 -16.012  65.984  1.00 16.99           O  
ATOM    226  CB  ASP N  30      16.512 -13.703  65.216  1.00 19.07           C  
ATOM    227  CG  ASP N  30      15.092 -13.660  64.686  1.00 26.65           C  
ATOM    228  OD1 ASP N  30      14.249 -14.444  65.164  1.00 27.32           O  
ATOM    229  OD2 ASP N  30      14.826 -12.845  63.776  1.00 23.38           O  
ATOM    230  N   THR N  31      18.896 -14.227  67.315  1.00 18.91           N  
ATOM    231  CA  THR N  31      20.345 -14.338  67.296  1.00 18.41           C  
ATOM    232  C   THR N  31      20.973 -14.668  68.638  1.00 17.33           C  
ATOM    233  O   THR N  31      22.144 -15.042  68.675  1.00 16.92           O  
ATOM    234  CB  THR N  31      21.014 -13.026  66.830  1.00 17.27           C  
ATOM    235  OG1 THR N  31      20.866 -12.024  67.846  1.00 18.08           O  
ATOM    236  CG2 THR N  31      20.420 -12.520  65.521  1.00 18.93           C  
ATOM    237  N   GLY N  32      20.215 -14.531  69.726  1.00 15.54           N  
ATOM    238  CA  GLY N  32      20.751 -14.719  71.063  1.00 16.04           C  
ATOM    239  C   GLY N  32      21.544 -13.528  71.588  1.00 15.98           C  
ATOM    240  O   GLY N  32      22.056 -13.566  72.714  1.00 20.58           O  
ATOM    241  N   ILE N  33      21.649 -12.478  70.777  1.00 17.86           N  
ATOM    242  CA  ILE N  33      22.471 -11.321  71.121  1.00 17.65           C  
ATOM    243  C   ILE N  33      21.641 -10.245  71.824  1.00 16.59           C  
ATOM    244  O   ILE N  33      20.622  -9.802  71.298  1.00 19.03           O  
ATOM    245  CB  ILE N  33      23.158 -10.726  69.877  1.00 19.24           C  
ATOM    246  CG1 ILE N  33      24.033 -11.784  69.188  1.00 21.10           C  
ATOM    247  CG2 ILE N  33      23.952  -9.452  70.246  1.00 19.26           C  
ATOM    248  CD1 ILE N  33      25.129 -12.361  70.068  1.00 22.52           C  
ATOM    249  N   LYS N  34      22.088  -9.861  73.019  1.00 20.46           N  
ATOM    250  CA  LYS N  34      21.427  -8.850  73.840  1.00 20.55           C  
ATOM    251  C   LYS N  34      21.656  -7.462  73.280  1.00 19.79           C  
ATOM    252  O   LYS N  34      22.766  -7.116  72.901  1.00 22.59           O  
ATOM    253  CB  LYS N  34      21.968  -8.901  75.268  1.00 23.63           C  
ATOM    254  CG  LYS N  34      21.412 -10.040  76.091  1.00 36.48           C  
ATOM    255  CD  LYS N  34      19.923  -9.844  76.264  1.00 53.44           C  
ATOM    256  CE  LYS N  34      19.545  -9.592  77.712  1.00 60.30           C  
ATOM    257  NZ  LYS N  34      19.077 -10.840  78.375  1.00 60.11           N1+
ATOM    258  N   VAL N  35      20.587  -6.678  73.227  1.00 21.46           N  
ATOM    259  CA  VAL N  35      20.662  -5.299  72.766  1.00 18.05           C  
ATOM    260  C   VAL N  35      20.207  -4.382  73.891  1.00 23.21           C  
ATOM    261  O   VAL N  35      19.053  -4.433  74.317  1.00 29.24           O  
ATOM    262  CB  VAL N  35      19.774  -5.078  71.538  1.00 15.50           C  
ATOM    263  CG1 VAL N  35      19.812  -3.613  71.111  1.00 19.85           C  
ATOM    264  CG2 VAL N  35      20.232  -5.977  70.395  1.00 18.59           C  
ATOM    265  N   THR N  36      21.127  -3.563  74.384  1.00 18.00           N  
ATOM    266  CA  THR N  36      20.832  -2.652  75.475  1.00 16.87           C  
ATOM    267  C   THR N  36      20.761  -1.238  74.936  1.00 17.54           C  
ATOM    268  O   THR N  36      21.722  -0.741  74.343  1.00 19.69           O  
ATOM    269  CB  THR N  36      21.915  -2.710  76.558  1.00 20.23           C  
ATOM    270  OG1 THR N  36      22.030  -4.056  77.042  1.00 23.36           O  
ATOM    271  CG2 THR N  36      21.567  -1.772  77.712  1.00 26.52           C  
ATOM    272  N   VAL N  37      19.611  -0.610  75.145  1.00 17.88           N  
ATOM    273  CA  VAL N  37      19.383   0.745  74.694  1.00 16.36           C  
ATOM    274  C   VAL N  37      19.487   1.696  75.877  1.00 20.97           C  
ATOM    275  O   VAL N  37      18.810   1.522  76.895  1.00 22.76           O  
ATOM    276  CB  VAL N  37      18.003   0.883  74.028  1.00 15.84           C  
ATOM    277  CG1 VAL N  37      17.798   2.306  73.513  1.00 18.04           C  
ATOM    278  CG2 VAL N  37      17.865  -0.130  72.890  1.00 18.37           C  
ATOM    279  N   GLU N  38      20.350   2.695  75.736  1.00 17.24           N  
ATOM    280  CA  GLU N  38      20.543   3.689  76.780  1.00 17.81           C  
ATOM    281  C   GLU N  38      20.295   5.084  76.224  1.00 15.18           C  
ATOM    282  O   GLU N  38      20.427   5.317  75.015  1.00 16.92           O  
ATOM    283  CB  GLU N  38      21.951   3.574  77.368  1.00 20.55           C  
ATOM    284  CG  GLU N  38      22.218   2.199  77.954  1.00 21.90           C  
ATOM    285  CD  GLU N  38      23.640   2.013  78.455  1.00 35.73           C  
ATOM    286  OE1 GLU N  38      24.539   2.762  78.021  1.00 31.69           O  
ATOM    287  OE2 GLU N  38      23.859   1.094  79.274  1.00 37.64           O  
ATOM    288  N   HIS N  39      19.927   6.006  77.108  1.00 18.38           N  
ATOM    289  CA  HIS N  39      19.694   7.394  76.713  1.00 17.78           C  
ATOM    290  C   HIS N  39      20.406   8.359  77.663  1.00 18.76           C  
ATOM    291  O   HIS N  39      19.766   9.119  78.400  1.00 21.11           O  
ATOM    292  CB  HIS N  39      18.191   7.700  76.595  1.00 18.43           C  
ATOM    293  CG  HIS N  39      17.394   7.368  77.820  1.00 18.90           C  
ATOM    294  ND1 HIS N  39      16.905   6.104  78.074  1.00 24.33           N  
ATOM    295  CD2 HIS N  39      16.958   8.150  78.835  1.00 23.81           C  
ATOM    296  CE1 HIS N  39      16.231   6.116  79.210  1.00 23.40           C  
ATOM    297  NE2 HIS N  39      16.244   7.346  79.690  1.00 29.97           N  
ATOM    298  N   PRO N  40      21.746   8.330  77.648  1.00 20.09           N  
ATOM    299  CA  PRO N  40      22.550   9.161  78.551  1.00 20.36           C  
ATOM    300  C   PRO N  40      22.310  10.642  78.289  1.00 23.88           C  
ATOM    301  O   PRO N  40      21.984  11.028  77.168  1.00 22.71           O  
ATOM    302  CB  PRO N  40      23.997   8.805  78.177  1.00 26.39           C  
ATOM    303  CG  PRO N  40      23.916   7.587  77.301  1.00 23.64           C  
ATOM    304  CD  PRO N  40      22.573   7.612  76.662  1.00 22.80           C  
ATOM    305  N   ASP N  41      22.461  11.466  79.320  1.00 24.13           N  
ATOM    306  CA  ASP N  41      22.440  12.908  79.136  1.00 23.09           C  
ATOM    307  C   ASP N  41      23.664  13.310  78.326  1.00 21.13           C  
ATOM    308  O   ASP N  41      24.735  12.715  78.468  1.00 23.49           O  
ATOM    309  CB  ASP N  41      22.476  13.621  80.485  1.00 25.61           C  
ATOM    310  CG  ASP N  41      21.245  13.346  81.329  1.00 46.71           C  
ATOM    311  OD1 ASP N  41      20.136  13.233  80.760  1.00 45.08           O  
ATOM    312  OD2 ASP N  41      21.382  13.261  82.570  1.00 56.79           O  
ATOM    313  N   LYS N  42      23.499  14.307  77.463  1.00 24.48           N  
ATOM    314  CA  LYS N  42      24.601  14.826  76.660  1.00 23.04           C  
ATOM    315  C   LYS N  42      25.358  13.746  75.890  1.00 24.54           C  
ATOM    316  O   LYS N  42      26.580  13.812  75.774  1.00 23.12           O  
ATOM    317  CB  LYS N  42      25.577  15.597  77.556  1.00 28.40           C  
ATOM    318  CG  LYS N  42      24.928  16.705  78.363  1.00 34.08           C  
ATOM    319  CD  LYS N  42      25.960  17.451  79.191  1.00 43.58           C  
ATOM    320  CE  LYS N  42      25.346  18.653  79.893  1.00 46.32           C  
ATOM    321  NZ  LYS N  42      26.368  19.439  80.639  1.00 49.19           N1+
ATOM    322  N   LEU N  43      24.646  12.751  75.365  1.00 20.80           N  
ATOM    323  CA  LEU N  43      25.316  11.608  74.731  1.00 20.14           C  
ATOM    324  C   LEU N  43      26.158  12.036  73.525  1.00 19.82           C  
ATOM    325  O   LEU N  43      27.151  11.391  73.187  1.00 21.96           O  
ATOM    326  CB  LEU N  43      24.302  10.526  74.327  1.00 19.67           C  
ATOM    327  CG  LEU N  43      23.448  10.803  73.081  1.00 18.24           C  
ATOM    328  CD1 LEU N  43      24.162  10.370  71.807  1.00 20.93           C  
ATOM    329  CD2 LEU N  43      22.103  10.106  73.175  1.00 24.22           C  
ATOM    330  N   GLU N  44      25.755  13.128  72.886  1.00 18.43           N  
ATOM    331  CA  GLU N  44      26.446  13.625  71.701  1.00 19.85           C  
ATOM    332  C   GLU N  44      27.777  14.297  72.032  1.00 20.95           C  
ATOM    333  O   GLU N  44      28.663  14.385  71.177  1.00 19.13           O  
ATOM    334  CB  GLU N  44      25.540  14.565  70.901  1.00 17.82           C  
ATOM    335  CG  GLU N  44      25.543  16.020  71.351  1.00 18.13           C  
ATOM    336  CD  GLU N  44      24.692  16.291  72.591  1.00 27.38           C  
ATOM    337  OE1 GLU N  44      24.217  15.342  73.248  1.00 20.72           O  
ATOM    338  OE2 GLU N  44      24.497  17.478  72.910  1.00 27.75           O  
ATOM    339  N   GLU N  45      27.905  14.757  73.277  1.00 19.96           N  
ATOM    340  CA  GLU N  45      29.178  15.251  73.814  1.00 20.38           C  
ATOM    341  C   GLU N  45      29.990  14.136  74.471  1.00 22.15           C  
ATOM    342  O   GLU N  45      31.215  14.126  74.393  1.00 22.65           O  
ATOM    343  CB  GLU N  45      28.940  16.372  74.826  1.00 20.76           C  
ATOM    344  CG  GLU N  45      28.420  17.644  74.200  1.00 22.37           C  
ATOM    345  CD  GLU N  45      28.159  18.727  75.223  1.00 33.38           C  
ATOM    346  OE1 GLU N  45      28.156  18.415  76.433  1.00 29.47           O  
ATOM    347  OE2 GLU N  45      27.949  19.890  74.813  1.00 38.94           O  
ATOM    348  N   LYS N  46      29.300  13.198  75.115  1.00 20.55           N  
ATOM    349  CA  LYS N  46      29.964  12.046  75.723  1.00 21.67           C  
ATOM    350  C   LYS N  46      30.585  11.105  74.696  1.00 19.35           C  
ATOM    351  O   LYS N  46      31.667  10.560  74.920  1.00 22.24           O  
ATOM    352  CB  LYS N  46      28.990  11.282  76.624  1.00 25.20           C  
ATOM    353  CG  LYS N  46      28.708  11.989  77.938  1.00 31.83           C  
ATOM    354  CD  LYS N  46      27.548  11.360  78.687  1.00 38.33           C  
ATOM    355  CE  LYS N  46      27.247  12.133  79.968  1.00 43.98           C  
ATOM    356  NZ  LYS N  46      25.945  11.739  80.578  1.00 43.72           N1+
ATOM    357  N   PHE N  47      29.904  10.916  73.566  1.00 20.16           N  
ATOM    358  CA  PHE N  47      30.370   9.963  72.573  1.00 20.55           C  
ATOM    359  C   PHE N  47      31.803  10.238  72.103  1.00 19.73           C  
ATOM    360  O   PHE N  47      32.653   9.347  72.139  1.00 22.57           O  
ATOM    361  CB  PHE N  47      29.412   9.875  71.372  1.00 18.41           C  
ATOM    362  CG  PHE N  47      29.891   8.928  70.311  1.00 19.06           C  
ATOM    363  CD1 PHE N  47      29.800   7.554  70.501  1.00 19.43           C  
ATOM    364  CD2 PHE N  47      30.484   9.398  69.151  1.00 18.43           C  
ATOM    365  CE1 PHE N  47      30.268   6.668  69.545  1.00 19.77           C  
ATOM    366  CE2 PHE N  47      30.953   8.518  68.186  1.00 18.73           C  
ATOM    367  CZ  PHE N  47      30.845   7.149  68.385  1.00 17.40           C  
ATOM    368  N   PRO N  48      32.079  11.474  71.657  1.00 20.99           N  
ATOM    369  CA  PRO N  48      33.437  11.766  71.187  1.00 23.42           C  
ATOM    370  C   PRO N  48      34.485  11.619  72.295  1.00 28.03           C  
ATOM    371  O   PRO N  48      35.652  11.390  71.990  1.00 34.18           O  
ATOM    372  CB  PRO N  48      33.348  13.223  70.702  1.00 26.44           C  
ATOM    373  CG  PRO N  48      32.055  13.752  71.216  1.00 23.34           C  
ATOM    374  CD  PRO N  48      31.147  12.581  71.396  1.00 22.59           C  
ATOM    375  N   GLN N  49      34.071  11.735  73.552  1.00 28.97           N  
ATOM    376  CA  GLN N  49      34.995  11.569  74.673  1.00 27.92           C  
ATOM    377  C   GLN N  49      35.341  10.107  74.924  1.00 35.78           C  
ATOM    378  O   GLN N  49      36.512   9.754  75.069  1.00 41.51           O  
ATOM    379  CB  GLN N  49      34.412  12.181  75.942  1.00 27.72           C  
ATOM    380  CG  GLN N  49      34.203  13.676  75.864  1.00 27.16           C  
ATOM    381  CD  GLN N  49      33.491  14.218  77.082  1.00 33.84           C  
ATOM    382  OE1 GLN N  49      32.935  13.459  77.877  1.00 36.01           O  
ATOM    383  NE2 GLN N  49      33.503  15.534  77.237  1.00 34.70           N  
ATOM    384  N   VAL N  50      34.323   9.257  74.972  1.00 29.56           N  
ATOM    385  CA  VAL N  50      34.530   7.856  75.313  1.00 25.80           C  
ATOM    386  C   VAL N  50      34.988   7.047  74.104  1.00 28.19           C  
ATOM    387  O   VAL N  50      35.804   6.133  74.229  1.00 33.44           O  
ATOM    388  CB  VAL N  50      33.263   7.231  75.942  1.00 28.08           C  
ATOM    389  CG1 VAL N  50      32.903   7.954  77.234  1.00 32.87           C  
ATOM    390  CG2 VAL N  50      32.096   7.289  74.967  1.00 28.98           C  
ATOM    391  N   ALA N  51      34.474   7.396  72.929  1.00 28.29           N  
ATOM    392  CA  ALA N  51      34.845   6.697  71.706  1.00 27.56           C  
ATOM    393  C   ALA N  51      36.293   6.980  71.323  1.00 30.83           C  
ATOM    394  O   ALA N  51      36.953   6.148  70.702  1.00 31.89           O  
ATOM    395  CB  ALA N  51      33.903   7.080  70.567  1.00 24.63           C  
ATOM    396  N   ALA N  52      36.782   8.157  71.694  1.00 32.46           N  
ATOM    397  CA  ALA N  52      38.149   8.543  71.368  1.00 38.27           C  
ATOM    398  C   ALA N  52      39.165   7.654  72.083  1.00 44.35           C  
ATOM    399  O   ALA N  52      40.317   7.552  71.661  1.00 45.71           O  
ATOM    400  CB  ALA N  52      38.385  10.004  71.706  1.00 40.90           C  
ATOM    401  N   THR N  53      38.731   7.008  73.162  1.00 40.90           N  
ATOM    402  CA  THR N  53      39.593   6.084  73.895  1.00 43.15           C  
ATOM    403  C   THR N  53      39.226   4.623  73.631  1.00 44.55           C  
ATOM    404  O   THR N  53      39.739   3.718  74.290  1.00 48.27           O  
ATOM    405  CB  THR N  53      39.569   6.362  75.417  1.00 44.07           C  
ATOM    406  OG1 THR N  53      38.280   6.037  75.952  1.00 46.13           O  
ATOM    407  CG2 THR N  53      39.880   7.823  75.693  1.00 46.44           C  
ATOM    408  N   GLY N  54      38.337   4.397  72.667  1.00 35.52           N  
ATOM    409  CA  GLY N  54      37.962   3.050  72.276  1.00 39.81           C  
ATOM    410  C   GLY N  54      36.814   2.470  73.080  1.00 35.47           C  
ATOM    411  O   GLY N  54      36.578   1.261  73.066  1.00 37.56           O  
ATOM    412  N   ASP N  55      36.095   3.332  73.787  1.00 34.25           N  
ATOM    413  CA  ASP N  55      34.952   2.899  74.580  1.00 32.49           C  
ATOM    414  C   ASP N  55      33.675   3.442  73.957  1.00 29.78           C  
ATOM    415  O   ASP N  55      33.696   3.928  72.829  1.00 29.20           O  
ATOM    416  CB  ASP N  55      35.089   3.390  76.019  1.00 34.69           C  
ATOM    417  CG  ASP N  55      36.437   3.047  76.618  0.33 44.82           C  
ATOM    418  OD1 ASP N  55      37.066   2.080  76.140  0.54 52.19           O  
ATOM    419  OD2 ASP N  55      36.869   3.744  77.560  0.66 47.73           O  
ATOM    420  N   GLY N  56      32.571   3.358  74.693  1.00 24.96           N  
ATOM    421  CA  GLY N  56      31.302   3.879  74.214  1.00 24.55           C  
ATOM    422  C   GLY N  56      30.344   2.810  73.722  1.00 22.07           C  
ATOM    423  O   GLY N  56      30.572   1.616  73.907  1.00 24.50           O  
ATOM    424  N   PRO N  57      29.253   3.239  73.079  1.00 18.39           N  
ATOM    425  CA  PRO N  57      28.241   2.328  72.540  1.00 19.85           C  
ATOM    426  C   PRO N  57      28.716   1.716  71.231  1.00 16.93           C  
ATOM    427  O   PRO N  57      29.621   2.259  70.601  1.00 19.18           O  
ATOM    428  CB  PRO N  57      27.063   3.266  72.267  1.00 17.83           C  
ATOM    429  CG  PRO N  57      27.727   4.565  71.897  1.00 18.35           C  
ATOM    430  CD  PRO N  57      28.966   4.649  72.759  1.00 19.47           C  
ATOM    431  N   ASP N  58      28.122   0.597  70.824  1.00 16.58           N  
ATOM    432  CA  ASP N  58      28.365   0.075  69.487  1.00 15.48           C  
ATOM    433  C   ASP N  58      27.704   0.949  68.438  1.00 14.36           C  
ATOM    434  O   ASP N  58      28.242   1.130  67.342  1.00 16.42           O  
ATOM    435  CB  ASP N  58      27.827  -1.347  69.347  1.00 18.58           C  
ATOM    436  CG  ASP N  58      28.497  -2.313  70.290  1.00 19.58           C  
ATOM    437  OD1 ASP N  58      29.593  -2.806  69.943  1.00 21.24           O  
ATOM    438  OD2 ASP N  58      27.932  -2.561  71.372  1.00 21.14           O  
ATOM    439  N   ILE N  59      26.533   1.482  68.782  1.00 13.65           N  
ATOM    440  CA  ILE N  59      25.749   2.274  67.835  1.00 13.45           C  
ATOM    441  C   ILE N  59      25.313   3.562  68.506  1.00 15.68           C  
ATOM    442  O   ILE N  59      24.833   3.544  69.632  1.00 14.54           O  
ATOM    443  CB  ILE N  59      24.482   1.525  67.339  1.00 12.17           C  
ATOM    444  CG1 ILE N  59      24.851   0.189  66.679  1.00 15.00           C  
ATOM    445  CG2 ILE N  59      23.689   2.403  66.388  1.00 16.16           C  
ATOM    446  CD1 ILE N  59      23.647  -0.718  66.456  1.00 16.19           C  
ATOM    447  N   ILE N  60      25.484   4.681  67.803  1.00 13.94           N  
ATOM    448  CA  ILE N  60      25.043   5.976  68.304  1.00 13.32           C  
ATOM    449  C   ILE N  60      24.015   6.591  67.359  1.00 11.46           C  
ATOM    450  O   ILE N  60      24.239   6.649  66.138  1.00 12.29           O  
ATOM    451  CB  ILE N  60      26.219   6.957  68.498  1.00 15.56           C  
ATOM    452  CG1 ILE N  60      25.672   8.341  68.871  1.00 19.40           C  
ATOM    453  CG2 ILE N  60      27.095   7.030  67.246  1.00 17.11           C  
ATOM    454  CD1 ILE N  60      26.731   9.365  69.157  1.00 29.08           C  
ATOM    455  N   PHE N  61      22.886   7.026  67.926  1.00 12.04           N  
ATOM    456  CA  PHE N  61      21.853   7.744  67.171  1.00 12.61           C  
ATOM    457  C   PHE N  61      21.912   9.231  67.486  1.00 12.51           C  
ATOM    458  O   PHE N  61      21.933   9.625  68.656  1.00 14.80           O  
ATOM    459  CB  PHE N  61      20.452   7.253  67.559  1.00 13.23           C  
ATOM    460  CG  PHE N  61      20.078   5.917  66.983  1.00 12.97           C  
ATOM    461  CD1 PHE N  61      20.611   4.749  67.503  1.00 13.78           C  
ATOM    462  CD2 PHE N  61      19.156   5.828  65.958  1.00 12.78           C  
ATOM    463  CE1 PHE N  61      20.251   3.507  66.969  1.00 14.80           C  
ATOM    464  CE2 PHE N  61      18.788   4.592  65.422  1.00 14.29           C  
ATOM    465  CZ  PHE N  61      19.337   3.432  65.938  1.00 14.91           C  
ATOM    466  N   TRP N  62      21.921  10.048  66.438  1.00 11.25           N  
ATOM    467  CA  TRP N  62      21.753  11.501  66.573  1.00 11.25           C  
ATOM    468  C   TRP N  62      21.362  12.052  65.205  1.00 10.85           C  
ATOM    469  O   TRP N  62      21.451  11.355  64.204  1.00 11.99           O  
ATOM    470  CB  TRP N  62      23.065  12.151  67.042  1.00 12.83           C  
ATOM    471  CG  TRP N  62      22.889  13.535  67.585  1.00 12.00           C  
ATOM    472  CD1 TRP N  62      23.124  14.716  66.930  1.00 12.59           C  
ATOM    473  CD2 TRP N  62      22.438  13.881  68.897  1.00 15.38           C  
ATOM    474  NE1 TRP N  62      22.841  15.778  67.764  1.00 13.53           N  
ATOM    475  CE2 TRP N  62      22.419  15.290  68.976  1.00 14.16           C  
ATOM    476  CE3 TRP N  62      22.050  13.134  70.016  1.00 14.43           C  
ATOM    477  CZ2 TRP N  62      22.023  15.970  70.134  1.00 16.57           C  
ATOM    478  CZ3 TRP N  62      21.651  13.809  71.165  1.00 17.05           C  
ATOM    479  CH2 TRP N  62      21.648  15.215  71.215  1.00 15.59           C  
ATOM    480  N   ALA N  63      20.936  13.311  65.140  1.00 11.30           N  
ATOM    481  CA  ALA N  63      20.797  13.940  63.834  1.00 10.50           C  
ATOM    482  C   ALA N  63      22.156  13.980  63.132  1.00 10.15           C  
ATOM    483  O   ALA N  63      23.210  13.987  63.781  1.00 12.25           O  
ATOM    484  CB  ALA N  63      20.204  15.347  63.974  1.00 12.36           C  
ATOM    485  N   HIS N  64      22.118  14.011  61.807  1.00 10.72           N  
ATOM    486  CA  HIS N  64      23.314  13.833  60.993  1.00 11.97           C  
ATOM    487  C   HIS N  64      24.335  14.957  61.163  1.00 11.55           C  
ATOM    488  O   HIS N  64      25.501  14.800  60.796  1.00 13.73           O  
ATOM    489  CB  HIS N  64      22.920  13.716  59.523  1.00 10.03           C  
ATOM    490  CG  HIS N  64      22.424  15.000  58.946  1.00 10.07           C  
ATOM    491  ND1 HIS N  64      21.146  15.472  59.164  1.00 11.35           N  
ATOM    492  CD2 HIS N  64      23.039  15.918  58.163  1.00 11.14           C  
ATOM    493  CE1 HIS N  64      21.004  16.637  58.555  1.00 11.88           C  
ATOM    494  NE2 HIS N  64      22.134  16.921  57.928  1.00 11.22           N  
ATOM    495  N   ASP N  65      23.920  16.092  61.717  1.00 10.53           N  
ATOM    496  CA  ASP N  65      24.844  17.220  61.789  1.00 12.15           C  
ATOM    497  C   ASP N  65      26.085  16.950  62.624  1.00 13.90           C  
ATOM    498  O   ASP N  65      27.133  17.541  62.352  1.00 20.22           O  
ATOM    499  CB  ASP N  65      24.164  18.504  62.283  1.00 11.75           C  
ATOM    500  CG  ASP N  65      23.601  18.381  63.684  1.00 13.50           C  
ATOM    501  OD1 ASP N  65      22.763  17.483  63.936  1.00 13.86           O  
ATOM    502  OD2 ASP N  65      23.980  19.207  64.553  1.00 13.46           O  
ATOM    503  N   ARG N  66      25.974  16.068  63.619  1.00 11.32           N  
ATOM    504  CA  ARG N  66      27.099  15.755  64.503  1.00 13.67           C  
ATOM    505  C   ARG N  66      28.104  14.801  63.864  1.00 13.61           C  
ATOM    506  O   ARG N  66      29.242  14.695  64.324  1.00 14.42           O  
ATOM    507  CB  ARG N  66      26.584  15.122  65.802  1.00 12.61           C  
ATOM    508  CG  ARG N  66      26.382  16.105  66.945  1.00 15.40           C  
ATOM    509  CD  ARG N  66      27.759  16.444  67.512  1.00 18.62           C  
ATOM    510  NE  ARG N  66      27.713  17.284  68.697  1.00 20.28           N  
ATOM    511  CZ  ARG N  66      28.790  17.579  69.415  1.00 23.84           C  
ATOM    512  NH1 ARG N  66      29.967  17.093  69.047  1.00 19.48           N  
ATOM    513  NH2 ARG N  66      28.692  18.355  70.485  1.00 23.93           N  
ATOM    514  N   PHE N  67      27.691  14.102  62.808  1.00 12.84           N  
ATOM    515  CA  PHE N  67      28.455  12.945  62.345  1.00 14.31           C  
ATOM    516  C   PHE N  67      29.714  13.271  61.547  1.00 16.32           C  
ATOM    517  O   PHE N  67      30.664  12.494  61.569  1.00 16.36           O  
ATOM    518  CB  PHE N  67      27.547  11.951  61.605  1.00 13.07           C  
ATOM    519  CG  PHE N  67      26.705  11.109  62.529  1.00 14.09           C  
ATOM    520  CD1 PHE N  67      25.535  11.605  63.074  1.00 21.32           C  
ATOM    521  CD2 PHE N  67      27.094   9.820  62.858  1.00 21.47           C  
ATOM    522  CE1 PHE N  67      24.762  10.829  63.932  1.00 25.16           C  
ATOM    523  CE2 PHE N  67      26.331   9.040  63.713  1.00 22.79           C  
ATOM    524  CZ  PHE N  67      25.157   9.545  64.251  1.00 17.00           C  
ATOM    525  N   GLY N  68      29.742  14.398  60.847  1.00 15.19           N  
ATOM    526  CA  GLY N  68      30.960  14.803  60.163  1.00 17.56           C  
ATOM    527  C   GLY N  68      32.109  14.974  61.144  1.00 17.93           C  
ATOM    528  O   GLY N  68      33.236  14.526  60.898  1.00 17.02           O  
ATOM    529  N   GLY N  69      31.837  15.606  62.280  1.00 14.91           N  
ATOM    530  CA  GLY N  69      32.863  15.779  63.290  1.00 15.06           C  
ATOM    531  C   GLY N  69      33.344  14.449  63.839  1.00 17.54           C  
ATOM    532  O   GLY N  69      34.545  14.249  64.036  1.00 18.35           O  
ATOM    533  N   TYR N  70      32.423  13.523  64.090  1.00 16.19           N  
ATOM    534  CA  TYR N  70      32.831  12.208  64.583  1.00 17.25           C  
ATOM    535  C   TYR N  70      33.697  11.506  63.542  1.00 20.56           C  
ATOM    536  O   TYR N  70      34.706  10.885  63.875  1.00 19.60           O  
ATOM    537  CB  TYR N  70      31.622  11.326  64.895  1.00 15.23           C  
ATOM    538  CG  TYR N  70      30.674  11.848  65.954  1.00 14.63           C  
ATOM    539  CD1 TYR N  70      31.091  12.754  66.925  1.00 15.66           C  
ATOM    540  CD2 TYR N  70      29.354  11.412  65.984  1.00 13.56           C  
ATOM    541  CE1 TYR N  70      30.207  13.221  67.901  1.00 15.98           C  
ATOM    542  CE2 TYR N  70      28.471  11.868  66.948  1.00 15.02           C  
ATOM    543  CZ  TYR N  70      28.899  12.764  67.901  1.00 14.12           C  
ATOM    544  OH  TYR N  70      27.996  13.197  68.840  1.00 19.35           O  
ATOM    545  N   ALA N  71      33.288  11.599  62.281  1.00 15.57           N  
ATOM    546  CA  ALA N  71      34.000  10.938  61.185  1.00 15.55           C  
ATOM    547  C   ALA N  71      35.394  11.531  60.997  1.00 21.05           C  
ATOM    548  O   ALA N  71      36.364  10.802  60.782  1.00 22.90           O  
ATOM    549  CB  ALA N  71      33.204  11.032  59.904  1.00 16.71           C  
ATOM    550  N   GLN N  72      35.496  12.851  61.082  1.00 19.04           N  
ATOM    551  CA  GLN N  72      36.784  13.518  60.923  1.00 21.35           C  
ATOM    552  C   GLN N  72      37.771  13.063  61.999  1.00 23.77           C  
ATOM    553  O   GLN N  72      38.979  12.983  61.750  1.00 25.72           O  
ATOM    554  CB  GLN N  72      36.590  15.037  60.966  1.00 21.58           C  
ATOM    555  CG  GLN N  72      37.865  15.839  60.719  1.00 24.41           C  
ATOM    556  CD  GLN N  72      38.420  15.669  59.314  1.00 40.99           C  
ATOM    557  OE1 GLN N  72      37.672  15.564  58.338  1.00 36.68           O  
ATOM    558  NE2 GLN N  72      39.746  15.648  59.205  1.00 46.14           N  
ATOM    559  N   SER N  73      37.247  12.750  63.183  1.00 21.24           N  
ATOM    560  CA  SER N  73      38.052  12.288  64.312  1.00 23.15           C  
ATOM    561  C   SER N  73      38.296  10.782  64.272  1.00 23.98           C  
ATOM    562  O   SER N  73      38.935  10.227  65.170  1.00 27.10           O  
ATOM    563  CB  SER N  73      37.363  12.651  65.627  1.00 23.67           C  
ATOM    564  OG  SER N  73      37.173  14.054  65.754  1.00 28.22           O  
ATOM    565  N   GLY N  74      37.775  10.120  63.245  1.00 21.74           N  
ATOM    566  CA  GLY N  74      37.959   8.685  63.084  1.00 22.60           C  
ATOM    567  C   GLY N  74      37.170   7.811  64.045  1.00 26.00           C  
ATOM    568  O   GLY N  74      37.579   6.688  64.347  1.00 25.81           O  
ATOM    569  N   LEU N  75      36.028   8.310  64.513  1.00 19.90           N  
ATOM    570  CA  LEU N  75      35.256   7.608  65.532  1.00 18.68           C  
ATOM    571  C   LEU N  75      34.189   6.680  64.964  1.00 17.40           C  
ATOM    572  O   LEU N  75      33.567   5.929  65.716  1.00 20.69           O  
ATOM    573  CB  LEU N  75      34.592   8.607  66.481  1.00 19.91           C  
ATOM    574  CG  LEU N  75      35.532   9.621  67.131  1.00 22.93           C  
ATOM    575  CD1 LEU N  75      34.756  10.557  68.050  1.00 23.86           C  
ATOM    576  CD2 LEU N  75      36.648   8.909  67.885  1.00 27.06           C  
ATOM    577  N   LEU N  76      33.965   6.761  63.654  1.00 18.74           N  
ATOM    578  CA  LEU N  76      32.908   5.992  63.005  1.00 18.57           C  
ATOM    579  C   LEU N  76      33.457   4.975  62.012  1.00 22.86           C  
ATOM    580  O   LEU N  76      34.429   5.235  61.299  1.00 25.47           O  
ATOM    581  CB  LEU N  76      31.928   6.916  62.279  1.00 17.37           C  
ATOM    582  CG  LEU N  76      31.175   7.925  63.149  1.00 19.71           C  
ATOM    583  CD1 LEU N  76      30.394   8.897  62.269  1.00 20.10           C  
ATOM    584  CD2 LEU N  76      30.253   7.227  64.119  1.00 16.85           C  
ATOM    585  N   ALA N  77      32.817   3.816  61.961  1.00 19.48           N  
ATOM    586  CA  ALA N  77      33.111   2.842  60.921  1.00 18.50           C  
ATOM    587  C   ALA N  77      32.419   3.269  59.628  1.00 19.75           C  
ATOM    588  O   ALA N  77      31.302   3.788  59.654  1.00 20.21           O  
ATOM    589  CB  ALA N  77      32.631   1.471  61.347  1.00 24.15           C  
ATOM    590  N   GLU N  78      33.068   3.059  58.488  1.00 22.33           N  
ATOM    591  CA  GLU N  78      32.375   3.251  57.224  1.00 19.19           C  
ATOM    592  C   GLU N  78      31.372   2.107  57.110  1.00 19.15           C  
ATOM    593  O   GLU N  78      31.716   0.949  57.351  1.00 26.83           O  
ATOM    594  CB  GLU N  78      33.362   3.231  56.053  1.00 21.83           C  
ATOM    595  CG  GLU N  78      32.709   3.395  54.687  1.00 25.40           C  
ATOM    596  CD  GLU N  78      33.713   3.392  53.544  1.00 31.00           C  
ATOM    597  OE1 GLU N  78      34.916   3.167  53.795  1.00 32.90           O  
ATOM    598  OE2 GLU N  78      33.292   3.624  52.393  1.00 28.27           O  
ATOM    599  N   ILE N  79      30.125   2.420  56.783  1.00 17.20           N  
ATOM    600  CA  ILE N  79      29.115   1.373  56.689  1.00 19.59           C  
ATOM    601  C   ILE N  79      29.141   0.725  55.305  1.00 20.56           C  
ATOM    602  O   ILE N  79      29.639   1.312  54.345  1.00 20.08           O  
ATOM    603  CB  ILE N  79      27.714   1.893  57.040  1.00 17.39           C  
ATOM    604  CG1 ILE N  79      27.315   3.033  56.102  1.00 18.63           C  
ATOM    605  CG2 ILE N  79      27.674   2.360  58.505  1.00 19.92           C  
ATOM    606  CD1 ILE N  79      25.866   3.412  56.212  1.00 20.86           C  
ATOM    607  N   THR N  80      28.626  -0.494  55.201  1.00 19.02           N  
ATOM    608  CA  THR N  80      28.747  -1.231  53.945  1.00 19.28           C  
ATOM    609  C   THR N  80      27.439  -1.781  53.363  1.00 19.71           C  
ATOM    610  O   THR N  80      27.389  -2.926  52.917  1.00 20.20           O  
ATOM    611  CB  THR N  80      29.748  -2.387  54.091  1.00 21.20           C  
ATOM    612  OG1 THR N  80      29.330  -3.243  55.164  1.00 23.37           O  
ATOM    613  CG2 THR N  80      31.133  -1.837  54.408  1.00 25.80           C  
ATOM    614  N   PRO N  81      26.378  -0.962  53.326  1.00 14.81           N  
ATOM    615  CA  PRO N  81      25.135  -1.456  52.725  1.00 16.37           C  
ATOM    616  C   PRO N  81      25.338  -1.716  51.236  1.00 16.86           C  
ATOM    617  O   PRO N  81      26.039  -0.943  50.583  1.00 18.09           O  
ATOM    618  CB  PRO N  81      24.163  -0.286  52.927  1.00 18.52           C  
ATOM    619  CG  PRO N  81      25.052   0.930  52.995  1.00 16.78           C  
ATOM    620  CD  PRO N  81      26.300   0.467  53.690  1.00 16.96           C  
ATOM    621  N   ASP N  82      24.754  -2.779  50.693  1.00 15.03           N  
ATOM    622  CA  ASP N  82      24.849  -2.951  49.247  1.00 16.13           C  
ATOM    623  C   ASP N  82      23.903  -2.008  48.516  1.00 15.46           C  
ATOM    624  O   ASP N  82      23.085  -1.315  49.136  1.00 15.26           O  
ATOM    625  CB  ASP N  82      24.718  -4.417  48.793  1.00 18.29           C  
ATOM    626  CG  ASP N  82      23.373  -5.044  49.124  1.00 19.82           C  
ATOM    627  OD1 ASP N  82      22.374  -4.330  49.311  1.00 19.46           O  
ATOM    628  OD2 ASP N  82      23.311  -6.298  49.144  1.00 23.16           O  
ATOM    629  N   LYS N  83      24.037  -1.946  47.198  1.00 15.37           N  
ATOM    630  CA  LYS N  83      23.271  -0.984  46.421  1.00 17.50           C  
ATOM    631  C   LYS N  83      21.780  -1.277  46.524  1.00 15.67           C  
ATOM    632  O   LYS N  83      20.965  -0.367  46.554  1.00 16.96           O  
ATOM    633  CB  LYS N  83      23.737  -0.969  44.959  1.00 19.67           C  
ATOM    634  CG  LYS N  83      23.178   0.175  44.124  1.00 35.74           C  
ATOM    635  CD  LYS N  83      23.384   1.519  44.817  1.00 43.44           C  
ATOM    636  CE  LYS N  83      23.349   2.675  43.830  1.00 57.52           C  
ATOM    637  NZ  LYS N  83      22.115   2.661  42.992  1.00 60.16           N1+
ATOM    638  N   ALA N  84      21.422  -2.556  46.603  1.00 15.00           N  
ATOM    639  CA  ALA N  84      20.017  -2.920  46.747  1.00 14.82           C  
ATOM    640  C   ALA N  84      19.425  -2.370  48.045  1.00 16.01           C  
ATOM    641  O   ALA N  84      18.280  -1.914  48.061  1.00 18.87           O  
ATOM    642  CB  ALA N  84      19.847  -4.435  46.657  1.00 16.48           C  
ATOM    643  N   PHE N  85      20.208  -2.398  49.121  1.00 15.25           N  
ATOM    644  CA  PHE N  85      19.756  -1.792  50.368  1.00 14.90           C  
ATOM    645  C   PHE N  85      19.683  -0.273  50.227  1.00 15.50           C  
ATOM    646  O   PHE N  85      18.714   0.351  50.658  1.00 16.13           O  
ATOM    647  CB  PHE N  85      20.640  -2.155  51.566  1.00 13.72           C  
ATOM    648  CG  PHE N  85      20.114  -1.600  52.851  1.00 12.80           C  
ATOM    649  CD1 PHE N  85      19.170  -2.293  53.579  1.00 16.21           C  
ATOM    650  CD2 PHE N  85      20.496  -0.341  53.284  1.00 14.16           C  
ATOM    651  CE1 PHE N  85      18.645  -1.764  54.747  1.00 18.13           C  
ATOM    652  CE2 PHE N  85      19.976   0.194  54.445  1.00 14.59           C  
ATOM    653  CZ  PHE N  85      19.052  -0.520  55.184  1.00 15.66           C  
ATOM    654  N   GLN N  86      20.711   0.328  49.636  1.00 15.27           N  
ATOM    655  CA  GLN N  86      20.700   1.779  49.467  1.00 14.72           C  
ATOM    656  C   GLN N  86      19.469   2.252  48.707  1.00 15.50           C  
ATOM    657  O   GLN N  86      18.868   3.275  49.064  1.00 15.74           O  
ATOM    658  CB  GLN N  86      21.975   2.253  48.782  1.00 15.29           C  
ATOM    659  CG  GLN N  86      23.194   2.042  49.640  1.00 16.67           C  
ATOM    660  CD  GLN N  86      24.470   2.424  48.933  1.00 22.23           C  
ATOM    661  OE1 GLN N  86      24.550   3.469  48.285  1.00 24.73           O  
ATOM    662  NE2 GLN N  86      25.479   1.575  49.051  1.00 20.55           N  
ATOM    663  N   ASP N  87      19.074   1.501  47.683  1.00 15.44           N  
ATOM    664  CA  ASP N  87      17.931   1.878  46.855  1.00 16.52           C  
ATOM    665  C   ASP N  87      16.601   1.849  47.614  1.00 15.83           C  
ATOM    666  O   ASP N  87      15.600   2.383  47.129  1.00 20.94           O  
ATOM    667  CB  ASP N  87      17.853   0.993  45.601  1.00 20.10           C  
ATOM    668  CG  ASP N  87      18.959   1.294  44.588  1.00 29.86           C  
ATOM    669  OD1 ASP N  87      19.625   2.347  44.701  1.00 34.08           O  
ATOM    670  OD2 ASP N  87      19.161   0.472  43.661  1.00 29.37           O  
ATOM    671  N   LYS N  88      16.588   1.254  48.806  1.00 17.09           N  
ATOM    672  CA  LYS N  88      15.383   1.225  49.633  1.00 16.70           C  
ATOM    673  C   LYS N  88      15.159   2.510  50.430  1.00 15.73           C  
ATOM    674  O   LYS N  88      14.080   2.704  50.982  1.00 17.09           O  
ATOM    675  CB  LYS N  88      15.390   0.031  50.589  1.00 20.05           C  
ATOM    676  CG  LYS N  88      15.192  -1.309  49.900  1.00 25.61           C  
ATOM    677  CD  LYS N  88      15.113  -2.419  50.923  1.00 38.97           C  
ATOM    678  CE  LYS N  88      16.153  -2.194  52.004  1.00 53.21           C  
ATOM    679  NZ  LYS N  88      16.464  -3.426  52.768  1.00 60.20           N1+
ATOM    680  N   LEU N  89      16.175   3.367  50.491  1.00 14.26           N  
ATOM    681  CA  LEU N  89      16.071   4.642  51.225  1.00 14.68           C  
ATOM    682  C   LEU N  89      16.153   5.842  50.280  1.00 15.56           C  
ATOM    683  O   LEU N  89      16.739   5.754  49.213  1.00 16.40           O  
ATOM    684  CB  LEU N  89      17.172   4.738  52.289  1.00 16.95           C  
ATOM    685  CG  LEU N  89      16.954   3.982  53.605  1.00 21.72           C  
ATOM    686  CD1 LEU N  89      16.834   2.498  53.383  1.00 24.40           C  
ATOM    687  CD2 LEU N  89      18.083   4.284  54.599  1.00 20.78           C  
ATOM    688  N   TYR N  90      15.586   6.978  50.676  1.00 16.01           N  
ATOM    689  CA  TYR N  90      15.618   8.149  49.802  1.00 14.55           C  
ATOM    690  C   TYR N  90      17.023   8.689  49.598  1.00 13.61           C  
ATOM    691  O   TYR N  90      17.780   8.838  50.550  1.00 15.31           O  
ATOM    692  CB  TYR N  90      14.710   9.263  50.344  1.00 15.13           C  
ATOM    693  CG  TYR N  90      13.246   8.902  50.294  1.00 16.74           C  
ATOM    694  CD1 TYR N  90      12.554   8.912  49.090  1.00 19.47           C  
ATOM    695  CD2 TYR N  90      12.557   8.528  51.442  1.00 16.35           C  
ATOM    696  CE1 TYR N  90      11.209   8.570  49.030  1.00 19.52           C  
ATOM    697  CE2 TYR N  90      11.211   8.183  51.390  1.00 20.03           C  
ATOM    698  CZ  TYR N  90      10.547   8.204  50.179  1.00 20.22           C  
ATOM    699  OH  TYR N  90       9.211   7.862  50.116  1.00 26.15           O  
ATOM    700  N   PRO N  91      17.377   9.017  48.346  1.00 16.04           N  
ATOM    701  CA  PRO N  91      18.724   9.525  48.064  1.00 16.30           C  
ATOM    702  C   PRO N  91      19.138  10.730  48.905  1.00 15.46           C  
ATOM    703  O   PRO N  91      20.280  10.777  49.350  1.00 16.10           O  
ATOM    704  CB  PRO N  91      18.650   9.908  46.582  1.00 19.80           C  
ATOM    705  CG  PRO N  91      17.632   8.988  46.028  1.00 19.95           C  
ATOM    706  CD  PRO N  91      16.605   8.792  47.109  1.00 17.88           C  
ATOM    707  N   PHE N  92      18.254  11.698  49.128  1.00 13.89           N  
ATOM    708  CA  PHE N  92      18.685  12.852  49.907  1.00 12.97           C  
ATOM    709  C   PHE N  92      19.057  12.500  51.346  1.00 12.33           C  
ATOM    710  O   PHE N  92      19.853  13.206  51.975  1.00 14.99           O  
ATOM    711  CB  PHE N  92      17.685  14.017  49.854  1.00 16.99           C  
ATOM    712  CG  PHE N  92      16.524  13.886  50.801  1.00 14.28           C  
ATOM    713  CD1 PHE N  92      16.481  14.626  51.970  1.00 13.87           C  
ATOM    714  CD2 PHE N  92      15.473  13.035  50.514  1.00 18.73           C  
ATOM    715  CE1 PHE N  92      15.407  14.522  52.841  1.00 17.61           C  
ATOM    716  CE2 PHE N  92      14.393  12.918  51.387  1.00 17.70           C  
ATOM    717  CZ  PHE N  92      14.359  13.666  52.546  1.00 18.30           C  
ATOM    718  N   THR N  93      18.505  11.399  51.863  1.00 12.46           N  
ATOM    719  CA  THR N  93      18.878  10.975  53.213  1.00 11.05           C  
ATOM    720  C   THR N  93      20.286  10.381  53.233  1.00 10.84           C  
ATOM    721  O   THR N  93      21.048  10.631  54.158  1.00 12.97           O  
ATOM    722  CB  THR N  93      17.834  10.040  53.886  1.00 11.82           C  
ATOM    723  OG1 THR N  93      17.844   8.736  53.279  1.00 13.78           O  
ATOM    724  CG2 THR N  93      16.428  10.652  53.807  1.00 13.77           C  
ATOM    725  N   TRP N  94      20.649   9.626  52.197  1.00 12.34           N  
ATOM    726  CA  TRP N  94      22.034   9.153  52.106  1.00 14.46           C  
ATOM    727  C   TRP N  94      23.030  10.310  51.967  1.00 13.46           C  
ATOM    728  O   TRP N  94      24.129  10.267  52.522  1.00 13.91           O  
ATOM    729  CB  TRP N  94      22.212   8.194  50.926  1.00 12.18           C  
ATOM    730  CG  TRP N  94      21.609   6.818  51.112  1.00 12.45           C  
ATOM    731  CD1 TRP N  94      20.599   6.268  50.377  1.00 15.84           C  
ATOM    732  CD2 TRP N  94      21.978   5.836  52.090  1.00 11.67           C  
ATOM    733  NE1 TRP N  94      20.325   4.992  50.824  1.00 15.17           N  
ATOM    734  CE2 TRP N  94      21.151   4.711  51.881  1.00 13.31           C  
ATOM    735  CE3 TRP N  94      22.925   5.798  53.119  1.00 14.52           C  
ATOM    736  CZ2 TRP N  94      21.250   3.558  52.660  1.00 15.07           C  
ATOM    737  CZ3 TRP N  94      23.018   4.651  53.895  1.00 16.12           C  
ATOM    738  CH2 TRP N  94      22.182   3.553  53.662  1.00 14.12           C  
ATOM    739  N   ASP N  95      22.644  11.359  51.243  1.00 14.36           N  
ATOM    740  CA  ASP N  95      23.543  12.497  51.071  1.00 15.45           C  
ATOM    741  C   ASP N  95      23.873  13.122  52.420  1.00 15.89           C  
ATOM    742  O   ASP N  95      24.980  13.613  52.638  1.00 16.29           O  
ATOM    743  CB  ASP N  95      22.921  13.552  50.162  1.00 15.16           C  
ATOM    744  CG  ASP N  95      22.765  13.070  48.736  1.00 19.48           C  
ATOM    745  OD1 ASP N  95      23.458  12.099  48.352  1.00 21.63           O  
ATOM    746  OD2 ASP N  95      21.955  13.676  48.006  1.00 23.65           O  
ATOM    747  N   ALA N  96      22.899  13.102  53.328  1.00 13.46           N  
ATOM    748  CA  ALA N  96      23.081  13.709  54.648  1.00 13.21           C  
ATOM    749  C   ALA N  96      24.134  12.995  55.494  1.00 12.79           C  
ATOM    750  O   ALA N  96      24.719  13.591  56.406  1.00 15.16           O  
ATOM    751  CB  ALA N  96      21.752  13.747  55.390  1.00 12.91           C  
ATOM    752  N   VAL N  97      24.367  11.716  55.199  1.00 13.03           N  
ATOM    753  CA  VAL N  97      25.294  10.897  55.971  1.00 13.75           C  
ATOM    754  C   VAL N  97      26.528  10.514  55.167  1.00 12.84           C  
ATOM    755  O   VAL N  97      27.238   9.553  55.525  1.00 14.86           O  
ATOM    756  CB  VAL N  97      24.619   9.616  56.534  1.00 13.19           C  
ATOM    757  CG1 VAL N  97      23.599   9.974  57.614  1.00 16.51           C  
ATOM    758  CG2 VAL N  97      23.971   8.797  55.433  1.00 13.82           C  
ATOM    759  N   ARG N  98      26.799  11.268  54.104  1.00 13.05           N  
ATOM    760  CA  ARG N  98      28.029  11.085  53.345  1.00 16.32           C  
ATOM    761  C   ARG N  98      29.038  12.137  53.793  1.00 15.75           C  
ATOM    762  O   ARG N  98      28.716  13.329  53.881  1.00 19.34           O  
ATOM    763  CB  ARG N  98      27.770  11.172  51.838  1.00 18.40           C  
ATOM    764  CG  ARG N  98      28.921  10.606  51.001  1.00 25.21           C  
ATOM    765  CD  ARG N  98      28.582  10.544  49.516  1.00 33.08           C  
ATOM    766  NE  ARG N  98      27.533   9.574  49.202  1.00 28.57           N  
ATOM    767  CZ  ARG N  98      26.295   9.904  48.850  1.00 33.00           C  
ATOM    768  NH1 ARG N  98      25.954  11.182  48.768  1.00 34.62           N  
ATOM    769  NH2 ARG N  98      25.402   8.962  48.572  1.00 36.23           N  
ATOM    770  N   TYR N  99      30.245  11.683  54.113  1.00 16.73           N  
ATOM    771  CA  TYR N  99      31.299  12.592  54.538  1.00 16.55           C  
ATOM    772  C   TYR N  99      32.602  12.224  53.844  1.00 21.36           C  
ATOM    773  O   TYR N  99      33.064  11.094  53.957  1.00 19.09           O  
ATOM    774  CB  TYR N  99      31.490  12.551  56.057  1.00 18.05           C  
ATOM    775  CG  TYR N  99      32.481  13.588  56.526  1.00 16.03           C  
ATOM    776  CD1 TYR N  99      32.127  14.931  56.584  1.00 16.82           C  
ATOM    777  CD2 TYR N  99      33.777  13.233  56.888  1.00 18.64           C  
ATOM    778  CE1 TYR N  99      33.028  15.889  56.994  1.00 20.63           C  
ATOM    779  CE2 TYR N  99      34.689  14.191  57.306  1.00 21.17           C  
ATOM    780  CZ  TYR N  99      34.305  15.515  57.352  1.00 22.01           C  
ATOM    781  OH  TYR N  99      35.204  16.476  57.758  1.00 26.06           O  
ATOM    782  N   ASN N 100      33.187  13.193  53.144  1.00 18.13           N  
ATOM    783  CA  ASN N 100      34.403  12.968  52.361  1.00 21.28           C  
ATOM    784  C   ASN N 100      34.270  11.745  51.461  1.00 24.97           C  
ATOM    785  O   ASN N 100      35.201  10.944  51.338  1.00 27.19           O  
ATOM    786  CB  ASN N 100      35.626  12.857  53.273  1.00 26.09           C  
ATOM    787  CG  ASN N 100      36.076  14.204  53.804  1.00 39.80           C  
ATOM    788  OD1 ASN N 100      35.683  15.255  53.287  1.00 35.70           O  
ATOM    789  ND2 ASN N 100      36.907  14.182  54.840  1.00 42.05           N  
ATOM    790  N   GLY N 101      33.095  11.608  50.852  1.00 20.28           N  
ATOM    791  CA  GLY N 101      32.829  10.558  49.881  1.00 20.47           C  
ATOM    792  C   GLY N 101      32.403   9.210  50.444  1.00 27.78           C  
ATOM    793  O   GLY N 101      32.103   8.291  49.684  1.00 33.28           O  
ATOM    794  N   LYS N 102      32.370   9.086  51.768  1.00 19.07           N  
ATOM    795  CA  LYS N 102      32.050   7.821  52.413  1.00 18.32           C  
ATOM    796  C   LYS N 102      30.740   7.895  53.194  1.00 19.36           C  
ATOM    797  O   LYS N 102      30.451   8.905  53.837  1.00 18.73           O  
ATOM    798  CB  LYS N 102      33.172   7.411  53.374  1.00 22.43           C  
ATOM    799  CG  LYS N 102      34.539   7.253  52.721  1.00 29.04           C  
ATOM    800  CD  LYS N 102      35.561   6.739  53.724  1.00 39.55           C  
ATOM    801  CE  LYS N 102      36.931   6.575  53.086  1.00 47.57           C  
ATOM    802  NZ  LYS N 102      37.927   6.025  54.045  1.00 55.77           N1+
ATOM    803  N   LEU N 103      29.954   6.821  53.148  1.00 18.13           N  
ATOM    804  CA  LEU N 103      28.775   6.717  54.014  1.00 13.11           C  
ATOM    805  C   LEU N 103      29.223   6.375  55.426  1.00 17.86           C  
ATOM    806  O   LEU N 103      29.905   5.363  55.655  1.00 17.37           O  
ATOM    807  CB  LEU N 103      27.810   5.645  53.510  1.00 18.08           C  
ATOM    808  CG  LEU N 103      27.230   5.833  52.114  1.00 16.38           C  
ATOM    809  CD1 LEU N 103      26.353   4.634  51.733  1.00 17.75           C  
ATOM    810  CD2 LEU N 103      26.450   7.137  52.015  1.00 19.86           C  
ATOM    811  N   ILE N 104      28.834   7.217  56.380  1.00 17.18           N  
ATOM    812  CA  ILE N 104      29.294   7.044  57.749  1.00 14.91           C  
ATOM    813  C   ILE N 104      28.175   6.827  58.766  1.00 15.03           C  
ATOM    814  O   ILE N 104      28.430   6.812  59.968  1.00 15.94           O  
ATOM    815  CB  ILE N 104      30.234   8.186  58.196  1.00 14.94           C  
ATOM    816  CG1 ILE N 104      29.642   9.549  57.840  1.00 20.39           C  
ATOM    817  CG2 ILE N 104      31.597   8.019  57.546  1.00 22.94           C  
ATOM    818  CD1 ILE N 104      28.454   9.907  58.659  1.00 19.93           C  
ATOM    819  N   ALA N 105      26.950   6.627  58.280  1.00 13.13           N  
ATOM    820  CA  ALA N 105      25.825   6.322  59.159  1.00 13.21           C  
ATOM    821  C   ALA N 105      24.637   5.870  58.328  1.00 13.03           C  
ATOM    822  O   ALA N 105      24.580   6.146  57.131  1.00 13.34           O  
ATOM    823  CB  ALA N 105      25.450   7.551  59.998  1.00 12.58           C  
ATOM    824  N   TYR N 106      23.703   5.169  58.969  1.00 11.47           N  
ATOM    825  CA  TYR N 106      22.440   4.815  58.337  1.00 12.28           C  
ATOM    826  C   TYR N 106      21.405   5.886  58.645  1.00 10.28           C  
ATOM    827  O   TYR N 106      21.165   6.192  59.811  1.00 12.72           O  
ATOM    828  CB  TYR N 106      21.918   3.478  58.877  1.00 10.83           C  
ATOM    829  CG  TYR N 106      22.724   2.278  58.436  1.00 13.12           C  
ATOM    830  CD1 TYR N 106      22.397   1.600  57.273  1.00 12.96           C  
ATOM    831  CD2 TYR N 106      23.805   1.824  59.186  1.00 11.72           C  
ATOM    832  CE1 TYR N 106      23.129   0.501  56.847  1.00 12.44           C  
ATOM    833  CE2 TYR N 106      24.548   0.715  58.765  1.00 13.74           C  
ATOM    834  CZ  TYR N 106      24.194   0.064  57.600  1.00 14.66           C  
ATOM    835  OH  TYR N 106      24.920  -1.042  57.179  1.00 15.78           O  
ATOM    836  N   PRO N 107      20.764   6.436  57.609  1.00 10.60           N  
ATOM    837  CA  PRO N 107      19.673   7.387  57.856  1.00 11.04           C  
ATOM    838  C   PRO N 107      18.418   6.674  58.336  1.00 14.98           C  
ATOM    839  O   PRO N 107      18.099   5.582  57.838  1.00 13.54           O  
ATOM    840  CB  PRO N 107      19.429   8.036  56.481  1.00 13.28           C  
ATOM    841  CG  PRO N 107      20.316   7.340  55.503  1.00 16.55           C  
ATOM    842  CD  PRO N 107      20.971   6.165  56.179  1.00 11.68           C  
ATOM    843  N   ILE N 108      17.713   7.285  59.286  1.00 12.21           N  
ATOM    844  CA  ILE N 108      16.526   6.673  59.852  1.00 12.65           C  
ATOM    845  C   ILE N 108      15.279   7.482  59.519  1.00 12.88           C  
ATOM    846  O   ILE N 108      14.274   6.928  59.078  1.00 12.94           O  
ATOM    847  CB  ILE N 108      16.652   6.533  61.384  1.00 11.03           C  
ATOM    848  CG1 ILE N 108      17.978   5.865  61.774  1.00 12.85           C  
ATOM    849  CG2 ILE N 108      15.461   5.772  61.952  1.00 15.67           C  
ATOM    850  CD1 ILE N 108      18.155   4.427  61.236  1.00 15.82           C  
ATOM    851  N   ALA N 109      15.333   8.793  59.735  1.00 11.83           N  
ATOM    852  CA  ALA N 109      14.119   9.589  59.574  1.00 11.73           C  
ATOM    853  C   ALA N 109      14.438  11.056  59.428  1.00 10.97           C  
ATOM    854  O   ALA N 109      15.450  11.533  59.933  1.00 13.00           O  
ATOM    855  CB  ALA N 109      13.184   9.373  60.748  1.00 14.86           C  
ATOM    856  N   VAL N 110      13.553  11.762  58.739  1.00 11.63           N  
ATOM    857  CA  VAL N 110      13.738  13.176  58.449  1.00 10.25           C  
ATOM    858  C   VAL N 110      12.844  13.994  59.365  1.00 11.96           C  
ATOM    859  O   VAL N 110      11.635  13.746  59.443  1.00 14.31           O  
ATOM    860  CB  VAL N 110      13.379  13.461  56.992  1.00 10.75           C  
ATOM    861  CG1 VAL N 110      13.615  14.931  56.650  1.00 13.19           C  
ATOM    862  CG2 VAL N 110      14.207  12.577  56.060  1.00 15.90           C  
ATOM    863  N   GLU N 111      13.467  14.930  60.080  1.00 11.11           N  
ATOM    864  CA  GLU N 111      12.812  15.746  61.100  1.00 12.19           C  
ATOM    865  C   GLU N 111      12.830  17.215  60.731  1.00 12.62           C  
ATOM    866  O   GLU N 111      13.817  17.718  60.203  1.00 12.32           O  
ATOM    867  CB  GLU N 111      13.589  15.651  62.419  1.00 14.76           C  
ATOM    868  CG  GLU N 111      13.823  14.247  62.963  1.00 16.37           C  
ATOM    869  CD  GLU N 111      14.792  14.233  64.142  1.00 18.50           C  
ATOM    870  OE1 GLU N 111      15.328  15.300  64.520  1.00 18.74           O  
ATOM    871  OE2 GLU N 111      15.023  13.148  64.707  1.00 17.42           O  
ATOM    872  N   ALA N 112      11.739  17.907  61.047  1.00 11.01           N  
ATOM    873  CA  ALA N 112      11.731  19.378  61.065  1.00 10.37           C  
ATOM    874  C   ALA N 112      10.713  19.832  62.096  1.00 10.46           C  
ATOM    875  O   ALA N 112       9.764  19.109  62.397  1.00 11.01           O  
ATOM    876  CB  ALA N 112      11.379  19.946  59.683  1.00 12.83           C  
ATOM    877  N   LEU N 113      10.922  21.029  62.637  1.00  9.65           N  
ATOM    878  CA  LEU N 113       9.982  21.643  63.567  1.00  9.27           C  
ATOM    879  C   LEU N 113       8.745  22.134  62.832  1.00  9.62           C  
ATOM    880  O   LEU N 113       8.829  22.565  61.675  1.00 10.96           O  
ATOM    881  CB  LEU N 113      10.642  22.844  64.244  1.00 10.02           C  
ATOM    882  CG  LEU N 113      11.746  22.487  65.228  1.00  9.40           C  
ATOM    883  CD1 LEU N 113      12.494  23.751  65.651  1.00  9.58           C  
ATOM    884  CD2 LEU N 113      11.208  21.737  66.441  1.00 11.09           C  
ATOM    885  N   SER N 114       7.600  22.051  63.516  1.00  8.89           N  
ATOM    886  CA  SER N 114       6.353  22.658  63.028  1.00 10.35           C  
ATOM    887  C   SER N 114       5.708  23.494  64.121  1.00  8.84           C  
ATOM    888  O   SER N 114       6.102  23.427  65.280  1.00  9.98           O  
ATOM    889  CB  SER N 114       5.351  21.585  62.579  1.00 11.06           C  
ATOM    890  OG  SER N 114       5.824  20.857  61.454  1.00 11.22           O  
ATOM    891  N   LEU N 115       4.726  24.297  63.729  1.00  9.38           N  
ATOM    892  CA  LEU N 115       3.884  24.980  64.709  1.00 10.04           C  
ATOM    893  C   LEU N 115       2.793  24.015  65.163  1.00 12.63           C  
ATOM    894  O   LEU N 115       2.088  23.432  64.336  1.00 13.00           O  
ATOM    895  CB  LEU N 115       3.249  26.215  64.081  1.00 10.14           C  
ATOM    896  CG  LEU N 115       2.372  27.052  65.016  1.00  9.03           C  
ATOM    897  CD1 LEU N 115       3.242  27.727  66.076  1.00 13.27           C  
ATOM    898  CD2 LEU N 115       1.613  28.107  64.210  1.00 11.94           C  
ATOM    899  N   ILE N 116       2.679  23.827  66.471  1.00  9.82           N  
ATOM    900  CA  ILE N 116       1.670  22.935  67.038  1.00 11.04           C  
ATOM    901  C   ILE N 116       0.699  23.836  67.783  1.00 11.17           C  
ATOM    902  O   ILE N 116       1.115  24.693  68.561  1.00 12.79           O  
ATOM    903  CB  ILE N 116       2.306  21.905  67.984  1.00  9.86           C  
ATOM    904  CG1 ILE N 116       3.338  21.058  67.220  1.00 11.67           C  
ATOM    905  CG2 ILE N 116       1.229  21.012  68.606  1.00 14.50           C  
ATOM    906  CD1 ILE N 116       4.125  20.108  68.102  1.00 14.10           C  
ATOM    907  N   TYR N 117      -0.592  23.678  67.525  1.00 11.56           N  
ATOM    908  CA  TYR N 117      -1.550  24.592  68.127  1.00 11.00           C  
ATOM    909  C   TYR N 117      -2.751  23.871  68.715  1.00 11.68           C  
ATOM    910  O   TYR N 117      -3.098  22.761  68.308  1.00 13.25           O  
ATOM    911  CB  TYR N 117      -1.960  25.680  67.126  1.00 11.85           C  
ATOM    912  CG  TYR N 117      -2.823  25.190  65.992  1.00 12.10           C  
ATOM    913  CD1 TYR N 117      -2.272  24.519  64.909  1.00 14.46           C  
ATOM    914  CD2 TYR N 117      -4.193  25.408  66.004  1.00 15.89           C  
ATOM    915  CE1 TYR N 117      -3.070  24.073  63.864  1.00 18.08           C  
ATOM    916  CE2 TYR N 117      -5.001  24.961  64.967  1.00 17.72           C  
ATOM    917  CZ  TYR N 117      -4.430  24.296  63.902  1.00 21.00           C  
ATOM    918  OH  TYR N 117      -5.235  23.862  62.873  1.00 26.51           O  
ATOM    919  N   ASN N 118      -3.371  24.519  69.693  1.00 12.15           N  
ATOM    920  CA  ASN N 118      -4.529  23.973  70.375  1.00 12.61           C  
ATOM    921  C   ASN N 118      -5.769  24.459  69.637  1.00 15.16           C  
ATOM    922  O   ASN N 118      -6.044  25.656  69.612  1.00 16.03           O  
ATOM    923  CB  ASN N 118      -4.511  24.470  71.818  1.00 14.07           C  
ATOM    924  CG  ASN N 118      -5.650  23.924  72.639  1.00 17.35           C  
ATOM    925  OD1 ASN N 118      -6.734  23.688  72.124  1.00 21.04           O  
ATOM    926  ND2 ASN N 118      -5.402  23.712  73.921  1.00 16.33           N  
ATOM    927  N   LYS N 119      -6.485  23.536  69.001  1.00 15.18           N  
ATOM    928  CA  LYS N 119      -7.614  23.890  68.147  1.00 18.73           C  
ATOM    929  C   LYS N 119      -8.792  24.426  68.936  1.00 18.76           C  
ATOM    930  O   LYS N 119      -9.674  25.066  68.369  1.00 23.55           O  
ATOM    931  CB  LYS N 119      -8.070  22.678  67.333  1.00 19.22           C  
ATOM    932  CG  LYS N 119      -7.077  22.242  66.283  1.00 20.22           C  
ATOM    933  CD  LYS N 119      -7.651  21.104  65.453  1.00 26.01           C  
ATOM    934  CE  LYS N 119      -6.690  20.710  64.344  1.00 36.86           C  
ATOM    935  NZ  LYS N 119      -7.325  19.780  63.365  1.00 47.55           N1+
ATOM    936  N   ASP N 120      -8.818  24.150  70.233  1.00 16.44           N  
ATOM    937  CA  ASP N 120      -9.915  24.643  71.071  1.00 19.06           C  
ATOM    938  C   ASP N 120      -9.697  26.089  71.501  1.00 21.27           C  
ATOM    939  O   ASP N 120     -10.645  26.782  71.854  1.00 20.23           O  
ATOM    940  CB  ASP N 120     -10.114  23.745  72.290  1.00 22.04           C  
ATOM    941  CG  ASP N 120     -10.585  22.349  71.916  1.00 29.90           C  
ATOM    942  OD1 ASP N 120     -11.107  22.176  70.793  1.00 29.92           O  
ATOM    943  OD2 ASP N 120     -10.435  21.427  72.744  1.00 31.31           O  
ATOM    944  N   LEU N 121      -8.448  26.545  71.477  1.00 18.15           N  
ATOM    945  CA  LEU N 121      -8.138  27.934  71.831  1.00 20.54           C  
ATOM    946  C   LEU N 121      -7.965  28.818  70.615  1.00 23.06           C  
ATOM    947  O   LEU N 121      -8.175  30.035  70.659  1.00 19.98           O  
ATOM    948  CB  LEU N 121      -6.846  28.002  72.650  1.00 17.32           C  
ATOM    949  CG  LEU N 121      -6.907  27.377  74.036  1.00 19.23           C  
ATOM    950  CD1 LEU N 121      -5.547  27.430  74.719  1.00 20.84           C  
ATOM    951  CD2 LEU N 121      -7.957  28.094  74.881  1.00 23.50           C  
ATOM    952  N   LEU N 122      -7.570  28.197  69.517  1.00 21.18           N  
ATOM    953  CA  LEU N 122      -7.032  28.915  68.394  1.00 22.85           C  
ATOM    954  C   LEU N 122      -7.385  28.133  67.156  1.00 37.54           C  
ATOM    955  O   LEU N 122      -6.574  27.340  66.680  1.00 31.81           O  
ATOM    956  CB  LEU N 122      -5.513  28.925  68.537  1.00 22.23           C  
ATOM    957  CG  LEU N 122      -4.700  30.092  68.047  1.00 28.80           C  
ATOM    958  CD1 LEU N 122      -4.867  31.223  69.023  1.00 28.85           C  
ATOM    959  CD2 LEU N 122      -3.257  29.656  67.962  1.00 22.86           C  
ATOM    960  N   PRO N 123      -8.591  28.357  66.625  1.00 36.55           N  
ATOM    961  CA  PRO N 123      -9.100  27.576  65.496  1.00 45.18           C  
ATOM    962  C   PRO N 123      -8.314  27.859  64.229  1.00 36.21           C  
ATOM    963  O   PRO N 123      -7.971  26.931  63.501  1.00 37.13           O  
ATOM    964  CB  PRO N 123     -10.539  28.072  65.349  1.00 46.80           C  
ATOM    965  CG  PRO N 123     -10.515  29.454  65.884  1.00 50.48           C  
ATOM    966  CD  PRO N 123      -9.478  29.482  66.967  1.00 46.45           C  
ATOM    967  N   ASN N 124      -8.046  29.131  63.962  1.00 24.25           N  
ATOM    968  CA  ASN N 124      -7.154  29.483  62.868  1.00 23.79           C  
ATOM    969  C   ASN N 124      -5.830  29.973  63.425  1.00 18.61           C  
ATOM    970  O   ASN N 124      -5.753  31.066  63.989  1.00 21.54           O  
ATOM    971  CB  ASN N 124      -7.780  30.546  61.964  1.00 33.29           C  
ATOM    972  CG  ASN N 124      -8.899  29.992  61.104  1.00 41.82           C  
ATOM    973  OD1 ASN N 124      -9.983  30.570  61.030  1.00 46.20           O  
ATOM    974  ND2 ASN N 124      -8.642  28.863  60.454  1.00 41.68           N  
ATOM    975  N   PRO N 125      -4.777  29.160  63.264  1.00 19.23           N  
ATOM    976  CA  PRO N 125      -3.461  29.557  63.766  1.00 19.69           C  
ATOM    977  C   PRO N 125      -2.924  30.751  62.989  1.00 15.69           C  
ATOM    978  O   PRO N 125      -3.282  30.948  61.826  1.00 17.76           O  
ATOM    979  CB  PRO N 125      -2.604  28.315  63.499  1.00 23.90           C  
ATOM    980  CG  PRO N 125      -3.244  27.658  62.345  1.00 23.78           C  
ATOM    981  CD  PRO N 125      -4.730  27.872  62.550  1.00 23.67           C  
ATOM    982  N   PRO N 126      -2.071  31.552  63.632  1.00 15.27           N  
ATOM    983  CA  PRO N 126      -1.513  32.746  63.000  1.00 12.70           C  
ATOM    984  C   PRO N 126      -0.587  32.380  61.843  1.00 13.92           C  
ATOM    985  O   PRO N 126       0.234  31.456  61.952  1.00 14.94           O  
ATOM    986  CB  PRO N 126      -0.714  33.400  64.128  1.00 16.31           C  
ATOM    987  CG  PRO N 126      -0.334  32.253  65.013  1.00 17.00           C  
ATOM    988  CD  PRO N 126      -1.505  31.317  64.971  1.00 19.13           C  
ATOM    989  N   LYS N 127      -0.713  33.123  60.752  1.00 13.70           N  
ATOM    990  CA  LYS N 127       0.137  32.908  59.590  1.00 12.94           C  
ATOM    991  C   LYS N 127       1.458  33.643  59.722  1.00 13.79           C  
ATOM    992  O   LYS N 127       2.428  33.279  59.062  1.00 13.41           O  
ATOM    993  CB  LYS N 127      -0.584  33.341  58.311  1.00 19.56           C  
ATOM    994  CG  LYS N 127      -1.698  32.375  57.885  1.00 23.34           C  
ATOM    995  CD  LYS N 127      -1.142  30.974  57.633  1.00 31.71           C  
ATOM    996  CE  LYS N 127      -2.214  30.020  57.128  1.00 43.50           C  
ATOM    997  NZ  LYS N 127      -1.668  28.661  56.832  1.00 40.34           N1+
ATOM    998  N   THR N 128       1.501  34.665  60.579  1.00 12.40           N  
ATOM    999  CA  THR N 128       2.702  35.498  60.734  1.00 11.83           C  
ATOM   1000  C   THR N 128       3.176  35.562  62.176  1.00 11.52           C  
ATOM   1001  O   THR N 128       2.368  35.488  63.106  1.00 12.14           O  
ATOM   1002  CB  THR N 128       2.463  36.953  60.263  1.00 10.87           C  
ATOM   1003  OG1 THR N 128       1.602  37.632  61.195  1.00 12.95           O  
ATOM   1004  CG2 THR N 128       1.835  36.969  58.867  1.00 13.53           C  
ATOM   1005  N   TRP N 129       4.488  35.715  62.365  1.00  9.93           N  
ATOM   1006  CA  TRP N 129       5.051  35.983  63.692  1.00  9.51           C  
ATOM   1007  C   TRP N 129       4.552  37.323  64.218  1.00 11.78           C  
ATOM   1008  O   TRP N 129       4.297  37.483  65.416  1.00 11.06           O  
ATOM   1009  CB  TRP N 129       6.587  36.016  63.644  1.00  9.88           C  
ATOM   1010  CG  TRP N 129       7.240  34.656  63.730  1.00 10.09           C  
ATOM   1011  CD1 TRP N 129       7.669  33.887  62.682  1.00 10.62           C  
ATOM   1012  CD2 TRP N 129       7.560  33.926  64.921  1.00 10.05           C  
ATOM   1013  NE1 TRP N 129       8.220  32.712  63.147  1.00 11.19           N  
ATOM   1014  CE2 TRP N 129       8.168  32.710  64.515  1.00  8.88           C  
ATOM   1015  CE3 TRP N 129       7.390  34.176  66.288  1.00 12.80           C  
ATOM   1016  CZ2 TRP N 129       8.611  31.749  65.433  1.00 11.37           C  
ATOM   1017  CZ3 TRP N 129       7.839  33.226  67.200  1.00 11.57           C  
ATOM   1018  CH2 TRP N 129       8.434  32.021  66.763  1.00 12.20           C  
ATOM   1019  N   GLU N 130       4.400  38.279  63.308  1.00 11.37           N  
ATOM   1020  CA  GLU N 130       4.046  39.647  63.685  1.00 10.51           C  
ATOM   1021  C   GLU N 130       2.705  39.757  64.399  1.00 12.00           C  
ATOM   1022  O   GLU N 130       2.496  40.687  65.189  1.00 12.39           O  
ATOM   1023  CB  GLU N 130       4.055  40.545  62.442  1.00 11.91           C  
ATOM   1024  CG  GLU N 130       5.453  40.864  61.909  1.00 13.70           C  
ATOM   1025  CD  GLU N 130       5.998  39.859  60.910  1.00 13.21           C  
ATOM   1026  OE1 GLU N 130       5.475  38.727  60.802  1.00 12.65           O  
ATOM   1027  OE2 GLU N 130       6.982  40.223  60.229  1.00 15.19           O  
ATOM   1028  N   GLU N 131       1.795  38.826  64.137  1.00 11.28           N  
ATOM   1029  CA  GLU N 131       0.485  38.914  64.777  1.00 13.24           C  
ATOM   1030  C   GLU N 131       0.452  38.244  66.152  1.00 12.68           C  
ATOM   1031  O   GLU N 131      -0.552  38.326  66.864  1.00 14.60           O  
ATOM   1032  CB  GLU N 131      -0.596  38.355  63.860  1.00 16.60           C  
ATOM   1033  CG  GLU N 131      -0.575  36.871  63.703  1.00 18.98           C  
ATOM   1034  CD  GLU N 131      -1.377  36.442  62.493  1.00 21.29           C  
ATOM   1035  OE1 GLU N 131      -2.565  36.085  62.660  1.00 21.30           O  
ATOM   1036  OE2 GLU N 131      -0.818  36.478  61.374  1.00 17.83           O  
ATOM   1037  N   ILE N 132       1.552  37.624  66.557  1.00 10.37           N  
ATOM   1038  CA  ILE N 132       1.547  36.896  67.827  1.00 12.26           C  
ATOM   1039  C   ILE N 132       1.436  37.793  69.088  1.00 11.56           C  
ATOM   1040  O   ILE N 132       0.730  37.430  70.020  1.00 12.00           O  
ATOM   1041  CB  ILE N 132       2.686  35.858  67.870  1.00 12.06           C  
ATOM   1042  CG1 ILE N 132       2.391  34.796  66.795  1.00 15.73           C  
ATOM   1043  CG2 ILE N 132       2.817  35.239  69.256  1.00 15.43           C  
ATOM   1044  CD1 ILE N 132       3.455  33.688  66.631  1.00 17.10           C  
ATOM   1045  N   PRO N 133       2.102  38.963  69.116  1.00 11.91           N  
ATOM   1046  CA  PRO N 133       1.902  39.818  70.296  1.00 10.70           C  
ATOM   1047  C   PRO N 133       0.427  40.173  70.528  1.00 13.09           C  
ATOM   1048  O   PRO N 133      -0.046  40.111  71.672  1.00 13.40           O  
ATOM   1049  CB  PRO N 133       2.753  41.058  69.973  1.00 10.67           C  
ATOM   1050  CG  PRO N 133       3.868  40.493  69.119  1.00 13.22           C  
ATOM   1051  CD  PRO N 133       3.185  39.464  68.249  1.00 12.85           C  
ATOM   1052  N   ALA N 134      -0.307  40.525  69.473  1.00 11.56           N  
ATOM   1053  CA  ALA N 134      -1.718  40.858  69.659  1.00 13.95           C  
ATOM   1054  C   ALA N 134      -2.530  39.631  70.076  1.00 14.43           C  
ATOM   1055  O   ALA N 134      -3.470  39.743  70.873  1.00 15.13           O  
ATOM   1056  CB  ALA N 134      -2.297  41.492  68.404  1.00 16.34           C  
ATOM   1057  N   LEU N 135      -2.175  38.462  69.550  1.00 12.29           N  
ATOM   1058  CA  LEU N 135      -2.874  37.234  69.912  1.00 12.65           C  
ATOM   1059  C   LEU N 135      -2.642  36.930  71.389  1.00 13.02           C  
ATOM   1060  O   LEU N 135      -3.569  36.544  72.112  1.00 12.77           O  
ATOM   1061  CB  LEU N 135      -2.401  36.068  69.036  1.00 13.47           C  
ATOM   1062  CG  LEU N 135      -3.008  34.700  69.313  1.00 15.79           C  
ATOM   1063  CD1 LEU N 135      -4.512  34.744  69.123  1.00 15.30           C  
ATOM   1064  CD2 LEU N 135      -2.380  33.681  68.372  1.00 17.42           C  
ATOM   1065  N   ASP N 136      -1.406  37.114  71.839  1.00 12.18           N  
ATOM   1066  CA  ASP N 136      -1.097  36.897  73.245  1.00 12.42           C  
ATOM   1067  C   ASP N 136      -1.905  37.836  74.144  1.00 12.28           C  
ATOM   1068  O   ASP N 136      -2.403  37.427  75.185  1.00 13.44           O  
ATOM   1069  CB  ASP N 136       0.393  37.068  73.520  1.00 12.28           C  
ATOM   1070  CG  ASP N 136       0.767  36.676  74.941  1.00 13.89           C  
ATOM   1071  OD1 ASP N 136       0.600  35.493  75.299  1.00 13.77           O  
ATOM   1072  OD2 ASP N 136       1.230  37.547  75.702  1.00 15.87           O  
ATOM   1073  N   LYS N 137      -2.026  39.104  73.763  1.00 11.81           N  
ATOM   1074  CA  LYS N 137      -2.851  40.027  74.535  1.00 12.60           C  
ATOM   1075  C   LYS N 137      -4.291  39.514  74.660  1.00 14.74           C  
ATOM   1076  O   LYS N 137      -4.873  39.545  75.752  1.00 15.64           O  
ATOM   1077  CB  LYS N 137      -2.798  41.423  73.900  1.00 14.35           C  
ATOM   1078  CG  LYS N 137      -3.453  42.510  74.733  1.00 16.88           C  
ATOM   1079  CD  LYS N 137      -3.078  43.903  74.222  1.00 26.84           C  
ATOM   1080  CE  LYS N 137      -3.567  44.125  72.808  1.00 29.35           C  
ATOM   1081  NZ  LYS N 137      -3.096  45.441  72.259  1.00 20.09           N1+
ATOM   1082  N   GLU N 138      -4.857  39.025  73.560  1.00 13.02           N  
ATOM   1083  CA  GLU N 138      -6.209  38.461  73.583  1.00 14.24           C  
ATOM   1084  C   GLU N 138      -6.306  37.279  74.535  1.00 17.14           C  
ATOM   1085  O   GLU N 138      -7.254  37.163  75.320  1.00 17.55           O  
ATOM   1086  CB  GLU N 138      -6.647  37.963  72.201  1.00 21.71           C  
ATOM   1087  CG  GLU N 138      -6.990  39.026  71.181  1.00 28.80           C  
ATOM   1088  CD  GLU N 138      -7.558  38.435  69.885  1.00 43.34           C  
ATOM   1089  OE1 GLU N 138      -7.727  37.194  69.796  1.00 35.04           O  
ATOM   1090  OE2 GLU N 138      -7.836  39.216  68.949  1.00 44.91           O  
ATOM   1091  N   LEU N 139      -5.341  36.374  74.441  1.00 13.93           N  
ATOM   1092  CA  LEU N 139      -5.386  35.155  75.231  1.00 14.15           C  
ATOM   1093  C   LEU N 139      -5.137  35.416  76.711  1.00 17.48           C  
ATOM   1094  O   LEU N 139      -5.746  34.777  77.565  1.00 16.82           O  
ATOM   1095  CB  LEU N 139      -4.409  34.116  74.673  1.00 13.97           C  
ATOM   1096  CG  LEU N 139      -4.929  33.515  73.363  1.00 13.93           C  
ATOM   1097  CD1 LEU N 139      -3.790  32.864  72.586  1.00 14.27           C  
ATOM   1098  CD2 LEU N 139      -6.044  32.514  73.639  1.00 17.95           C  
ATOM   1099  N   LYS N 140      -4.267  36.374  77.018  1.00 16.36           N  
ATOM   1100  CA  LYS N 140      -4.002  36.734  78.409  1.00 15.78           C  
ATOM   1101  C   LYS N 140      -5.273  37.231  79.078  1.00 18.71           C  
ATOM   1102  O   LYS N 140      -5.504  36.956  80.260  1.00 17.52           O  
ATOM   1103  CB  LYS N 140      -2.890  37.787  78.503  1.00 14.51           C  
ATOM   1104  CG  LYS N 140      -1.487  37.268  78.143  1.00 15.91           C  
ATOM   1105  CD  LYS N 140      -0.773  36.675  79.346  1.00 21.12           C  
ATOM   1106  CE  LYS N 140       0.510  35.934  78.945  1.00 20.94           C  
ATOM   1107  NZ  LYS N 140       1.601  36.825  78.437  1.00 19.03           N1+
ATOM   1108  N   ALA N 141      -6.103  37.951  78.326  1.00 16.19           N  
ATOM   1109  CA  ALA N 141      -7.385  38.426  78.849  1.00 17.36           C  
ATOM   1110  C   ALA N 141      -8.341  37.286  79.203  1.00 19.15           C  
ATOM   1111  O   ALA N 141      -9.301  37.489  79.964  1.00 20.07           O  
ATOM   1112  CB  ALA N 141      -8.050  39.400  77.867  1.00 18.73           C  
ATOM   1113  N   LYS N 142      -8.068  36.106  78.645  1.00 16.79           N  
ATOM   1114  CA  LYS N 142      -8.848  34.885  78.875  1.00 19.53           C  
ATOM   1115  C   LYS N 142      -8.112  33.910  79.798  1.00 21.43           C  
ATOM   1116  O   LYS N 142      -8.521  32.756  79.936  1.00 24.13           O  
ATOM   1117  CB  LYS N 142      -9.150  34.198  77.531  1.00 22.04           C  
ATOM   1118  CG  LYS N 142     -10.045  35.031  76.620  1.00 23.18           C  
ATOM   1119  CD  LYS N 142     -10.459  34.310  75.345  1.00 32.78           C  
ATOM   1120  CE  LYS N 142      -9.384  34.381  74.278  1.00 36.94           C  
ATOM   1121  NZ  LYS N 142      -9.966  34.203  72.910  1.00 39.00           N1+
ATOM   1122  N   GLY N 143      -7.026  34.365  80.416  1.00 17.68           N  
ATOM   1123  CA  GLY N 143      -6.281  33.539  81.355  1.00 18.04           C  
ATOM   1124  C   GLY N 143      -5.338  32.525  80.733  1.00 17.83           C  
ATOM   1125  O   GLY N 143      -4.941  31.551  81.388  1.00 19.08           O  
ATOM   1126  N   LYS N 144      -4.968  32.761  79.475  1.00 16.22           N  
ATOM   1127  CA  LYS N 144      -4.090  31.859  78.729  1.00 14.79           C  
ATOM   1128  C   LYS N 144      -2.897  32.634  78.159  1.00 15.40           C  
ATOM   1129  O   LYS N 144      -2.654  33.777  78.525  1.00 18.83           O  
ATOM   1130  CB  LYS N 144      -4.874  31.176  77.602  1.00 16.96           C  
ATOM   1131  CG  LYS N 144      -6.063  30.318  78.067  1.00 19.47           C  
ATOM   1132  CD  LYS N 144      -5.604  29.129  78.902  1.00 20.92           C  
ATOM   1133  CE  LYS N 144      -6.785  28.250  79.321  1.00 26.10           C  
ATOM   1134  NZ  LYS N 144      -6.370  27.107  80.194  1.00 25.52           N1+
ATOM   1135  N   SER N 145      -2.133  32.009  77.275  1.00 14.20           N  
ATOM   1136  CA  SER N 145      -1.057  32.720  76.593  1.00 13.55           C  
ATOM   1137  C   SER N 145      -0.973  32.165  75.187  1.00 12.69           C  
ATOM   1138  O   SER N 145      -1.499  31.079  74.926  1.00 12.97           O  
ATOM   1139  CB  SER N 145       0.280  32.538  77.321  1.00 18.66           C  
ATOM   1140  OG  SER N 145       0.781  31.211  77.177  1.00 18.16           O  
ATOM   1141  N   ALA N 146      -0.313  32.890  74.289  1.00 11.72           N  
ATOM   1142  CA  ALA N 146      -0.234  32.465  72.889  1.00 10.76           C  
ATOM   1143  C   ALA N 146       0.783  31.370  72.610  1.00 12.23           C  
ATOM   1144  O   ALA N 146       0.467  30.413  71.917  1.00 12.93           O  
ATOM   1145  CB  ALA N 146       0.040  33.657  71.977  1.00 11.57           C  
ATOM   1146  N   LEU N 147       2.009  31.521  73.099  1.00 11.22           N  
ATOM   1147  CA  LEU N 147       3.098  30.679  72.596  1.00  9.09           C  
ATOM   1148  C   LEU N 147       4.148  30.391  73.646  1.00 11.82           C  
ATOM   1149  O   LEU N 147       4.629  31.303  74.317  1.00 12.41           O  
ATOM   1150  CB  LEU N 147       3.764  31.380  71.410  1.00 11.47           C  
ATOM   1151  CG  LEU N 147       5.018  30.746  70.805  1.00 11.44           C  
ATOM   1152  CD1 LEU N 147       4.704  29.410  70.142  1.00 12.57           C  
ATOM   1153  CD2 LEU N 147       5.646  31.692  69.810  1.00 13.82           C  
ATOM   1154  N   MET N 148       4.506  29.115  73.787  1.00 11.44           N  
ATOM   1155  CA  MET N 148       5.637  28.719  74.620  1.00 11.33           C  
ATOM   1156  C   MET N 148       6.422  27.646  73.903  1.00 11.73           C  
ATOM   1157  O   MET N 148       5.857  26.650  73.451  1.00 12.02           O  
ATOM   1158  CB  MET N 148       5.191  28.190  75.983  1.00 14.05           C  
ATOM   1159  CG  MET N 148       4.419  29.203  76.769  1.00 14.33           C  
ATOM   1160  SD  MET N 148       4.009  28.680  78.444  1.00 20.70           S  
ATOM   1161  CE  MET N 148       5.619  28.278  79.107  1.00 20.66           C  
ATOM   1162  N   PHE N 149       7.730  27.841  73.816  1.00 11.11           N  
ATOM   1163  CA  PHE N 149       8.606  26.832  73.236  1.00 10.82           C  
ATOM   1164  C   PHE N 149      10.001  26.949  73.839  1.00 11.10           C  
ATOM   1165  O   PHE N 149      10.317  27.944  74.489  1.00 14.45           O  
ATOM   1166  CB  PHE N 149       8.618  26.920  71.698  1.00 12.62           C  
ATOM   1167  CG  PHE N 149       9.304  28.147  71.124  1.00 11.01           C  
ATOM   1168  CD1 PHE N 149       8.608  29.329  70.933  1.00 11.52           C  
ATOM   1169  CD2 PHE N 149      10.625  28.083  70.707  1.00 13.20           C  
ATOM   1170  CE1 PHE N 149       9.219  30.428  70.369  1.00 11.69           C  
ATOM   1171  CE2 PHE N 149      11.249  29.197  70.133  1.00 13.89           C  
ATOM   1172  CZ  PHE N 149      10.537  30.371  69.976  1.00 12.41           C  
ATOM   1173  N   ASN N 150      10.826  25.930  73.612  1.00 11.84           N  
ATOM   1174  CA  ASN N 150      12.146  25.850  74.224  1.00 11.03           C  
ATOM   1175  C   ASN N 150      13.064  26.973  73.766  1.00 12.84           C  
ATOM   1176  O   ASN N 150      13.440  27.031  72.597  1.00 16.00           O  
ATOM   1177  CB  ASN N 150      12.760  24.506  73.864  1.00 10.07           C  
ATOM   1178  CG  ASN N 150      14.076  24.245  74.586  1.00 11.73           C  
ATOM   1179  OD1 ASN N 150      14.522  25.036  75.406  1.00 13.64           O  
ATOM   1180  ND2 ASN N 150      14.701  23.117  74.271  1.00 14.89           N  
ATOM   1181  N   LEU N 151      13.414  27.869  74.682  1.00 14.13           N  
ATOM   1182  CA  LEU N 151      14.288  28.985  74.344  1.00 15.13           C  
ATOM   1183  C   LEU N 151      15.736  28.740  74.754  1.00 18.37           C  
ATOM   1184  O   LEU N 151      16.564  29.644  74.672  1.00 24.96           O  
ATOM   1185  CB  LEU N 151      13.783  30.275  74.999  1.00 14.30           C  
ATOM   1186  CG  LEU N 151      12.401  30.736  74.551  1.00 14.19           C  
ATOM   1187  CD1 LEU N 151      12.019  32.017  75.271  1.00 14.52           C  
ATOM   1188  CD2 LEU N 151      12.347  30.934  73.032  1.00 19.71           C  
ATOM   1189  N   GLN N 152      16.051  27.525  75.185  1.00 12.36           N  
ATOM   1190  CA  GLN N 152      17.405  27.221  75.652  1.00 14.12           C  
ATOM   1191  C   GLN N 152      18.282  26.623  74.557  1.00 18.24           C  
ATOM   1192  O   GLN N 152      19.504  26.690  74.633  1.00 20.81           O  
ATOM   1193  CB  GLN N 152      17.366  26.268  76.842  1.00 14.63           C  
ATOM   1194  CG  GLN N 152      16.406  26.694  77.954  1.00 17.21           C  
ATOM   1195  CD  GLN N 152      16.627  28.122  78.395  1.00 21.61           C  
ATOM   1196  OE1 GLN N 152      15.681  28.918  78.458  1.00 22.47           O  
ATOM   1197  NE2 GLN N 152      17.877  28.469  78.682  1.00 17.28           N  
ATOM   1198  N   GLU N 153      17.651  26.024  73.555  1.00 12.98           N  
ATOM   1199  CA  GLU N 153      18.371  25.350  72.478  1.00 12.00           C  
ATOM   1200  C   GLU N 153      18.156  26.084  71.172  1.00 10.44           C  
ATOM   1201  O   GLU N 153      17.014  26.323  70.779  1.00 12.29           O  
ATOM   1202  CB  GLU N 153      17.885  23.906  72.339  1.00 10.88           C  
ATOM   1203  CG  GLU N 153      18.418  22.984  73.429  1.00 17.15           C  
ATOM   1204  CD  GLU N 153      19.919  22.737  73.321  1.00 23.06           C  
ATOM   1205  OE1 GLU N 153      20.507  22.984  72.246  1.00 16.36           O  
ATOM   1206  OE2 GLU N 153      20.518  22.278  74.318  1.00 26.54           O  
ATOM   1207  N   PRO N 154      19.248  26.448  70.494  1.00 10.63           N  
ATOM   1208  CA  PRO N 154      19.126  27.281  69.289  1.00 11.44           C  
ATOM   1209  C   PRO N 154      18.398  26.592  68.124  1.00 11.64           C  
ATOM   1210  O   PRO N 154      17.948  27.275  67.199  1.00 14.01           O  
ATOM   1211  CB  PRO N 154      20.581  27.614  68.936  1.00 14.65           C  
ATOM   1212  CG  PRO N 154      21.396  26.533  69.613  1.00 12.35           C  
ATOM   1213  CD  PRO N 154      20.653  26.229  70.879  1.00 11.73           C  
ATOM   1214  N   TYR N 155      18.279  25.267  68.158  1.00 10.31           N  
ATOM   1215  CA  TYR N 155      17.488  24.563  67.159  1.00 10.05           C  
ATOM   1216  C   TYR N 155      16.088  25.157  67.048  1.00  9.44           C  
ATOM   1217  O   TYR N 155      15.529  25.224  65.955  1.00 10.04           O  
ATOM   1218  CB  TYR N 155      17.386  23.102  67.578  1.00 11.89           C  
ATOM   1219  CG  TYR N 155      16.618  22.169  66.668  1.00 10.36           C  
ATOM   1220  CD1 TYR N 155      17.157  21.742  65.467  1.00 12.57           C  
ATOM   1221  CD2 TYR N 155      15.381  21.664  67.057  1.00 11.60           C  
ATOM   1222  CE1 TYR N 155      16.457  20.857  64.647  1.00 10.65           C  
ATOM   1223  CE2 TYR N 155      14.688  20.770  66.258  1.00 12.42           C  
ATOM   1224  CZ  TYR N 155      15.231  20.375  65.059  1.00 12.01           C  
ATOM   1225  OH  TYR N 155      14.540  19.488  64.255  1.00 14.70           O  
ATOM   1226  N   PHE N 156      15.504  25.560  68.181  1.00  9.96           N  
ATOM   1227  CA  PHE N 156      14.106  26.007  68.177  1.00  9.33           C  
ATOM   1228  C   PHE N 156      13.929  27.469  67.788  1.00  9.69           C  
ATOM   1229  O   PHE N 156      12.858  27.855  67.324  1.00 11.05           O  
ATOM   1230  CB  PHE N 156      13.458  25.777  69.548  1.00 10.46           C  
ATOM   1231  CG  PHE N 156      13.349  24.333  69.933  1.00 10.05           C  
ATOM   1232  CD1 PHE N 156      14.439  23.651  70.467  1.00 11.59           C  
ATOM   1233  CD2 PHE N 156      12.150  23.651  69.766  1.00 13.12           C  
ATOM   1234  CE1 PHE N 156      14.342  22.307  70.813  1.00 13.34           C  
ATOM   1235  CE2 PHE N 156      12.051  22.302  70.112  1.00 14.54           C  
ATOM   1236  CZ  PHE N 156      13.150  21.639  70.638  1.00 13.97           C  
ATOM   1237  N   THR N 157      14.968  28.276  67.987  1.00 11.52           N  
ATOM   1238  CA  THR N 157      14.891  29.702  67.671  1.00 10.74           C  
ATOM   1239  C   THR N 157      15.442  29.985  66.263  1.00 11.23           C  
ATOM   1240  O   THR N 157      15.098  30.987  65.628  1.00 11.97           O  
ATOM   1241  CB  THR N 157      15.643  30.526  68.730  1.00 12.05           C  
ATOM   1242  OG1 THR N 157      16.948  29.959  68.920  1.00 18.14           O  
ATOM   1243  CG2 THR N 157      14.889  30.475  70.038  1.00 13.36           C  
ATOM   1244  N   TRP N 158      16.268  29.076  65.751  1.00 10.55           N  
ATOM   1245  CA  TRP N 158      16.839  29.234  64.413  1.00 10.26           C  
ATOM   1246  C   TRP N 158      15.830  29.487  63.279  1.00 10.73           C  
ATOM   1247  O   TRP N 158      16.112  30.278  62.380  1.00 12.86           O  
ATOM   1248  CB  TRP N 158      17.750  28.044  64.046  1.00 13.27           C  
ATOM   1249  CG  TRP N 158      18.548  28.357  62.813  1.00 14.76           C  
ATOM   1250  CD1 TRP N 158      18.343  27.860  61.563  1.00 18.61           C  
ATOM   1251  CD2 TRP N 158      19.616  29.304  62.706  1.00 15.43           C  
ATOM   1252  NE1 TRP N 158      19.245  28.414  60.684  1.00 15.85           N  
ATOM   1253  CE2 TRP N 158      20.039  29.300  61.360  1.00 14.72           C  
ATOM   1254  CE3 TRP N 158      20.272  30.133  63.620  1.00 16.72           C  
ATOM   1255  CZ2 TRP N 158      21.082  30.105  60.905  1.00 20.72           C  
ATOM   1256  CZ3 TRP N 158      21.306  30.936  63.169  1.00 21.65           C  
ATOM   1257  CH2 TRP N 158      21.703  30.913  61.818  1.00 19.74           C  
ATOM   1258  N   PRO N 159      14.661  28.831  63.301  1.00 10.08           N  
ATOM   1259  CA  PRO N 159      13.762  29.044  62.158  1.00 11.82           C  
ATOM   1260  C   PRO N 159      13.399  30.523  61.965  1.00 10.45           C  
ATOM   1261  O   PRO N 159      13.289  30.989  60.817  1.00 11.63           O  
ATOM   1262  CB  PRO N 159      12.525  28.204  62.511  1.00 11.85           C  
ATOM   1263  CG  PRO N 159      13.078  27.115  63.424  1.00 12.37           C  
ATOM   1264  CD  PRO N 159      14.139  27.817  64.239  1.00 11.37           C  
ATOM   1265  N   LEU N 160      13.260  31.249  63.073  1.00 10.81           N  
ATOM   1266  CA  LEU N 160      12.939  32.673  63.032  1.00 10.22           C  
ATOM   1267  C   LEU N 160      14.178  33.504  62.685  1.00 11.91           C  
ATOM   1268  O   LEU N 160      14.095  34.443  61.899  1.00 11.80           O  
ATOM   1269  CB  LEU N 160      12.347  33.097  64.379  1.00 10.07           C  
ATOM   1270  CG  LEU N 160      12.150  34.595  64.619  1.00  9.99           C  
ATOM   1271  CD1 LEU N 160      11.209  35.176  63.575  1.00 11.77           C  
ATOM   1272  CD2 LEU N 160      11.589  34.800  66.015  1.00 13.36           C  
ATOM   1273  N   ILE N 161      15.326  33.138  63.246  1.00 11.85           N  
ATOM   1274  CA  ILE N 161      16.576  33.836  62.931  1.00 11.80           C  
ATOM   1275  C   ILE N 161      16.935  33.744  61.444  1.00 11.75           C  
ATOM   1276  O   ILE N 161      17.426  34.717  60.838  1.00 13.70           O  
ATOM   1277  CB  ILE N 161      17.728  33.306  63.808  1.00 13.75           C  
ATOM   1278  CG1 ILE N 161      17.423  33.600  65.273  1.00 14.86           C  
ATOM   1279  CG2 ILE N 161      19.063  33.938  63.397  1.00 19.61           C  
ATOM   1280  CD1 ILE N 161      18.381  32.931  66.242  1.00 20.27           C  
ATOM   1281  N   ALA N 162      16.688  32.583  60.848  1.00 11.22           N  
ATOM   1282  CA  ALA N 162      17.002  32.352  59.438  1.00 10.96           C  
ATOM   1283  C   ALA N 162      16.011  33.011  58.481  1.00 13.13           C  
ATOM   1284  O   ALA N 162      16.356  33.286  57.331  1.00 13.35           O  
ATOM   1285  CB  ALA N 162      17.079  30.855  59.158  1.00 14.59           C  
ATOM   1286  N   ALA N 163      14.785  33.254  58.943  1.00 10.86           N  
ATOM   1287  CA  ALA N 163      13.698  33.636  58.034  1.00 12.61           C  
ATOM   1288  C   ALA N 163      14.066  34.810  57.131  1.00 11.01           C  
ATOM   1289  O   ALA N 163      13.867  34.752  55.917  1.00 12.58           O  
ATOM   1290  CB  ALA N 163      12.421  33.954  58.816  1.00 11.63           C  
ATOM   1291  N   ASP N 164      14.590  35.870  57.736  1.00 11.46           N  
ATOM   1292  CA  ASP N 164      14.879  37.112  57.012  1.00 13.67           C  
ATOM   1293  C   ASP N 164      16.316  37.194  56.493  1.00 11.50           C  
ATOM   1294  O   ASP N 164      16.746  38.230  55.983  1.00 13.38           O  
ATOM   1295  CB  ASP N 164      14.562  38.308  57.912  1.00 13.48           C  
ATOM   1296  CG  ASP N 164      14.588  39.642  57.172  1.00 16.86           C  
ATOM   1297  OD1 ASP N 164      14.004  39.742  56.067  1.00 16.62           O  
ATOM   1298  OD2 ASP N 164      15.172  40.596  57.732  1.00 17.95           O  
ATOM   1299  N   GLY N 165      17.076  36.114  56.631  1.00 12.09           N  
ATOM   1300  CA  GLY N 165      18.373  36.087  55.980  1.00 13.13           C  
ATOM   1301  C   GLY N 165      19.523  35.443  56.727  1.00 13.23           C  
ATOM   1302  O   GLY N 165      20.603  35.295  56.156  1.00 12.59           O  
ATOM   1303  N   GLY N 166      19.322  35.056  57.980  1.00 13.43           N  
ATOM   1304  CA  GLY N 166      20.366  34.327  58.684  1.00 11.41           C  
ATOM   1305  C   GLY N 166      20.662  32.983  58.049  1.00 12.60           C  
ATOM   1306  O   GLY N 166      19.784  32.365  57.453  1.00 12.49           O  
ATOM   1307  N   TYR N 167      21.914  32.546  58.148  1.00 11.35           N  
ATOM   1308  CA  TYR N 167      22.312  31.212  57.694  1.00  9.49           C  
ATOM   1309  C   TYR N 167      23.544  30.756  58.466  1.00 10.97           C  
ATOM   1310  O   TYR N 167      24.237  31.560  59.088  1.00 12.66           O  
ATOM   1311  CB  TYR N 167      22.572  31.166  56.172  1.00 12.31           C  
ATOM   1312  CG  TYR N 167      23.644  32.112  55.640  1.00 11.16           C  
ATOM   1313  CD1 TYR N 167      23.299  33.377  55.183  1.00 11.33           C  
ATOM   1314  CD2 TYR N 167      24.979  31.729  55.566  1.00 12.57           C  
ATOM   1315  CE1 TYR N 167      24.244  34.242  54.688  1.00 12.81           C  
ATOM   1316  CE2 TYR N 167      25.945  32.594  55.066  1.00 12.36           C  
ATOM   1317  CZ  TYR N 167      25.565  33.846  54.629  1.00 13.58           C  
ATOM   1318  OH  TYR N 167      26.505  34.728  54.138  1.00 15.72           O  
ATOM   1319  N   ALA N 168      23.804  29.456  58.439  1.00 12.89           N  
ATOM   1320  CA  ALA N 168      24.972  28.910  59.109  1.00 11.94           C  
ATOM   1321  C   ALA N 168      26.178  29.073  58.196  1.00 12.85           C  
ATOM   1322  O   ALA N 168      26.958  30.001  58.374  1.00 16.05           O  
ATOM   1323  CB  ALA N 168      24.740  27.451  59.463  1.00 13.04           C  
ATOM   1324  N   PHE N 169      26.318  28.187  57.210  1.00 12.31           N  
ATOM   1325  CA  PHE N 169      27.422  28.266  56.260  1.00 12.58           C  
ATOM   1326  C   PHE N 169      26.895  28.339  54.839  1.00 14.83           C  
ATOM   1327  O   PHE N 169      25.973  27.615  54.480  1.00 16.19           O  
ATOM   1328  CB  PHE N 169      28.339  27.050  56.417  1.00 14.86           C  
ATOM   1329  CG  PHE N 169      28.907  26.908  57.792  1.00 12.32           C  
ATOM   1330  CD1 PHE N 169      30.029  27.624  58.165  1.00 15.07           C  
ATOM   1331  CD2 PHE N 169      28.315  26.064  58.717  1.00 13.51           C  
ATOM   1332  CE1 PHE N 169      30.543  27.509  59.446  1.00 16.00           C  
ATOM   1333  CE2 PHE N 169      28.833  25.939  59.996  1.00 13.53           C  
ATOM   1334  CZ  PHE N 169      29.943  26.662  60.362  1.00 14.19           C  
ATOM   1335  N   LYS N 170      27.483  29.215  54.029  1.00 15.14           N  
ATOM   1336  CA  LYS N 170      27.073  29.346  52.636  1.00 16.60           C  
ATOM   1337  C   LYS N 170      27.439  28.091  51.846  1.00 17.05           C  
ATOM   1338  O   LYS N 170      28.553  27.583  51.962  1.00 17.70           O  
ATOM   1339  CB  LYS N 170      27.740  30.574  52.018  1.00 19.00           C  
ATOM   1340  CG  LYS N 170      27.477  30.753  50.526  1.00 26.20           C  
ATOM   1341  CD  LYS N 170      26.030  31.106  50.274  1.00 37.67           C  
ATOM   1342  CE  LYS N 170      25.726  32.497  50.786  1.00 44.72           C  
ATOM   1343  NZ  LYS N 170      24.275  32.824  50.703  1.00 55.13           N1+
ATOM   1344  N   TYR N 171      26.497  27.594  51.048  1.00 16.52           N  
ATOM   1345  CA  TYR N 171      26.721  26.418  50.206  1.00 15.28           C  
ATOM   1346  C   TYR N 171      26.776  26.856  48.759  1.00 17.85           C  
ATOM   1347  O   TYR N 171      25.832  27.481  48.258  1.00 21.15           O  
ATOM   1348  CB  TYR N 171      25.570  25.422  50.370  1.00 15.97           C  
ATOM   1349  CG  TYR N 171      25.764  24.078  49.693  1.00 17.32           C  
ATOM   1350  CD1 TYR N 171      26.677  23.159  50.188  1.00 17.16           C  
ATOM   1351  CD2 TYR N 171      25.004  23.711  48.586  1.00 23.96           C  
ATOM   1352  CE1 TYR N 171      26.848  21.924  49.594  1.00 21.19           C  
ATOM   1353  CE2 TYR N 171      25.168  22.469  47.982  1.00 21.89           C  
ATOM   1354  CZ  TYR N 171      26.089  21.582  48.497  1.00 22.57           C  
ATOM   1355  OH  TYR N 171      26.270  20.344  47.916  1.00 25.43           O  
ATOM   1356  N   GLU N 172      27.875  26.524  48.088  1.00 17.34           N  
ATOM   1357  CA  GLU N 172      28.055  26.894  46.691  1.00 21.10           C  
ATOM   1358  C   GLU N 172      29.073  25.947  46.081  1.00 19.19           C  
ATOM   1359  O   GLU N 172      30.010  25.537  46.766  1.00 19.29           O  
ATOM   1360  CB  GLU N 172      28.553  28.335  46.594  1.00 26.14           C  
ATOM   1361  CG  GLU N 172      28.553  28.904  45.189  0.84 27.10           C  
ATOM   1362  CD  GLU N 172      29.026  30.343  45.160  0.00 39.69           C  
ATOM   1363  OE1 GLU N 172      29.532  30.820  46.201  1.00 42.75           O  
ATOM   1364  OE2 GLU N 172      28.894  30.996  44.102  1.00 47.80           O  
ATOM   1365  N   ASN N 173      28.886  25.584  44.813  1.00 22.30           N  
ATOM   1366  CA  ASN N 173      29.790  24.642  44.150  1.00 19.17           C  
ATOM   1367  C   ASN N 173      29.923  23.322  44.893  1.00 20.51           C  
ATOM   1368  O   ASN N 173      30.988  22.702  44.904  1.00 23.34           O  
ATOM   1369  CB  ASN N 173      31.176  25.257  43.962  1.00 26.24           C  
ATOM   1370  CG  ASN N 173      31.146  26.507  43.123  0.84 30.01           C  
ATOM   1371  OD1 ASN N 173      30.575  26.522  42.035  0.59 27.59           O  
ATOM   1372  ND2 ASN N 173      31.764  27.570  43.623  0.93 33.98           N  
ATOM   1373  N   GLY N 174      28.837  22.897  45.527  1.00 19.64           N  
ATOM   1374  CA  GLY N 174      28.814  21.617  46.207  1.00 18.96           C  
ATOM   1375  C   GLY N 174      29.594  21.591  47.509  1.00 17.17           C  
ATOM   1376  O   GLY N 174      29.821  20.525  48.076  1.00 22.11           O  
ATOM   1377  N   LYS N 175      29.981  22.765  48.004  1.00 17.69           N  
ATOM   1378  CA  LYS N 175      30.767  22.815  49.239  1.00 18.03           C  
ATOM   1379  C   LYS N 175      30.335  23.952  50.161  1.00 17.00           C  
ATOM   1380  O   LYS N 175      29.850  24.994  49.709  1.00 16.57           O  
ATOM   1381  CB  LYS N 175      32.256  22.950  48.913  1.00 23.81           C  
ATOM   1382  CG  LYS N 175      32.638  24.267  48.267  0.90 28.18           C  
ATOM   1383  CD  LYS N 175      34.002  24.179  47.588  0.56 35.46           C  
ATOM   1384  CE  LYS N 175      34.474  25.543  47.097  0.33 40.87           C  
ATOM   1385  NZ  LYS N 175      34.625  25.613  45.612  0.76 42.99           N1+
ATOM   1386  N   TYR N 176      30.515  23.742  51.461  1.00 15.45           N  
ATOM   1387  CA  TYR N 176      30.290  24.803  52.439  1.00 16.79           C  
ATOM   1388  C   TYR N 176      31.547  25.632  52.637  1.00 20.59           C  
ATOM   1389  O   TYR N 176      32.630  25.089  52.862  1.00 21.51           O  
ATOM   1390  CB  TYR N 176      29.857  24.216  53.782  1.00 18.05           C  
ATOM   1391  CG  TYR N 176      28.471  23.628  53.744  1.00 15.37           C  
ATOM   1392  CD1 TYR N 176      27.354  24.448  53.742  1.00 15.27           C  
ATOM   1393  CD2 TYR N 176      28.279  22.255  53.696  1.00 16.01           C  
ATOM   1394  CE1 TYR N 176      26.082  23.918  53.700  1.00 14.78           C  
ATOM   1395  CE2 TYR N 176      27.018  21.715  53.656  1.00 17.34           C  
ATOM   1396  CZ  TYR N 176      25.921  22.553  53.656  1.00 19.36           C  
ATOM   1397  OH  TYR N 176      24.663  22.009  53.610  1.00 20.08           O  
ATOM   1398  N   ASP N 177      31.393  26.949  52.571  1.00 16.75           N  
ATOM   1399  CA  ASP N 177      32.494  27.865  52.832  1.00 17.73           C  
ATOM   1400  C   ASP N 177      32.533  28.131  54.330  1.00 15.27           C  
ATOM   1401  O   ASP N 177      31.667  28.827  54.863  1.00 17.13           O  
ATOM   1402  CB  ASP N 177      32.282  29.171  52.057  1.00 21.29           C  
ATOM   1403  CG  ASP N 177      33.423  30.163  52.234  1.00 24.15           C  
ATOM   1404  OD1 ASP N 177      34.290  29.964  53.114  1.00 21.67           O  
ATOM   1405  OD2 ASP N 177      33.433  31.165  51.489  1.00 24.97           O  
ATOM   1406  N   ILE N 178      33.520  27.551  55.012  1.00 15.31           N  
ATOM   1407  CA  ILE N 178      33.572  27.650  56.473  1.00 14.43           C  
ATOM   1408  C   ILE N 178      33.810  29.073  56.977  1.00 18.29           C  
ATOM   1409  O   ILE N 178      33.621  29.352  58.160  1.00 17.52           O  
ATOM   1410  CB  ILE N 178      34.612  26.692  57.110  1.00 15.22           C  
ATOM   1411  CG1 ILE N 178      36.030  27.066  56.684  1.00 16.99           C  
ATOM   1412  CG2 ILE N 178      34.306  25.239  56.739  1.00 20.66           C  
ATOM   1413  CD1 ILE N 178      37.105  26.190  57.312  1.00 21.02           C  
ATOM   1414  N   LYS N 179      34.205  29.977  56.084  1.00 17.23           N  
ATOM   1415  CA  LYS N 179      34.405  31.374  56.475  1.00 19.65           C  
ATOM   1416  C   LYS N 179      33.217  32.270  56.142  1.00 20.94           C  
ATOM   1417  O   LYS N 179      33.192  33.436  56.534  1.00 26.26           O  
ATOM   1418  CB  LYS N 179      35.662  31.946  55.824  1.00 22.99           C  
ATOM   1419  CG  LYS N 179      36.939  31.228  56.226  1.00 29.44           C  
ATOM   1420  CD  LYS N 179      37.165  31.277  57.733  1.00 42.34           C  
ATOM   1421  CE  LYS N 179      37.472  32.691  58.213  1.00 54.37           C  
ATOM   1422  NZ  LYS N 179      37.778  32.747  59.672  1.00 57.93           N1+
ATOM   1423  N   ASP N 180      32.241  31.737  55.413  1.00 16.27           N  
ATOM   1424  CA  ASP N 180      31.066  32.518  55.040  1.00 15.07           C  
ATOM   1425  C   ASP N 180      29.898  32.102  55.923  1.00 14.92           C  
ATOM   1426  O   ASP N 180      29.126  31.194  55.597  1.00 14.36           O  
ATOM   1427  CB  ASP N 180      30.731  32.348  53.560  1.00 16.75           C  
ATOM   1428  CG  ASP N 180      29.646  33.308  53.096  1.00 21.00           C  
ATOM   1429  OD1 ASP N 180      28.990  33.918  53.964  1.00 19.02           O  
ATOM   1430  OD2 ASP N 180      29.462  33.462  51.869  1.00 23.11           O  
ATOM   1431  N   VAL N 181      29.798  32.777  57.061  1.00 15.69           N  
ATOM   1432  CA  VAL N 181      28.837  32.441  58.096  1.00 13.06           C  
ATOM   1433  C   VAL N 181      27.812  33.566  58.167  1.00 14.60           C  
ATOM   1434  O   VAL N 181      28.164  34.740  58.031  1.00 15.54           O  
ATOM   1435  CB  VAL N 181      29.567  32.282  59.455  1.00 14.68           C  
ATOM   1436  CG1 VAL N 181      28.587  32.140  60.602  1.00 16.19           C  
ATOM   1437  CG2 VAL N 181      30.523  31.082  59.410  1.00 18.36           C  
ATOM   1438  N   GLY N 182      26.545  33.218  58.372  1.00 12.91           N  
ATOM   1439  CA  GLY N 182      25.483  34.210  58.282  1.00 13.47           C  
ATOM   1440  C   GLY N 182      24.777  34.443  59.602  1.00 12.24           C  
ATOM   1441  O   GLY N 182      23.542  34.524  59.662  1.00 13.42           O  
ATOM   1442  N   VAL N 183      25.567  34.562  60.668  1.00 12.21           N  
ATOM   1443  CA  VAL N 183      25.045  34.689  62.025  1.00 14.20           C  
ATOM   1444  C   VAL N 183      24.819  36.144  62.465  1.00 14.10           C  
ATOM   1445  O   VAL N 183      23.903  36.421  63.239  1.00 14.76           O  
ATOM   1446  CB  VAL N 183      25.953  33.925  63.026  1.00 13.72           C  
ATOM   1447  CG1 VAL N 183      25.651  34.321  64.454  1.00 15.55           C  
ATOM   1448  CG2 VAL N 183      25.793  32.410  62.824  1.00 15.73           C  
ATOM   1449  N   ASP N 184      25.619  37.079  61.951  1.00 14.71           N  
ATOM   1450  CA  ASP N 184      25.454  38.483  62.348  1.00 15.30           C  
ATOM   1451  C   ASP N 184      25.015  39.415  61.214  1.00 14.80           C  
ATOM   1452  O   ASP N 184      25.205  40.637  61.290  1.00 16.96           O  
ATOM   1453  CB  ASP N 184      26.704  39.019  63.071  1.00 15.92           C  
ATOM   1454  CG  ASP N 184      27.873  39.290  62.136  1.00 19.19           C  
ATOM   1455  OD1 ASP N 184      27.864  38.811  60.983  1.00 19.98           O  
ATOM   1456  OD2 ASP N 184      28.822  39.987  62.577  1.00 20.87           O  
ATOM   1457  N   ASN N 185      24.402  38.851  60.179  1.00 15.09           N  
ATOM   1458  CA  ASN N 185      23.858  39.674  59.103  1.00 14.77           C  
ATOM   1459  C   ASN N 185      22.524  40.326  59.478  1.00 12.19           C  
ATOM   1460  O   ASN N 185      21.978  40.068  60.552  1.00 13.04           O  
ATOM   1461  CB  ASN N 185      23.799  38.902  57.770  1.00 12.94           C  
ATOM   1462  CG  ASN N 185      22.855  37.720  57.810  1.00 13.19           C  
ATOM   1463  OD1 ASN N 185      21.866  37.726  58.544  1.00 16.17           O  
ATOM   1464  ND2 ASN N 185      23.138  36.714  56.987  1.00 12.90           N  
ATOM   1465  N   ALA N 186      22.015  41.194  58.611  1.00 13.89           N  
ATOM   1466  CA  ALA N 186      20.821  41.959  58.934  1.00 16.27           C  
ATOM   1467  C   ALA N 186      19.628  41.054  59.203  1.00 13.86           C  
ATOM   1468  O   ALA N 186      18.818  41.344  60.083  1.00 14.93           O  
ATOM   1469  CB  ALA N 186      20.509  42.945  57.821  1.00 17.45           C  
ATOM   1470  N   GLY N 187      19.532  39.957  58.460  1.00 12.49           N  
ATOM   1471  CA  GLY N 187      18.409  39.045  58.617  1.00 13.57           C  
ATOM   1472  C   GLY N 187      18.410  38.339  59.957  1.00 11.40           C  
ATOM   1473  O   GLY N 187      17.379  38.248  60.631  1.00 12.59           O  
ATOM   1474  N   ALA N 188      19.575  37.847  60.367  1.00 11.48           N  
ATOM   1475  CA  ALA N 188      19.692  37.198  61.670  1.00 11.41           C  
ATOM   1476  C   ALA N 188      19.363  38.185  62.783  1.00 11.59           C  
ATOM   1477  O   ALA N 188      18.646  37.856  63.730  1.00 12.95           O  
ATOM   1478  CB  ALA N 188      21.086  36.634  61.859  1.00 13.10           C  
ATOM   1479  N   LYS N 189      19.893  39.399  62.668  1.00 11.89           N  
ATOM   1480  CA  LYS N 189      19.631  40.437  63.662  1.00 12.37           C  
ATOM   1481  C   LYS N 189      18.145  40.755  63.753  1.00 11.05           C  
ATOM   1482  O   LYS N 189      17.615  40.956  64.841  1.00 13.03           O  
ATOM   1483  CB  LYS N 189      20.434  41.702  63.346  1.00 14.32           C  
ATOM   1484  CG  LYS N 189      21.928  41.529  63.594  1.00 15.84           C  
ATOM   1485  CD  LYS N 189      22.719  42.730  63.091  1.00 19.04           C  
ATOM   1486  CE  LYS N 189      24.173  42.628  63.535  1.00 21.74           C  
ATOM   1487  NZ  LYS N 189      24.991  43.765  63.021  1.00 27.40           N1+
ATOM   1488  N   ALA N 190      17.466  40.814  62.612  1.00 11.33           N  
ATOM   1489  CA  ALA N 190      16.039  41.125  62.624  1.00 13.44           C  
ATOM   1490  C   ALA N 190      15.262  40.047  63.358  1.00 10.70           C  
ATOM   1491  O   ALA N 190      14.382  40.341  64.167  1.00 12.64           O  
ATOM   1492  CB  ALA N 190      15.499  41.299  61.218  1.00 14.07           C  
ATOM   1493  N   GLY N 191      15.586  38.788  63.076  1.00 11.20           N  
ATOM   1494  CA  GLY N 191      14.867  37.686  63.692  1.00 11.75           C  
ATOM   1495  C   GLY N 191      15.094  37.601  65.189  1.00 10.11           C  
ATOM   1496  O   GLY N 191      14.152  37.431  65.973  1.00 11.55           O  
ATOM   1497  N   LEU N 192      16.350  37.718  65.606  1.00 10.68           N  
ATOM   1498  CA  LEU N 192      16.651  37.639  67.026  1.00 11.19           C  
ATOM   1499  C   LEU N 192      16.084  38.851  67.763  1.00 11.84           C  
ATOM   1500  O   LEU N 192      15.610  38.720  68.891  1.00 12.79           O  
ATOM   1501  CB  LEU N 192      18.158  37.474  67.282  1.00 13.32           C  
ATOM   1502  CG  LEU N 192      18.547  37.267  68.751  1.00 12.80           C  
ATOM   1503  CD1 LEU N 192      17.765  36.124  69.365  1.00 14.57           C  
ATOM   1504  CD2 LEU N 192      20.057  37.028  68.904  1.00 13.30           C  
ATOM   1505  N   THR N 193      16.089  40.015  67.117  1.00 12.57           N  
ATOM   1506  CA  THR N 193      15.465  41.189  67.729  1.00 12.32           C  
ATOM   1507  C   THR N 193      13.969  40.963  67.955  1.00 12.17           C  
ATOM   1508  O   THR N 193      13.426  41.330  68.997  1.00 13.19           O  
ATOM   1509  CB  THR N 193      15.685  42.445  66.877  1.00 14.65           C  
ATOM   1510  OG1 THR N 193      17.081  42.770  66.877  1.00 17.21           O  
ATOM   1511  CG2 THR N 193      14.907  43.629  67.453  1.00 15.35           C  
ATOM   1512  N   PHE N 194      13.304  40.315  67.000  1.00 12.30           N  
ATOM   1513  CA  PHE N 194      11.885  40.032  67.183  1.00 11.77           C  
ATOM   1514  C   PHE N 194      11.670  39.112  68.377  1.00 11.14           C  
ATOM   1515  O   PHE N 194      10.760  39.329  69.175  1.00 12.79           O  
ATOM   1516  CB  PHE N 194      11.246  39.447  65.917  1.00 11.07           C  
ATOM   1517  CG  PHE N 194       9.747  39.383  65.987  1.00 10.84           C  
ATOM   1518  CD1 PHE N 194       8.993  40.470  65.611  1.00 12.05           C  
ATOM   1519  CD2 PHE N 194       9.098  38.248  66.456  1.00 12.99           C  
ATOM   1520  CE1 PHE N 194       7.614  40.441  65.686  1.00 14.72           C  
ATOM   1521  CE2 PHE N 194       7.708  38.206  66.541  1.00 13.22           C  
ATOM   1522  CZ  PHE N 194       6.962  39.312  66.159  1.00 14.12           C  
ATOM   1523  N   LEU N 195      12.493  38.071  68.483  1.00 11.59           N  
ATOM   1524  CA  LEU N 195      12.395  37.137  69.594  1.00 10.61           C  
ATOM   1525  C   LEU N 195      12.598  37.854  70.922  1.00 12.43           C  
ATOM   1526  O   LEU N 195      11.819  37.686  71.862  1.00 12.62           O  
ATOM   1527  CB  LEU N 195      13.447  36.033  69.442  1.00 12.70           C  
ATOM   1528  CG  LEU N 195      13.401  34.948  70.518  1.00 15.12           C  
ATOM   1529  CD1 LEU N 195      12.284  33.960  70.211  1.00 26.39           C  
ATOM   1530  CD2 LEU N 195      14.728  34.211  70.595  1.00 23.23           C  
ATOM   1531  N   VAL N 196      13.643  38.671  70.999  1.00 12.31           N  
ATOM   1532  CA  VAL N 196      13.941  39.383  72.239  1.00 12.47           C  
ATOM   1533  C   VAL N 196      12.817  40.351  72.606  1.00 12.14           C  
ATOM   1534  O   VAL N 196      12.490  40.501  73.782  1.00 14.78           O  
ATOM   1535  CB  VAL N 196      15.306  40.100  72.151  1.00 13.78           C  
ATOM   1536  CG1 VAL N 196      15.504  41.039  73.334  1.00 16.77           C  
ATOM   1537  CG2 VAL N 196      16.429  39.079  72.080  1.00 15.39           C  
ATOM   1538  N   ASP N 197      12.215  40.996  71.611  1.00 11.38           N  
ATOM   1539  CA  ASP N 197      11.091  41.888  71.884  1.00 12.77           C  
ATOM   1540  C   ASP N 197       9.898  41.116  72.472  1.00 12.33           C  
ATOM   1541  O   ASP N 197       9.199  41.623  73.354  1.00 12.91           O  
ATOM   1542  CB  ASP N 197      10.685  42.664  70.629  1.00 13.29           C  
ATOM   1543  CG  ASP N 197      11.667  43.777  70.280  1.00 19.92           C  
ATOM   1544  OD1 ASP N 197      12.479  44.169  71.155  1.00 20.60           O  
ATOM   1545  OD2 ASP N 197      11.609  44.276  69.130  1.00 22.18           O  
ATOM   1546  N   LEU N 198       9.663  39.894  71.999  1.00 12.49           N  
ATOM   1547  CA  LEU N 198       8.600  39.078  72.584  1.00 12.58           C  
ATOM   1548  C   LEU N 198       8.836  38.887  74.077  1.00 12.90           C  
ATOM   1549  O   LEU N 198       7.904  38.921  74.868  1.00 13.97           O  
ATOM   1550  CB  LEU N 198       8.521  37.706  71.916  1.00 11.58           C  
ATOM   1551  CG  LEU N 198       7.962  37.655  70.492  1.00 12.02           C  
ATOM   1552  CD1 LEU N 198       8.048  36.241  69.946  1.00 13.11           C  
ATOM   1553  CD2 LEU N 198       6.509  38.142  70.433  1.00 14.78           C  
ATOM   1554  N   ILE N 199      10.094  38.678  74.449  1.00 11.66           N  
ATOM   1555  CA  ILE N 199      10.452  38.469  75.842  1.00 12.79           C  
ATOM   1556  C   ILE N 199      10.368  39.780  76.647  1.00 11.44           C  
ATOM   1557  O   ILE N 199       9.804  39.808  77.751  1.00 13.83           O  
ATOM   1558  CB  ILE N 199      11.854  37.844  75.939  1.00 13.23           C  
ATOM   1559  CG1 ILE N 199      11.858  36.482  75.227  1.00 15.54           C  
ATOM   1560  CG2 ILE N 199      12.280  37.702  77.389  1.00 14.75           C  
ATOM   1561  CD1 ILE N 199      13.251  35.880  75.022  1.00 16.93           C  
ATOM   1562  N   LYS N 200      10.898  40.864  76.088  1.00 13.17           N  
ATOM   1563  CA  LYS N 200      10.788  42.174  76.741  1.00 13.93           C  
ATOM   1564  C   LYS N 200       9.336  42.523  77.048  1.00 13.57           C  
ATOM   1565  O   LYS N 200       9.022  43.068  78.110  1.00 15.90           O  
ATOM   1566  CB  LYS N 200      11.380  43.272  75.860  1.00 15.16           C  
ATOM   1567  CG  LYS N 200      12.890  43.284  75.816  1.00 19.02           C  
ATOM   1568  CD  LYS N 200      13.383  44.386  74.883  1.00 21.28           C  
ATOM   1569  CE  LYS N 200      14.899  44.498  74.909  1.00 25.62           C  
ATOM   1570  NZ  LYS N 200      15.405  45.456  73.881  1.00 27.61           N1+
ATOM   1571  N   ASN N 201       8.451  42.214  76.106  1.00 14.29           N  
ATOM   1572  CA  ASN N 201       7.038  42.528  76.252  1.00 13.67           C  
ATOM   1573  C   ASN N 201       6.258  41.471  77.024  1.00 13.39           C  
ATOM   1574  O   ASN N 201       5.035  41.559  77.142  1.00 15.71           O  
ATOM   1575  CB  ASN N 201       6.399  42.757  74.880  1.00 12.28           C  
ATOM   1576  CG  ASN N 201       6.870  44.033  74.226  1.00 14.83           C  
ATOM   1577  OD1 ASN N 201       7.225  44.045  73.041  1.00 22.65           O  
ATOM   1578  ND2 ASN N 201       6.863  45.119  74.985  1.00 14.28           N  
ATOM   1579  N   LYS N 202       6.974  40.479  77.553  1.00 13.09           N  
ATOM   1580  CA  LYS N 202       6.390  39.435  78.398  1.00 13.17           C  
ATOM   1581  C   LYS N 202       5.404  38.511  77.682  1.00 14.05           C  
ATOM   1582  O   LYS N 202       4.579  37.854  78.323  1.00 16.65           O  
ATOM   1583  CB  LYS N 202       5.797  40.020  79.695  1.00 16.76           C  
ATOM   1584  CG  LYS N 202       6.828  40.821  80.493  1.00 18.84           C  
ATOM   1585  CD  LYS N 202       6.298  41.266  81.850  1.00 21.56           C  
ATOM   1586  CE  LYS N 202       7.274  42.221  82.524  1.00 33.62           C  
ATOM   1587  NZ  LYS N 202       8.582  41.572  82.802  0.41 35.61           N1+
ATOM   1588  N   HIS N 203       5.516  38.433  76.358  1.00 14.37           N  
ATOM   1589  CA  HIS N 203       4.794  37.404  75.616  1.00 12.25           C  
ATOM   1590  C   HIS N 203       5.497  36.060  75.729  1.00 17.51           C  
ATOM   1591  O   HIS N 203       4.872  35.023  75.531  1.00 17.74           O  
ATOM   1592  CB  HIS N 203       4.649  37.794  74.149  1.00 13.04           C  
ATOM   1593  CG  HIS N 203       4.070  39.154  73.953  1.00 13.92           C  
ATOM   1594  ND1 HIS N 203       2.848  39.522  74.480  1.00 13.31           N  
ATOM   1595  CD2 HIS N 203       4.537  40.244  73.300  1.00 13.83           C  
ATOM   1596  CE1 HIS N 203       2.591  40.774  74.159  1.00 14.06           C  
ATOM   1597  NE2 HIS N 203       3.605  41.242  73.449  1.00 14.35           N  
ATOM   1598  N   MET N 204       6.795  36.082  76.026  1.00 12.30           N  
ATOM   1599  CA  MET N 204       7.526  34.859  76.362  1.00 13.03           C  
ATOM   1600  C   MET N 204       8.492  35.139  77.514  1.00 13.22           C  
ATOM   1601  O   MET N 204       8.739  36.305  77.861  1.00 16.06           O  
ATOM   1602  CB  MET N 204       8.268  34.284  75.150  1.00 13.44           C  
ATOM   1603  CG  MET N 204       7.361  33.894  73.987  1.00 12.42           C  
ATOM   1604  SD  MET N 204       8.191  32.794  72.820  1.00 15.17           S  
ATOM   1605  CE  MET N 204       9.654  33.737  72.442  1.00 15.71           C  
ATOM   1606  N   ASN N 205       9.024  34.067  78.093  1.00 14.31           N  
ATOM   1607  CA  ASN N 205       9.912  34.123  79.251  1.00 14.88           C  
ATOM   1608  C   ASN N 205      11.234  33.461  78.879  1.00 13.86           C  
ATOM   1609  O   ASN N 205      11.250  32.325  78.395  1.00 14.68           O  
ATOM   1610  CB  ASN N 205       9.245  33.402  80.438  1.00 15.80           C  
ATOM   1611  CG  ASN N 205      10.030  33.518  81.735  1.00 25.35           C  
ATOM   1612  OD1 ASN N 205      11.247  33.352  81.764  1.00 20.70           O  
ATOM   1613  ND2 ASN N 205       9.317  33.774  82.831  1.00 29.03           N  
ATOM   1614  N   ALA N 206      12.340  34.169  79.083  1.00 14.69           N  
ATOM   1615  CA  ALA N 206      13.650  33.660  78.676  1.00 15.99           C  
ATOM   1616  C   ALA N 206      14.023  32.322  79.317  1.00 16.43           C  
ATOM   1617  O   ALA N 206      14.866  31.594  78.777  1.00 18.38           O  
ATOM   1618  CB  ALA N 206      14.737  34.693  78.950  1.00 16.08           C  
ATOM   1619  N   ASP N 207      13.404  31.989  80.451  1.00 17.02           N  
ATOM   1620  CA  ASP N 207      13.752  30.765  81.186  1.00 16.77           C  
ATOM   1621  C   ASP N 207      13.021  29.530  80.674  1.00 16.78           C  
ATOM   1622  O   ASP N 207      13.299  28.410  81.104  1.00 19.95           O  
ATOM   1623  CB  ASP N 207      13.457  30.937  82.679  1.00 19.52           C  
ATOM   1624  CG  ASP N 207      14.335  31.980  83.330  1.00 28.95           C  
ATOM   1625  OD1 ASP N 207      15.492  32.149  82.891  1.00 32.70           O  
ATOM   1626  OD2 ASP N 207      13.868  32.627  84.291  1.00 37.60           O  
ATOM   1627  N   THR N 208      12.085  29.722  79.752  1.00 15.17           N  
ATOM   1628  CA  THR N 208      11.310  28.591  79.254  1.00 13.57           C  
ATOM   1629  C   THR N 208      12.206  27.590  78.547  1.00 13.21           C  
ATOM   1630  O   THR N 208      12.983  27.951  77.666  1.00 14.89           O  
ATOM   1631  CB  THR N 208      10.191  29.070  78.325  1.00 16.19           C  
ATOM   1632  OG1 THR N 208       9.310  29.896  79.082  1.00 16.70           O  
ATOM   1633  CG2 THR N 208       9.408  27.892  77.760  1.00 17.02           C  
ATOM   1634  N   ASP N 209      12.101  26.333  78.962  1.00 15.40           N  
ATOM   1635  CA  ASP N 209      12.877  25.249  78.367  1.00 16.44           C  
ATOM   1636  C   ASP N 209      11.945  24.184  77.786  1.00 15.41           C  
ATOM   1637  O   ASP N 209      10.730  24.399  77.690  1.00 14.81           O  
ATOM   1638  CB  ASP N 209      13.855  24.647  79.387  1.00 19.61           C  
ATOM   1639  CG  ASP N 209      13.153  23.970  80.553  1.00 23.57           C  
ATOM   1640  OD1 ASP N 209      11.919  23.802  80.502  1.00 21.06           O  
ATOM   1641  OD2 ASP N 209      13.843  23.597  81.531  1.00 27.48           O  
ATOM   1642  N   TYR N 210      12.502  23.039  77.403  1.00 14.36           N  
ATOM   1643  CA  TYR N 210      11.703  22.013  76.755  1.00 14.00           C  
ATOM   1644  C   TYR N 210      10.582  21.520  77.670  1.00 14.30           C  
ATOM   1645  O   TYR N 210       9.422  21.455  77.256  1.00 14.09           O  
ATOM   1646  CB  TYR N 210      12.589  20.839  76.290  1.00 13.84           C  
ATOM   1647  CG  TYR N 210      11.856  19.868  75.396  1.00 13.30           C  
ATOM   1648  CD1 TYR N 210      11.045  18.875  75.934  1.00 16.45           C  
ATOM   1649  CD2 TYR N 210      11.944  19.968  74.011  1.00 14.04           C  
ATOM   1650  CE1 TYR N 210      10.355  17.996  75.120  1.00 16.94           C  
ATOM   1651  CE2 TYR N 210      11.263  19.087  73.188  1.00 16.97           C  
ATOM   1652  CZ  TYR N 210      10.468  18.105  73.755  1.00 14.41           C  
ATOM   1653  OH  TYR N 210       9.787  17.240  72.937  1.00 17.27           O  
ATOM   1654  N   SER N 211      10.930  21.160  78.907  1.00 14.26           N  
ATOM   1655  CA  SER N 211       9.945  20.598  79.836  1.00 17.29           C  
ATOM   1656  C   SER N 211       8.841  21.589  80.186  1.00 15.23           C  
ATOM   1657  O   SER N 211       7.666  21.231  80.249  1.00 19.69           O  
ATOM   1658  CB  SER N 211      10.627  20.084  81.112  1.00 25.13           C  
ATOM   1659  OG  SER N 211      11.517  21.046  81.644  0.32 25.58           O  
ATOM   1660  N   ILE N 212       9.216  22.840  80.418  1.00 15.20           N  
ATOM   1661  CA  ILE N 212       8.240  23.860  80.774  1.00 14.90           C  
ATOM   1662  C   ILE N 212       7.251  24.119  79.618  1.00 15.71           C  
ATOM   1663  O   ILE N 212       6.043  24.186  79.837  1.00 17.28           O  
ATOM   1664  CB  ILE N 212       8.945  25.163  81.204  1.00 17.27           C  
ATOM   1665  CG1 ILE N 212       9.632  24.981  82.565  1.00 18.42           C  
ATOM   1666  CG2 ILE N 212       7.963  26.321  81.255  1.00 16.86           C  
ATOM   1667  CD1 ILE N 212      10.579  26.109  82.920  1.00 22.54           C  
ATOM   1668  N   ALA N 213       7.757  24.240  78.391  1.00 13.79           N  
ATOM   1669  CA  ALA N 213       6.874  24.498  77.255  1.00 14.25           C  
ATOM   1670  C   ALA N 213       5.948  23.322  76.987  1.00 13.90           C  
ATOM   1671  O   ALA N 213       4.764  23.500  76.699  1.00 14.82           O  
ATOM   1672  CB  ALA N 213       7.676  24.838  76.000  1.00 14.06           C  
ATOM   1673  N   GLU N 214       6.494  22.110  77.083  1.00 14.17           N  
ATOM   1674  CA  GLU N 214       5.706  20.909  76.859  1.00 16.36           C  
ATOM   1675  C   GLU N 214       4.593  20.776  77.892  1.00 15.44           C  
ATOM   1676  O   GLU N 214       3.450  20.487  77.545  1.00 18.53           O  
ATOM   1677  CB  GLU N 214       6.595  19.673  76.905  1.00 15.95           C  
ATOM   1678  CG  GLU N 214       5.824  18.378  76.684  1.00 18.04           C  
ATOM   1679  CD  GLU N 214       6.717  17.152  76.675  1.00 20.56           C  
ATOM   1680  OE1 GLU N 214       7.552  17.008  77.599  1.00 23.30           O  
ATOM   1681  OE2 GLU N 214       6.583  16.340  75.736  1.00 20.52           O  
ATOM   1682  N   ALA N 215       4.924  20.978  79.162  1.00 14.78           N  
ATOM   1683  CA  ALA N 215       3.906  20.906  80.205  1.00 16.43           C  
ATOM   1684  C   ALA N 215       2.793  21.936  79.978  1.00 16.99           C  
ATOM   1685  O   ALA N 215       1.612  21.607  80.050  1.00 21.01           O  
ATOM   1686  CB  ALA N 215       4.532  21.073  81.584  1.00 19.14           C  
ATOM   1687  N   ALA N 216       3.171  23.178  79.685  1.00 16.52           N  
ATOM   1688  CA  ALA N 216       2.182  24.226  79.491  1.00 18.15           C  
ATOM   1689  C   ALA N 216       1.251  23.919  78.318  1.00 17.76           C  
ATOM   1690  O   ALA N 216       0.038  24.100  78.414  1.00 18.14           O  
ATOM   1691  CB  ALA N 216       2.869  25.564  79.282  1.00 19.72           C  
ATOM   1692  N   PHE N 217       1.808  23.486  77.193  1.00 15.40           N  
ATOM   1693  CA  PHE N 217       0.960  23.166  76.055  1.00 13.14           C  
ATOM   1694  C   PHE N 217       0.045  21.970  76.352  1.00 15.04           C  
ATOM   1695  O   PHE N 217      -1.165  22.001  76.086  1.00 15.91           O  
ATOM   1696  CB  PHE N 217       1.779  22.897  74.779  1.00 14.54           C  
ATOM   1697  CG  PHE N 217       0.912  22.714  73.573  1.00 12.23           C  
ATOM   1698  CD1 PHE N 217       0.378  23.825  72.942  1.00 11.97           C  
ATOM   1699  CD2 PHE N 217       0.528  21.446  73.142  1.00 14.07           C  
ATOM   1700  CE1 PHE N 217      -0.473  23.698  71.867  1.00 13.51           C  
ATOM   1701  CE2 PHE N 217      -0.330  21.302  72.057  1.00 13.20           C  
ATOM   1702  CZ  PHE N 217      -0.838  22.428  71.419  1.00 13.09           C  
ATOM   1703  N   ASN N 218       0.628  20.920  76.917  1.00 15.51           N  
ATOM   1704  CA  ASN N 218      -0.119  19.685  77.137  1.00 16.10           C  
ATOM   1705  C   ASN N 218      -1.171  19.798  78.245  1.00 18.34           C  
ATOM   1706  O   ASN N 218      -2.065  18.963  78.331  1.00 21.94           O  
ATOM   1707  CB  ASN N 218       0.847  18.530  77.376  1.00 16.01           C  
ATOM   1708  CG  ASN N 218       1.711  18.247  76.158  1.00 16.77           C  
ATOM   1709  OD1 ASN N 218       1.648  18.957  75.149  1.00 19.49           O  
ATOM   1710  ND2 ASN N 218       2.513  17.190  76.234  1.00 18.65           N  
ATOM   1711  N   LYS N 219      -1.072  20.840  79.069  1.00 16.57           N  
ATOM   1712  CA  LYS N 219      -2.076  21.127  80.091  1.00 18.75           C  
ATOM   1713  C   LYS N 219      -3.095  22.170  79.637  1.00 20.71           C  
ATOM   1714  O   LYS N 219      -3.999  22.530  80.390  1.00 22.73           O  
ATOM   1715  CB  LYS N 219      -1.406  21.560  81.398  1.00 20.75           C  
ATOM   1716  CG  LYS N 219      -0.675  20.412  82.086  1.00 27.22           C  
ATOM   1717  CD  LYS N 219      -0.229  20.758  83.492  1.00 39.81           C  
ATOM   1718  CE  LYS N 219       0.839  21.829  83.487  1.00 51.17           C  
ATOM   1719  NZ  LYS N 219       1.336  22.127  84.861  1.00 56.31           N1+
ATOM   1720  N   GLY N 220      -2.948  22.645  78.405  1.00 18.93           N  
ATOM   1721  CA  GLY N 220      -3.897  23.573  77.818  1.00 19.13           C  
ATOM   1722  C   GLY N 220      -3.730  25.009  78.270  1.00 18.24           C  
ATOM   1723  O   GLY N 220      -4.671  25.799  78.190  1.00 19.84           O  
ATOM   1724  N   GLU N 221      -2.538  25.355  78.747  1.00 16.92           N  
ATOM   1725  CA  GLU N 221      -2.282  26.695  79.280  1.00 18.02           C  
ATOM   1726  C   GLU N 221      -1.860  27.703  78.214  1.00 15.67           C  
ATOM   1727  O   GLU N 221      -2.099  28.904  78.354  1.00 17.31           O  
ATOM   1728  CB  GLU N 221      -1.215  26.639  80.375  1.00 19.35           C  
ATOM   1729  CG  GLU N 221      -1.622  25.785  81.582  1.00 24.34           C  
ATOM   1730  CD  GLU N 221      -0.518  25.655  82.623  1.00 32.11           C  
ATOM   1731  OE1 GLU N 221       0.666  25.860  82.280  1.00 29.11           O  
ATOM   1732  OE2 GLU N 221      -0.840  25.336  83.788  1.00 37.75           O  
ATOM   1733  N   THR N 222      -1.205  27.211  77.170  1.00 15.46           N  
ATOM   1734  CA  THR N 222      -0.727  28.060  76.078  1.00 15.03           C  
ATOM   1735  C   THR N 222      -1.270  27.539  74.748  1.00 14.35           C  
ATOM   1736  O   THR N 222      -1.440  26.325  74.572  1.00 16.89           O  
ATOM   1737  CB  THR N 222       0.823  28.168  76.074  1.00 13.44           C  
ATOM   1738  OG1 THR N 222       1.244  29.189  75.158  1.00 17.18           O  
ATOM   1739  CG2 THR N 222       1.479  26.838  75.690  1.00 15.21           C  
ATOM   1740  N   ALA N 223      -1.566  28.440  73.815  1.00 12.38           N  
ATOM   1741  CA  ALA N 223      -2.265  28.036  72.591  1.00 12.22           C  
ATOM   1742  C   ALA N 223      -1.371  27.398  71.527  1.00 11.63           C  
ATOM   1743  O   ALA N 223      -1.875  26.725  70.632  1.00 13.76           O  
ATOM   1744  CB  ALA N 223      -3.026  29.204  71.992  1.00 13.97           C  
ATOM   1745  N   MET N 224      -0.063  27.620  71.620  1.00 11.72           N  
ATOM   1746  CA  MET N 224       0.864  27.152  70.593  1.00 11.49           C  
ATOM   1747  C   MET N 224       2.190  26.755  71.196  1.00 11.07           C  
ATOM   1748  O   MET N 224       2.613  27.285  72.229  1.00 11.87           O  
ATOM   1749  CB  MET N 224       1.150  28.252  69.567  1.00 11.91           C  
ATOM   1750  CG  MET N 224      -0.069  28.703  68.789  1.00 12.98           C  
ATOM   1751  SD  MET N 224       0.351  29.981  67.602  1.00 13.62           S  
ATOM   1752  CE  MET N 224       0.608  31.366  68.699  1.00 17.30           C  
ATOM   1753  N   THR N 225       2.847  25.824  70.517  1.00 10.92           N  
ATOM   1754  CA  THR N 225       4.232  25.497  70.804  1.00 11.69           C  
ATOM   1755  C   THR N 225       4.939  25.205  69.479  1.00 10.41           C  
ATOM   1756  O   THR N 225       4.313  25.172  68.424  1.00 10.95           O  
ATOM   1757  CB  THR N 225       4.339  24.329  71.827  1.00 12.90           C  
ATOM   1758  OG1 THR N 225       5.697  24.181  72.266  1.00 12.69           O  
ATOM   1759  CG2 THR N 225       3.823  23.011  71.242  1.00 14.02           C  
ATOM   1760  N   ILE N 226       6.251  25.021  69.538  1.00 10.20           N  
ATOM   1761  CA  ILE N 226       7.043  24.674  68.374  1.00  8.82           C  
ATOM   1762  C   ILE N 226       7.823  23.428  68.769  1.00  9.71           C  
ATOM   1763  O   ILE N 226       8.534  23.421  69.783  1.00 10.86           O  
ATOM   1764  CB  ILE N 226       7.992  25.820  67.985  1.00  9.31           C  
ATOM   1765  CG1 ILE N 226       7.177  27.027  67.524  1.00 10.66           C  
ATOM   1766  CG2 ILE N 226       8.968  25.356  66.892  1.00 10.59           C  
ATOM   1767  CD1 ILE N 226       8.036  28.265  67.224  1.00 12.64           C  
ATOM   1768  N   ASN N 227       7.652  22.358  68.004  1.00  9.80           N  
ATOM   1769  CA  ASN N 227       8.293  21.104  68.355  1.00 10.74           C  
ATOM   1770  C   ASN N 227       8.287  20.173  67.176  1.00  9.79           C  
ATOM   1771  O   ASN N 227       7.716  20.480  66.138  1.00 10.04           O  
ATOM   1772  CB  ASN N 227       7.610  20.464  69.570  1.00 11.85           C  
ATOM   1773  CG  ASN N 227       8.604  19.852  70.533  1.00 12.92           C  
ATOM   1774  OD1 ASN N 227       9.636  19.318  70.118  1.00 12.94           O  
ATOM   1775  ND2 ASN N 227       8.306  19.929  71.824  1.00 13.84           N  
ATOM   1776  N   GLY N 228       8.950  19.034  67.345  1.00 11.69           N  
ATOM   1777  CA  GLY N 228       9.087  18.063  66.274  1.00 12.00           C  
ATOM   1778  C   GLY N 228       8.206  16.854  66.491  1.00 11.27           C  
ATOM   1779  O   GLY N 228       7.497  16.775  67.494  1.00 12.34           O  
ATOM   1780  N   PRO N 229       8.265  15.892  65.557  1.00 10.99           N  
ATOM   1781  CA  PRO N 229       7.348  14.747  65.598  1.00 11.54           C  
ATOM   1782  C   PRO N 229       7.436  13.918  66.877  1.00 11.68           C  
ATOM   1783  O   PRO N 229       6.430  13.321  67.290  1.00 14.23           O  
ATOM   1784  CB  PRO N 229       7.777  13.914  64.385  1.00 12.51           C  
ATOM   1785  CG  PRO N 229       8.368  14.919  63.425  1.00 13.77           C  
ATOM   1786  CD  PRO N 229       9.053  15.933  64.309  1.00 11.64           C  
ATOM   1787  N   TRP N 230       8.612  13.870  67.493  1.00 11.82           N  
ATOM   1788  CA  TRP N 230       8.797  13.082  68.714  1.00 13.52           C  
ATOM   1789  C   TRP N 230       7.864  13.535  69.849  1.00 12.11           C  
ATOM   1790  O   TRP N 230       7.591  12.774  70.775  1.00 16.33           O  
ATOM   1791  CB  TRP N 230      10.260  13.157  69.180  1.00 12.55           C  
ATOM   1792  CG  TRP N 230      10.720  14.581  69.321  1.00 13.33           C  
ATOM   1793  CD1 TRP N 230      10.542  15.390  70.402  1.00 16.84           C  
ATOM   1794  CD2 TRP N 230      11.382  15.376  68.325  1.00 14.27           C  
ATOM   1795  NE1 TRP N 230      11.071  16.635  70.154  1.00 14.09           N  
ATOM   1796  CE2 TRP N 230      11.583  16.658  68.883  1.00 14.32           C  
ATOM   1797  CE3 TRP N 230      11.825  15.128  67.021  1.00 13.87           C  
ATOM   1798  CZ2 TRP N 230      12.212  17.697  68.177  1.00 13.31           C  
ATOM   1799  CZ3 TRP N 230      12.448  16.162  66.319  1.00 13.71           C  
ATOM   1800  CH2 TRP N 230      12.636  17.425  66.900  1.00 13.92           C  
ATOM   1801  N   ALA N 231       7.387  14.777  69.782  1.00 11.64           N  
ATOM   1802  CA  ALA N 231       6.555  15.348  70.825  1.00 13.03           C  
ATOM   1803  C   ALA N 231       5.084  14.945  70.713  1.00 12.35           C  
ATOM   1804  O   ALA N 231       4.320  15.120  71.665  1.00 14.86           O  
ATOM   1805  CB  ALA N 231       6.682  16.869  70.776  1.00 13.41           C  
ATOM   1806  N   TRP N 232       4.678  14.410  69.564  1.00 13.10           N  
ATOM   1807  CA  TRP N 232       3.251  14.175  69.336  1.00 13.87           C  
ATOM   1808  C   TRP N 232       2.650  13.134  70.277  1.00 15.77           C  
ATOM   1809  O   TRP N 232       1.484  13.249  70.648  1.00 16.84           O  
ATOM   1810  CB  TRP N 232       2.933  13.791  67.886  1.00 13.77           C  
ATOM   1811  CG  TRP N 232       3.405  14.775  66.846  1.00 12.53           C  
ATOM   1812  CD1 TRP N 232       3.656  16.111  67.014  1.00 14.52           C  
ATOM   1813  CD2 TRP N 232       3.693  14.478  65.482  1.00 12.21           C  
ATOM   1814  NE1 TRP N 232       4.086  16.657  65.823  1.00 11.86           N  
ATOM   1815  CE2 TRP N 232       4.120  15.671  64.871  1.00 11.81           C  
ATOM   1816  CE3 TRP N 232       3.637  13.308  64.714  1.00 13.22           C  
ATOM   1817  CZ2 TRP N 232       4.487  15.730  63.528  1.00 12.66           C  
ATOM   1818  CZ3 TRP N 232       4.005  13.364  63.384  1.00 15.01           C  
ATOM   1819  CH2 TRP N 232       4.431  14.568  62.801  1.00 12.97           C  
ATOM   1820  N   SER N 233       3.419  12.124  70.670  1.00 16.88           N  
ATOM   1821  CA  SER N 233       2.816  11.085  71.504  1.00 18.24           C  
ATOM   1822  C   SER N 233       2.390  11.623  72.874  1.00 17.80           C  
ATOM   1823  O   SER N 233       1.313  11.267  73.376  1.00 19.38           O  
ATOM   1824  CB  SER N 233       3.707   9.841  71.627  1.00 25.99           C  
ATOM   1825  OG  SER N 233       4.937  10.147  72.240  1.00 33.85           O  
ATOM   1826  N   ASN N 234       3.203  12.482  73.484  1.00 15.84           N  
ATOM   1827  CA  ASN N 234       2.800  13.080  74.756  1.00 15.05           C  
ATOM   1828  C   ASN N 234       1.572  13.980  74.609  1.00 17.67           C  
ATOM   1829  O   ASN N 234       0.745  14.055  75.520  1.00 18.82           O  
ATOM   1830  CB  ASN N 234       3.952  13.824  75.434  1.00 17.49           C  
ATOM   1831  CG  ASN N 234       5.015  12.883  75.998  1.00 20.46           C  
ATOM   1832  OD1 ASN N 234       4.795  11.673  76.141  1.00 22.10           O  
ATOM   1833  ND2 ASN N 234       6.172  13.442  76.331  1.00 22.84           N  
ATOM   1834  N   ILE N 235       1.436  14.652  73.467  1.00 17.44           N  
ATOM   1835  CA  ILE N 235       0.241  15.466  73.257  1.00 16.08           C  
ATOM   1836  C   ILE N 235      -0.988  14.568  73.120  1.00 16.71           C  
ATOM   1837  O   ILE N 235      -2.054  14.883  73.644  1.00 19.07           O  
ATOM   1838  CB  ILE N 235       0.362  16.409  72.045  1.00 15.97           C  
ATOM   1839  CG1 ILE N 235       1.687  17.167  72.092  1.00 15.92           C  
ATOM   1840  CG2 ILE N 235      -0.799  17.409  72.049  1.00 17.81           C  
ATOM   1841  CD1 ILE N 235       1.922  18.053  70.880  1.00 16.13           C  
ATOM   1842  N   ASP N 236      -0.830  13.441  72.431  1.00 17.67           N  
ATOM   1843  CA  ASP N 236      -1.909  12.467  72.286  1.00 20.58           C  
ATOM   1844  C   ASP N 236      -2.410  12.031  73.660  1.00 22.78           C  
ATOM   1845  O   ASP N 236      -3.615  11.973  73.908  1.00 22.80           O  
ATOM   1846  CB  ASP N 236      -1.404  11.235  71.527  1.00 17.96           C  
ATOM   1847  CG  ASP N 236      -1.273  11.468  70.027  1.00 28.36           C  
ATOM   1848  OD1 ASP N 236      -1.731  12.516  69.518  1.00 22.90           O  
ATOM   1849  OD2 ASP N 236      -0.718  10.573  69.349  1.00 28.06           O  
ATOM   1850  N   THR N 237      -1.471  11.720  74.548  1.00 19.50           N  
ATOM   1851  CA  THR N 237      -1.793  11.278  75.904  1.00 23.22           C  
ATOM   1852  C   THR N 237      -2.545  12.346  76.703  1.00 24.28           C  
ATOM   1853  O   THR N 237      -3.425  12.035  77.512  1.00 24.87           O  
ATOM   1854  CB  THR N 237      -0.507  10.869  76.648  1.00 24.51           C  
ATOM   1855  OG1 THR N 237       0.112   9.782  75.951  1.00 25.06           O  
ATOM   1856  CG2 THR N 237      -0.807  10.442  78.074  1.00 28.20           C  
ATOM   1857  N   SER N 238      -2.203  13.609  76.456  1.00 19.80           N  
ATOM   1858  CA  SER N 238      -2.770  14.736  77.202  1.00 21.09           C  
ATOM   1859  C   SER N 238      -4.210  15.018  76.808  1.00 24.40           C  
ATOM   1860  O   SER N 238      -4.933  15.711  77.533  1.00 24.79           O  
ATOM   1861  CB  SER N 238      -1.947  16.000  76.958  1.00 21.30           C  
ATOM   1862  OG  SER N 238      -2.307  16.594  75.718  1.00 22.39           O  
ATOM   1863  N   LYS N 239      -4.602  14.516  75.640  1.00 23.73           N  
ATOM   1864  CA  LYS N 239      -5.945  14.691  75.103  1.00 23.88           C  
ATOM   1865  C   LYS N 239      -6.214  16.097  74.556  1.00 25.91           C  
ATOM   1866  O   LYS N 239      -7.341  16.408  74.171  1.00 29.08           O  
ATOM   1867  CB  LYS N 239      -7.005  14.305  76.142  1.00 25.83           C  
ATOM   1868  CG  LYS N 239      -6.951  12.836  76.542  1.00 34.47           C  
ATOM   1869  CD  LYS N 239      -7.166  11.938  75.334  1.00 35.68           C  
ATOM   1870  CE  LYS N 239      -7.106  10.469  75.719  0.00 43.05           C  
ATOM   1871  NZ  LYS N 239      -7.363   9.580  74.551  0.84 45.44           N1+
ATOM   1872  N   VAL N 240      -5.188  16.944  74.506  1.00 23.61           N  
ATOM   1873  CA  VAL N 240      -5.362  18.257  73.890  1.00 22.58           C  
ATOM   1874  C   VAL N 240      -5.731  18.071  72.420  1.00 18.68           C  
ATOM   1875  O   VAL N 240      -5.147  17.241  71.721  1.00 20.09           O  
ATOM   1876  CB  VAL N 240      -4.081  19.133  74.007  1.00 20.19           C  
ATOM   1877  CG1 VAL N 240      -4.134  20.322  73.048  1.00 18.42           C  
ATOM   1878  CG2 VAL N 240      -3.883  19.612  75.440  1.00 22.20           C  
ATOM   1879  N   ASN N 241      -6.709  18.837  71.957  1.00 21.33           N  
ATOM   1880  CA  ASN N 241      -7.110  18.801  70.565  1.00 16.45           C  
ATOM   1881  C   ASN N 241      -6.147  19.659  69.764  1.00 17.69           C  
ATOM   1882  O   ASN N 241      -6.310  20.869  69.688  1.00 19.22           O  
ATOM   1883  CB  ASN N 241      -8.529  19.348  70.428  1.00 21.52           C  
ATOM   1884  CG  ASN N 241      -9.056  19.257  69.018  1.00 25.61           C  
ATOM   1885  OD1 ASN N 241      -8.613  18.426  68.227  1.00 36.26           O  
ATOM   1886  ND2 ASN N 241     -10.019  20.113  68.693  1.00 34.47           N  
ATOM   1887  N   TYR N 242      -5.134  19.036  69.177  1.00 16.97           N  
ATOM   1888  CA  TYR N 242      -4.061  19.798  68.534  1.00 15.39           C  
ATOM   1889  C   TYR N 242      -3.985  19.646  67.019  1.00 18.44           C  
ATOM   1890  O   TYR N 242      -4.423  18.646  66.447  1.00 18.89           O  
ATOM   1891  CB  TYR N 242      -2.698  19.446  69.164  1.00 15.37           C  
ATOM   1892  CG  TYR N 242      -2.146  18.069  68.811  1.00 16.74           C  
ATOM   1893  CD1 TYR N 242      -2.587  16.926  69.475  1.00 16.96           C  
ATOM   1894  CD2 TYR N 242      -1.177  17.916  67.825  1.00 15.67           C  
ATOM   1895  CE1 TYR N 242      -2.083  15.675  69.162  1.00 17.90           C  
ATOM   1896  CE2 TYR N 242      -0.665  16.655  67.507  1.00 14.70           C  
ATOM   1897  CZ  TYR N 242      -1.122  15.544  68.185  1.00 18.67           C  
ATOM   1898  OH  TYR N 242      -0.620  14.290  67.883  1.00 19.63           O  
ATOM   1899  N   GLY N 243      -3.412  20.659  66.378  1.00 14.55           N  
ATOM   1900  CA  GLY N 243      -3.061  20.612  64.971  1.00 14.73           C  
ATOM   1901  C   GLY N 243      -1.570  20.851  64.801  1.00 14.76           C  
ATOM   1902  O   GLY N 243      -0.914  21.422  65.681  1.00 14.85           O  
ATOM   1903  N   VAL N 244      -1.034  20.401  63.671  1.00 13.84           N  
ATOM   1904  CA  VAL N 244       0.370  20.590  63.325  1.00 12.15           C  
ATOM   1905  C   VAL N 244       0.388  21.296  61.972  1.00 11.73           C  
ATOM   1906  O   VAL N 244      -0.232  20.838  61.017  1.00 12.75           O  
ATOM   1907  CB  VAL N 244       1.094  19.228  63.229  1.00 11.89           C  
ATOM   1908  CG1 VAL N 244       2.571  19.431  62.871  1.00 13.10           C  
ATOM   1909  CG2 VAL N 244       0.959  18.475  64.543  1.00 15.35           C  
ATOM   1910  N   THR N 245       1.084  22.423  61.876  1.00 10.01           N  
ATOM   1911  CA  THR N 245       0.939  23.246  60.690  1.00 10.51           C  
ATOM   1912  C   THR N 245       2.224  24.006  60.347  1.00 11.48           C  
ATOM   1913  O   THR N 245       3.249  23.905  61.052  1.00 11.32           O  
ATOM   1914  CB  THR N 245      -0.264  24.225  60.864  1.00 13.92           C  
ATOM   1915  OG1 THR N 245      -0.610  24.824  59.605  1.00 17.93           O  
ATOM   1916  CG2 THR N 245       0.053  25.311  61.882  1.00 13.23           C  
ATOM   1917  N   VAL N 246       2.171  24.747  59.249  1.00 12.61           N  
ATOM   1918  CA  VAL N 246       3.312  25.530  58.795  1.00 12.07           C  
ATOM   1919  C   VAL N 246       3.695  26.580  59.846  1.00 12.04           C  
ATOM   1920  O   VAL N 246       2.831  27.183  60.471  1.00 12.48           O  
ATOM   1921  CB  VAL N 246       3.005  26.191  57.430  1.00 13.47           C  
ATOM   1922  CG1 VAL N 246       1.839  27.167  57.550  1.00 15.70           C  
ATOM   1923  CG2 VAL N 246       4.228  26.898  56.881  1.00 16.73           C  
ATOM   1924  N   LEU N 247       4.994  26.771  60.059  1.00 10.81           N  
ATOM   1925  CA  LEU N 247       5.459  27.815  60.961  1.00 10.56           C  
ATOM   1926  C   LEU N 247       5.034  29.198  60.458  1.00 10.46           C  
ATOM   1927  O   LEU N 247       4.839  29.393  59.262  1.00 11.78           O  
ATOM   1928  CB  LEU N 247       6.986  27.744  61.090  1.00 10.41           C  
ATOM   1929  CG  LEU N 247       7.497  26.524  61.855  1.00 10.75           C  
ATOM   1930  CD1 LEU N 247       8.938  26.222  61.515  1.00 12.24           C  
ATOM   1931  CD2 LEU N 247       7.312  26.725  63.351  1.00 13.04           C  
ATOM   1932  N   PRO N 248       4.883  30.171  61.375  1.00 10.39           N  
ATOM   1933  CA  PRO N 248       4.520  31.517  60.911  1.00 11.69           C  
ATOM   1934  C   PRO N 248       5.619  32.133  60.053  1.00 11.13           C  
ATOM   1935  O   PRO N 248       6.794  31.793  60.212  1.00 12.41           O  
ATOM   1936  CB  PRO N 248       4.362  32.311  62.215  1.00 12.85           C  
ATOM   1937  CG  PRO N 248       4.231  31.273  63.315  1.00 13.23           C  
ATOM   1938  CD  PRO N 248       5.046  30.096  62.835  1.00 13.64           C  
ATOM   1939  N   THR N 249       5.238  33.033  59.155  1.00 10.65           N  
ATOM   1940  CA  THR N 249       6.219  33.780  58.364  1.00  9.26           C  
ATOM   1941  C   THR N 249       6.773  34.950  59.168  1.00 10.91           C  
ATOM   1942  O   THR N 249       6.176  35.379  60.146  1.00 12.25           O  
ATOM   1943  CB  THR N 249       5.588  34.342  57.085  1.00 11.42           C  
ATOM   1944  OG1 THR N 249       4.516  35.227  57.439  1.00 13.85           O  
ATOM   1945  CG2 THR N 249       5.063  33.213  56.197  1.00 13.11           C  
ATOM   1946  N   PHE N 250       7.926  35.462  58.754  1.00 11.53           N  
ATOM   1947  CA  PHE N 250       8.503  36.655  59.376  1.00 10.54           C  
ATOM   1948  C   PHE N 250       8.930  37.594  58.262  1.00 11.79           C  
ATOM   1949  O   PHE N 250       9.642  37.190  57.332  1.00 12.70           O  
ATOM   1950  CB  PHE N 250       9.707  36.293  60.260  1.00 11.37           C  
ATOM   1951  CG  PHE N 250      10.389  37.487  60.873  1.00 12.17           C  
ATOM   1952  CD1 PHE N 250       9.682  38.358  61.695  1.00 12.33           C  
ATOM   1953  CD2 PHE N 250      11.728  37.741  60.632  1.00 13.32           C  
ATOM   1954  CE1 PHE N 250      10.304  39.469  62.261  1.00 14.67           C  
ATOM   1955  CE2 PHE N 250      12.353  38.846  61.204  1.00 13.48           C  
ATOM   1956  CZ  PHE N 250      11.642  39.707  62.009  1.00 13.05           C  
ATOM   1957  N   LYS N 251       8.478  38.840  58.345  1.00 10.85           N  
ATOM   1958  CA  LYS N 251       8.709  39.825  57.280  1.00 11.58           C  
ATOM   1959  C   LYS N 251       8.298  39.233  55.934  1.00 13.30           C  
ATOM   1960  O   LYS N 251       8.928  39.463  54.894  1.00 15.73           O  
ATOM   1961  CB  LYS N 251      10.154  40.323  57.305  1.00 13.26           C  
ATOM   1962  CG  LYS N 251      10.450  41.096  58.587  1.00 13.98           C  
ATOM   1963  CD  LYS N 251      11.906  41.466  58.754  1.00 17.70           C  
ATOM   1964  CE  LYS N 251      12.330  42.564  57.796  1.00 24.10           C  
ATOM   1965  NZ  LYS N 251      13.731  42.986  58.106  1.00 21.81           N1+
ATOM   1966  N   GLY N 252       7.219  38.463  55.968  1.00 11.44           N  
ATOM   1967  CA  GLY N 252       6.623  37.901  54.766  1.00 13.20           C  
ATOM   1968  C   GLY N 252       7.320  36.681  54.179  1.00 14.47           C  
ATOM   1969  O   GLY N 252       6.921  36.189  53.117  1.00 18.47           O  
ATOM   1970  N   GLN N 253       8.338  36.183  54.881  1.00 13.80           N  
ATOM   1971  CA  GLN N 253       9.164  35.068  54.413  1.00 12.93           C  
ATOM   1972  C   GLN N 253       8.980  33.859  55.327  1.00 10.56           C  
ATOM   1973  O   GLN N 253       8.742  34.016  56.516  1.00 12.56           O  
ATOM   1974  CB  GLN N 253      10.631  35.496  54.404  1.00 13.89           C  
ATOM   1975  CG  GLN N 253      10.878  36.739  53.537  1.00 17.24           C  
ATOM   1976  CD  GLN N 253      12.088  37.541  53.970  1.00 23.32           C  
ATOM   1977  OE1 GLN N 253      13.129  37.509  53.318  1.00 28.92           O  
ATOM   1978  NE2 GLN N 253      11.955  38.271  55.073  1.00 23.91           N  
ATOM   1979  N   PRO N 254       9.072  32.642  54.775  1.00 11.55           N  
ATOM   1980  CA  PRO N 254       8.840  31.472  55.636  1.00 12.63           C  
ATOM   1981  C   PRO N 254       9.875  31.352  56.755  1.00 12.02           C  
ATOM   1982  O   PRO N 254      11.039  31.739  56.586  1.00 12.98           O  
ATOM   1983  CB  PRO N 254       8.975  30.274  54.686  1.00 13.93           C  
ATOM   1984  CG  PRO N 254       9.272  30.815  53.334  1.00 22.24           C  
ATOM   1985  CD  PRO N 254       9.346  32.306  53.367  1.00 15.12           C  
ATOM   1986  N   SER N 255       9.464  30.830  57.903  1.00 11.48           N  
ATOM   1987  CA  SER N 255      10.449  30.372  58.872  1.00 11.71           C  
ATOM   1988  C   SER N 255      11.205  29.220  58.226  1.00 11.21           C  
ATOM   1989  O   SER N 255      10.629  28.441  57.460  1.00 13.14           O  
ATOM   1990  CB  SER N 255       9.786  29.868  60.145  1.00 12.31           C  
ATOM   1991  OG  SER N 255       9.186  30.935  60.865  1.00 13.08           O  
ATOM   1992  N   LYS N 256      12.492  29.119  58.522  1.00 10.95           N  
ATOM   1993  CA  LYS N 256      13.353  28.134  57.866  1.00 11.68           C  
ATOM   1994  C   LYS N 256      13.962  27.190  58.893  1.00 11.02           C  
ATOM   1995  O   LYS N 256      15.097  27.380  59.348  1.00 11.79           O  
ATOM   1996  CB  LYS N 256      14.469  28.828  57.072  1.00 13.85           C  
ATOM   1997  CG  LYS N 256      13.983  29.809  56.022  1.00 14.32           C  
ATOM   1998  CD  LYS N 256      15.167  30.421  55.283  1.00 16.33           C  
ATOM   1999  CE  LYS N 256      16.001  29.353  54.594  1.00 19.16           C  
ATOM   2000  NZ  LYS N 256      17.120  29.953  53.798  1.00 20.53           N1+
ATOM   2001  N   PRO N 257      13.215  26.148  59.275  1.00 11.52           N  
ATOM   2002  CA  PRO N 257      13.784  25.234  60.262  1.00 12.74           C  
ATOM   2003  C   PRO N 257      14.919  24.433  59.643  1.00 12.12           C  
ATOM   2004  O   PRO N 257      14.909  24.182  58.437  1.00 15.01           O  
ATOM   2005  CB  PRO N 257      12.606  24.321  60.608  1.00 14.98           C  
ATOM   2006  CG  PRO N 257      11.722  24.358  59.391  1.00 12.97           C  
ATOM   2007  CD  PRO N 257      11.861  25.755  58.842  1.00 13.16           C  
ATOM   2008  N   PHE N 258      15.895  24.053  60.453  1.00 11.58           N  
ATOM   2009  CA  PHE N 258      16.913  23.134  59.970  1.00 12.83           C  
ATOM   2010  C   PHE N 258      16.288  21.755  59.816  1.00 17.89           C  
ATOM   2011  O   PHE N 258      15.401  21.360  60.579  1.00 21.98           O  
ATOM   2012  CB  PHE N 258      18.117  23.096  60.913  1.00 13.39           C  
ATOM   2013  CG  PHE N 258      19.262  23.967  60.470  1.00 14.27           C  
ATOM   2014  CD1 PHE N 258      19.721  23.890  59.172  1.00 13.05           C  
ATOM   2015  CD2 PHE N 258      19.884  24.852  61.347  1.00 16.90           C  
ATOM   2016  CE1 PHE N 258      20.784  24.672  58.732  1.00 16.31           C  
ATOM   2017  CE2 PHE N 258      20.942  25.633  60.914  1.00 16.03           C  
ATOM   2018  CZ  PHE N 258      21.396  25.540  59.613  1.00 19.98           C  
ATOM   2019  N   VAL N 259      16.708  21.036  58.793  1.00 10.89           N  
ATOM   2020  CA  VAL N 259      16.218  19.683  58.583  1.00 12.00           C  
ATOM   2021  C   VAL N 259      17.272  18.716  59.094  1.00 12.25           C  
ATOM   2022  O   VAL N 259      18.433  18.772  58.679  1.00 12.49           O  
ATOM   2023  CB  VAL N 259      15.906  19.423  57.098  1.00 12.06           C  
ATOM   2024  CG1 VAL N 259      15.423  17.981  56.877  1.00 13.64           C  
ATOM   2025  CG2 VAL N 259      14.858  20.435  56.594  1.00 14.64           C  
ATOM   2026  N   GLY N 260      16.869  17.862  60.030  1.00 11.01           N  
ATOM   2027  CA  GLY N 260      17.773  16.892  60.611  1.00 12.19           C  
ATOM   2028  C   GLY N 260      17.405  15.490  60.167  1.00 13.34           C  
ATOM   2029  O   GLY N 260      16.231  15.137  60.083  1.00 13.49           O  
ATOM   2030  N   VAL N 261      18.412  14.689  59.845  1.00 10.46           N  
ATOM   2031  CA  VAL N 261      18.166  13.285  59.536  1.00 11.69           C  
ATOM   2032  C   VAL N 261      18.657  12.467  60.725  1.00 11.69           C  
ATOM   2033  O   VAL N 261      19.864  12.377  60.972  1.00 10.68           O  
ATOM   2034  CB  VAL N 261      18.878  12.851  58.236  1.00 11.00           C  
ATOM   2035  CG1 VAL N 261      18.645  11.352  57.973  1.00 13.27           C  
ATOM   2036  CG2 VAL N 261      18.373  13.696  57.054  1.00 12.88           C  
ATOM   2037  N   LEU N 262      17.724  11.907  61.494  1.00 11.45           N  
ATOM   2038  CA  LEU N 262      18.105  11.014  62.578  1.00 10.32           C  
ATOM   2039  C   LEU N 262      18.872   9.875  61.931  1.00 12.03           C  
ATOM   2040  O   LEU N 262      18.382   9.266  60.977  1.00 13.27           O  
ATOM   2041  CB  LEU N 262      16.865  10.466  63.290  1.00 11.51           C  
ATOM   2042  CG  LEU N 262      17.145   9.478  64.424  1.00 13.82           C  
ATOM   2043  CD1 LEU N 262      17.968  10.136  65.516  1.00 14.76           C  
ATOM   2044  CD2 LEU N 262      15.839   8.920  64.990  1.00 16.64           C  
ATOM   2045  N   SER N 263      20.074   9.605  62.443  1.00 10.63           N  
ATOM   2046  CA  SER N 263      20.988   8.663  61.805  1.00 11.83           C  
ATOM   2047  C   SER N 263      21.639   7.775  62.846  1.00 10.25           C  
ATOM   2048  O   SER N 263      21.754   8.158  64.003  1.00 10.97           O  
ATOM   2049  CB  SER N 263      22.072   9.431  61.060  1.00 13.26           C  
ATOM   2050  OG  SER N 263      21.497  10.273  60.069  1.00 16.06           O  
ATOM   2051  N   ALA N 264      22.079   6.593  62.406  1.00 10.55           N  
ATOM   2052  CA  ALA N 264      22.693   5.609  63.293  1.00 12.58           C  
ATOM   2053  C   ALA N 264      24.105   5.290  62.821  1.00 10.88           C  
ATOM   2054  O   ALA N 264      24.293   4.747  61.734  1.00 13.13           O  
ATOM   2055  CB  ALA N 264      21.857   4.330  63.334  1.00 13.10           C  
ATOM   2056  N   GLY N 265      25.090   5.636  63.639  1.00 12.30           N  
ATOM   2057  CA  GLY N 265      26.481   5.379  63.309  1.00 14.39           C  
ATOM   2058  C   GLY N 265      27.019   4.199  64.099  1.00 14.03           C  
ATOM   2059  O   GLY N 265      26.537   3.898  65.193  1.00 14.59           O  
ATOM   2060  N   ILE N 266      28.022   3.532  63.538  1.00 13.93           N  
ATOM   2061  CA  ILE N 266      28.674   2.415  64.206  1.00 15.36           C  
ATOM   2062  C   ILE N 266      30.035   2.868  64.744  1.00 14.98           C  
ATOM   2063  O   ILE N 266      30.837   3.451  64.017  1.00 17.32           O  
ATOM   2064  CB  ILE N 266      28.836   1.236  63.239  1.00 14.62           C  
ATOM   2065  CG1 ILE N 266      27.456   0.739  62.805  1.00 15.71           C  
ATOM   2066  CG2 ILE N 266      29.629   0.101  63.908  1.00 16.26           C  
ATOM   2067  CD1 ILE N 266      27.494  -0.365  61.749  1.00 14.52           C  
ATOM   2068  N   ASN N 267      30.275   2.612  66.025  1.00 16.93           N  
ATOM   2069  CA  ASN N 267      31.525   2.999  66.676  1.00 19.49           C  
ATOM   2070  C   ASN N 267      32.702   2.302  66.005  1.00 17.51           C  
ATOM   2071  O   ASN N 267      32.687   1.084  65.833  1.00 20.68           O  
ATOM   2072  CB  ASN N 267      31.450   2.615  68.156  1.00 20.30           C  
ATOM   2073  CG  ASN N 267      32.542   3.255  69.004  1.00 21.23           C  
ATOM   2074  OD1 ASN N 267      33.648   3.522  68.539  1.00 24.41           O  
ATOM   2075  ND2 ASN N 267      32.224   3.492  70.267  1.00 21.50           N  
ATOM   2076  N   ALA N 268      33.706   3.073  65.598  1.00 18.90           N  
ATOM   2077  CA  ALA N 268      34.879   2.502  64.934  1.00 21.72           C  
ATOM   2078  C   ALA N 268      35.577   1.479  65.822  1.00 22.50           C  
ATOM   2079  O   ALA N 268      36.289   0.607  65.327  1.00 26.13           O  
ATOM   2080  CB  ALA N 268      35.851   3.592  64.524  1.00 24.47           C  
ATOM   2081  N   ALA N 269      35.372   1.592  67.128  1.00 23.04           N  
ATOM   2082  CA  ALA N 269      36.043   0.723  68.088  1.00 28.39           C  
ATOM   2083  C   ALA N 269      35.204  -0.500  68.452  1.00 29.25           C  
ATOM   2084  O   ALA N 269      35.626  -1.332  69.250  1.00 28.84           O  
ATOM   2085  CB  ALA N 269      36.409   1.511  69.343  1.00 27.23           C  
ATOM   2086  N   SER N 270      34.016  -0.614  67.868  1.00 23.74           N  
ATOM   2087  CA  SER N 270      33.143  -1.746  68.173  1.00 22.23           C  
ATOM   2088  C   SER N 270      33.690  -3.049  67.602  1.00 20.53           C  
ATOM   2089  O   SER N 270      34.072  -3.104  66.438  1.00 22.44           O  
ATOM   2090  CB  SER N 270      31.744  -1.508  67.606  1.00 22.30           C  
ATOM   2091  OG  SER N 270      30.944  -2.666  67.742  1.00 19.69           O  
ATOM   2092  N   PRO N 271      33.722  -4.108  68.426  1.00 23.12           N  
ATOM   2093  CA  PRO N 271      34.068  -5.442  67.927  1.00 24.31           C  
ATOM   2094  C   PRO N 271      32.828  -6.150  67.399  1.00 26.30           C  
ATOM   2095  O   PRO N 271      32.879  -7.336  67.081  1.00 27.16           O  
ATOM   2096  CB  PRO N 271      34.546  -6.151  69.190  1.00 25.11           C  
ATOM   2097  CG  PRO N 271      33.677  -5.579  70.260  1.00 25.83           C  
ATOM   2098  CD  PRO N 271      33.482  -4.114  69.880  1.00 24.05           C  
ATOM   2099  N   ASN N 272      31.719  -5.420  67.307  1.00 19.29           N  
ATOM   2100  CA  ASN N 272      30.438  -5.993  66.904  1.00 20.15           C  
ATOM   2101  C   ASN N 272      29.877  -5.355  65.642  1.00 18.82           C  
ATOM   2102  O   ASN N 272      28.661  -5.197  65.511  1.00 19.10           O  
ATOM   2103  CB  ASN N 272      29.424  -5.823  68.035  1.00 21.84           C  
ATOM   2104  CG  ASN N 272      29.901  -6.438  69.331  1.00 19.88           C  
ATOM   2105  OD1 ASN N 272      30.193  -7.631  69.381  1.00 23.32           O  
ATOM   2106  ND2 ASN N 272      29.999  -5.629  70.379  1.00 20.34           N  
ATOM   2107  N   LYS N 273      30.751  -4.975  64.720  1.00 19.43           N  
ATOM   2108  CA  LYS N 273      30.310  -4.217  63.552  1.00 17.88           C  
ATOM   2109  C   LYS N 273      29.355  -5.008  62.662  1.00 17.81           C  
ATOM   2110  O   LYS N 273      28.418  -4.433  62.096  1.00 19.51           O  
ATOM   2111  CB  LYS N 273      31.505  -3.687  62.750  1.00 17.86           C  
ATOM   2112  CG  LYS N 273      32.404  -2.726  63.528  1.00 21.27           C  
ATOM   2113  CD  LYS N 273      33.420  -2.061  62.605  1.00 27.07           C  
ATOM   2114  CE  LYS N 273      34.339  -1.104  63.362  1.00 23.43           C  
ATOM   2115  NZ  LYS N 273      35.247  -1.833  64.303  1.00 26.73           N1+
ATOM   2116  N   GLU N 274      29.572  -6.315  62.527  1.00 18.62           N  
ATOM   2117  CA  GLU N 274      28.673  -7.098  61.688  1.00 19.09           C  
ATOM   2118  C   GLU N 274      27.310  -7.294  62.354  1.00 18.11           C  
ATOM   2119  O   GLU N 274      26.277  -7.260  61.679  1.00 19.61           O  
ATOM   2120  CB  GLU N 274      29.293  -8.444  61.284  1.00 23.22           C  
ATOM   2121  CG  GLU N 274      28.539  -9.146  60.153  1.00 35.57           C  
ATOM   2122  CD  GLU N 274      28.533  -8.348  58.849  0.53 32.69           C  
ATOM   2123  OE1 GLU N 274      29.570  -7.746  58.498  1.00 34.48           O  
ATOM   2124  OE2 GLU N 274      27.494  -8.335  58.162  0.49 36.74           O  
ATOM   2125  N   LEU N 275      27.295  -7.498  63.671  1.00 16.64           N  
ATOM   2126  CA  LEU N 275      26.024  -7.543  64.394  1.00 16.13           C  
ATOM   2127  C   LEU N 275      25.273  -6.215  64.253  1.00 14.89           C  
ATOM   2128  O   LEU N 275      24.062  -6.202  64.057  1.00 15.49           O  
ATOM   2129  CB  LEU N 275      26.234  -7.847  65.879  1.00 18.16           C  
ATOM   2130  CG  LEU N 275      26.696  -9.266  66.233  1.00 19.93           C  
ATOM   2131  CD1 LEU N 275      27.055  -9.340  67.708  1.00 22.53           C  
ATOM   2132  CD2 LEU N 275      25.622 -10.289  65.884  1.00 21.98           C  
ATOM   2133  N   ALA N 276      26.003  -5.109  64.353  1.00 15.49           N  
ATOM   2134  CA  ALA N 276      25.377  -3.790  64.246  1.00 15.60           C  
ATOM   2135  C   ALA N 276      24.736  -3.616  62.874  1.00 15.84           C  
ATOM   2136  O   ALA N 276      23.619  -3.109  62.759  1.00 14.70           O  
ATOM   2137  CB  ALA N 276      26.383  -2.704  64.496  1.00 15.24           C  
ATOM   2138  N   LYS N 277      25.454  -4.038  61.834  1.00 14.49           N  
ATOM   2139  CA  LYS N 277      24.939  -3.975  60.468  1.00 12.60           C  
ATOM   2140  C   LYS N 277      23.662  -4.801  60.321  1.00 14.04           C  
ATOM   2141  O   LYS N 277      22.677  -4.352  59.716  1.00 14.99           O  
ATOM   2142  CB  LYS N 277      26.000  -4.458  59.470  1.00 15.63           C  
ATOM   2143  CG  LYS N 277      25.531  -4.484  58.021  1.00 16.73           C  
ATOM   2144  CD  LYS N 277      26.669  -4.853  57.070  1.00 19.59           C  
ATOM   2145  CE  LYS N 277      26.196  -4.914  55.614  1.00 18.88           C  
ATOM   2146  NZ  LYS N 277      27.292  -5.397  54.720  1.00 22.26           N1+
ATOM   2147  N   GLU N 278      23.683  -6.025  60.842  1.00 14.63           N  
ATOM   2148  CA  GLU N 278      22.516  -6.889  60.756  1.00 16.33           C  
ATOM   2149  C   GLU N 278      21.322  -6.263  61.478  1.00 13.73           C  
ATOM   2150  O   GLU N 278      20.203  -6.267  60.960  1.00 15.88           O  
ATOM   2151  CB  GLU N 278      22.838  -8.294  61.310  1.00 15.66           C  
ATOM   2152  CG  GLU N 278      21.654  -9.289  61.319  1.00 18.90           C  
ATOM   2153  CD  GLU N 278      21.189  -9.734  59.937  1.00 25.17           C  
ATOM   2154  OE1 GLU N 278      21.911  -9.473  58.950  1.00 30.81           O  
ATOM   2155  OE2 GLU N 278      20.099 -10.360  59.837  1.00 28.90           O  
ATOM   2156  N   PHE N 279      21.562  -5.731  62.673  1.00 13.83           N  
ATOM   2157  CA  PHE N 279      20.501  -5.096  63.435  1.00 14.78           C  
ATOM   2158  C   PHE N 279      19.912  -3.916  62.671  1.00 14.34           C  
ATOM   2159  O   PHE N 279      18.690  -3.785  62.537  1.00 14.44           O  
ATOM   2160  CB  PHE N 279      21.006  -4.620  64.803  1.00 15.73           C  
ATOM   2161  CG  PHE N 279      19.963  -3.913  65.601  1.00 14.65           C  
ATOM   2162  CD1 PHE N 279      18.995  -4.625  66.285  1.00 15.39           C  
ATOM   2163  CD2 PHE N 279      19.917  -2.530  65.635  1.00 15.20           C  
ATOM   2164  CE1 PHE N 279      18.010  -3.974  67.005  1.00 14.83           C  
ATOM   2165  CE2 PHE N 279      18.938  -1.873  66.346  1.00 16.88           C  
ATOM   2166  CZ  PHE N 279      17.982  -2.596  67.038  1.00 15.83           C  
ATOM   2167  N   LEU N 280      20.780  -3.038  62.190  1.00 12.85           N  
ATOM   2168  CA  LEU N 280      20.292  -1.809  61.566  1.00 13.96           C  
ATOM   2169  C   LEU N 280      19.603  -2.082  60.227  1.00 11.88           C  
ATOM   2170  O   LEU N 280      18.518  -1.551  59.957  1.00 13.79           O  
ATOM   2171  CB  LEU N 280      21.420  -0.794  61.414  1.00 13.88           C  
ATOM   2172  CG  LEU N 280      21.969  -0.250  62.737  1.00 14.71           C  
ATOM   2173  CD1 LEU N 280      23.250   0.548  62.508  1.00 15.81           C  
ATOM   2174  CD2 LEU N 280      20.916   0.617  63.437  1.00 14.64           C  
ATOM   2175  N   GLU N 281      20.201  -2.935  59.396  1.00 12.72           N  
ATOM   2176  CA  GLU N 281      19.650  -3.159  58.062  1.00 13.59           C  
ATOM   2177  C   GLU N 281      18.427  -4.056  58.051  1.00 15.29           C  
ATOM   2178  O   GLU N 281      17.470  -3.797  57.327  1.00 17.76           O  
ATOM   2179  CB  GLU N 281      20.705  -3.745  57.116  1.00 15.10           C  
ATOM   2180  CG  GLU N 281      21.848  -2.810  56.821  1.00 13.96           C  
ATOM   2181  CD  GLU N 281      22.713  -3.275  55.670  1.00 17.16           C  
ATOM   2182  OE1 GLU N 281      22.370  -4.287  55.013  1.00 17.72           O  
ATOM   2183  OE2 GLU N 281      23.745  -2.622  55.429  1.00 16.38           O  
ATOM   2184  N   ASN N 282      18.463  -5.118  58.849  1.00 15.53           N  
ATOM   2185  CA  ASN N 282      17.475  -6.179  58.704  1.00 15.41           C  
ATOM   2186  C   ASN N 282      16.470  -6.262  59.839  1.00 15.25           C  
ATOM   2187  O   ASN N 282      15.510  -7.035  59.769  1.00 17.48           O  
ATOM   2188  CB  ASN N 282      18.187  -7.513  58.476  1.00 19.84           C  
ATOM   2189  CG  ASN N 282      19.050  -7.488  57.224  1.00 22.97           C  
ATOM   2190  OD1 ASN N 282      18.673  -6.891  56.212  1.00 27.71           O  
ATOM   2191  ND2 ASN N 282      20.211  -8.115  57.291  1.00 31.89           N  
ATOM   2192  N   TYR N 283      16.671  -5.438  60.866  1.00 13.58           N  
ATOM   2193  CA  TYR N 283      15.701  -5.354  61.961  1.00 14.32           C  
ATOM   2194  C   TYR N 283      15.097  -3.956  62.096  1.00 13.98           C  
ATOM   2195  O   TYR N 283      13.882  -3.802  62.067  1.00 15.67           O  
ATOM   2196  CB  TYR N 283      16.300  -5.870  63.280  1.00 16.81           C  
ATOM   2197  CG  TYR N 283      16.501  -7.368  63.239  1.00 15.46           C  
ATOM   2198  CD1 TYR N 283      17.532  -7.918  62.495  1.00 14.83           C  
ATOM   2199  CD2 TYR N 283      15.630  -8.224  63.899  1.00 16.54           C  
ATOM   2200  CE1 TYR N 283      17.709  -9.290  62.419  1.00 15.65           C  
ATOM   2201  CE2 TYR N 283      15.800  -9.596  63.829  1.00 16.82           C  
ATOM   2202  CZ  TYR N 283      16.841 -10.116  63.091  1.00 19.34           C  
ATOM   2203  OH  TYR N 283      17.009 -11.484  63.010  1.00 19.91           O  
ATOM   2204  N   LEU N 284      15.945  -2.945  62.218  1.00 15.39           N  
ATOM   2205  CA  LEU N 284      15.440  -1.588  62.412  1.00 15.55           C  
ATOM   2206  C   LEU N 284      14.875  -0.984  61.128  1.00 13.40           C  
ATOM   2207  O   LEU N 284      13.731  -0.526  61.122  1.00 13.84           O  
ATOM   2208  CB  LEU N 284      16.513  -0.669  62.998  1.00 13.58           C  
ATOM   2209  CG  LEU N 284      16.028   0.774  63.166  1.00 14.36           C  
ATOM   2210  CD1 LEU N 284      14.762   0.836  64.031  1.00 16.46           C  
ATOM   2211  CD2 LEU N 284      17.144   1.608  63.765  1.00 15.79           C  
ATOM   2212  N   LEU N 285      15.665  -1.002  60.052  1.00 12.39           N  
ATOM   2213  CA  LEU N 285      15.243  -0.368  58.795  1.00 13.13           C  
ATOM   2214  C   LEU N 285      14.334  -1.269  57.958  1.00 14.11           C  
ATOM   2215  O   LEU N 285      14.624  -1.596  56.802  1.00 17.07           O  
ATOM   2216  CB  LEU N 285      16.453   0.140  58.011  1.00 12.74           C  
ATOM   2217  CG  LEU N 285      16.993   1.456  58.582  1.00 14.92           C  
ATOM   2218  CD1 LEU N 285      18.399   1.738  58.071  1.00 16.26           C  
ATOM   2219  CD2 LEU N 285      16.048   2.614  58.236  1.00 15.97           C  
ATOM   2220  N   THR N 286      13.237  -1.669  58.590  1.00 16.13           N  
ATOM   2221  CA  THR N 286      12.189  -2.460  57.973  1.00 16.33           C  
ATOM   2222  C   THR N 286      10.863  -1.832  58.378  1.00 16.32           C  
ATOM   2223  O   THR N 286      10.818  -1.032  59.319  1.00 16.58           O  
ATOM   2224  CB  THR N 286      12.212  -3.907  58.496  1.00 19.60           C  
ATOM   2225  OG1 THR N 286      11.922  -3.907  59.897  1.00 20.70           O  
ATOM   2226  CG2 THR N 286      13.577  -4.559  58.262  1.00 18.19           C  
ATOM   2227  N   ASP N 287       9.780  -2.180  57.686  1.00 18.16           N  
ATOM   2228  CA  ASP N 287       8.474  -1.624  58.041  1.00 21.13           C  
ATOM   2229  C   ASP N 287       8.147  -1.906  59.508  1.00 18.97           C  
ATOM   2230  O   ASP N 287       7.678  -1.035  60.239  1.00 20.23           O  
ATOM   2231  CB  ASP N 287       7.363  -2.200  57.151  1.00 20.95           C  
ATOM   2232  CG  ASP N 287       7.455  -1.731  55.708  1.00 27.53           C  
ATOM   2233  OD1 ASP N 287       8.199  -0.767  55.431  1.00 23.90           O  
ATOM   2234  OD2 ASP N 287       6.773  -2.327  54.843  1.00 29.60           O  
ATOM   2235  N   GLU N 288       8.397  -3.134  59.945  1.00 19.46           N  
ATOM   2236  CA  GLU N 288       8.037  -3.536  61.297  1.00 19.92           C  
ATOM   2237  C   GLU N 288       8.940  -2.903  62.360  1.00 19.17           C  
ATOM   2238  O   GLU N 288       8.486  -2.600  63.462  1.00 20.85           O  
ATOM   2239  CB  GLU N 288       8.034  -5.071  61.422  1.00 23.95           C  
ATOM   2240  CG  GLU N 288       9.379  -5.743  61.160  1.00 32.61           C  
ATOM   2241  CD  GLU N 288       9.569  -6.185  59.710  1.00 35.85           C  
ATOM   2242  OE1 GLU N 288       8.921  -5.607  58.806  1.00 29.24           O  
ATOM   2243  OE2 GLU N 288      10.375  -7.116  59.478  1.00 33.64           O  
ATOM   2244  N   GLY N 289      10.214  -2.709  62.027  1.00 17.94           N  
ATOM   2245  CA  GLY N 289      11.151  -2.085  62.949  1.00 17.20           C  
ATOM   2246  C   GLY N 289      10.833  -0.611  63.155  1.00 15.44           C  
ATOM   2247  O   GLY N 289      10.754  -0.128  64.288  1.00 14.90           O  
ATOM   2248  N   LEU N 290      10.649   0.110  62.057  1.00 16.04           N  
ATOM   2249  CA  LEU N 290      10.302   1.531  62.163  1.00 15.00           C  
ATOM   2250  C   LEU N 290       8.939   1.739  62.829  1.00 17.65           C  
ATOM   2251  O   LEU N 290       8.740   2.704  63.565  1.00 16.73           O  
ATOM   2252  CB  LEU N 290      10.354   2.189  60.790  1.00 14.87           C  
ATOM   2253  CG  LEU N 290      11.762   2.193  60.188  1.00 14.60           C  
ATOM   2254  CD1 LEU N 290      11.730   2.718  58.758  1.00 18.91           C  
ATOM   2255  CD2 LEU N 290      12.752   2.995  61.039  1.00 16.64           C  
ATOM   2256  N   GLU N 291       8.002   0.830  62.586  1.00 16.53           N  
ATOM   2257  CA  GLU N 291       6.701   0.912  63.242  1.00 17.50           C  
ATOM   2258  C   GLU N 291       6.845   0.861  64.759  1.00 18.13           C  
ATOM   2259  O   GLU N 291       6.209   1.631  65.481  1.00 19.15           O  
ATOM   2260  CB  GLU N 291       5.782  -0.214  62.763  1.00 20.69           C  
ATOM   2261  CG  GLU N 291       4.407  -0.196  63.410  1.00 22.61           C  
ATOM   2262  CD  GLU N 291       3.508  -1.293  62.875  0.87 30.93           C  
ATOM   2263  OE1 GLU N 291       3.941  -2.464  62.871  0.47 30.97           O  
ATOM   2264  OE2 GLU N 291       2.372  -0.984  62.461  0.56 39.24           O  
ATOM   2265  N   ALA N 292       7.690  -0.040  65.246  1.00 16.05           N  
ATOM   2266  CA  ALA N 292       7.885  -0.197  66.685  1.00 16.62           C  
ATOM   2267  C   ALA N 292       8.415   1.074  67.332  1.00 18.18           C  
ATOM   2268  O   ALA N 292       7.966   1.469  68.405  1.00 20.42           O  
ATOM   2269  CB  ALA N 292       8.830  -1.365  66.971  1.00 19.02           C  
ATOM   2270  N   VAL N 293       9.393   1.699  66.686  1.00 16.69           N  
ATOM   2271  CA  VAL N 293       9.936   2.950  67.201  1.00 14.63           C  
ATOM   2272  C   VAL N 293       8.918   4.076  67.074  1.00 17.02           C  
ATOM   2273  O   VAL N 293       8.703   4.819  68.021  1.00 16.56           O  
ATOM   2274  CB  VAL N 293      11.229   3.331  66.473  1.00 12.92           C  
ATOM   2275  CG1 VAL N 293      11.764   4.654  66.991  1.00 15.64           C  
ATOM   2276  CG2 VAL N 293      12.260   2.220  66.659  1.00 16.61           C  
ATOM   2277  N   ASN N 294       8.289   4.171  65.907  1.00 15.78           N  
ATOM   2278  CA  ASN N 294       7.350   5.257  65.599  1.00 15.79           C  
ATOM   2279  C   ASN N 294       6.133   5.248  66.519  1.00 18.88           C  
ATOM   2280  O   ASN N 294       5.605   6.305  66.867  1.00 20.67           O  
ATOM   2281  CB  ASN N 294       6.920   5.158  64.135  1.00 15.96           C  
ATOM   2282  CG  ASN N 294       6.224   6.409  63.637  1.00 18.28           C  
ATOM   2283  OD1 ASN N 294       6.851   7.456  63.455  1.00 18.19           O  
ATOM   2284  ND2 ASN N 294       4.922   6.302  63.390  1.00 21.16           N  
ATOM   2285  N   LYS N 295       5.688   4.057  66.912  1.00 19.51           N  
ATOM   2286  CA  LYS N 295       4.555   3.940  67.825  1.00 19.81           C  
ATOM   2287  C   LYS N 295       4.905   4.431  69.223  1.00 26.36           C  
ATOM   2288  O   LYS N 295       4.029   4.843  69.987  1.00 29.60           O  
ATOM   2289  CB  LYS N 295       4.055   2.493  67.873  1.00 23.63           C  
ATOM   2290  CG  LYS N 295       3.291   2.058  66.630  1.00 29.23           C  
ATOM   2291  CD  LYS N 295       1.981   2.818  66.483  0.49 33.95           C  
ATOM   2292  CE  LYS N 295       1.169   2.278  65.322  0.77 41.50           C  
ATOM   2293  NZ  LYS N 295       1.110   0.791  65.354  0.82 44.93           N1+
ATOM   2294  N   ASP N 296       6.191   4.388  69.559  1.00 18.54           N  
ATOM   2295  CA  ASP N 296       6.658   4.900  70.841  1.00 18.40           C  
ATOM   2296  C   ASP N 296       6.724   6.434  70.805  1.00 20.56           C  
ATOM   2297  O   ASP N 296       5.993   7.103  71.536  1.00 20.05           O  
ATOM   2298  CB  ASP N 296       8.012   4.282  71.199  1.00 17.47           C  
ATOM   2299  CG  ASP N 296       8.517   4.714  72.553  1.00 20.54           C  
ATOM   2300  OD1 ASP N 296       7.789   5.428  73.275  1.00 25.18           O  
ATOM   2301  OD2 ASP N 296       9.657   4.347  72.888  1.00 19.64           O  
ATOM   2302  N   LYS N 297       7.599   6.978  69.958  1.00 16.45           N  
ATOM   2303  CA  LYS N 297       7.637   8.421  69.674  1.00 15.35           C  
ATOM   2304  C   LYS N 297       7.763   8.590  68.169  1.00 15.90           C  
ATOM   2305  O   LYS N 297       8.662   8.019  67.552  1.00 14.57           O  
ATOM   2306  CB  LYS N 297       8.831   9.089  70.356  1.00 16.22           C  
ATOM   2307  CG  LYS N 297       8.883   8.945  71.866  1.00 17.66           C  
ATOM   2308  CD  LYS N 297       7.778   9.732  72.540  1.00 23.06           C  
ATOM   2309  CE  LYS N 297       7.975   9.717  74.043  1.00 24.28           C  
ATOM   2310  NZ  LYS N 297       6.859  10.377  74.761  1.00 28.31           N1+
ATOM   2311  N   PRO N 298       6.858   9.356  67.547  1.00 14.37           N  
ATOM   2312  CA  PRO N 298       6.896   9.457  66.085  1.00 12.47           C  
ATOM   2313  C   PRO N 298       8.228   9.968  65.528  1.00 14.45           C  
ATOM   2314  O   PRO N 298       8.855  10.881  66.086  1.00 13.81           O  
ATOM   2315  CB  PRO N 298       5.759  10.442  65.773  1.00 15.99           C  
ATOM   2316  CG  PRO N 298       4.807  10.217  66.885  1.00 15.70           C  
ATOM   2317  CD  PRO N 298       5.666  10.023  68.103  1.00 16.33           C  
ATOM   2318  N   LEU N 299       8.643   9.362  64.419  1.00 14.87           N  
ATOM   2319  CA  LEU N 299       9.948   9.614  63.815  1.00 12.63           C  
ATOM   2320  C   LEU N 299       9.956  10.782  62.830  1.00 14.61           C  
ATOM   2321  O   LEU N 299      11.012  11.347  62.543  1.00 15.50           O  
ATOM   2322  CB  LEU N 299      10.421   8.345  63.097  1.00 13.68           C  
ATOM   2323  CG  LEU N 299      10.914   7.229  64.012  1.00 14.41           C  
ATOM   2324  CD1 LEU N 299      11.033   5.929  63.236  1.00 15.43           C  
ATOM   2325  CD2 LEU N 299      12.247   7.606  64.633  1.00 15.23           C  
ATOM   2326  N   GLY N 300       8.780  11.126  62.309  1.00 15.66           N  
ATOM   2327  CA  GLY N 300       8.686  12.073  61.210  1.00 15.73           C  
ATOM   2328  C   GLY N 300       8.484  11.339  59.896  1.00 14.15           C  
ATOM   2329  O   GLY N 300       7.663  10.419  59.827  1.00 16.41           O  
ATOM   2330  N   ALA N 301       9.229  11.739  58.867  1.00 14.08           N  
ATOM   2331  CA  ALA N 301       9.183  11.090  57.561  1.00 15.42           C  
ATOM   2332  C   ALA N 301      10.357  10.135  57.455  1.00 17.31           C  
ATOM   2333  O   ALA N 301      11.502  10.549  57.263  1.00 16.37           O  
ATOM   2334  CB  ALA N 301       9.242  12.132  56.442  1.00 16.73           C  
ATOM   2335  N   VAL N 302      10.073   8.848  57.584  1.00 13.87           N  
ATOM   2336  CA  VAL N 302      11.153   7.867  57.654  1.00 12.84           C  
ATOM   2337  C   VAL N 302      11.932   7.769  56.344  1.00 15.65           C  
ATOM   2338  O   VAL N 302      11.417   8.073  55.266  1.00 16.96           O  
ATOM   2339  CB  VAL N 302      10.645   6.486  58.110  1.00 16.51           C  
ATOM   2340  CG1 VAL N 302       9.932   6.613  59.455  1.00 15.83           C  
ATOM   2341  CG2 VAL N 302       9.718   5.880  57.070  1.00 16.46           C  
ATOM   2342  N   ALA N 303      13.185   7.335  56.443  1.00 14.12           N  
ATOM   2343  CA  ALA N 303      14.049   7.285  55.275  1.00 16.67           C  
ATOM   2344  C   ALA N 303      13.725   6.098  54.376  1.00 16.70           C  
ATOM   2345  O   ALA N 303      14.060   6.110  53.197  1.00 14.16           O  
ATOM   2346  CB  ALA N 303      15.514   7.241  55.695  1.00 16.47           C  
ATOM   2347  N   LEU N 304      13.102   5.074  54.956  1.00 14.58           N  
ATOM   2348  CA  LEU N 304      12.735   3.858  54.229  1.00 16.13           C  
ATOM   2349  C   LEU N 304      11.491   4.120  53.386  1.00 16.21           C  
ATOM   2350  O   LEU N 304      10.426   4.419  53.930  1.00 17.16           O  
ATOM   2351  CB  LEU N 304      12.480   2.713  55.219  1.00 16.38           C  
ATOM   2352  CG  LEU N 304      12.187   1.343  54.610  1.00 18.84           C  
ATOM   2353  CD1 LEU N 304      13.452   0.770  53.987  1.00 19.60           C  
ATOM   2354  CD2 LEU N 304      11.610   0.383  55.653  1.00 18.93           C  
ATOM   2355  N   LYS N 305      11.635   4.025  52.067  1.00 14.60           N  
ATOM   2356  CA  LYS N 305      10.569   4.409  51.144  1.00 15.78           C  
ATOM   2357  C   LYS N 305       9.264   3.679  51.418  1.00 17.57           C  
ATOM   2358  O   LYS N 305       8.199   4.296  51.465  1.00 20.59           O  
ATOM   2359  CB  LYS N 305      10.986   4.165  49.694  1.00 19.13           C  
ATOM   2360  CG  LYS N 305      12.216   4.924  49.241  1.00 19.71           C  
ATOM   2361  CD  LYS N 305      12.631   4.460  47.849  1.00 21.75           C  
ATOM   2362  CE  LYS N 305      13.848   5.203  47.326  1.00 21.50           C  
ATOM   2363  NZ  LYS N 305      14.287   4.657  45.996  1.00 27.21           N1+
ATOM   2364  N   SER N 306       9.337   2.363  51.585  1.00 20.16           N  
ATOM   2365  CA  SER N 306       8.125   1.571  51.747  1.00 21.10           C  
ATOM   2366  C   SER N 306       7.284   2.055  52.921  1.00 22.87           C  
ATOM   2367  O   SER N 306       6.066   2.206  52.802  1.00 23.49           O  
ATOM   2368  CB  SER N 306       8.457   0.084  51.910  1.00 17.86           C  
ATOM   2369  OG  SER N 306       9.309  -0.133  53.022  1.00 22.52           O  
ATOM   2370  N   TYR N 307       7.927   2.319  54.053  1.00 20.44           N  
ATOM   2371  CA  TYR N 307       7.169   2.702  55.235  1.00 19.00           C  
ATOM   2372  C   TYR N 307       6.795   4.178  55.198  1.00 18.48           C  
ATOM   2373  O   TYR N 307       5.754   4.565  55.717  1.00 19.12           O  
ATOM   2374  CB  TYR N 307       7.904   2.343  56.533  1.00 16.84           C  
ATOM   2375  CG  TYR N 307       7.001   2.349  57.752  1.00 19.38           C  
ATOM   2376  CD1 TYR N 307       5.817   1.615  57.762  1.00 25.22           C  
ATOM   2377  CD2 TYR N 307       7.329   3.073  58.889  1.00 22.72           C  
ATOM   2378  CE1 TYR N 307       4.981   1.620  58.864  1.00 27.06           C  
ATOM   2379  CE2 TYR N 307       6.501   3.074  60.002  1.00 22.12           C  
ATOM   2380  CZ  TYR N 307       5.330   2.343  59.981  1.00 24.89           C  
ATOM   2381  OH  TYR N 307       4.492   2.336  61.076  1.00 30.08           O  
ATOM   2382  N   GLU N 308       7.633   4.999  54.576  1.00 17.00           N  
ATOM   2383  CA  GLU N 308       7.306   6.418  54.443  1.00 15.75           C  
ATOM   2384  C   GLU N 308       6.018   6.551  53.638  1.00 16.00           C  
ATOM   2385  O   GLU N 308       5.138   7.349  53.974  1.00 18.51           O  
ATOM   2386  CB  GLU N 308       8.451   7.184  53.772  1.00 15.97           C  
ATOM   2387  CG  GLU N 308       8.298   8.703  53.824  1.00 19.71           C  
ATOM   2388  CD  GLU N 308       7.373   9.236  52.751  1.00 27.85           C  
ATOM   2389  OE1 GLU N 308       7.346   8.674  51.640  1.00 30.16           O  
ATOM   2390  OE2 GLU N 308       6.671  10.230  53.016  1.00 38.65           O  
ATOM   2391  N   GLU N 309       5.905   5.755  52.577  1.00 17.66           N  
ATOM   2392  CA  GLU N 309       4.701   5.752  51.746  1.00 21.13           C  
ATOM   2393  C   GLU N 309       3.464   5.365  52.547  1.00 20.97           C  
ATOM   2394  O   GLU N 309       2.398   5.954  52.374  1.00 26.27           O  
ATOM   2395  CB  GLU N 309       4.871   4.803  50.554  1.00 22.59           C  
ATOM   2396  CG  GLU N 309       5.864   5.292  49.502  1.00 26.02           C  
ATOM   2397  CD  GLU N 309       6.299   4.189  48.544  1.00 39.05           C  
ATOM   2398  OE1 GLU N 309       5.638   3.130  48.518  1.00 40.65           O  
ATOM   2399  OE2 GLU N 309       7.301   4.382  47.821  1.00 43.38           O  
ATOM   2400  N   GLU N 310       3.602   4.375  53.426  1.00 20.99           N  
ATOM   2401  CA  GLU N 310       2.479   3.946  54.260  1.00 23.10           C  
ATOM   2402  C   GLU N 310       1.960   5.041  55.196  1.00 22.57           C  
ATOM   2403  O   GLU N 310       0.755   5.143  55.439  1.00 26.40           O  
ATOM   2404  CB  GLU N 310       2.855   2.703  55.071  1.00 26.68           C  
ATOM   2405  CG  GLU N 310       1.775   2.259  56.049  1.00 39.54           C  
ATOM   2406  CD  GLU N 310       2.098   0.943  56.734  1.00 49.26           C  
ATOM   2407  OE1 GLU N 310       3.001   0.222  56.253  1.00 49.46           O  
ATOM   2408  OE2 GLU N 310       1.442   0.628  57.751  1.00 51.66           O  
ATOM   2409  N   LEU N 311       2.866   5.864  55.717  1.00 20.26           N  
ATOM   2410  CA  LEU N 311       2.492   6.881  56.694  1.00 21.82           C  
ATOM   2411  C   LEU N 311       2.218   8.259  56.087  1.00 24.08           C  
ATOM   2412  O   LEU N 311       1.724   9.138  56.780  1.00 24.50           O  
ATOM   2413  CB  LEU N 311       3.573   7.026  57.772  1.00 22.79           C  
ATOM   2414  CG  LEU N 311       3.978   5.816  58.613  1.00 22.08           C  
ATOM   2415  CD1 LEU N 311       4.967   6.258  59.679  1.00 21.67           C  
ATOM   2416  CD2 LEU N 311       2.766   5.160  59.252  1.00 27.68           C  
ATOM   2417  N   ALA N 312       2.546   8.441  54.809  1.00 19.62           N  
ATOM   2418  CA  ALA N 312       2.535   9.767  54.183  1.00 20.33           C  
ATOM   2419  C   ALA N 312       1.200  10.516  54.282  1.00 20.31           C  
ATOM   2420  O   ALA N 312       1.180  11.747  54.238  1.00 23.72           O  
ATOM   2421  CB  ALA N 312       2.993   9.673  52.722  1.00 22.50           C  
ATOM   2422  N   LYS N 313       0.102   9.777  54.439  1.00 20.42           N  
ATOM   2423  CA  LYS N 313      -1.241  10.365  54.482  1.00 24.24           C  
ATOM   2424  C   LYS N 313      -1.504  11.181  55.751  1.00 23.32           C  
ATOM   2425  O   LYS N 313      -2.462  11.950  55.815  1.00 26.14           O  
ATOM   2426  CB  LYS N 313      -2.292   9.258  54.362  1.00 33.41           C  
ATOM   2427  CG  LYS N 313      -2.213   8.234  55.483  1.00 42.69           C  
ATOM   2428  CD  LYS N 313      -3.069   7.006  55.205  1.00 55.90           C  
ATOM   2429  CE  LYS N 313      -3.092   6.079  56.415  1.00 62.30           C  
ATOM   2430  NZ  LYS N 313      -3.752   4.770  56.131  1.00 66.28           N1+
ATOM   2431  N   ASP N 314      -0.658  10.996  56.759  1.00 20.13           N  
ATOM   2432  CA  ASP N 314      -0.787  11.687  58.039  1.00 17.88           C  
ATOM   2433  C   ASP N 314      -0.538  13.184  57.845  1.00 19.95           C  
ATOM   2434  O   ASP N 314       0.563  13.582  57.464  1.00 17.14           O  
ATOM   2435  CB  ASP N 314       0.240  11.099  59.012  1.00 19.33           C  
ATOM   2436  CG  ASP N 314       0.102  11.632  60.424  1.00 20.85           C  
ATOM   2437  OD1 ASP N 314      -0.470  12.724  60.619  1.00 20.64           O  
ATOM   2438  OD2 ASP N 314       0.590  10.951  61.349  1.00 23.70           O  
ATOM   2439  N   PRO N 315      -1.556  14.024  58.095  1.00 15.65           N  
ATOM   2440  CA  PRO N 315      -1.354  15.461  57.861  1.00 14.73           C  
ATOM   2441  C   PRO N 315      -0.252  16.073  58.733  1.00 16.42           C  
ATOM   2442  O   PRO N 315       0.304  17.102  58.359  1.00 17.43           O  
ATOM   2443  CB  PRO N 315      -2.721  16.073  58.190  1.00 18.92           C  
ATOM   2444  CG  PRO N 315      -3.409  15.058  59.042  1.00 23.42           C  
ATOM   2445  CD  PRO N 315      -2.912  13.720  58.594  1.00 17.91           C  
ATOM   2446  N   ARG N 316       0.066  15.456  59.864  1.00 15.06           N  
ATOM   2447  CA  ARG N 316       1.139  15.968  60.721  1.00 13.32           C  
ATOM   2448  C   ARG N 316       2.483  15.750  60.055  1.00 14.41           C  
ATOM   2449  O   ARG N 316       3.383  16.594  60.166  1.00 13.97           O  
ATOM   2450  CB  ARG N 316       1.126  15.290  62.090  1.00 13.77           C  
ATOM   2451  CG  ARG N 316      -0.212  15.411  62.840  1.00 14.75           C  
ATOM   2452  CD  ARG N 316      -0.206  14.538  64.075  1.00 14.66           C  
ATOM   2453  NE  ARG N 316       0.015  13.129  63.730  1.00 15.16           N  
ATOM   2454  CZ  ARG N 316       0.282  12.174  64.613  1.00 16.61           C  
ATOM   2455  NH1 ARG N 316       0.345  12.450  65.910  1.00 16.87           N  
ATOM   2456  NH2 ARG N 316       0.503  10.934  64.189  1.00 18.68           N  
ATOM   2457  N   ILE N 317       2.626  14.610  59.384  1.00 15.08           N  
ATOM   2458  CA  ILE N 317       3.839  14.338  58.624  1.00 13.08           C  
ATOM   2459  C   ILE N 317       3.907  15.256  57.395  1.00 14.77           C  
ATOM   2460  O   ILE N 317       4.970  15.766  57.048  1.00 13.33           O  
ATOM   2461  CB  ILE N 317       3.946  12.850  58.224  1.00 13.06           C  
ATOM   2462  CG1 ILE N 317       3.985  11.972  59.475  1.00 15.40           C  
ATOM   2463  CG2 ILE N 317       5.173  12.624  57.350  1.00 16.45           C  
ATOM   2464  CD1 ILE N 317       4.082  10.480  59.161  1.00 16.27           C  
ATOM   2465  N   ALA N 318       2.778  15.481  56.727  1.00 14.99           N  
ATOM   2466  CA  ALA N 318       2.764  16.417  55.607  1.00 13.34           C  
ATOM   2467  C   ALA N 318       3.205  17.822  56.037  1.00 14.36           C  
ATOM   2468  O   ALA N 318       3.966  18.472  55.337  1.00 13.94           O  
ATOM   2469  CB  ALA N 318       1.382  16.457  54.954  1.00 15.66           C  
ATOM   2470  N   ALA N 319       2.739  18.277  57.196  1.00 12.33           N  
ATOM   2471  CA  ALA N 319       3.160  19.574  57.730  1.00 13.25           C  
ATOM   2472  C   ALA N 319       4.651  19.587  58.056  1.00 13.30           C  
ATOM   2473  O   ALA N 319       5.333  20.578  57.811  1.00 12.60           O  
ATOM   2474  CB  ALA N 319       2.350  19.928  58.969  1.00 13.77           C  
ATOM   2475  N   THR N 320       5.153  18.490  58.613  1.00 12.13           N  
ATOM   2476  CA  THR N 320       6.577  18.372  58.897  1.00  9.68           C  
ATOM   2477  C   THR N 320       7.391  18.547  57.620  1.00 13.08           C  
ATOM   2478  O   THR N 320       8.416  19.241  57.610  1.00 12.00           O  
ATOM   2479  CB  THR N 320       6.887  16.997  59.518  1.00 11.93           C  
ATOM   2480  OG1 THR N 320       6.172  16.854  60.746  1.00 11.84           O  
ATOM   2481  CG2 THR N 320       8.382  16.824  59.791  1.00 11.74           C  
ATOM   2482  N   MET N 321       6.943  17.917  56.537  1.00 11.83           N  
ATOM   2483  CA  MET N 321       7.654  18.029  55.273  1.00 12.86           C  
ATOM   2484  C   MET N 321       7.487  19.397  54.609  1.00 12.07           C  
ATOM   2485  O   MET N 321       8.406  19.883  53.944  1.00 13.43           O  
ATOM   2486  CB  MET N 321       7.261  16.888  54.325  1.00 15.09           C  
ATOM   2487  CG  MET N 321       7.754  15.503  54.799  1.00 17.03           C  
ATOM   2488  SD  MET N 321       9.561  15.392  54.994  1.00 22.93           S  
ATOM   2489  CE  MET N 321       9.770  15.762  56.735  1.00 24.43           C  
ATOM   2490  N   GLU N 322       6.323  20.018  54.787  1.00 12.29           N  
ATOM   2491  CA  GLU N 322       6.112  21.374  54.297  1.00 11.65           C  
ATOM   2492  C   GLU N 322       7.128  22.321  54.944  1.00 13.61           C  
ATOM   2493  O   GLU N 322       7.765  23.139  54.267  1.00 13.03           O  
ATOM   2494  CB  GLU N 322       4.688  21.841  54.619  1.00 14.29           C  
ATOM   2495  CG  GLU N 322       4.362  23.206  54.051  1.00 17.72           C  
ATOM   2496  CD  GLU N 322       2.984  23.689  54.451  1.00 25.75           C  
ATOM   2497  OE1 GLU N 322       2.213  22.890  55.034  1.00 29.60           O  
ATOM   2498  OE2 GLU N 322       2.685  24.876  54.193  1.00 30.07           O  
ATOM   2499  N   ASN N 323       7.276  22.202  56.260  1.00 11.33           N  
ATOM   2500  CA  ASN N 323       8.242  23.022  56.983  1.00 11.87           C  
ATOM   2501  C   ASN N 323       9.680  22.685  56.594  1.00 11.84           C  
ATOM   2502  O   ASN N 323      10.490  23.591  56.361  1.00 12.15           O  
ATOM   2503  CB  ASN N 323       8.021  22.906  58.502  1.00 10.96           C  
ATOM   2504  CG  ASN N 323       6.853  23.758  58.979  1.00 10.03           C  
ATOM   2505  OD1 ASN N 323       6.788  24.957  58.686  1.00 13.12           O  
ATOM   2506  ND2 ASN N 323       5.926  23.145  59.710  1.00  9.92           N  
ATOM   2507  N   ALA N 324       9.989  21.392  56.509  1.00 10.46           N  
ATOM   2508  CA  ALA N 324      11.326  20.961  56.101  1.00 10.05           C  
ATOM   2509  C   ALA N 324      11.705  21.580  54.766  1.00 12.19           C  
ATOM   2510  O   ALA N 324      12.843  22.036  54.571  1.00 13.08           O  
ATOM   2511  CB  ALA N 324      11.400  19.444  56.014  1.00 10.63           C  
ATOM   2512  N   GLN N 325      10.755  21.581  53.836  1.00 10.99           N  
ATOM   2513  CA  GLN N 325      11.037  22.002  52.468  1.00 12.56           C  
ATOM   2514  C   GLN N 325      11.074  23.526  52.278  1.00 13.19           C  
ATOM   2515  O   GLN N 325      11.436  24.017  51.204  1.00 15.60           O  
ATOM   2516  CB  GLN N 325      10.089  21.279  51.511  1.00 11.64           C  
ATOM   2517  CG  GLN N 325      10.397  19.769  51.546  1.00 13.29           C  
ATOM   2518  CD  GLN N 325       9.434  18.910  50.757  0.81 12.31           C  
ATOM   2519  OE1 GLN N 325       8.592  19.407  50.015  1.00 16.47           O  
ATOM   2520  NE2 GLN N 325       9.549  17.599  50.932  1.00 18.49           N  
ATOM   2521  N   LYS N 326      10.729  24.262  53.340  1.00 11.39           N  
ATOM   2522  CA  LYS N 326      10.966  25.702  53.413  1.00 11.06           C  
ATOM   2523  C   LYS N 326      12.281  26.014  54.132  1.00 13.57           C  
ATOM   2524  O   LYS N 326      12.752  27.153  54.104  1.00 17.98           O  
ATOM   2525  CB  LYS N 326       9.791  26.380  54.129  1.00 12.63           C  
ATOM   2526  CG  LYS N 326       8.562  26.458  53.253  1.00 14.85           C  
ATOM   2527  CD  LYS N 326       7.287  26.739  54.028  1.00 17.00           C  
ATOM   2528  CE  LYS N 326       6.139  26.968  53.055  1.00 22.04           C  
ATOM   2529  NZ  LYS N 326       4.841  27.117  53.750  1.00 34.78           N1+
ATOM   2530  N   GLY N 327      12.870  25.008  54.773  1.00 11.60           N  
ATOM   2531  CA  GLY N 327      14.117  25.190  55.493  1.00 11.70           C  
ATOM   2532  C   GLY N 327      15.333  24.674  54.746  1.00 11.37           C  
ATOM   2533  O   GLY N 327      15.308  24.467  53.533  1.00 14.36           O  
ATOM   2534  N   GLU N 328      16.415  24.471  55.488  1.00 11.34           N  
ATOM   2535  CA  GLU N 328      17.667  24.000  54.902  1.00 12.70           C  
ATOM   2536  C   GLU N 328      18.091  22.705  55.565  1.00 10.81           C  
ATOM   2537  O   GLU N 328      17.918  22.532  56.767  1.00 10.60           O  
ATOM   2538  CB  GLU N 328      18.787  25.024  55.111  1.00 13.06           C  
ATOM   2539  CG  GLU N 328      18.505  26.430  54.587  1.00 14.34           C  
ATOM   2540  CD  GLU N 328      18.506  26.520  53.065  1.00 23.50           C  
ATOM   2541  OE1 GLU N 328      19.145  25.666  52.396  1.00 20.28           O  
ATOM   2542  OE2 GLU N 328      17.870  27.464  52.536  1.00 24.51           O  
ATOM   2543  N   ILE N 329      18.693  21.808  54.795  1.00 11.37           N  
ATOM   2544  CA  ILE N 329      19.340  20.651  55.396  1.00 12.87           C  
ATOM   2545  C   ILE N 329      20.504  21.130  56.280  1.00 10.44           C  
ATOM   2546  O   ILE N 329      21.224  22.071  55.924  1.00 12.76           O  
ATOM   2547  CB  ILE N 329      19.836  19.673  54.304  1.00 11.71           C  
ATOM   2548  CG1 ILE N 329      20.220  18.321  54.913  1.00 12.51           C  
ATOM   2549  CG2 ILE N 329      21.006  20.283  53.522  1.00 14.50           C  
ATOM   2550  CD1 ILE N 329      19.026  17.463  55.316  1.00 15.21           C  
ATOM   2551  N   MET N 330      20.687  20.516  57.442  1.00  9.48           N  
ATOM   2552  CA  MET N 330      21.865  20.861  58.230  1.00 10.87           C  
ATOM   2553  C   MET N 330      23.108  20.383  57.510  1.00 11.40           C  
ATOM   2554  O   MET N 330      23.119  19.294  56.934  1.00 12.65           O  
ATOM   2555  CB  MET N 330      21.815  20.239  59.630  1.00 11.43           C  
ATOM   2556  CG  MET N 330      20.750  20.892  60.479  1.00 11.74           C  
ATOM   2557  SD  MET N 330      20.956  20.556  62.216  1.00 21.89           S  
ATOM   2558  CE  MET N 330      20.574  18.926  62.125  1.00  8.39           C  
ATOM   2559  N   PRO N 331      24.169  21.199  57.533  1.00 10.98           N  
ATOM   2560  CA  PRO N 331      25.467  20.679  57.102  1.00 12.27           C  
ATOM   2561  C   PRO N 331      25.887  19.592  58.082  1.00 13.29           C  
ATOM   2562  O   PRO N 331      25.428  19.569  59.231  1.00 12.81           O  
ATOM   2563  CB  PRO N 331      26.403  21.885  57.253  1.00 14.76           C  
ATOM   2564  CG  PRO N 331      25.498  23.092  57.300  1.00 12.99           C  
ATOM   2565  CD  PRO N 331      24.237  22.604  57.968  1.00 11.29           C  
ATOM   2566  N   ASN N 332      26.749  18.685  57.631  1.00 13.58           N  
ATOM   2567  CA  ASN N 332      27.333  17.717  58.552  1.00 13.58           C  
ATOM   2568  C   ASN N 332      28.788  17.992  58.867  1.00 16.44           C  
ATOM   2569  O   ASN N 332      29.429  17.202  59.543  1.00 16.79           O  
ATOM   2570  CB  ASN N 332      27.147  16.267  58.077  1.00 14.90           C  
ATOM   2571  CG  ASN N 332      27.992  15.920  56.859  1.00 18.26           C  
ATOM   2572  OD1 ASN N 332      28.865  16.682  56.434  1.00 16.01           O  
ATOM   2573  ND2 ASN N 332      27.722  14.757  56.280  1.00 22.69           N  
ATOM   2574  N   ILE N 333      29.286  19.135  58.421  1.00 12.99           N  
ATOM   2575  CA  ILE N 333      30.706  19.449  58.568  1.00 14.06           C  
ATOM   2576  C   ILE N 333      31.119  19.605  60.035  1.00 14.55           C  
ATOM   2577  O   ILE N 333      30.299  19.902  60.897  1.00 13.95           O  
ATOM   2578  CB  ILE N 333      31.079  20.700  57.761  1.00 13.25           C  
ATOM   2579  CG1 ILE N 333      30.340  21.933  58.303  1.00 15.87           C  
ATOM   2580  CG2 ILE N 333      30.777  20.473  56.274  1.00 15.97           C  
ATOM   2581  CD1 ILE N 333      30.722  23.220  57.600  1.00 16.48           C  
ATOM   2582  N   PRO N 334      32.403  19.374  60.332  1.00 13.23           N  
ATOM   2583  CA  PRO N 334      32.857  19.442  61.722  1.00 13.19           C  
ATOM   2584  C   PRO N 334      32.604  20.794  62.390  1.00 14.26           C  
ATOM   2585  O   PRO N 334      32.434  20.844  63.610  1.00 16.38           O  
ATOM   2586  CB  PRO N 334      34.364  19.164  61.604  1.00 16.02           C  
ATOM   2587  CG  PRO N 334      34.470  18.304  60.382  1.00 16.48           C  
ATOM   2588  CD  PRO N 334      33.452  18.871  59.423  1.00 15.21           C  
ATOM   2589  N   GLN N 335      32.565  21.864  61.599  1.00 13.13           N  
ATOM   2590  CA  GLN N 335      32.369  23.208  62.128  1.00 14.57           C  
ATOM   2591  C   GLN N 335      30.954  23.440  62.670  1.00 13.13           C  
ATOM   2592  O   GLN N 335      30.691  24.469  63.296  1.00 13.88           O  
ATOM   2593  CB  GLN N 335      32.684  24.245  61.052  1.00 13.71           C  
ATOM   2594  CG  GLN N 335      34.158  24.330  60.666  1.00 16.94           C  
ATOM   2595  CD  GLN N 335      34.639  23.176  59.791  1.00 18.12           C  
ATOM   2596  OE1 GLN N 335      33.854  22.440  59.192  1.00 17.07           O  
ATOM   2597  NE2 GLN N 335      35.954  23.033  59.701  1.00 23.63           N  
ATOM   2598  N   MET N 336      30.046  22.493  62.445  1.00 13.83           N  
ATOM   2599  CA  MET N 336      28.676  22.658  62.943  1.00 13.40           C  
ATOM   2600  C   MET N 336      28.582  22.746  64.468  1.00 16.27           C  
ATOM   2601  O   MET N 336      27.746  23.475  65.005  1.00 15.52           O  
ATOM   2602  CB  MET N 336      27.766  21.544  62.417  1.00 17.83           C  
ATOM   2603  CG  MET N 336      27.234  21.812  61.035  1.00 21.26           C  
ATOM   2604  SD  MET N 336      26.271  23.341  60.933  1.00 18.38           S  
ATOM   2605  CE  MET N 336      24.759  22.891  61.777  1.00 20.70           C  
ATOM   2606  N   SER N 337      29.434  22.010  65.173  1.00 16.16           N  
ATOM   2607  CA  SER N 337      29.453  22.066  66.630  1.00 15.86           C  
ATOM   2608  C   SER N 337      29.720  23.490  67.106  1.00 18.54           C  
ATOM   2609  O   SER N 337      29.016  24.012  67.981  1.00 16.79           O  
ATOM   2610  CB  SER N 337      30.554  21.149  67.178  1.00 22.61           C  
ATOM   2611  OG  SER N 337      30.150  19.802  67.142  1.00 39.45           O  
ATOM   2612  N   ALA N 338      30.751  24.108  66.541  1.00 18.28           N  
ATOM   2613  CA  ALA N 338      31.134  25.463  66.927  1.00 18.03           C  
ATOM   2614  C   ALA N 338      30.033  26.456  66.583  1.00 16.91           C  
ATOM   2615  O   ALA N 338      29.800  27.412  67.323  1.00 17.30           O  
ATOM   2616  CB  ALA N 338      32.430  25.858  66.247  1.00 18.57           C  
ATOM   2617  N   PHE N 339      29.363  26.239  65.456  1.00 13.96           N  
ATOM   2618  CA  PHE N 339      28.225  27.076  65.086  1.00 13.21           C  
ATOM   2619  C   PHE N 339      27.117  26.975  66.131  1.00 11.45           C  
ATOM   2620  O   PHE N 339      26.618  27.992  66.621  1.00 11.11           O  
ATOM   2621  CB  PHE N 339      27.695  26.703  63.690  1.00 12.48           C  
ATOM   2622  CG  PHE N 339      26.288  27.175  63.426  1.00 12.45           C  
ATOM   2623  CD1 PHE N 339      26.037  28.453  62.930  1.00 13.35           C  
ATOM   2624  CD2 PHE N 339      25.204  26.341  63.680  1.00 13.79           C  
ATOM   2625  CE1 PHE N 339      24.726  28.886  62.706  1.00 13.49           C  
ATOM   2626  CE2 PHE N 339      23.904  26.771  63.452  1.00 12.77           C  
ATOM   2627  CZ  PHE N 339      23.662  28.040  62.966  1.00 13.62           C  
ATOM   2628  N   TRP N 340      26.737  25.757  66.503  1.00 11.23           N  
ATOM   2629  CA  TRP N 340      25.644  25.612  67.469  1.00  9.54           C  
ATOM   2630  C   TRP N 340      25.993  26.186  68.848  1.00 11.38           C  
ATOM   2631  O   TRP N 340      25.168  26.849  69.476  1.00 11.41           O  
ATOM   2632  CB  TRP N 340      25.255  24.149  67.636  1.00  9.92           C  
ATOM   2633  CG  TRP N 340      24.400  23.550  66.549  1.00 11.20           C  
ATOM   2634  CD1 TRP N 340      24.665  22.404  65.847  1.00 14.31           C  
ATOM   2635  CD2 TRP N 340      23.130  24.023  66.078  1.00 11.70           C  
ATOM   2636  NE1 TRP N 340      23.642  22.140  64.970  1.00 13.85           N  
ATOM   2637  CE2 TRP N 340      22.689  23.115  65.089  1.00 15.29           C  
ATOM   2638  CE3 TRP N 340      22.325  25.125  66.390  1.00 15.13           C  
ATOM   2639  CZ2 TRP N 340      21.472  23.281  64.405  1.00 15.26           C  
ATOM   2640  CZ3 TRP N 340      21.113  25.282  65.706  1.00 17.38           C  
ATOM   2641  CH2 TRP N 340      20.707  24.364  64.733  1.00 18.03           C  
ATOM   2642  N   TYR N 341      27.199  25.919  69.337  1.00 12.66           N  
ATOM   2643  CA  TYR N 341      27.597  26.475  70.621  1.00 12.48           C  
ATOM   2644  C   TYR N 341      27.568  28.002  70.578  1.00 11.06           C  
ATOM   2645  O   TYR N 341      27.100  28.651  71.520  1.00 13.57           O  
ATOM   2646  CB  TYR N 341      28.992  25.982  71.026  1.00 13.85           C  
ATOM   2647  CG  TYR N 341      29.065  24.522  71.420  1.00 21.42           C  
ATOM   2648  CD1 TYR N 341      28.321  24.026  72.488  1.00 21.13           C  
ATOM   2649  CD2 TYR N 341      29.909  23.648  70.752  1.00 26.62           C  
ATOM   2650  CE1 TYR N 341      28.407  22.698  72.866  1.00 24.59           C  
ATOM   2651  CE2 TYR N 341      29.997  22.319  71.118  1.00 25.68           C  
ATOM   2652  CZ  TYR N 341      29.245  21.849  72.169  1.00 21.96           C  
ATOM   2653  OH  TYR N 341      29.346  20.519  72.523  1.00 26.94           O  
ATOM   2654  N   ALA N 342      28.067  28.564  69.481  1.00 12.08           N  
ATOM   2655  CA  ALA N 342      28.120  30.023  69.349  1.00 12.98           C  
ATOM   2656  C   ALA N 342      26.726  30.639  69.365  1.00 12.09           C  
ATOM   2657  O   ALA N 342      26.481  31.629  70.061  1.00 12.99           O  
ATOM   2658  CB  ALA N 342      28.862  30.417  68.089  1.00 14.59           C  
ATOM   2659  N   VAL N 343      25.811  30.062  68.588  1.00 12.29           N  
ATOM   2660  CA  VAL N 343      24.449  30.593  68.523  1.00 10.46           C  
ATOM   2661  C   VAL N 343      23.666  30.358  69.821  1.00 12.51           C  
ATOM   2662  O   VAL N 343      22.878  31.211  70.234  1.00 11.92           O  
ATOM   2663  CB  VAL N 343      23.692  30.043  67.298  1.00 12.26           C  
ATOM   2664  CG1 VAL N 343      22.269  30.547  67.281  1.00 14.62           C  
ATOM   2665  CG2 VAL N 343      24.414  30.456  66.027  1.00 14.74           C  
ATOM   2666  N   ARG N 344      23.900  29.230  70.488  1.00 11.15           N  
ATOM   2667  CA  ARG N 344      23.252  28.997  71.775  1.00 10.98           C  
ATOM   2668  C   ARG N 344      23.569  30.135  72.743  1.00 12.53           C  
ATOM   2669  O   ARG N 344      22.680  30.683  73.381  1.00 13.11           O  
ATOM   2670  CB  ARG N 344      23.697  27.663  72.381  1.00 11.16           C  
ATOM   2671  CG  ARG N 344      23.024  27.399  73.721  1.00 14.77           C  
ATOM   2672  CD  ARG N 344      23.538  26.148  74.407  1.00 20.42           C  
ATOM   2673  NE  ARG N 344      23.180  26.157  75.824  0.57 25.03           N  
ATOM   2674  CZ  ARG N 344      23.882  26.787  76.761  0.64 28.34           C  
ATOM   2675  NH1 ARG N 344      24.981  27.452  76.428  1.00 35.81           N  
ATOM   2676  NH2 ARG N 344      23.491  26.755  78.028  0.61 32.06           N  
ATOM   2677  N   THR N 345      24.849  30.473  72.848  1.00 12.08           N  
ATOM   2678  CA  THR N 345      25.291  31.540  73.740  1.00 12.96           C  
ATOM   2679  C   THR N 345      24.664  32.870  73.360  1.00 12.92           C  
ATOM   2680  O   THR N 345      24.199  33.611  74.231  1.00 13.91           O  
ATOM   2681  CB  THR N 345      26.808  31.671  73.671  1.00 14.03           C  
ATOM   2682  OG1 THR N 345      27.396  30.446  74.130  1.00 16.96           O  
ATOM   2683  CG2 THR N 345      27.286  32.826  74.550  1.00 15.83           C  
ATOM   2684  N   ALA N 346      24.641  33.166  72.065  1.00 11.86           N  
ATOM   2685  CA  ALA N 346      24.080  34.426  71.600  1.00 13.07           C  
ATOM   2686  C   ALA N 346      22.610  34.568  71.983  1.00 13.23           C  
ATOM   2687  O   ALA N 346      22.181  35.619  72.458  1.00 13.59           O  
ATOM   2688  CB  ALA N 346      24.254  34.573  70.095  1.00 13.54           C  
ATOM   2689  N   VAL N 347      21.832  33.518  71.766  1.00 12.94           N  
ATOM   2690  CA  VAL N 347      20.403  33.608  72.035  1.00 13.49           C  
ATOM   2691  C   VAL N 347      20.137  33.730  73.536  1.00 14.08           C  
ATOM   2692  O   VAL N 347      19.307  34.533  73.964  1.00 14.32           O  
ATOM   2693  CB  VAL N 347      19.633  32.424  71.446  1.00 11.65           C  
ATOM   2694  CG1 VAL N 347      18.158  32.512  71.864  1.00 17.50           C  
ATOM   2695  CG2 VAL N 347      19.759  32.402  69.934  1.00 12.85           C  
ATOM   2696  N   ILE N 348      20.858  32.955  74.340  1.00 12.63           N  
ATOM   2697  CA  ILE N 348      20.701  33.025  75.793  1.00 13.67           C  
ATOM   2698  C   ILE N 348      21.081  34.414  76.331  1.00 14.99           C  
ATOM   2699  O   ILE N 348      20.343  35.003  77.129  1.00 15.90           O  
ATOM   2700  CB  ILE N 348      21.495  31.906  76.503  1.00 16.40           C  
ATOM   2701  CG1 ILE N 348      20.754  30.572  76.348  1.00 20.33           C  
ATOM   2702  CG2 ILE N 348      21.704  32.251  77.977  1.00 16.85           C  
ATOM   2703  CD1 ILE N 348      21.517  29.383  76.865  1.00 25.21           C  
ATOM   2704  N   ASN N 349      22.198  34.965  75.868  1.00 14.35           N  
ATOM   2705  CA  ASN N 349      22.639  36.274  76.358  1.00 14.16           C  
ATOM   2706  C   ASN N 349      21.746  37.424  75.904  1.00 15.11           C  
ATOM   2707  O   ASN N 349      21.525  38.375  76.659  1.00 17.25           O  
ATOM   2708  CB  ASN N 349      24.097  36.546  75.966  1.00 17.31           C  
ATOM   2709  CG  ASN N 349      25.069  35.692  76.747  1.00 23.23           C  
ATOM   2710  OD1 ASN N 349      24.684  35.026  77.704  1.00 25.55           O  
ATOM   2711  ND2 ASN N 349      26.334  35.703  76.344  1.00 25.26           N  
ATOM   2712  N   ALA N 350      21.234  37.355  74.679  1.00 15.03           N  
ATOM   2713  CA  ALA N 350      20.349  38.417  74.199  1.00 13.09           C  
ATOM   2714  C   ALA N 350      18.986  38.317  74.877  1.00 15.79           C  
ATOM   2715  O   ALA N 350      18.413  39.329  75.283  1.00 15.70           O  
ATOM   2716  CB  ALA N 350      20.199  38.355  72.687  1.00 13.91           C  
ATOM   2717  N   ALA N 351      18.480  37.095  75.013  1.00 15.05           N  
ATOM   2718  CA  ALA N 351      17.164  36.883  75.619  1.00 14.53           C  
ATOM   2719  C   ALA N 351      17.122  37.281  77.093  1.00 18.15           C  
ATOM   2720  O   ALA N 351      16.062  37.624  77.612  1.00 16.06           O  
ATOM   2721  CB  ALA N 351      16.729  35.431  75.449  1.00 16.37           C  
ATOM   2722  N   SER N 352      18.272  37.227  77.762  1.00 16.37           N  
ATOM   2723  CA  SER N 352      18.358  37.553  79.187  1.00 16.92           C  
ATOM   2724  C   SER N 352      18.536  39.048  79.424  1.00 19.93           C  
ATOM   2725  O   SER N 352      18.386  39.531  80.552  1.00 20.60           O  
ATOM   2726  CB  SER N 352      19.540  36.810  79.821  1.00 20.08           C  
ATOM   2727  OG  SER N 352      20.766  37.409  79.421  1.00 22.43           O  
ATOM   2728  N   GLY N 353      18.878  39.779  78.368  1.00 16.52           N  
ATOM   2729  CA  GLY N 353      19.119  41.208  78.478  1.00 19.84           C  
ATOM   2730  C   GLY N 353      20.541  41.567  78.866  1.00 19.99           C  
ATOM   2731  O   GLY N 353      20.872  42.747  79.006  1.00 20.84           O  
ATOM   2732  N   ARG N 354      21.386  40.556  79.033  1.00 20.22           N  
ATOM   2733  CA  ARG N 354      22.775  40.790  79.421  1.00 24.74           C  
ATOM   2734  C   ARG N 354      23.626  41.342  78.282  1.00 22.32           C  
ATOM   2735  O   ARG N 354      24.666  41.954  78.512  1.00 24.39           O  
ATOM   2736  CB  ARG N 354      23.398  39.501  79.951  1.00 25.62           C  
ATOM   2737  CG  ARG N 354      23.180  39.283  81.443  1.00 40.50           C  
ATOM   2738  CD  ARG N 354      24.072  38.163  81.932  1.00 42.28           C  
ATOM   2739  NE  ARG N 354      23.995  37.030  81.019  1.00 42.35           N  
ATOM   2740  CZ  ARG N 354      23.111  36.045  81.131  1.00 45.58           C  
ATOM   2741  NH1 ARG N 354      22.236  36.049  82.129  1.00 44.73           N  
ATOM   2742  NH2 ARG N 354      23.101  35.055  80.250  1.00 33.51           N  
ATOM   2743  N   GLN N 355      23.185  41.122  77.051  1.00 18.13           N  
ATOM   2744  CA  GLN N 355      23.917  41.622  75.900  1.00 16.52           C  
ATOM   2745  C   GLN N 355      22.928  42.120  74.855  1.00 14.53           C  
ATOM   2746  O   GLN N 355      21.815  41.603  74.758  1.00 17.70           O  
ATOM   2747  CB  GLN N 355      24.804  40.506  75.340  1.00 21.56           C  
ATOM   2748  CG  GLN N 355      25.950  40.979  74.486  1.00 26.96           C  
ATOM   2749  CD  GLN N 355      26.976  39.882  74.232  1.00 29.38           C  
ATOM   2750  OE1 GLN N 355      28.147  40.161  73.974  1.00 33.57           O  
ATOM   2751  NE2 GLN N 355      26.539  38.631  74.311  1.00 22.49           N  
ATOM   2752  N   THR N 356      23.318  43.120  74.070  1.00 14.69           N  
ATOM   2753  CA  THR N 356      22.482  43.528  72.947  1.00 14.70           C  
ATOM   2754  C   THR N 356      22.446  42.415  71.901  1.00 16.60           C  
ATOM   2755  O   THR N 356      23.363  41.583  71.815  1.00 16.04           O  
ATOM   2756  CB  THR N 356      22.969  44.826  72.270  1.00 17.36           C  
ATOM   2757  OG1 THR N 356      24.226  44.602  71.627  1.00 17.33           O  
ATOM   2758  CG2 THR N 356      23.100  45.963  73.282  1.00 16.75           C  
ATOM   2759  N   VAL N 357      21.379  42.384  71.112  1.00 14.97           N  
ATOM   2760  CA  VAL N 357      21.310  41.458  69.997  1.00 13.92           C  
ATOM   2761  C   VAL N 357      22.528  41.619  69.092  1.00 15.75           C  
ATOM   2762  O   VAL N 357      23.160  40.637  68.708  1.00 15.47           O  
ATOM   2763  CB  VAL N 357      20.020  41.689  69.194  1.00 13.91           C  
ATOM   2764  CG1 VAL N 357      20.117  41.060  67.815  1.00 15.23           C  
ATOM   2765  CG2 VAL N 357      18.828  41.138  69.969  1.00 15.77           C  
ATOM   2766  N   ASP N 358      22.873  42.858  68.759  1.00 16.03           N  
ATOM   2767  CA  ASP N 358      23.981  43.090  67.838  1.00 14.16           C  
ATOM   2768  C   ASP N 358      25.296  42.578  68.406  1.00 15.86           C  
ATOM   2769  O   ASP N 358      26.094  41.975  67.689  1.00 17.86           O  
ATOM   2770  CB  ASP N 358      24.115  44.575  67.503  1.00 16.77           C  
ATOM   2771  CG  ASP N 358      23.033  45.063  66.560  1.00 29.64           C  
ATOM   2772  OD1 ASP N 358      22.188  44.249  66.122  1.00 28.67           O  
ATOM   2773  OD2 ASP N 358      23.031  46.274  66.253  1.00 32.99           O  
ATOM   2774  N   ALA N 359      25.534  42.817  69.690  1.00 14.95           N  
ATOM   2775  CA  ALA N 359      26.782  42.376  70.299  1.00 14.90           C  
ATOM   2776  C   ALA N 359      26.832  40.852  70.459  1.00 16.53           C  
ATOM   2777  O   ALA N 359      27.868  40.233  70.219  1.00 17.02           O  
ATOM   2778  CB  ALA N 359      27.009  43.074  71.639  1.00 18.09           C  
ATOM   2779  N   ALA N 360      25.717  40.254  70.861  1.00 14.61           N  
ATOM   2780  CA  ALA N 360      25.647  38.803  70.995  1.00 13.60           C  
ATOM   2781  C   ALA N 360      25.919  38.112  69.657  1.00 14.64           C  
ATOM   2782  O   ALA N 360      26.699  37.152  69.584  1.00 14.47           O  
ATOM   2783  CB  ALA N 360      24.292  38.400  71.524  1.00 14.93           C  
ATOM   2784  N   LEU N 361      25.266  38.580  68.599  1.00 12.16           N  
ATOM   2785  CA  LEU N 361      25.471  37.967  67.281  1.00 12.22           C  
ATOM   2786  C   LEU N 361      26.848  38.255  66.693  1.00 12.86           C  
ATOM   2787  O   LEU N 361      27.411  37.405  66.005  1.00 14.70           O  
ATOM   2788  CB  LEU N 361      24.371  38.364  66.296  1.00 11.77           C  
ATOM   2789  CG  LEU N 361      22.997  37.767  66.626  1.00 13.53           C  
ATOM   2790  CD1 LEU N 361      21.936  38.330  65.684  1.00 14.61           C  
ATOM   2791  CD2 LEU N 361      23.026  36.240  66.539  1.00 15.65           C  
ATOM   2792  N   ALA N 362      27.399  39.435  66.962  1.00 14.07           N  
ATOM   2793  CA  ALA N 362      28.753  39.726  66.506  1.00 15.80           C  
ATOM   2794  C   ALA N 362      29.745  38.727  67.100  1.00 16.28           C  
ATOM   2795  O   ALA N 362      30.618  38.211  66.392  1.00 16.32           O  
ATOM   2796  CB  ALA N 362      29.147  41.152  66.867  1.00 19.49           C  
ATOM   2797  N   ALA N 363      29.612  38.454  68.396  1.00 15.61           N  
ATOM   2798  CA  ALA N 363      30.492  37.498  69.058  1.00 15.95           C  
ATOM   2799  C   ALA N 363      30.287  36.085  68.509  1.00 14.74           C  
ATOM   2800  O   ALA N 363      31.246  35.331  68.302  1.00 16.60           O  
ATOM   2801  CB  ALA N 363      30.266  37.514  70.553  1.00 16.45           C  
ATOM   2802  N   ALA N 364      29.033  35.720  68.269  1.00 12.99           N  
ATOM   2803  CA  ALA N 364      28.722  34.391  67.755  1.00 13.04           C  
ATOM   2804  C   ALA N 364      29.306  34.179  66.353  1.00 13.22           C  
ATOM   2805  O   ALA N 364      29.813  33.103  66.030  1.00 15.18           O  
ATOM   2806  CB  ALA N 364      27.206  34.169  67.755  1.00 12.79           C  
ATOM   2807  N   GLN N 365      29.202  35.203  65.512  1.00 12.96           N  
ATOM   2808  CA  GLN N 365      29.774  35.184  64.173  1.00 13.31           C  
ATOM   2809  C   GLN N 365      31.273  34.893  64.233  1.00 13.78           C  
ATOM   2810  O   GLN N 365      31.778  34.017  63.528  1.00 16.09           O  
ATOM   2811  CB  GLN N 365      29.516  36.536  63.499  1.00 14.12           C  
ATOM   2812  CG  GLN N 365      30.165  36.715  62.129  1.00 14.53           C  
ATOM   2813  CD  GLN N 365      29.433  35.990  61.016  1.00 14.62           C  
ATOM   2814  OE1 GLN N 365      28.247  35.660  61.135  1.00 15.78           O  
ATOM   2815  NE2 GLN N 365      30.135  35.752  59.913  1.00 16.72           N  
ATOM   2816  N   THR N 366      31.968  35.625  65.093  1.00 14.61           N  
ATOM   2817  CA  THR N 366      33.400  35.454  65.244  1.00 15.94           C  
ATOM   2818  C   THR N 366      33.740  34.040  65.690  1.00 16.23           C  
ATOM   2819  O   THR N 366      34.640  33.401  65.131  1.00 18.01           O  
ATOM   2820  CB  THR N 366      33.946  36.467  66.244  1.00 19.53           C  
ATOM   2821  OG1 THR N 366      33.719  37.786  65.733  1.00 19.65           O  
ATOM   2822  CG2 THR N 366      35.439  36.250  66.474  1.00 20.53           C  
ATOM   2823  N   ASN N 367      33.001  33.537  66.673  1.00 14.77           N  
ATOM   2824  CA  ASN N 367      33.248  32.196  67.196  1.00 16.21           C  
ATOM   2825  C   ASN N 367      32.958  31.106  66.164  1.00 16.15           C  
ATOM   2826  O   ASN N 367      33.727  30.157  66.030  1.00 17.76           O  
ATOM   2827  CB  ASN N 367      32.433  31.956  68.479  1.00 16.22           C  
ATOM   2828  CG  ASN N 367      32.901  32.822  69.637  1.00 26.02           C  
ATOM   2829  OD1 ASN N 367      34.080  33.159  69.730  1.00 28.02           O  
ATOM   2830  ND2 ASN N 367      31.976  33.181  70.530  1.00 25.16           N  
ATOM   2831  N   ALA N 368      31.853  31.244  65.436  1.00 14.98           N  
ATOM   2832  CA  ALA N 368      31.471  30.238  64.445  1.00 13.02           C  
ATOM   2833  C   ALA N 368      32.447  30.193  63.275  1.00 12.64           C  
ATOM   2834  O   ALA N 368      32.684  29.133  62.712  1.00 16.35           O  
ATOM   2835  CB  ALA N 368      30.045  30.488  63.948  1.00 12.64           C  
ATOM   2836  N   ALA N 369      33.010  31.342  62.912  1.00 13.39           N  
ATOM   2837  CA  ALA N 369      33.899  31.408  61.755  1.00 14.31           C  
ATOM   2838  C   ALA N 369      35.368  31.219  62.122  1.00 16.96           C  
ATOM   2839  O   ALA N 369      36.225  31.160  61.240  1.00 19.16           O  
ATOM   2840  CB  ALA N 369      33.693  32.727  61.006  1.00 17.85           C  
ATOM   2841  N   ALA N 370      35.652  31.113  63.415  1.00 18.35           N  
ATOM   2842  CA  ALA N 370      37.032  31.003  63.883  1.00 18.91           C  
ATOM   2843  C   ALA N 370      37.719  29.747  63.369  1.00 16.14           C  
ATOM   2844  O   ALA N 370      37.106  28.689  63.264  1.00 17.43           O  
ATOM   2845  CB  ALA N 370      37.080  31.043  65.395  1.00 21.48           C  
ATOM   2846  N   ALA N 371      39.003  29.871  63.041  1.00 19.62           N  
ATOM   2847  CA  ALA N 371      39.784  28.702  62.642  1.00 20.08           C  
ATOM   2848  C   ALA N 371      39.731  27.633  63.731  1.00 16.31           C  
ATOM   2849  O   ALA N 371      39.793  27.933  64.918  1.00 18.60           O  
ATOM   2850  CB  ALA N 371      41.218  29.101  62.358  1.00 23.43           C  
ATOM   2851  N   SER N 372      39.607  26.381  63.317  1.00 19.52           N  
ATOM   2852  CA  SER N 372      39.568  25.286  64.263  1.00 17.90           C  
ATOM   2853  C   SER N 372      40.941  25.099  64.900  1.00 17.23           C  
ATOM   2854  O   SER N 372      41.968  25.424  64.306  1.00 20.15           O  
ATOM   2855  CB  SER N 372      39.123  23.994  63.576  1.00 28.11           C  
ATOM   2856  OG  SER N 372      37.769  24.094  63.156  1.00 37.81           O  
ATOM   2857  N   ALA N1023      40.938  24.597  66.125  1.00 18.87           N  
ATOM   2858  CA  ALA N1023      42.174  24.282  66.823  1.00 16.88           C  
ATOM   2859  C   ALA N1023      42.076  22.867  67.345  1.00 18.72           C  
ATOM   2860  O   ALA N1023      41.003  22.425  67.779  1.00 23.96           O  
ATOM   2861  CB  ALA N1023      42.400  25.253  67.969  1.00 20.31           C  
ATOM   2862  N   GLN N1024      43.185  22.149  67.300  1.00 15.28           N  
ATOM   2863  CA  GLN N1024      43.210  20.820  67.875  1.00 15.50           C  
ATOM   2864  C   GLN N1024      43.405  20.938  69.380  1.00 15.67           C  
ATOM   2865  O   GLN N1024      44.346  21.580  69.844  1.00 15.41           O  
ATOM   2866  CB  GLN N1024      44.335  19.993  67.264  1.00 17.44           C  
ATOM   2867  CG  GLN N1024      44.484  18.639  67.927  1.00 22.39           C  
ATOM   2868  CD  GLN N1024      45.429  17.716  67.191  1.00 35.56           C  
ATOM   2869  OE1 GLN N1024      46.155  18.136  66.288  1.00 34.60           O  
ATOM   2870  NE2 GLN N1024      45.424  16.441  67.575  1.00 44.06           N  
ATOM   2871  N   ASN N1025      42.504  20.330  70.149  1.00 15.10           N  
ATOM   2872  CA  ASN N1025      42.637  20.300  71.595  1.00 14.66           C  
ATOM   2873  C   ASN N1025      43.715  19.331  72.030  1.00 15.87           C  
ATOM   2874  O   ASN N1025      43.685  18.152  71.684  1.00 20.82           O  
ATOM   2875  CB  ASN N1025      41.306  19.914  72.247  1.00 16.22           C  
ATOM   2876  CG  ASN N1025      40.398  21.100  72.440  1.00 27.23           C  
ATOM   2877  OD1 ASN N1025      40.836  22.162  72.881  1.00 27.15           O  
ATOM   2878  ND2 ASN N1025      39.119  20.925  72.129  1.00 33.22           N  
ATOM   2879  N   ILE N1026      44.669  19.843  72.797  1.00 13.65           N  
ATOM   2880  CA  ILE N1026      45.771  19.060  73.313  1.00 13.77           C  
ATOM   2881  C   ILE N1026      45.718  19.118  74.825  1.00 14.22           C  
ATOM   2882  O   ILE N1026      45.478  20.177  75.398  1.00 15.30           O  
ATOM   2883  CB  ILE N1026      47.130  19.667  72.851  1.00 14.42           C  
ATOM   2884  CG1 ILE N1026      47.234  19.678  71.324  1.00 16.51           C  
ATOM   2885  CG2 ILE N1026      48.301  18.919  73.480  1.00 19.63           C  
ATOM   2886  CD1 ILE N1026      47.265  18.291  70.700  1.00 18.02           C  
ATOM   2887  N   THR N1027      45.920  17.979  75.473  1.00 16.09           N  
ATOM   2888  CA  THR N1027      46.016  17.957  76.925  1.00 16.71           C  
ATOM   2889  C   THR N1027      47.348  17.348  77.344  1.00 17.82           C  
ATOM   2890  O   THR N1027      47.884  16.456  76.676  1.00 19.49           O  
ATOM   2891  CB  THR N1027      44.843  17.192  77.571  1.00 18.15           C  
ATOM   2892  OG1 THR N1027      44.805  15.865  77.048  1.00 21.26           O  
ATOM   2893  CG2 THR N1027      43.525  17.885  77.255  1.00 21.64           C  
ATOM   2894  N   ALA N1028      47.893  17.855  78.440  1.00 14.57           N  
ATOM   2895  CA  ALA N1028      49.159  17.367  78.945  1.00 13.67           C  
ATOM   2896  C   ALA N1028      49.165  17.436  80.459  1.00 11.21           C  
ATOM   2897  O   ALA N1028      48.567  18.339  81.042  1.00 13.79           O  
ATOM   2898  CB  ALA N1028      50.301  18.203  78.376  1.00 17.85           C  
ATOM   2899  N   ARG N1029      49.829  16.476  81.086  1.00 13.78           N  
ATOM   2900  CA  ARG N1029      49.919  16.435  82.530  1.00 14.23           C  
ATOM   2901  C   ARG N1029      51.025  17.359  83.026  1.00 15.49           C  
ATOM   2902  O   ARG N1029      52.144  17.344  82.504  1.00 15.14           O  
ATOM   2903  CB  ARG N1029      50.182  15.003  82.989  1.00 14.97           C  
ATOM   2904  CG  ARG N1029      50.073  14.813  84.491  1.00 14.87           C  
ATOM   2905  CD  ARG N1029      50.197  13.342  84.842  1.00 19.14           C  
ATOM   2906  NE  ARG N1029      50.141  13.129  86.282  1.00 20.13           N  
ATOM   2907  CZ  ARG N1029      50.223  11.929  86.846  1.00 20.84           C  
ATOM   2908  NH1 ARG N1029      50.364  10.862  86.079  1.00 22.90           N  
ATOM   2909  NH2 ARG N1029      50.165  11.798  88.164  1.00 23.58           N  
ATOM   2910  N   ILE N1030      50.700  18.163  84.033  1.00 12.35           N  
ATOM   2911  CA  ILE N1030      51.658  19.072  84.640  1.00 12.01           C  
ATOM   2912  C   ILE N1030      52.937  18.334  85.020  1.00 13.77           C  
ATOM   2913  O   ILE N1030      52.895  17.278  85.664  1.00 16.55           O  
ATOM   2914  CB  ILE N1030      51.034  19.791  85.862  1.00 12.53           C  
ATOM   2915  CG1 ILE N1030      49.955  20.772  85.386  1.00 13.12           C  
ATOM   2916  CG2 ILE N1030      52.108  20.504  86.677  1.00 14.81           C  
ATOM   2917  CD1 ILE N1030      49.045  21.277  86.497  1.00 13.94           C  
ATOM   2918  N   GLY N1031      54.071  18.868  84.575  1.00 14.61           N  
ATOM   2919  CA  GLY N1031      55.360  18.281  84.881  1.00 14.34           C  
ATOM   2920  C   GLY N1031      55.910  17.368  83.803  1.00 14.45           C  
ATOM   2921  O   GLY N1031      57.088  16.990  83.861  1.00 18.24           O  
ATOM   2922  N   GLU N1032      55.073  16.995  82.834  1.00 15.08           N  
ATOM   2923  CA  GLU N1032      55.476  16.095  81.754  1.00 14.54           C  
ATOM   2924  C   GLU N1032      55.783  16.867  80.473  1.00 14.81           C  
ATOM   2925  O   GLU N1032      55.306  17.985  80.282  1.00 13.74           O  
ATOM   2926  CB  GLU N1032      54.385  15.052  81.485  1.00 16.02           C  
ATOM   2927  CG  GLU N1032      54.048  14.192  82.713  1.00 16.14           C  
ATOM   2928  CD  GLU N1032      53.205  12.975  82.383  1.00 25.57           C  
ATOM   2929  OE1 GLU N1032      52.675  12.882  81.255  1.00 29.82           O  
ATOM   2930  OE2 GLU N1032      53.068  12.097  83.263  1.00 29.54           O  
ATOM   2931  N   PRO N1033      56.583  16.274  79.581  1.00 13.31           N  
ATOM   2932  CA  PRO N1033      56.899  16.967  78.328  1.00 14.12           C  
ATOM   2933  C   PRO N1033      55.719  16.971  77.368  1.00 12.98           C  
ATOM   2934  O   PRO N1033      54.824  16.135  77.456  1.00 15.96           O  
ATOM   2935  CB  PRO N1033      58.030  16.128  77.726  1.00 14.02           C  
ATOM   2936  CG  PRO N1033      58.447  15.146  78.791  1.00 25.42           C  
ATOM   2937  CD  PRO N1033      57.280  14.982  79.706  1.00 16.63           C  
ATOM   2938  N   LEU N1034      55.736  17.915  76.434  1.00 12.66           N  
ATOM   2939  CA  LEU N1034      54.735  17.990  75.390  1.00 11.55           C  
ATOM   2940  C   LEU N1034      55.425  18.323  74.068  1.00 13.01           C  
ATOM   2941  O   LEU N1034      56.265  19.229  74.014  1.00 12.83           O  
ATOM   2942  CB  LEU N1034      53.690  19.060  75.734  1.00 12.68           C  
ATOM   2943  CG  LEU N1034      52.657  19.365  74.651  1.00 13.50           C  
ATOM   2944  CD1 LEU N1034      51.832  18.136  74.296  1.00 15.51           C  
ATOM   2945  CD2 LEU N1034      51.767  20.519  75.112  1.00 13.35           C  
ATOM   2946  N   VAL N1035      55.063  17.599  73.011  1.00 11.36           N  
ATOM   2947  CA  VAL N1035      55.590  17.824  71.668  1.00 11.29           C  
ATOM   2948  C   VAL N1035      54.443  18.210  70.745  1.00 12.57           C  
ATOM   2949  O   VAL N1035      53.409  17.532  70.704  1.00 14.55           O  
ATOM   2950  CB  VAL N1035      56.265  16.554  71.112  1.00 13.55           C  
ATOM   2951  CG1 VAL N1035      56.706  16.773  69.671  1.00 21.01           C  
ATOM   2952  CG2 VAL N1035      57.443  16.169  71.982  1.00 18.19           C  
ATOM   2953  N   LEU N1036      54.603  19.318  70.023  1.00 10.05           N  
ATOM   2954  CA  LEU N1036      53.589  19.758  69.074  1.00 11.82           C  
ATOM   2955  C   LEU N1036      54.166  19.766  67.669  1.00 12.23           C  
ATOM   2956  O   LEU N1036      55.186  20.401  67.404  1.00 11.16           O  
ATOM   2957  CB  LEU N1036      53.091  21.163  69.435  1.00  9.83           C  
ATOM   2958  CG  LEU N1036      52.465  21.353  70.821  1.00  9.07           C  
ATOM   2959  CD1 LEU N1036      52.205  22.827  71.067  1.00 12.37           C  
ATOM   2960  CD2 LEU N1036      51.169  20.571  70.940  1.00 13.95           C  
ATOM   2961  N   LYS N1037      53.513  19.056  66.756  1.00 13.39           N  
ATOM   2962  CA  LYS N1037      54.000  18.922  65.385  1.00 13.69           C  
ATOM   2963  C   LYS N1037      53.829  20.217  64.577  1.00 13.47           C  
ATOM   2964  O   LYS N1037      52.798  20.888  64.679  1.00 12.83           O  
ATOM   2965  CB  LYS N1037      53.240  17.771  64.707  1.00 17.92           C  
ATOM   2966  CG  LYS N1037      53.632  17.464  63.279  1.00 24.20           C  
ATOM   2967  CD  LYS N1037      52.799  16.287  62.758  1.00 33.40           C  
ATOM   2968  CE  LYS N1037      53.094  15.975  61.295  1.00 39.89           C  
ATOM   2969  NZ  LYS N1037      54.370  15.227  61.115  1.00 46.20           N1+
ATOM   2970  N   CYS N1038      54.838  20.574  63.782  1.00 12.69           N  
ATOM   2971  CA  CYS N1038      54.655  21.635  62.789  1.00 14.71           C  
ATOM   2972  C   CYS N1038      54.360  20.972  61.440  1.00 15.89           C  
ATOM   2973  O   CYS N1038      55.277  20.610  60.694  1.00 17.18           O  
ATOM   2974  CB  CYS N1038      55.880  22.555  62.700  1.00 13.96           C  
ATOM   2975  SG  CYS N1038      55.603  24.062  61.633  1.00 17.90           S  
ATOM   2976  N   LYS N1039      53.080  20.779  61.146  1.00 14.07           N  
ATOM   2977  CA  LYS N1039      52.687  20.087  59.924  1.00 13.98           C  
ATOM   2978  C   LYS N1039      53.203  20.836  58.692  1.00 16.38           C  
ATOM   2979  O   LYS N1039      53.132  22.065  58.617  1.00 16.49           O  
ATOM   2980  CB  LYS N1039      51.163  19.910  59.861  1.00 18.40           C  
ATOM   2981  CG  LYS N1039      50.596  19.090  61.021  1.00 26.34           C  
ATOM   2982  CD  LYS N1039      49.099  18.862  60.874  1.00 38.77           C  
ATOM   2983  CE  LYS N1039      48.320  20.162  60.989  1.00 49.92           C  
ATOM   2984  NZ  LYS N1039      48.427  20.753  62.349  1.00 57.23           N1+
ATOM   2985  N   GLY N1040      53.745  20.096  57.736  1.00 17.24           N  
ATOM   2986  CA  GLY N1040      54.296  20.710  56.540  1.00 15.88           C  
ATOM   2987  C   GLY N1040      55.793  20.987  56.542  1.00 13.35           C  
ATOM   2988  O   GLY N1040      56.391  21.149  55.479  1.00 18.70           O  
ATOM   2989  N   ALA N1041      56.414  21.035  57.714  1.00 15.03           N  
ATOM   2990  CA  ALA N1041      57.847  21.309  57.797  1.00 15.91           C  
ATOM   2991  C   ALA N1041      58.657  20.132  57.272  1.00 19.04           C  
ATOM   2992  O   ALA N1041      58.316  18.982  57.541  1.00 18.14           O  
ATOM   2993  CB  ALA N1041      58.241  21.586  59.236  1.00 17.61           C  
ATOM   2994  N   PRO N1042      59.746  20.416  56.541  1.00 16.60           N  
ATOM   2995  CA  PRO N1042      60.700  19.366  56.167  1.00 17.48           C  
ATOM   2996  C   PRO N1042      61.239  18.694  57.416  1.00 17.48           C  
ATOM   2997  O   PRO N1042      61.222  19.296  58.491  1.00 17.95           O  
ATOM   2998  CB  PRO N1042      61.840  20.140  55.504  1.00 26.08           C  
ATOM   2999  CG  PRO N1042      61.262  21.423  55.086  1.00 19.51           C  
ATOM   3000  CD  PRO N1042      60.125  21.737  56.012  1.00 17.75           C  
ATOM   3001  N   LYS N1043      61.753  17.477  57.274  1.00 18.08           N  
ATOM   3002  CA  LYS N1043      62.176  16.696  58.433  1.00 19.64           C  
ATOM   3003  C   LYS N1043      63.463  17.200  59.085  1.00 22.60           C  
ATOM   3004  O   LYS N1043      63.731  16.899  60.251  1.00 21.55           O  
ATOM   3005  CB  LYS N1043      62.283  15.209  58.065  1.00 21.91           C  
ATOM   3006  CG  LYS N1043      60.918  14.529  58.002  1.00 26.81           C  
ATOM   3007  CD  LYS N1043      60.983  13.117  57.446  1.00 35.68           C  
ATOM   3008  CE  LYS N1043      59.575  12.550  57.301  1.00 42.38           C  
ATOM   3009  NZ  LYS N1043      59.542  11.281  56.520  1.00 49.61           N1+
ATOM   3010  N   LYS N1044      64.255  17.959  58.330  1.00 18.60           N  
ATOM   3011  CA  LYS N1044      65.468  18.577  58.846  1.00 18.42           C  
ATOM   3012  C   LYS N1044      65.624  19.984  58.285  1.00 15.64           C  
ATOM   3013  O   LYS N1044      65.026  20.315  57.267  1.00 18.62           O  
ATOM   3014  CB  LYS N1044      66.700  17.746  58.465  1.00 24.48           C  
ATOM   3015  CG  LYS N1044      66.761  16.376  59.125  1.00 29.11           C  
ATOM   3016  CD  LYS N1044      66.904  16.503  60.635  1.00 39.48           C  
ATOM   3017  CE  LYS N1044      67.111  15.147  61.294  1.00 48.61           C  
ATOM   3018  NZ  LYS N1044      68.371  14.498  60.843  1.00 55.54           N1+
ATOM   3019  N   PRO N1045      66.446  20.816  58.942  1.00 19.72           N  
ATOM   3020  CA  PRO N1045      66.724  22.155  58.417  1.00 20.80           C  
ATOM   3021  C   PRO N1045      67.413  22.045  57.062  1.00 20.18           C  
ATOM   3022  O   PRO N1045      68.043  21.020  56.790  1.00 21.79           O  
ATOM   3023  CB  PRO N1045      67.698  22.739  59.447  1.00 23.44           C  
ATOM   3024  CG  PRO N1045      67.423  21.975  60.700  1.00 21.33           C  
ATOM   3025  CD  PRO N1045      67.055  20.600  60.266  1.00 22.21           C  
ATOM   3026  N   PRO N1046      67.293  23.075  56.217  1.00 20.10           N  
ATOM   3027  CA  PRO N1046      66.593  24.335  56.493  1.00 19.78           C  
ATOM   3028  C   PRO N1046      65.077  24.225  56.380  1.00 18.09           C  
ATOM   3029  O   PRO N1046      64.552  23.567  55.475  1.00 18.86           O  
ATOM   3030  CB  PRO N1046      67.121  25.263  55.404  1.00 22.02           C  
ATOM   3031  CG  PRO N1046      67.455  24.356  54.272  1.00 26.58           C  
ATOM   3032  CD  PRO N1046      67.932  23.077  54.891  1.00 19.80           C  
ATOM   3033  N   GLN N1047      64.387  24.888  57.302  1.00 18.59           N  
ATOM   3034  CA  GLN N1047      62.935  24.947  57.296  1.00 16.66           C  
ATOM   3035  C   GLN N1047      62.489  26.396  57.410  1.00 18.30           C  
ATOM   3036  O   GLN N1047      63.059  27.163  58.196  1.00 22.99           O  
ATOM   3037  CB  GLN N1047      62.375  24.169  58.489  1.00 18.66           C  
ATOM   3038  CG  GLN N1047      62.705  22.679  58.492  1.00 18.21           C  
ATOM   3039  CD  GLN N1047      63.191  22.192  59.832  1.00 16.84           C  
ATOM   3040  OE1 GLN N1047      63.878  22.915  60.552  1.00 18.23           O  
ATOM   3041  NE2 GLN N1047      62.850  20.952  60.174  1.00 18.12           N  
ATOM   3042  N   ARG N1048      61.498  26.772  56.610  1.00 14.21           N  
ATOM   3043  CA  ARG N1048      60.869  28.076  56.745  1.00 12.79           C  
ATOM   3044  C   ARG N1048      59.605  27.889  57.572  1.00 12.35           C  
ATOM   3045  O   ARG N1048      58.564  27.475  57.058  1.00 15.59           O  
ATOM   3046  CB  ARG N1048      60.531  28.674  55.378  1.00 17.64           C  
ATOM   3047  CG  ARG N1048      59.952  30.087  55.461  1.00 20.37           C  
ATOM   3048  CD  ARG N1048      59.579  30.685  54.101  1.00 26.18           C  
ATOM   3049  NE  ARG N1048      60.733  30.962  53.248  1.00 29.55           N  
ATOM   3050  CZ  ARG N1048      61.442  32.086  53.287  1.00 34.93           C  
ATOM   3051  NH1 ARG N1048      61.137  33.042  54.159  1.00 34.94           N  
ATOM   3052  NH2 ARG N1048      62.467  32.250  52.465  1.00 29.85           N  
ATOM   3053  N   LEU N1049      59.713  28.163  58.866  1.00 10.86           N  
ATOM   3054  CA  LEU N1049      58.595  27.974  59.774  1.00 11.47           C  
ATOM   3055  C   LEU N1049      58.620  29.032  60.858  1.00 12.54           C  
ATOM   3056  O   LEU N1049      59.666  29.632  61.141  1.00 14.80           O  
ATOM   3057  CB  LEU N1049      58.599  26.557  60.364  1.00 17.35           C  
ATOM   3058  CG  LEU N1049      59.743  26.124  61.275  1.00 17.57           C  
ATOM   3059  CD1 LEU N1049      59.514  26.625  62.702  1.00 19.33           C  
ATOM   3060  CD2 LEU N1049      59.864  24.601  61.275  1.00 20.03           C  
ATOM   3061  N   GLU N1050      57.462  29.262  61.457  1.00 11.16           N  
ATOM   3062  CA  GLU N1050      57.374  30.191  62.568  1.00 12.04           C  
ATOM   3063  C   GLU N1050      56.406  29.637  63.589  1.00 13.32           C  
ATOM   3064  O   GLU N1050      55.271  29.305  63.249  1.00 14.07           O  
ATOM   3065  CB  GLU N1050      56.889  31.563  62.099  1.00 15.46           C  
ATOM   3066  CG  GLU N1050      56.784  32.584  63.236  1.00 18.33           C  
ATOM   3067  CD  GLU N1050      56.500  33.991  62.742  1.00 32.25           C  
ATOM   3068  OE1 GLU N1050      57.468  34.722  62.449  1.00 40.25           O  
ATOM   3069  OE2 GLU N1050      55.313  34.364  62.645  1.00 33.81           O  
ATOM   3070  N   TRP N1051      56.872  29.546  64.830  1.00 10.08           N  
ATOM   3071  CA  TRP N1051      56.033  29.203  65.971  1.00  9.43           C  
ATOM   3072  C   TRP N1051      55.682  30.458  66.733  1.00 11.08           C  
ATOM   3073  O   TRP N1051      56.543  31.313  66.972  1.00 12.26           O  
ATOM   3074  CB  TRP N1051      56.767  28.259  66.931  1.00 11.38           C  
ATOM   3075  CG  TRP N1051      56.730  26.824  66.524  1.00 10.36           C  
ATOM   3076  CD1 TRP N1051      57.717  26.116  65.909  1.00 12.18           C  
ATOM   3077  CD2 TRP N1051      55.648  25.916  66.737  1.00  9.72           C  
ATOM   3078  NE1 TRP N1051      57.311  24.810  65.712  1.00 13.40           N  
ATOM   3079  CE2 TRP N1051      56.044  24.663  66.218  1.00 10.72           C  
ATOM   3080  CE3 TRP N1051      54.382  26.040  67.319  1.00 11.05           C  
ATOM   3081  CZ2 TRP N1051      55.209  23.545  66.245  1.00 10.89           C  
ATOM   3082  CZ3 TRP N1051      53.555  24.921  67.349  1.00 11.45           C  
ATOM   3083  CH2 TRP N1051      53.980  23.690  66.822  1.00 12.13           C  
ATOM   3084  N   LYS N1052      54.422  30.566  67.126  1.00 10.81           N  
ATOM   3085  CA  LYS N1052      54.039  31.611  68.063  1.00 12.11           C  
ATOM   3086  C   LYS N1052      53.060  31.057  69.079  1.00 13.20           C  
ATOM   3087  O   LYS N1052      52.421  30.015  68.851  1.00 12.16           O  
ATOM   3088  CB  LYS N1052      53.456  32.804  67.321  1.00 16.68           C  
ATOM   3089  CG  LYS N1052      52.207  32.486  66.581  1.00 14.02           C  
ATOM   3090  CD  LYS N1052      51.796  33.655  65.679  1.00 22.35           C  
ATOM   3091  CE  LYS N1052      50.410  33.426  65.107  1.00 26.83           C  
ATOM   3092  NZ  LYS N1052      50.000  34.532  64.197  1.00 35.77           N1+
ATOM   3093  N   LEU N1053      52.959  31.734  70.215  1.00 10.27           N  
ATOM   3094  CA  LEU N1053      52.096  31.244  71.269  1.00  9.34           C  
ATOM   3095  C   LEU N1053      51.515  32.379  72.081  1.00 10.86           C  
ATOM   3096  O   LEU N1053      52.046  33.489  72.090  1.00 11.94           O  
ATOM   3097  CB  LEU N1053      52.845  30.245  72.165  1.00 14.48           C  
ATOM   3098  CG  LEU N1053      53.920  30.803  73.092  1.00 19.27           C  
ATOM   3099  CD1 LEU N1053      54.353  29.725  74.069  1.00 26.57           C  
ATOM   3100  CD2 LEU N1053      55.106  31.311  72.314  1.00 25.53           C  
ATOM   3101  N   ASN N1054      50.403  32.094  72.738  1.00 10.15           N  
ATOM   3102  CA  ASN N1054      49.736  33.074  73.569  1.00 11.60           C  
ATOM   3103  C   ASN N1054      49.257  32.301  74.792  1.00 12.78           C  
ATOM   3104  O   ASN N1054      48.292  31.533  74.712  1.00 11.86           O  
ATOM   3105  CB  ASN N1054      48.575  33.712  72.793  1.00 13.29           C  
ATOM   3106  CG  ASN N1054      48.000  34.917  73.497  1.00 17.44           C  
ATOM   3107  OD1 ASN N1054      48.045  35.010  74.718  1.00 17.89           O  
ATOM   3108  ND2 ASN N1054      47.447  35.850  72.727  1.00 21.44           N  
ATOM   3109  N   THR N1055      49.972  32.457  75.907  1.00 10.61           N  
ATOM   3110  CA  THR N1055      49.729  31.643  77.097  1.00 11.19           C  
ATOM   3111  C   THR N1055      49.843  32.496  78.341  1.00 12.42           C  
ATOM   3112  O   THR N1055      50.021  33.711  78.252  1.00 14.52           O  
ATOM   3113  CB  THR N1055      50.760  30.504  77.231  1.00 13.28           C  
ATOM   3114  OG1 THR N1055      52.057  31.064  77.485  1.00 11.62           O  
ATOM   3115  CG2 THR N1055      50.811  29.641  75.948  1.00 13.28           C  
ATOM   3116  N   GLY N1056      49.763  31.864  79.504  1.00 12.67           N  
ATOM   3117  CA  GLY N1056      49.959  32.583  80.749  1.00 13.97           C  
ATOM   3118  C   GLY N1056      51.352  33.165  80.921  1.00 18.50           C  
ATOM   3119  O   GLY N1056      51.551  34.042  81.763  1.00 21.94           O  
ATOM   3120  N   ARG N1057      52.317  32.696  80.131  1.00 14.30           N  
ATOM   3121  CA  ARG N1057      53.687  33.204  80.209  1.00 14.30           C  
ATOM   3122  C   ARG N1057      53.898  34.441  79.349  1.00 20.37           C  
ATOM   3123  O   ARG N1057      54.947  35.083  79.434  1.00 22.16           O  
ATOM   3124  CB  ARG N1057      54.702  32.154  79.767  1.00 14.35           C  
ATOM   3125  CG  ARG N1057      54.671  30.866  80.557  1.00 13.15           C  
ATOM   3126  CD  ARG N1057      55.904  30.059  80.219  1.00 12.96           C  
ATOM   3127  NE  ARG N1057      55.987  28.777  80.919  1.00 13.46           N  
ATOM   3128  CZ  ARG N1057      56.615  28.594  82.078  1.00 18.53           C  
ATOM   3129  NH1 ARG N1057      57.187  29.619  82.703  1.00 20.20           N  
ATOM   3130  NH2 ARG N1057      56.657  27.379  82.624  1.00 22.92           N  
ATOM   3131  N   THR N1058      52.924  34.760  78.501  1.00 17.78           N  
ATOM   3132  CA  THR N1058      53.062  35.863  77.554  1.00 18.15           C  
ATOM   3133  C   THR N1058      51.957  36.902  77.804  1.00 16.42           C  
ATOM   3134  O   THR N1058      50.886  36.575  78.301  1.00 23.76           O  
ATOM   3135  CB  THR N1058      52.982  35.355  76.098  1.00 17.04           C  
ATOM   3136  OG1 THR N1058      51.651  34.909  75.822  1.00 16.04           O  
ATOM   3137  CG2 THR N1058      53.961  34.202  75.857  1.00 20.22           C  
ATOM   3138  N   GLU N1059      52.211  38.156  77.455  1.00 36.57           N  
ATOM   3139  CA  GLU N1059      51.156  39.158  77.567  1.00 50.54           C  
ATOM   3140  C   GLU N1059      50.111  38.915  76.479  1.00 43.34           C  
ATOM   3141  O   GLU N1059      48.910  38.813  76.765  1.00 42.20           O  
ATOM   3142  CB  GLU N1059      51.719  40.577  77.464  1.00 62.77           C  
ATOM   3143  CG  GLU N1059      50.653  41.653  77.608  1.00 70.02           C  
ATOM   3144  CD  GLU N1059      51.231  43.049  77.695  1.00 77.45           C  
ATOM   3145  OE1 GLU N1059      50.461  44.019  77.537  1.00 79.63           O  
ATOM   3146  OE2 GLU N1059      52.452  43.174  77.921  1.00 78.00           O  
ATOM   3147  N   ALA N1060      50.584  38.829  75.237  1.00 25.10           N  
ATOM   3148  CA  ALA N1060      49.761  38.480  74.087  1.00 25.92           C  
ATOM   3149  C   ALA N1060      50.549  37.466  73.258  1.00 19.80           C  
ATOM   3150  O   ALA N1060      51.019  36.465  73.791  1.00 17.43           O  
ATOM   3151  CB  ALA N1060      49.432  39.714  73.264  1.00 30.05           C  
ATOM   3152  N   TRP N1061      50.728  37.725  71.972  1.00 17.49           N  
ATOM   3153  CA  TRP N1061      51.436  36.776  71.112  1.00 18.21           C  
ATOM   3154  C   TRP N1061      52.952  36.908  71.205  1.00 23.04           C  
ATOM   3155  O   TRP N1061      53.502  38.009  71.124  1.00 24.09           O  
ATOM   3156  CB  TRP N1061      50.958  36.898  69.660  1.00 20.15           C  
ATOM   3157  CG  TRP N1061      49.570  36.383  69.482  1.00 20.03           C  
ATOM   3158  CD1 TRP N1061      48.417  37.110  69.478  1.00 21.83           C  
ATOM   3159  CD2 TRP N1061      49.180  35.013  69.318  1.00 16.26           C  
ATOM   3160  NE1 TRP N1061      47.332  36.279  69.318  1.00 23.70           N  
ATOM   3161  CE2 TRP N1061      47.776  34.986  69.211  1.00 23.12           C  
ATOM   3162  CE3 TRP N1061      49.885  33.804  69.251  1.00 15.51           C  
ATOM   3163  CZ2 TRP N1061      47.063  33.801  69.033  1.00 21.21           C  
ATOM   3164  CZ3 TRP N1061      49.179  32.632  69.074  1.00 17.56           C  
ATOM   3165  CH2 TRP N1061      47.780  32.638  68.965  1.00 20.33           C  
ATOM   3166  N   LYS N1062      53.613  35.775  71.407  1.00 15.16           N  
ATOM   3167  CA  LYS N1062      55.065  35.695  71.445  1.00 16.36           C  
ATOM   3168  C   LYS N1062      55.506  34.850  70.259  1.00 18.36           C  
ATOM   3169  O   LYS N1062      55.044  33.726  70.089  1.00 15.17           O  
ATOM   3170  CB  LYS N1062      55.514  35.038  72.751  1.00 18.69           C  
ATOM   3171  CG  LYS N1062      56.896  34.364  72.724  1.00 27.04           C  
ATOM   3172  CD  LYS N1062      58.021  35.354  72.949  1.00 28.00           C  
ATOM   3173  CE  LYS N1062      59.378  34.660  72.903  1.00 27.67           C  
ATOM   3174  NZ  LYS N1062      60.511  35.634  72.983  1.00 34.46           N1+
ATOM   3175  N   VAL N1063      56.394  35.389  69.432  1.00 15.30           N  
ATOM   3176  CA  VAL N1063      56.979  34.621  68.339  1.00 13.46           C  
ATOM   3177  C   VAL N1063      58.299  34.033  68.808  1.00 17.66           C  
ATOM   3178  O   VAL N1063      59.157  34.755  69.324  1.00 19.12           O  
ATOM   3179  CB  VAL N1063      57.247  35.507  67.111  1.00 16.28           C  
ATOM   3180  CG1 VAL N1063      57.987  34.720  66.052  1.00 15.99           C  
ATOM   3181  CG2 VAL N1063      55.938  36.069  66.564  1.00 20.24           C  
ATOM   3182  N   LEU N1064      58.472  32.727  68.640  1.00 14.35           N  
ATOM   3183  CA  LEU N1064      59.718  32.086  69.069  1.00 16.46           C  
ATOM   3184  C   LEU N1064      60.839  32.202  68.032  1.00 18.22           C  
ATOM   3185  O   LEU N1064      60.587  32.488  66.861  1.00 19.35           O  
ATOM   3186  CB  LEU N1064      59.478  30.622  69.433  1.00 17.49           C  
ATOM   3187  CG  LEU N1064      58.578  30.408  70.646  1.00 20.44           C  
ATOM   3188  CD1 LEU N1064      58.328  28.919  70.809  1.00 22.67           C  
ATOM   3189  CD2 LEU N1064      59.179  30.990  71.928  1.00 23.44           C  
ATOM   3190  N   SER N1065      62.076  31.984  68.486  1.00 28.33           N  
ATOM   3191  CA  SER N1065      63.260  31.992  67.625  1.00 29.51           C  
ATOM   3192  C   SER N1065      63.983  30.648  67.737  1.00 33.66           C  
ATOM   3193  O   SER N1065      63.681  29.853  68.635  1.00 32.71           O  
ATOM   3194  CB  SER N1065      64.208  33.118  68.039  1.00 35.16           C  
ATOM   3195  OG  SER N1065      63.576  34.379  67.948  1.00 40.69           O  
ATOM   3196  N   PRO N1066      64.943  30.383  66.832  1.00 29.95           N  
ATOM   3197  CA  PRO N1066      65.738  29.153  66.955  1.00 28.37           C  
ATOM   3198  C   PRO N1066      66.514  29.160  68.267  1.00 26.01           C  
ATOM   3199  O   PRO N1066      66.781  30.227  68.797  1.00 28.63           O  
ATOM   3200  CB  PRO N1066      66.704  29.231  65.765  1.00 30.49           C  
ATOM   3201  CG  PRO N1066      66.051  30.171  64.800  1.00 31.25           C  
ATOM   3202  CD  PRO N1066      65.307  31.162  65.634  1.00 26.73           C  
ATOM   3203  N   GLN N1067      66.852  27.989  68.796  1.00 29.11           N  
ATOM   3204  CA  GLN N1067      67.550  27.914  70.079  1.00 25.67           C  
ATOM   3205  C   GLN N1067      68.816  28.769  70.093  1.00 23.20           C  
ATOM   3206  O   GLN N1067      69.610  28.719  69.157  1.00 26.92           O  
ATOM   3207  CB  GLN N1067      67.887  26.458  70.432  1.00 30.45           C  
ATOM   3208  CG  GLN N1067      66.674  25.564  70.590  1.00 25.71           C  
ATOM   3209  CD  GLN N1067      67.050  24.152  70.998  1.00 33.10           C  
ATOM   3210  OE1 GLN N1067      67.922  23.954  71.848  1.00 34.47           O  
ATOM   3211  NE2 GLN N1067      66.392  23.159  70.396  1.00 37.21           N  
ATOM   3212  N   GLY N1068      69.000  29.549  71.158  1.00 26.49           N  
ATOM   3213  CA  GLY N1068      70.147  30.440  71.270  1.00 25.17           C  
ATOM   3214  C   GLY N1068      70.681  30.633  72.684  1.00 30.89           C  
ATOM   3215  O   GLY N1068      71.549  31.477  72.924  1.00 30.62           O  
ATOM   3216  N   GLY N1069      70.174  29.850  73.628  1.00 23.73           N  
ATOM   3217  CA  GLY N1069      70.644  29.935  74.997  1.00 22.96           C  
ATOM   3218  C   GLY N1069      69.807  30.848  75.874  1.00 29.44           C  
ATOM   3219  O   GLY N1069      70.082  30.981  77.068  1.00 27.47           O  
ATOM   3220  N   GLY N1070      68.789  31.474  75.288  1.00 21.74           N  
ATOM   3221  CA  GLY N1070      67.901  32.354  76.035  1.00 20.17           C  
ATOM   3222  C   GLY N1070      66.990  31.543  76.932  1.00 22.35           C  
ATOM   3223  O   GLY N1070      66.898  30.323  76.781  1.00 20.77           O  
ATOM   3224  N   PRO N1071      66.313  32.208  77.880  1.00 15.75           N  
ATOM   3225  CA  PRO N1071      65.518  31.454  78.853  1.00 14.39           C  
ATOM   3226  C   PRO N1071      64.324  30.741  78.225  1.00 15.71           C  
ATOM   3227  O   PRO N1071      63.874  29.743  78.785  1.00 17.79           O  
ATOM   3228  CB  PRO N1071      65.071  32.520  79.861  1.00 16.78           C  
ATOM   3229  CG  PRO N1071      65.175  33.830  79.110  1.00 15.27           C  
ATOM   3230  CD  PRO N1071      66.309  33.662  78.144  1.00 14.39           C  
ATOM   3231  N   TRP N1072      63.815  31.224  77.098  1.00 14.57           N  
ATOM   3232  CA  TRP N1072      62.687  30.522  76.492  1.00 13.29           C  
ATOM   3233  C   TRP N1072      63.058  29.111  76.061  1.00 19.37           C  
ATOM   3234  O   TRP N1072      62.195  28.243  76.006  1.00 17.74           O  
ATOM   3235  CB  TRP N1072      62.067  31.305  75.330  1.00 14.84           C  
ATOM   3236  CG  TRP N1072      60.913  32.147  75.788  1.00 15.53           C  
ATOM   3237  CD1 TRP N1072      60.939  33.477  76.113  1.00 17.43           C  
ATOM   3238  CD2 TRP N1072      59.561  31.707  75.999  1.00 13.79           C  
ATOM   3239  NE1 TRP N1072      59.682  33.888  76.509  1.00 19.04           N  
ATOM   3240  CE2 TRP N1072      58.823  32.819  76.448  1.00 15.14           C  
ATOM   3241  CE3 TRP N1072      58.910  30.476  75.856  1.00 16.46           C  
ATOM   3242  CZ2 TRP N1072      57.460  32.741  76.743  1.00 14.83           C  
ATOM   3243  CZ3 TRP N1072      57.560  30.399  76.156  1.00 16.85           C  
ATOM   3244  CH2 TRP N1072      56.853  31.523  76.590  1.00 16.21           C  
ATOM   3245  N   ASP N1073      64.335  28.870  75.778  1.00 15.78           N  
ATOM   3246  CA  ASP N1073      64.750  27.554  75.288  1.00 17.79           C  
ATOM   3247  C   ASP N1073      64.498  26.439  76.287  1.00 19.56           C  
ATOM   3248  O   ASP N1073      64.387  25.267  75.904  1.00 20.19           O  
ATOM   3249  CB  ASP N1073      66.229  27.559  74.899  1.00 17.86           C  
ATOM   3250  CG  ASP N1073      66.490  28.333  73.632  1.00 25.52           C  
ATOM   3251  OD1 ASP N1073      67.677  28.512  73.291  1.00 30.24           O  
ATOM   3252  OD2 ASP N1073      65.515  28.759  72.971  1.00 24.54           O  
ATOM   3253  N   SER N1074      64.417  26.789  77.564  1.00 19.39           N  
ATOM   3254  CA  SER N1074      64.176  25.791  78.594  1.00 20.46           C  
ATOM   3255  C   SER N1074      62.689  25.541  78.813  1.00 19.13           C  
ATOM   3256  O   SER N1074      62.311  24.631  79.545  1.00 19.94           O  
ATOM   3257  CB  SER N1074      64.863  26.193  79.899  1.00 30.13           C  
ATOM   3258  OG  SER N1074      66.271  26.225  79.718  1.00 37.49           O  
ATOM   3259  N   VAL N1075      61.854  26.349  78.162  1.00 15.37           N  
ATOM   3260  CA  VAL N1075      60.403  26.268  78.301  1.00 14.58           C  
ATOM   3261  C   VAL N1075      59.740  25.721  77.036  1.00 13.87           C  
ATOM   3262  O   VAL N1075      58.878  24.838  77.111  1.00 14.78           O  
ATOM   3263  CB  VAL N1075      59.806  27.660  78.623  1.00 16.33           C  
ATOM   3264  CG1 VAL N1075      58.293  27.612  78.644  1.00 18.12           C  
ATOM   3265  CG2 VAL N1075      60.347  28.164  79.957  1.00 23.63           C  
ATOM   3266  N   ALA N1076      60.132  26.248  75.880  1.00 12.28           N  
ATOM   3267  CA  ALA N1076      59.586  25.797  74.609  1.00 11.00           C  
ATOM   3268  C   ALA N1076      60.643  26.022  73.553  1.00 11.28           C  
ATOM   3269  O   ALA N1076      61.062  27.157  73.335  1.00 15.22           O  
ATOM   3270  CB  ALA N1076      58.335  26.577  74.262  1.00 13.81           C  
ATOM   3271  N   ARG N1077      61.095  24.946  72.915  1.00 11.54           N  
ATOM   3272  CA  ARG N1077      62.131  25.056  71.895  1.00 11.23           C  
ATOM   3273  C   ARG N1077      61.823  24.234  70.648  1.00 12.65           C  
ATOM   3274  O   ARG N1077      61.120  23.225  70.705  1.00 12.92           O  
ATOM   3275  CB  ARG N1077      63.502  24.672  72.458  1.00 14.13           C  
ATOM   3276  CG  ARG N1077      63.554  23.281  73.049  1.00 16.23           C  
ATOM   3277  CD  ARG N1077      64.977  22.971  73.480  1.00 21.83           C  
ATOM   3278  NE  ARG N1077      65.113  21.646  74.074  1.00 24.77           N  
ATOM   3279  CZ  ARG N1077      65.080  21.405  75.378  1.00 24.85           C  
ATOM   3280  NH1 ARG N1077      64.899  22.396  76.241  1.00 23.50           N  
ATOM   3281  NH2 ARG N1077      65.224  20.162  75.821  1.00 29.48           N  
ATOM   3282  N   VAL N1078      62.364  24.666  69.515  1.00 12.05           N  
ATOM   3283  CA  VAL N1078      62.072  24.014  68.249  1.00 13.91           C  
ATOM   3284  C   VAL N1078      63.062  22.887  67.988  1.00 14.12           C  
ATOM   3285  O   VAL N1078      64.275  23.086  68.081  1.00 16.83           O  
ATOM   3286  CB  VAL N1078      62.066  25.024  67.074  1.00 14.52           C  
ATOM   3287  CG1 VAL N1078      61.731  24.320  65.770  1.00 15.66           C  
ATOM   3288  CG2 VAL N1078      61.049  26.126  67.338  1.00 19.50           C  
ATOM   3289  N   LEU N1079      62.525  21.709  67.669  1.00 13.32           N  
ATOM   3290  CA  LEU N1079      63.329  20.504  67.436  1.00 14.08           C  
ATOM   3291  C   LEU N1079      63.826  20.399  65.992  1.00 15.79           C  
ATOM   3292  O   LEU N1079      63.414  21.178  65.132  1.00 15.72           O  
ATOM   3293  CB  LEU N1079      62.498  19.271  67.779  1.00 14.03           C  
ATOM   3294  CG  LEU N1079      62.042  19.214  69.237  1.00 16.35           C  
ATOM   3295  CD1 LEU N1079      61.236  17.952  69.477  1.00 20.33           C  
ATOM   3296  CD2 LEU N1079      63.226  19.297  70.197  1.00 20.59           C  
ATOM   3297  N   PRO N1080      64.718  19.429  65.717  1.00 14.63           N  
ATOM   3298  CA  PRO N1080      65.219  19.257  64.353  1.00 17.02           C  
ATOM   3299  C   PRO N1080      64.115  19.071  63.313  1.00 17.49           C  
ATOM   3300  O   PRO N1080      64.243  19.594  62.205  1.00 17.21           O  
ATOM   3301  CB  PRO N1080      66.086  17.998  64.467  1.00 18.16           C  
ATOM   3302  CG  PRO N1080      66.646  18.094  65.855  1.00 17.97           C  
ATOM   3303  CD  PRO N1080      65.481  18.621  66.690  1.00 15.42           C  
ATOM   3304  N   ASN N1081      63.051  18.349  63.655  1.00 13.47           N  
ATOM   3305  CA  ASN N1081      61.976  18.118  62.698  1.00 13.45           C  
ATOM   3306  C   ASN N1081      60.929  19.242  62.682  1.00 14.26           C  
ATOM   3307  O   ASN N1081      59.884  19.127  62.044  1.00 14.50           O  
ATOM   3308  CB  ASN N1081      61.317  16.756  62.933  1.00 14.52           C  
ATOM   3309  CG  ASN N1081      60.425  16.733  64.163  1.00 15.16           C  
ATOM   3310  OD1 ASN N1081      60.414  17.675  64.969  1.00 14.85           O  
ATOM   3311  ND2 ASN N1081      59.651  15.663  64.301  1.00 16.35           N  
ATOM   3312  N   GLY N1082      61.214  20.325  63.398  1.00 13.37           N  
ATOM   3313  CA  GLY N1082      60.329  21.482  63.384  1.00 13.51           C  
ATOM   3314  C   GLY N1082      59.277  21.498  64.478  1.00 12.78           C  
ATOM   3315  O   GLY N1082      58.588  22.507  64.661  1.00 12.70           O  
ATOM   3316  N   SER N1083      59.125  20.392  65.202  1.00 12.38           N  
ATOM   3317  CA  SER N1083      58.156  20.342  66.287  1.00 10.38           C  
ATOM   3318  C   SER N1083      58.555  21.260  67.432  1.00 10.38           C  
ATOM   3319  O   SER N1083      59.734  21.533  67.643  1.00 12.15           O  
ATOM   3320  CB  SER N1083      58.025  18.914  66.831  1.00 14.02           C  
ATOM   3321  OG  SER N1083      57.385  18.067  65.898  1.00 14.11           O  
ATOM   3322  N   LEU N1084      57.570  21.722  68.193  1.00  9.63           N  
ATOM   3323  CA  LEU N1084      57.863  22.493  69.396  1.00 10.35           C  
ATOM   3324  C   LEU N1084      57.880  21.550  70.578  1.00 11.24           C  
ATOM   3325  O   LEU N1084      56.966  20.752  70.745  1.00 12.56           O  
ATOM   3326  CB  LEU N1084      56.797  23.564  69.621  1.00 11.27           C  
ATOM   3327  CG  LEU N1084      57.130  24.618  70.679  1.00  9.72           C  
ATOM   3328  CD1 LEU N1084      58.307  25.449  70.181  1.00 12.80           C  
ATOM   3329  CD2 LEU N1084      55.909  25.498  70.923  1.00 11.93           C  
ATOM   3330  N   PHE N1085      58.906  21.672  71.413  1.00 10.69           N  
ATOM   3331  CA  PHE N1085      59.092  20.801  72.568  1.00 12.27           C  
ATOM   3332  C   PHE N1085      59.039  21.613  73.850  1.00 10.99           C  
ATOM   3333  O   PHE N1085      59.822  22.558  74.018  1.00 11.61           O  
ATOM   3334  CB  PHE N1085      60.461  20.119  72.463  1.00 12.17           C  
ATOM   3335  CG  PHE N1085      60.770  19.175  73.596  1.00 13.28           C  
ATOM   3336  CD1 PHE N1085      60.074  17.987  73.726  1.00 16.66           C  
ATOM   3337  CD2 PHE N1085      61.771  19.467  74.511  1.00 16.72           C  
ATOM   3338  CE1 PHE N1085      60.360  17.103  74.761  1.00 17.54           C  
ATOM   3339  CE2 PHE N1085      62.062  18.585  75.556  1.00 17.02           C  
ATOM   3340  CZ  PHE N1085      61.351  17.406  75.672  1.00 14.98           C  
ATOM   3341  N   LEU N1086      58.109  21.262  74.737  1.00 10.83           N  
ATOM   3342  CA  LEU N1086      58.047  21.844  76.077  1.00 10.20           C  
ATOM   3343  C   LEU N1086      58.517  20.769  77.049  1.00 11.39           C  
ATOM   3344  O   LEU N1086      57.838  19.758  77.211  1.00 12.11           O  
ATOM   3345  CB  LEU N1086      56.618  22.268  76.431  1.00 12.52           C  
ATOM   3346  CG  LEU N1086      56.008  23.414  75.627  1.00 14.87           C  
ATOM   3347  CD1 LEU N1086      55.514  22.936  74.283  1.00 14.29           C  
ATOM   3348  CD2 LEU N1086      54.873  24.048  76.413  1.00 19.55           C  
ATOM   3349  N   PRO N1087      59.681  20.964  77.687  1.00 11.57           N  
ATOM   3350  CA  PRO N1087      60.234  19.907  78.548  1.00 13.72           C  
ATOM   3351  C   PRO N1087      59.357  19.534  79.746  1.00 13.45           C  
ATOM   3352  O   PRO N1087      59.384  18.374  80.167  1.00 16.36           O  
ATOM   3353  CB  PRO N1087      61.552  20.513  79.042  1.00 16.05           C  
ATOM   3354  CG  PRO N1087      61.933  21.505  77.998  1.00 18.34           C  
ATOM   3355  CD  PRO N1087      60.634  22.071  77.479  1.00 16.09           C  
ATOM   3356  N   ALA N1088      58.623  20.484  80.319  1.00 12.98           N  
ATOM   3357  CA  ALA N1088      57.818  20.192  81.514  1.00 14.60           C  
ATOM   3358  C   ALA N1088      56.682  21.190  81.634  1.00 14.20           C  
ATOM   3359  O   ALA N1088      56.862  22.285  82.172  1.00 16.06           O  
ATOM   3360  CB  ALA N1088      58.685  20.232  82.767  1.00 17.00           C  
ATOM   3361  N   VAL N1089      55.504  20.818  81.149  1.00 14.07           N  
ATOM   3362  CA  VAL N1089      54.420  21.796  81.084  1.00 13.37           C  
ATOM   3363  C   VAL N1089      53.920  22.184  82.474  1.00 13.78           C  
ATOM   3364  O   VAL N1089      54.012  21.410  83.432  1.00 14.60           O  
ATOM   3365  CB  VAL N1089      53.226  21.302  80.250  1.00 14.49           C  
ATOM   3366  CG1 VAL N1089      53.659  20.914  78.851  1.00 15.02           C  
ATOM   3367  CG2 VAL N1089      52.530  20.131  80.941  1.00 16.01           C  
ATOM   3368  N   GLY N1090      53.416  23.405  82.575  1.00 14.64           N  
ATOM   3369  CA  GLY N1090      52.764  23.876  83.782  1.00 13.40           C  
ATOM   3370  C   GLY N1090      51.502  24.648  83.450  1.00 12.70           C  
ATOM   3371  O   GLY N1090      51.151  24.835  82.285  1.00 12.35           O  
ATOM   3372  N   ILE N1091      50.804  25.088  84.492  1.00 14.31           N  
ATOM   3373  CA  ILE N1091      49.553  25.808  84.326  1.00 13.84           C  
ATOM   3374  C   ILE N1091      49.710  27.029  83.420  1.00 12.30           C  
ATOM   3375  O   ILE N1091      48.818  27.355  82.634  1.00 13.08           O  
ATOM   3376  CB  ILE N1091      48.982  26.204  85.704  1.00 13.54           C  
ATOM   3377  CG1 ILE N1091      48.575  24.936  86.453  1.00 15.84           C  
ATOM   3378  CG2 ILE N1091      47.797  27.140  85.557  1.00 15.32           C  
ATOM   3379  CD1 ILE N1091      48.286  25.160  87.925  1.00 18.62           C  
ATOM   3380  N   GLN N1092      50.849  27.704  83.516  1.00 12.49           N  
ATOM   3381  CA  GLN N1092      51.029  28.922  82.723  1.00 11.79           C  
ATOM   3382  C   GLN N1092      51.249  28.664  81.232  1.00 12.36           C  
ATOM   3383  O   GLN N1092      51.280  29.604  80.444  1.00 13.29           O  
ATOM   3384  CB  GLN N1092      52.152  29.808  83.280  1.00 13.39           C  
ATOM   3385  CG  GLN N1092      51.905  30.330  84.692  1.00 19.77           C  
ATOM   3386  CD  GLN N1092      50.532  30.934  84.870  1.00 30.99           C  
ATOM   3387  OE1 GLN N1092      50.125  31.810  84.106  1.00 31.20           O  
ATOM   3388  NE2 GLN N1092      49.809  30.478  85.895  1.00 29.07           N  
ATOM   3389  N   ASP N1093      51.395  27.398  80.836  1.00 10.68           N  
ATOM   3390  CA  ASP N1093      51.504  27.060  79.422  1.00 10.72           C  
ATOM   3391  C   ASP N1093      50.154  26.865  78.733  1.00  9.99           C  
ATOM   3392  O   ASP N1093      50.103  26.665  77.523  1.00 13.47           O  
ATOM   3393  CB  ASP N1093      52.374  25.824  79.230  1.00 11.74           C  
ATOM   3394  CG  ASP N1093      53.781  26.039  79.725  1.00 14.10           C  
ATOM   3395  OD1 ASP N1093      54.408  27.042  79.329  1.00 14.76           O  
ATOM   3396  OD2 ASP N1093      54.258  25.212  80.525  1.00 17.10           O  
ATOM   3397  N   GLU N1094      49.072  26.900  79.496  1.00 12.01           N  
ATOM   3398  CA  GLU N1094      47.755  26.815  78.875  1.00 11.11           C  
ATOM   3399  C   GLU N1094      47.532  27.998  77.956  1.00 10.79           C  
ATOM   3400  O   GLU N1094      47.826  29.143  78.307  1.00 13.07           O  
ATOM   3401  CB  GLU N1094      46.647  26.750  79.924  1.00 11.44           C  
ATOM   3402  CG  GLU N1094      46.725  25.492  80.783  1.00 12.85           C  
ATOM   3403  CD  GLU N1094      45.487  25.293  81.630  1.00 13.96           C  
ATOM   3404  OE1 GLU N1094      45.135  26.230  82.375  1.00 17.06           O  
ATOM   3405  OE2 GLU N1094      44.876  24.206  81.532  1.00 14.87           O  
ATOM   3406  N   GLY N1095      47.012  27.714  76.773  1.00 10.68           N  
ATOM   3407  CA  GLY N1095      46.787  28.752  75.785  1.00 10.83           C  
ATOM   3408  C   GLY N1095      46.814  28.220  74.368  1.00 10.58           C  
ATOM   3409  O   GLY N1095      46.473  27.068  74.124  1.00 13.67           O  
ATOM   3410  N   ILE N1096      47.219  29.072  73.431  1.00 10.52           N  
ATOM   3411  CA  ILE N1096      47.202  28.726  72.023  1.00  9.97           C  
ATOM   3412  C   ILE N1096      48.624  28.690  71.475  1.00 10.19           C  
ATOM   3413  O   ILE N1096      49.435  29.574  71.763  1.00 10.86           O  
ATOM   3414  CB  ILE N1096      46.380  29.755  71.226  1.00 13.64           C  
ATOM   3415  CG1 ILE N1096      44.964  29.851  71.796  1.00 14.45           C  
ATOM   3416  CG2 ILE N1096      46.347  29.382  69.744  1.00 15.03           C  
ATOM   3417  CD1 ILE N1096      44.155  30.979  71.184  1.00 21.68           C  
ATOM   3418  N   PHE N1097      48.913  27.658  70.686  1.00 11.13           N  
ATOM   3419  CA  PHE N1097      50.214  27.476  70.047  1.00  9.58           C  
ATOM   3420  C   PHE N1097      49.964  27.310  68.557  1.00 10.64           C  
ATOM   3421  O   PHE N1097      49.144  26.486  68.162  1.00 12.78           O  
ATOM   3422  CB  PHE N1097      50.895  26.205  70.589  1.00 11.21           C  
ATOM   3423  CG  PHE N1097      51.348  26.302  72.019  1.00 10.49           C  
ATOM   3424  CD1 PHE N1097      52.697  26.432  72.329  1.00 11.34           C  
ATOM   3425  CD2 PHE N1097      50.431  26.243  73.068  1.00 11.12           C  
ATOM   3426  CE1 PHE N1097      53.118  26.511  73.658  1.00 12.38           C  
ATOM   3427  CE2 PHE N1097      50.849  26.323  74.397  1.00 10.00           C  
ATOM   3428  CZ  PHE N1097      52.195  26.453  74.687  1.00 12.15           C  
ATOM   3429  N   ARG N1098      50.681  28.065  67.723  1.00  9.12           N  
ATOM   3430  CA  ARG N1098      50.478  28.020  66.277  1.00  9.30           C  
ATOM   3431  C   ARG N1098      51.786  27.911  65.524  1.00 10.64           C  
ATOM   3432  O   ARG N1098      52.759  28.578  65.871  1.00 12.12           O  
ATOM   3433  CB  ARG N1098      49.755  29.285  65.795  1.00 11.42           C  
ATOM   3434  CG  ARG N1098      48.325  29.339  66.264  1.00 14.83           C  
ATOM   3435  CD  ARG N1098      47.577  30.522  65.700  1.00 16.53           C  
ATOM   3436  NE  ARG N1098      46.252  30.594  66.304  1.00 15.61           N  
ATOM   3437  CZ  ARG N1098      45.480  31.669  66.269  1.00 20.24           C  
ATOM   3438  NH1 ARG N1098      45.900  32.768  65.650  1.00 23.71           N  
ATOM   3439  NH2 ARG N1098      44.293  31.644  66.863  1.00 27.14           N  
ATOM   3440  N   CYS N1099      51.809  27.080  64.485  1.00 10.80           N  
ATOM   3441  CA  CYS N1099      52.943  27.035  63.572  1.00 10.67           C  
ATOM   3442  C   CYS N1099      52.476  27.335  62.159  1.00 12.05           C  
ATOM   3443  O   CYS N1099      51.371  26.970  61.757  1.00 13.27           O  
ATOM   3444  CB  CYS N1099      53.650  25.673  63.618  1.00 12.35           C  
ATOM   3445  SG  CYS N1099      55.339  25.675  62.895  1.00 17.00           S  
ATOM   3446  N   GLN N1100      53.322  28.026  61.407  1.00 11.80           N  
ATOM   3447  CA  GLN N1100      53.108  28.192  59.980  1.00 11.51           C  
ATOM   3448  C   GLN N1100      54.353  27.661  59.273  1.00 12.90           C  
ATOM   3449  O   GLN N1100      55.459  28.102  59.571  1.00 13.92           O  
ATOM   3450  CB  GLN N1100      52.911  29.672  59.649  1.00 14.57           C  
ATOM   3451  CG  GLN N1100      52.703  29.937  58.165  1.00 17.82           C  
ATOM   3452  CD  GLN N1100      52.998  31.380  57.776  1.00 35.73           C  
ATOM   3453  OE1 GLN N1100      54.052  31.924  58.114  1.00 37.44           O  
ATOM   3454  NE2 GLN N1100      52.071  32.000  57.054  1.00 37.03           N  
ATOM   3455  N   ALA N1101      54.179  26.702  58.368  1.00 12.25           N  
ATOM   3456  CA  ALA N1101      55.288  26.134  57.604  1.00 12.06           C  
ATOM   3457  C   ALA N1101      55.135  26.486  56.134  1.00 12.94           C  
ATOM   3458  O   ALA N1101      54.055  26.329  55.562  1.00 14.52           O  
ATOM   3459  CB  ALA N1101      55.341  24.624  57.771  1.00 15.52           C  
ATOM   3460  N   MET N1102      56.215  26.960  55.524  1.00 12.27           N  
ATOM   3461  CA  MET N1102      56.188  27.388  54.122  1.00 14.67           C  
ATOM   3462  C   MET N1102      57.150  26.537  53.310  1.00 16.31           C  
ATOM   3463  O   MET N1102      58.315  26.397  53.678  1.00 17.86           O  
ATOM   3464  CB  MET N1102      56.587  28.862  54.003  1.00 18.49           C  
ATOM   3465  CG  MET N1102      55.708  29.824  54.799  1.00 23.16           C  
ATOM   3466  SD  MET N1102      53.993  29.813  54.231  1.00 27.61           S  
ATOM   3467  CE  MET N1102      54.209  30.054  52.463  1.00 28.47           C  
ATOM   3468  N   ASN N1103      56.666  25.964  52.207  1.00 14.03           N  
ATOM   3469  CA  ASN N1103      57.506  25.121  51.360  1.00 14.45           C  
ATOM   3470  C   ASN N1103      58.021  25.883  50.149  1.00 14.36           C  
ATOM   3471  O   ASN N1103      57.474  26.936  49.774  1.00 15.02           O  
ATOM   3472  CB  ASN N1103      56.724  23.878  50.926  1.00 13.28           C  
ATOM   3473  CG  ASN N1103      56.226  23.067  52.106  1.00 17.29           C  
ATOM   3474  OD1 ASN N1103      55.049  22.701  52.176  1.00 18.90           O  
ATOM   3475  ND2 ASN N1103      57.111  22.813  53.062  1.00 19.34           N  
ATOM   3476  N   ARG N1104      59.067  25.349  49.529  1.00 14.24           N  
ATOM   3477  CA  ARG N1104      59.728  26.020  48.410  1.00 13.10           C  
ATOM   3478  C   ARG N1104      58.821  26.169  47.187  1.00 16.34           C  
ATOM   3479  O   ARG N1104      59.048  27.036  46.334  1.00 16.75           O  
ATOM   3480  CB  ARG N1104      61.007  25.280  48.030  1.00 17.91           C  
ATOM   3481  CG  ARG N1104      62.123  25.409  49.064  1.00 20.83           C  
ATOM   3482  CD  ARG N1104      63.278  24.482  48.698  1.00 22.75           C  
ATOM   3483  NE  ARG N1104      62.871  23.092  48.859  1.00 30.33           N  
ATOM   3484  CZ  ARG N1104      63.012  22.146  47.938  1.00 30.54           C  
ATOM   3485  NH1 ARG N1104      63.572  22.425  46.770  1.00 29.01           N  
ATOM   3486  NH2 ARG N1104      62.592  20.913  48.192  1.00 31.80           N  
ATOM   3487  N   ASN N1105      57.803  25.318  47.093  1.00 15.26           N  
ATOM   3488  CA  ASN N1105      56.859  25.385  45.981  1.00 16.30           C  
ATOM   3489  C   ASN N1105      55.708  26.351  46.256  1.00 16.60           C  
ATOM   3490  O   ASN N1105      54.800  26.485  45.441  1.00 17.73           O  
ATOM   3491  CB  ASN N1105      56.322  23.992  45.613  1.00 17.16           C  
ATOM   3492  CG  ASN N1105      55.525  23.344  46.742  1.00 16.53           C  
ATOM   3493  OD1 ASN N1105      55.209  23.978  47.750  1.00 15.99           O  
ATOM   3494  ND2 ASN N1105      55.207  22.060  46.575  1.00 16.51           N  
ATOM   3495  N   GLY N1106      55.769  27.029  47.399  1.00 15.22           N  
ATOM   3496  CA  GLY N1106      54.771  28.015  47.779  1.00 14.79           C  
ATOM   3497  C   GLY N1106      53.709  27.530  48.746  1.00 18.91           C  
ATOM   3498  O   GLY N1106      52.903  28.319  49.225  1.00 18.89           O  
ATOM   3499  N   LYS N1107      53.692  26.233  49.030  1.00 14.48           N  
ATOM   3500  CA  LYS N1107      52.665  25.683  49.919  1.00 13.45           C  
ATOM   3501  C   LYS N1107      52.798  26.252  51.320  1.00 15.31           C  
ATOM   3502  O   LYS N1107      53.911  26.423  51.831  1.00 17.92           O  
ATOM   3503  CB  LYS N1107      52.743  24.156  49.966  1.00 14.29           C  
ATOM   3504  CG  LYS N1107      51.542  23.486  50.636  1.00 16.74           C  
ATOM   3505  CD  LYS N1107      51.664  21.971  50.559  1.00 21.99           C  
ATOM   3506  CE  LYS N1107      50.413  21.273  51.056  1.00 28.78           C  
ATOM   3507  NZ  LYS N1107      50.638  19.803  51.141  1.00 40.81           N1+
ATOM   3508  N   GLU N1108      51.657  26.561  51.933  1.00 13.29           N  
ATOM   3509  CA  GLU N1108      51.608  26.999  53.321  1.00 13.75           C  
ATOM   3510  C   GLU N1108      50.764  26.004  54.116  1.00 14.63           C  
ATOM   3511  O   GLU N1108      49.712  25.568  53.646  1.00 15.77           O  
ATOM   3512  CB  GLU N1108      50.975  28.386  53.399  1.00 17.68           C  
ATOM   3513  CG  GLU N1108      50.637  28.824  54.814  1.00 23.39           C  
ATOM   3514  CD  GLU N1108      49.997  30.194  54.866  1.00 40.76           C  
ATOM   3515  OE1 GLU N1108      49.630  30.723  53.795  1.00 50.81           O  
ATOM   3516  OE2 GLU N1108      49.865  30.738  55.981  1.00 37.63           O  
ATOM   3517  N   THR N1109      51.230  25.632  55.307  1.00 12.16           N  
ATOM   3518  CA  THR N1109      50.449  24.780  56.201  1.00 11.62           C  
ATOM   3519  C   THR N1109      50.416  25.399  57.589  1.00 12.41           C  
ATOM   3520  O   THR N1109      51.452  25.797  58.116  1.00 13.32           O  
ATOM   3521  CB  THR N1109      51.031  23.355  56.303  1.00 14.11           C  
ATOM   3522  OG1 THR N1109      51.158  22.799  54.986  1.00 16.66           O  
ATOM   3523  CG2 THR N1109      50.114  22.462  57.146  1.00 16.25           C  
ATOM   3524  N   LYS N1110      49.223  25.482  58.174  1.00 13.02           N  
ATOM   3525  CA  LYS N1110      49.072  26.027  59.514  1.00 12.86           C  
ATOM   3526  C   LYS N1110      48.694  24.928  60.495  1.00 14.69           C  
ATOM   3527  O   LYS N1110      47.880  24.060  60.184  1.00 17.39           O  
ATOM   3528  CB  LYS N1110      48.039  27.156  59.526  1.00 18.23           C  
ATOM   3529  CG  LYS N1110      48.501  28.377  58.730  1.00 21.17           C  
ATOM   3530  CD  LYS N1110      47.715  29.629  59.086  1.00 38.07           C  
ATOM   3531  CE  LYS N1110      46.609  29.905  58.087  1.00 46.77           C  
ATOM   3532  NZ  LYS N1110      45.945  31.209  58.366  1.00 52.30           N1+
ATOM   3533  N   SER N1111      49.327  24.960  61.665  1.00 11.45           N  
ATOM   3534  CA  SER N1111      48.979  24.078  62.769  1.00 13.05           C  
ATOM   3535  C   SER N1111      48.474  24.959  63.913  1.00 14.89           C  
ATOM   3536  O   SER N1111      49.059  26.005  64.213  1.00 15.58           O  
ATOM   3537  CB  SER N1111      50.199  23.262  63.200  1.00 14.17           C  
ATOM   3538  OG  SER N1111      50.730  22.533  62.096  1.00 15.97           O  
ATOM   3539  N   ASN N1112      47.375  24.562  64.539  1.00 12.92           N  
ATOM   3540  CA  ASN N1112      46.730  25.398  65.541  1.00 11.48           C  
ATOM   3541  C   ASN N1112      46.310  24.529  66.714  1.00 11.84           C  
ATOM   3542  O   ASN N1112      45.468  23.640  66.547  1.00 15.50           O  
ATOM   3543  CB  ASN N1112      45.505  26.081  64.916  1.00 12.58           C  
ATOM   3544  CG  ASN N1112      44.883  27.132  65.822  1.00 18.14           C  
ATOM   3545  OD1 ASN N1112      45.551  27.703  66.684  1.00 20.91           O  
ATOM   3546  ND2 ASN N1112      43.591  27.394  65.626  1.00 20.82           N  
ATOM   3547  N   TYR N1113      46.914  24.765  67.880  1.00 10.26           N  
ATOM   3548  CA  TYR N1113      46.696  23.920  69.050  1.00 12.15           C  
ATOM   3549  C   TYR N1113      46.142  24.703  70.219  1.00 13.03           C  
ATOM   3550  O   TYR N1113      46.637  25.783  70.534  1.00 13.21           O  
ATOM   3551  CB  TYR N1113      48.016  23.277  69.482  1.00 11.10           C  
ATOM   3552  CG  TYR N1113      48.656  22.435  68.406  1.00 11.56           C  
ATOM   3553  CD1 TYR N1113      48.171  21.171  68.120  1.00 12.64           C  
ATOM   3554  CD2 TYR N1113      49.759  22.888  67.693  1.00  9.78           C  
ATOM   3555  CE1 TYR N1113      48.752  20.388  67.144  1.00 12.70           C  
ATOM   3556  CE2 TYR N1113      50.360  22.100  66.721  1.00 11.30           C  
ATOM   3557  CZ  TYR N1113      49.845  20.854  66.446  1.00 11.58           C  
ATOM   3558  OH  TYR N1113      50.419  20.050  65.478  1.00 14.63           O  
ATOM   3559  N   ARG N1114      45.122  24.149  70.868  1.00 11.32           N  
ATOM   3560  CA  ARG N1114      44.601  24.717  72.102  1.00 12.78           C  
ATOM   3561  C   ARG N1114      45.054  23.797  73.222  1.00 12.72           C  
ATOM   3562  O   ARG N1114      44.604  22.656  73.310  1.00 13.17           O  
ATOM   3563  CB  ARG N1114      43.074  24.794  72.055  1.00 13.43           C  
ATOM   3564  CG  ARG N1114      42.422  25.316  73.332  1.00 15.50           C  
ATOM   3565  CD  ARG N1114      40.902  25.425  73.143  1.00 20.86           C  
ATOM   3566  NE  ARG N1114      40.205  25.859  74.356  1.00 26.33           N  
ATOM   3567  CZ  ARG N1114      39.722  25.034  75.282  1.00 28.01           C  
ATOM   3568  NH1 ARG N1114      39.868  23.718  75.151  1.00 25.36           N  
ATOM   3569  NH2 ARG N1114      39.098  25.530  76.347  1.00 28.14           N  
ATOM   3570  N   VAL N1115      45.984  24.277  74.045  1.00 11.06           N  
ATOM   3571  CA  VAL N1115      46.616  23.444  75.060  1.00 11.46           C  
ATOM   3572  C   VAL N1115      46.037  23.680  76.453  1.00 10.75           C  
ATOM   3573  O   VAL N1115      45.926  24.820  76.912  1.00 11.58           O  
ATOM   3574  CB  VAL N1115      48.137  23.694  75.111  1.00 12.53           C  
ATOM   3575  CG1 VAL N1115      48.757  22.975  76.301  1.00 15.61           C  
ATOM   3576  CG2 VAL N1115      48.795  23.264  73.788  1.00 13.29           C  
ATOM   3577  N   ARG N1116      45.657  22.590  77.112  1.00 11.75           N  
ATOM   3578  CA  ARG N1116      45.220  22.632  78.500  1.00 12.04           C  
ATOM   3579  C   ARG N1116      46.020  21.601  79.267  1.00 12.73           C  
ATOM   3580  O   ARG N1116      46.473  20.610  78.693  1.00 13.97           O  
ATOM   3581  CB  ARG N1116      43.708  22.360  78.601  1.00 13.77           C  
ATOM   3582  CG  ARG N1116      42.834  23.457  77.990  1.00 15.84           C  
ATOM   3583  CD  ARG N1116      43.059  24.784  78.703  1.00 17.34           C  
ATOM   3584  NE  ARG N1116      42.170  25.854  78.248  1.00 21.79           N  
ATOM   3585  CZ  ARG N1116      42.469  26.719  77.282  1.00 19.37           C  
ATOM   3586  NH1 ARG N1116      43.629  26.637  76.641  1.00 15.30           N  
ATOM   3587  NH2 ARG N1116      41.601  27.666  76.942  1.00 20.50           N  
ATOM   3588  N   VAL N1117      46.213  21.838  80.559  1.00 13.57           N  
ATOM   3589  CA  VAL N1117      46.973  20.905  81.383  1.00 13.28           C  
ATOM   3590  C   VAL N1117      46.147  20.393  82.555  1.00 15.14           C  
ATOM   3591  O   VAL N1117      45.094  20.937  82.883  1.00 14.43           O  
ATOM   3592  CB  VAL N1117      48.300  21.517  81.888  1.00 13.97           C  
ATOM   3593  CG1 VAL N1117      49.104  22.064  80.707  1.00 13.49           C  
ATOM   3594  CG2 VAL N1117      48.024  22.611  82.914  1.00 15.13           C  
ATOM   3595  N   TYR N1118      46.628  19.333  83.184  1.00 13.59           N  
ATOM   3596  CA  TYR N1118      45.914  18.747  84.315  1.00 12.14           C  
ATOM   3597  C   TYR N1118      46.886  18.106  85.289  1.00 15.34           C  
ATOM   3598  O   TYR N1118      48.019  17.787  84.927  1.00 14.97           O  
ATOM   3599  CB  TYR N1118      44.895  17.698  83.827  1.00 16.60           C  
ATOM   3600  CG  TYR N1118      45.529  16.440  83.262  1.00 14.82           C  
ATOM   3601  CD1 TYR N1118      45.700  15.309  84.057  1.00 19.21           C  
ATOM   3602  CD2 TYR N1118      45.956  16.383  81.940  1.00 15.94           C  
ATOM   3603  CE1 TYR N1118      46.279  14.159  83.547  1.00 18.26           C  
ATOM   3604  CE2 TYR N1118      46.537  15.234  81.421  1.00 18.63           C  
ATOM   3605  CZ  TYR N1118      46.701  14.130  82.238  1.00 16.14           C  
ATOM   3606  OH  TYR N1118      47.276  12.984  81.732  1.00 23.35           O  
ATOM   3607  N   GLN N1119      46.446  17.933  86.526  1.00 15.34           N  
ATOM   3608  CA  GLN N1119      47.177  17.109  87.472  1.00 13.72           C  
ATOM   3609  C   GLN N1119      46.172  16.221  88.179  1.00 15.62           C  
ATOM   3610  O   GLN N1119      45.035  16.634  88.447  1.00 16.12           O  
ATOM   3611  CB  GLN N1119      47.959  17.947  88.485  1.00 16.47           C  
ATOM   3612  CG  GLN N1119      48.930  17.112  89.339  1.00 16.01           C  
ATOM   3613  CD  GLN N1119      49.819  16.211  88.486  1.00 17.81           C  
ATOM   3614  OE1 GLN N1119      49.404  15.130  88.054  1.00 18.39           O  
ATOM   3615  NE2 GLN N1119      51.043  16.669  88.214  1.00 20.67           N  
ATOM   3616  N   ILE N1120      46.607  14.998  88.456  1.00 16.16           N  
ATOM   3617  CA  ILE N1120      45.802  14.007  89.149  1.00 16.43           C  
ATOM   3618  C   ILE N1120      46.075  14.125  90.643  1.00 15.35           C  
ATOM   3619  O   ILE N1120      47.232  14.122  91.064  1.00 19.43           O  
ATOM   3620  CB  ILE N1120      46.186  12.589  88.693  1.00 15.65           C  
ATOM   3621  CG1 ILE N1120      46.239  12.516  87.167  1.00 18.41           C  
ATOM   3622  CG2 ILE N1120      45.207  11.567  89.259  1.00 17.13           C  
ATOM   3623  CD1 ILE N1120      46.641  11.160  86.618  1.00 21.84           C  
ATOM   3624  N   PRO N1121      45.014  14.245  91.459  1.00 16.14           N  
ATOM   3625  CA  PRO N1121      45.250  14.356  92.899  1.00 15.91           C  
ATOM   3626  C   PRO N1121      45.675  13.011  93.474  1.00 14.83           C  
ATOM   3627  O   PRO N1121      45.566  11.987  92.794  1.00 19.52           O  
ATOM   3628  CB  PRO N1121      43.868  14.730  93.449  1.00 17.24           C  
ATOM   3629  CG  PRO N1121      42.905  14.135  92.465  1.00 15.64           C  
ATOM   3630  CD  PRO N1121      43.579  14.223  91.119  1.00 15.69           C  
ATOM   3631  N   GLY N1122      46.167  13.020  94.707  1.00 17.79           N  
ATOM   3632  CA  GLY N1122      46.380  11.773  95.417  1.00 20.67           C  
ATOM   3633  C   GLY N1122      45.048  11.072  95.622  1.00 20.58           C  
ATOM   3634  O   GLY N1122      43.988  11.701  95.559  1.00 18.94           O  
ATOM   3635  N   LYS N1123      45.088   9.764  95.858  1.00 20.94           N  
ATOM   3636  CA  LYS N1123      43.872   9.015  96.154  1.00 20.48           C  
ATOM   3637  C   LYS N1123      43.088   9.713  97.271  1.00 19.62           C  
ATOM   3638  O   LYS N1123      43.667  10.149  98.267  1.00 21.63           O  
ATOM   3639  CB  LYS N1123      44.222   7.578  96.560  1.00 24.25           C  
ATOM   3640  CG  LYS N1123      43.022   6.649  96.707  1.00 30.40           C  
ATOM   3641  CD  LYS N1123      43.462   5.273  97.210  1.00 32.77           C  
ATOM   3642  CE  LYS N1123      42.278   4.348  97.485  1.00 31.07           C  
ATOM   3643  NZ  LYS N1123      41.670   3.833  96.228  1.00 45.51           N1+
ATOM   3644  N   PRO N1124      41.761   9.840  97.100  1.00 15.50           N  
ATOM   3645  CA  PRO N1124      41.002  10.551  98.134  1.00 15.45           C  
ATOM   3646  C   PRO N1124      40.924   9.727  99.415  1.00 16.35           C  
ATOM   3647  O   PRO N1124      41.078   8.502  99.375  1.00 19.50           O  
ATOM   3648  CB  PRO N1124      39.612  10.708  97.504  1.00 19.58           C  
ATOM   3649  CG  PRO N1124      39.511   9.593  96.519  1.00 19.84           C  
ATOM   3650  CD  PRO N1124      40.907   9.384  95.988  1.00 19.97           C  
ATOM   3651  N   GLU N1125      40.704  10.398 100.540  1.00 15.68           N  
ATOM   3652  CA  GLU N1125      40.593   9.724 101.829  1.00 16.30           C  
ATOM   3653  C   GLU N1125      39.386  10.240 102.589  1.00 17.38           C  
ATOM   3654  O   GLU N1125      39.018  11.408 102.465  1.00 17.65           O  
ATOM   3655  CB  GLU N1125      41.832   9.999 102.678  1.00 21.65           C  
ATOM   3656  CG  GLU N1125      43.149   9.711 101.992  1.00 34.58           C  
ATOM   3657  CD  GLU N1125      44.331  10.215 102.799  1.00 46.81           C  
ATOM   3658  OE1 GLU N1125      44.344  10.002 104.030  1.00 47.62           O  
ATOM   3659  OE2 GLU N1125      45.239  10.833 102.201  1.00 50.27           O  
ATOM   3660  N   ILE N1126      38.778   9.376 103.395  1.00 16.69           N  
ATOM   3661  CA  ILE N1126      37.721   9.815 104.299  1.00 17.78           C  
ATOM   3662  C   ILE N1126      38.309   9.974 105.691  1.00 20.73           C  
ATOM   3663  O   ILE N1126      38.930   9.046 106.222  1.00 20.25           O  
ATOM   3664  CB  ILE N1126      36.537   8.830 104.348  1.00 18.12           C  
ATOM   3665  CG1 ILE N1126      35.896   8.701 102.964  1.00 17.61           C  
ATOM   3666  CG2 ILE N1126      35.503   9.294 105.373  1.00 16.76           C  
ATOM   3667  CD1 ILE N1126      34.983   7.498 102.821  1.00 18.32           C  
ATOM   3668  N   VAL N1127      38.129  11.155 106.269  1.00 18.85           N  
ATOM   3669  CA  VAL N1127      38.619  11.443 107.613  1.00 19.82           C  
ATOM   3670  C   VAL N1127      37.476  11.837 108.552  1.00 17.25           C  
ATOM   3671  O   VAL N1127      36.361  12.105 108.105  1.00 17.75           O  
ATOM   3672  CB  VAL N1127      39.643  12.587 107.583  1.00 22.47           C  
ATOM   3673  CG1 VAL N1127      40.825  12.212 106.700  1.00 27.64           C  
ATOM   3674  CG2 VAL N1127      38.986  13.852 107.086  1.00 21.25           C  
ATOM   3675  N   ASP N1128      37.753  11.873 109.855  1.00 20.37           N  
ATOM   3676  CA  ASP N1128      36.778  12.360 110.832  1.00 19.24           C  
ATOM   3677  C   ASP N1128      35.441  11.614 110.724  1.00 16.24           C  
ATOM   3678  O   ASP N1128      34.367  12.225 110.742  1.00 19.67           O  
ATOM   3679  CB  ASP N1128      36.542  13.868 110.663  1.00 23.23           C  
ATOM   3680  CG  ASP N1128      37.812  14.692 110.844  1.00 33.17           C  
ATOM   3681  OD1 ASP N1128      38.720  14.253 111.583  1.00 34.57           O  
ATOM   3682  OD2 ASP N1128      37.894  15.789 110.247  1.00 35.28           O  
ATOM   3683  N   SER N1129      35.524  10.296 110.606  1.00 17.65           N  
ATOM   3684  CA  SER N1129      34.340   9.478 110.372  1.00 18.80           C  
ATOM   3685  C   SER N1129      33.775   8.873 111.654  1.00 20.47           C  
ATOM   3686  O   SER N1129      34.509   8.572 112.588  1.00 19.00           O  
ATOM   3687  CB  SER N1129      34.652   8.378 109.353  1.00 21.35           C  
ATOM   3688  OG  SER N1129      35.808   7.634 109.710  1.00 22.43           O  
ATOM   3689  N   ALA N1130      32.458   8.699 111.683  1.00 16.74           N  
ATOM   3690  CA  ALA N1130      31.773   8.113 112.831  1.00 16.13           C  
ATOM   3691  C   ALA N1130      31.333   6.689 112.505  1.00 19.68           C  
ATOM   3692  O   ALA N1130      30.574   6.471 111.561  1.00 21.31           O  
ATOM   3693  CB  ALA N1130      30.572   8.958 113.215  1.00 19.56           C  
ATOM   3694  N   SER N1131      31.812   5.725 113.287  1.00 15.34           N  
ATOM   3695  CA  SER N1131      31.541   4.309 113.026  1.00 15.28           C  
ATOM   3696  C   SER N1131      30.180   3.838 113.535  1.00 14.20           C  
ATOM   3697  O   SER N1131      29.687   2.792 113.102  1.00 16.92           O  
ATOM   3698  CB  SER N1131      32.663   3.436 113.603  1.00 17.02           C  
ATOM   3699  OG  SER N1131      32.797   3.666 115.001  1.00 17.15           O  
ATOM   3700  N   GLU N1132      29.584   4.589 114.457  1.00 13.78           N  
ATOM   3701  CA  GLU N1132      28.255   4.271 114.950  1.00 13.29           C  
ATOM   3702  C   GLU N1132      27.291   5.363 114.505  1.00 16.62           C  
ATOM   3703  O   GLU N1132      27.572   6.548 114.681  1.00 19.02           O  
ATOM   3704  CB  GLU N1132      28.245   4.151 116.477  1.00 15.39           C  
ATOM   3705  CG  GLU N1132      26.826   4.117 117.044  1.00 19.25           C  
ATOM   3706  CD  GLU N1132      26.759   3.945 118.552  1.00 27.04           C  
ATOM   3707  OE1 GLU N1132      27.820   3.766 119.196  1.00 26.30           O  
ATOM   3708  OE2 GLU N1132      25.631   3.986 119.092  1.00 24.36           O  
ATOM   3709  N   LEU N1133      26.167   4.960 113.921  1.00 13.15           N  
ATOM   3710  CA  LEU N1133      25.151   5.914 113.473  1.00 14.73           C  
ATOM   3711  C   LEU N1133      23.886   5.748 114.302  1.00 14.01           C  
ATOM   3712  O   LEU N1133      23.560   4.649 114.742  1.00 15.24           O  
ATOM   3713  CB  LEU N1133      24.818   5.707 111.994  1.00 15.26           C  
ATOM   3714  CG  LEU N1133      25.992   5.676 111.015  1.00 14.91           C  
ATOM   3715  CD1 LEU N1133      25.497   5.357 109.611  1.00 18.12           C  
ATOM   3716  CD2 LEU N1133      26.754   6.995 111.027  1.00 16.34           C  
ATOM   3717  N   THR N1134      23.168   6.850 114.503  1.00 12.88           N  
ATOM   3718  CA  THR N1134      21.931   6.838 115.265  1.00 12.38           C  
ATOM   3719  C   THR N1134      20.784   7.239 114.350  1.00 14.29           C  
ATOM   3720  O   THR N1134      20.830   8.296 113.726  1.00 13.59           O  
ATOM   3721  CB  THR N1134      21.999   7.849 116.419  1.00 15.17           C  
ATOM   3722  OG1 THR N1134      23.074   7.502 117.301  1.00 16.08           O  
ATOM   3723  CG2 THR N1134      20.690   7.875 117.193  1.00 14.00           C  
ATOM   3724  N   ALA N1135      19.754   6.405 114.274  1.00 14.26           N  
ATOM   3725  CA  ALA N1135      18.620   6.696 113.399  1.00 12.94           C  
ATOM   3726  C   ALA N1135      17.868   7.931 113.884  1.00 14.35           C  
ATOM   3727  O   ALA N1135      17.802   8.203 115.089  1.00 15.71           O  
ATOM   3728  CB  ALA N1135      17.677   5.485 113.331  1.00 16.97           C  
ATOM   3729  N   GLY N1136      17.318   8.685 112.935  1.00 15.38           N  
ATOM   3730  CA  GLY N1136      16.391   9.755 113.273  1.00 15.37           C  
ATOM   3731  C   GLY N1136      17.013  11.122 113.488  1.00 16.66           C  
ATOM   3732  O   GLY N1136      16.288  12.100 113.630  1.00 15.22           O  
ATOM   3733  N   VAL N1137      18.344  11.186 113.530  1.00 13.80           N  
ATOM   3734  CA  VAL N1137      19.075  12.444 113.673  1.00 13.69           C  
ATOM   3735  C   VAL N1137      20.192  12.468 112.643  1.00 13.26           C  
ATOM   3736  O   VAL N1137      20.578  11.421 112.127  1.00 14.56           O  
ATOM   3737  CB  VAL N1137      19.681  12.609 115.082  1.00 11.31           C  
ATOM   3738  CG1 VAL N1137      18.581  12.709 116.134  1.00 14.49           C  
ATOM   3739  CG2 VAL N1137      20.638  11.452 115.406  1.00 13.79           C  
ATOM   3740  N   PRO N1138      20.688  13.663 112.306  1.00 14.18           N  
ATOM   3741  CA  PRO N1138      21.805  13.732 111.357  1.00 14.06           C  
ATOM   3742  C   PRO N1138      23.080  13.172 111.973  1.00 13.25           C  
ATOM   3743  O   PRO N1138      23.343  13.394 113.157  1.00 15.64           O  
ATOM   3744  CB  PRO N1138      21.954  15.234 111.085  1.00 16.22           C  
ATOM   3745  CG  PRO N1138      20.621  15.826 111.462  1.00 20.90           C  
ATOM   3746  CD  PRO N1138      20.115  14.989 112.602  1.00 18.82           C  
ATOM   3747  N   ASN N1139      23.853  12.443 111.165  1.00 14.70           N  
ATOM   3748  CA  ASN N1139      25.124  11.870 111.583  1.00 12.40           C  
ATOM   3749  C   ASN N1139      26.197  12.262 110.590  1.00 12.75           C  
ATOM   3750  O   ASN N1139      25.999  12.128 109.383  1.00 13.09           O  
ATOM   3751  CB  ASN N1139      25.057  10.341 111.557  1.00 11.93           C  
ATOM   3752  CG  ASN N1139      24.111   9.764 112.592  1.00 12.09           C  
ATOM   3753  OD1 ASN N1139      24.540   9.253 113.622  1.00 13.70           O  
ATOM   3754  ND2 ASN N1139      22.814   9.832 112.313  1.00 14.33           N  
ATOM   3755  N   LYS N1140      27.349  12.691 111.090  1.00 13.26           N  
ATOM   3756  CA  LYS N1140      28.479  12.969 110.207  1.00 14.16           C  
ATOM   3757  C   LYS N1140      29.188  11.664 109.847  1.00 15.11           C  
ATOM   3758  O   LYS N1140      29.905  11.082 110.666  1.00 17.57           O  
ATOM   3759  CB  LYS N1140      29.444  13.961 110.856  1.00 15.64           C  
ATOM   3760  CG  LYS N1140      30.624  14.357 109.970  1.00 17.50           C  
ATOM   3761  CD  LYS N1140      31.448  15.442 110.642  1.00 20.78           C  
ATOM   3762  CE  LYS N1140      32.795  15.604 109.959  1.00 30.54           C  
ATOM   3763  NZ  LYS N1140      33.683  16.556 110.693  1.00 34.67           N1+
ATOM   3764  N   VAL N1141      28.959  11.188 108.627  1.00 13.27           N  
ATOM   3765  CA  VAL N1141      29.605   9.979 108.137  1.00 14.52           C  
ATOM   3766  C   VAL N1141      31.113  10.185 108.064  1.00 16.16           C  
ATOM   3767  O   VAL N1141      31.893   9.298 108.419  1.00 17.74           O  
ATOM   3768  CB  VAL N1141      29.037   9.572 106.751  1.00 15.73           C  
ATOM   3769  CG1 VAL N1141      29.831   8.412 106.119  1.00 17.24           C  
ATOM   3770  CG2 VAL N1141      27.560   9.203 106.876  1.00 16.70           C  
ATOM   3771  N   GLY N1142      31.530  11.359 107.609  1.00 14.35           N  
ATOM   3772  CA  GLY N1142      32.943  11.647 107.457  1.00 14.66           C  
ATOM   3773  C   GLY N1142      33.146  12.772 106.472  1.00 14.84           C  
ATOM   3774  O   GLY N1142      32.183  13.290 105.908  1.00 16.26           O  
ATOM   3775  N   THR N1143      34.401  13.147 106.272  1.00 14.34           N  
ATOM   3776  CA  THR N1143      34.746  14.178 105.310  1.00 13.95           C  
ATOM   3777  C   THR N1143      35.718  13.593 104.306  1.00 15.02           C  
ATOM   3778  O   THR N1143      36.773  13.078 104.679  1.00 17.15           O  
ATOM   3779  CB  THR N1143      35.401  15.366 106.004  1.00 17.30           C  
ATOM   3780  OG1 THR N1143      34.470  15.934 106.933  1.00 21.00           O  
ATOM   3781  CG2 THR N1143      35.802  16.425 104.983  1.00 19.11           C  
ATOM   3782  N   CYS N1144      35.348  13.651 103.032  1.00 13.17           N  
ATOM   3783  CA  CYS N1144      36.227  13.189 101.971  1.00 14.77           C  
ATOM   3784  C   CYS N1144      37.166  14.323 101.617  1.00 18.16           C  
ATOM   3785  O   CYS N1144      36.734  15.471 101.507  1.00 16.65           O  
ATOM   3786  CB  CYS N1144      35.409  12.783 100.752  1.00 14.57           C  
ATOM   3787  SG  CYS N1144      36.405  12.049  99.445  1.00 19.22           S  
ATOM   3788  N   VAL N1145      38.444  14.002 101.454  1.00 14.72           N  
ATOM   3789  CA  VAL N1145      39.450  15.007 101.136  1.00 14.34           C  
ATOM   3790  C   VAL N1145      40.301  14.545  99.961  1.00 15.93           C  
ATOM   3791  O   VAL N1145      40.761  13.400  99.927  1.00 15.93           O  
ATOM   3792  CB  VAL N1145      40.372  15.296 102.340  1.00 17.96           C  
ATOM   3793  CG1 VAL N1145      41.359  16.405 101.993  1.00 19.54           C  
ATOM   3794  CG2 VAL N1145      39.552  15.656 103.580  1.00 19.14           C  
ATOM   3795  N   SER N1146      40.490  15.443  98.997  1.00 15.55           N  
ATOM   3796  CA  SER N1146      41.333  15.190  97.832  1.00 14.39           C  
ATOM   3797  C   SER N1146      42.323  16.335  97.700  1.00 17.31           C  
ATOM   3798  O   SER N1146      41.937  17.505  97.743  1.00 18.40           O  
ATOM   3799  CB  SER N1146      40.478  15.077  96.569  1.00 18.38           C  
ATOM   3800  OG  SER N1146      41.290  14.996  95.410  1.00 24.64           O  
ATOM   3801  N   GLU N1147      43.600  16.009  97.546  1.00 15.60           N  
ATOM   3802  CA  GLU N1147      44.617  17.055  97.456  1.00 17.49           C  
ATOM   3803  C   GLU N1147      45.449  16.926  96.186  1.00 17.19           C  
ATOM   3804  O   GLU N1147      45.893  15.830  95.831  1.00 18.85           O  
ATOM   3805  CB  GLU N1147      45.519  17.014  98.698  1.00 24.65           C  
ATOM   3806  CG  GLU N1147      44.748  17.211 100.001  1.00 42.12           C  
ATOM   3807  CD  GLU N1147      45.574  16.951 101.255  1.00 56.69           C  
ATOM   3808  OE1 GLU N1147      46.531  16.147 101.198  1.00 60.27           O  
ATOM   3809  OE2 GLU N1147      45.248  17.546 102.307  1.00 53.39           O  
ATOM   3810  N   GLY N1148      45.637  18.048  95.490  1.00 17.15           N  
ATOM   3811  CA  GLY N1148      46.599  18.107  94.407  1.00 17.93           C  
ATOM   3812  C   GLY N1148      46.062  18.068  92.988  1.00 15.93           C  
ATOM   3813  O   GLY N1148      46.804  17.750  92.057  1.00 17.76           O  
ATOM   3814  N   SER N1149      44.787  18.397  92.798  1.00 14.27           N  
ATOM   3815  CA  SER N1149      44.219  18.371  91.446  1.00 14.66           C  
ATOM   3816  C   SER N1149      44.375  19.677  90.658  1.00 12.46           C  
ATOM   3817  O   SER N1149      44.473  20.761  91.225  1.00 14.52           O  
ATOM   3818  CB  SER N1149      42.731  18.002  91.513  1.00 14.35           C  
ATOM   3819  OG  SER N1149      42.020  18.919  92.324  1.00 17.04           O  
ATOM   3820  N   TYR N1150      44.397  19.552  89.336  1.00 13.48           N  
ATOM   3821  CA  TYR N1150      44.162  20.682  88.440  1.00 14.68           C  
ATOM   3822  C   TYR N1150      43.473  20.165  87.181  1.00 15.08           C  
ATOM   3823  O   TYR N1150      43.895  19.155  86.624  1.00 15.45           O  
ATOM   3824  CB  TYR N1150      45.462  21.394  88.046  1.00 15.22           C  
ATOM   3825  CG  TYR N1150      45.196  22.632  87.198  1.00 15.00           C  
ATOM   3826  CD1 TYR N1150      45.181  22.566  85.806  1.00 13.11           C  
ATOM   3827  CD2 TYR N1150      44.931  23.857  87.796  1.00 15.77           C  
ATOM   3828  CE1 TYR N1150      44.912  23.691  85.038  1.00 15.45           C  
ATOM   3829  CE2 TYR N1150      44.663  24.980  87.039  1.00 14.65           C  
ATOM   3830  CZ  TYR N1150      44.655  24.897  85.666  1.00 14.15           C  
ATOM   3831  OH  TYR N1150      44.389  26.030  84.912  1.00 17.11           O  
ATOM   3832  N   PRO N1151      42.380  20.819  86.747  1.00 13.71           N  
ATOM   3833  CA  PRO N1151      41.608  21.836  87.471  1.00 14.80           C  
ATOM   3834  C   PRO N1151      41.006  21.231  88.741  1.00 15.35           C  
ATOM   3835  O   PRO N1151      41.377  20.118  89.127  1.00 17.08           O  
ATOM   3836  CB  PRO N1151      40.496  22.201  86.485  1.00 17.39           C  
ATOM   3837  CG  PRO N1151      41.026  21.796  85.132  1.00 19.84           C  
ATOM   3838  CD  PRO N1151      41.837  20.564  85.402  1.00 15.61           C  
ATOM   3839  N   ALA N1152      40.086  21.938  89.383  1.00 16.26           N  
ATOM   3840  CA  ALA N1152      39.617  21.509  90.702  1.00 17.04           C  
ATOM   3841  C   ALA N1152      39.049  20.090  90.714  1.00 15.19           C  
ATOM   3842  O   ALA N1152      39.438  19.264  91.552  1.00 15.13           O  
ATOM   3843  CB  ALA N1152      38.598  22.500  91.273  1.00 18.51           C  
ATOM   3844  N   GLY N1153      38.134  19.804  89.788  1.00 17.54           N  
ATOM   3845  CA  GLY N1153      37.402  18.550  89.827  1.00 16.88           C  
ATOM   3846  C   GLY N1153      36.312  18.592  90.887  1.00 17.22           C  
ATOM   3847  O   GLY N1153      36.048  19.641  91.472  1.00 18.33           O  
ATOM   3848  N   THR N1154      35.689  17.448  91.146  1.00 16.04           N  
ATOM   3849  CA  THR N1154      34.618  17.369  92.133  1.00 16.34           C  
ATOM   3850  C   THR N1154      34.672  16.058  92.897  1.00 18.26           C  
ATOM   3851  O   THR N1154      35.189  15.060  92.394  1.00 18.04           O  
ATOM   3852  CB  THR N1154      33.221  17.436  91.484  1.00 21.14           C  
ATOM   3853  OG1 THR N1154      33.064  16.350  90.563  1.00 27.11           O  
ATOM   3854  CG2 THR N1154      33.012  18.758  90.756  1.00 20.63           C  
ATOM   3855  N   LEU N1155      34.099  16.070  94.100  1.00 17.55           N  
ATOM   3856  CA  LEU N1155      33.958  14.860  94.915  1.00 16.70           C  
ATOM   3857  C   LEU N1155      32.499  14.426  94.937  1.00 19.17           C  
ATOM   3858  O   LEU N1155      31.600  15.269  95.007  1.00 20.45           O  
ATOM   3859  CB  LEU N1155      34.408  15.117  96.352  1.00 16.86           C  
ATOM   3860  CG  LEU N1155      35.879  15.468  96.564  1.00 17.62           C  
ATOM   3861  CD1 LEU N1155      36.151  15.805  98.019  1.00 17.79           C  
ATOM   3862  CD2 LEU N1155      36.770  14.322  96.106  1.00 19.51           C  
ATOM   3863  N   SER N1156      32.269  13.117  94.878  1.00 18.35           N  
ATOM   3864  CA  SER N1156      30.915  12.571  94.943  1.00 19.66           C  
ATOM   3865  C   SER N1156      30.861  11.438  95.954  1.00 19.81           C  
ATOM   3866  O   SER N1156      31.808  10.662  96.074  1.00 21.13           O  
ATOM   3867  CB  SER N1156      30.484  12.038  93.578  1.00 21.95           C  
ATOM   3868  OG  SER N1156      30.452  13.076  92.616  1.00 28.85           O  
ATOM   3869  N   TRP N1157      29.747  11.341  96.673  1.00 17.63           N  
ATOM   3870  CA  TRP N1157      29.536  10.257  97.628  1.00 17.28           C  
ATOM   3871  C   TRP N1157      28.661   9.166  97.036  1.00 18.70           C  
ATOM   3872  O   TRP N1157      27.825   9.423  96.177  1.00 20.34           O  
ATOM   3873  CB  TRP N1157      28.890  10.781  98.909  1.00 17.21           C  
ATOM   3874  CG  TRP N1157      29.829  11.507  99.813  1.00 15.47           C  
ATOM   3875  CD1 TRP N1157      30.084  12.851  99.825  1.00 17.50           C  
ATOM   3876  CD2 TRP N1157      30.647  10.935 100.838  1.00 14.78           C  
ATOM   3877  NE1 TRP N1157      31.005  13.146 100.798  1.00 16.10           N  
ATOM   3878  CE2 TRP N1157      31.364  11.990 101.440  1.00 14.55           C  
ATOM   3879  CE3 TRP N1157      30.839   9.631 101.314  1.00 15.50           C  
ATOM   3880  CZ2 TRP N1157      32.259  11.781 102.487  1.00 16.24           C  
ATOM   3881  CZ3 TRP N1157      31.730   9.425 102.357  1.00 18.55           C  
ATOM   3882  CH2 TRP N1157      32.424  10.497 102.936  1.00 19.72           C  
ATOM   3883  N   HIS N1158      28.853   7.945  97.516  1.00 17.50           N  
ATOM   3884  CA  HIS N1158      28.094   6.805  97.032  1.00 20.37           C  
ATOM   3885  C   HIS N1158      27.625   5.969  98.211  1.00 16.63           C  
ATOM   3886  O   HIS N1158      28.307   5.870  99.231  1.00 16.30           O  
ATOM   3887  CB  HIS N1158      28.966   5.943  96.116  1.00 19.54           C  
ATOM   3888  CG  HIS N1158      29.660   6.718  95.042  1.00 24.60           C  
ATOM   3889  ND1 HIS N1158      29.090   6.956  93.810  1.00 30.61           N  
ATOM   3890  CD2 HIS N1158      30.870   7.326  95.021  1.00 29.98           C  
ATOM   3891  CE1 HIS N1158      29.923   7.667  93.072  1.00 28.12           C  
ATOM   3892  NE2 HIS N1158      31.012   7.904  93.783  1.00 31.37           N  
ATOM   3893  N   LEU N1159      26.444   5.380  98.074  1.00 16.52           N  
ATOM   3894  CA  LEU N1159      25.923   4.464  99.073  1.00 17.64           C  
ATOM   3895  C   LEU N1159      25.572   3.162  98.373  1.00 22.44           C  
ATOM   3896  O   LEU N1159      24.805   3.161  97.410  1.00 21.10           O  
ATOM   3897  CB  LEU N1159      24.682   5.055  99.743  1.00 19.39           C  
ATOM   3898  CG  LEU N1159      23.841   4.089 100.581  1.00 21.75           C  
ATOM   3899  CD1 LEU N1159      24.622   3.608 101.790  1.00 20.45           C  
ATOM   3900  CD2 LEU N1159      22.553   4.772 101.018  1.00 23.70           C  
ATOM   3901  N   ASP N1160      26.142   2.060  98.852  1.00 23.29           N  
ATOM   3902  CA  ASP N1160      25.857   0.736  98.300  1.00 26.05           C  
ATOM   3903  C   ASP N1160      26.071   0.723  96.789  1.00 31.86           C  
ATOM   3904  O   ASP N1160      25.249   0.194  96.040  1.00 36.83           O  
ATOM   3905  CB  ASP N1160      24.428   0.294  98.638  1.00 26.54           C  
ATOM   3906  CG  ASP N1160      24.179   0.189 100.143  1.00 32.11           C  
ATOM   3907  OD1 ASP N1160      25.156   0.104 100.928  1.00 27.50           O  
ATOM   3908  OD2 ASP N1160      22.995   0.185 100.540  1.00 37.62           O  
ATOM   3909  N   GLY N1161      27.173   1.324  96.355  1.00 34.38           N  
ATOM   3910  CA  GLY N1161      27.568   1.288  94.958  1.00 43.62           C  
ATOM   3911  C   GLY N1161      26.706   2.097  94.007  1.00 45.77           C  
ATOM   3912  O   GLY N1161      26.756   1.894  92.799  1.00 48.14           O  
ATOM   3913  N   LYS N1162      25.916   3.017  94.548  1.00 33.78           N  
ATOM   3914  CA  LYS N1162      25.142   3.939  93.726  1.00 35.10           C  
ATOM   3915  C   LYS N1162      25.399   5.362  94.183  1.00 34.23           C  
ATOM   3916  O   LYS N1162      25.657   5.599  95.357  1.00 29.06           O  
ATOM   3917  CB  LYS N1162      23.647   3.629  93.807  1.00 38.17           C  
ATOM   3918  CG  LYS N1162      23.253   2.294  93.203  1.00 47.48           C  
ATOM   3919  CD  LYS N1162      21.746   2.104  93.254  1.00 59.74           C  
ATOM   3920  CE  LYS N1162      21.322   0.788  92.625  1.00 69.21           C  
ATOM   3921  NZ  LYS N1162      19.843   0.615  92.666  1.00 73.44           N1+
ATOM   3922  N   PRO N1163      25.343   6.323  93.254  1.00 35.29           N  
ATOM   3923  CA  PRO N1163      25.579   7.702  93.684  1.00 29.90           C  
ATOM   3924  C   PRO N1163      24.601   8.088  94.785  1.00 34.10           C  
ATOM   3925  O   PRO N1163      23.495   7.554  94.835  1.00 39.53           O  
ATOM   3926  CB  PRO N1163      25.322   8.524  92.410  1.00 30.94           C  
ATOM   3927  CG  PRO N1163      24.576   7.603  91.487  1.00 40.04           C  
ATOM   3928  CD  PRO N1163      25.059   6.230  91.813  1.00 38.63           C  
ATOM   3929  N   LEU N1164      25.030   8.987  95.663  1.00 30.90           N  
ATOM   3930  CA  LEU N1164      24.238   9.444  96.792  1.00 26.81           C  
ATOM   3931  C   LEU N1164      23.868  10.915  96.597  1.00 38.55           C  
ATOM   3932  O   LEU N1164      24.739  11.786  96.591  1.00 43.44           O  
ATOM   3933  CB  LEU N1164      25.048   9.245  98.077  1.00 28.22           C  
ATOM   3934  CG  LEU N1164      24.391   9.486  99.431  1.00 25.54           C  
ATOM   3935  CD1 LEU N1164      23.193   8.564  99.636  1.00 25.37           C  
ATOM   3936  CD2 LEU N1164      25.424   9.293 100.523  1.00 23.37           C  
ATOM   3937  N   VAL N1165      22.574  11.186  96.436  1.00 39.40           N  
ATOM   3938  CA  VAL N1165      22.098  12.509  96.031  1.00 42.58           C  
ATOM   3939  C   VAL N1165      21.761  13.426  97.202  1.00 37.97           C  
ATOM   3940  O   VAL N1165      20.875  13.120  97.996  1.00 39.61           O  
ATOM   3941  CB  VAL N1165      20.840  12.398  95.141  1.00 48.50           C  
ATOM   3942  CG1 VAL N1165      20.350  13.780  94.742  1.00 48.43           C  
ATOM   3943  CG2 VAL N1165      21.126  11.556  93.910  1.00 47.87           C  
ATOM   3944  N   PRO N1166      22.456  14.568  97.300  1.00 31.78           N  
ATOM   3945  CA  PRO N1166      22.235  15.509  98.403  1.00 34.15           C  
ATOM   3946  C   PRO N1166      20.816  16.061  98.443  1.00 41.72           C  
ATOM   3947  O   PRO N1166      20.148  16.145  97.410  1.00 38.27           O  
ATOM   3948  CB  PRO N1166      23.220  16.643  98.102  1.00 39.49           C  
ATOM   3949  CG  PRO N1166      24.264  16.023  97.238  1.00 37.19           C  
ATOM   3950  CD  PRO N1166      23.542  15.008  96.409  1.00 34.02           C  
ATOM   3951  N   ASN N1167      20.376  16.428  99.644  1.00 38.41           N  
ATOM   3952  CA  ASN N1167      19.093  17.096  99.866  1.00 45.02           C  
ATOM   3953  C   ASN N1167      17.881  16.201  99.641  1.00 42.20           C  
ATOM   3954  O   ASN N1167      16.737  16.648  99.709  1.00 46.39           O  
ATOM   3955  CB  ASN N1167      19.009  18.372  99.029  1.00 53.90           C  
ATOM   3956  CG  ASN N1167      20.169  19.313  99.302  1.00 59.54           C  
ATOM   3957  OD1 ASN N1167      20.658  19.400 100.432  1.00 59.75           O  
ATOM   3958  ND2 ASN N1167      20.610  20.030  98.273  1.00 61.96           N  
ATOM   3959  N   GLU N1168      18.144  14.928  99.379  1.00 33.20           N  
ATOM   3960  CA  GLU N1168      17.087  13.933  99.279  1.00 33.12           C  
ATOM   3961  C   GLU N1168      17.289  12.843 100.326  1.00 39.62           C  
ATOM   3962  O   GLU N1168      18.418  12.477 100.633  1.00 33.59           O  
ATOM   3963  CB  GLU N1168      17.067  13.317  97.879  1.00 42.12           C  
ATOM   3964  CG  GLU N1168      16.947  14.332  96.756  1.00 52.13           C  
ATOM   3965  CD  GLU N1168      16.972  13.682  95.386  1.00 60.96           C  
ATOM   3966  OE1 GLU N1168      16.945  12.433  95.319  1.00 58.69           O  
ATOM   3967  OE2 GLU N1168      17.020  14.418  94.377  1.00 66.59           O  
ATOM   3968  N   LYS N1169      16.184  12.335 100.865  1.00 32.72           N  
ATOM   3969  CA  LYS N1169      16.190  11.264 101.864  1.00 39.02           C  
ATOM   3970  C   LYS N1169      17.151  11.493 103.039  1.00 33.30           C  
ATOM   3971  O   LYS N1169      17.809  10.554 103.501  1.00 31.42           O  
ATOM   3972  CB  LYS N1169      16.423   9.887 101.218  1.00 47.51           C  
ATOM   3973  CG  LYS N1169      17.837   9.632 100.713  1.00 55.17           C  
ATOM   3974  CD  LYS N1169      18.429   8.373 101.346  1.00 57.04           C  
ATOM   3975  CE  LYS N1169      19.841   8.105 100.839  1.00 48.77           C  
ATOM   3976  NZ  LYS N1169      19.876   7.990  99.352  1.00 45.34           N1+
ATOM   3977  N   GLY N1170      17.221  12.735 103.519  1.00 35.60           N  
ATOM   3978  CA  GLY N1170      17.959  13.045 104.733  1.00 33.08           C  
ATOM   3979  C   GLY N1170      19.461  13.159 104.556  1.00 31.26           C  
ATOM   3980  O   GLY N1170      20.220  13.051 105.520  1.00 29.45           O  
ATOM   3981  N   VAL N1171      19.888  13.373 103.317  1.00 22.39           N  
ATOM   3982  CA  VAL N1171      21.304  13.489 102.986  1.00 19.92           C  
ATOM   3983  C   VAL N1171      21.680  14.948 102.761  1.00 24.82           C  
ATOM   3984  O   VAL N1171      20.976  15.667 102.053  1.00 26.95           O  
ATOM   3985  CB  VAL N1171      21.623  12.724 101.688  1.00 21.48           C  
ATOM   3986  CG1 VAL N1171      23.056  12.999 101.233  1.00 24.10           C  
ATOM   3987  CG2 VAL N1171      21.373  11.240 101.859  1.00 26.13           C  
ATOM   3988  N   SER N1172      22.777  15.393 103.361  1.00 20.41           N  
ATOM   3989  CA  SER N1172      23.306  16.717 103.053  1.00 20.67           C  
ATOM   3990  C   SER N1172      24.827  16.691 102.950  1.00 19.69           C  
ATOM   3991  O   SER N1172      25.490  15.866 103.585  1.00 18.51           O  
ATOM   3992  CB  SER N1172      22.844  17.764 104.072  1.00 24.79           C  
ATOM   3993  OG  SER N1172      23.372  17.524 105.364  1.00 24.84           O  
ATOM   3994  N   VAL N1173      25.368  17.593 102.139  1.00 22.88           N  
ATOM   3995  CA  VAL N1173      26.806  17.674 101.918  1.00 19.34           C  
ATOM   3996  C   VAL N1173      27.278  19.115 102.062  1.00 21.85           C  
ATOM   3997  O   VAL N1173      26.615  20.041 101.596  1.00 26.93           O  
ATOM   3998  CB  VAL N1173      27.190  17.141 100.520  1.00 30.24           C  
ATOM   3999  CG1 VAL N1173      28.656  17.391 100.235  1.00 35.81           C  
ATOM   4000  CG2 VAL N1173      26.875  15.648 100.399  1.00 28.30           C  
ATOM   4001  N   LYS N1174      28.413  19.297 102.728  1.00 19.36           N  
ATOM   4002  CA  LYS N1174      29.067  20.597 102.813  1.00 21.34           C  
ATOM   4003  C   LYS N1174      30.399  20.493 102.086  1.00 22.65           C  
ATOM   4004  O   LYS N1174      31.230  19.662 102.435  1.00 21.92           O  
ATOM   4005  CB  LYS N1174      29.298  20.961 104.276  1.00 27.10           C  
ATOM   4006  CG  LYS N1174      29.707  22.394 104.521  1.00 41.79           C  
ATOM   4007  CD  LYS N1174      29.544  22.733 105.993  1.00 53.57           C  
ATOM   4008  CE  LYS N1174      28.162  22.322 106.484  1.00 56.09           C  
ATOM   4009  NZ  LYS N1174      27.922  22.723 107.898  1.00 61.90           N1+
ATOM   4010  N   GLU N1175      30.610  21.339 101.081  1.00 20.11           N  
ATOM   4011  CA  GLU N1175      31.796  21.229 100.235  1.00 20.74           C  
ATOM   4012  C   GLU N1175      32.643  22.483 100.301  1.00 23.04           C  
ATOM   4013  O   GLU N1175      32.130  23.585 100.495  1.00 24.41           O  
ATOM   4014  CB  GLU N1175      31.394  21.010  98.778  1.00 21.25           C  
ATOM   4015  CG  GLU N1175      30.560  19.777  98.522  1.00 28.61           C  
ATOM   4016  CD  GLU N1175      29.987  19.767  97.122  1.00 40.70           C  
ATOM   4017  OE1 GLU N1175      29.605  20.851  96.631  1.00 47.67           O  
ATOM   4018  OE2 GLU N1175      29.922  18.684  96.507  1.00 41.61           O  
ATOM   4019  N   GLN N1176      33.948  22.322 100.132  1.00 19.29           N  
ATOM   4020  CA  GLN N1176      34.808  23.482  99.956  1.00 20.12           C  
ATOM   4021  C   GLN N1176      35.979  23.174  99.037  1.00 22.96           C  
ATOM   4022  O   GLN N1176      36.392  22.021  98.899  1.00 21.48           O  
ATOM   4023  CB  GLN N1176      35.310  23.999 101.295  1.00 22.97           C  
ATOM   4024  CG  GLN N1176      36.226  23.057 102.027  1.00 27.23           C  
ATOM   4025  CD  GLN N1176      36.919  23.735 103.185  1.00 35.53           C  
ATOM   4026  OE1 GLN N1176      36.271  24.243 104.100  1.00 36.56           O  
ATOM   4027  NE2 GLN N1176      38.245  23.747 103.154  1.00 34.84           N  
ATOM   4028  N   THR N1177      36.492  24.229  98.409  1.00 20.20           N  
ATOM   4029  CA  THR N1177      37.639  24.162  97.516  1.00 21.27           C  
ATOM   4030  C   THR N1177      38.688  25.159  97.996  1.00 21.24           C  
ATOM   4031  O   THR N1177      38.363  26.309  98.302  1.00 28.69           O  
ATOM   4032  CB  THR N1177      37.240  24.529  96.074  1.00 23.19           C  
ATOM   4033  OG1 THR N1177      36.271  23.597  95.577  1.00 26.85           O  
ATOM   4034  CG2 THR N1177      38.462  24.538  95.146  1.00 21.74           C  
ATOM   4035  N   ARG N1178      39.939  24.719  98.087  1.00 19.86           N  
ATOM   4036  CA  ARG N1178      41.047  25.629  98.367  1.00 20.10           C  
ATOM   4037  C   ARG N1178      42.114  25.505  97.286  1.00 21.81           C  
ATOM   4038  O   ARG N1178      42.367  24.414  96.768  1.00 20.80           O  
ATOM   4039  CB  ARG N1178      41.666  25.357  99.735  1.00 22.35           C  
ATOM   4040  CG  ARG N1178      40.716  25.602 100.911  1.00 30.09           C  
ATOM   4041  CD  ARG N1178      40.320  27.072 101.013  1.00 38.20           C  
ATOM   4042  NE  ARG N1178      39.443  27.329 102.155  1.00 40.04           N  
ATOM   4043  CZ  ARG N1178      38.117  27.398 102.081  1.00 41.29           C  
ATOM   4044  NH1 ARG N1178      37.503  27.231 100.917  1.00 35.05           N  
ATOM   4045  NH2 ARG N1178      37.402  27.636 103.174  1.00 42.01           N  
ATOM   4046  N   ARG N1179      42.736  26.628  96.952  1.00 22.65           N  
ATOM   4047  CA  ARG N1179      43.771  26.655  95.931  1.00 20.92           C  
ATOM   4048  C   ARG N1179      45.105  27.018  96.572  1.00 22.58           C  
ATOM   4049  O   ARG N1179      45.197  28.000  97.309  1.00 26.79           O  
ATOM   4050  CB  ARG N1179      43.408  27.674  94.854  1.00 22.55           C  
ATOM   4051  CG  ARG N1179      44.473  27.858  93.787  1.00 21.80           C  
ATOM   4052  CD  ARG N1179      44.135  29.012  92.870  1.00 23.94           C  
ATOM   4053  NE  ARG N1179      45.247  29.314  91.973  1.00 28.15           N  
ATOM   4054  CZ  ARG N1179      46.231  30.165  92.255  1.00 27.99           C  
ATOM   4055  NH1 ARG N1179      46.241  30.816  93.411  1.00 31.12           N  
ATOM   4056  NH2 ARG N1179      47.201  30.373  91.373  1.00 28.38           N  
ATOM   4057  N   HIS N1180      46.138  26.227  96.303  1.00 20.34           N  
ATOM   4058  CA  HIS N1180      47.449  26.520  96.861  1.00 21.79           C  
ATOM   4059  C   HIS N1180      48.018  27.743  96.150  1.00 24.93           C  
ATOM   4060  O   HIS N1180      48.050  27.780  94.925  1.00 22.52           O  
ATOM   4061  CB  HIS N1180      48.392  25.330  96.690  1.00 25.47           C  
ATOM   4062  CG  HIS N1180      49.657  25.450  97.477  1.00 32.40           C  
ATOM   4063  ND1 HIS N1180      50.696  26.279  97.103  1.00 30.65           N  
ATOM   4064  CD2 HIS N1180      50.056  24.850  98.625  1.00 34.12           C  
ATOM   4065  CE1 HIS N1180      51.674  26.184  97.984  1.00 37.41           C  
ATOM   4066  NE2 HIS N1180      51.310  25.320  98.918  1.00 36.59           N  
ATOM   4067  N   PRO N1181      48.483  28.741  96.921  1.00 27.44           N  
ATOM   4068  CA  PRO N1181      48.939  30.022  96.365  1.00 32.98           C  
ATOM   4069  C   PRO N1181      50.150  29.905  95.440  1.00 30.75           C  
ATOM   4070  O   PRO N1181      50.304  30.728  94.541  1.00 31.44           O  
ATOM   4071  CB  PRO N1181      49.320  30.831  97.612  1.00 31.60           C  
ATOM   4072  CG  PRO N1181      48.623  30.166  98.742  1.00 34.47           C  
ATOM   4073  CD  PRO N1181      48.573  28.715  98.389  1.00 28.72           C  
ATOM   4074  N   GLU N1182      51.000  28.907  95.655  1.00 26.20           N  
ATOM   4075  CA  GLU N1182      52.224  28.789  94.861  1.00 26.98           C  
ATOM   4076  C   GLU N1182      52.051  27.846  93.673  1.00 29.75           C  
ATOM   4077  O   GLU N1182      52.441  28.166  92.553  1.00 29.48           O  
ATOM   4078  CB  GLU N1182      53.392  28.313  95.732  1.00 31.44           C  
ATOM   4079  CG  GLU N1182      53.636  29.148  96.985  1.00 39.23           C  
ATOM   4080  CD  GLU N1182      54.162  30.539  96.682  1.00 55.06           C  
ATOM   4081  OE1 GLU N1182      54.638  30.770  95.548  1.00 56.53           O  
ATOM   4082  OE2 GLU N1182      54.105  31.402  97.584  1.00 58.04           O  
ATOM   4083  N   THR N1183      51.461  26.682  93.920  1.00 24.88           N  
ATOM   4084  CA  THR N1183      51.379  25.644  92.894  1.00 23.92           C  
ATOM   4085  C   THR N1183      50.116  25.732  92.051  1.00 19.95           C  
ATOM   4086  O   THR N1183      50.067  25.197  90.950  1.00 19.44           O  
ATOM   4087  CB  THR N1183      51.408  24.248  93.511  1.00 21.04           C  
ATOM   4088  OG1 THR N1183      50.200  24.035  94.253  1.00 20.44           O  
ATOM   4089  CG2 THR N1183      52.613  24.097  94.430  1.00 26.95           C  
ATOM   4090  N   GLY N1184      49.094  26.392  92.576  1.00 18.78           N  
ATOM   4091  CA  GLY N1184      47.826  26.494  91.877  1.00 19.97           C  
ATOM   4092  C   GLY N1184      47.009  25.209  91.900  1.00 19.96           C  
ATOM   4093  O   GLY N1184      45.971  25.124  91.246  1.00 17.66           O  
ATOM   4094  N   LEU N1185      47.473  24.204  92.640  1.00 16.89           N  
ATOM   4095  CA  LEU N1185      46.728  22.947  92.749  1.00 16.60           C  
ATOM   4096  C   LEU N1185      45.620  23.035  93.798  1.00 17.39           C  
ATOM   4097  O   LEU N1185      45.713  23.804  94.762  1.00 18.26           O  
ATOM   4098  CB  LEU N1185      47.658  21.774  93.070  1.00 19.30           C  
ATOM   4099  CG  LEU N1185      48.803  21.567  92.079  1.00 18.16           C  
ATOM   4100  CD1 LEU N1185      49.583  20.317  92.448  1.00 24.02           C  
ATOM   4101  CD2 LEU N1185      48.279  21.475  90.651  1.00 17.85           C  
ATOM   4102  N   PHE N1186      44.580  22.226  93.619  1.00 17.02           N  
ATOM   4103  CA  PHE N1186      43.378  22.322  94.448  1.00 15.84           C  
ATOM   4104  C   PHE N1186      43.240  21.227  95.499  1.00 14.96           C  
ATOM   4105  O   PHE N1186      43.613  20.078  95.262  1.00 17.00           O  
ATOM   4106  CB  PHE N1186      42.130  22.327  93.560  1.00 15.79           C  
ATOM   4107  CG  PHE N1186      42.003  23.556  92.694  1.00 15.80           C  
ATOM   4108  CD1 PHE N1186      42.472  23.559  91.398  1.00 15.58           C  
ATOM   4109  CD2 PHE N1186      41.403  24.700  93.188  1.00 18.19           C  
ATOM   4110  CE1 PHE N1186      42.357  24.690  90.600  1.00 18.11           C  
ATOM   4111  CE2 PHE N1186      41.283  25.827  92.407  1.00 18.93           C  
ATOM   4112  CZ  PHE N1186      41.758  25.824  91.108  1.00 20.72           C  
ATOM   4113  N   THR N1187      42.704  21.604  96.660  1.00 15.41           N  
ATOM   4114  CA  THR N1187      42.313  20.652  97.700  1.00 15.01           C  
ATOM   4115  C   THR N1187      40.804  20.761  97.896  1.00 18.35           C  
ATOM   4116  O   THR N1187      40.275  21.854  98.103  1.00 19.85           O  
ATOM   4117  CB  THR N1187      43.034  20.942  99.020  1.00 17.01           C  
ATOM   4118  OG1 THR N1187      44.446  20.773  98.838  1.00 20.86           O  
ATOM   4119  CG2 THR N1187      42.548  19.989 100.118  1.00 20.77           C  
ATOM   4120  N   LEU N1188      40.107  19.632  97.794  1.00 15.91           N  
ATOM   4121  CA  LEU N1188      38.657  19.607  97.937  1.00 16.35           C  
ATOM   4122  C   LEU N1188      38.271  18.874  99.208  1.00 17.64           C  
ATOM   4123  O   LEU N1188      38.937  17.913  99.611  1.00 15.61           O  
ATOM   4124  CB  LEU N1188      37.992  18.885  96.768  1.00 14.54           C  
ATOM   4125  CG  LEU N1188      38.296  19.336  95.339  1.00 18.72           C  
ATOM   4126  CD1 LEU N1188      37.520  18.471  94.348  1.00 20.43           C  
ATOM   4127  CD2 LEU N1188      37.960  20.796  95.149  1.00 25.25           C  
ATOM   4128  N   GLN N1189      37.195  19.335  99.838  1.00 15.13           N  
ATOM   4129  CA  GLN N1189      36.584  18.618 100.952  1.00 16.50           C  
ATOM   4130  C   GLN N1189      35.087  18.445 100.728  1.00 16.19           C  
ATOM   4131  O   GLN N1189      34.421  19.316 100.182  1.00 17.50           O  
ATOM   4132  CB  GLN N1189      36.831  19.339 102.283  1.00 17.56           C  
ATOM   4133  CG  GLN N1189      38.299  19.478 102.633  1.00 23.36           C  
ATOM   4134  CD  GLN N1189      38.525  19.994 104.036  1.00 36.69           C  
ATOM   4135  OE1 GLN N1189      37.586  20.148 104.814  1.00 36.23           O  
ATOM   4136  NE2 GLN N1189      39.782  20.263 104.369  1.00 42.32           N  
ATOM   4137  N   SER N1190      34.563  17.300 101.149  1.00 14.94           N  
ATOM   4138  CA  SER N1190      33.130  17.060 101.105  1.00 14.82           C  
ATOM   4139  C   SER N1190      32.700  16.313 102.363  1.00 14.75           C  
ATOM   4140  O   SER N1190      33.022  15.131 102.545  1.00 15.74           O  
ATOM   4141  CB  SER N1190      32.740  16.248  99.869  1.00 16.94           C  
ATOM   4142  OG  SER N1190      31.344  15.992  99.883  1.00 18.24           O  
ATOM   4143  N   GLU N1191      31.976  17.012 103.227  1.00 16.49           N  
ATOM   4144  CA  GLU N1191      31.480  16.444 104.480  1.00 17.13           C  
ATOM   4145  C   GLU N1191      30.070  15.915 104.285  1.00 16.70           C  
ATOM   4146  O   GLU N1191      29.174  16.664 103.889  1.00 17.18           O  
ATOM   4147  CB  GLU N1191      31.481  17.525 105.560  1.00 18.61           C  
ATOM   4148  CG  GLU N1191      30.896  17.088 106.893  1.00 19.86           C  
ATOM   4149  CD  GLU N1191      30.741  18.255 107.850  1.00 29.47           C  
ATOM   4150  OE1 GLU N1191      31.722  18.587 108.548  1.00 28.41           O  
ATOM   4151  OE2 GLU N1191      29.639  18.845 107.889  1.00 31.29           O  
ATOM   4152  N   LEU N1192      29.870  14.627 104.562  1.00 13.89           N  
ATOM   4153  CA  LEU N1192      28.580  13.978 104.359  1.00 12.82           C  
ATOM   4154  C   LEU N1192      27.820  13.791 105.670  1.00 16.00           C  
ATOM   4155  O   LEU N1192      28.363  13.240 106.635  1.00 14.81           O  
ATOM   4156  CB  LEU N1192      28.769  12.607 103.705  1.00 14.94           C  
ATOM   4157  CG  LEU N1192      27.523  11.718 103.620  1.00 15.60           C  
ATOM   4158  CD1 LEU N1192      26.503  12.326 102.666  1.00 17.84           C  
ATOM   4159  CD2 LEU N1192      27.889  10.317 103.169  1.00 16.74           C  
ATOM   4160  N   MET N1193      26.565  14.244 105.688  1.00 14.49           N  
ATOM   4161  CA  MET N1193      25.640  13.982 106.784  1.00 15.15           C  
ATOM   4162  C   MET N1193      24.501  13.113 106.291  1.00 14.60           C  
ATOM   4163  O   MET N1193      23.961  13.344 105.208  1.00 15.87           O  
ATOM   4164  CB  MET N1193      25.049  15.289 107.321  1.00 20.79           C  
ATOM   4165  CG  MET N1193      26.071  16.327 107.699  1.00 23.49           C  
ATOM   4166  SD  MET N1193      26.906  15.911 109.234  1.00 31.00           S  
ATOM   4167  CE  MET N1193      25.526  15.819 110.348  1.00 21.78           C  
ATOM   4168  N   VAL N1194      24.132  12.115 107.088  1.00 13.42           N  
ATOM   4169  CA  VAL N1194      22.949  11.324 106.799  1.00 14.43           C  
ATOM   4170  C   VAL N1194      22.077  11.160 108.032  1.00 15.29           C  
ATOM   4171  O   VAL N1194      22.567  11.102 109.164  1.00 16.15           O  
ATOM   4172  CB  VAL N1194      23.290   9.932 106.226  1.00 16.87           C  
ATOM   4173  CG1 VAL N1194      24.134  10.064 104.972  1.00 16.03           C  
ATOM   4174  CG2 VAL N1194      23.996   9.066 107.262  1.00 16.18           C  
ATOM   4175  N   THR N1195      20.772  11.105 107.792  1.00 16.58           N  
ATOM   4176  CA  THR N1195      19.795  10.815 108.828  1.00 16.46           C  
ATOM   4177  C   THR N1195      19.162   9.468 108.507  1.00 17.73           C  
ATOM   4178  O   THR N1195      18.245   9.379 107.685  1.00 18.96           O  
ATOM   4179  CB  THR N1195      18.700  11.899 108.875  1.00 18.24           C  
ATOM   4180  OG1 THR N1195      19.284  13.155 109.245  1.00 19.94           O  
ATOM   4181  CG2 THR N1195      17.641  11.542 109.885  1.00 19.28           C  
ATOM   4182  N   PRO N1196      19.672   8.400 109.129  1.00 16.06           N  
ATOM   4183  CA  PRO N1196      19.136   7.073 108.820  1.00 18.91           C  
ATOM   4184  C   PRO N1196      17.681   6.961 109.251  1.00 17.98           C  
ATOM   4185  O   PRO N1196      17.316   7.467 110.310  1.00 16.98           O  
ATOM   4186  CB  PRO N1196      20.015   6.131 109.656  1.00 19.82           C  
ATOM   4187  CG  PRO N1196      21.228   6.941 110.033  1.00 19.76           C  
ATOM   4188  CD  PRO N1196      20.732   8.353 110.147  1.00 18.75           C  
ATOM   4189  N   ALA N1197      16.862   6.310 108.433  1.00 21.68           N  
ATOM   4190  CA  ALA N1197      15.469   6.078 108.775  1.00 22.62           C  
ATOM   4191  C   ALA N1197      15.381   4.866 109.685  1.00 20.06           C  
ATOM   4192  O   ALA N1197      16.004   3.842 109.419  1.00 26.20           O  
ATOM   4193  CB  ALA N1197      14.656   5.848 107.511  1.00 29.31           C  
ATOM   4194  N   ARG N1198      14.609   4.969 110.760  1.00 28.65           N  
ATOM   4195  CA  ARG N1198      14.474   3.844 111.675  1.00 31.85           C  
ATOM   4196  C   ARG N1198      13.879   2.645 110.944  1.00 29.43           C  
ATOM   4197  O   ARG N1198      12.908   2.777 110.199  1.00 32.19           O  
ATOM   4198  CB  ARG N1198      13.611   4.217 112.880  1.00 36.16           C  
ATOM   4199  CG  ARG N1198      13.772   3.278 114.067  1.00 41.77           C  
ATOM   4200  CD  ARG N1198      13.058   3.823 115.291  1.00 40.35           C  
ATOM   4201  NE  ARG N1198      13.442   5.207 115.551  1.00 34.10           N  
ATOM   4202  CZ  ARG N1198      14.534   5.559 116.221  1.00 29.95           C  
ATOM   4203  NH1 ARG N1198      15.342   4.628 116.705  1.00 27.15           N  
ATOM   4204  NH2 ARG N1198      14.817   6.837 116.414  1.00 28.08           N  
ATOM   4205  N   GLY N1199      14.478   1.478 111.151  1.00 33.14           N  
ATOM   4206  CA  GLY N1199      14.035   0.267 110.487  1.00 36.60           C  
ATOM   4207  C   GLY N1199      14.673   0.080 109.124  1.00 37.82           C  
ATOM   4208  O   GLY N1199      14.449  -0.931 108.459  1.00 37.39           O  
ATOM   4209  N   GLY N1200      15.469   1.061 108.707  1.00 31.89           N  
ATOM   4210  CA  GLY N1200      16.194   0.972 107.453  1.00 26.52           C  
ATOM   4211  C   GLY N1200      17.328  -0.031 107.547  1.00 25.08           C  
ATOM   4212  O   GLY N1200      17.508  -0.680 108.577  1.00 27.67           O  
ATOM   4213  N   ASP N1201      18.097  -0.156 106.471  1.00 26.74           N  
ATOM   4214  CA  ASP N1201      19.258  -1.041 106.446  1.00 27.44           C  
ATOM   4215  C   ASP N1201      20.323  -0.510 107.404  1.00 22.01           C  
ATOM   4216  O   ASP N1201      20.816   0.605 107.228  1.00 25.46           O  
ATOM   4217  CB  ASP N1201      19.801  -1.124 105.017  1.00 28.45           C  
ATOM   4218  CG  ASP N1201      21.016  -2.031 104.890  1.00 34.25           C  
ATOM   4219  OD1 ASP N1201      21.501  -2.566 105.908  1.00 28.88           O  
ATOM   4220  OD2 ASP N1201      21.492  -2.208 103.750  1.00 41.75           O  
ATOM   4221  N   PRO N1202      20.670  -1.302 108.431  1.00 19.38           N  
ATOM   4222  CA  PRO N1202      21.600  -0.822 109.458  1.00 19.92           C  
ATOM   4223  C   PRO N1202      23.065  -0.991 109.076  1.00 20.38           C  
ATOM   4224  O   PRO N1202      23.935  -0.664 109.890  1.00 19.36           O  
ATOM   4225  CB  PRO N1202      21.266  -1.707 110.659  1.00 24.17           C  
ATOM   4226  CG  PRO N1202      20.816  -2.985 110.049  1.00 25.94           C  
ATOM   4227  CD  PRO N1202      20.086  -2.611 108.783  1.00 24.61           C  
ATOM   4228  N   ARG N1203      23.334  -1.484 107.866  1.00 19.24           N  
ATOM   4229  CA  ARG N1203      24.704  -1.757 107.448  1.00 19.21           C  
ATOM   4230  C   ARG N1203      25.064  -1.107 106.108  1.00 18.92           C  
ATOM   4231  O   ARG N1203      25.411  -1.791 105.149  1.00 21.88           O  
ATOM   4232  CB  ARG N1203      24.949  -3.267 107.398  1.00 21.82           C  
ATOM   4233  CG  ARG N1203      24.842  -3.935 108.761  1.00 23.42           C  
ATOM   4234  CD  ARG N1203      25.078  -5.432 108.656  1.00 37.61           C  
ATOM   4235  NE  ARG N1203      25.253  -6.049 109.968  1.00 47.22           N  
ATOM   4236  CZ  ARG N1203      26.424  -6.160 110.590  1.00 48.57           C  
ATOM   4237  NH1 ARG N1203      27.530  -5.696 110.023  1.00 41.15           N  
ATOM   4238  NH2 ARG N1203      26.489  -6.734 111.782  1.00 51.95           N  
ATOM   4239  N   PRO N1204      25.000   0.230 106.043  1.00 16.07           N  
ATOM   4240  CA  PRO N1204      25.329   0.930 104.795  1.00 15.40           C  
ATOM   4241  C   PRO N1204      26.810   0.822 104.459  1.00 15.30           C  
ATOM   4242  O   PRO N1204      27.648   0.682 105.361  1.00 17.43           O  
ATOM   4243  CB  PRO N1204      24.994   2.388 105.120  1.00 17.21           C  
ATOM   4244  CG  PRO N1204      25.194   2.480 106.610  1.00 14.87           C  
ATOM   4245  CD  PRO N1204      24.713   1.163 107.153  1.00 15.11           C  
ATOM   4246  N   THR N1205      27.126   0.891 103.172  1.00 14.26           N  
ATOM   4247  CA  THR N1205      28.505   1.005 102.717  1.00 14.16           C  
ATOM   4248  C   THR N1205      28.655   2.312 101.948  1.00 16.73           C  
ATOM   4249  O   THR N1205      28.000   2.517 100.928  1.00 18.55           O  
ATOM   4250  CB  THR N1205      28.903  -0.168 101.798  1.00 19.28           C  
ATOM   4251  OG1 THR N1205      28.718  -1.402 102.498  1.00 22.28           O  
ATOM   4252  CG2 THR N1205      30.361  -0.050 101.361  1.00 19.61           C  
ATOM   4253  N   PHE N1206      29.500   3.202 102.455  1.00 14.71           N  
ATOM   4254  CA  PHE N1206      29.740   4.493 101.808  1.00 14.78           C  
ATOM   4255  C   PHE N1206      31.121   4.537 101.167  1.00 15.68           C  
ATOM   4256  O   PHE N1206      32.062   3.888 101.636  1.00 17.06           O  
ATOM   4257  CB  PHE N1206      29.652   5.639 102.829  1.00 14.87           C  
ATOM   4258  CG  PHE N1206      28.300   5.796 103.485  1.00 14.82           C  
ATOM   4259  CD1 PHE N1206      27.281   6.482 102.842  1.00 16.02           C  
ATOM   4260  CD2 PHE N1206      28.060   5.290 104.747  1.00 15.12           C  
ATOM   4261  CE1 PHE N1206      26.050   6.646 103.447  1.00 16.68           C  
ATOM   4262  CE2 PHE N1206      26.830   5.453 105.356  1.00 16.04           C  
ATOM   4263  CZ  PHE N1206      25.824   6.129 104.701  1.00 15.42           C  
ATOM   4264  N   SER N1207      31.239   5.323 100.108  1.00 15.32           N  
ATOM   4265  CA  SER N1207      32.540   5.624  99.538  1.00 14.99           C  
ATOM   4266  C   SER N1207      32.471   6.989  98.877  1.00 15.69           C  
ATOM   4267  O   SER N1207      31.380   7.525  98.650  1.00 16.61           O  
ATOM   4268  CB  SER N1207      32.945   4.553  98.527  1.00 19.26           C  
ATOM   4269  OG  SER N1207      32.093   4.593  97.393  1.00 22.57           O  
ATOM   4270  N   CYS N1208      33.636   7.552  98.574  1.00 15.15           N  
ATOM   4271  CA  CYS N1208      33.726   8.853  97.942  1.00 16.97           C  
ATOM   4272  C   CYS N1208      34.625   8.707  96.721  1.00 16.04           C  
ATOM   4273  O   CYS N1208      35.564   7.911  96.726  1.00 18.23           O  
ATOM   4274  CB  CYS N1208      34.316   9.861  98.932  1.00 19.28           C  
ATOM   4275  SG  CYS N1208      34.863  11.454  98.233  1.00 27.39           S  
ATOM   4276  N   SER N1209      34.329   9.450  95.662  1.00 17.83           N  
ATOM   4277  CA  SER N1209      35.182   9.409  94.488  1.00 18.10           C  
ATOM   4278  C   SER N1209      35.494  10.812  94.013  1.00 17.05           C  
ATOM   4279  O   SER N1209      34.703  11.739  94.198  1.00 17.73           O  
ATOM   4280  CB  SER N1209      34.522   8.612  93.364  1.00 23.45           C  
ATOM   4281  OG  SER N1209      33.325   9.236  92.951  1.00 25.49           O  
ATOM   4282  N   PHE N1210      36.673  10.953  93.423  1.00 13.44           N  
ATOM   4283  CA  PHE N1210      37.068  12.183  92.752  1.00 14.26           C  
ATOM   4284  C   PHE N1210      36.935  12.003  91.254  1.00 15.53           C  
ATOM   4285  O   PHE N1210      37.421  11.015  90.703  1.00 17.80           O  
ATOM   4286  CB  PHE N1210      38.524  12.528  93.064  1.00 16.00           C  
ATOM   4287  CG  PHE N1210      39.037  13.690  92.264  1.00 13.73           C  
ATOM   4288  CD1 PHE N1210      38.965  14.975  92.771  1.00 16.47           C  
ATOM   4289  CD2 PHE N1210      39.563  13.506  90.986  1.00 17.82           C  
ATOM   4290  CE1 PHE N1210      39.427  16.060  92.026  1.00 16.07           C  
ATOM   4291  CE2 PHE N1210      40.011  14.581  90.241  1.00 17.00           C  
ATOM   4292  CZ  PHE N1210      39.942  15.857  90.756  1.00 15.93           C  
ATOM   4293  N   SER N1211      36.289  12.961  90.595  1.00 16.10           N  
ATOM   4294  CA  SER N1211      36.246  12.983  89.133  1.00 18.91           C  
ATOM   4295  C   SER N1211      36.714  14.317  88.558  1.00 17.73           C  
ATOM   4296  O   SER N1211      36.339  15.381  89.054  1.00 19.25           O  
ATOM   4297  CB  SER N1211      34.838  12.682  88.619  1.00 26.86           C  
ATOM   4298  OG  SER N1211      34.550  11.297  88.716  1.00 34.67           O  
ATOM   4299  N   PRO N1212      37.532  14.264  87.500  1.00 20.68           N  
ATOM   4300  CA  PRO N1212      37.845  15.490  86.758  1.00 20.22           C  
ATOM   4301  C   PRO N1212      36.648  15.908  85.895  1.00 21.69           C  
ATOM   4302  O   PRO N1212      35.827  15.059  85.543  1.00 23.32           O  
ATOM   4303  CB  PRO N1212      39.030  15.068  85.882  1.00 21.73           C  
ATOM   4304  CG  PRO N1212      38.830  13.615  85.660  1.00 18.66           C  
ATOM   4305  CD  PRO N1212      38.167  13.072  86.909  1.00 19.48           C  
ATOM   4306  N   GLY N1213      36.540  17.197  85.570  1.00 21.14           N  
ATOM   4307  CA  GLY N1213      35.447  17.698  84.748  1.00 22.98           C  
ATOM   4308  C   GLY N1213      35.436  17.082  83.361  1.00 28.40           C  
ATOM   4309  O   GLY N1213      34.380  16.707  82.841  1.00 29.43           O  
ATOM   4310  N   LEU N1214      36.618  17.006  82.750  1.00 23.70           N  
ATOM   4311  CA  LEU N1214      36.813  16.264  81.506  1.00 25.06           C  
ATOM   4312  C   LEU N1214      37.650  15.019  81.795  1.00 25.98           C  
ATOM   4313  O   LEU N1214      38.495  15.033  82.693  1.00 23.08           O  
ATOM   4314  CB  LEU N1214      37.509  17.137  80.458  1.00 25.62           C  
ATOM   4315  CG  LEU N1214      36.695  18.347  79.995  1.00 26.90           C  
ATOM   4316  CD1 LEU N1214      37.523  19.255  79.091  1.00 26.22           C  
ATOM   4317  CD2 LEU N1214      35.427  17.890  79.286  1.00 30.69           C  
ATOM   4318  N   PRO N1215      37.411  13.932  81.045  1.00 23.85           N  
ATOM   4319  CA  PRO N1215      38.047  12.641  81.335  1.00 26.48           C  
ATOM   4320  C   PRO N1215      39.519  12.553  80.940  1.00 28.96           C  
ATOM   4321  O   PRO N1215      39.882  11.688  80.143  1.00 30.10           O  
ATOM   4322  CB  PRO N1215      37.220  11.655  80.504  1.00 32.37           C  
ATOM   4323  CG  PRO N1215      36.694  12.470  79.375  1.00 28.12           C  
ATOM   4324  CD  PRO N1215      36.436  13.835  79.943  1.00 27.35           C  
ATOM   4325  N   ARG N1216      40.355  13.421  81.505  1.00 23.40           N  
ATOM   4326  CA  ARG N1216      41.796  13.343  81.273  1.00 22.94           C  
ATOM   4327  C   ARG N1216      42.391  12.119  81.967  1.00 25.09           C  
ATOM   4328  O   ARG N1216      43.461  11.631  81.588  1.00 25.10           O  
ATOM   4329  CB  ARG N1216      42.498  14.615  81.759  1.00 22.22           C  
ATOM   4330  CG  ARG N1216      42.442  15.790  80.782  1.00 21.58           C  
ATOM   4331  CD  ARG N1216      41.033  16.365  80.662  1.00 20.39           C  
ATOM   4332  NE  ARG N1216      41.031  17.612  79.898  1.00 19.25           N  
ATOM   4333  CZ  ARG N1216      41.314  18.799  80.425  1.00 22.38           C  
ATOM   4334  NH1 ARG N1216      41.613  18.895  81.713  1.00 23.52           N  
ATOM   4335  NH2 ARG N1216      41.309  19.891  79.670  1.00 21.44           N  
ATOM   4336  N   HIS N1217      41.690  11.635  82.988  1.00 20.80           N  
ATOM   4337  CA  HIS N1217      42.081  10.435  83.721  1.00 24.20           C  
ATOM   4338  C   HIS N1217      40.842   9.818  84.347  1.00 23.32           C  
ATOM   4339  O   HIS N1217      39.780  10.437  84.362  1.00 23.06           O  
ATOM   4340  CB  HIS N1217      43.135  10.757  84.792  1.00 23.69           C  
ATOM   4341  CG  HIS N1217      42.693  11.777  85.795  1.00 25.19           C  
ATOM   4342  ND1 HIS N1217      42.000  11.441  86.940  1.00 21.88           N  
ATOM   4343  CD2 HIS N1217      42.854  13.120  85.836  1.00 20.17           C  
ATOM   4344  CE1 HIS N1217      41.749  12.533  87.638  1.00 23.42           C  
ATOM   4345  NE2 HIS N1217      42.257  13.568  86.990  1.00 21.67           N  
ATOM   4346  N   ARG N1218      40.973   8.602  84.866  1.00 24.26           N  
ATOM   4347  CA  ARG N1218      39.834   7.916  85.472  1.00 23.32           C  
ATOM   4348  C   ARG N1218      39.518   8.484  86.860  1.00 26.27           C  
ATOM   4349  O   ARG N1218      40.352   9.146  87.477  1.00 25.16           O  
ATOM   4350  CB  ARG N1218      40.100   6.411  85.557  1.00 31.23           C  
ATOM   4351  CG  ARG N1218      38.954   5.606  86.158  1.00 47.45           C  
ATOM   4352  CD  ARG N1218      37.619   5.965  85.509  1.00 57.86           C  
ATOM   4353  NE  ARG N1218      36.481   5.452  86.270  1.00 67.01           N  
ATOM   4354  CZ  ARG N1218      35.220   5.822  86.068  1.00 74.21           C  
ATOM   4355  NH1 ARG N1218      34.930   6.712  85.130  1.00 77.97           N  
ATOM   4356  NH2 ARG N1218      34.247   5.305  86.808  1.00 75.40           N  
ATOM   4357  N   ALA N1219      38.302   8.234  87.338  1.00 23.68           N  
ATOM   4358  CA  ALA N1219      37.935   8.607  88.703  1.00 23.13           C  
ATOM   4359  C   ALA N1219      38.823   7.904  89.723  1.00 27.17           C  
ATOM   4360  O   ALA N1219      39.333   6.810  89.476  1.00 25.42           O  
ATOM   4361  CB  ALA N1219      36.466   8.296  88.977  1.00 23.89           C  
ATOM   4362  N   LEU N1220      39.022   8.550  90.866  1.00 20.00           N  
ATOM   4363  CA  LEU N1220      39.738   7.930  91.973  1.00 17.68           C  
ATOM   4364  C   LEU N1220      38.741   7.700  93.107  1.00 18.06           C  
ATOM   4365  O   LEU N1220      37.884   8.540  93.352  1.00 21.36           O  
ATOM   4366  CB  LEU N1220      40.892   8.817  92.451  1.00 17.91           C  
ATOM   4367  CG  LEU N1220      42.011   9.150  91.461  1.00 20.51           C  
ATOM   4368  CD1 LEU N1220      41.598  10.319  90.581  1.00 28.68           C  
ATOM   4369  CD2 LEU N1220      43.292   9.489  92.198  1.00 26.85           C  
ATOM   4370  N   ARG N1221      38.844   6.565  93.788  1.00 19.15           N  
ATOM   4371  CA  ARG N1221      37.854   6.201  94.805  1.00 17.85           C  
ATOM   4372  C   ARG N1221      38.511   5.907  96.149  1.00 21.37           C  
ATOM   4373  O   ARG N1221      39.646   5.446  96.209  1.00 21.72           O  
ATOM   4374  CB  ARG N1221      37.066   4.971  94.351  1.00 23.44           C  
ATOM   4375  CG  ARG N1221      36.404   5.144  93.001  1.00 38.64           C  
ATOM   4376  CD  ARG N1221      35.821   3.834  92.496  1.00 49.61           C  
ATOM   4377  NE  ARG N1221      35.437   3.934  91.092  1.00 57.27           N  
ATOM   4378  CZ  ARG N1221      36.277   3.762  90.077  1.00 61.71           C  
ATOM   4379  NH1 ARG N1221      37.553   3.481  90.312  1.00 63.63           N  
ATOM   4380  NH2 ARG N1221      35.845   3.872  88.829  1.00 63.03           N  
ATOM   4381  N   THR N1222      37.787   6.163  97.235  1.00 18.30           N  
ATOM   4382  CA  THR N1222      38.278   5.802  98.556  1.00 18.27           C  
ATOM   4383  C   THR N1222      37.997   4.330  98.804  1.00 17.80           C  
ATOM   4384  O   THR N1222      37.193   3.722  98.100  1.00 19.93           O  
ATOM   4385  CB  THR N1222      37.549   6.583  99.659  1.00 20.49           C  
ATOM   4386  OG1 THR N1222      36.166   6.203  99.673  1.00 18.47           O  
ATOM   4387  CG2 THR N1222      37.652   8.078  99.426  1.00 20.26           C  
ATOM   4388  N   ALA N1223      38.649   3.754  99.808  1.00 20.28           N  
ATOM   4389  CA  ALA N1223      38.199   2.472 100.317  1.00 22.66           C  
ATOM   4390  C   ALA N1223      36.796   2.707 100.869  1.00 21.75           C  
ATOM   4391  O   ALA N1223      36.476   3.815 101.300  1.00 20.89           O  
ATOM   4392  CB  ALA N1223      39.126   1.969 101.413  1.00 27.66           C  
ATOM   4393  N   PRO N1224      35.947   1.677 100.836  1.00 21.50           N  
ATOM   4394  CA  PRO N1224      34.605   1.851 101.397  1.00 19.17           C  
ATOM   4395  C   PRO N1224      34.660   1.910 102.921  1.00 24.24           C  
ATOM   4396  O   PRO N1224      35.587   1.378 103.536  1.00 22.49           O  
ATOM   4397  CB  PRO N1224      33.877   0.583 100.950  1.00 25.14           C  
ATOM   4398  CG  PRO N1224      34.965  -0.433 100.786  1.00 30.99           C  
ATOM   4399  CD  PRO N1224      36.162   0.320 100.300  1.00 22.21           C  
ATOM   4400  N   ILE N1225      33.686   2.577 103.528  1.00 16.79           N  
ATOM   4401  CA  ILE N1225      33.516   2.495 104.975  1.00 16.44           C  
ATOM   4402  C   ILE N1225      32.148   1.921 105.297  1.00 17.09           C  
ATOM   4403  O   ILE N1225      31.191   2.107 104.542  1.00 17.83           O  
ATOM   4404  CB  ILE N1225      33.703   3.849 105.682  1.00 19.77           C  
ATOM   4405  CG1 ILE N1225      32.758   4.900 105.098  1.00 19.64           C  
ATOM   4406  CG2 ILE N1225      35.151   4.313 105.571  1.00 27.54           C  
ATOM   4407  CD1 ILE N1225      32.734   6.170 105.901  1.00 22.75           C  
ATOM   4408  N   GLN N1226      32.068   1.215 106.417  1.00 15.02           N  
ATOM   4409  CA  GLN N1226      30.850   0.505 106.782  1.00 15.59           C  
ATOM   4410  C   GLN N1226      30.439   0.789 108.221  1.00 16.23           C  
ATOM   4411  O   GLN N1226      30.499  -0.089 109.085  1.00 18.16           O  
ATOM   4412  CB  GLN N1226      31.018  -1.004 106.556  1.00 20.18           C  
ATOM   4413  CG  GLN N1226      31.231  -1.367 105.087  1.00 22.18           C  
ATOM   4414  CD  GLN N1226      31.359  -2.858 104.863  1.00 36.11           C  
ATOM   4415  OE1 GLN N1226      32.273  -3.498 105.383  1.00 42.83           O  
ATOM   4416  NE2 GLN N1226      30.446  -3.419 104.077  1.00 44.13           N  
ATOM   4417  N   PRO N1227      30.016   2.029 108.489  1.00 13.92           N  
ATOM   4418  CA  PRO N1227      29.488   2.346 109.818  1.00 12.83           C  
ATOM   4419  C   PRO N1227      28.191   1.575 110.036  1.00 15.07           C  
ATOM   4420  O   PRO N1227      27.546   1.138 109.068  1.00 17.37           O  
ATOM   4421  CB  PRO N1227      29.193   3.841 109.729  1.00 16.45           C  
ATOM   4422  CG  PRO N1227      28.902   4.071 108.277  1.00 16.86           C  
ATOM   4423  CD  PRO N1227      29.812   3.125 107.524  1.00 14.73           C  
ATOM   4424  N   ARG N1228      27.805   1.413 111.293  1.00 14.62           N  
ATOM   4425  CA  ARG N1228      26.620   0.644 111.624  1.00 13.59           C  
ATOM   4426  C   ARG N1228      25.603   1.466 112.392  1.00 14.68           C  
ATOM   4427  O   ARG N1228      25.954   2.250 113.264  1.00 13.82           O  
ATOM   4428  CB  ARG N1228      27.004  -0.597 112.420  1.00 18.15           C  
ATOM   4429  CG  ARG N1228      27.692  -1.639 111.560  1.00 23.37           C  
ATOM   4430  CD  ARG N1228      27.809  -2.927 112.322  1.00 29.07           C  
ATOM   4431  NE  ARG N1228      26.503  -3.376 112.794  1.00 31.83           N  
ATOM   4432  CZ  ARG N1228      26.331  -4.329 113.703  1.00 27.20           C  
ATOM   4433  NH1 ARG N1228      27.382  -4.931 114.237  1.00 30.25           N  
ATOM   4434  NH2 ARG N1228      25.109  -4.686 114.069  1.00 25.87           N  
ATOM   4435  N   VAL N1229      24.330   1.269 112.064  1.00 16.10           N  
ATOM   4436  CA  VAL N1229      23.253   1.895 112.810  1.00 16.67           C  
ATOM   4437  C   VAL N1229      22.949   1.056 114.046  1.00 14.83           C  
ATOM   4438  O   VAL N1229      22.608  -0.124 113.941  1.00 18.58           O  
ATOM   4439  CB  VAL N1229      21.993   2.045 111.947  1.00 16.67           C  
ATOM   4440  CG1 VAL N1229      20.901   2.770 112.726  1.00 18.34           C  
ATOM   4441  CG2 VAL N1229      22.323   2.808 110.680  1.00 18.14           C  
ATOM   4442  N   TRP N1230      23.124   1.650 115.219  1.00 13.14           N  
ATOM   4443  CA  TRP N1230      22.838   0.980 116.483  1.00 12.85           C  
ATOM   4444  C   TRP N1230      21.675   1.674 117.166  1.00 16.98           C  
ATOM   4445  O   TRP N1230      21.606   2.907 117.166  1.00 17.42           O  
ATOM   4446  CB  TRP N1230      24.062   1.037 117.415  1.00 14.20           C  
ATOM   4447  CG  TRP N1230      25.156   0.049 117.061  1.00 14.98           C  
ATOM   4448  CD1 TRP N1230      26.198   0.242 116.201  1.00 18.57           C  
ATOM   4449  CD2 TRP N1230      25.291  -1.288 117.562  1.00 15.01           C  
ATOM   4450  NE1 TRP N1230      26.976  -0.896 116.141  1.00 17.45           N  
ATOM   4451  CE2 TRP N1230      26.440  -1.845 116.971  1.00 17.25           C  
ATOM   4452  CE3 TRP N1230      24.556  -2.059 118.467  1.00 19.00           C  
ATOM   4453  CZ2 TRP N1230      26.861  -3.156 117.239  1.00 17.48           C  
ATOM   4454  CZ3 TRP N1230      24.980  -3.353 118.741  1.00 17.87           C  
ATOM   4455  CH2 TRP N1230      26.122  -3.883 118.131  1.00 20.82           C  
ATOM   4456  N   GLU N1231      20.761   0.901 117.748  1.00 17.40           N  
ATOM   4457  CA  GLU N1231      19.767   1.482 118.641  1.00 17.69           C  
ATOM   4458  C   GLU N1231      20.451   1.990 119.905  1.00 21.95           C  
ATOM   4459  O   GLU N1231      19.974   2.928 120.544  1.00 28.63           O  
ATOM   4460  CB  GLU N1231      18.699   0.451 119.013  1.00 20.91           C  
ATOM   4461  CG  GLU N1231      17.634   0.245 117.948  1.00 25.78           C  
ATOM   4462  CD  GLU N1231      16.587   1.346 117.946  1.00 34.68           C  
ATOM   4463  OE1 GLU N1231      16.060   1.672 119.034  1.00 30.15           O  
ATOM   4464  OE2 GLU N1231      16.284   1.877 116.854  1.00 28.57           O  
TER    4465      GLU N1231 
HETATM 4466  C1A MLR N2001      15.761  17.073  68.865  1.00 14.72           C  
HETATM 4467  C2A MLR N2001      16.243  16.970  67.432  1.00 14.68           C  
HETATM 4468  C3A MLR N2001      17.707  17.358  67.322  1.00 11.90           C  
HETATM 4469  C4A MLR N2001      17.938  18.740  67.913  1.00 10.20           C  
HETATM 4470  C5A MLR N2001      17.394  18.772  69.337  1.00 11.89           C  
HETATM 4471  C6A MLR N2001      17.524  20.179  69.906  1.00 12.94           C  
HETATM 4472  O1X MLR N2001      16.431  16.110  69.691  1.00 16.73           O  
HETATM 4473  O2A MLR N2001      16.086  15.601  67.040  1.00 16.71           O  
HETATM 4474  O3A MLR N2001      18.112  17.373  65.953  1.00 14.81           O  
HETATM 4475  O4A MLR N2001      19.344  19.013  67.971  1.00 10.88           O  
HETATM 4476  O5A MLR N2001      16.022  18.362  69.412  1.00 14.65           O  
HETATM 4477  O6A MLR N2001      17.357  20.144  71.336  1.00 14.91           O  
HETATM 4478  C1B MLR N2001      19.840  19.863  66.938  1.00 10.20           C  
HETATM 4479  C2B MLR N2001      21.162  19.345  66.395  1.00 10.53           C  
HETATM 4480  C3B MLR N2001      22.157  19.298  67.541  1.00 12.56           C  
HETATM 4481  C4B MLR N2001      22.352  20.697  68.111  1.00 10.49           C  
HETATM 4482  C5B MLR N2001      21.000  21.281  68.518  1.00 12.27           C  
HETATM 4483  C6B MLR N2001      21.125  22.761  68.889  1.00 11.28           C  
HETATM 4484  O2B MLR N2001      20.912  18.031  65.875  1.00 11.98           O  
HETATM 4485  O3B MLR N2001      23.419  18.748  67.117  1.00 13.88           O  
HETATM 4486  O4B MLR N2001      23.166  20.574  69.286  1.00 13.28           O  
HETATM 4487  O5B MLR N2001      20.036  21.183  67.460  1.00 10.42           O  
HETATM 4488  O6B MLR N2001      19.955  23.197  69.612  1.00 11.83           O  
HETATM 4489  C1C MLR N2001      24.446  21.181  69.216  1.00 21.07           C  
HETATM 4490  C2C MLR N2001      25.512  20.220  69.739  1.00 20.99           C  
HETATM 4491  C3C MLR N2001      25.268  19.926  71.222  1.00 22.35           C  
HETATM 4492  C4C MLR N2001      25.141  21.203  72.035  1.00 23.55           C  
HETATM 4493  C5C MLR N2001      24.100  22.118  71.413  1.00 20.78           C  
HETATM 4494  C6C MLR N2001      24.075  23.438  72.167  1.00 20.73           C  
HETATM 4495  O2C MLR N2001      25.457  19.004  68.974  1.00 27.75           O  
HETATM 4496  O3C MLR N2001      26.321  19.143  71.804  1.00 23.24           O  
HETATM 4497  O4C MLR N2001      24.701  20.875  73.358  1.00 27.80           O  
HETATM 4498  O5C MLR N2001      24.410  22.353  70.041  1.00 22.73           O  
HETATM 4499  O6C MLR N2001      22.898  24.152  71.777  1.00 22.10           O  
TER    4500      MLR N2001 
HETATM 4501  C   LIG d   1      22.205  19.953  76.081  0.00  0.00      3o3u C  
HETATM 4502  C   LIG d   1      22.674  20.233  77.399  0.00  0.00      3o3u C  
HETATM 4503  C   LIG d   1      23.927  20.857  77.596  0.00  0.00      3o3u C  
HETATM 4504  C   LIG d   1      24.719  21.239  76.490  0.00  0.00      3o3u C  
HETATM 4505  C   LIG d   1      24.246  20.995  75.181  0.00  0.00      3o3u C  
HETATM 4506  C   LIG d   1      22.994  20.355  74.965  0.00  0.00      3o3u C  
HETATM 4507  C   LIG d   1      25.051  21.407  74.004  0.00  0.00      3o3u C  
HETATM 4508  C   LIG d   1      24.567  21.169  72.771  0.00  0.00      3o3u C  
HETATM 4509  C   LIG d   1      23.257  20.498  72.603  0.00  0.00      3o3u C  
HETATM 4510  O   LIG d   1      22.563  20.135  73.701  0.00  0.00      3o3u O  
HETATM 4511  C   LIG d   1      20.891  19.265  75.903  0.00  0.00      3o3u C  
HETATM 4512  C   LIG d   1      20.458  18.502  77.190  0.00  0.00      3o3u C  
HETATM 4513  C   LIG d   1      20.594  19.469  78.397  0.00  0.00      3o3u C  
HETATM 4514  O   LIG d   1      21.953  19.914  78.494  0.00  0.00      3o3u O  
HETATM 4515  O   LIG d   1      19.120  18.003  77.025  0.00  0.00      3o3u O  
HETATM 4516  C   LIG d   1      20.230  18.904  79.771  0.00  0.00      3o3u C  
HETATM 4517  O   LIG d   1      22.849  20.296  71.486  0.00  0.00      3o3u O  
HETATM 4518  C   LIG d   1      18.663  17.043  77.855  0.00  0.00      3o3u C  
HETATM 4519  O   LIG d   1      19.226  16.667  78.858  0.00  0.00      3o3u O  
HETATM 4520  C   LIG d   1      17.396  16.376  77.519  0.00  0.00      3o3u C  
HETATM 4521  C   LIG d   1      17.290  15.725  76.344  0.00  0.00      3o3u C  
HETATM 4522  C   LIG d   1      18.232  16.100  75.230  0.00  0.00      3o3u C  
HETATM 4523  C   LIG d   1      16.235  14.662  76.205  0.00  0.00      3o3u C  
HETATM 4524  O   LIG d   1      20.941  18.364  74.780  0.00  0.00      3o3u O  
HETATM 4525  O   LIG d   1      20.069  17.670  72.861  0.00  0.00      3o3u O  
HETATM 4526  C   LIG d   1      19.984  18.396  73.823  0.00  0.00      3o3u C  
HETATM 4527  C   LIG d   1      18.788  19.322  73.908  0.00  0.00      3o3u C  
HETATM 4528  C   LIG d   1      16.201  16.393  78.469  0.00  0.00      3o3u C  
HETATM 4529  C   LIG d   1      15.120  18.217  74.702  0.00  0.00      3o3u C  
HETATM 4530  C   LIG d   1      16.122  20.186  75.719  0.00  0.00      3o3u C  
HETATM 4531  C   LIG d   1      15.323  17.676  78.453  0.00  0.00      3o3u C  
HETATM 4532  C   LIG d   1      15.836  19.420  74.573  0.00  0.00      3o3u C  
HETATM 4533  C   LIG d   1      14.863  17.689  75.977  0.00  0.00      3o3u C  
HETATM 4534  C   LIG d   1      15.343  18.358  77.121  0.00  0.00      3o3u C  
HETATM 4535  C   LIG d   1      15.884  19.651  76.993  0.00  0.00      3o3u C  
HETATM 4536  C   LIG d   1      17.655  19.109  72.870  0.00  0.00      3o3u C  
HETATM 4537  C   LIG d   1      16.340  19.854  73.235  0.00  0.00      3o3u C  
HETATM 4538  C   LIG d   1      18.123  19.516  71.469  0.00  0.00      3o3u C  
HETATM 4539  C   LIG d   1      16.965  19.884  70.544  0.00  0.00      3o3u C  
HETATM 4540  C   LIG d   1      17.049  19.160  69.247  0.00  0.00      3o3u C  
HETATM 4541  C   LIG d   1      18.124  19.402  68.373  0.00  0.00      3o3u C  
HETATM 4542  C   LIG d   1      18.201  18.717  67.146  0.00  0.00      3o3u C  
HETATM 4543  C   LIG d   1      17.204  17.791  66.793  0.00  0.00      3o3u C  
HETATM 4544  C   LIG d   1      16.130  17.548  67.668  0.00  0.00      3o3u C  
HETATM 4545  C   LIG d   1      16.052  18.235  68.892  0.00  0.00      3o3u C  
HETATM 4546  C   LIG d   1      19.338  18.974  66.222  0.00  0.00      3o3u C  
HETATM 4547  C   LIG d   1      20.422  19.677  66.955  0.00  0.00      3o3u C  
HETATM 4548  C   LIG d   1      20.273  21.030  67.304  0.00  0.00      3o3u C  
HETATM 4549  C   LIG d   1      21.301  21.695  67.997  0.00  0.00      3o3u C  
HETATM 4550  C   LIG d   1      22.476  21.006  68.343  0.00  0.00      3o3u C  
HETATM 4551  C   LIG d   1      22.626  19.652  67.995  0.00  0.00      3o3u C  
HETATM 4552  C   LIG d   1      21.600  18.988  67.300  0.00  0.00      3o3u C  
HETATM 4553  C   LIG d   1      19.671  20.676  78.229  0.00  0.00      3o3u C  
HETATM 4554  C   LIG d   1      20.353  21.975  78.649  0.00  0.00      3o3u C  
HETATM 4555  C   LIG d   1      19.153  22.892  78.845  0.00  0.00      3o3u C  
HETATM 4556  C   LIG d   1      18.219  22.014  79.667  0.00  0.00      3o3u C  
HETATM 4557  C   LIG d   1      18.430  20.601  79.122  0.00  0.00      3o3u C  
TER    4558      LIG d   1 
CONECT 2975 3445
CONECT 3445 2975
CONECT 3787 4275
CONECT 4275 3787
CONECT 4466 4467 4472 4476
CONECT 4467 4466 4468 4473
CONECT 4468 4467 4469 4474
CONECT 4469 4468 4470 4475
CONECT 4470 4469 4471 4476
CONECT 4471 4470 4477
CONECT 4472 4466
CONECT 4473 4467
CONECT 4474 4468
CONECT 4475 4469 4478
CONECT 4476 4466 4470
CONECT 4477 4471
CONECT 4478 4475 4479 4487
CONECT 4479 4478 4480 4484
CONECT 4480 4479 4481 4485
CONECT 4481 4480 4482 4486
CONECT 4482 4481 4483 4487
CONECT 4483 4482 4488
CONECT 4484 4479
CONECT 4485 4480
CONECT 4486 4481 4489
CONECT 4487 4478 4482
CONECT 4488 4483
CONECT 4489 4486 4490 4498
CONECT 4490 4489 4491 4495
CONECT 4491 4490 4492 4496
CONECT 4492 4491 4493 4497
CONECT 4493 4492 4494 4498
CONECT 4494 4493 4499
CONECT 4495 4490
CONECT 4496 4491
CONECT 4497 4492
CONECT 4498 4489 4493
CONECT 4499 4494
CONECT 4501 4506 4511 4502
CONECT 4502 4501 4503 4514
CONECT 4503 4502 4504
CONECT 4504 4503 4505
CONECT 4505 4504 4506 4507
CONECT 4506 4501 4505 4510
CONECT 4507 4505 4508
CONECT 4508 4507 4509
CONECT 4509 4508 4517 4510
CONECT 4510 4506 4509
CONECT 4511 4501 4524 4512
CONECT 4512 4511 4515 4513
CONECT 4513 4512 4553 4514 4516
CONECT 4514 4502 4513
CONECT 4515 4512 4518
CONECT 4516 4513
CONECT 4517 4509
CONECT 4518 4515 4520 4519
CONECT 4519 4518
CONECT 4520 4518 4521 4528
CONECT 4521 4520 4523 4522
CONECT 4522 4521
CONECT 4523 4521
CONECT 4524 4511 4526
CONECT 4525 4526
CONECT 4526 4524 4525 4527
CONECT 4527 4526 4536
CONECT 4528 4520 4531
CONECT 4529 4532 4533
CONECT 4530 4532 4535
CONECT 4531 4528 4534
CONECT 4532 4529 4530 4537
CONECT 4533 4529 4534
CONECT 4534 4531 4533 4535
CONECT 4535 4530 4534
CONECT 4536 4527 4537 4538
CONECT 4537 4532 4536
CONECT 4538 4536 4539
CONECT 4539 4538 4540
CONECT 4540 4539 4545 4541
CONECT 4541 4540 4542
CONECT 4542 4541 4546 4543
CONECT 4543 4542 4544
CONECT 4544 4543 4545
CONECT 4545 4540 4544
CONECT 4546 4542 4547
CONECT 4547 4546 4548 4552
CONECT 4548 4547 4549
CONECT 4549 4548 4550
CONECT 4550 4549 4551
CONECT 4551 4550 4552
CONECT 4552 4547 4551
CONECT 4553 4513 4557 4554
CONECT 4554 4553 4555
CONECT 4555 4554 4556
CONECT 4556 4555 4557
CONECT 4557 4553 4556
END
