# Supplementary material for: A strategy to find novel candidate anti-Alzheimer’s disease drugs by constructing interaction networks between drug targets and natural compounds in medical plants
Source: PeerJ. 2018 May 11;6:e4756. doi: 10.7717/peerj.4756 (PMC5951129; doi:10.7717/peerj.4756)
Supplement: Data S1 — (A) Docking results of 30 proteins with TCM compounds (B) PDB coordinates (C) TCM_compounds_2D_structures (D) Top0.5%_TCM_compounds_3D_structures [file peerj-06-4756-s036.zip › Raw_Data/PDB coordinates/4dju.pdb]

REMARK   Accelrys Discovery Studio PDB file
REMARK   Created:  Wed Mar 07 16:27:59 �й���׼ʱ�� 2018
SSBOND   1 CYS A  216    CYS A  420                                     
SSBOND   2 CYS A  278    CYS A  443                                     
SSBOND   3 CYS A  330    CYS A  380                                     
CRYST1   86.291   89.139  131.213  90.00  90.00  90.00 P212121    
ATOM      1  N   GLY A  58      37.465 -16.066  30.612  1.00 25.59           N1+
ATOM      2  CA  GLY A  58      36.681 -15.361  29.592  1.00 24.68           C  
ATOM      3  C   GLY A  58      35.905 -16.318  28.694  1.00 28.10           C  
ATOM      4  O   GLY A  58      36.479 -16.930  27.797  1.00 25.29           O  
ATOM      5  N   SER A  59      34.591 -16.430  28.917  1.00 26.58           N  
ATOM      6  CA  SER A  59      33.771 -17.366  28.174  1.00 26.97           C  
ATOM      7  C   SER A  59      33.032 -16.803  26.967  1.00 27.57           C  
ATOM      8  O   SER A  59      32.271 -17.541  26.358  1.00 27.93           O  
ATOM      9  CB  SER A  59      32.826 -18.120  29.115  1.00 32.79           C  
ATOM     10  OG  SER A  59      33.537 -18.665  30.222  1.00 39.81           O  
ATOM     11  N   PHE A  60      33.258 -15.526  26.591  1.00 20.12           N  
ATOM     12  CA  PHE A  60      32.557 -14.977  25.416  1.00 19.17           C  
ATOM     13  C   PHE A  60      33.557 -14.421  24.405  1.00 22.76           C  
ATOM     14  O   PHE A  60      33.462 -13.268  23.976  1.00 19.45           O  
ATOM     15  CB  PHE A  60      31.533 -13.905  25.839  1.00 20.45           C  
ATOM     16  CG  PHE A  60      30.395 -14.465  26.673  1.00 21.34           C  
ATOM     17  CD1 PHE A  60      30.491 -14.522  28.059  1.00 23.33           C  
ATOM     18  CD2 PHE A  60      29.245 -14.962  26.064  1.00 22.88           C  
ATOM     19  CE1 PHE A  60      29.450 -15.056  28.824  1.00 24.20           C  
ATOM     20  CE2 PHE A  60      28.204 -15.499  26.831  1.00 24.58           C  
ATOM     21  CZ  PHE A  60      28.314 -15.533  28.204  1.00 22.05           C  
ATOM     22  N   VAL A  61      34.518 -15.260  24.017  1.00 21.39           N  
ATOM     23  CA  VAL A  61      35.587 -14.874  23.090  1.00 20.87           C  
ATOM     24  C   VAL A  61      35.091 -14.243  21.784  1.00 22.91           C  
ATOM     25  O   VAL A  61      35.672 -13.249  21.330  1.00 23.09           O  
ATOM     26  CB  VAL A  61      36.573 -16.055  22.848  1.00 24.17           C  
ATOM     27  CG1 VAL A  61      37.656 -15.686  21.847  1.00 24.37           C  
ATOM     28  CG2 VAL A  61      37.196 -16.516  24.168  1.00 23.64           C  
ATOM     29  N   GLU A  62      34.009 -14.785  21.200  1.00 20.49           N  
ATOM     30  CA  GLU A  62      33.461 -14.279  19.933  1.00 20.47           C  
ATOM     31  C   GLU A  62      33.067 -12.789  20.015  1.00 20.13           C  
ATOM     32  O   GLU A  62      33.057 -12.088  18.998  1.00 20.31           O  
ATOM     33  CB  GLU A  62      32.229 -15.112  19.539  1.00 22.81           C  
ATOM     34  CG  GLU A  62      31.815 -14.949  18.093  1.00 41.65           C  
ATOM     35  CD  GLU A  62      31.046 -16.139  17.565  1.00 67.12           C  
ATOM     36  OE1 GLU A  62      29.982 -16.466  18.132  1.00 68.91           O  
ATOM     37  OE2 GLU A  62      31.518 -16.756  16.585  1.00 59.67           O  
ATOM     38  N   MET A  63      32.721 -12.325  21.223  1.00 13.28           N  
ATOM     39  CA  MET A  63      32.290 -10.945  21.423  1.00 11.72           C  
ATOM     40  C   MET A  63      33.329 -10.015  22.029  1.00 16.23           C  
ATOM     41  O   MET A  63      33.185  -8.785  21.970  1.00 16.46           O  
ATOM     42  CB  MET A  63      30.968 -10.910  22.214  1.00 13.09           C  
ATOM     43  CG  MET A  63      29.830 -11.510  21.424  1.00 15.84           C  
ATOM     44  SD  MET A  63      28.260 -11.531  22.294  1.00 18.64           S  
ATOM     45  CE  MET A  63      28.292 -13.132  23.025  1.00 17.88           C  
ATOM     46  N   VAL A  64      34.381 -10.573  22.609  1.00 13.51           N  
ATOM     47  CA  VAL A  64      35.425  -9.729  23.193  1.00 13.64           C  
ATOM     48  C   VAL A  64      36.113  -8.910  22.078  1.00 16.36           C  
ATOM     49  O   VAL A  64      36.336  -9.436  20.986  1.00 15.30           O  
ATOM     50  CB  VAL A  64      36.448 -10.595  23.997  1.00 18.04           C  
ATOM     51  CG1 VAL A  64      37.716  -9.800  24.320  1.00 17.97           C  
ATOM     52  CG2 VAL A  64      35.806 -11.112  25.283  1.00 17.47           C  
ATOM     53  N   ASP A  65      36.386  -7.616  22.344  1.00 14.98           N  
ATOM     54  CA  ASP A  65      37.071  -6.720  21.410  1.00 14.65           C  
ATOM     55  C   ASP A  65      36.241  -6.414  20.142  1.00 16.36           C  
ATOM     56  O   ASP A  65      36.800  -6.155  19.061  1.00 16.54           O  
ATOM     57  CB  ASP A  65      38.483  -7.265  21.068  1.00 16.69           C  
ATOM     58  CG  ASP A  65      39.440  -7.371  22.267  1.00 23.19           C  
ATOM     59  OD1 ASP A  65      40.507  -7.952  22.112  1.00 25.67           O  
ATOM     60  OD2 ASP A  65      39.076  -6.908  23.374  1.00 23.70           O  
ATOM     61  N   ASN A  66      34.914  -6.434  20.268  1.00 12.57           N  
ATOM     62  CA  ASN A  66      34.046  -6.164  19.104  1.00 12.61           C  
ATOM     63  C   ASN A  66      33.682  -4.675  18.954  1.00 15.46           C  
ATOM     64  O   ASN A  66      32.916  -4.353  18.062  1.00 14.11           O  
ATOM     65  CB  ASN A  66      32.765  -7.029  19.137  1.00 12.95           C  
ATOM     66  CG  ASN A  66      31.870  -6.787  20.338  1.00 18.92           C  
ATOM     67  OD1 ASN A  66      32.195  -6.006  21.246  1.00 14.08           O  
ATOM     68  ND2 ASN A  66      30.719  -7.469  20.383  1.00 13.14           N  
ATOM     69  N   LEU A  67      34.173  -3.792  19.852  1.00 11.91           N  
ATOM     70  CA  LEU A  67      33.877  -2.349  19.773  1.00 11.23           C  
ATOM     71  C   LEU A  67      35.056  -1.556  19.236  1.00 15.05           C  
ATOM     72  O   LEU A  67      36.206  -1.957  19.418  1.00 16.13           O  
ATOM     73  CB  LEU A  67      33.488  -1.746  21.141  1.00 10.49           C  
ATOM     74  CG  LEU A  67      32.260  -2.352  21.876  1.00 13.82           C  
ATOM     75  CD1 LEU A  67      31.965  -1.576  23.166  1.00 14.17           C  
ATOM     76  CD2 LEU A  67      31.016  -2.371  20.991  1.00 15.75           C  
ATOM     77  N   ARG A  68      34.775  -0.392  18.632  1.00 11.30           N  
ATOM     78  CA  ARG A  68      35.827   0.557  18.226  1.00 11.74           C  
ATOM     79  C   ARG A  68      35.265   1.950  18.552  1.00 14.89           C  
ATOM     80  O   ARG A  68      34.060   2.086  18.808  1.00 14.04           O  
ATOM     81  CB  ARG A  68      36.138   0.432  16.710  1.00 13.14           C  
ATOM     82  CG  ARG A  68      36.953  -0.815  16.323  1.00 18.34           C  
ATOM     83  CD  ARG A  68      37.468  -0.711  14.876  1.00 22.61           C  
ATOM     84  NE  ARG A  68      36.367  -0.986  13.957  1.00 23.32           N  
ATOM     85  CZ  ARG A  68      36.339  -0.683  12.661  1.00 36.42           C  
ATOM     86  NH1 ARG A  68      37.379  -0.091  12.084  1.00 24.35           N  
ATOM     87  NH2 ARG A  68      35.267  -0.964  11.935  1.00 20.70           N  
ATOM     88  N   GLY A  69      36.131   2.949  18.562  1.00 12.54           N  
ATOM     89  CA  GLY A  69      35.709   4.321  18.804  1.00 13.06           C  
ATOM     90  C   GLY A  69      36.393   4.915  20.013  1.00 17.37           C  
ATOM     91  O   GLY A  69      37.441   4.422  20.470  1.00 16.10           O  
ATOM     92  N   LYS A  70      35.822   6.012  20.519  1.00 14.67           N  
ATOM     93  CA  LYS A  70      36.395   6.709  21.675  1.00 14.79           C  
ATOM     94  C   LYS A  70      35.327   7.563  22.346  1.00 17.08           C  
ATOM     95  O   LYS A  70      34.253   7.746  21.772  1.00 15.51           O  
ATOM     96  CB  LYS A  70      37.614   7.550  21.240  1.00 16.10           C  
ATOM     97  CG  LYS A  70      37.304   8.560  20.154  1.00 19.15           C  
ATOM     98  CD  LYS A  70      38.620   9.058  19.563  1.00 22.69           C  
ATOM     99  CE  LYS A  70      38.449  10.033  18.445  1.00 36.16           C  
ATOM    100  NZ  LYS A  70      39.767  10.595  18.034  1.00 38.46           N1+
ATOM    101  N   SER A  71      35.603   8.073  23.552  1.00 13.75           N  
ATOM    102  CA  SER A  71      34.580   8.800  24.316  1.00 13.55           C  
ATOM    103  C   SER A  71      33.926   9.981  23.614  1.00 16.83           C  
ATOM    104  O   SER A  71      32.710  10.128  23.718  1.00 16.24           O  
ATOM    105  CB  SER A  71      35.101   9.237  25.682  1.00 14.66           C  
ATOM    106  OG  SER A  71      36.246  10.065  25.527  1.00 13.92           O  
ATOM    107  N   GLY A  72      34.734  10.800  22.930  1.00 14.92           N  
ATOM    108  CA  GLY A  72      34.238  12.007  22.270  1.00 14.76           C  
ATOM    109  C   GLY A  72      33.298  11.760  21.103  1.00 19.51           C  
ATOM    110  O   GLY A  72      32.371  12.546  20.896  1.00 20.25           O  
ATOM    111  N   GLN A  73      33.549  10.687  20.319  1.00 14.68           N  
ATOM    112  CA  GLN A  73      32.781  10.368  19.097  1.00 15.38           C  
ATOM    113  C   GLN A  73      31.873   9.151  19.218  1.00 18.12           C  
ATOM    114  O   GLN A  73      31.060   8.897  18.327  1.00 17.37           O  
ATOM    115  CB  GLN A  73      33.719  10.192  17.894  1.00 16.92           C  
ATOM    116  CG  GLN A  73      34.513  11.466  17.568  1.00 31.39           C  
ATOM    117  CD  GLN A  73      35.198  11.396  16.229  1.00 44.83           C  
ATOM    118  OE1 GLN A  73      35.855  10.407  15.876  1.00 38.08           O  
ATOM    119  NE2 GLN A  73      35.070  12.461  15.462  1.00 40.91           N  
ATOM    120  N   GLY A  74      31.993   8.441  20.332  1.00 14.77           N  
ATOM    121  CA  GLY A  74      31.177   7.268  20.604  1.00 14.14           C  
ATOM    122  C   GLY A  74      31.854   5.952  20.278  1.00 15.41           C  
ATOM    123  O   GLY A  74      32.771   5.889  19.449  1.00 15.02           O  
ATOM    124  N   TYR A  75      31.364   4.885  20.929  1.00 13.07           N  
ATOM    125  CA  TYR A  75      31.839   3.504  20.722  1.00 11.75           C  
ATOM    126  C   TYR A  75      30.810   2.768  19.878  1.00 13.90           C  
ATOM    127  O   TYR A  75      29.606   2.875  20.153  1.00 14.34           O  
ATOM    128  CB  TYR A  75      32.010   2.818  22.082  1.00 11.66           C  
ATOM    129  CG  TYR A  75      33.260   3.292  22.798  1.00 13.48           C  
ATOM    130  CD1 TYR A  75      33.221   4.384  23.658  1.00 14.39           C  
ATOM    131  CD2 TYR A  75      34.492   2.696  22.549  1.00 14.85           C  
ATOM    132  CE1 TYR A  75      34.373   4.844  24.291  1.00 13.11           C  
ATOM    133  CE2 TYR A  75      35.658   3.159  23.157  1.00 15.58           C  
ATOM    134  CZ  TYR A  75      35.589   4.213  24.051  1.00 18.94           C  
ATOM    135  OH  TYR A  75      36.737   4.620  24.705  1.00 17.46           O  
ATOM    136  N   TYR A  76      31.272   2.027  18.861  1.00 10.14           N  
ATOM    137  CA  TYR A  76      30.347   1.353  17.952  1.00 11.22           C  
ATOM    138  C   TYR A  76      30.657  -0.134  17.731  1.00 13.70           C  
ATOM    139  O   TYR A  76      31.803  -0.583  17.906  1.00 13.07           O  
ATOM    140  CB  TYR A  76      30.258   2.112  16.608  1.00 12.05           C  
ATOM    141  CG  TYR A  76      31.595   2.181  15.885  1.00 12.77           C  
ATOM    142  CD1 TYR A  76      31.972   1.190  14.979  1.00 14.23           C  
ATOM    143  CD2 TYR A  76      32.465   3.254  16.081  1.00 14.22           C  
ATOM    144  CE1 TYR A  76      33.179   1.255  14.299  1.00 17.49           C  
ATOM    145  CE2 TYR A  76      33.715   3.292  15.451  1.00 15.27           C  
ATOM    146  CZ  TYR A  76      34.054   2.299  14.546  1.00 21.24           C  
ATOM    147  OH  TYR A  76      35.256   2.335  13.884  1.00 20.29           O  
ATOM    148  N   VAL A  77      29.631  -0.876  17.325  1.00 11.90           N  
ATOM    149  CA  VAL A  77      29.684  -2.317  17.042  1.00 12.15           C  
ATOM    150  C   VAL A  77      29.208  -2.545  15.591  1.00 15.79           C  
ATOM    151  O   VAL A  77      28.358  -1.801  15.078  1.00 13.99           O  
ATOM    152  CB  VAL A  77      28.823  -3.114  18.077  1.00 15.34           C  
ATOM    153  CG1 VAL A  77      27.314  -2.815  17.922  1.00 14.42           C  
ATOM    154  CG2 VAL A  77      29.100  -4.623  18.003  1.00 15.40           C  
ATOM    155  N   GLU A  78      29.781  -3.547  14.921  1.00 13.52           N  
ATOM    156  CA  GLU A  78      29.344  -3.822  13.555  1.00 12.81           C  
ATOM    157  C   GLU A  78      28.045  -4.595  13.616  1.00 15.42           C  
ATOM    158  O   GLU A  78      27.891  -5.499  14.445  1.00 15.53           O  
ATOM    159  CB  GLU A  78      30.421  -4.619  12.801  1.00 14.04           C  
ATOM    160  CG  GLU A  78      30.022  -4.968  11.371  1.00 19.20           C  
ATOM    161  CD  GLU A  78      31.110  -5.716  10.632  1.00 28.35           C  
ATOM    162  OE1 GLU A  78      32.076  -5.071  10.168  1.00 23.32           O  
ATOM    163  OE2 GLU A  78      30.990  -6.950  10.509  1.00 24.43           O  
ATOM    164  N   MET A  79      27.098  -4.237  12.739  1.00 12.82           N  
ATOM    165  CA  MET A  79      25.826  -4.947  12.629  1.00 12.37           C  
ATOM    166  C   MET A  79      25.504  -5.138  11.148  1.00 15.79           C  
ATOM    167  O   MET A  79      26.131  -4.515  10.292  1.00 14.77           O  
ATOM    168  CB  MET A  79      24.682  -4.172  13.300  1.00 13.32           C  
ATOM    169  CG  MET A  79      24.926  -3.870  14.798  1.00 15.11           C  
ATOM    170  SD  MET A  79      23.549  -3.084  15.622  1.00 16.45           S  
ATOM    171  CE  MET A  79      22.357  -4.474  15.721  1.00 15.55           C  
ATOM    172  N   THR A  80      24.556  -6.039  10.849  1.00 13.33           N  
ATOM    173  CA  THR A  80      24.092  -6.164   9.474  1.00 13.83           C  
ATOM    174  C   THR A  80      22.591  -5.990   9.479  1.00 18.16           C  
ATOM    175  O   THR A  80      21.915  -6.375  10.432  1.00 18.94           O  
ATOM    176  CB  THR A  80      24.493  -7.473   8.790  1.00 20.04           C  
ATOM    177  OG1 THR A  80      23.744  -8.541   9.351  1.00 20.22           O  
ATOM    178  CG2 THR A  80      26.013  -7.712   8.788  1.00 17.77           C  
ATOM    179  N   VAL A  81      22.073  -5.396   8.413  1.00 14.50           N  
ATOM    180  CA  VAL A  81      20.633  -5.182   8.250  1.00 13.46           C  
ATOM    181  C   VAL A  81      20.234  -5.652   6.845  1.00 16.50           C  
ATOM    182  O   VAL A  81      20.975  -5.420   5.899  1.00 13.85           O  
ATOM    183  CB  VAL A  81      20.161  -3.723   8.542  1.00 17.95           C  
ATOM    184  CG1 VAL A  81      20.507  -3.306   9.988  1.00 17.52           C  
ATOM    185  CG2 VAL A  81      20.723  -2.701   7.554  1.00 18.01           C  
ATOM    186  N   GLY A  82      19.089  -6.316   6.744  1.00 14.11           N  
ATOM    187  CA  GLY A  82      18.546  -6.736   5.456  1.00 13.81           C  
ATOM    188  C   GLY A  82      19.051  -8.035   4.876  1.00 17.72           C  
ATOM    189  O   GLY A  82      19.931  -8.708   5.439  1.00 15.05           O  
ATOM    190  N   SER A  83      18.460  -8.383   3.709  1.00 15.07           N  
ATOM    191  CA  SER A  83      18.780  -9.587   2.957  1.00 15.02           C  
ATOM    192  C   SER A  83      18.977  -9.197   1.462  1.00 19.74           C  
ATOM    193  O   SER A  83      18.024  -8.726   0.831  1.00 18.66           O  
ATOM    194  CB  SER A  83      17.654 -10.618   3.076  1.00 18.13           C  
ATOM    195  OG  SER A  83      17.358 -10.906   4.439  1.00 19.66           O  
ATOM    196  N   PRO A  84      20.189  -9.373   0.892  1.00 16.33           N  
ATOM    197  CA  PRO A  84      21.438  -9.843   1.541  1.00 16.23           C  
ATOM    198  C   PRO A  84      21.895  -8.844   2.615  1.00 18.49           C  
ATOM    199  O   PRO A  84      21.483  -7.669   2.585  1.00 16.53           O  
ATOM    200  CB  PRO A  84      22.440  -9.931   0.372  1.00 18.93           C  
ATOM    201  CG  PRO A  84      21.935  -8.962  -0.638  1.00 22.82           C  
ATOM    202  CD  PRO A  84      20.424  -9.020  -0.523  1.00 18.59           C  
ATOM    203  N   PRO A  85      22.722  -9.294   3.590  1.00 16.96           N  
ATOM    204  CA  PRO A  85      23.118  -8.386   4.684  1.00 16.69           C  
ATOM    205  C   PRO A  85      23.893  -7.150   4.244  1.00 17.45           C  
ATOM    206  O   PRO A  85      24.820  -7.238   3.433  1.00 16.18           O  
ATOM    207  CB  PRO A  85      23.952  -9.272   5.620  1.00 18.92           C  
ATOM    208  CG  PRO A  85      24.331 -10.483   4.808  1.00 24.51           C  
ATOM    209  CD  PRO A  85      23.258 -10.663   3.784  1.00 19.80           C  
ATOM    210  N   GLN A  86      23.485  -6.004   4.781  1.00 14.61           N  
ATOM    211  CA  GLN A  86      24.164  -4.722   4.590  1.00 14.62           C  
ATOM    212  C   GLN A  86      24.882  -4.399   5.888  1.00 17.02           C  
ATOM    213  O   GLN A  86      24.246  -4.228   6.924  1.00 16.12           O  
ATOM    214  CB  GLN A  86      23.170  -3.610   4.251  1.00 14.70           C  
ATOM    215  CG  GLN A  86      22.495  -3.843   2.901  1.00 13.87           C  
ATOM    216  CD  GLN A  86      21.454  -2.796   2.634  1.00 20.92           C  
ATOM    217  OE1 GLN A  86      21.631  -1.622   2.978  1.00 17.70           O  
ATOM    218  NE2 GLN A  86      20.326  -3.208   2.046  1.00 15.39           N  
ATOM    219  N   THR A  87      26.214  -4.344   5.822  1.00 14.27           N  
ATOM    220  CA  THR A  87      27.054  -4.068   6.993  1.00 13.94           C  
ATOM    221  C   THR A  87      27.041  -2.566   7.313  1.00 16.69           C  
ATOM    222  O   THR A  87      27.233  -1.738   6.422  1.00 16.08           O  
ATOM    223  CB  THR A  87      28.487  -4.601   6.732  1.00 18.54           C  
ATOM    224  OG1 THR A  87      28.423  -5.990   6.416  1.00 18.04           O  
ATOM    225  CG2 THR A  87      29.419  -4.388   7.929  1.00 18.19           C  
ATOM    226  N   LEU A  88      26.815  -2.228   8.598  1.00 13.38           N  
ATOM    227  CA  LEU A  88      26.866  -0.846   9.108  1.00 14.16           C  
ATOM    228  C   LEU A  88      27.550  -0.842  10.479  1.00 17.11           C  
ATOM    229  O   LEU A  88      27.465  -1.829  11.222  1.00 16.11           O  
ATOM    230  CB  LEU A  88      25.458  -0.228   9.257  1.00 13.86           C  
ATOM    231  CG  LEU A  88      24.623  -0.079   7.946  1.00 18.41           C  
ATOM    232  CD1 LEU A  88      23.171   0.286   8.251  1.00 19.82           C  
ATOM    233  CD2 LEU A  88      25.254   0.914   6.977  1.00 20.10           C  
ATOM    234  N   ASN A  89      28.209   0.267  10.798  1.00 13.10           N  
ATOM    235  CA  ASN A  89      28.795   0.483  12.130  1.00 11.74           C  
ATOM    236  C   ASN A  89      27.768   1.253  12.912  1.00 14.34           C  
ATOM    237  O   ASN A  89      27.185   2.218  12.396  1.00 14.13           O  
ATOM    238  CB  ASN A  89      30.093   1.213  12.036  1.00 13.51           C  
ATOM    239  CG  ASN A  89      31.205   0.292  11.609  1.00 19.64           C  
ATOM    240  OD1 ASN A  89      31.190  -0.917  11.868  1.00 18.56           O  
ATOM    241  ND2 ASN A  89      32.159   0.844  10.918  1.00 17.64           N  
ATOM    242  N   ILE A  90      27.489   0.783  14.141  1.00 11.29           N  
ATOM    243  CA  ILE A  90      26.376   1.299  14.924  1.00 10.39           C  
ATOM    244  C   ILE A  90      26.789   1.722  16.338  1.00 12.68           C  
ATOM    245  O   ILE A  90      27.301   0.904  17.119  1.00 12.05           O  
ATOM    246  CB  ILE A  90      25.258   0.211  14.989  1.00 12.28           C  
ATOM    247  CG1 ILE A  90      24.808  -0.302  13.589  1.00 12.43           C  
ATOM    248  CG2 ILE A  90      24.057   0.721  15.834  1.00 11.32           C  
ATOM    249  CD1 ILE A  90      24.095   0.816  12.673  1.00 12.17           C  
ATOM    250  N   LEU A  91      26.485   2.966  16.677  1.00 11.79           N  
ATOM    251  CA  LEU A  91      26.777   3.536  17.989  1.00 11.95           C  
ATOM    252  C   LEU A  91      26.040   2.774  19.098  1.00 13.77           C  
ATOM    253  O   LEU A  91      24.828   2.577  19.009  1.00 14.04           O  
ATOM    254  CB  LEU A  91      26.339   5.024  18.012  1.00 12.56           C  
ATOM    255  CG  LEU A  91      26.513   5.737  19.357  1.00 16.19           C  
ATOM    256  CD1 LEU A  91      28.025   5.973  19.662  1.00 16.46           C  
ATOM    257  CD2 LEU A  91      25.745   7.061  19.365  1.00 17.01           C  
ATOM    258  N   VAL A  92      26.774   2.364  20.139  1.00 11.63           N  
ATOM    259  CA  VAL A  92      26.198   1.668  21.295  1.00 11.63           C  
ATOM    260  C   VAL A  92      25.703   2.780  22.245  1.00 13.80           C  
ATOM    261  O   VAL A  92      26.509   3.522  22.795  1.00 13.84           O  
ATOM    262  CB  VAL A  92      27.249   0.725  21.952  1.00 15.93           C  
ATOM    263  CG1 VAL A  92      26.745   0.210  23.306  1.00 15.24           C  
ATOM    264  CG2 VAL A  92      27.590  -0.441  21.004  1.00 15.82           C  
ATOM    265  N   ASP A  93      24.371   2.908  22.393  1.00 10.97           N  
ATOM    266  CA  ASP A  93      23.775   3.983  23.174  1.00 10.80           C  
ATOM    267  C   ASP A  93      22.831   3.518  24.271  1.00 12.53           C  
ATOM    268  O   ASP A  93      21.664   3.237  23.999  1.00 13.87           O  
ATOM    269  CB  ASP A  93      23.063   4.966  22.232  1.00 12.78           C  
ATOM    270  CG  ASP A  93      22.561   6.230  22.912  1.00 16.10           C  
ATOM    271  OD1 ASP A  93      22.979   6.500  24.077  1.00 13.40           O  
ATOM    272  OD2 ASP A  93      21.829   6.997  22.259  1.00 18.88           O  
ATOM    273  N   THR A  94      23.317   3.467  25.518  1.00 10.88           N  
ATOM    274  CA  THR A  94      22.458   3.072  26.623  1.00 11.76           C  
ATOM    275  C   THR A  94      21.517   4.216  27.071  1.00 14.27           C  
ATOM    276  O   THR A  94      20.726   4.005  27.987  1.00 14.70           O  
ATOM    277  CB  THR A  94      23.283   2.482  27.791  1.00 16.63           C  
ATOM    278  OG1 THR A  94      24.086   3.496  28.415  1.00 12.67           O  
ATOM    279  CG2 THR A  94      24.086   1.241  27.387  1.00 17.14           C  
ATOM    280  N   GLY A  95      21.606   5.384  26.419  1.00 10.85           N  
ATOM    281  CA  GLY A  95      20.801   6.555  26.769  1.00 10.93           C  
ATOM    282  C   GLY A  95      19.581   6.808  25.886  1.00 15.60           C  
ATOM    283  O   GLY A  95      18.939   7.857  26.002  1.00 14.50           O  
ATOM    284  N   SER A  96      19.298   5.889  24.940  1.00 12.87           N  
ATOM    285  CA  SER A  96      18.131   6.001  24.046  1.00 12.46           C  
ATOM    286  C   SER A  96      17.617   4.595  23.720  1.00 13.86           C  
ATOM    287  O   SER A  96      18.254   3.608  24.126  1.00 12.78           O  
ATOM    288  CB  SER A  96      18.455   6.795  22.782  1.00 15.42           C  
ATOM    289  OG  SER A  96      19.363   6.095  21.953  1.00 13.11           O  
ATOM    290  N   SER A  97      16.466   4.486  23.025  1.00 12.50           N  
ATOM    291  CA  SER A  97      15.838   3.168  22.837  1.00 13.09           C  
ATOM    292  C   SER A  97      15.407   2.805  21.408  1.00 15.82           C  
ATOM    293  O   SER A  97      14.681   1.829  21.222  1.00 16.38           O  
ATOM    294  CB  SER A  97      14.643   3.062  23.780  1.00 16.78           C  
ATOM    295  OG  SER A  97      15.095   3.239  25.115  1.00 19.00           O  
ATOM    296  N   ASN A  98      15.855   3.569  20.420  1.00 13.10           N  
ATOM    297  CA  ASN A  98      15.572   3.289  19.014  1.00 12.90           C  
ATOM    298  C   ASN A  98      16.794   2.740  18.288  1.00 16.55           C  
ATOM    299  O   ASN A  98      17.928   3.163  18.535  1.00 16.04           O  
ATOM    300  CB  ASN A  98      15.147   4.580  18.294  1.00 14.90           C  
ATOM    301  CG  ASN A  98      13.748   4.961  18.608  1.00 23.82           C  
ATOM    302  OD1 ASN A  98      13.458   5.487  19.693  1.00 19.34           O  
ATOM    303  ND2 ASN A  98      12.849   4.653  17.681  1.00 14.86           N  
ATOM    304  N   PHE A  99      16.544   1.830  17.362  1.00 13.04           N  
ATOM    305  CA  PHE A  99      17.584   1.346  16.466  1.00 13.55           C  
ATOM    306  C   PHE A  99      17.309   2.188  15.200  1.00 15.55           C  
ATOM    307  O   PHE A  99      16.229   2.079  14.595  1.00 14.39           O  
ATOM    308  CB  PHE A  99      17.419  -0.154  16.187  1.00 14.38           C  
ATOM    309  CG  PHE A  99      18.408  -0.706  15.190  1.00 15.19           C  
ATOM    310  CD1 PHE A  99      18.020  -1.665  14.260  1.00 17.30           C  
ATOM    311  CD2 PHE A  99      19.739  -0.283  15.193  1.00 15.66           C  
ATOM    312  CE1 PHE A  99      18.942  -2.196  13.358  1.00 17.51           C  
ATOM    313  CE2 PHE A  99      20.658  -0.812  14.287  1.00 17.77           C  
ATOM    314  CZ  PHE A  99      20.255  -1.769  13.381  1.00 16.77           C  
ATOM    315  N   ALA A 100      18.230   3.094  14.875  1.00 14.27           N  
ATOM    316  CA  ALA A 100      18.040   4.030  13.762  1.00 15.60           C  
ATOM    317  C   ALA A 100      19.308   4.097  12.939  1.00 18.79           C  
ATOM    318  O   ALA A 100      20.396   4.221  13.510  1.00 17.83           O  
ATOM    319  CB  ALA A 100      17.687   5.409  14.302  1.00 16.47           C  
ATOM    320  N   VAL A 101      19.174   3.989  11.617  1.00 14.90           N  
ATOM    321  CA  VAL A 101      20.319   3.965  10.716  1.00 15.15           C  
ATOM    322  C   VAL A 101      20.175   4.985   9.593  1.00 19.67           C  
ATOM    323  O   VAL A 101      19.058   5.193   9.106  1.00 18.17           O  
ATOM    324  CB  VAL A 101      20.594   2.534  10.136  1.00 19.44           C  
ATOM    325  CG1 VAL A 101      20.830   1.530  11.248  1.00 18.87           C  
ATOM    326  CG2 VAL A 101      19.447   2.067   9.223  1.00 19.73           C  
ATOM    327  N   GLY A 102      21.307   5.559   9.151  1.00 17.80           N  
ATOM    328  CA  GLY A 102      21.319   6.436   7.985  1.00 18.51           C  
ATOM    329  C   GLY A 102      20.737   5.640   6.830  1.00 21.07           C  
ATOM    330  O   GLY A 102      21.120   4.487   6.634  1.00 18.05           O  
ATOM    331  N   ALA A 103      19.729   6.202   6.131  1.00 19.23           N  
ATOM    332  CA  ALA A 103      19.072   5.508   5.015  1.00 19.76           C  
ATOM    333  C   ALA A 103      19.002   6.355   3.768  1.00 24.93           C  
ATOM    334  O   ALA A 103      18.260   6.044   2.830  1.00 24.74           O  
ATOM    335  CB  ALA A 103      17.689   5.038   5.425  1.00 20.47           C  
ATOM    336  N   ALA A 104      19.821   7.402   3.734  1.00 23.14           N  
ATOM    337  CA  ALA A 104      19.909   8.321   2.599  1.00 24.97           C  
ATOM    338  C   ALA A 104      21.296   8.959   2.588  1.00 29.28           C  
ATOM    339  O   ALA A 104      21.934   9.045   3.647  1.00 27.80           O  
ATOM    340  CB  ALA A 104      18.828   9.398   2.716  1.00 25.83           C  
ATOM    341  N   PRO A 105      21.795   9.423   1.421  1.00 27.17           N  
ATOM    342  CA  PRO A 105      23.129  10.051   1.403  1.00 27.13           C  
ATOM    343  C   PRO A 105      23.263  11.210   2.384  1.00 29.86           C  
ATOM    344  O   PRO A 105      22.316  11.959   2.609  1.00 28.74           O  
ATOM    345  CB  PRO A 105      23.278  10.535  -0.048  1.00 29.65           C  
ATOM    346  CG  PRO A 105      22.376   9.643  -0.833  1.00 33.74           C  
ATOM    347  CD  PRO A 105      21.203   9.389   0.063  1.00 29.11           C  
ATOM    348  N   HIS A 106      24.429  11.299   3.010  1.00 26.98           N  
ATOM    349  CA  HIS A 106      24.777  12.366   3.952  1.00 25.83           C  
ATOM    350  C   HIS A 106      26.271  12.643   3.795  1.00 31.04           C  
ATOM    351  O   HIS A 106      27.049  11.701   3.609  1.00 30.05           O  
ATOM    352  CB  HIS A 106      24.419  11.989   5.408  1.00 24.40           C  
ATOM    353  CG  HIS A 106      24.648  13.098   6.407  1.00 26.36           C  
ATOM    354  ND1 HIS A 106      25.916  13.389   6.885  1.00 27.45           N  
ATOM    355  CD2 HIS A 106      23.769  13.960   6.956  1.00 27.08           C  
ATOM    356  CE1 HIS A 106      25.770  14.399   7.721  1.00 26.44           C  
ATOM    357  NE2 HIS A 106      24.489  14.779   7.799  1.00 26.74           N  
ATOM    358  N   PRO A 107      26.700  13.922   3.874  1.00 29.49           N  
ATOM    359  CA  PRO A 107      28.137  14.235   3.726  1.00 29.49           C  
ATOM    360  C   PRO A 107      29.090  13.444   4.628  1.00 30.41           C  
ATOM    361  O   PRO A 107      30.217  13.187   4.211  1.00 29.38           O  
ATOM    362  CB  PRO A 107      28.197  15.733   4.043  1.00 31.81           C  
ATOM    363  CG  PRO A 107      26.846  16.249   3.641  1.00 36.54           C  
ATOM    364  CD  PRO A 107      25.904  15.157   4.067  1.00 31.78           C  
ATOM    365  N   PHE A 108      28.636  13.037   5.840  1.00 25.13           N  
ATOM    366  CA  PHE A 108      29.470  12.306   6.814  1.00 24.65           C  
ATOM    367  C   PHE A 108      29.302  10.781   6.788  1.00 27.98           C  
ATOM    368  O   PHE A 108      29.838  10.093   7.653  1.00 28.20           O  
ATOM    369  CB  PHE A 108      29.234  12.832   8.235  1.00 25.92           C  
ATOM    370  CG  PHE A 108      29.482  14.308   8.468  1.00 27.55           C  
ATOM    371  CD1 PHE A 108      28.987  14.940   9.603  1.00 30.00           C  
ATOM    372  CD2 PHE A 108      30.219  15.064   7.558  1.00 29.73           C  
ATOM    373  CE1 PHE A 108      29.223  16.301   9.822  1.00 31.46           C  
ATOM    374  CE2 PHE A 108      30.448  16.422   7.774  1.00 32.34           C  
ATOM    375  CZ  PHE A 108      29.953  17.032   8.906  1.00 30.06           C  
ATOM    376  N   LEU A 109      28.553  10.263   5.814  1.00 24.24           N  
ATOM    377  CA  LEU A 109      28.305   8.819   5.698  1.00 23.93           C  
ATOM    378  C   LEU A 109      28.911   8.273   4.419  1.00 28.45           C  
ATOM    379  O   LEU A 109      28.636   8.814   3.360  1.00 26.98           O  
ATOM    380  CB  LEU A 109      26.781   8.543   5.687  1.00 23.39           C  
ATOM    381  CG  LEU A 109      25.996   8.814   6.962  1.00 27.69           C  
ATOM    382  CD1 LEU A 109      24.524   8.571   6.733  1.00 27.08           C  
ATOM    383  CD2 LEU A 109      26.495   7.956   8.117  1.00 28.21           C  
ATOM    384  N   HIS A 110      29.718   7.201   4.498  1.00 28.10           N  
ATOM    385  CA  HIS A 110      30.254   6.609   3.264  1.00 29.86           C  
ATOM    386  C   HIS A 110      29.401   5.408   2.861  1.00 30.01           C  
ATOM    387  O   HIS A 110      29.562   4.863   1.781  1.00 29.43           O  
ATOM    388  CB  HIS A 110      31.754   6.286   3.346  1.00 33.23           C  
ATOM    389  CG  HIS A 110      32.105   5.227   4.340  1.00 38.36           C  
ATOM    390  ND1 HIS A 110      32.376   5.545   5.649  1.00 41.43           N  
ATOM    391  CD2 HIS A 110      32.257   3.897   4.168  1.00 41.85           C  
ATOM    392  CE1 HIS A 110      32.655   4.402   6.252  1.00 41.42           C  
ATOM    393  NE2 HIS A 110      32.598   3.375   5.393  1.00 41.79           N  
ATOM    394  N   ARG A 111      28.446   5.041   3.727  1.00 24.31           N  
ATOM    395  CA  ARG A 111      27.478   3.983   3.451  1.00 22.48           C  
ATOM    396  C   ARG A 111      26.203   4.217   4.224  1.00 22.30           C  
ATOM    397  O   ARG A 111      26.202   4.950   5.210  1.00 20.39           O  
ATOM    398  CB  ARG A 111      28.046   2.582   3.690  1.00 22.46           C  
ATOM    399  CG  ARG A 111      28.380   2.258   5.106  1.00 25.02           C  
ATOM    400  CD  ARG A 111      29.243   1.015   5.167  1.00 23.61           C  
ATOM    401  NE  ARG A 111      29.644   0.807   6.546  1.00 20.61           N  
ATOM    402  CZ  ARG A 111      30.278  -0.255   7.006  1.00 27.83           C  
ATOM    403  NH1 ARG A 111      30.621  -1.241   6.183  1.00 19.29           N  
ATOM    404  NH2 ARG A 111      30.596  -0.336   8.290  1.00 22.68           N  
ATOM    405  N   TYR A 112      25.108   3.578   3.774  1.00 19.88           N  
ATOM    406  CA  TYR A 112      23.819   3.730   4.426  1.00 18.81           C  
ATOM    407  C   TYR A 112      22.890   2.579   4.035  1.00 21.35           C  
ATOM    408  O   TYR A 112      23.153   1.864   3.065  1.00 21.81           O  
ATOM    409  CB  TYR A 112      23.206   5.114   4.130  1.00 19.93           C  
ATOM    410  CG  TYR A 112      22.977   5.398   2.665  1.00 23.89           C  
ATOM    411  CD1 TYR A 112      21.798   5.006   2.035  1.00 26.43           C  
ATOM    412  CD2 TYR A 112      23.927   6.079   1.911  1.00 25.46           C  
ATOM    413  CE1 TYR A 112      21.587   5.246   0.682  1.00 29.34           C  
ATOM    414  CE2 TYR A 112      23.720   6.341   0.558  1.00 26.90           C  
ATOM    415  CZ  TYR A 112      22.549   5.919  -0.052  1.00 35.61           C  
ATOM    416  OH  TYR A 112      22.313   6.190  -1.378  1.00 37.90           O  
ATOM    417  N   TYR A 113      21.839   2.379   4.823  1.00 17.27           N  
ATOM    418  CA  TYR A 113      20.859   1.335   4.594  1.00 16.17           C  
ATOM    419  C   TYR A 113      20.024   1.621   3.346  1.00 18.99           C  
ATOM    420  O   TYR A 113      19.404   2.675   3.241  1.00 19.52           O  
ATOM    421  CB  TYR A 113      19.997   1.239   5.848  1.00 16.75           C  
ATOM    422  CG  TYR A 113      18.814   0.292   5.844  1.00 16.27           C  
ATOM    423  CD1 TYR A 113      18.911  -0.980   5.279  1.00 17.99           C  
ATOM    424  CD2 TYR A 113      17.669   0.588   6.578  1.00 15.72           C  
ATOM    425  CE1 TYR A 113      17.843  -1.885   5.356  1.00 16.29           C  
ATOM    426  CE2 TYR A 113      16.615  -0.306   6.682  1.00 15.04           C  
ATOM    427  CZ  TYR A 113      16.708  -1.546   6.082  1.00 20.24           C  
ATOM    428  OH  TYR A 113      15.646  -2.406   6.211  1.00 16.81           O  
ATOM    429  N   GLN A 114      19.999   0.660   2.419  1.00 16.46           N  
ATOM    430  CA  GLN A 114      19.266   0.766   1.156  1.00 16.20           C  
ATOM    431  C   GLN A 114      18.115  -0.226   1.203  1.00 17.97           C  
ATOM    432  O   GLN A 114      18.282  -1.408   0.907  1.00 17.35           O  
ATOM    433  CB  GLN A 114      20.215   0.533  -0.022  1.00 18.20           C  
ATOM    434  CG  GLN A 114      21.315   1.588  -0.099  1.00 20.16           C  
ATOM    435  CD  GLN A 114      22.138   1.397  -1.345  1.00 40.84           C  
ATOM    436  OE1 GLN A 114      23.124   0.661  -1.351  1.00 37.48           O  
ATOM    437  NE2 GLN A 114      21.718   2.014  -2.433  1.00 31.52           N  
ATOM    438  N   ARG A 115      16.967   0.249   1.685  1.00 15.84           N  
ATOM    439  CA  ARG A 115      15.766  -0.573   1.888  1.00 16.19           C  
ATOM    440  C   ARG A 115      15.317  -1.283   0.602  1.00 20.16           C  
ATOM    441  O   ARG A 115      14.922  -2.449   0.661  1.00 18.45           O  
ATOM    442  CB  ARG A 115      14.629   0.276   2.442  1.00 16.20           C  
ATOM    443  CG  ARG A 115      14.862   0.690   3.892  1.00 19.22           C  
ATOM    444  CD  ARG A 115      13.939   1.813   4.309  1.00 21.90           C  
ATOM    445  NE  ARG A 115      14.305   3.081   3.668  1.00 22.32           N  
ATOM    446  CZ  ARG A 115      13.545   4.166   3.677  1.00 26.22           C  
ATOM    447  NH1 ARG A 115      12.387   4.168   4.323  1.00 20.10           N  
ATOM    448  NH2 ARG A 115      13.951   5.272   3.067  1.00 25.63           N  
ATOM    449  N   GLN A 116      15.425  -0.594  -0.555  1.00 18.69           N  
ATOM    450  CA  GLN A 116      15.042  -1.176  -1.852  1.00 19.04           C  
ATOM    451  C   GLN A 116      15.886  -2.400  -2.252  1.00 22.31           C  
ATOM    452  O   GLN A 116      15.490  -3.149  -3.142  1.00 21.84           O  
ATOM    453  CB  GLN A 116      15.044  -0.096  -2.964  1.00 20.86           C  
ATOM    454  CG  GLN A 116      16.420   0.221  -3.576  1.00 25.63           C  
ATOM    455  CD  GLN A 116      17.341   1.094  -2.740  1.00 44.26           C  
ATOM    456  OE1 GLN A 116      17.116   1.374  -1.546  1.00 35.88           O  
ATOM    457  NE2 GLN A 116      18.415   1.551  -3.371  1.00 37.48           N  
ATOM    458  N   LEU A 117      17.034  -2.611  -1.590  1.00 17.77           N  
ATOM    459  CA  LEU A 117      17.915  -3.744  -1.884  1.00 16.43           C  
ATOM    460  C   LEU A 117      17.714  -4.923  -0.918  1.00 19.48           C  
ATOM    461  O   LEU A 117      18.387  -5.955  -1.048  1.00 18.68           O  
ATOM    462  CB  LEU A 117      19.389  -3.282  -1.865  1.00 17.47           C  
ATOM    463  CG  LEU A 117      19.773  -2.168  -2.855  1.00 23.25           C  
ATOM    464  CD1 LEU A 117      21.242  -1.955  -2.839  1.00 23.29           C  
ATOM    465  CD2 LEU A 117      19.340  -2.503  -4.275  1.00 26.78           C  
ATOM    466  N   SER A 118      16.828  -4.751   0.070  1.00 16.92           N  
ATOM    467  CA  SER A 118      16.584  -5.793   1.048  1.00 15.39           C  
ATOM    468  C   SER A 118      15.272  -6.474   0.753  1.00 17.15           C  
ATOM    469  O   SER A 118      14.229  -5.833   0.775  1.00 16.86           O  
ATOM    470  CB  SER A 118      16.598  -5.245   2.479  1.00 16.56           C  
ATOM    471  OG  SER A 118      16.200  -6.282   3.370  1.00 14.75           O  
ATOM    472  N   SER A 119      15.322  -7.771   0.480  1.00 15.47           N  
ATOM    473  CA  SER A 119      14.105  -8.546   0.182  1.00 16.26           C  
ATOM    474  C   SER A 119      13.226  -8.740   1.439  1.00 18.87           C  
ATOM    475  O   SER A 119      12.044  -9.049   1.317  1.00 17.37           O  
ATOM    476  CB  SER A 119      14.492  -9.909  -0.392  1.00 18.40           C  
ATOM    477  OG  SER A 119      15.228 -10.661   0.563  1.00 18.19           O  
ATOM    478  N   THR A 120      13.821  -8.577   2.640  1.00 14.75           N  
ATOM    479  CA  THR A 120      13.137  -8.802   3.921  1.00 14.79           C  
ATOM    480  C   THR A 120      12.642  -7.520   4.575  1.00 19.54           C  
ATOM    481  O   THR A 120      12.041  -7.563   5.645  1.00 19.86           O  
ATOM    482  CB  THR A 120      14.015  -9.680   4.836  1.00 19.41           C  
ATOM    483  OG1 THR A 120      15.338  -9.144   4.855  1.00 17.50           O  
ATOM    484  CG2 THR A 120      14.074 -11.112   4.357  1.00 16.74           C  
ATOM    485  N   TYR A 121      12.875  -6.382   3.916  1.00 16.74           N  
ATOM    486  CA  TYR A 121      12.403  -5.088   4.403  1.00 17.34           C  
ATOM    487  C   TYR A 121      10.872  -5.045   4.434  1.00 19.98           C  
ATOM    488  O   TYR A 121      10.221  -5.478   3.481  1.00 18.49           O  
ATOM    489  CB  TYR A 121      12.933  -3.947   3.510  1.00 17.81           C  
ATOM    490  CG  TYR A 121      12.203  -2.634   3.722  1.00 19.91           C  
ATOM    491  CD1 TYR A 121      12.343  -1.920   4.911  1.00 22.31           C  
ATOM    492  CD2 TYR A 121      11.378  -2.102   2.729  1.00 21.27           C  
ATOM    493  CE1 TYR A 121      11.654  -0.729   5.127  1.00 20.85           C  
ATOM    494  CE2 TYR A 121      10.688  -0.906   2.929  1.00 23.06           C  
ATOM    495  CZ  TYR A 121      10.833  -0.225   4.131  1.00 26.23           C  
ATOM    496  OH  TYR A 121      10.210   0.983   4.323  1.00 25.77           O  
ATOM    497  N   ARG A 122      10.310  -4.509   5.528  1.00 15.65           N  
ATOM    498  CA  ARG A 122       8.858  -4.325   5.657  1.00 16.21           C  
ATOM    499  C   ARG A 122       8.610  -2.873   6.056  1.00 21.03           C  
ATOM    500  O   ARG A 122       9.172  -2.377   7.049  1.00 19.09           O  
ATOM    501  CB  ARG A 122       8.291  -5.273   6.718  1.00 16.51           C  
ATOM    502  CG  ARG A 122       8.362  -6.738   6.332  1.00 19.28           C  
ATOM    503  CD  ARG A 122       7.987  -7.559   7.531  1.00 22.79           C  
ATOM    504  NE  ARG A 122       7.844  -8.977   7.213  1.00 15.62           N  
ATOM    505  CZ  ARG A 122       7.457  -9.891   8.093  1.00 21.45           C  
ATOM    506  NH1 ARG A 122       7.152  -9.540   9.333  1.00 15.26           N  
ATOM    507  NH2 ARG A 122       7.349 -11.156   7.735  1.00 17.51           N  
ATOM    508  N   ASP A 123       7.808  -2.182   5.263  1.00 17.65           N  
ATOM    509  CA  ASP A 123       7.495  -0.780   5.522  1.00 17.34           C  
ATOM    510  C   ASP A 123       6.354  -0.699   6.547  1.00 20.48           C  
ATOM    511  O   ASP A 123       5.306  -1.302   6.340  1.00 19.71           O  
ATOM    512  CB  ASP A 123       7.095  -0.099   4.197  1.00 18.26           C  
ATOM    513  CG  ASP A 123       6.858   1.403   4.264  1.00 24.03           C  
ATOM    514  OD1 ASP A 123       7.066   1.997   5.343  1.00 22.19           O  
ATOM    515  OD2 ASP A 123       6.455   1.979   3.234  1.00 26.90           O  
ATOM    516  N   LEU A 124       6.563   0.048   7.647  1.00 18.91           N  
ATOM    517  CA  LEU A 124       5.543   0.251   8.683  1.00 19.09           C  
ATOM    518  C   LEU A 124       4.602   1.431   8.362  1.00 21.25           C  
ATOM    519  O   LEU A 124       3.621   1.648   9.085  1.00 21.27           O  
ATOM    520  CB  LEU A 124       6.174   0.387  10.092  1.00 18.34           C  
ATOM    521  CG  LEU A 124       6.631  -0.945  10.727  1.00 21.75           C  
ATOM    522  CD1 LEU A 124       7.452  -0.696  12.005  1.00 22.14           C  
ATOM    523  CD2 LEU A 124       5.432  -1.845  11.029  1.00 22.98           C  
ATOM    524  N   ARG A 125       4.895   2.172   7.269  1.00 19.33           N  
ATOM    525  CA  ARG A 125       4.110   3.329   6.768  1.00 20.20           C  
ATOM    526  C   ARG A 125       3.882   4.364   7.860  1.00 24.45           C  
ATOM    527  O   ARG A 125       2.754   4.816   8.094  1.00 23.67           O  
ATOM    528  CB  ARG A 125       2.745   2.877   6.174  1.00 23.03           C  
ATOM    529  CG  ARG A 125       2.861   1.831   5.087  1.00 39.65           C  
ATOM    530  CD  ARG A 125       1.490   1.408   4.590  1.00 51.59           C  
ATOM    531  NE  ARG A 125       1.565   0.163   3.830  1.00 59.87           N  
ATOM    532  CZ  ARG A 125       0.521  -0.591   3.499  1.00 60.81           C  
ATOM    533  NH1 ARG A 125      -0.702  -0.243   3.866  1.00 47.84           N  
ATOM    534  NH2 ARG A 125       0.692  -1.693   2.797  1.00 44.70           N  
ATOM    535  N   LYS A 126       4.954   4.726   8.558  1.00 21.17           N  
ATOM    536  CA  LYS A 126       4.879   5.665   9.663  1.00 22.51           C  
ATOM    537  C   LYS A 126       6.197   6.397   9.809  1.00 26.17           C  
ATOM    538  O   LYS A 126       7.261   5.777   9.768  1.00 23.80           O  
ATOM    539  CB  LYS A 126       4.594   4.902  10.963  1.00 25.81           C  
ATOM    540  CG  LYS A 126       4.145   5.823  12.103  1.00 37.34           C  
ATOM    541  CD  LYS A 126       4.307   5.203  13.476  1.00 47.36           C  
ATOM    542  CE  LYS A 126       3.516   3.939  13.632  1.00 60.65           C  
ATOM    543  NZ  LYS A 126       3.524   3.442  15.031  1.00 68.30           N1+
ATOM    544  N   GLY A 127       6.103   7.704  10.008  1.00 22.81           N  
ATOM    545  CA  GLY A 127       7.263   8.550  10.208  1.00 23.15           C  
ATOM    546  C   GLY A 127       7.631   8.631  11.668  1.00 26.27           C  
ATOM    547  O   GLY A 127       6.835   8.275  12.540  1.00 26.85           O  
ATOM    548  N   VAL A 128       8.847   9.100  11.942  1.00 22.66           N  
ATOM    549  CA  VAL A 128       9.346   9.293  13.306  1.00 22.30           C  
ATOM    550  C   VAL A 128      10.196  10.554  13.328  1.00 26.03           C  
ATOM    551  O   VAL A 128      11.028  10.757  12.439  1.00 25.16           O  
ATOM    552  CB  VAL A 128      10.042   8.034  13.913  1.00 26.01           C  
ATOM    553  CG1 VAL A 128      11.279   7.634  13.113  1.00 25.59           C  
ATOM    554  CG2 VAL A 128      10.380   8.237  15.387  1.00 26.32           C  
ATOM    555  N   TYR A 129       9.934  11.417  14.305  1.00 24.62           N  
ATOM    556  CA  TYR A 129      10.605  12.695  14.472  1.00 26.28           C  
ATOM    557  C   TYR A 129      11.255  12.700  15.835  1.00 29.14           C  
ATOM    558  O   TYR A 129      10.567  12.572  16.856  1.00 28.19           O  
ATOM    559  CB  TYR A 129       9.601  13.857  14.323  1.00 30.47           C  
ATOM    560  CG  TYR A 129      10.199  15.222  14.613  1.00 36.45           C  
ATOM    561  CD1 TYR A 129      11.346  15.654  13.957  1.00 39.11           C  
ATOM    562  CD2 TYR A 129       9.613  16.083  15.534  1.00 38.56           C  
ATOM    563  CE1 TYR A 129      11.875  16.917  14.179  1.00 41.05           C  
ATOM    564  CE2 TYR A 129      10.150  17.344  15.784  1.00 40.26           C  
ATOM    565  CZ  TYR A 129      11.287  17.755  15.106  1.00 51.50           C  
ATOM    566  OH  TYR A 129      11.842  18.991  15.341  1.00 58.69           O  
ATOM    567  N   VAL A 130      12.595  12.786  15.855  1.00 25.54           N  
ATOM    568  CA  VAL A 130      13.316  12.702  17.122  1.00 24.84           C  
ATOM    569  C   VAL A 130      14.190  13.929  17.386  1.00 30.39           C  
ATOM    570  O   VAL A 130      15.388  13.918  17.091  1.00 27.53           O  
ATOM    571  CB  VAL A 130      14.082  11.349  17.317  1.00 27.71           C  
ATOM    572  CG1 VAL A 130      14.704  11.250  18.709  1.00 27.63           C  
ATOM    573  CG2 VAL A 130      13.174  10.150  17.060  1.00 27.12           C  
ATOM    574  N   PRO A 131      13.605  14.993  17.980  1.00 29.73           N  
ATOM    575  CA  PRO A 131      14.437  16.148  18.356  1.00 30.10           C  
ATOM    576  C   PRO A 131      15.103  15.882  19.702  1.00 33.74           C  
ATOM    577  O   PRO A 131      14.527  15.224  20.574  1.00 33.96           O  
ATOM    578  CB  PRO A 131      13.427  17.304  18.449  1.00 32.33           C  
ATOM    579  CG  PRO A 131      12.127  16.649  18.821  1.00 36.57           C  
ATOM    580  CD  PRO A 131      12.186  15.191  18.366  1.00 31.88           C  
ATOM    581  N   TYR A 132      16.327  16.378  19.865  1.00 28.02           N  
ATOM    582  CA  TYR A 132      17.052  16.301  21.122  1.00 27.24           C  
ATOM    583  C   TYR A 132      17.719  17.664  21.334  1.00 33.00           C  
ATOM    584  O   TYR A 132      17.628  18.531  20.461  1.00 30.37           O  
ATOM    585  CB  TYR A 132      18.025  15.102  21.201  1.00 26.95           C  
ATOM    586  CG  TYR A 132      18.917  14.968  19.988  1.00 27.12           C  
ATOM    587  CD1 TYR A 132      18.491  14.274  18.855  1.00 28.43           C  
ATOM    588  CD2 TYR A 132      20.185  15.546  19.962  1.00 26.98           C  
ATOM    589  CE1 TYR A 132      19.298  14.167  17.734  1.00 28.18           C  
ATOM    590  CE2 TYR A 132      20.999  15.442  18.844  1.00 27.10           C  
ATOM    591  CZ  TYR A 132      20.540  14.774  17.725  1.00 33.48           C  
ATOM    592  OH  TYR A 132      21.334  14.695  16.613  1.00 35.03           O  
ATOM    593  N   THR A 133      18.328  17.876  22.502  1.00 32.64           N  
ATOM    594  CA  THR A 133      18.945  19.159  22.849  1.00 34.02           C  
ATOM    595  C   THR A 133      19.724  19.836  21.732  1.00 38.82           C  
ATOM    596  O   THR A 133      19.397  20.969  21.356  1.00 40.22           O  
ATOM    597  CB  THR A 133      19.733  19.044  24.166  1.00 41.71           C  
ATOM    598  OG1 THR A 133      18.790  18.816  25.208  1.00 40.47           O  
ATOM    599  CG2 THR A 133      20.557  20.303  24.478  1.00 41.77           C  
ATOM    600  N   GLN A 134      20.732  19.148  21.201  1.00 34.72           N  
ATOM    601  CA  GLN A 134      21.610  19.744  20.206  1.00 35.51           C  
ATOM    602  C   GLN A 134      21.386  19.387  18.744  1.00 36.89           C  
ATOM    603  O   GLN A 134      22.218  19.719  17.902  1.00 36.86           O  
ATOM    604  CB  GLN A 134      23.075  19.580  20.623  1.00 37.75           C  
ATOM    605  CG  GLN A 134      23.425  20.381  21.888  1.00 65.10           C  
ATOM    606  CD  GLN A 134      24.910  20.540  22.142  1.00 85.38           C  
ATOM    607  OE1 GLN A 134      25.323  21.094  23.171  1.00 79.89           O  
ATOM    608  NE2 GLN A 134      25.749  20.083  21.216  1.00 75.35           N  
ATOM    609  N   GLY A 135      20.253  18.772  18.436  1.00 30.08           N  
ATOM    610  CA  GLY A 135      19.950  18.413  17.054  1.00 28.30           C  
ATOM    611  C   GLY A 135      18.693  17.598  16.918  1.00 28.62           C  
ATOM    612  O   GLY A 135      17.791  17.685  17.755  1.00 28.16           O  
ATOM    613  N   LYS A 136      18.630  16.796  15.855  1.00 24.39           N  
ATOM    614  CA  LYS A 136      17.476  15.954  15.584  1.00 24.48           C  
ATOM    615  C   LYS A 136      17.720  15.007  14.451  1.00 26.72           C  
ATOM    616  O   LYS A 136      18.610  15.208  13.614  1.00 25.18           O  
ATOM    617  CB  LYS A 136      16.209  16.788  15.274  1.00 28.03           C  
ATOM    618  CG  LYS A 136      16.282  17.593  14.002  1.00 41.89           C  
ATOM    619  CD  LYS A 136      14.981  18.302  13.756  1.00 55.31           C  
ATOM    620  CE  LYS A 136      14.861  18.674  12.306  1.00 66.99           C  
ATOM    621  NZ  LYS A 136      13.555  19.318  12.012  1.00 77.15           N1+
ATOM    622  N   TRP A 137      16.897  13.979  14.420  1.00 23.93           N  
ATOM    623  CA  TRP A 137      16.865  13.061  13.298  1.00 24.21           C  
ATOM    624  C   TRP A 137      15.425  12.724  13.008  1.00 25.74           C  
ATOM    625  O   TRP A 137      14.572  12.778  13.893  1.00 25.11           O  
ATOM    626  CB  TRP A 137      17.767  11.830  13.476  1.00 23.41           C  
ATOM    627  CG  TRP A 137      17.386  10.878  14.573  1.00 24.74           C  
ATOM    628  CD1 TRP A 137      17.967  10.783  15.805  1.00 27.62           C  
ATOM    629  CD2 TRP A 137      16.454   9.794  14.485  1.00 24.75           C  
ATOM    630  NE1 TRP A 137      17.385   9.768  16.526  1.00 27.48           N  
ATOM    631  CE2 TRP A 137      16.484   9.115  15.726  1.00 28.75           C  
ATOM    632  CE3 TRP A 137      15.567   9.352  13.490  1.00 26.19           C  
ATOM    633  CZ2 TRP A 137      15.675   8.009  15.991  1.00 27.75           C  
ATOM    634  CZ3 TRP A 137      14.759   8.258  13.762  1.00 27.53           C  
ATOM    635  CH2 TRP A 137      14.807   7.612  15.005  1.00 27.65           C  
ATOM    636  N   GLU A 138      15.142  12.440  11.750  1.00 22.21           N  
ATOM    637  CA  GLU A 138      13.793  12.096  11.339  1.00 21.27           C  
ATOM    638  C   GLU A 138      13.909  10.927  10.412  1.00 21.81           C  
ATOM    639  O   GLU A 138      14.888  10.819   9.673  1.00 20.22           O  
ATOM    640  CB  GLU A 138      13.137  13.237  10.548  1.00 23.56           C  
ATOM    641  CG  GLU A 138      12.866  14.502  11.331  1.00 42.65           C  
ATOM    642  CD  GLU A 138      12.083  15.525  10.536  1.00 68.26           C  
ATOM    643  OE1 GLU A 138      12.548  15.912   9.440  1.00 59.45           O  
ATOM    644  OE2 GLU A 138      10.984  15.916  10.988  1.00 69.63           O  
ATOM    645  N   GLY A 139      12.874  10.117  10.366  1.00 20.32           N  
ATOM    646  CA  GLY A 139      12.919   8.990   9.457  1.00 20.78           C  
ATOM    647  C   GLY A 139      11.636   8.235   9.282  1.00 23.94           C  
ATOM    648  O   GLY A 139      10.558   8.677   9.702  1.00 23.00           O  
ATOM    649  N   GLU A 140      11.776   7.074   8.641  1.00 19.59           N  
ATOM    650  CA  GLU A 140      10.661   6.230   8.291  1.00 19.24           C  
ATOM    651  C   GLU A 140      10.818   4.884   8.984  1.00 20.32           C  
ATOM    652  O   GLU A 140      11.875   4.259   8.909  1.00 18.54           O  
ATOM    653  CB  GLU A 140      10.613   6.083   6.769  1.00 21.02           C  
ATOM    654  CG  GLU A 140      10.440   7.432   6.062  1.00 26.70           C  
ATOM    655  CD  GLU A 140      10.587   7.443   4.556  1.00 40.86           C  
ATOM    656  OE1 GLU A 140      10.348   8.514   3.954  1.00 35.23           O  
ATOM    657  OE2 GLU A 140      10.970   6.407   3.974  1.00 32.12           O  
ATOM    658  N   LEU A 141       9.757   4.448   9.657  1.00 17.33           N  
ATOM    659  CA  LEU A 141       9.777   3.194  10.389  1.00 17.27           C  
ATOM    660  C   LEU A 141       9.512   1.978   9.508  1.00 20.48           C  
ATOM    661  O   LEU A 141       8.701   2.017   8.587  1.00 18.65           O  
ATOM    662  CB  LEU A 141       8.765   3.233  11.542  1.00 17.38           C  
ATOM    663  CG  LEU A 141       8.969   4.311  12.593  1.00 21.07           C  
ATOM    664  CD1 LEU A 141       7.830   4.303  13.576  1.00 21.29           C  
ATOM    665  CD2 LEU A 141      10.302   4.108  13.350  1.00 22.46           C  
ATOM    666  N   GLY A 142      10.198   0.907   9.839  1.00 16.72           N  
ATOM    667  CA  GLY A 142      10.069  -0.362   9.151  1.00 16.52           C  
ATOM    668  C   GLY A 142      10.692  -1.456   9.981  1.00 18.77           C  
ATOM    669  O   GLY A 142      11.123  -1.206  11.117  1.00 18.14           O  
ATOM    670  N   THR A 143      10.680  -2.689   9.459  1.00 14.73           N  
ATOM    671  CA  THR A 143      11.352  -3.797  10.154  1.00 13.58           C  
ATOM    672  C   THR A 143      12.235  -4.544   9.138  1.00 15.35           C  
ATOM    673  O   THR A 143      12.020  -4.442   7.933  1.00 15.95           O  
ATOM    674  CB  THR A 143      10.385  -4.791  10.836  1.00 17.83           C  
ATOM    675  OG1 THR A 143       9.832  -5.656   9.843  1.00 17.39           O  
ATOM    676  CG2 THR A 143       9.301  -4.109  11.694  1.00 14.62           C  
ATOM    677  N   ASP A 144      13.234  -5.278   9.625  1.00 12.89           N  
ATOM    678  CA  ASP A 144      14.105  -6.095   8.769  1.00 12.79           C  
ATOM    679  C   ASP A 144      14.859  -7.088   9.629  1.00 16.43           C  
ATOM    680  O   ASP A 144      14.795  -7.025  10.866  1.00 15.80           O  
ATOM    681  CB  ASP A 144      15.098  -5.226   7.955  1.00 14.41           C  
ATOM    682  CG  ASP A 144      15.383  -5.755   6.566  1.00 14.73           C  
ATOM    683  OD1 ASP A 144      15.371  -7.006   6.386  1.00 16.22           O  
ATOM    684  OD2 ASP A 144      15.694  -4.936   5.676  1.00 16.39           O  
ATOM    685  N   LEU A 145      15.568  -8.014   8.979  1.00 13.38           N  
ATOM    686  CA  LEU A 145      16.374  -8.975   9.702  1.00 12.43           C  
ATOM    687  C   LEU A 145      17.696  -8.317  10.066  1.00 16.92           C  
ATOM    688  O   LEU A 145      18.310  -7.644   9.237  1.00 16.13           O  
ATOM    689  CB  LEU A 145      16.597 -10.249   8.858  1.00 12.96           C  
ATOM    690  CG  LEU A 145      15.318 -10.987   8.424  1.00 15.76           C  
ATOM    691  CD1 LEU A 145      15.683 -12.272   7.684  1.00 17.44           C  
ATOM    692  CD2 LEU A 145      14.385 -11.268   9.643  1.00 16.64           C  
ATOM    693  N   VAL A 146      18.098  -8.468  11.336  1.00 13.91           N  
ATOM    694  CA  VAL A 146      19.287  -7.834  11.880  1.00 13.82           C  
ATOM    695  C   VAL A 146      20.168  -8.868  12.593  1.00 18.65           C  
ATOM    696  O   VAL A 146      19.650  -9.753  13.270  1.00 18.18           O  
ATOM    697  CB  VAL A 146      18.864  -6.688  12.852  1.00 16.56           C  
ATOM    698  CG1 VAL A 146      20.075  -5.942  13.404  1.00 15.92           C  
ATOM    699  CG2 VAL A 146      17.895  -5.713  12.171  1.00 15.37           C  
ATOM    700  N   SER A 147      21.496  -8.745  12.413  1.00 16.60           N  
ATOM    701  CA  SER A 147      22.480  -9.615  13.050  1.00 17.31           C  
ATOM    702  C   SER A 147      23.653  -8.769  13.550  1.00 18.41           C  
ATOM    703  O   SER A 147      23.807  -7.603  13.175  1.00 16.23           O  
ATOM    704  CB  SER A 147      22.988 -10.674  12.067  1.00 22.46           C  
ATOM    705  OG  SER A 147      21.907 -11.372  11.464  1.00 34.51           O  
ATOM    706  N   ILE A 148      24.419  -9.347  14.464  1.00 14.43           N  
ATOM    707  CA  ILE A 148      25.619  -8.728  15.026  1.00 14.25           C  
ATOM    708  C   ILE A 148      26.731  -9.745  14.741  1.00 18.43           C  
ATOM    709  O   ILE A 148      26.800 -10.792  15.410  1.00 18.83           O  
ATOM    710  CB  ILE A 148      25.491  -8.415  16.543  1.00 16.81           C  
ATOM    711  CG1 ILE A 148      24.298  -7.463  16.831  1.00 17.93           C  
ATOM    712  CG2 ILE A 148      26.790  -7.802  17.046  1.00 15.15           C  
ATOM    713  CD1 ILE A 148      23.981  -7.268  18.341  1.00 18.24           C  
ATOM    714  N   PRO A 149      27.540  -9.500  13.685  1.00 15.81           N  
ATOM    715  CA  PRO A 149      28.587 -10.475  13.299  1.00 16.66           C  
ATOM    716  C   PRO A 149      29.498 -10.946  14.447  1.00 20.64           C  
ATOM    717  O   PRO A 149      29.777 -12.154  14.559  1.00 18.83           O  
ATOM    718  CB  PRO A 149      29.366  -9.731  12.202  1.00 17.93           C  
ATOM    719  CG  PRO A 149      28.313  -8.856  11.561  1.00 20.49           C  
ATOM    720  CD  PRO A 149      27.489  -8.369  12.742  1.00 16.40           C  
ATOM    721  N   HIS A 150      29.915 -10.023  15.320  1.00 16.33           N  
ATOM    722  CA  HIS A 150      30.753 -10.380  16.461  1.00 17.12           C  
ATOM    723  C   HIS A 150      29.859 -10.329  17.680  1.00 21.24           C  
ATOM    724  O   HIS A 150      30.064  -9.544  18.599  1.00 19.94           O  
ATOM    725  CB  HIS A 150      31.978  -9.458  16.550  1.00 18.54           C  
ATOM    726  CG  HIS A 150      32.791  -9.501  15.287  1.00 23.70           C  
ATOM    727  ND1 HIS A 150      33.534 -10.627  14.950  1.00 25.71           N  
ATOM    728  CD2 HIS A 150      32.854  -8.614  14.267  1.00 26.23           C  
ATOM    729  CE1 HIS A 150      34.069 -10.374  13.771  1.00 25.94           C  
ATOM    730  NE2 HIS A 150      33.691  -9.172  13.315  1.00 26.45           N  
ATOM    731  N   GLY A 151      28.815 -11.150  17.629  1.00 20.05           N  
ATOM    732  CA  GLY A 151      27.776 -11.157  18.646  1.00 19.36           C  
ATOM    733  C   GLY A 151      27.218 -12.540  18.828  1.00 24.18           C  
ATOM    734  O   GLY A 151      27.886 -13.520  18.498  1.00 26.86           O  
ATOM    735  N   PRO A 152      25.975 -12.639  19.321  1.00 21.15           N  
ATOM    736  CA  PRO A 152      25.338 -13.951  19.447  1.00 22.12           C  
ATOM    737  C   PRO A 152      25.067 -14.452  18.015  1.00 26.05           C  
ATOM    738  O   PRO A 152      24.882 -13.662  17.084  1.00 26.66           O  
ATOM    739  CB  PRO A 152      24.062 -13.634  20.239  1.00 24.22           C  
ATOM    740  CG  PRO A 152      23.731 -12.251  19.860  1.00 28.78           C  
ATOM    741  CD  PRO A 152      25.059 -11.555  19.736  1.00 23.87           C  
ATOM    742  N   ASN A 153      25.096 -15.734  17.817  1.00 23.32           N  
ATOM    743  CA  ASN A 153      24.916 -16.260  16.476  1.00 22.26           C  
ATOM    744  C   ASN A 153      23.435 -16.440  16.173  1.00 21.86           C  
ATOM    745  O   ASN A 153      22.939 -17.548  16.017  1.00 20.82           O  
ATOM    746  CB  ASN A 153      25.760 -17.522  16.283  1.00 23.79           C  
ATOM    747  CG  ASN A 153      27.228 -17.220  16.418  1.00 41.42           C  
ATOM    748  OD1 ASN A 153      27.789 -16.405  15.671  1.00 26.86           O  
ATOM    749  ND2 ASN A 153      27.859 -17.787  17.440  1.00 40.00           N  
ATOM    750  N   VAL A 154      22.726 -15.310  16.122  1.00 18.95           N  
ATOM    751  CA  VAL A 154      21.278 -15.304  15.885  1.00 18.60           C  
ATOM    752  C   VAL A 154      20.934 -14.156  14.933  1.00 23.50           C  
ATOM    753  O   VAL A 154      21.702 -13.198  14.818  1.00 24.32           O  
ATOM    754  CB  VAL A 154      20.457 -15.200  17.221  1.00 22.75           C  
ATOM    755  CG1 VAL A 154      20.682 -16.413  18.131  1.00 23.90           C  
ATOM    756  CG2 VAL A 154      20.734 -13.897  17.973  1.00 21.62           C  
ATOM    757  N   THR A 155      19.778 -14.253  14.272  1.00 18.34           N  
ATOM    758  CA  THR A 155      19.267 -13.203  13.381  1.00 17.96           C  
ATOM    759  C   THR A 155      17.879 -12.929  13.890  1.00 21.72           C  
ATOM    760  O   THR A 155      17.129 -13.868  14.149  1.00 21.55           O  
ATOM    761  CB  THR A 155      19.251 -13.664  11.924  1.00 23.96           C  
ATOM    762  OG1 THR A 155      20.604 -13.862  11.537  1.00 23.93           O  
ATOM    763  CG2 THR A 155      18.607 -12.635  10.989  1.00 22.98           C  
ATOM    764  N   VAL A 156      17.551 -11.652  14.078  1.00 17.49           N  
ATOM    765  CA  VAL A 156      16.236 -11.300  14.597  1.00 19.05           C  
ATOM    766  C   VAL A 156      15.496 -10.303  13.718  1.00 22.14           C  
ATOM    767  O   VAL A 156      16.143  -9.539  12.992  1.00 22.70           O  
ATOM    768  CB  VAL A 156      16.282 -10.848  16.076  1.00 25.12           C  
ATOM    769  CG1 VAL A 156      16.724 -12.007  16.972  1.00 26.15           C  
ATOM    770  CG2 VAL A 156      17.186  -9.637  16.276  1.00 24.56           C  
ATOM    771  N   ARG A 157      14.152 -10.306  13.790  1.00 15.30           N  
ATOM    772  CA  ARG A 157      13.385  -9.300  13.058  1.00 14.87           C  
ATOM    773  C   ARG A 157      13.212  -8.144  14.018  1.00 17.60           C  
ATOM    774  O   ARG A 157      12.617  -8.313  15.100  1.00 16.78           O  
ATOM    775  CB  ARG A 157      12.015  -9.805  12.544  1.00 15.45           C  
ATOM    776  CG  ARG A 157      11.320  -8.640  11.821  1.00 23.01           C  
ATOM    777  CD  ARG A 157      10.249  -8.987  10.848  1.00 28.79           C  
ATOM    778  NE  ARG A 157      10.687  -9.782   9.694  1.00 21.54           N  
ATOM    779  CZ  ARG A 157      11.056  -9.289   8.516  1.00 27.40           C  
ATOM    780  NH1 ARG A 157      11.197  -7.976   8.348  1.00 14.02           N  
ATOM    781  NH2 ARG A 157      11.313 -10.104   7.504  1.00 20.10           N  
ATOM    782  N   ALA A 158      13.719  -6.967  13.625  1.00 14.77           N  
ATOM    783  CA  ALA A 158      13.692  -5.804  14.515  1.00 14.49           C  
ATOM    784  C   ALA A 158      13.180  -4.553  13.845  1.00 17.60           C  
ATOM    785  O   ALA A 158      13.286  -4.408  12.618  1.00 15.29           O  
ATOM    786  CB  ALA A 158      15.115  -5.547  15.056  1.00 15.21           C  
ATOM    787  N   ASN A 159      12.650  -3.626  14.665  1.00 15.85           N  
ATOM    788  CA  ASN A 159      12.252  -2.311  14.182  1.00 15.77           C  
ATOM    789  C   ASN A 159      13.508  -1.532  13.785  1.00 17.91           C  
ATOM    790  O   ASN A 159      14.542  -1.601  14.478  1.00 16.68           O  
ATOM    791  CB  ASN A 159      11.476  -1.538  15.264  1.00 15.20           C  
ATOM    792  CG  ASN A 159      10.144  -2.175  15.564  1.00 25.41           C  
ATOM    793  OD1 ASN A 159       9.350  -2.477  14.654  1.00 17.36           O  
ATOM    794  ND2 ASN A 159       9.890  -2.426  16.842  1.00 19.11           N  
ATOM    795  N   ILE A 160      13.428  -0.824  12.657  1.00 13.57           N  
ATOM    796  CA  ILE A 160      14.527   0.028  12.195  1.00 13.46           C  
ATOM    797  C   ILE A 160      13.944   1.361  11.732  1.00 18.09           C  
ATOM    798  O   ILE A 160      13.049   1.386  10.870  1.00 16.80           O  
ATOM    799  CB  ILE A 160      15.339  -0.607  11.025  1.00 16.20           C  
ATOM    800  CG1 ILE A 160      15.792  -2.066  11.336  1.00 15.87           C  
ATOM    801  CG2 ILE A 160      16.517   0.299  10.597  1.00 17.12           C  
ATOM    802  CD1 ILE A 160      16.600  -2.748  10.155  1.00 19.48           C  
ATOM    803  N   ALA A 161      14.464   2.460  12.275  1.00 14.42           N  
ATOM    804  CA  ALA A 161      14.059   3.785  11.822  1.00 15.33           C  
ATOM    805  C   ALA A 161      15.069   4.157  10.721  1.00 19.25           C  
ATOM    806  O   ALA A 161      16.278   4.246  10.988  1.00 19.16           O  
ATOM    807  CB  ALA A 161      14.116   4.779  12.972  1.00 16.47           C  
ATOM    808  N   ALA A 162      14.593   4.292   9.481  1.00 15.66           N  
ATOM    809  CA  ALA A 162      15.451   4.616   8.351  1.00 16.17           C  
ATOM    810  C   ALA A 162      15.608   6.157   8.322  1.00 19.48           C  
ATOM    811  O   ALA A 162      14.666   6.858   8.006  1.00 18.85           O  
ATOM    812  CB  ALA A 162      14.819   4.087   7.059  1.00 17.09           C  
ATOM    813  N   ILE A 163      16.770   6.683   8.752  1.00 16.64           N  
ATOM    814  CA  ILE A 163      16.982   8.138   8.861  1.00 15.99           C  
ATOM    815  C   ILE A 163      17.083   8.779   7.497  1.00 20.70           C  
ATOM    816  O   ILE A 163      18.003   8.471   6.722  1.00 20.01           O  
ATOM    817  CB  ILE A 163      18.219   8.476   9.750  1.00 17.57           C  
ATOM    818  CG1 ILE A 163      18.047   7.883  11.163  1.00 17.16           C  
ATOM    819  CG2 ILE A 163      18.473  10.009   9.804  1.00 18.90           C  
ATOM    820  CD1 ILE A 163      19.411   7.873  12.044  1.00 18.21           C  
ATOM    821  N   THR A 164      16.146   9.692   7.216  1.00 19.94           N  
ATOM    822  CA  THR A 164      16.063  10.376   5.918  1.00 20.52           C  
ATOM    823  C   THR A 164      16.535  11.819   5.997  1.00 25.19           C  
ATOM    824  O   THR A 164      16.901  12.392   4.968  1.00 23.99           O  
ATOM    825  CB  THR A 164      14.620  10.295   5.365  1.00 26.25           C  
ATOM    826  OG1 THR A 164      13.721  10.763   6.363  1.00 23.06           O  
ATOM    827  CG2 THR A 164      14.223   8.867   4.967  1.00 27.02           C  
ATOM    828  N   GLU A 165      16.493  12.416   7.203  1.00 22.26           N  
ATOM    829  CA  GLU A 165      16.919  13.804   7.446  1.00 22.88           C  
ATOM    830  C   GLU A 165      17.459  13.923   8.862  1.00 24.50           C  
ATOM    831  O   GLU A 165      16.935  13.299   9.789  1.00 23.21           O  
ATOM    832  CB  GLU A 165      15.759  14.794   7.247  1.00 24.95           C  
ATOM    833  CG  GLU A 165      15.401  15.033   5.783  1.00 41.95           C  
ATOM    834  CD  GLU A 165      14.203  15.928   5.562  1.00 71.84           C  
ATOM    835  OE1 GLU A 165      14.261  17.109   5.968  1.00 74.84           O  
ATOM    836  OE2 GLU A 165      13.210  15.448   4.973  1.00 70.54           O  
ATOM    837  N   SER A 166      18.501  14.729   9.033  1.00 22.30           N  
ATOM    838  CA  SER A 166      19.117  14.900  10.347  1.00 21.91           C  
ATOM    839  C   SER A 166      19.857  16.221  10.463  1.00 27.15           C  
ATOM    840  O   SER A 166      20.304  16.784   9.461  1.00 26.32           O  
ATOM    841  CB  SER A 166      20.088  13.754  10.641  1.00 22.10           C  
ATOM    842  OG  SER A 166      21.143  13.729   9.687  1.00 22.78           O  
ATOM    843  N   ASP A 167      20.025  16.676  11.696  1.00 24.54           N  
ATOM    844  CA  ASP A 167      20.764  17.904  11.975  1.00 25.25           C  
ATOM    845  C   ASP A 167      21.623  17.654  13.211  1.00 26.23           C  
ATOM    846  O   ASP A 167      21.098  17.317  14.275  1.00 24.57           O  
ATOM    847  CB  ASP A 167      19.817  19.105  12.138  1.00 27.92           C  
ATOM    848  CG  ASP A 167      20.515  20.411  12.503  1.00 48.21           C  
ATOM    849  OD1 ASP A 167      19.974  21.154  13.344  1.00 52.06           O  
ATOM    850  OD2 ASP A 167      21.605  20.680  11.954  1.00 53.20           O  
ATOM    851  N   LYS A 168      22.947  17.761  13.037  1.00 23.21           N  
ATOM    852  CA  LYS A 168      23.955  17.545  14.082  1.00 23.18           C  
ATOM    853  C   LYS A 168      23.753  16.167  14.762  1.00 27.14           C  
ATOM    854  O   LYS A 168      23.745  16.065  15.991  1.00 27.16           O  
ATOM    855  CB  LYS A 168      23.939  18.687  15.116  1.00 25.43           C  
ATOM    856  CG  LYS A 168      24.224  20.070  14.540  1.00 38.15           C  
ATOM    857  CD  LYS A 168      23.916  21.112  15.601  1.00 51.35           C  
ATOM    858  CE  LYS A 168      24.050  22.532  15.132  1.00 61.74           C  
ATOM    859  NZ  LYS A 168      23.831  23.481  16.257  1.00 66.57           N1+
ATOM    860  N   PHE A 169      23.514  15.127  13.941  1.00 21.30           N  
ATOM    861  CA  PHE A 169      23.349  13.762  14.441  1.00 18.48           C  
ATOM    862  C   PHE A 169      24.609  12.990  14.091  1.00 21.25           C  
ATOM    863  O   PHE A 169      25.356  12.608  14.996  1.00 21.57           O  
ATOM    864  CB  PHE A 169      22.080  13.088  13.869  1.00 18.82           C  
ATOM    865  CG  PHE A 169      21.871  11.693  14.401  1.00 18.51           C  
ATOM    866  CD1 PHE A 169      21.477  11.487  15.716  1.00 21.31           C  
ATOM    867  CD2 PHE A 169      22.058  10.585  13.580  1.00 17.94           C  
ATOM    868  CE1 PHE A 169      21.317  10.189  16.218  1.00 21.92           C  
ATOM    869  CE2 PHE A 169      21.904   9.286  14.087  1.00 20.14           C  
ATOM    870  CZ  PHE A 169      21.519   9.101  15.395  1.00 18.78           C  
ATOM    871  N   PHE A 170      24.867  12.791  12.788  1.00 18.60           N  
ATOM    872  CA  PHE A 170      26.074  12.098  12.327  1.00 19.18           C  
ATOM    873  C   PHE A 170      27.287  12.962  12.644  1.00 25.85           C  
ATOM    874  O   PHE A 170      27.193  14.197  12.600  1.00 26.64           O  
ATOM    875  CB  PHE A 170      25.985  11.772  10.839  1.00 20.48           C  
ATOM    876  CG  PHE A 170      24.833  10.840  10.540  1.00 20.53           C  
ATOM    877  CD1 PHE A 170      23.715  11.290   9.846  1.00 23.12           C  
ATOM    878  CD2 PHE A 170      24.818   9.541  11.051  1.00 21.15           C  
ATOM    879  CE1 PHE A 170      22.641  10.431   9.588  1.00 23.66           C  
ATOM    880  CE2 PHE A 170      23.728   8.695  10.816  1.00 23.51           C  
ATOM    881  CZ  PHE A 170      22.640   9.155  10.101  1.00 21.81           C  
ATOM    882  N   ILE A 171      28.398  12.320  13.014  1.00 20.99           N  
ATOM    883  CA  ILE A 171      29.637  13.020  13.372  1.00 21.15           C  
ATOM    884  C   ILE A 171      30.696  12.676  12.338  1.00 25.18           C  
ATOM    885  O   ILE A 171      30.979  11.499  12.097  1.00 23.72           O  
ATOM    886  CB  ILE A 171      30.093  12.617  14.819  1.00 24.00           C  
ATOM    887  CG1 ILE A 171      29.012  12.951  15.890  1.00 24.28           C  
ATOM    888  CG2 ILE A 171      31.459  13.243  15.177  1.00 25.02           C  
ATOM    889  CD1 ILE A 171      29.289  12.355  17.343  1.00 24.71           C  
ATOM    890  N   ASN A 172      31.314  13.705  11.753  1.00 25.15           N  
ATOM    891  CA  ASN A 172      32.364  13.505  10.747  1.00 25.75           C  
ATOM    892  C   ASN A 172      33.562  12.739  11.328  1.00 28.49           C  
ATOM    893  O   ASN A 172      34.134  13.153  12.337  1.00 27.81           O  
ATOM    894  CB  ASN A 172      32.806  14.849  10.159  1.00 27.04           C  
ATOM    895  CG  ASN A 172      33.715  14.742   8.943  1.00 53.35           C  
ATOM    896  OD1 ASN A 172      34.357  15.717   8.549  1.00 50.55           O  
ATOM    897  ND2 ASN A 172      33.785  13.581   8.300  1.00 47.23           N  
ATOM    898  N   GLY A 173      33.903  11.624  10.686  1.00 24.62           N  
ATOM    899  CA  GLY A 173      35.029  10.785  11.091  1.00 24.75           C  
ATOM    900  C   GLY A 173      34.780   9.858  12.268  1.00 25.76           C  
ATOM    901  O   GLY A 173      35.723   9.252  12.764  1.00 24.80           O  
ATOM    902  N   SER A 174      33.512   9.701  12.711  1.00 21.19           N  
ATOM    903  CA  SER A 174      33.177   8.799  13.838  1.00 19.38           C  
ATOM    904  C   SER A 174      33.176   7.325  13.385  1.00 22.08           C  
ATOM    905  O   SER A 174      33.273   6.421  14.211  1.00 22.45           O  
ATOM    906  CB  SER A 174      31.792   9.137  14.385  1.00 20.75           C  
ATOM    907  OG  SER A 174      30.824   8.797  13.399  1.00 22.80           O  
ATOM    908  N   ASN A 175      32.983   7.094  12.076  1.00 18.67           N  
ATOM    909  CA  ASN A 175      32.905   5.765  11.474  1.00 17.91           C  
ATOM    910  C   ASN A 175      31.597   5.013  11.755  1.00 20.57           C  
ATOM    911  O   ASN A 175      31.500   3.855  11.362  1.00 21.23           O  
ATOM    912  CB  ASN A 175      34.139   4.866  11.746  1.00 19.10           C  
ATOM    913  CG  ASN A 175      34.412   3.862  10.625  1.00 29.08           C  
ATOM    914  OD1 ASN A 175      34.319   4.168   9.419  1.00 25.94           O  
ATOM    915  ND2 ASN A 175      34.796   2.651  11.006  1.00 21.09           N  
ATOM    916  N   TRP A 176      30.606   5.644  12.404  1.00 15.05           N  
ATOM    917  CA  TRP A 176      29.328   4.966  12.588  1.00 14.79           C  
ATOM    918  C   TRP A 176      28.247   5.583  11.713  1.00 16.76           C  
ATOM    919  O   TRP A 176      28.296   6.777  11.400  1.00 17.11           O  
ATOM    920  CB  TRP A 176      28.898   4.795  14.054  1.00 13.63           C  
ATOM    921  CG  TRP A 176      28.907   6.034  14.892  1.00 14.88           C  
ATOM    922  CD1 TRP A 176      29.882   6.420  15.768  1.00 17.42           C  
ATOM    923  CD2 TRP A 176      27.875   7.025  14.975  1.00 15.01           C  
ATOM    924  NE1 TRP A 176      29.502   7.563  16.422  1.00 16.81           N  
ATOM    925  CE2 TRP A 176      28.265   7.948  15.975  1.00 19.14           C  
ATOM    926  CE3 TRP A 176      26.600   7.159  14.390  1.00 16.33           C  
ATOM    927  CZ2 TRP A 176      27.482   9.058  16.321  1.00 18.56           C  
ATOM    928  CZ3 TRP A 176      25.803   8.229  14.768  1.00 18.29           C  
ATOM    929  CH2 TRP A 176      26.256   9.182  15.702  1.00 19.04           C  
ATOM    930  N   GLU A 177      27.293   4.751  11.305  1.00 14.46           N  
ATOM    931  CA  GLU A 177      26.210   5.118  10.387  1.00 14.77           C  
ATOM    932  C   GLU A 177      24.822   4.978  10.988  1.00 18.41           C  
ATOM    933  O   GLU A 177      23.818   5.204  10.304  1.00 18.45           O  
ATOM    934  CB  GLU A 177      26.303   4.243   9.133  1.00 16.11           C  
ATOM    935  CG  GLU A 177      27.585   4.467   8.355  1.00 18.90           C  
ATOM    936  CD  GLU A 177      28.675   3.429   8.487  1.00 33.63           C  
ATOM    937  OE1 GLU A 177      29.802   3.739   8.057  1.00 43.20           O  
ATOM    938  OE2 GLU A 177      28.395   2.278   8.893  1.00 18.29           O  
ATOM    939  N   GLY A 178      24.769   4.625  12.261  1.00 14.58           N  
ATOM    940  CA  GLY A 178      23.493   4.456  12.946  1.00 14.03           C  
ATOM    941  C   GLY A 178      23.684   4.317  14.440  1.00 16.11           C  
ATOM    942  O   GLY A 178      24.814   4.334  14.940  1.00 14.39           O  
ATOM    943  N   ILE A 179      22.569   4.192  15.161  1.00 13.06           N  
ATOM    944  CA  ILE A 179      22.582   4.117  16.616  1.00 13.91           C  
ATOM    945  C   ILE A 179      21.771   2.936  17.119  1.00 15.83           C  
ATOM    946  O   ILE A 179      20.727   2.619  16.565  1.00 14.16           O  
ATOM    947  CB  ILE A 179      22.031   5.459  17.178  1.00 18.01           C  
ATOM    948  CG1 ILE A 179      22.176   5.561  18.671  1.00 20.95           C  
ATOM    949  CG2 ILE A 179      20.552   5.724  16.731  1.00 20.09           C  
ATOM    950  CD1 ILE A 179      21.788   6.985  19.184  1.00 27.85           C  
ATOM    951  N   LEU A 180      22.270   2.298  18.176  1.00 13.17           N  
ATOM    952  CA  LEU A 180      21.591   1.171  18.800  1.00 12.18           C  
ATOM    953  C   LEU A 180      21.167   1.613  20.183  1.00 15.12           C  
ATOM    954  O   LEU A 180      21.996   1.646  21.105  1.00 12.82           O  
ATOM    955  CB  LEU A 180      22.517  -0.054  18.886  1.00 11.43           C  
ATOM    956  CG  LEU A 180      21.889  -1.302  19.582  1.00 14.96           C  
ATOM    957  CD1 LEU A 180      20.626  -1.772  18.831  1.00 17.04           C  
ATOM    958  CD2 LEU A 180      22.921  -2.433  19.703  1.00 16.34           C  
ATOM    959  N   GLY A 181      19.904   2.023  20.296  1.00 12.64           N  
ATOM    960  CA  GLY A 181      19.356   2.456  21.579  1.00 12.72           C  
ATOM    961  C   GLY A 181      19.054   1.240  22.440  1.00 15.31           C  
ATOM    962  O   GLY A 181      18.156   0.451  22.113  1.00 14.31           O  
ATOM    963  N   LEU A 182      19.827   1.067  23.520  1.00 12.32           N  
ATOM    964  CA  LEU A 182      19.724  -0.101  24.399  1.00 11.31           C  
ATOM    965  C   LEU A 182      18.851   0.102  25.637  1.00 15.05           C  
ATOM    966  O   LEU A 182      18.699  -0.834  26.422  1.00 14.35           O  
ATOM    967  CB  LEU A 182      21.132  -0.607  24.813  1.00 10.65           C  
ATOM    968  CG  LEU A 182      21.951  -1.216  23.674  1.00 12.46           C  
ATOM    969  CD1 LEU A 182      23.428  -1.273  24.062  1.00 11.84           C  
ATOM    970  CD2 LEU A 182      21.387  -2.613  23.239  1.00 14.43           C  
ATOM    971  N   ALA A 183      18.305   1.304  25.836  1.00 13.84           N  
ATOM    972  CA  ALA A 183      17.451   1.529  27.014  1.00 13.38           C  
ATOM    973  C   ALA A 183      16.043   0.969  26.735  1.00 17.52           C  
ATOM    974  O   ALA A 183      15.820   0.342  25.693  1.00 16.04           O  
ATOM    975  CB  ALA A 183      17.435   3.019  27.424  1.00 13.61           C  
ATOM    976  N   TYR A 184      15.104   1.217  27.651  1.00 15.28           N  
ATOM    977  CA  TYR A 184      13.772   0.618  27.623  1.00 14.78           C  
ATOM    978  C   TYR A 184      12.730   1.294  26.727  1.00 17.97           C  
ATOM    979  O   TYR A 184      12.866   2.461  26.375  1.00 16.52           O  
ATOM    980  CB  TYR A 184      13.264   0.479  29.056  1.00 15.51           C  
ATOM    981  CG  TYR A 184      14.170  -0.349  29.946  1.00 16.79           C  
ATOM    982  CD1 TYR A 184      15.129   0.259  30.765  1.00 17.02           C  
ATOM    983  CD2 TYR A 184      14.046  -1.739  30.001  1.00 17.69           C  
ATOM    984  CE1 TYR A 184      15.904  -0.494  31.651  1.00 14.63           C  
ATOM    985  CE2 TYR A 184      14.837  -2.502  30.858  1.00 18.90           C  
ATOM    986  CZ  TYR A 184      15.768  -1.877  31.674  1.00 20.03           C  
ATOM    987  OH  TYR A 184      16.522  -2.645  32.519  1.00 19.04           O  
ATOM    988  N   ALA A 185      11.669   0.537  26.371  1.00 16.12           N  
ATOM    989  CA  ALA A 185      10.553   0.975  25.530  1.00 17.53           C  
ATOM    990  C   ALA A 185       9.905   2.276  25.995  1.00 20.55           C  
ATOM    991  O   ALA A 185       9.516   3.085  25.160  1.00 18.45           O  
ATOM    992  CB  ALA A 185       9.499  -0.121  25.431  1.00 18.65           C  
ATOM    993  N   GLU A 186       9.851   2.523  27.319  1.00 20.06           N  
ATOM    994  CA  GLU A 186       9.247   3.754  27.843  1.00 19.24           C  
ATOM    995  C   GLU A 186       9.731   5.013  27.144  1.00 21.39           C  
ATOM    996  O   GLU A 186       8.953   5.942  26.995  1.00 21.08           O  
ATOM    997  CB  GLU A 186       9.494   3.891  29.349  1.00 21.01           C  
ATOM    998  CG  GLU A 186       8.652   5.001  29.947  1.00 30.51           C  
ATOM    999  CD  GLU A 186       8.741   5.144  31.444  1.00 40.60           C  
ATOM   1000  OE1 GLU A 186       8.609   4.124  32.155  1.00 33.12           O  
ATOM   1001  OE2 GLU A 186       8.960   6.286  31.909  1.00 37.10           O  
ATOM   1002  N   ILE A 187      11.024   5.060  26.738  1.00 17.72           N  
ATOM   1003  CA  ILE A 187      11.591   6.243  26.089  1.00 17.06           C  
ATOM   1004  C   ILE A 187      11.811   6.086  24.574  1.00 19.68           C  
ATOM   1005  O   ILE A 187      12.449   6.938  23.936  1.00 16.79           O  
ATOM   1006  CB  ILE A 187      12.842   6.775  26.844  1.00 19.05           C  
ATOM   1007  CG1 ILE A 187      13.960   5.717  26.854  1.00 18.40           C  
ATOM   1008  CG2 ILE A 187      12.469   7.273  28.273  1.00 19.16           C  
ATOM   1009  CD1 ILE A 187      15.384   6.279  27.214  1.00 19.56           C  
ATOM   1010  N   ALA A 188      11.251   5.009  23.992  1.00 17.94           N  
ATOM   1011  CA  ALA A 188      11.367   4.813  22.550  1.00 18.00           C  
ATOM   1012  C   ALA A 188      10.464   5.831  21.835  1.00 21.21           C  
ATOM   1013  O   ALA A 188       9.459   6.282  22.402  1.00 19.26           O  
ATOM   1014  CB  ALA A 188      10.976   3.391  22.169  1.00 18.89           C  
ATOM   1015  N   ARG A 189      10.872   6.245  20.638  1.00 18.55           N  
ATOM   1016  CA  ARG A 189      10.098   7.178  19.821  1.00 18.10           C  
ATOM   1017  C   ARG A 189       9.478   6.414  18.654  1.00 21.90           C  
ATOM   1018  O   ARG A 189      10.135   5.537  18.081  1.00 19.29           O  
ATOM   1019  CB  ARG A 189      10.962   8.330  19.297  1.00 17.92           C  
ATOM   1020  CG  ARG A 189      11.493   9.243  20.399  1.00 25.77           C  
ATOM   1021  CD  ARG A 189      10.332   9.858  21.181  1.00 40.27           C  
ATOM   1022  NE  ARG A 189      10.753  10.895  22.119  1.00 61.06           N  
ATOM   1023  CZ  ARG A 189      10.994  12.158  21.782  1.00 80.14           C  
ATOM   1024  NH1 ARG A 189      10.891  12.548  20.517  1.00 70.01           N  
ATOM   1025  NH2 ARG A 189      11.361  13.038  22.704  1.00 69.74           N  
ATOM   1026  N   PRO A 190       8.226   6.718  18.259  1.00 20.93           N  
ATOM   1027  CA  PRO A 190       7.313   7.772  18.773  1.00 22.04           C  
ATOM   1028  C   PRO A 190       6.738   7.514  20.158  1.00 25.76           C  
ATOM   1029  O   PRO A 190       6.360   8.454  20.850  1.00 26.41           O  
ATOM   1030  CB  PRO A 190       6.176   7.811  17.733  1.00 24.50           C  
ATOM   1031  CG  PRO A 190       6.657   6.998  16.551  1.00 28.72           C  
ATOM   1032  CD  PRO A 190       7.646   6.009  17.102  1.00 22.66           C  
ATOM   1033  N   ASP A 191       6.633   6.245  20.541  1.00 21.86           N  
ATOM   1034  CA  ASP A 191       6.060   5.843  21.824  1.00 21.85           C  
ATOM   1035  C   ASP A 191       6.532   4.455  22.188  1.00 23.50           C  
ATOM   1036  O   ASP A 191       7.231   3.811  21.402  1.00 22.80           O  
ATOM   1037  CB  ASP A 191       4.516   5.892  21.749  1.00 23.88           C  
ATOM   1038  CG  ASP A 191       3.957   5.009  20.651  1.00 35.99           C  
ATOM   1039  OD1 ASP A 191       3.537   5.550  19.619  1.00 41.04           O  
ATOM   1040  OD2 ASP A 191       4.035   3.780  20.786  1.00 34.22           O  
ATOM   1041  N   ASP A 192       6.120   3.975  23.370  1.00 20.52           N  
ATOM   1042  CA  ASP A 192       6.527   2.672  23.898  1.00 19.56           C  
ATOM   1043  C   ASP A 192       6.030   1.444  23.162  1.00 22.50           C  
ATOM   1044  O   ASP A 192       6.378   0.321  23.548  1.00 22.24           O  
ATOM   1045  CB  ASP A 192       6.264   2.582  25.403  1.00 21.36           C  
ATOM   1046  CG  ASP A 192       4.811   2.604  25.814  1.00 30.20           C  
ATOM   1047  OD1 ASP A 192       3.934   2.567  24.914  1.00 26.00           O  
ATOM   1048  OD2 ASP A 192       4.546   2.582  27.028  1.00 31.90           O  
ATOM   1049  N   SER A 193       5.222   1.637  22.104  1.00 18.89           N  
ATOM   1050  CA  SER A 193       4.762   0.513  21.303  1.00 19.45           C  
ATOM   1051  C   SER A 193       5.836   0.091  20.299  1.00 22.87           C  
ATOM   1052  O   SER A 193       5.719  -0.993  19.736  1.00 22.01           O  
ATOM   1053  CB  SER A 193       3.453   0.840  20.579  1.00 21.46           C  
ATOM   1054  OG  SER A 193       3.668   1.701  19.466  1.00 25.86           O  
ATOM   1055  N   LEU A 194       6.870   0.935  20.060  1.00 18.86           N  
ATOM   1056  CA  LEU A 194       7.933   0.544  19.114  1.00 16.47           C  
ATOM   1057  C   LEU A 194       8.966  -0.247  19.872  1.00 19.44           C  
ATOM   1058  O   LEU A 194       9.813   0.333  20.550  1.00 17.50           O  
ATOM   1059  CB  LEU A 194       8.573   1.753  18.441  1.00 16.56           C  
ATOM   1060  CG  LEU A 194       9.411   1.388  17.198  1.00 20.32           C  
ATOM   1061  CD1 LEU A 194       8.507   0.915  16.027  1.00 21.21           C  
ATOM   1062  CD2 LEU A 194      10.302   2.529  16.798  1.00 19.18           C  
ATOM   1063  N   GLU A 195       8.870  -1.567  19.789  1.00 16.26           N  
ATOM   1064  CA  GLU A 195       9.743  -2.457  20.540  1.00 15.11           C  
ATOM   1065  C   GLU A 195      11.244  -2.195  20.274  1.00 17.64           C  
ATOM   1066  O   GLU A 195      11.666  -2.265  19.113  1.00 15.96           O  
ATOM   1067  CB  GLU A 195       9.383  -3.909  20.195  1.00 16.36           C  
ATOM   1068  CG  GLU A 195      10.108  -4.958  21.027  1.00 22.04           C  
ATOM   1069  CD  GLU A 195       9.603  -6.362  20.751  1.00 21.48           C  
ATOM   1070  OE1 GLU A 195       8.702  -6.826  21.482  1.00 26.59           O  
ATOM   1071  OE2 GLU A 195      10.022  -6.951  19.738  1.00 20.73           O  
ATOM   1072  N   PRO A 196      12.050  -1.897  21.329  1.00 15.51           N  
ATOM   1073  CA  PRO A 196      13.505  -1.710  21.123  1.00 14.53           C  
ATOM   1074  C   PRO A 196      14.195  -3.012  20.651  1.00 17.52           C  
ATOM   1075  O   PRO A 196      13.692  -4.135  20.862  1.00 14.04           O  
ATOM   1076  CB  PRO A 196      14.023  -1.318  22.521  1.00 16.19           C  
ATOM   1077  CG  PRO A 196      12.776  -0.741  23.231  1.00 20.26           C  
ATOM   1078  CD  PRO A 196      11.683  -1.680  22.745  1.00 16.54           C  
ATOM   1079  N   PHE A 197      15.372  -2.855  20.013  1.00 13.66           N  
ATOM   1080  CA  PHE A 197      16.132  -3.991  19.502  1.00 12.58           C  
ATOM   1081  C   PHE A 197      16.376  -5.077  20.543  1.00 14.23           C  
ATOM   1082  O   PHE A 197      16.177  -6.266  20.257  1.00 13.84           O  
ATOM   1083  CB  PHE A 197      17.487  -3.517  18.914  1.00 13.15           C  
ATOM   1084  CG  PHE A 197      18.366  -4.680  18.510  1.00 13.92           C  
ATOM   1085  CD1 PHE A 197      18.197  -5.305  17.276  1.00 17.21           C  
ATOM   1086  CD2 PHE A 197      19.316  -5.196  19.392  1.00 15.81           C  
ATOM   1087  CE1 PHE A 197      18.999  -6.389  16.908  1.00 17.46           C  
ATOM   1088  CE2 PHE A 197      20.094  -6.307  19.037  1.00 18.42           C  
ATOM   1089  CZ  PHE A 197      19.927  -6.898  17.804  1.00 16.77           C  
ATOM   1090  N   PHE A 198      16.871  -4.687  21.736  1.00 12.43           N  
ATOM   1091  CA  PHE A 198      17.232  -5.692  22.739  1.00 12.57           C  
ATOM   1092  C   PHE A 198      16.035  -6.522  23.190  1.00 15.95           C  
ATOM   1093  O   PHE A 198      16.177  -7.732  23.409  1.00 15.09           O  
ATOM   1094  CB  PHE A 198      18.015  -5.094  23.914  1.00 14.76           C  
ATOM   1095  CG  PHE A 198      18.938  -6.106  24.562  1.00 15.32           C  
ATOM   1096  CD1 PHE A 198      20.220  -6.321  24.063  1.00 17.40           C  
ATOM   1097  CD2 PHE A 198      18.501  -6.886  25.635  1.00 16.84           C  
ATOM   1098  CE1 PHE A 198      21.049  -7.298  24.624  1.00 17.40           C  
ATOM   1099  CE2 PHE A 198      19.334  -7.855  26.200  1.00 18.93           C  
ATOM   1100  CZ  PHE A 198      20.605  -8.048  25.697  1.00 16.79           C  
ATOM   1101  N   ASP A 199      14.860  -5.872  23.293  1.00 14.26           N  
ATOM   1102  CA  ASP A 199      13.596  -6.537  23.664  1.00 14.74           C  
ATOM   1103  C   ASP A 199      13.278  -7.601  22.590  1.00 18.81           C  
ATOM   1104  O   ASP A 199      12.972  -8.751  22.939  1.00 18.07           O  
ATOM   1105  CB  ASP A 199      12.468  -5.513  23.777  1.00 16.94           C  
ATOM   1106  CG  ASP A 199      12.648  -4.502  24.902  1.00 25.38           C  
ATOM   1107  OD1 ASP A 199      11.722  -4.338  25.694  1.00 29.76           O  
ATOM   1108  OD2 ASP A 199      13.689  -3.831  24.935  1.00 24.70           O  
ATOM   1109  N   SER A 200      13.404  -7.231  21.304  1.00 15.56           N  
ATOM   1110  CA  SER A 200      13.165  -8.144  20.174  1.00 15.06           C  
ATOM   1111  C   SER A 200      14.115  -9.328  20.227  1.00 18.41           C  
ATOM   1112  O   SER A 200      13.693 -10.484  20.060  1.00 17.17           O  
ATOM   1113  CB  SER A 200      13.308  -7.407  18.842  1.00 16.74           C  
ATOM   1114  OG  SER A 200      12.348  -6.368  18.736  1.00 18.45           O  
ATOM   1115  N   LEU A 201      15.405  -9.043  20.467  1.00 15.63           N  
ATOM   1116  CA  LEU A 201      16.436 -10.055  20.548  1.00 14.59           C  
ATOM   1117  C   LEU A 201      16.102 -11.108  21.616  1.00 18.20           C  
ATOM   1118  O   LEU A 201      16.198 -12.298  21.342  1.00 18.22           O  
ATOM   1119  CB  LEU A 201      17.788  -9.396  20.861  1.00 14.38           C  
ATOM   1120  CG  LEU A 201      18.990 -10.332  21.066  1.00 19.18           C  
ATOM   1121  CD1 LEU A 201      19.366 -11.052  19.753  1.00 19.82           C  
ATOM   1122  CD2 LEU A 201      20.181  -9.545  21.629  1.00 19.28           C  
ATOM   1123  N   VAL A 202      15.728 -10.658  22.829  1.00 15.03           N  
ATOM   1124  CA  VAL A 202      15.422 -11.560  23.937  1.00 15.42           C  
ATOM   1125  C   VAL A 202      14.152 -12.368  23.659  1.00 20.72           C  
ATOM   1126  O   VAL A 202      14.117 -13.567  23.921  1.00 21.75           O  
ATOM   1127  CB  VAL A 202      15.380 -10.793  25.279  1.00 18.75           C  
ATOM   1128  CG1 VAL A 202      14.804 -11.638  26.406  1.00 19.36           C  
ATOM   1129  CG2 VAL A 202      16.782 -10.295  25.638  1.00 17.23           C  
ATOM   1130  N   LYS A 203      13.130 -11.713  23.115  1.00 18.97           N  
ATOM   1131  CA  LYS A 203      11.852 -12.357  22.828  1.00 19.78           C  
ATOM   1132  C   LYS A 203      11.970 -13.437  21.751  1.00 22.87           C  
ATOM   1133  O   LYS A 203      11.349 -14.503  21.850  1.00 22.85           O  
ATOM   1134  CB  LYS A 203      10.817 -11.298  22.409  1.00 23.15           C  
ATOM   1135  CG  LYS A 203       9.415 -11.888  22.238  1.00 39.07           C  
ATOM   1136  CD  LYS A 203       8.386 -10.860  21.846  1.00 50.82           C  
ATOM   1137  CE  LYS A 203       7.094 -11.545  21.461  1.00 60.35           C  
ATOM   1138  NZ  LYS A 203       6.019 -10.562  21.167  1.00 68.12           N1+
ATOM   1139  N   GLN A 204      12.800 -13.182  20.749  1.00 17.55           N  
ATOM   1140  CA  GLN A 204      12.915 -14.108  19.622  1.00 17.86           C  
ATOM   1141  C   GLN A 204      13.935 -15.228  19.726  1.00 23.07           C  
ATOM   1142  O   GLN A 204      13.887 -16.169  18.924  1.00 23.53           O  
ATOM   1143  CB  GLN A 204      13.150 -13.300  18.329  1.00 18.74           C  
ATOM   1144  CG  GLN A 204      11.951 -12.433  17.951  1.00 16.69           C  
ATOM   1145  CD  GLN A 204      12.280 -11.501  16.807  1.00 22.47           C  
ATOM   1146  OE1 GLN A 204      12.936 -11.882  15.839  1.00 18.80           O  
ATOM   1147  NE2 GLN A 204      11.754 -10.291  16.861  1.00 18.10           N  
ATOM   1148  N   THR A 205      14.884 -15.125  20.671  1.00 18.56           N  
ATOM   1149  CA  THR A 205      15.980 -16.089  20.817  1.00 18.47           C  
ATOM   1150  C   THR A 205      16.112 -16.579  22.258  1.00 23.58           C  
ATOM   1151  O   THR A 205      15.301 -16.200  23.102  1.00 24.28           O  
ATOM   1152  CB  THR A 205      17.307 -15.428  20.381  1.00 23.99           C  
ATOM   1153  OG1 THR A 205      17.722 -14.477  21.374  1.00 20.55           O  
ATOM   1154  CG2 THR A 205      17.211 -14.769  19.019  1.00 22.66           C  
ATOM   1155  N   HIS A 206      17.155 -17.373  22.548  1.00 22.00           N  
ATOM   1156  CA  HIS A 206      17.415 -17.816  23.925  1.00 25.79           C  
ATOM   1157  C   HIS A 206      18.501 -16.935  24.561  1.00 26.38           C  
ATOM   1158  O   HIS A 206      19.052 -17.294  25.598  1.00 25.36           O  
ATOM   1159  CB  HIS A 206      17.811 -19.302  23.984  1.00 29.52           C  
ATOM   1160  CG  HIS A 206      16.731 -20.214  23.479  1.00 35.65           C  
ATOM   1161  ND1 HIS A 206      16.712 -20.641  22.163  1.00 38.38           N  
ATOM   1162  CD2 HIS A 206      15.641 -20.699  24.113  1.00 38.88           C  
ATOM   1163  CE1 HIS A 206      15.624 -21.384  22.038  1.00 38.57           C  
ATOM   1164  NE2 HIS A 206      14.944 -21.446  23.194  1.00 39.13           N  
ATOM   1165  N   VAL A 207      18.815 -15.787  23.939  1.00 20.95           N  
ATOM   1166  CA  VAL A 207      19.836 -14.890  24.491  1.00 18.45           C  
ATOM   1167  C   VAL A 207      19.356 -14.368  25.870  1.00 19.28           C  
ATOM   1168  O   VAL A 207      18.274 -13.787  25.946  1.00 17.43           O  
ATOM   1169  CB  VAL A 207      20.251 -13.730  23.523  1.00 21.18           C  
ATOM   1170  CG1 VAL A 207      21.194 -12.737  24.214  1.00 20.84           C  
ATOM   1171  CG2 VAL A 207      20.909 -14.277  22.255  1.00 20.34           C  
ATOM   1172  N   PRO A 208      20.151 -14.572  26.957  1.00 18.09           N  
ATOM   1173  CA  PRO A 208      19.756 -14.057  28.283  1.00 17.86           C  
ATOM   1174  C   PRO A 208      19.556 -12.532  28.270  1.00 20.69           C  
ATOM   1175  O   PRO A 208      20.236 -11.814  27.519  1.00 17.62           O  
ATOM   1176  CB  PRO A 208      20.923 -14.469  29.187  1.00 19.92           C  
ATOM   1177  CG  PRO A 208      21.500 -15.691  28.500  1.00 24.66           C  
ATOM   1178  CD  PRO A 208      21.423 -15.312  27.037  1.00 20.08           C  
ATOM   1179  N   ASN A 209      18.615 -12.043  29.114  1.00 16.58           N  
ATOM   1180  CA  ASN A 209      18.241 -10.616  29.158  1.00 16.72           C  
ATOM   1181  C   ASN A 209      19.275  -9.767  29.945  1.00 18.55           C  
ATOM   1182  O   ASN A 209      18.986  -9.204  31.009  1.00 15.26           O  
ATOM   1183  CB  ASN A 209      16.819 -10.472  29.712  1.00 17.83           C  
ATOM   1184  CG  ASN A 209      16.257  -9.079  29.594  1.00 21.82           C  
ATOM   1185  OD1 ASN A 209      16.708  -8.259  28.775  1.00 16.50           O  
ATOM   1186  ND2 ASN A 209      15.261  -8.785  30.425  1.00 21.26           N  
ATOM   1187  N   LEU A 210      20.488  -9.686  29.389  1.00 15.07           N  
ATOM   1188  CA  LEU A 210      21.603  -8.995  30.006  1.00 15.41           C  
ATOM   1189  C   LEU A 210      22.657  -8.694  28.962  1.00 17.94           C  
ATOM   1190  O   LEU A 210      22.873  -9.484  28.035  1.00 15.13           O  
ATOM   1191  CB  LEU A 210      22.195  -9.914  31.133  1.00 16.49           C  
ATOM   1192  CG  LEU A 210      23.504  -9.547  31.880  1.00 22.69           C  
ATOM   1193  CD1 LEU A 210      23.596 -10.258  33.207  1.00 22.98           C  
ATOM   1194  CD2 LEU A 210      24.699 -10.006  31.116  1.00 26.16           C  
ATOM   1195  N   PHE A 211      23.320  -7.544  29.107  1.00 14.40           N  
ATOM   1196  CA  PHE A 211      24.452  -7.234  28.256  1.00 13.00           C  
ATOM   1197  C   PHE A 211      25.452  -6.520  29.133  1.00 15.00           C  
ATOM   1198  O   PHE A 211      25.091  -6.014  30.201  1.00 13.00           O  
ATOM   1199  CB  PHE A 211      24.104  -6.440  26.970  1.00 13.90           C  
ATOM   1200  CG  PHE A 211      23.606  -5.030  27.214  1.00 13.14           C  
ATOM   1201  CD1 PHE A 211      22.241  -4.773  27.352  1.00 13.94           C  
ATOM   1202  CD2 PHE A 211      24.502  -3.960  27.321  1.00 12.58           C  
ATOM   1203  CE1 PHE A 211      21.778  -3.464  27.585  1.00 13.64           C  
ATOM   1204  CE2 PHE A 211      24.042  -2.660  27.536  1.00 13.21           C  
ATOM   1205  CZ  PHE A 211      22.685  -2.423  27.669  1.00 11.87           C  
ATOM   1206  N   SER A 212      26.697  -6.483  28.700  1.00 12.13           N  
ATOM   1207  CA  SER A 212      27.726  -5.826  29.496  1.00 11.62           C  
ATOM   1208  C   SER A 212      28.662  -5.060  28.570  1.00 14.29           C  
ATOM   1209  O   SER A 212      28.873  -5.482  27.426  1.00 14.55           O  
ATOM   1210  CB  SER A 212      28.484  -6.846  30.357  1.00 14.54           C  
ATOM   1211  OG  SER A 212      29.000  -7.938  29.602  1.00 13.95           O  
ATOM   1212  N   LEU A 213      29.204  -3.916  29.049  1.00 11.23           N  
ATOM   1213  CA  LEU A 213      30.057  -3.047  28.228  1.00 10.21           C  
ATOM   1214  C   LEU A 213      31.388  -2.764  28.882  1.00 13.38           C  
ATOM   1215  O   LEU A 213      31.440  -2.400  30.056  1.00 11.86           O  
ATOM   1216  CB  LEU A 213      29.350  -1.702  27.941  1.00 10.46           C  
ATOM   1217  CG  LEU A 213      28.063  -1.768  27.091  1.00 14.26           C  
ATOM   1218  CD1 LEU A 213      27.386  -0.383  27.054  1.00 14.04           C  
ATOM   1219  CD2 LEU A 213      28.385  -2.204  25.672  1.00 16.11           C  
ATOM   1220  N   GLN A 214      32.465  -2.970  28.126  1.00 11.38           N  
ATOM   1221  CA  GLN A 214      33.813  -2.609  28.551  1.00 11.29           C  
ATOM   1222  C   GLN A 214      34.243  -1.553  27.512  1.00 14.88           C  
ATOM   1223  O   GLN A 214      34.518  -1.932  26.378  1.00 16.62           O  
ATOM   1224  CB  GLN A 214      34.749  -3.820  28.511  1.00 12.46           C  
ATOM   1225  CG  GLN A 214      36.155  -3.459  29.038  1.00 16.29           C  
ATOM   1226  CD  GLN A 214      37.227  -4.361  28.461  1.00 28.38           C  
ATOM   1227  OE1 GLN A 214      37.268  -4.616  27.266  1.00 25.53           O  
ATOM   1228  NE2 GLN A 214      38.127  -4.824  29.306  1.00 24.41           N  
ATOM   1229  N   LEU A 215      34.163  -0.255  27.840  1.00 11.59           N  
ATOM   1230  CA  LEU A 215      34.581   0.810  26.927  1.00 10.71           C  
ATOM   1231  C   LEU A 215      36.052   1.120  27.262  1.00 15.99           C  
ATOM   1232  O   LEU A 215      36.375   1.401  28.414  1.00 16.31           O  
ATOM   1233  CB  LEU A 215      33.708   2.083  27.051  1.00 10.42           C  
ATOM   1234  CG  LEU A 215      32.181   1.891  26.916  1.00 14.48           C  
ATOM   1235  CD1 LEU A 215      31.465   3.244  26.962  1.00 15.91           C  
ATOM   1236  CD2 LEU A 215      31.807   1.085  25.647  1.00 11.96           C  
ATOM   1237  N   CYS A 216      36.932   1.011  26.282  1.00 13.67           N  
ATOM   1238  CA  CYS A 216      38.371   1.206  26.502  1.00 13.52           C  
ATOM   1239  C   CYS A 216      38.922   2.490  25.916  1.00 16.47           C  
ATOM   1240  O   CYS A 216      39.186   2.570  24.708  1.00 14.31           O  
ATOM   1241  CB  CYS A 216      39.176  -0.005  26.034  1.00 14.50           C  
ATOM   1242  SG  CYS A 216      38.651  -1.574  26.772  1.00 17.88           S  
ATOM   1243  N   GLY A 217      39.136   3.464  26.789  1.00 13.40           N  
ATOM   1244  CA  GLY A 217      39.780   4.720  26.406  1.00 13.19           C  
ATOM   1245  C   GLY A 217      41.257   4.417  26.249  1.00 15.57           C  
ATOM   1246  O   GLY A 217      41.820   3.673  27.067  1.00 15.46           O  
ATOM   1247  N   ALA A 218      41.892   4.947  25.191  1.00 12.36           N  
ATOM   1248  CA  ALA A 218      43.321   4.680  24.958  1.00 14.21           C  
ATOM   1249  C   ALA A 218      44.256   5.404  25.953  1.00 18.14           C  
ATOM   1250  O   ALA A 218      45.376   4.936  26.176  1.00 18.65           O  
ATOM   1251  CB  ALA A 218      43.699   5.039  23.526  1.00 16.02           C  
ATOM   1252  N   GLY A 219      43.814   6.534  26.515  1.00 13.47           N  
ATOM   1253  CA  GLY A 219      44.633   7.332  27.444  1.00 13.69           C  
ATOM   1254  C   GLY A 219      45.511   8.349  26.724  1.00 17.65           C  
ATOM   1255  O   GLY A 219      46.262   9.111  27.344  1.00 17.58           O  
ATOM   1256  N   PHE A 220      45.413   8.359  25.394  1.00 14.28           N  
ATOM   1257  CA  PHE A 220      46.130   9.283  24.533  1.00 14.59           C  
ATOM   1258  C   PHE A 220      45.297   9.465  23.255  1.00 19.35           C  
ATOM   1259  O   PHE A 220      44.377   8.663  22.998  1.00 16.69           O  
ATOM   1260  CB  PHE A 220      47.579   8.783  24.238  1.00 17.36           C  
ATOM   1261  CG  PHE A 220      47.665   7.313  23.845  1.00 18.26           C  
ATOM   1262  CD1 PHE A 220      47.923   6.339  24.796  1.00 19.14           C  
ATOM   1263  CD2 PHE A 220      47.505   6.919  22.528  1.00 19.69           C  
ATOM   1264  CE1 PHE A 220      47.993   4.987  24.441  1.00 19.89           C  
ATOM   1265  CE2 PHE A 220      47.561   5.572  22.171  1.00 21.00           C  
ATOM   1266  CZ  PHE A 220      47.791   4.611  23.132  1.00 18.75           C  
ATOM   1267  N   PRO A 221      45.582  10.510  22.437  1.00 19.16           N  
ATOM   1268  CA  PRO A 221      44.792  10.711  21.225  1.00 20.48           C  
ATOM   1269  C   PRO A 221      45.076   9.616  20.197  1.00 23.90           C  
ATOM   1270  O   PRO A 221      46.188   9.091  20.133  1.00 24.25           O  
ATOM   1271  CB  PRO A 221      45.253  12.090  20.718  1.00 23.14           C  
ATOM   1272  CG  PRO A 221      45.958  12.731  21.898  1.00 27.52           C  
ATOM   1273  CD  PRO A 221      46.602  11.573  22.589  1.00 21.97           C  
ATOM   1274  N   LEU A 222      44.033   9.214  19.482  1.00 20.86           N  
ATOM   1275  CA  LEU A 222      44.125   8.257  18.376  1.00 20.58           C  
ATOM   1276  C   LEU A 222      43.831   9.060  17.111  1.00 25.67           C  
ATOM   1277  O   LEU A 222      42.788   9.709  17.029  1.00 24.77           O  
ATOM   1278  CB  LEU A 222      43.100   7.102  18.534  1.00 19.92           C  
ATOM   1279  CG  LEU A 222      43.272   6.202  19.760  1.00 23.39           C  
ATOM   1280  CD1 LEU A 222      41.998   5.378  20.023  1.00 22.48           C  
ATOM   1281  CD2 LEU A 222      44.510   5.322  19.640  1.00 24.21           C  
ATOM   1282  N   ASN A 223      44.743   9.027  16.126  1.00 24.34           N  
ATOM   1283  CA  ASN A 223      44.474   9.742  14.873  1.00 25.26           C  
ATOM   1284  C   ASN A 223      43.434   8.922  14.052  1.00 31.13           C  
ATOM   1285  O   ASN A 223      42.995   7.853  14.509  1.00 28.73           O  
ATOM   1286  CB  ASN A 223      45.776  10.032  14.088  1.00 25.58           C  
ATOM   1287  CG  ASN A 223      46.511   8.797  13.600  1.00 41.07           C  
ATOM   1288  OD1 ASN A 223      45.919   7.852  13.093  1.00 27.68           O  
ATOM   1289  ND2 ASN A 223      47.833   8.765  13.764  1.00 37.59           N  
ATOM   1290  N   GLN A 224      43.044   9.411  12.856  1.00 30.30           N  
ATOM   1291  CA  GLN A 224      42.065   8.712  12.005  1.00 30.73           C  
ATOM   1292  C   GLN A 224      42.417   7.239  11.728  1.00 33.50           C  
ATOM   1293  O   GLN A 224      41.564   6.370  11.907  1.00 33.04           O  
ATOM   1294  CB  GLN A 224      41.824   9.488  10.695  1.00 33.02           C  
ATOM   1295  CG  GLN A 224      40.798   8.833   9.771  1.00 54.32           C  
ATOM   1296  CD  GLN A 224      40.337   9.745   8.668  1.00 82.65           C  
ATOM   1297  OE1 GLN A 224      39.754  10.813   8.906  1.00 81.58           O  
ATOM   1298  NE2 GLN A 224      40.558   9.326   7.431  1.00 73.65           N  
ATOM   1299  N   SER A 225      43.659   6.959  11.307  1.00 29.00           N  
ATOM   1300  CA  SER A 225      44.092   5.590  11.001  1.00 28.52           C  
ATOM   1301  C   SER A 225      44.114   4.697  12.255  1.00 27.87           C  
ATOM   1302  O   SER A 225      43.680   3.550  12.211  1.00 24.42           O  
ATOM   1303  CB  SER A 225      45.476   5.596  10.353  1.00 33.98           C  
ATOM   1304  OG  SER A 225      45.472   6.377   9.166  1.00 50.55           O  
ATOM   1305  N   GLU A 226      44.638   5.238  13.366  1.00 24.84           N  
ATOM   1306  CA  GLU A 226      44.745   4.512  14.623  1.00 23.95           C  
ATOM   1307  C   GLU A 226      43.394   4.140  15.199  1.00 25.06           C  
ATOM   1308  O   GLU A 226      43.216   3.001  15.633  1.00 22.28           O  
ATOM   1309  CB  GLU A 226      45.545   5.313  15.641  1.00 25.12           C  
ATOM   1310  CG  GLU A 226      46.983   5.554  15.210  1.00 31.37           C  
ATOM   1311  CD  GLU A 226      47.728   6.426  16.188  1.00 42.53           C  
ATOM   1312  OE1 GLU A 226      48.851   6.037  16.578  1.00 29.14           O  
ATOM   1313  OE2 GLU A 226      47.167   7.464  16.611  1.00 27.02           O  
ATOM   1314  N   VAL A 227      42.435   5.079  15.192  1.00 22.66           N  
ATOM   1315  CA  VAL A 227      41.109   4.793  15.744  1.00 22.50           C  
ATOM   1316  C   VAL A 227      40.365   3.695  14.941  1.00 27.70           C  
ATOM   1317  O   VAL A 227      39.635   2.891  15.515  1.00 26.12           O  
ATOM   1318  CB  VAL A 227      40.293   6.093  16.010  1.00 25.95           C  
ATOM   1319  CG1 VAL A 227      39.775   6.724  14.716  1.00 25.37           C  
ATOM   1320  CG2 VAL A 227      39.166   5.851  17.015  1.00 26.08           C  
ATOM   1321  N   LEU A 228      40.657   3.580  13.640  1.00 25.01           N  
ATOM   1322  CA  LEU A 228      40.040   2.537  12.807  1.00 23.97           C  
ATOM   1323  C   LEU A 228      40.677   1.174  13.051  1.00 26.96           C  
ATOM   1324  O   LEU A 228      40.023   0.142  12.914  1.00 27.40           O  
ATOM   1325  CB  LEU A 228      40.167   2.925  11.322  1.00 24.65           C  
ATOM   1326  CG  LEU A 228      39.356   4.160  10.895  1.00 29.15           C  
ATOM   1327  CD1 LEU A 228      39.776   4.633   9.507  1.00 30.21           C  
ATOM   1328  CD2 LEU A 228      37.870   3.873  10.902  1.00 30.49           C  
ATOM   1329  N   ALA A 229      41.962   1.172  13.422  1.00 23.84           N  
ATOM   1330  CA  ALA A 229      42.728  -0.047  13.617  1.00 24.96           C  
ATOM   1331  C   ALA A 229      42.767  -0.532  15.063  1.00 30.19           C  
ATOM   1332  O   ALA A 229      43.209  -1.648  15.318  1.00 34.06           O  
ATOM   1333  CB  ALA A 229      44.148   0.172  13.106  1.00 26.33           C  
ATOM   1334  N   SER A 230      42.330   0.295  16.003  1.00 23.90           N  
ATOM   1335  CA  SER A 230      42.418  -0.015  17.417  1.00 22.19           C  
ATOM   1336  C   SER A 230      41.159  -0.670  17.975  1.00 24.21           C  
ATOM   1337  O   SER A 230      40.045  -0.316  17.580  1.00 22.33           O  
ATOM   1338  CB  SER A 230      42.713   1.256  18.206  1.00 26.11           C  
ATOM   1339  OG  SER A 230      42.795   1.023  19.602  1.00 35.89           O  
ATOM   1340  N   VAL A 231      41.345  -1.554  18.958  1.00 21.89           N  
ATOM   1341  CA  VAL A 231      40.226  -2.176  19.678  1.00 21.65           C  
ATOM   1342  C   VAL A 231      39.712  -1.172  20.723  1.00 21.14           C  
ATOM   1343  O   VAL A 231      40.463  -0.767  21.615  1.00 21.15           O  
ATOM   1344  CB  VAL A 231      40.634  -3.529  20.318  1.00 26.83           C  
ATOM   1345  CG1 VAL A 231      39.622  -3.956  21.372  1.00 27.07           C  
ATOM   1346  CG2 VAL A 231      40.794  -4.597  19.246  1.00 27.47           C  
ATOM   1347  N   GLY A 232      38.429  -0.818  20.638  1.00 14.85           N  
ATOM   1348  CA  GLY A 232      37.837   0.131  21.571  1.00 14.39           C  
ATOM   1349  C   GLY A 232      37.091  -0.486  22.748  1.00 17.99           C  
ATOM   1350  O   GLY A 232      36.541   0.245  23.576  1.00 17.79           O  
ATOM   1351  N   GLY A 233      37.022  -1.817  22.810  1.00 14.70           N  
ATOM   1352  CA  GLY A 233      36.329  -2.450  23.929  1.00 14.74           C  
ATOM   1353  C   GLY A 233      35.442  -3.611  23.547  1.00 15.53           C  
ATOM   1354  O   GLY A 233      35.590  -4.195  22.465  1.00 13.08           O  
ATOM   1355  N   SER A 234      34.515  -3.965  24.447  1.00 12.62           N  
ATOM   1356  CA  SER A 234      33.663  -5.130  24.199  1.00 12.82           C  
ATOM   1357  C   SER A 234      32.250  -4.891  24.599  1.00 13.05           C  
ATOM   1358  O   SER A 234      31.986  -4.282  25.644  1.00 13.25           O  
ATOM   1359  CB  SER A 234      34.161  -6.324  25.030  1.00 15.23           C  
ATOM   1360  OG  SER A 234      35.536  -6.605  24.840  1.00 16.87           O  
ATOM   1361  N   MET A 235      31.333  -5.415  23.803  1.00 10.62           N  
ATOM   1362  CA  MET A 235      29.926  -5.454  24.188  1.00  9.84           C  
ATOM   1363  C   MET A 235      29.576  -6.937  24.236  1.00 14.75           C  
ATOM   1364  O   MET A 235      29.530  -7.593  23.196  1.00 14.40           O  
ATOM   1365  CB  MET A 235      29.020  -4.703  23.227  1.00 10.89           C  
ATOM   1366  CG  MET A 235      27.529  -4.941  23.563  1.00 14.16           C  
ATOM   1367  SD  MET A 235      26.388  -3.908  22.612  1.00 18.42           S  
ATOM   1368  CE  MET A 235      26.634  -4.522  21.023  1.00 18.25           C  
ATOM   1369  N   ILE A 236      29.358  -7.467  25.443  1.00 12.34           N  
ATOM   1370  CA  ILE A 236      29.029  -8.878  25.604  1.00 12.25           C  
ATOM   1371  C   ILE A 236      27.513  -9.004  25.666  1.00 17.76           C  
ATOM   1372  O   ILE A 236      26.896  -8.506  26.608  1.00 16.55           O  
ATOM   1373  CB  ILE A 236      29.726  -9.517  26.845  1.00 14.78           C  
ATOM   1374  CG1 ILE A 236      31.252  -9.191  26.911  1.00 13.91           C  
ATOM   1375  CG2 ILE A 236      29.451 -11.026  26.887  1.00 16.27           C  
ATOM   1376  CD1 ILE A 236      32.106  -9.627  25.601  1.00 14.09           C  
ATOM   1377  N   ILE A 237      26.921  -9.637  24.629  1.00 15.24           N  
ATOM   1378  CA  ILE A 237      25.471  -9.793  24.517  1.00 15.52           C  
ATOM   1379  C   ILE A 237      25.046 -11.113  25.123  1.00 19.25           C  
ATOM   1380  O   ILE A 237      25.433 -12.158  24.617  1.00 19.38           O  
ATOM   1381  CB  ILE A 237      24.973  -9.636  23.052  1.00 18.67           C  
ATOM   1382  CG1 ILE A 237      25.333  -8.230  22.454  1.00 19.94           C  
ATOM   1383  CG2 ILE A 237      23.468  -9.932  22.942  1.00 17.93           C  
ATOM   1384  CD1 ILE A 237      24.374  -7.020  22.899  1.00 32.05           C  
ATOM   1385  N   GLY A 238      24.274 -11.040  26.210  1.00 16.70           N  
ATOM   1386  CA  GLY A 238      23.755 -12.206  26.919  1.00 16.44           C  
ATOM   1387  C   GLY A 238      24.625 -12.787  28.011  1.00 20.12           C  
ATOM   1388  O   GLY A 238      24.361 -13.896  28.485  1.00 20.69           O  
ATOM   1389  N   GLY A 239      25.669 -12.064  28.415  1.00 16.62           N  
ATOM   1390  CA  GLY A 239      26.548 -12.609  29.434  1.00 16.87           C  
ATOM   1391  C   GLY A 239      27.550 -11.635  30.002  1.00 18.94           C  
ATOM   1392  O   GLY A 239      27.558 -10.441  29.663  1.00 16.24           O  
ATOM   1393  N   ILE A 240      28.385 -12.171  30.888  1.00 15.35           N  
ATOM   1394  CA  ILE A 240      29.447 -11.474  31.596  1.00 14.95           C  
ATOM   1395  C   ILE A 240      30.729 -12.219  31.265  1.00 20.22           C  
ATOM   1396  O   ILE A 240      30.803 -13.441  31.491  1.00 20.21           O  
ATOM   1397  CB  ILE A 240      29.204 -11.483  33.125  1.00 17.20           C  
ATOM   1398  CG1 ILE A 240      27.847 -10.818  33.503  1.00 17.30           C  
ATOM   1399  CG2 ILE A 240      30.394 -10.844  33.891  1.00 17.80           C  
ATOM   1400  CD1 ILE A 240      27.417 -10.996  35.055  1.00 23.66           C  
ATOM   1401  N   ASP A 241      31.730 -11.499  30.752  1.00 15.73           N  
ATOM   1402  CA  ASP A 241      33.013 -12.129  30.449  1.00 15.53           C  
ATOM   1403  C   ASP A 241      33.972 -11.724  31.561  1.00 20.26           C  
ATOM   1404  O   ASP A 241      34.329 -10.537  31.704  1.00 17.54           O  
ATOM   1405  CB  ASP A 241      33.533 -11.733  29.057  1.00 16.61           C  
ATOM   1406  CG  ASP A 241      34.796 -12.483  28.668  1.00 19.71           C  
ATOM   1407  OD1 ASP A 241      34.759 -13.229  27.674  1.00 19.99           O  
ATOM   1408  OD2 ASP A 241      35.805 -12.358  29.389  1.00 19.39           O  
ATOM   1409  N   HIS A 242      34.381 -12.722  32.351  1.00 19.11           N  
ATOM   1410  CA  HIS A 242      35.228 -12.512  33.507  1.00 21.17           C  
ATOM   1411  C   HIS A 242      36.645 -12.029  33.221  1.00 22.59           C  
ATOM   1412  O   HIS A 242      37.302 -11.540  34.139  1.00 23.53           O  
ATOM   1413  CB  HIS A 242      35.142 -13.702  34.492  1.00 24.36           C  
ATOM   1414  CG  HIS A 242      33.733 -13.977  34.946  1.00 29.97           C  
ATOM   1415  ND1 HIS A 242      33.093 -13.150  35.856  1.00 32.67           N  
ATOM   1416  CD2 HIS A 242      32.870 -14.943  34.557  1.00 33.79           C  
ATOM   1417  CE1 HIS A 242      31.868 -13.635  35.997  1.00 33.26           C  
ATOM   1418  NE2 HIS A 242      31.683 -14.716  35.230  1.00 34.04           N  
ATOM   1419  N   SER A 243      37.096 -12.064  31.946  1.00 17.22           N  
ATOM   1420  CA  SER A 243      38.431 -11.565  31.614  1.00 17.26           C  
ATOM   1421  C   SER A 243      38.496 -10.020  31.528  1.00 20.01           C  
ATOM   1422  O   SER A 243      39.584  -9.437  31.519  1.00 19.31           O  
ATOM   1423  CB  SER A 243      38.934 -12.178  30.304  1.00 19.12           C  
ATOM   1424  OG  SER A 243      38.287 -11.647  29.151  1.00 22.99           O  
ATOM   1425  N   LEU A 244      37.329  -9.364  31.462  1.00 16.51           N  
ATOM   1426  CA  LEU A 244      37.243  -7.921  31.227  1.00 14.10           C  
ATOM   1427  C   LEU A 244      37.347  -7.044  32.450  1.00 15.17           C  
ATOM   1428  O   LEU A 244      37.355  -5.810  32.322  1.00 14.84           O  
ATOM   1429  CB  LEU A 244      35.936  -7.608  30.461  1.00 12.95           C  
ATOM   1430  CG  LEU A 244      35.741  -8.399  29.155  1.00 16.14           C  
ATOM   1431  CD1 LEU A 244      34.456  -7.973  28.454  1.00 15.82           C  
ATOM   1432  CD2 LEU A 244      36.982  -8.266  28.217  1.00 18.75           C  
ATOM   1433  N   TYR A 245      37.441  -7.661  33.622  1.00 13.92           N  
ATOM   1434  CA  TYR A 245      37.505  -6.891  34.863  1.00 13.43           C  
ATOM   1435  C   TYR A 245      38.397  -7.558  35.907  1.00 18.09           C  
ATOM   1436  O   TYR A 245      38.736  -8.744  35.788  1.00 16.79           O  
ATOM   1437  CB  TYR A 245      36.075  -6.669  35.425  1.00 12.94           C  
ATOM   1438  CG  TYR A 245      35.389  -7.901  35.990  1.00 15.65           C  
ATOM   1439  CD1 TYR A 245      34.660  -8.756  35.169  1.00 18.64           C  
ATOM   1440  CD2 TYR A 245      35.412  -8.172  37.354  1.00 16.76           C  
ATOM   1441  CE1 TYR A 245      33.952  -9.835  35.693  1.00 22.12           C  
ATOM   1442  CE2 TYR A 245      34.753  -9.284  37.884  1.00 19.07           C  
ATOM   1443  CZ  TYR A 245      34.032 -10.118  37.045  1.00 24.00           C  
ATOM   1444  OH  TYR A 245      33.356 -11.197  37.557  1.00 22.44           O  
ATOM   1445  N   THR A 246      38.735  -6.806  36.941  1.00 16.77           N  
ATOM   1446  CA  THR A 246      39.481  -7.320  38.102  1.00 17.47           C  
ATOM   1447  C   THR A 246      38.628  -7.054  39.349  1.00 21.57           C  
ATOM   1448  O   THR A 246      37.700  -6.238  39.303  1.00 18.74           O  
ATOM   1449  CB  THR A 246      40.880  -6.689  38.208  1.00 21.45           C  
ATOM   1450  OG1 THR A 246      40.754  -5.277  38.361  1.00 19.80           O  
ATOM   1451  CG2 THR A 246      41.760  -7.033  37.015  1.00 20.35           C  
ATOM   1452  N   GLY A 247      38.909  -7.795  40.420  1.00 21.36           N  
ATOM   1453  CA  GLY A 247      38.167  -7.641  41.666  1.00 21.02           C  
ATOM   1454  C   GLY A 247      36.740  -8.129  41.533  1.00 21.75           C  
ATOM   1455  O   GLY A 247      36.435  -8.940  40.656  1.00 21.36           O  
ATOM   1456  N   SER A 248      35.845  -7.595  42.361  1.00 18.52           N  
ATOM   1457  CA  SER A 248      34.458  -8.044  42.362  1.00 19.40           C  
ATOM   1458  C   SER A 248      33.507  -7.127  41.632  1.00 19.78           C  
ATOM   1459  O   SER A 248      33.758  -5.935  41.536  1.00 18.66           O  
ATOM   1460  CB  SER A 248      33.957  -8.181  43.799  1.00 23.11           C  
ATOM   1461  OG  SER A 248      34.728  -9.126  44.514  1.00 30.02           O  
ATOM   1462  N   LEU A 249      32.378  -7.700  41.170  1.00 17.07           N  
ATOM   1463  CA  LEU A 249      31.290  -6.935  40.600  1.00 15.61           C  
ATOM   1464  C   LEU A 249      30.394  -6.523  41.776  1.00 18.99           C  
ATOM   1465  O   LEU A 249      30.030  -7.376  42.584  1.00 19.55           O  
ATOM   1466  CB  LEU A 249      30.453  -7.756  39.612  1.00 15.87           C  
ATOM   1467  CG  LEU A 249      30.909  -7.752  38.166  1.00 17.67           C  
ATOM   1468  CD1 LEU A 249      30.351  -9.011  37.415  1.00 18.64           C  
ATOM   1469  CD2 LEU A 249      30.536  -6.423  37.455  1.00 17.14           C  
ATOM   1470  N   TRP A 250      30.047  -5.227  41.864  1.00 14.76           N  
ATOM   1471  CA  TRP A 250      29.110  -4.700  42.854  1.00 14.93           C  
ATOM   1472  C   TRP A 250      27.903  -4.197  42.087  1.00 16.65           C  
ATOM   1473  O   TRP A 250      28.056  -3.540  41.046  1.00 16.17           O  
ATOM   1474  CB  TRP A 250      29.743  -3.589  43.668  1.00 14.13           C  
ATOM   1475  CG  TRP A 250      30.636  -4.126  44.756  1.00 15.35           C  
ATOM   1476  CD1 TRP A 250      31.933  -4.536  44.635  1.00 18.14           C  
ATOM   1477  CD2 TRP A 250      30.253  -4.393  46.111  1.00 15.90           C  
ATOM   1478  NE1 TRP A 250      32.397  -5.015  45.846  1.00 17.67           N  
ATOM   1479  CE2 TRP A 250      31.383  -4.938  46.769  1.00 19.93           C  
ATOM   1480  CE3 TRP A 250      29.051  -4.252  46.829  1.00 17.64           C  
ATOM   1481  CZ2 TRP A 250      31.352  -5.322  48.118  1.00 19.95           C  
ATOM   1482  CZ3 TRP A 250      29.027  -4.620  48.172  1.00 19.94           C  
ATOM   1483  CH2 TRP A 250      30.166  -5.151  48.800  1.00 20.37           C  
ATOM   1484  N   TYR A 251      26.702  -4.506  42.594  1.00 13.33           N  
ATOM   1485  CA  TYR A 251      25.477  -4.167  41.886  1.00 13.50           C  
ATOM   1486  C   TYR A 251      24.640  -3.095  42.560  1.00 16.88           C  
ATOM   1487  O   TYR A 251      24.462  -3.106  43.791  1.00 15.25           O  
ATOM   1488  CB  TYR A 251      24.612  -5.426  41.715  1.00 15.02           C  
ATOM   1489  CG  TYR A 251      25.181  -6.403  40.706  1.00 17.35           C  
ATOM   1490  CD1 TYR A 251      25.993  -7.456  41.108  1.00 19.42           C  
ATOM   1491  CD2 TYR A 251      24.883  -6.289  39.350  1.00 17.70           C  
ATOM   1492  CE1 TYR A 251      26.502  -8.370  40.186  1.00 19.56           C  
ATOM   1493  CE2 TYR A 251      25.378  -7.202  38.421  1.00 18.37           C  
ATOM   1494  CZ  TYR A 251      26.185  -8.244  38.849  1.00 22.28           C  
ATOM   1495  OH  TYR A 251      26.671  -9.158  37.940  1.00 19.16           O  
ATOM   1496  N   THR A 252      24.105  -2.194  41.735  1.00 14.55           N  
ATOM   1497  CA  THR A 252      23.185  -1.149  42.178  1.00 15.22           C  
ATOM   1498  C   THR A 252      21.820  -1.413  41.520  1.00 18.73           C  
ATOM   1499  O   THR A 252      21.779  -1.821  40.351  1.00 15.93           O  
ATOM   1500  CB  THR A 252      23.764   0.284  41.915  1.00 19.20           C  
ATOM   1501  OG1 THR A 252      22.993   1.228  42.665  1.00 16.87           O  
ATOM   1502  CG2 THR A 252      23.748   0.677  40.422  1.00 17.00           C  
ATOM   1503  N   PRO A 253      20.685  -1.190  42.218  1.00 16.12           N  
ATOM   1504  CA  PRO A 253      19.386  -1.422  41.562  1.00 16.23           C  
ATOM   1505  C   PRO A 253      19.127  -0.455  40.408  1.00 20.46           C  
ATOM   1506  O   PRO A 253      19.591   0.683  40.423  1.00 19.18           O  
ATOM   1507  CB  PRO A 253      18.365  -1.157  42.690  1.00 17.65           C  
ATOM   1508  CG  PRO A 253      19.121  -1.296  43.946  1.00 20.08           C  
ATOM   1509  CD  PRO A 253      20.501  -0.777  43.627  1.00 15.69           C  
ATOM   1510  N   ILE A 254      18.382  -0.919  39.399  1.00 16.81           N  
ATOM   1511  CA  ILE A 254      17.878  -0.057  38.337  1.00 16.02           C  
ATOM   1512  C   ILE A 254      16.586   0.468  39.001  1.00 19.94           C  
ATOM   1513  O   ILE A 254      15.668  -0.307  39.280  1.00 19.27           O  
ATOM   1514  CB  ILE A 254      17.598  -0.797  37.020  1.00 17.91           C  
ATOM   1515  CG1 ILE A 254      18.920  -1.194  36.313  1.00 16.42           C  
ATOM   1516  CG2 ILE A 254      16.703   0.060  36.086  1.00 18.46           C  
ATOM   1517  CD1 ILE A 254      18.737  -2.164  35.104  1.00 18.60           C  
ATOM   1518  N   ARG A 255      16.564   1.769  39.307  1.00 17.98           N  
ATOM   1519  CA  ARG A 255      15.455   2.405  40.027  1.00 19.04           C  
ATOM   1520  C   ARG A 255      14.129   2.271  39.300  1.00 23.53           C  
ATOM   1521  O   ARG A 255      13.115   1.922  39.909  1.00 22.47           O  
ATOM   1522  CB  ARG A 255      15.767   3.881  40.306  1.00 19.72           C  
ATOM   1523  CG  ARG A 255      14.756   4.507  41.255  1.00 23.26           C  
ATOM   1524  CD  ARG A 255      14.784   6.012  41.171  1.00 24.00           C  
ATOM   1525  NE  ARG A 255      13.891   6.606  42.178  1.00 25.23           N  
ATOM   1526  CZ  ARG A 255      13.538   7.884  42.203  1.00 34.74           C  
ATOM   1527  NH1 ARG A 255      13.974   8.721  41.264  1.00 21.79           N  
ATOM   1528  NH2 ARG A 255      12.729   8.335  43.155  1.00 23.87           N  
ATOM   1529  N   ARG A 256      14.162   2.530  37.991  1.00 19.71           N  
ATOM   1530  CA  ARG A 256      13.018   2.448  37.099  1.00 20.44           C  
ATOM   1531  C   ARG A 256      13.548   2.119  35.718  1.00 21.85           C  
ATOM   1532  O   ARG A 256      14.620   2.596  35.342  1.00 18.62           O  
ATOM   1533  CB  ARG A 256      12.249   3.776  37.068  1.00 22.73           C  
ATOM   1534  CG  ARG A 256      10.904   3.633  36.369  1.00 30.91           C  
ATOM   1535  CD  ARG A 256       9.883   4.619  36.894  1.00 33.79           C  
ATOM   1536  NE  ARG A 256      10.181   5.997  36.507  1.00 32.18           N  
ATOM   1537  CZ  ARG A 256       9.982   6.492  35.293  1.00 43.30           C  
ATOM   1538  NH1 ARG A 256       9.508   5.722  34.330  1.00 36.16           N  
ATOM   1539  NH2 ARG A 256      10.253   7.766  35.037  1.00 37.99           N  
ATOM   1540  N   GLU A 257      12.776   1.337  34.966  1.00 19.26           N  
ATOM   1541  CA  GLU A 257      13.145   0.901  33.631  1.00 18.45           C  
ATOM   1542  C   GLU A 257      12.667   1.856  32.535  1.00 22.53           C  
ATOM   1543  O   GLU A 257      11.571   1.692  31.996  1.00 21.87           O  
ATOM   1544  CB  GLU A 257      12.669  -0.552  33.394  1.00 19.78           C  
ATOM   1545  CG  GLU A 257      13.265  -1.544  34.395  1.00 25.57           C  
ATOM   1546  CD  GLU A 257      12.388  -2.749  34.691  1.00 37.88           C  
ATOM   1547  OE1 GLU A 257      11.243  -2.561  35.153  1.00 32.49           O  
ATOM   1548  OE2 GLU A 257      12.856  -3.887  34.478  1.00 24.47           O  
ATOM   1549  N   TRP A 258      13.484   2.876  32.224  1.00 17.61           N  
ATOM   1550  CA  TRP A 258      13.200   3.843  31.157  1.00 16.45           C  
ATOM   1551  C   TRP A 258      14.582   4.157  30.598  1.00 18.76           C  
ATOM   1552  O   TRP A 258      15.042   3.440  29.705  1.00 16.78           O  
ATOM   1553  CB  TRP A 258      12.350   5.038  31.663  1.00 15.75           C  
ATOM   1554  CG  TRP A 258      12.897   5.902  32.772  1.00 16.41           C  
ATOM   1555  CD1 TRP A 258      13.530   5.500  33.917  1.00 18.72           C  
ATOM   1556  CD2 TRP A 258      12.737   7.318  32.879  1.00 17.03           C  
ATOM   1557  NE1 TRP A 258      13.830   6.591  34.699  1.00 17.68           N  
ATOM   1558  CE2 TRP A 258      13.344   7.720  34.094  1.00 20.07           C  
ATOM   1559  CE3 TRP A 258      12.119   8.291  32.069  1.00 19.35           C  
ATOM   1560  CZ2 TRP A 258      13.358   9.053  34.520  1.00 20.62           C  
ATOM   1561  CZ3 TRP A 258      12.134   9.615  32.494  1.00 22.19           C  
ATOM   1562  CH2 TRP A 258      12.775   9.991  33.691  1.00 22.89           C  
ATOM   1563  N   TYR A 259      15.313   5.066  31.235  1.00 14.62           N  
ATOM   1564  CA  TYR A 259      16.749   5.193  31.051  1.00 12.90           C  
ATOM   1565  C   TYR A 259      17.294   4.097  31.989  1.00 14.34           C  
ATOM   1566  O   TYR A 259      16.523   3.517  32.755  1.00 15.40           O  
ATOM   1567  CB  TYR A 259      17.229   6.552  31.612  1.00 13.85           C  
ATOM   1568  CG  TYR A 259      16.810   7.739  30.776  1.00 16.88           C  
ATOM   1569  CD1 TYR A 259      17.517   8.095  29.626  1.00 19.03           C  
ATOM   1570  CD2 TYR A 259      15.676   8.481  31.103  1.00 18.29           C  
ATOM   1571  CE1 TYR A 259      17.098   9.159  28.823  1.00 20.40           C  
ATOM   1572  CE2 TYR A 259      15.230   9.518  30.287  1.00 19.08           C  
ATOM   1573  CZ  TYR A 259      15.948   9.858  29.158  1.00 24.08           C  
ATOM   1574  OH  TYR A 259      15.508  10.914  28.394  1.00 22.33           O  
ATOM   1575  N   TYR A 260      18.630   3.879  32.026  1.00 12.01           N  
ATOM   1576  CA  TYR A 260      19.223   3.020  33.044  1.00 12.50           C  
ATOM   1577  C   TYR A 260      19.459   3.916  34.254  1.00 17.07           C  
ATOM   1578  O   TYR A 260      20.549   4.476  34.421  1.00 15.75           O  
ATOM   1579  CB  TYR A 260      20.512   2.353  32.545  1.00 13.18           C  
ATOM   1580  CG  TYR A 260      20.193   1.239  31.579  1.00 13.59           C  
ATOM   1581  CD1 TYR A 260      20.319   1.428  30.205  1.00 14.72           C  
ATOM   1582  CD2 TYR A 260      19.665   0.027  32.029  1.00 13.37           C  
ATOM   1583  CE1 TYR A 260      19.976   0.423  29.306  1.00 13.97           C  
ATOM   1584  CE2 TYR A 260      19.325  -0.990  31.136  1.00 13.29           C  
ATOM   1585  CZ  TYR A 260      19.477  -0.784  29.774  1.00 17.48           C  
ATOM   1586  OH  TYR A 260      19.163  -1.775  28.871  1.00 14.56           O  
ATOM   1587  N   GLU A 261      18.378   4.143  35.030  1.00 14.55           N  
ATOM   1588  CA  GLU A 261      18.404   5.041  36.184  1.00 13.47           C  
ATOM   1589  C   GLU A 261      18.946   4.371  37.455  1.00 17.77           C  
ATOM   1590  O   GLU A 261      18.542   3.269  37.811  1.00 16.70           O  
ATOM   1591  CB  GLU A 261      17.005   5.629  36.447  1.00 14.33           C  
ATOM   1592  CG  GLU A 261      17.004   6.687  37.547  1.00 17.79           C  
ATOM   1593  CD  GLU A 261      15.652   7.232  37.956  1.00 22.53           C  
ATOM   1594  OE1 GLU A 261      14.615   6.744  37.448  1.00 19.47           O  
ATOM   1595  OE2 GLU A 261      15.633   8.176  38.775  1.00 19.14           O  
ATOM   1596  N   VAL A 262      19.838   5.095  38.157  1.00 13.73           N  
ATOM   1597  CA  VAL A 262      20.448   4.623  39.384  1.00 13.01           C  
ATOM   1598  C   VAL A 262      20.346   5.702  40.447  1.00 16.74           C  
ATOM   1599  O   VAL A 262      19.980   6.840  40.136  1.00 16.25           O  
ATOM   1600  CB  VAL A 262      21.921   4.174  39.163  1.00 17.45           C  
ATOM   1601  CG1 VAL A 262      22.001   2.977  38.211  1.00 16.92           C  
ATOM   1602  CG2 VAL A 262      22.791   5.330  38.663  1.00 17.11           C  
ATOM   1603  N   ILE A 263      20.741   5.370  41.685  1.00 14.01           N  
ATOM   1604  CA  ILE A 263      20.743   6.355  42.769  1.00 12.90           C  
ATOM   1605  C   ILE A 263      22.135   6.505  43.378  1.00 15.85           C  
ATOM   1606  O   ILE A 263      22.696   5.532  43.912  1.00 14.72           O  
ATOM   1607  CB  ILE A 263      19.676   6.052  43.861  1.00 15.65           C  
ATOM   1608  CG1 ILE A 263      18.236   6.163  43.285  1.00 16.57           C  
ATOM   1609  CG2 ILE A 263      19.853   7.000  45.054  1.00 16.86           C  
ATOM   1610  CD1 ILE A 263      17.122   5.773  44.305  1.00 23.41           C  
ATOM   1611  N   ILE A 264      22.655   7.751  43.348  1.00 13.60           N  
ATOM   1612  CA  ILE A 264      23.952   8.111  43.958  1.00 13.25           C  
ATOM   1613  C   ILE A 264      23.648   8.571  45.389  1.00 16.89           C  
ATOM   1614  O   ILE A 264      22.767   9.412  45.583  1.00 16.71           O  
ATOM   1615  CB  ILE A 264      24.698   9.189  43.140  1.00 15.25           C  
ATOM   1616  CG1 ILE A 264      25.094   8.624  41.731  1.00 15.20           C  
ATOM   1617  CG2 ILE A 264      25.948   9.685  43.896  1.00 14.52           C  
ATOM   1618  CD1 ILE A 264      25.549   9.699  40.738  1.00 19.91           C  
ATOM   1619  N   VAL A 265      24.373   8.037  46.380  1.00 13.14           N  
ATOM   1620  CA  VAL A 265      24.075   8.355  47.797  1.00 13.82           C  
ATOM   1621  C   VAL A 265      25.110   9.224  48.512  1.00 16.24           C  
ATOM   1622  O   VAL A 265      24.857   9.718  49.623  1.00 15.46           O  
ATOM   1623  CB  VAL A 265      23.737   7.080  48.612  1.00 17.42           C  
ATOM   1624  CG1 VAL A 265      22.548   6.330  47.994  1.00 17.98           C  
ATOM   1625  CG2 VAL A 265      24.956   6.169  48.749  1.00 17.22           C  
ATOM   1626  N   ARG A 266      26.281   9.373  47.905  1.00 13.15           N  
ATOM   1627  CA  ARG A 266      27.373  10.164  48.481  1.00 11.49           C  
ATOM   1628  C   ARG A 266      28.400  10.415  47.382  1.00 14.91           C  
ATOM   1629  O   ARG A 266      28.581   9.596  46.482  1.00 13.91           O  
ATOM   1630  CB  ARG A 266      28.022   9.379  49.651  1.00 12.13           C  
ATOM   1631  CG  ARG A 266      29.301   9.984  50.286  1.00 16.17           C  
ATOM   1632  CD  ARG A 266      29.837   9.022  51.344  1.00 16.17           C  
ATOM   1633  NE  ARG A 266      31.182   9.402  51.799  1.00 19.23           N  
ATOM   1634  CZ  ARG A 266      31.442  10.062  52.927  1.00 25.55           C  
ATOM   1635  NH1 ARG A 266      30.450  10.474  53.708  1.00 18.40           N  
ATOM   1636  NH2 ARG A 266      32.699  10.323  53.275  1.00 18.23           N  
ATOM   1637  N   VAL A 267      29.051  11.565  47.458  1.00 12.88           N  
ATOM   1638  CA  VAL A 267      30.109  11.905  46.513  1.00 12.05           C  
ATOM   1639  C   VAL A 267      31.316  12.377  47.317  1.00 14.34           C  
ATOM   1640  O   VAL A 267      31.167  13.172  48.262  1.00 12.89           O  
ATOM   1641  CB  VAL A 267      29.642  12.996  45.503  1.00 16.03           C  
ATOM   1642  CG1 VAL A 267      30.801  13.445  44.601  1.00 15.63           C  
ATOM   1643  CG2 VAL A 267      28.452  12.506  44.660  1.00 15.40           C  
ATOM   1644  N   GLU A 268      32.519  11.900  46.932  1.00 12.03           N  
ATOM   1645  CA  GLU A 268      33.772  12.341  47.549  1.00 12.63           C  
ATOM   1646  C   GLU A 268      34.755  12.799  46.477  1.00 13.86           C  
ATOM   1647  O   GLU A 268      34.828  12.204  45.394  1.00 13.00           O  
ATOM   1648  CB  GLU A 268      34.489  11.213  48.301  1.00 14.62           C  
ATOM   1649  CG  GLU A 268      33.788  10.680  49.520  1.00 18.16           C  
ATOM   1650  CD  GLU A 268      34.448   9.445  50.103  1.00 14.13           C  
ATOM   1651  OE1 GLU A 268      35.486   8.970  49.580  1.00 15.48           O  
ATOM   1652  OE2 GLU A 268      33.865   8.906  51.063  1.00 17.86           O  
ATOM   1653  N   ILE A 269      35.580  13.778  46.829  1.00 12.15           N  
ATOM   1654  CA  ILE A 269      36.683  14.243  45.998  1.00 11.71           C  
ATOM   1655  C   ILE A 269      37.929  14.004  46.873  1.00 12.79           C  
ATOM   1656  O   ILE A 269      38.088  14.668  47.911  1.00 10.66           O  
ATOM   1657  CB  ILE A 269      36.547  15.744  45.638  1.00 14.65           C  
ATOM   1658  CG1 ILE A 269      35.175  16.108  44.978  1.00 15.06           C  
ATOM   1659  CG2 ILE A 269      37.740  16.187  44.776  1.00 15.39           C  
ATOM   1660  CD1 ILE A 269      34.839  15.432  43.646  1.00 17.69           C  
ATOM   1661  N   ASN A 270      38.793  13.058  46.483  1.00 12.01           N  
ATOM   1662  CA  ASN A 270      39.968  12.685  47.271  1.00 12.43           C  
ATOM   1663  C   ASN A 270      39.573  12.321  48.734  1.00 13.87           C  
ATOM   1664  O   ASN A 270      40.223  12.767  49.679  1.00 13.55           O  
ATOM   1665  CB  ASN A 270      41.056  13.794  47.242  1.00 10.75           C  
ATOM   1666  CG  ASN A 270      42.219  13.457  46.300  1.00 12.73           C  
ATOM   1667  OD1 ASN A 270      42.249  12.392  45.663  1.00 11.87           O  
ATOM   1668  ND2 ASN A 270      43.226  14.341  46.268  1.00 11.46           N  
ATOM   1669  N   GLY A 271      38.474  11.575  48.879  1.00 11.83           N  
ATOM   1670  CA  GLY A 271      37.980  11.145  50.185  1.00 12.34           C  
ATOM   1671  C   GLY A 271      37.213  12.213  50.951  1.00 14.48           C  
ATOM   1672  O   GLY A 271      36.645  11.922  52.004  1.00 14.81           O  
ATOM   1673  N   GLN A 272      37.205  13.472  50.453  1.00 10.10           N  
ATOM   1674  CA  GLN A 272      36.475  14.537  51.144  1.00  9.92           C  
ATOM   1675  C   GLN A 272      35.027  14.526  50.680  1.00 12.43           C  
ATOM   1676  O   GLN A 272      34.744  14.693  49.490  1.00 12.05           O  
ATOM   1677  CB  GLN A 272      37.121  15.916  50.888  1.00 10.69           C  
ATOM   1678  CG  GLN A 272      36.383  17.027  51.638  1.00 13.48           C  
ATOM   1679  CD  GLN A 272      37.155  18.331  51.661  1.00 28.64           C  
ATOM   1680  OE1 GLN A 272      38.134  18.541  50.942  1.00 30.98           O  
ATOM   1681  NE2 GLN A 272      36.743  19.205  52.528  1.00 23.11           N  
ATOM   1682  N   ASP A 273      34.106  14.385  51.640  1.00 10.11           N  
ATOM   1683  CA  ASP A 273      32.682  14.337  51.337  1.00 10.88           C  
ATOM   1684  C   ASP A 273      32.224  15.689  50.764  1.00 14.23           C  
ATOM   1685  O   ASP A 273      32.483  16.736  51.367  1.00 13.98           O  
ATOM   1686  CB  ASP A 273      31.921  13.997  52.634  1.00 12.49           C  
ATOM   1687  CG  ASP A 273      30.412  13.942  52.526  1.00 16.39           C  
ATOM   1688  OD1 ASP A 273      29.898  13.856  51.392  1.00 14.37           O  
ATOM   1689  OD2 ASP A 273      29.755  13.858  53.582  1.00 14.85           O  
ATOM   1690  N   LEU A 274      31.539  15.662  49.600  1.00 13.04           N  
ATOM   1691  CA  LEU A 274      30.991  16.873  48.985  1.00 15.57           C  
ATOM   1692  C   LEU A 274      29.900  17.456  49.898  1.00 21.93           C  
ATOM   1693  O   LEU A 274      29.648  18.662  49.891  1.00 22.41           O  
ATOM   1694  CB  LEU A 274      30.486  16.549  47.559  1.00 15.27           C  
ATOM   1695  CG  LEU A 274      30.551  17.663  46.525  1.00 21.23           C  
ATOM   1696  CD1 LEU A 274      31.983  18.250  46.405  1.00 20.30           C  
ATOM   1697  CD2 LEU A 274      30.060  17.137  45.162  1.00 19.10           C  
ATOM   1698  N   LYS A 275      29.334  16.595  50.759  1.00 19.66           N  
ATOM   1699  CA  LYS A 275      28.406  16.940  51.842  1.00 21.37           C  
ATOM   1700  C   LYS A 275      27.102  17.623  51.415  1.00 24.76           C  
ATOM   1701  O   LYS A 275      26.531  18.409  52.164  1.00 25.40           O  
ATOM   1702  CB  LYS A 275      29.165  17.757  52.917  1.00 25.55           C  
ATOM   1703  CG  LYS A 275      28.659  17.585  54.331  1.00 39.27           C  
ATOM   1704  CD  LYS A 275      29.382  18.554  55.237  1.00 48.67           C  
ATOM   1705  CE  LYS A 275      28.909  18.447  56.660  1.00 58.80           C  
ATOM   1706  NZ  LYS A 275      29.688  19.348  57.549  1.00 66.59           N1+
ATOM   1707  N   MET A 276      26.605  17.286  50.235  1.00 19.14           N  
ATOM   1708  CA  MET A 276      25.332  17.834  49.769  1.00 18.58           C  
ATOM   1709  C   MET A 276      24.216  16.881  50.155  1.00 22.41           C  
ATOM   1710  O   MET A 276      24.479  15.696  50.358  1.00 22.46           O  
ATOM   1711  CB  MET A 276      25.373  17.999  48.239  1.00 19.05           C  
ATOM   1712  CG  MET A 276      26.409  19.016  47.802  1.00 21.26           C  
ATOM   1713  SD  MET A 276      26.423  19.250  46.029  1.00 23.66           S  
ATOM   1714  CE  MET A 276      24.984  20.408  45.805  1.00 21.26           C  
ATOM   1715  N   ASP A 277      22.966  17.378  50.251  1.00 20.52           N  
ATOM   1716  CA  ASP A 277      21.806  16.519  50.487  1.00 20.79           C  
ATOM   1717  C   ASP A 277      21.836  15.563  49.282  1.00 23.29           C  
ATOM   1718  O   ASP A 277      21.885  16.044  48.154  1.00 23.16           O  
ATOM   1719  CB  ASP A 277      20.515  17.365  50.449  1.00 23.21           C  
ATOM   1720  CG  ASP A 277      19.229  16.576  50.644  1.00 32.01           C  
ATOM   1721  OD1 ASP A 277      19.081  15.511  50.018  1.00 30.52           O  
ATOM   1722  OD2 ASP A 277      18.362  17.040  51.406  1.00 41.43           O  
ATOM   1723  N   CYS A 278      21.850  14.239  49.504  1.00 20.85           N  
ATOM   1724  CA  CYS A 278      21.972  13.256  48.408  1.00 21.75           C  
ATOM   1725  C   CYS A 278      20.919  13.374  47.309  1.00 22.62           C  
ATOM   1726  O   CYS A 278      21.165  12.930  46.182  1.00 22.28           O  
ATOM   1727  CB  CYS A 278      22.078  11.833  48.941  1.00 22.86           C  
ATOM   1728  SG  CYS A 278      20.602  11.272  49.824  1.00 27.16           S  
ATOM   1729  N   LYS A 279      19.762  14.001  47.610  1.00 19.24           N  
ATOM   1730  CA  LYS A 279      18.729  14.232  46.591  1.00 19.10           C  
ATOM   1731  C   LYS A 279      19.301  15.100  45.461  1.00 20.57           C  
ATOM   1732  O   LYS A 279      18.912  14.936  44.310  1.00 20.68           O  
ATOM   1733  CB  LYS A 279      17.530  14.953  47.214  1.00 23.49           C  
ATOM   1734  CG  LYS A 279      16.205  14.379  46.809  1.00 44.03           C  
ATOM   1735  CD  LYS A 279      15.144  14.877  47.775  1.00 50.41           C  
ATOM   1736  CE  LYS A 279      13.857  14.112  47.680  1.00 55.28           C  
ATOM   1737  NZ  LYS A 279      13.988  12.691  48.093  1.00 49.04           N1+
ATOM   1738  N   GLU A 280      20.236  16.011  45.797  1.00 16.84           N  
ATOM   1739  CA  GLU A 280      20.872  16.902  44.827  1.00 15.98           C  
ATOM   1740  C   GLU A 280      21.641  16.112  43.757  1.00 18.71           C  
ATOM   1741  O   GLU A 280      21.659  16.515  42.598  1.00 16.85           O  
ATOM   1742  CB  GLU A 280      21.834  17.887  45.519  1.00 16.63           C  
ATOM   1743  CG  GLU A 280      21.164  18.863  46.490  1.00 22.64           C  
ATOM   1744  CD  GLU A 280      20.269  19.944  45.922  1.00 32.47           C  
ATOM   1745  OE1 GLU A 280      20.081  20.006  44.687  1.00 28.96           O  
ATOM   1746  OE2 GLU A 280      19.764  20.759  46.723  1.00 34.87           O  
ATOM   1747  N   TYR A 281      22.249  14.987  44.149  1.00 15.50           N  
ATOM   1748  CA  TYR A 281      23.053  14.153  43.239  1.00 14.98           C  
ATOM   1749  C   TYR A 281      22.205  13.471  42.156  1.00 17.54           C  
ATOM   1750  O   TYR A 281      22.730  13.104  41.105  1.00 18.00           O  
ATOM   1751  CB  TYR A 281      23.800  13.082  44.049  1.00 15.73           C  
ATOM   1752  CG  TYR A 281      24.700  13.618  45.149  1.00 15.77           C  
ATOM   1753  CD1 TYR A 281      24.847  12.930  46.352  1.00 17.03           C  
ATOM   1754  CD2 TYR A 281      25.462  14.776  44.960  1.00 15.62           C  
ATOM   1755  CE1 TYR A 281      25.701  13.395  47.356  1.00 16.91           C  
ATOM   1756  CE2 TYR A 281      26.324  15.241  45.950  1.00 15.76           C  
ATOM   1757  CZ  TYR A 281      26.440  14.549  47.143  1.00 16.93           C  
ATOM   1758  OH  TYR A 281      27.301  15.011  48.105  1.00 16.00           O  
ATOM   1759  N   ASN A 282      20.904  13.311  42.430  1.00 15.24           N  
ATOM   1760  CA  ASN A 282      19.959  12.622  41.552  1.00 16.03           C  
ATOM   1761  C   ASN A 282      18.839  13.530  41.075  1.00 20.95           C  
ATOM   1762  O   ASN A 282      17.762  13.051  40.726  1.00 19.55           O  
ATOM   1763  CB  ASN A 282      19.404  11.391  42.263  1.00 16.68           C  
ATOM   1764  CG  ASN A 282      20.500  10.554  42.874  1.00 24.77           C  
ATOM   1765  OD1 ASN A 282      21.326   9.960  42.171  1.00 20.66           O  
ATOM   1766  ND2 ASN A 282      20.599  10.598  44.195  1.00 14.57           N  
ATOM   1767  N   TYR A 283      19.101  14.844  41.057  1.00 19.84           N  
ATOM   1768  CA  TYR A 283      18.092  15.820  40.627  1.00 20.61           C  
ATOM   1769  C   TYR A 283      18.294  16.162  39.134  1.00 21.39           C  
ATOM   1770  O   TYR A 283      19.294  16.804  38.806  1.00 19.80           O  
ATOM   1771  CB  TYR A 283      18.170  17.085  41.506  1.00 23.23           C  
ATOM   1772  CG  TYR A 283      17.358  18.246  40.957  1.00 27.06           C  
ATOM   1773  CD1 TYR A 283      15.969  18.167  40.852  1.00 30.56           C  
ATOM   1774  CD2 TYR A 283      17.984  19.397  40.489  1.00 28.17           C  
ATOM   1775  CE1 TYR A 283      15.223  19.216  40.314  1.00 33.12           C  
ATOM   1776  CE2 TYR A 283      17.249  20.458  39.961  1.00 29.87           C  
ATOM   1777  CZ  TYR A 283      15.868  20.367  39.883  1.00 40.35           C  
ATOM   1778  OH  TYR A 283      15.147  21.413  39.362  1.00 44.27           O  
ATOM   1779  N   ASP A 284      17.372  15.779  38.231  1.00 19.16           N  
ATOM   1780  CA  ASP A 284      16.106  15.062  38.482  1.00 19.81           C  
ATOM   1781  C   ASP A 284      16.149  13.535  38.292  1.00 22.15           C  
ATOM   1782  O   ASP A 284      15.149  12.848  38.493  1.00 22.30           O  
ATOM   1783  CB  ASP A 284      14.966  15.688  37.655  1.00 22.07           C  
ATOM   1784  CG  ASP A 284      15.119  15.656  36.141  1.00 29.36           C  
ATOM   1785  OD1 ASP A 284      16.219  15.311  35.656  1.00 26.42           O  
ATOM   1786  OD2 ASP A 284      14.148  16.001  35.442  1.00 32.81           O  
ATOM   1787  N   LYS A 285      17.319  13.005  37.918  1.00 18.65           N  
ATOM   1788  CA  LYS A 285      17.557  11.566  37.755  1.00 16.09           C  
ATOM   1789  C   LYS A 285      19.066  11.374  37.629  1.00 17.95           C  
ATOM   1790  O   LYS A 285      19.770  12.345  37.389  1.00 19.45           O  
ATOM   1791  CB  LYS A 285      16.846  10.990  36.498  1.00 17.86           C  
ATOM   1792  CG  LYS A 285      17.320  11.586  35.163  1.00 16.75           C  
ATOM   1793  CD  LYS A 285      16.535  10.996  33.974  1.00 22.07           C  
ATOM   1794  CE  LYS A 285      16.969  11.661  32.680  1.00 29.10           C  
ATOM   1795  NZ  LYS A 285      16.595  13.104  32.655  1.00 28.23           N1+
ATOM   1796  N   SER A 286      19.553  10.145  37.807  1.00 11.82           N  
ATOM   1797  CA  SER A 286      20.957   9.796  37.544  1.00 10.82           C  
ATOM   1798  C   SER A 286      20.917   8.587  36.628  1.00 14.68           C  
ATOM   1799  O   SER A 286      20.196   7.641  36.910  1.00 14.97           O  
ATOM   1800  CB  SER A 286      21.730   9.455  38.816  1.00 14.18           C  
ATOM   1801  OG  SER A 286      21.885  10.618  39.607  1.00 16.12           O  
ATOM   1802  N   ILE A 287      21.631   8.655  35.500  1.00 13.02           N  
ATOM   1803  CA  ILE A 287      21.605   7.581  34.507  1.00 12.63           C  
ATOM   1804  C   ILE A 287      23.023   7.163  34.072  1.00 14.49           C  
ATOM   1805  O   ILE A 287      23.987   7.933  34.224  1.00 13.85           O  
ATOM   1806  CB  ILE A 287      20.741   7.973  33.255  1.00 14.41           C  
ATOM   1807  CG1 ILE A 287      21.436   9.067  32.399  1.00 13.60           C  
ATOM   1808  CG2 ILE A 287      19.298   8.390  33.642  1.00 16.55           C  
ATOM   1809  CD1 ILE A 287      20.773   9.319  30.944  1.00 16.15           C  
ATOM   1810  N   VAL A 288      23.120   5.946  33.493  1.00 12.66           N  
ATOM   1811  CA  VAL A 288      24.370   5.392  32.927  1.00 12.43           C  
ATOM   1812  C   VAL A 288      24.158   5.456  31.422  1.00 16.20           C  
ATOM   1813  O   VAL A 288      23.251   4.790  30.878  1.00 15.46           O  
ATOM   1814  CB  VAL A 288      24.667   3.947  33.402  1.00 15.77           C  
ATOM   1815  CG1 VAL A 288      25.987   3.447  32.829  1.00 15.84           C  
ATOM   1816  CG2 VAL A 288      24.683   3.863  34.934  1.00 15.00           C  
ATOM   1817  N   ASP A 289      25.006   6.250  30.743  1.00 12.00           N  
ATOM   1818  CA  ASP A 289      24.815   6.558  29.325  1.00 10.23           C  
ATOM   1819  C   ASP A 289      26.078   6.516  28.474  1.00 14.05           C  
ATOM   1820  O   ASP A 289      26.821   7.501  28.410  1.00 13.46           O  
ATOM   1821  CB  ASP A 289      24.139   7.955  29.215  1.00 10.63           C  
ATOM   1822  CG  ASP A 289      23.749   8.356  27.782  1.00 15.39           C  
ATOM   1823  OD1 ASP A 289      23.785   7.486  26.890  1.00 12.71           O  
ATOM   1824  OD2 ASP A 289      23.413   9.540  27.559  1.00 15.73           O  
ATOM   1825  N   SER A 290      26.268   5.412  27.721  1.00 12.22           N  
ATOM   1826  CA  SER A 290      27.419   5.296  26.813  1.00 10.94           C  
ATOM   1827  C   SER A 290      27.363   6.318  25.659  1.00 14.20           C  
ATOM   1828  O   SER A 290      28.377   6.527  24.991  1.00 13.07           O  
ATOM   1829  CB  SER A 290      27.510   3.879  26.241  1.00 13.29           C  
ATOM   1830  OG  SER A 290      26.295   3.558  25.574  1.00 15.20           O  
ATOM   1831  N   GLY A 291      26.188   6.913  25.419  1.00 12.37           N  
ATOM   1832  CA  GLY A 291      25.985   7.893  24.349  1.00 11.39           C  
ATOM   1833  C   GLY A 291      26.279   9.342  24.730  1.00 16.29           C  
ATOM   1834  O   GLY A 291      26.070  10.250  23.923  1.00 15.49           O  
ATOM   1835  N   THR A 292      26.733   9.566  25.986  1.00 11.25           N  
ATOM   1836  CA  THR A 292      27.193  10.862  26.484  1.00 11.15           C  
ATOM   1837  C   THR A 292      28.697  10.714  26.697  1.00 15.09           C  
ATOM   1838  O   THR A 292      29.150   9.694  27.218  1.00 15.25           O  
ATOM   1839  CB  THR A 292      26.498  11.230  27.817  1.00 16.87           C  
ATOM   1840  OG1 THR A 292      25.126  11.558  27.554  1.00 15.61           O  
ATOM   1841  CG2 THR A 292      27.193  12.412  28.553  1.00 16.52           C  
ATOM   1842  N   THR A 293      29.467  11.742  26.338  1.00 10.93           N  
ATOM   1843  CA  THR A 293      30.921  11.671  26.534  1.00 10.86           C  
ATOM   1844  C   THR A 293      31.290  11.875  28.005  1.00 15.70           C  
ATOM   1845  O   THR A 293      32.029  11.076  28.583  1.00 14.93           O  
ATOM   1846  CB  THR A 293      31.612  12.752  25.671  1.00 13.90           C  
ATOM   1847  OG1 THR A 293      31.337  12.454  24.286  1.00 14.11           O  
ATOM   1848  CG2 THR A 293      33.134  12.823  25.937  1.00 13.47           C  
ATOM   1849  N   ASN A 294      30.811  12.988  28.583  1.00 11.85           N  
ATOM   1850  CA  ASN A 294      31.236  13.421  29.902  1.00 11.73           C  
ATOM   1851  C   ASN A 294      30.565  12.798  31.074  1.00 15.66           C  
ATOM   1852  O   ASN A 294      29.491  12.201  30.947  1.00 14.13           O  
ATOM   1853  CB  ASN A 294      30.988  14.954  29.972  1.00 12.04           C  
ATOM   1854  CG  ASN A 294      31.956  15.781  29.142  1.00 21.07           C  
ATOM   1855  OD1 ASN A 294      32.839  15.257  28.457  1.00 14.44           O  
ATOM   1856  ND2 ASN A 294      31.814  17.098  29.181  1.00 20.16           N  
ATOM   1857  N   LEU A 295      31.145  13.055  32.278  1.00 12.25           N  
ATOM   1858  CA  LEU A 295      30.423  12.825  33.517  1.00 10.85           C  
ATOM   1859  C   LEU A 295      29.651  14.150  33.607  1.00 14.52           C  
ATOM   1860  O   LEU A 295      30.278  15.222  33.658  1.00 13.59           O  
ATOM   1861  CB  LEU A 295      31.370  12.715  34.728  1.00 11.22           C  
ATOM   1862  CG  LEU A 295      30.721  12.792  36.127  1.00 16.18           C  
ATOM   1863  CD1 LEU A 295      29.580  11.736  36.297  1.00 15.62           C  
ATOM   1864  CD2 LEU A 295      31.775  12.635  37.237  1.00 17.69           C  
ATOM   1865  N   ARG A 296      28.314  14.104  33.571  1.00 12.69           N  
ATOM   1866  CA  ARG A 296      27.555  15.369  33.689  1.00 13.27           C  
ATOM   1867  C   ARG A 296      26.871  15.398  35.043  1.00 14.46           C  
ATOM   1868  O   ARG A 296      26.362  14.366  35.501  1.00 13.66           O  
ATOM   1869  CB  ARG A 296      26.554  15.568  32.522  1.00 13.36           C  
ATOM   1870  CG  ARG A 296      27.208  15.468  31.136  1.00 16.92           C  
ATOM   1871  CD  ARG A 296      26.222  15.674  30.022  1.00 16.69           C  
ATOM   1872  NE  ARG A 296      25.718  17.058  30.010  1.00 21.37           N  
ATOM   1873  CZ  ARG A 296      24.460  17.389  29.752  1.00 37.17           C  
ATOM   1874  NH1 ARG A 296      24.080  18.663  29.789  1.00 26.44           N  
ATOM   1875  NH2 ARG A 296      23.566  16.450  29.469  1.00 30.85           N  
ATOM   1876  N   LEU A 297      26.925  16.559  35.718  1.00 12.74           N  
ATOM   1877  CA  LEU A 297      26.365  16.702  37.056  1.00 12.58           C  
ATOM   1878  C   LEU A 297      25.335  17.808  37.112  1.00 16.98           C  
ATOM   1879  O   LEU A 297      25.518  18.831  36.459  1.00 16.43           O  
ATOM   1880  CB  LEU A 297      27.484  16.997  38.091  1.00 12.80           C  
ATOM   1881  CG  LEU A 297      28.622  15.974  38.207  1.00 16.78           C  
ATOM   1882  CD1 LEU A 297      29.832  16.581  38.974  1.00 17.03           C  
ATOM   1883  CD2 LEU A 297      28.125  14.671  38.792  1.00 17.83           C  
ATOM   1884  N   PRO A 298      24.315  17.685  37.993  1.00 15.49           N  
ATOM   1885  CA  PRO A 298      23.340  18.783  38.144  1.00 15.31           C  
ATOM   1886  C   PRO A 298      24.079  20.067  38.512  1.00 17.83           C  
ATOM   1887  O   PRO A 298      25.087  20.004  39.224  1.00 15.47           O  
ATOM   1888  CB  PRO A 298      22.462  18.315  39.303  1.00 17.29           C  
ATOM   1889  CG  PRO A 298      22.563  16.813  39.276  1.00 22.23           C  
ATOM   1890  CD  PRO A 298      23.985  16.542  38.867  1.00 18.11           C  
ATOM   1891  N   LYS A 299      23.621  21.202  37.970  1.00 15.41           N  
ATOM   1892  CA  LYS A 299      24.214  22.531  38.200  1.00 15.97           C  
ATOM   1893  C   LYS A 299      24.873  22.726  39.569  1.00 18.15           C  
ATOM   1894  O   LYS A 299      26.060  23.041  39.626  1.00 17.72           O  
ATOM   1895  CB  LYS A 299      23.154  23.635  37.966  1.00 18.52           C  
ATOM   1896  CG  LYS A 299      23.770  25.041  38.000  1.00 24.55           C  
ATOM   1897  CD  LYS A 299      22.828  26.090  37.412  1.00 33.07           C  
ATOM   1898  CE  LYS A 299      23.524  27.416  37.217  1.00 43.23           C  
ATOM   1899  NZ  LYS A 299      23.887  28.044  38.512  1.00 45.13           N1+
ATOM   1900  N   LYS A 300      24.110  22.574  40.679  1.00 15.71           N  
ATOM   1901  CA  LYS A 300      24.664  22.806  42.021  1.00 15.47           C  
ATOM   1902  C   LYS A 300      25.763  21.820  42.411  1.00 16.77           C  
ATOM   1903  O   LYS A 300      26.738  22.209  43.050  1.00 15.65           O  
ATOM   1904  CB  LYS A 300      23.548  22.809  43.072  1.00 18.57           C  
ATOM   1905  CG  LYS A 300      22.695  24.070  43.006  1.00 35.92           C  
ATOM   1906  CD  LYS A 300      21.355  23.903  43.725  1.00 46.12           C  
ATOM   1907  CE  LYS A 300      21.471  23.451  45.148  1.00 45.59           C  
ATOM   1908  NZ  LYS A 300      20.151  23.445  45.828  1.00 41.80           N1+
ATOM   1909  N   VAL A 301      25.608  20.558  41.999  1.00 14.63           N  
ATOM   1910  CA  VAL A 301      26.589  19.497  42.266  1.00 14.00           C  
ATOM   1911  C   VAL A 301      27.859  19.797  41.483  1.00 15.43           C  
ATOM   1912  O   VAL A 301      28.957  19.710  42.043  1.00 14.65           O  
ATOM   1913  CB  VAL A 301      26.022  18.081  41.955  1.00 16.78           C  
ATOM   1914  CG1 VAL A 301      27.068  16.997  42.235  1.00 16.03           C  
ATOM   1915  CG2 VAL A 301      24.763  17.821  42.795  1.00 17.23           C  
ATOM   1916  N   PHE A 302      27.703  20.194  40.220  1.00 12.61           N  
ATOM   1917  CA  PHE A 302      28.817  20.565  39.348  1.00 12.14           C  
ATOM   1918  C   PHE A 302      29.603  21.719  39.987  1.00 15.27           C  
ATOM   1919  O   PHE A 302      30.826  21.677  40.024  1.00 14.13           O  
ATOM   1920  CB  PHE A 302      28.315  20.976  37.949  1.00 14.34           C  
ATOM   1921  CG  PHE A 302      29.442  21.448  37.066  1.00 16.16           C  
ATOM   1922  CD1 PHE A 302      30.325  20.536  36.495  1.00 19.63           C  
ATOM   1923  CD2 PHE A 302      29.670  22.810  36.870  1.00 18.99           C  
ATOM   1924  CE1 PHE A 302      31.406  20.978  35.722  1.00 20.79           C  
ATOM   1925  CE2 PHE A 302      30.732  23.250  36.084  1.00 22.32           C  
ATOM   1926  CZ  PHE A 302      31.599  22.331  35.516  1.00 19.91           C  
ATOM   1927  N   GLU A 303      28.898  22.758  40.479  1.00 13.53           N  
ATOM   1928  CA  GLU A 303      29.551  23.922  41.083  1.00 13.61           C  
ATOM   1929  C   GLU A 303      30.341  23.518  42.333  1.00 15.83           C  
ATOM   1930  O   GLU A 303      31.489  23.940  42.484  1.00 15.72           O  
ATOM   1931  CB  GLU A 303      28.523  25.015  41.403  1.00 15.17           C  
ATOM   1932  CG  GLU A 303      28.037  25.721  40.148  1.00 17.90           C  
ATOM   1933  CD  GLU A 303      26.768  26.531  40.310  1.00 31.80           C  
ATOM   1934  OE1 GLU A 303      26.347  27.162  39.320  1.00 27.96           O  
ATOM   1935  OE2 GLU A 303      26.199  26.553  41.422  1.00 24.39           O  
ATOM   1936  N   ALA A 304      29.764  22.642  43.181  1.00 13.92           N  
ATOM   1937  CA  ALA A 304      30.453  22.159  44.389  1.00 14.60           C  
ATOM   1938  C   ALA A 304      31.645  21.241  44.020  1.00 16.11           C  
ATOM   1939  O   ALA A 304      32.734  21.362  44.616  1.00 13.84           O  
ATOM   1940  CB  ALA A 304      29.461  21.401  45.288  1.00 16.30           C  
ATOM   1941  N   ALA A 305      31.442  20.334  43.033  1.00 13.39           N  
ATOM   1942  CA  ALA A 305      32.516  19.418  42.610  1.00 13.48           C  
ATOM   1943  C   ALA A 305      33.678  20.204  42.002  1.00 15.98           C  
ATOM   1944  O   ALA A 305      34.826  19.943  42.358  1.00 13.96           O  
ATOM   1945  CB  ALA A 305      31.985  18.394  41.611  1.00 14.16           C  
ATOM   1946  N   VAL A 306      33.394  21.168  41.100  1.00 14.35           N  
ATOM   1947  CA  VAL A 306      34.466  21.966  40.464  1.00 15.78           C  
ATOM   1948  C   VAL A 306      35.263  22.754  41.504  1.00 15.60           C  
ATOM   1949  O   VAL A 306      36.497  22.784  41.444  1.00 13.30           O  
ATOM   1950  CB  VAL A 306      33.938  22.857  39.301  1.00 22.21           C  
ATOM   1951  CG1 VAL A 306      34.982  23.863  38.832  1.00 24.11           C  
ATOM   1952  CG2 VAL A 306      33.531  21.983  38.142  1.00 22.65           C  
ATOM   1953  N   LYS A 307      34.575  23.338  42.490  1.00 13.73           N  
ATOM   1954  CA  LYS A 307      35.268  24.061  43.576  1.00 12.72           C  
ATOM   1955  C   LYS A 307      36.223  23.107  44.310  1.00 14.85           C  
ATOM   1956  O   LYS A 307      37.380  23.467  44.570  1.00 13.40           O  
ATOM   1957  CB  LYS A 307      34.237  24.657  44.552  1.00 14.25           C  
ATOM   1958  CG  LYS A 307      34.889  25.254  45.804  1.00 19.41           C  
ATOM   1959  CD  LYS A 307      33.856  25.914  46.723  1.00 25.92           C  
ATOM   1960  CE  LYS A 307      33.382  27.241  46.187  1.00 31.57           C  
ATOM   1961  NZ  LYS A 307      34.497  28.198  45.908  1.00 31.79           N1+
ATOM   1962  N   SER A 308      35.747  21.892  44.628  1.00 11.66           N  
ATOM   1963  CA  SER A 308      36.589  20.918  45.332  1.00 11.62           C  
ATOM   1964  C   SER A 308      37.776  20.422  44.468  1.00 13.80           C  
ATOM   1965  O   SER A 308      38.892  20.278  44.971  1.00 13.07           O  
ATOM   1966  CB  SER A 308      35.749  19.736  45.818  1.00 13.99           C  
ATOM   1967  OG  SER A 308      36.577  18.856  46.566  1.00 16.46           O  
ATOM   1968  N   ILE A 309      37.523  20.149  43.170  1.00 12.57           N  
ATOM   1969  CA  ILE A 309      38.574  19.679  42.256  1.00 10.59           C  
ATOM   1970  C   ILE A 309      39.632  20.790  42.067  1.00 12.51           C  
ATOM   1971  O   ILE A 309      40.829  20.497  42.069  1.00 11.67           O  
ATOM   1972  CB  ILE A 309      37.959  19.187  40.927  1.00 11.94           C  
ATOM   1973  CG1 ILE A 309      37.092  17.929  41.195  1.00 10.47           C  
ATOM   1974  CG2 ILE A 309      39.072  18.846  39.905  1.00 12.71           C  
ATOM   1975  CD1 ILE A 309      36.117  17.558  39.965  1.00 12.30           C  
ATOM   1976  N   LYS A 310      39.186  22.045  41.953  1.00 12.10           N  
ATOM   1977  CA  LYS A 310      40.102  23.201  41.866  1.00 11.84           C  
ATOM   1978  C   LYS A 310      40.970  23.264  43.129  1.00 13.17           C  
ATOM   1979  O   LYS A 310      42.194  23.404  43.045  1.00 13.19           O  
ATOM   1980  CB  LYS A 310      39.317  24.521  41.744  1.00 14.56           C  
ATOM   1981  CG  LYS A 310      38.794  24.785  40.344  1.00 16.61           C  
ATOM   1982  CD  LYS A 310      37.908  26.024  40.396  1.00 17.00           C  
ATOM   1983  CE  LYS A 310      37.443  26.471  39.044  1.00 21.76           C  
ATOM   1984  NZ  LYS A 310      36.637  27.707  39.162  1.00 24.87           N1+
ATOM   1985  N   ALA A 311      40.335  23.139  44.301  1.00 12.60           N  
ATOM   1986  CA  ALA A 311      41.061  23.214  45.577  1.00 13.29           C  
ATOM   1987  C   ALA A 311      42.106  22.098  45.705  1.00 15.63           C  
ATOM   1988  O   ALA A 311      43.252  22.368  46.071  1.00 14.33           O  
ATOM   1989  CB  ALA A 311      40.081  23.206  46.750  1.00 13.81           C  
ATOM   1990  N   ALA A 312      41.752  20.884  45.297  1.00 12.88           N  
ATOM   1991  CA  ALA A 312      42.654  19.725  45.368  1.00 11.76           C  
ATOM   1992  C   ALA A 312      43.864  19.871  44.407  1.00 14.70           C  
ATOM   1993  O   ALA A 312      44.991  19.488  44.760  1.00 13.43           O  
ATOM   1994  CB  ALA A 312      41.862  18.463  45.033  1.00 12.37           C  
ATOM   1995  N   SER A 313      43.629  20.496  43.234  1.00 11.63           N  
ATOM   1996  CA  SER A 313      44.635  20.701  42.181  1.00 11.00           C  
ATOM   1997  C   SER A 313      45.240  22.120  42.232  1.00 14.35           C  
ATOM   1998  O   SER A 313      45.871  22.542  41.252  1.00 14.70           O  
ATOM   1999  CB  SER A 313      43.988  20.488  40.805  1.00 12.87           C  
ATOM   2000  OG  SER A 313      42.914  21.388  40.550  1.00 13.93           O  
ATOM   2001  N   SER A 314      45.079  22.822  43.365  1.00 12.46           N  
ATOM   2002  CA  SER A 314      45.458  24.234  43.506  1.00 13.93           C  
ATOM   2003  C   SER A 314      46.907  24.598  43.246  1.00 17.67           C  
ATOM   2004  O   SER A 314      47.187  25.793  43.043  1.00 16.64           O  
ATOM   2005  CB  SER A 314      44.956  24.848  44.820  1.00 15.21           C  
ATOM   2006  OG  SER A 314      45.733  24.341  45.897  1.00 18.82           O  
ATOM   2007  N   THR A 315      47.819  23.601  43.222  1.00 13.97           N  
ATOM   2008  CA  THR A 315      49.234  23.868  42.941  1.00 14.77           C  
ATOM   2009  C   THR A 315      49.446  24.344  41.491  1.00 20.36           C  
ATOM   2010  O   THR A 315      50.506  24.873  41.172  1.00 20.31           O  
ATOM   2011  CB  THR A 315      50.139  22.712  43.352  1.00 20.76           C  
ATOM   2012  OG1 THR A 315      49.730  21.543  42.655  1.00 20.88           O  
ATOM   2013  CG2 THR A 315      50.156  22.483  44.871  1.00 22.78           C  
ATOM   2014  N   GLU A 316      48.444  24.152  40.616  1.00 16.61           N  
ATOM   2015  CA  GLU A 316      48.486  24.652  39.242  1.00 17.49           C  
ATOM   2016  C   GLU A 316      47.173  25.373  38.995  1.00 20.72           C  
ATOM   2017  O   GLU A 316      46.108  24.873  39.376  1.00 20.95           O  
ATOM   2018  CB  GLU A 316      48.683  23.536  38.209  1.00 19.16           C  
ATOM   2019  CG  GLU A 316      50.151  23.271  37.926  1.00 36.00           C  
ATOM   2020  CD  GLU A 316      50.420  22.311  36.788  1.00 53.66           C  
ATOM   2021  OE1 GLU A 316      49.885  22.534  35.679  1.00 34.13           O  
ATOM   2022  OE2 GLU A 316      51.209  21.362  36.991  1.00 50.47           O  
ATOM   2023  N   LYS A 317      47.257  26.548  38.380  1.00 15.55           N  
ATOM   2024  CA  LYS A 317      46.074  27.344  38.072  1.00 15.45           C  
ATOM   2025  C   LYS A 317      45.660  27.078  36.620  1.00 19.61           C  
ATOM   2026  O   LYS A 317      46.489  27.189  35.718  1.00 18.67           O  
ATOM   2027  CB  LYS A 317      46.380  28.852  38.298  1.00 18.65           C  
ATOM   2028  CG  LYS A 317      45.305  29.796  37.723  1.00 24.60           C  
ATOM   2029  CD  LYS A 317      44.101  29.938  38.637  1.00 34.82           C  
ATOM   2030  CE  LYS A 317      43.032  30.788  37.994  1.00 47.16           C  
ATOM   2031  NZ  LYS A 317      41.778  30.790  38.792  1.00 58.35           N1+
ATOM   2032  N   PHE A 318      44.391  26.717  36.401  1.00 18.00           N  
ATOM   2033  CA  PHE A 318      43.871  26.440  35.063  1.00 17.83           C  
ATOM   2034  C   PHE A 318      42.876  27.523  34.668  1.00 22.52           C  
ATOM   2035  O   PHE A 318      42.155  28.036  35.535  1.00 21.59           O  
ATOM   2036  CB  PHE A 318      43.205  25.042  34.996  1.00 18.75           C  
ATOM   2037  CG  PHE A 318      44.150  23.932  35.391  1.00 18.35           C  
ATOM   2038  CD1 PHE A 318      44.247  23.523  36.713  1.00 18.22           C  
ATOM   2039  CD2 PHE A 318      45.038  23.397  34.467  1.00 21.06           C  
ATOM   2040  CE1 PHE A 318      45.176  22.547  37.095  1.00 18.86           C  
ATOM   2041  CE2 PHE A 318      45.993  22.455  34.856  1.00 23.03           C  
ATOM   2042  CZ  PHE A 318      46.042  22.019  36.166  1.00 19.28           C  
ATOM   2043  N   PRO A 319      42.826  27.875  33.371  1.00 20.88           N  
ATOM   2044  CA  PRO A 319      41.892  28.931  32.921  1.00 20.73           C  
ATOM   2045  C   PRO A 319      40.435  28.531  33.060  1.00 20.81           C  
ATOM   2046  O   PRO A 319      40.104  27.336  33.047  1.00 16.68           O  
ATOM   2047  CB  PRO A 319      42.259  29.118  31.450  1.00 23.14           C  
ATOM   2048  CG  PRO A 319      42.829  27.798  31.039  1.00 27.77           C  
ATOM   2049  CD  PRO A 319      43.607  27.339  32.239  1.00 22.88           C  
ATOM   2050  N   ASP A 320      39.548  29.534  33.166  1.00 17.94           N  
ATOM   2051  CA  ASP A 320      38.103  29.290  33.270  1.00 17.76           C  
ATOM   2052  C   ASP A 320      37.573  28.399  32.135  1.00 20.95           C  
ATOM   2053  O   ASP A 320      36.761  27.517  32.402  1.00 20.13           O  
ATOM   2054  CB  ASP A 320      37.321  30.622  33.297  1.00 20.02           C  
ATOM   2055  CG  ASP A 320      37.553  31.469  34.535  1.00 29.27           C  
ATOM   2056  OD1 ASP A 320      38.101  30.937  35.537  1.00 27.54           O  
ATOM   2057  OD2 ASP A 320      37.189  32.655  34.508  1.00 35.06           O  
ATOM   2058  N   GLY A 321      38.063  28.615  30.909  1.00 17.22           N  
ATOM   2059  CA  GLY A 321      37.680  27.827  29.737  1.00 16.61           C  
ATOM   2060  C   GLY A 321      37.962  26.341  29.909  1.00 18.22           C  
ATOM   2061  O   GLY A 321      37.262  25.509  29.333  1.00 18.03           O  
ATOM   2062  N   PHE A 322      39.003  25.994  30.688  1.00 15.33           N  
ATOM   2063  CA  PHE A 322      39.338  24.586  30.963  1.00 14.01           C  
ATOM   2064  C   PHE A 322      38.227  23.987  31.820  1.00 17.26           C  
ATOM   2065  O   PHE A 322      37.702  22.927  31.496  1.00 16.81           O  
ATOM   2066  CB  PHE A 322      40.691  24.459  31.702  1.00 13.88           C  
ATOM   2067  CG  PHE A 322      40.972  23.053  32.225  1.00 13.74           C  
ATOM   2068  CD1 PHE A 322      41.280  22.009  31.346  1.00 16.91           C  
ATOM   2069  CD2 PHE A 322      40.840  22.759  33.576  1.00 15.11           C  
ATOM   2070  CE1 PHE A 322      41.512  20.699  31.832  1.00 16.52           C  
ATOM   2071  CE2 PHE A 322      41.090  21.459  34.064  1.00 17.14           C  
ATOM   2072  CZ  PHE A 322      41.433  20.440  33.192  1.00 14.86           C  
ATOM   2073  N   TRP A 323      37.889  24.655  32.939  1.00 14.57           N  
ATOM   2074  CA  TRP A 323      36.855  24.138  33.859  1.00 15.19           C  
ATOM   2075  C   TRP A 323      35.466  24.085  33.223  1.00 19.73           C  
ATOM   2076  O   TRP A 323      34.623  23.284  33.638  1.00 17.49           O  
ATOM   2077  CB  TRP A 323      36.845  24.923  35.178  1.00 14.87           C  
ATOM   2078  CG  TRP A 323      38.160  24.829  35.903  1.00 16.10           C  
ATOM   2079  CD1 TRP A 323      39.072  25.832  36.087  1.00 18.93           C  
ATOM   2080  CD2 TRP A 323      38.718  23.657  36.510  1.00 15.58           C  
ATOM   2081  NE1 TRP A 323      40.144  25.366  36.816  1.00 18.93           N  
ATOM   2082  CE2 TRP A 323      39.966  24.025  37.065  1.00 19.60           C  
ATOM   2083  CE3 TRP A 323      38.277  22.330  36.652  1.00 16.92           C  
ATOM   2084  CZ2 TRP A 323      40.773  23.118  37.766  1.00 18.49           C  
ATOM   2085  CZ3 TRP A 323      39.082  21.432  37.347  1.00 17.81           C  
ATOM   2086  CH2 TRP A 323      40.322  21.820  37.868  1.00 18.19           C  
ATOM   2087  N   LEU A 324      35.247  24.926  32.205  1.00 18.21           N  
ATOM   2088  CA  LEU A 324      33.987  24.945  31.452  1.00 19.53           C  
ATOM   2089  C   LEU A 324      33.934  23.816  30.413  1.00 24.05           C  
ATOM   2090  O   LEU A 324      32.931  23.683  29.716  1.00 24.18           O  
ATOM   2091  CB  LEU A 324      33.765  26.319  30.774  1.00 21.10           C  
ATOM   2092  CG  LEU A 324      33.350  27.484  31.681  1.00 28.33           C  
ATOM   2093  CD1 LEU A 324      33.311  28.787  30.891  1.00 29.08           C  
ATOM   2094  CD2 LEU A 324      31.971  27.248  32.316  1.00 32.87           C  
ATOM   2095  N   GLY A 325      35.003  23.013  30.329  1.00 19.90           N  
ATOM   2096  CA  GLY A 325      35.105  21.879  29.408  1.00 20.08           C  
ATOM   2097  C   GLY A 325      35.233  22.254  27.947  1.00 25.12           C  
ATOM   2098  O   GLY A 325      35.062  21.400  27.077  1.00 25.14           O  
ATOM   2099  N   GLU A 326      35.575  23.519  27.669  1.00 22.51           N  
ATOM   2100  CA  GLU A 326      35.705  24.056  26.319  1.00 24.06           C  
ATOM   2101  C   GLU A 326      37.136  24.050  25.804  1.00 28.68           C  
ATOM   2102  O   GLU A 326      37.355  23.777  24.621  1.00 29.93           O  
ATOM   2103  CB  GLU A 326      35.172  25.497  26.250  1.00 26.14           C  
ATOM   2104  CG  GLU A 326      33.694  25.672  26.590  1.00 38.60           C  
ATOM   2105  CD  GLU A 326      33.230  27.093  26.869  1.00 64.32           C  
ATOM   2106  OE1 GLU A 326      31.999  27.308  26.936  1.00 56.51           O  
ATOM   2107  OE2 GLU A 326      34.089  27.990  27.054  1.00 57.04           O  
ATOM   2108  N   GLN A 327      38.097  24.405  26.665  1.00 22.64           N  
ATOM   2109  CA  GLN A 327      39.467  24.554  26.234  1.00 21.58           C  
ATOM   2110  C   GLN A 327      40.415  23.500  26.729  1.00 21.73           C  
ATOM   2111  O   GLN A 327      40.291  23.010  27.846  1.00 18.14           O  
ATOM   2112  CB  GLN A 327      39.981  25.976  26.433  1.00 24.24           C  
ATOM   2113  CG  GLN A 327      40.593  26.327  27.751  1.00 41.56           C  
ATOM   2114  CD  GLN A 327      41.069  27.763  27.726  1.00 55.27           C  
ATOM   2115  OE1 GLN A 327      40.324  28.697  27.437  1.00 52.78           O  
ATOM   2116  NE2 GLN A 327      42.339  27.954  27.984  1.00 49.52           N  
ATOM   2117  N   LEU A 328      41.358  23.145  25.882  1.00 20.90           N  
ATOM   2118  CA  LEU A 328      42.306  22.120  26.282  1.00 21.59           C  
ATOM   2119  C   LEU A 328      43.428  22.729  27.092  1.00 22.64           C  
ATOM   2120  O   LEU A 328      43.670  23.944  27.036  1.00 21.18           O  
ATOM   2121  CB  LEU A 328      42.848  21.322  25.066  1.00 23.71           C  
ATOM   2122  CG  LEU A 328      43.552  22.055  23.911  1.00 30.88           C  
ATOM   2123  CD1 LEU A 328      44.860  22.648  24.329  1.00 33.76           C  
ATOM   2124  CD2 LEU A 328      43.899  21.093  22.817  1.00 35.19           C  
ATOM   2125  N   VAL A 329      44.093  21.882  27.866  1.00 18.39           N  
ATOM   2126  CA  VAL A 329      45.314  22.241  28.579  1.00 18.84           C  
ATOM   2127  C   VAL A 329      46.351  21.241  28.140  1.00 20.01           C  
ATOM   2128  O   VAL A 329      46.010  20.081  27.883  1.00 17.46           O  
ATOM   2129  CB  VAL A 329      45.193  22.328  30.121  1.00 24.10           C  
ATOM   2130  CG1 VAL A 329      44.253  23.477  30.509  1.00 24.67           C  
ATOM   2131  CG2 VAL A 329      44.742  21.016  30.718  1.00 24.61           C  
ATOM   2132  N   CYS A 330      47.600  21.682  28.039  1.00 17.54           N  
ATOM   2133  CA  CYS A 330      48.691  20.834  27.547  1.00 17.93           C  
ATOM   2134  C   CYS A 330      49.845  20.856  28.498  1.00 19.31           C  
ATOM   2135  O   CYS A 330      50.146  21.903  29.103  1.00 18.52           O  
ATOM   2136  CB  CYS A 330      49.158  21.312  26.171  1.00 18.44           C  
ATOM   2137  SG  CYS A 330      47.919  21.233  24.871  1.00 21.54           S  
ATOM   2138  N   TRP A 331      50.576  19.725  28.546  1.00 14.99           N  
ATOM   2139  CA  TRP A 331      51.835  19.590  29.267  1.00 15.76           C  
ATOM   2140  C   TRP A 331      52.875  18.981  28.331  1.00 18.44           C  
ATOM   2141  O   TRP A 331      52.515  18.225  27.415  1.00 17.72           O  
ATOM   2142  CB  TRP A 331      51.695  18.701  30.504  1.00 14.30           C  
ATOM   2143  CG  TRP A 331      50.918  19.333  31.626  1.00 15.25           C  
ATOM   2144  CD1 TRP A 331      51.395  20.142  32.612  1.00 18.47           C  
ATOM   2145  CD2 TRP A 331      49.515  19.185  31.868  1.00 14.53           C  
ATOM   2146  NE1 TRP A 331      50.376  20.497  33.469  1.00 17.84           N  
ATOM   2147  CE2 TRP A 331      49.207  19.931  33.027  1.00 18.15           C  
ATOM   2148  CE3 TRP A 331      48.494  18.428  31.254  1.00 15.72           C  
ATOM   2149  CZ2 TRP A 331      47.935  19.919  33.604  1.00 17.16           C  
ATOM   2150  CZ3 TRP A 331      47.216  18.472  31.793  1.00 16.92           C  
ATOM   2151  CH2 TRP A 331      46.951  19.202  32.962  1.00 16.98           C  
ATOM   2152  N   GLN A 332      54.151  19.285  28.570  1.00 16.37           N  
ATOM   2153  CA  GLN A 332      55.245  18.688  27.790  1.00 17.61           C  
ATOM   2154  C   GLN A 332      55.067  17.140  27.855  1.00 20.08           C  
ATOM   2155  O   GLN A 332      54.635  16.605  28.882  1.00 17.60           O  
ATOM   2156  CB  GLN A 332      56.596  19.089  28.420  1.00 19.80           C  
ATOM   2157  CG  GLN A 332      57.812  18.545  27.672  1.00 39.54           C  
ATOM   2158  CD  GLN A 332      59.114  18.874  28.361  1.00 58.84           C  
ATOM   2159  OE1 GLN A 332      59.529  18.212  29.318  1.00 50.07           O  
ATOM   2160  NE2 GLN A 332      59.806  19.882  27.858  1.00 55.24           N  
ATOM   2161  N   ALA A 333      55.359  16.449  26.736  1.00 17.88           N  
ATOM   2162  CA  ALA A 333      55.228  14.996  26.595  1.00 18.17           C  
ATOM   2163  C   ALA A 333      55.638  14.225  27.852  1.00 17.17           C  
ATOM   2164  O   ALA A 333      56.746  14.391  28.350  1.00 16.82           O  
ATOM   2165  CB  ALA A 333      56.058  14.517  25.385  1.00 20.14           C  
ATOM   2166  N   GLY A 334      54.708  13.423  28.359  1.00 15.93           N  
ATOM   2167  CA  GLY A 334      54.927  12.559  29.516  1.00 16.24           C  
ATOM   2168  C   GLY A 334      54.912  13.223  30.882  1.00 18.21           C  
ATOM   2169  O   GLY A 334      55.038  12.528  31.893  1.00 17.85           O  
ATOM   2170  N   THR A 335      54.672  14.539  30.946  1.00 13.31           N  
ATOM   2171  CA  THR A 335      54.726  15.251  32.231  1.00 13.33           C  
ATOM   2172  C   THR A 335      53.361  15.588  32.862  1.00 17.24           C  
ATOM   2173  O   THR A 335      53.327  16.382  33.808  1.00 16.84           O  
ATOM   2174  CB  THR A 335      55.591  16.523  32.138  1.00 15.42           C  
ATOM   2175  OG1 THR A 335      54.899  17.516  31.373  1.00 11.86           O  
ATOM   2176  CG2 THR A 335      57.009  16.252  31.565  1.00 17.83           C  
ATOM   2177  N   THR A 336      52.263  15.041  32.343  1.00 14.28           N  
ATOM   2178  CA  THR A 336      50.926  15.317  32.896  1.00 13.36           C  
ATOM   2179  C   THR A 336      50.987  15.045  34.409  1.00 14.70           C  
ATOM   2180  O   THR A 336      51.373  13.943  34.821  1.00 12.63           O  
ATOM   2181  CB  THR A 336      49.821  14.500  32.200  1.00 18.33           C  
ATOM   2182  OG1 THR A 336      49.867  14.758  30.794  1.00 14.56           O  
ATOM   2183  CG2 THR A 336      48.415  14.842  32.748  1.00 12.14           C  
ATOM   2184  N   PRO A 337      50.615  16.050  35.223  1.00 12.89           N  
ATOM   2185  CA  PRO A 337      50.746  15.920  36.686  1.00 13.04           C  
ATOM   2186  C   PRO A 337      49.515  15.232  37.271  1.00 15.00           C  
ATOM   2187  O   PRO A 337      48.742  15.845  38.015  1.00 13.46           O  
ATOM   2188  CB  PRO A 337      50.881  17.394  37.141  1.00 15.03           C  
ATOM   2189  CG  PRO A 337      50.013  18.150  36.165  1.00 19.19           C  
ATOM   2190  CD  PRO A 337      50.193  17.418  34.837  1.00 15.23           C  
ATOM   2191  N   TRP A 338      49.300  13.969  36.886  1.00 12.47           N  
ATOM   2192  CA  TRP A 338      48.143  13.205  37.360  1.00 11.23           C  
ATOM   2193  C   TRP A 338      47.938  13.330  38.880  1.00 12.16           C  
ATOM   2194  O   TRP A 338      46.803  13.536  39.347  1.00 11.21           O  
ATOM   2195  CB  TRP A 338      48.349  11.720  37.016  1.00 10.75           C  
ATOM   2196  CG  TRP A 338      48.451  11.489  35.534  1.00 11.39           C  
ATOM   2197  CD1 TRP A 338      49.554  11.072  34.843  1.00 13.93           C  
ATOM   2198  CD2 TRP A 338      47.427  11.727  34.561  1.00 11.73           C  
ATOM   2199  NE1 TRP A 338      49.256  10.956  33.499  1.00 13.12           N  
ATOM   2200  CE2 TRP A 338      47.964  11.383  33.293  1.00 14.40           C  
ATOM   2201  CE3 TRP A 338      46.098  12.192  34.636  1.00 13.34           C  
ATOM   2202  CZ2 TRP A 338      47.208  11.448  32.121  1.00 13.12           C  
ATOM   2203  CZ3 TRP A 338      45.361  12.302  33.463  1.00 14.34           C  
ATOM   2204  CH2 TRP A 338      45.908  11.897  32.227  1.00 14.48           C  
ATOM   2205  N   ASN A 339      49.051  13.218  39.634  1.00 10.46           N  
ATOM   2206  CA  ASN A 339      49.033  13.223  41.099  1.00 10.70           C  
ATOM   2207  C   ASN A 339      48.422  14.485  41.734  1.00 14.00           C  
ATOM   2208  O   ASN A 339      47.951  14.415  42.877  1.00 12.97           O  
ATOM   2209  CB  ASN A 339      50.458  12.991  41.656  1.00 11.06           C  
ATOM   2210  CG  ASN A 339      51.314  14.228  41.610  1.00 17.64           C  
ATOM   2211  OD1 ASN A 339      51.366  15.007  42.581  1.00 13.59           O  
ATOM   2212  ND2 ASN A 339      51.930  14.479  40.452  1.00 12.45           N  
ATOM   2213  N   ILE A 340      48.432  15.627  41.017  1.00  9.29           N  
ATOM   2214  CA  ILE A 340      47.838  16.849  41.569  1.00 10.88           C  
ATOM   2215  C   ILE A 340      46.327  16.831  41.505  1.00 13.18           C  
ATOM   2216  O   ILE A 340      45.671  17.604  42.210  1.00 11.64           O  
ATOM   2217  CB  ILE A 340      48.423  18.174  41.014  1.00 13.72           C  
ATOM   2218  CG1 ILE A 340      47.854  18.540  39.607  1.00 14.02           C  
ATOM   2219  CG2 ILE A 340      49.954  18.186  41.078  1.00 14.69           C  
ATOM   2220  CD1 ILE A 340      48.171  20.035  39.180  1.00 13.30           C  
ATOM   2221  N   PHE A 341      45.778  16.029  40.582  1.00 10.10           N  
ATOM   2222  CA  PHE A 341      44.320  15.959  40.437  1.00  9.82           C  
ATOM   2223  C   PHE A 341      43.745  14.888  41.378  1.00 14.21           C  
ATOM   2224  O   PHE A 341      44.320  13.808  41.538  1.00 12.73           O  
ATOM   2225  CB  PHE A 341      43.951  15.627  38.995  1.00 11.14           C  
ATOM   2226  CG  PHE A 341      44.107  16.817  38.064  1.00 12.65           C  
ATOM   2227  CD1 PHE A 341      43.047  17.701  37.852  1.00 15.34           C  
ATOM   2228  CD2 PHE A 341      45.299  17.032  37.378  1.00 14.34           C  
ATOM   2229  CE1 PHE A 341      43.177  18.782  36.965  1.00 15.97           C  
ATOM   2230  CE2 PHE A 341      45.441  18.135  36.515  1.00 17.22           C  
ATOM   2231  CZ  PHE A 341      44.379  19.001  36.322  1.00 16.20           C  
ATOM   2232  N   PRO A 342      42.544  15.143  41.931  1.00 11.04           N  
ATOM   2233  CA  PRO A 342      41.968  14.178  42.878  1.00 10.34           C  
ATOM   2234  C   PRO A 342      41.244  13.009  42.220  1.00 12.83           C  
ATOM   2235  O   PRO A 342      40.823  13.065  41.057  1.00 12.37           O  
ATOM   2236  CB  PRO A 342      40.957  15.040  43.651  1.00 12.16           C  
ATOM   2237  CG  PRO A 342      40.442  16.026  42.583  1.00 14.28           C  
ATOM   2238  CD  PRO A 342      41.742  16.391  41.872  1.00 11.53           C  
ATOM   2239  N   VAL A 343      41.043  11.956  43.003  1.00 11.93           N  
ATOM   2240  CA  VAL A 343      40.192  10.858  42.563  1.00 10.67           C  
ATOM   2241  C   VAL A 343      38.751  11.297  42.919  1.00 13.76           C  
ATOM   2242  O   VAL A 343      38.550  12.157  43.785  1.00 12.86           O  
ATOM   2243  CB  VAL A 343      40.571   9.493  43.193  1.00 14.11           C  
ATOM   2244  CG1 VAL A 343      42.026   9.149  42.873  1.00 14.51           C  
ATOM   2245  CG2 VAL A 343      40.323   9.475  44.701  1.00 13.69           C  
ATOM   2246  N   ILE A 344      37.765  10.728  42.241  1.00 11.18           N  
ATOM   2247  CA  ILE A 344      36.348  11.058  42.489  1.00 10.39           C  
ATOM   2248  C   ILE A 344      35.640   9.745  42.783  1.00 13.72           C  
ATOM   2249  O   ILE A 344      35.735   8.807  41.989  1.00 13.34           O  
ATOM   2250  CB  ILE A 344      35.691  11.770  41.286  1.00 12.18           C  
ATOM   2251  CG1 ILE A 344      36.390  13.154  41.020  1.00 11.70           C  
ATOM   2252  CG2 ILE A 344      34.170  11.909  41.498  1.00 13.56           C  
ATOM   2253  CD1 ILE A 344      35.980  13.717  39.722  1.00 15.30           C  
ATOM   2254  N   SER A 345      34.937   9.692  43.912  1.00 10.11           N  
ATOM   2255  CA  SER A 345      34.171   8.502  44.276  1.00 10.63           C  
ATOM   2256  C   SER A 345      32.681   8.815  44.292  1.00 15.28           C  
ATOM   2257  O   SER A 345      32.225   9.783  44.910  1.00 14.30           O  
ATOM   2258  CB  SER A 345      34.592   7.950  45.641  1.00 15.30           C  
ATOM   2259  OG  SER A 345      35.976   7.639  45.695  1.00 18.71           O  
ATOM   2260  N   LEU A 346      31.928   7.971  43.613  1.00 12.12           N  
ATOM   2261  CA  LEU A 346      30.471   8.028  43.601  1.00 11.30           C  
ATOM   2262  C   LEU A 346      29.996   6.767  44.355  1.00 14.99           C  
ATOM   2263  O   LEU A 346      30.350   5.637  43.952  1.00 13.15           O  
ATOM   2264  CB  LEU A 346      29.948   7.965  42.131  1.00 11.44           C  
ATOM   2265  CG  LEU A 346      30.399   9.105  41.187  1.00 16.24           C  
ATOM   2266  CD1 LEU A 346      29.731   8.947  39.797  1.00 17.57           C  
ATOM   2267  CD2 LEU A 346      30.096  10.475  41.775  1.00 16.88           C  
ATOM   2268  N   TYR A 347      29.239   6.964  45.445  1.00 11.00           N  
ATOM   2269  CA  TYR A 347      28.667   5.847  46.193  1.00 10.98           C  
ATOM   2270  C   TYR A 347      27.292   5.587  45.620  1.00 14.08           C  
ATOM   2271  O   TYR A 347      26.503   6.516  45.436  1.00 14.35           O  
ATOM   2272  CB  TYR A 347      28.531   6.140  47.705  1.00 11.60           C  
ATOM   2273  CG  TYR A 347      29.856   6.196  48.431  1.00 13.06           C  
ATOM   2274  CD1 TYR A 347      30.786   7.200  48.159  1.00 14.39           C  
ATOM   2275  CD2 TYR A 347      30.155   5.284  49.444  1.00 14.53           C  
ATOM   2276  CE1 TYR A 347      31.995   7.281  48.868  1.00 15.68           C  
ATOM   2277  CE2 TYR A 347      31.330   5.383  50.186  1.00 15.03           C  
ATOM   2278  CZ  TYR A 347      32.247   6.380  49.898  1.00 15.88           C  
ATOM   2279  OH  TYR A 347      33.432   6.432  50.588  1.00 16.45           O  
ATOM   2280  N   LEU A 348      27.008   4.327  45.359  1.00 10.98           N  
ATOM   2281  CA  LEU A 348      25.730   3.928  44.801  1.00 12.74           C  
ATOM   2282  C   LEU A 348      24.970   3.024  45.768  1.00 15.80           C  
ATOM   2283  O   LEU A 348      25.584   2.245  46.497  1.00 15.12           O  
ATOM   2284  CB  LEU A 348      25.961   3.178  43.468  1.00 13.60           C  
ATOM   2285  CG  LEU A 348      26.601   4.009  42.337  1.00 18.85           C  
ATOM   2286  CD1 LEU A 348      27.174   3.089  41.266  1.00 17.04           C  
ATOM   2287  CD2 LEU A 348      25.561   4.948  41.707  1.00 26.33           C  
ATOM   2288  N   MET A 349      23.628   3.099  45.737  1.00 14.96           N  
ATOM   2289  CA  MET A 349      22.767   2.243  46.537  1.00 16.74           C  
ATOM   2290  C   MET A 349      23.086   0.769  46.231  1.00 19.39           C  
ATOM   2291  O   MET A 349      23.274   0.410  45.068  1.00 19.19           O  
ATOM   2292  CB  MET A 349      21.299   2.557  46.195  1.00 20.77           C  
ATOM   2293  CG  MET A 349      20.294   1.666  46.895  1.00 27.48           C  
ATOM   2294  SD  MET A 349      18.605   2.119  46.392  1.00 33.53           S  
ATOM   2295  CE  MET A 349      18.526   3.726  47.000  1.00 29.95           C  
ATOM   2296  N   GLY A 350      23.216  -0.036  47.272  1.00 17.06           N  
ATOM   2297  CA  GLY A 350      23.510  -1.460  47.116  1.00 16.93           C  
ATOM   2298  C   GLY A 350      22.246  -2.277  46.981  1.00 20.75           C  
ATOM   2299  O   GLY A 350      21.143  -1.733  47.009  1.00 20.24           O  
ATOM   2300  N   GLU A 351      22.400  -3.588  46.827  1.00 19.36           N  
ATOM   2301  CA  GLU A 351      21.248  -4.481  46.699  1.00 20.83           C  
ATOM   2302  C   GLU A 351      20.676  -4.849  48.055  1.00 26.11           C  
ATOM   2303  O   GLU A 351      19.505  -5.202  48.144  1.00 25.98           O  
ATOM   2304  CB  GLU A 351      21.622  -5.726  45.911  1.00 22.18           C  
ATOM   2305  CG  GLU A 351      21.758  -5.427  44.423  1.00 24.64           C  
ATOM   2306  CD  GLU A 351      21.293  -6.574  43.560  1.00 39.01           C  
ATOM   2307  OE1 GLU A 351      22.034  -7.576  43.466  1.00 23.54           O  
ATOM   2308  OE2 GLU A 351      20.145  -6.522  43.061  1.00 32.17           O  
ATOM   2309  N   VAL A 352      21.504  -4.749  49.106  1.00 23.60           N  
ATOM   2310  CA  VAL A 352      21.121  -5.071  50.485  1.00 25.83           C  
ATOM   2311  C   VAL A 352      20.656  -3.788  51.162  1.00 30.04           C  
ATOM   2312  O   VAL A 352      21.256  -2.722  50.958  1.00 27.39           O  
ATOM   2313  CB  VAL A 352      22.301  -5.748  51.251  1.00 31.04           C  
ATOM   2314  CG1 VAL A 352      21.998  -5.938  52.739  1.00 31.98           C  
ATOM   2315  CG2 VAL A 352      22.675  -7.080  50.603  1.00 30.87           C  
ATOM   2316  N   THR A 353      19.593  -3.898  51.978  1.00 26.96           N  
ATOM   2317  CA  THR A 353      19.052  -2.770  52.738  1.00 26.84           C  
ATOM   2318  C   THR A 353      20.180  -2.117  53.524  1.00 28.40           C  
ATOM   2319  O   THR A 353      21.025  -2.816  54.096  1.00 26.03           O  
ATOM   2320  CB  THR A 353      17.917  -3.244  53.687  1.00 38.06           C  
ATOM   2321  OG1 THR A 353      16.949  -3.975  52.931  1.00 41.90           O  
ATOM   2322  CG2 THR A 353      17.227  -2.087  54.386  1.00 38.77           C  
ATOM   2323  N   ASN A 354      20.227  -0.775  53.486  1.00 26.50           N  
ATOM   2324  CA  ASN A 354      21.208   0.035  54.221  1.00 26.07           C  
ATOM   2325  C   ASN A 354      22.670  -0.185  53.847  1.00 28.27           C  
ATOM   2326  O   ASN A 354      23.570   0.165  54.611  1.00 28.90           O  
ATOM   2327  CB  ASN A 354      20.985  -0.093  55.740  1.00 27.70           C  
ATOM   2328  CG  ASN A 354      19.655   0.463  56.175  1.00 45.35           C  
ATOM   2329  OD1 ASN A 354      19.196   1.507  55.682  1.00 36.69           O  
ATOM   2330  ND2 ASN A 354      19.005  -0.220  57.110  1.00 37.47           N  
ATOM   2331  N   GLN A 355      22.905  -0.709  52.651  1.00 22.52           N  
ATOM   2332  CA  GLN A 355      24.253  -0.977  52.183  1.00 21.55           C  
ATOM   2333  C   GLN A 355      24.518  -0.220  50.886  1.00 20.31           C  
ATOM   2334  O   GLN A 355      23.646  -0.168  50.022  1.00 19.45           O  
ATOM   2335  CB  GLN A 355      24.368  -2.482  51.951  1.00 24.36           C  
ATOM   2336  CG  GLN A 355      25.715  -2.975  51.482  1.00 36.55           C  
ATOM   2337  CD  GLN A 355      25.849  -4.462  51.702  1.00 55.38           C  
ATOM   2338  OE1 GLN A 355      26.310  -5.200  50.824  1.00 53.98           O  
ATOM   2339  NE2 GLN A 355      25.505  -4.931  52.902  1.00 43.83           N  
ATOM   2340  N   SER A 356      25.716   0.344  50.754  1.00 16.92           N  
ATOM   2341  CA  SER A 356      26.136   1.038  49.532  1.00 16.42           C  
ATOM   2342  C   SER A 356      27.522   0.533  49.119  1.00 18.67           C  
ATOM   2343  O   SER A 356      28.178  -0.184  49.873  1.00 18.25           O  
ATOM   2344  CB  SER A 356      26.182   2.550  49.764  1.00 19.71           C  
ATOM   2345  OG  SER A 356      27.177   2.943  50.703  1.00 24.03           O  
ATOM   2346  N   PHE A 357      27.978   0.926  47.934  1.00 14.70           N  
ATOM   2347  CA  PHE A 357      29.343   0.609  47.512  1.00 13.28           C  
ATOM   2348  C   PHE A 357      29.830   1.851  46.785  1.00 16.46           C  
ATOM   2349  O   PHE A 357      29.017   2.742  46.508  1.00 15.57           O  
ATOM   2350  CB  PHE A 357      29.425  -0.656  46.626  1.00 14.57           C  
ATOM   2351  CG  PHE A 357      28.734  -0.542  45.289  1.00 13.97           C  
ATOM   2352  CD1 PHE A 357      29.436  -0.141  44.154  1.00 14.23           C  
ATOM   2353  CD2 PHE A 357      27.392  -0.865  45.157  1.00 15.19           C  
ATOM   2354  CE1 PHE A 357      28.796  -0.071  42.912  1.00 14.17           C  
ATOM   2355  CE2 PHE A 357      26.750  -0.772  43.918  1.00 16.61           C  
ATOM   2356  CZ  PHE A 357      27.447  -0.347  42.818  1.00 13.30           C  
ATOM   2357  N   ARG A 358      31.124   1.942  46.497  1.00 12.92           N  
ATOM   2358  CA  ARG A 358      31.621   3.126  45.767  1.00 12.59           C  
ATOM   2359  C   ARG A 358      32.409   2.732  44.539  1.00 12.67           C  
ATOM   2360  O   ARG A 358      33.043   1.687  44.522  1.00 12.72           O  
ATOM   2361  CB  ARG A 358      32.485   4.043  46.666  1.00 13.03           C  
ATOM   2362  CG  ARG A 358      33.769   3.395  47.182  1.00 14.55           C  
ATOM   2363  CD  ARG A 358      34.496   4.305  48.176  1.00 15.96           C  
ATOM   2364  NE  ARG A 358      35.763   3.714  48.600  1.00 14.01           N  
ATOM   2365  CZ  ARG A 358      36.395   4.000  49.738  1.00 21.52           C  
ATOM   2366  NH1 ARG A 358      35.866   4.857  50.601  1.00 16.61           N  
ATOM   2367  NH2 ARG A 358      37.547   3.405  50.034  1.00 17.02           N  
ATOM   2368  N   ILE A 359      32.363   3.578  43.523  1.00 10.29           N  
ATOM   2369  CA  ILE A 359      33.200   3.445  42.324  1.00  9.77           C  
ATOM   2370  C   ILE A 359      34.101   4.684  42.351  1.00 13.60           C  
ATOM   2371  O   ILE A 359      33.622   5.791  42.659  1.00 14.77           O  
ATOM   2372  CB  ILE A 359      32.393   3.332  41.000  1.00 11.34           C  
ATOM   2373  CG1 ILE A 359      31.642   4.662  40.644  1.00 11.84           C  
ATOM   2374  CG2 ILE A 359      31.444   2.108  41.045  1.00 12.67           C  
ATOM   2375  CD1 ILE A 359      30.875   4.635  39.278  1.00 14.12           C  
ATOM   2376  N   THR A 360      35.401   4.486  42.113  1.00 10.03           N  
ATOM   2377  CA  THR A 360      36.368   5.570  42.186  1.00  9.28           C  
ATOM   2378  C   THR A 360      37.074   5.702  40.845  1.00 12.63           C  
ATOM   2379  O   THR A 360      37.612   4.715  40.320  1.00 11.42           O  
ATOM   2380  CB  THR A 360      37.378   5.315  43.334  1.00 16.06           C  
ATOM   2381  OG1 THR A 360      36.669   5.149  44.575  1.00 15.03           O  
ATOM   2382  CG2 THR A 360      38.401   6.463  43.459  1.00 14.71           C  
ATOM   2383  N   ILE A 361      37.077   6.930  40.302  1.00 11.09           N  
ATOM   2384  CA  ILE A 361      37.728   7.202  39.037  1.00 13.09           C  
ATOM   2385  C   ILE A 361      38.888   8.111  39.253  1.00 14.87           C  
ATOM   2386  O   ILE A 361      38.938   8.876  40.232  1.00 14.18           O  
ATOM   2387  CB  ILE A 361      36.795   7.758  37.921  1.00 17.93           C  
ATOM   2388  CG1 ILE A 361      36.233   9.127  38.291  1.00 17.77           C  
ATOM   2389  CG2 ILE A 361      35.717   6.734  37.507  1.00 20.73           C  
ATOM   2390  CD1 ILE A 361      35.725   9.911  37.118  1.00 20.71           C  
ATOM   2391  N   LEU A 362      39.810   8.054  38.313  1.00 10.92           N  
ATOM   2392  CA  LEU A 362      41.021   8.854  38.363  1.00 10.42           C  
ATOM   2393  C   LEU A 362      40.914  10.006  37.372  1.00 12.61           C  
ATOM   2394  O   LEU A 362      40.068   9.958  36.477  1.00 12.48           O  
ATOM   2395  CB  LEU A 362      42.180   7.937  37.888  1.00 11.14           C  
ATOM   2396  CG  LEU A 362      42.374   6.591  38.613  1.00 15.99           C  
ATOM   2397  CD1 LEU A 362      43.591   5.890  38.047  1.00 15.33           C  
ATOM   2398  CD2 LEU A 362      42.565   6.800  40.116  1.00 15.80           C  
ATOM   2399  N   PRO A 363      41.839  10.989  37.448  1.00 10.03           N  
ATOM   2400  CA  PRO A 363      41.895  12.020  36.406  1.00 10.32           C  
ATOM   2401  C   PRO A 363      42.181  11.383  35.032  1.00 13.19           C  
ATOM   2402  O   PRO A 363      41.826  11.973  34.031  1.00 12.45           O  
ATOM   2403  CB  PRO A 363      43.053  12.925  36.845  1.00 11.23           C  
ATOM   2404  CG  PRO A 363      43.903  12.057  37.770  1.00 15.15           C  
ATOM   2405  CD  PRO A 363      42.891  11.192  38.471  1.00 11.72           C  
ATOM   2406  N   GLN A 364      42.772  10.165  34.977  1.00 10.40           N  
ATOM   2407  CA  GLN A 364      42.965   9.467  33.687  1.00 10.30           C  
ATOM   2408  C   GLN A 364      41.638   9.141  33.012  1.00 13.76           C  
ATOM   2409  O   GLN A 364      41.598   8.928  31.794  1.00 14.48           O  
ATOM   2410  CB  GLN A 364      43.860   8.225  33.843  1.00 10.48           C  
ATOM   2411  CG  GLN A 364      45.326   8.646  34.016  1.00  8.71           C  
ATOM   2412  CD  GLN A 364      45.769   8.694  35.468  1.00 17.21           C  
ATOM   2413  OE1 GLN A 364      44.975   8.931  36.375  1.00 11.66           O  
ATOM   2414  NE2 GLN A 364      47.065   8.435  35.708  1.00 13.46           N  
ATOM   2415  N   GLN A 365      40.529   9.141  33.796  1.00 10.44           N  
ATOM   2416  CA  GLN A 365      39.187   8.969  33.242  1.00  9.98           C  
ATOM   2417  C   GLN A 365      38.530  10.336  32.966  1.00 13.58           C  
ATOM   2418  O   GLN A 365      38.023  10.524  31.860  1.00 13.78           O  
ATOM   2419  CB  GLN A 365      38.272   8.119  34.147  1.00  9.28           C  
ATOM   2420  CG  GLN A 365      38.491   6.596  34.080  1.00 14.66           C  
ATOM   2421  CD  GLN A 365      39.748   6.168  34.775  1.00 17.99           C  
ATOM   2422  OE1 GLN A 365      39.952   6.418  35.970  1.00 13.04           O  
ATOM   2423  NE2 GLN A 365      40.632   5.515  34.032  1.00 16.16           N  
ATOM   2424  N   TYR A 366      38.556  11.291  33.933  1.00 11.17           N  
ATOM   2425  CA  TYR A 366      37.853  12.563  33.734  1.00 10.00           C  
ATOM   2426  C   TYR A 366      38.584  13.651  32.926  1.00 13.60           C  
ATOM   2427  O   TYR A 366      37.984  14.687  32.632  1.00 13.41           O  
ATOM   2428  CB  TYR A 366      37.194  13.081  35.035  1.00 10.82           C  
ATOM   2429  CG  TYR A 366      38.169  13.526  36.104  1.00 11.16           C  
ATOM   2430  CD1 TYR A 366      38.778  14.783  36.041  1.00 12.51           C  
ATOM   2431  CD2 TYR A 366      38.374  12.758  37.252  1.00 10.35           C  
ATOM   2432  CE1 TYR A 366      39.634  15.221  37.044  1.00 10.48           C  
ATOM   2433  CE2 TYR A 366      39.224  13.197  38.276  1.00  9.69           C  
ATOM   2434  CZ  TYR A 366      39.833  14.444  38.171  1.00 12.68           C  
ATOM   2435  OH  TYR A 366      40.647  14.923  39.156  1.00 13.38           O  
ATOM   2436  N   LEU A 367      39.871  13.414  32.564  1.00 12.18           N  
ATOM   2437  CA  LEU A 367      40.632  14.295  31.647  1.00 11.35           C  
ATOM   2438  C   LEU A 367      40.685  13.550  30.311  1.00 14.85           C  
ATOM   2439  O   LEU A 367      41.295  12.472  30.222  1.00 15.65           O  
ATOM   2440  CB  LEU A 367      42.046  14.606  32.164  1.00 10.72           C  
ATOM   2441  CG  LEU A 367      42.115  15.324  33.521  1.00 12.89           C  
ATOM   2442  CD1 LEU A 367      43.550  15.743  33.820  1.00 13.09           C  
ATOM   2443  CD2 LEU A 367      41.181  16.526  33.554  1.00 10.70           C  
ATOM   2444  N   ARG A 368      39.967  14.076  29.299  1.00 11.31           N  
ATOM   2445  CA  ARG A 368      39.847  13.386  28.008  1.00 11.56           C  
ATOM   2446  C   ARG A 368      40.992  13.766  27.071  1.00 15.12           C  
ATOM   2447  O   ARG A 368      41.149  14.945  26.770  1.00 13.60           O  
ATOM   2448  CB  ARG A 368      38.473  13.690  27.401  1.00 10.57           C  
ATOM   2449  CG  ARG A 368      38.188  13.003  26.066  1.00 14.50           C  
ATOM   2450  CD  ARG A 368      36.707  13.156  25.703  1.00 12.81           C  
ATOM   2451  NE  ARG A 368      36.360  14.559  25.430  1.00 15.14           N  
ATOM   2452  CZ  ARG A 368      36.548  15.147  24.256  1.00 24.22           C  
ATOM   2453  NH1 ARG A 368      37.079  14.469  23.244  1.00 21.99           N  
ATOM   2454  NH2 ARG A 368      36.205  16.415  24.083  1.00 20.24           N  
ATOM   2455  N   PRO A 369      41.780  12.783  26.580  1.00 14.86           N  
ATOM   2456  CA  PRO A 369      42.903  13.131  25.678  1.00 15.55           C  
ATOM   2457  C   PRO A 369      42.421  13.730  24.360  1.00 18.44           C  
ATOM   2458  O   PRO A 369      41.462  13.249  23.748  1.00 17.27           O  
ATOM   2459  CB  PRO A 369      43.632  11.805  25.465  1.00 17.64           C  
ATOM   2460  CG  PRO A 369      43.140  10.895  26.558  1.00 21.16           C  
ATOM   2461  CD  PRO A 369      41.737  11.333  26.855  1.00 16.10           C  
ATOM   2462  N   VAL A 370      43.041  14.844  23.967  1.00 18.71           N  
ATOM   2463  CA  VAL A 370      42.684  15.534  22.717  1.00 19.16           C  
ATOM   2464  C   VAL A 370      43.987  15.924  22.020  1.00 23.94           C  
ATOM   2465  O   VAL A 370      45.001  16.145  22.669  1.00 22.84           O  
ATOM   2466  CB  VAL A 370      41.747  16.776  22.915  1.00 23.26           C  
ATOM   2467  CG1 VAL A 370      40.354  16.364  23.390  1.00 22.61           C  
ATOM   2468  CG2 VAL A 370      42.352  17.803  23.855  1.00 24.20           C  
ATOM   2469  N   GLU A 371      43.969  15.959  20.698  1.00 25.21           N  
ATOM   2470  CA  GLU A 371      45.154  16.364  19.963  1.00 28.37           C  
ATOM   2471  C   GLU A 371      45.312  17.874  20.132  1.00 37.19           C  
ATOM   2472  O   GLU A 371      44.309  18.605  20.209  1.00 35.85           O  
ATOM   2473  CB  GLU A 371      44.991  16.008  18.466  1.00 30.72           C  
ATOM   2474  CG  GLU A 371      46.222  16.245  17.607  1.00 47.94           C  
ATOM   2475  CD  GLU A 371      47.482  15.580  18.113  1.00 74.51           C  
ATOM   2476  OE1 GLU A 371      48.072  16.090  19.090  1.00 71.39           O  
ATOM   2477  OE2 GLU A 371      47.875  14.543  17.538  1.00 71.99           O  
ATOM   2478  N   ASP A 372      46.557  18.329  20.237  1.00 39.31           N  
ATOM   2479  CA  ASP A 372      46.856  19.753  20.339  1.00 42.83           C  
ATOM   2480  C   ASP A 372      46.578  20.371  18.977  1.00 55.32           C  
ATOM   2481  O   ASP A 372      46.841  19.742  17.949  1.00 54.48           O  
ATOM   2482  CB  ASP A 372      48.337  19.977  20.683  1.00 44.97           C  
ATOM   2483  CG  ASP A 372      48.725  21.413  20.984  1.00 54.52           C  
ATOM   2484  OD1 ASP A 372      47.820  22.271  21.072  1.00 54.18           O  
ATOM   2485  OD2 ASP A 372      49.930  21.677  21.147  1.00 60.81           O  
ATOM   2486  N   VAL A 373      46.072  21.615  18.981  1.00 57.96           N  
ATOM   2487  CA  VAL A 373      45.775  22.422  17.789  1.00 60.73           C  
ATOM   2488  C   VAL A 373      46.973  22.392  16.805  1.00 68.52           C  
ATOM   2489  O   VAL A 373      46.769  22.374  15.590  1.00 69.24           O  
ATOM   2490  CB  VAL A 373      45.395  23.883  18.185  1.00 65.63           C  
ATOM   2491  CG1 VAL A 373      45.012  24.715  16.963  1.00 66.23           C  
ATOM   2492  CG2 VAL A 373      44.267  23.906  19.221  1.00 65.06           C  
ATOM   2493  N   ALA A 374      48.209  22.339  17.344  1.00 65.58           N  
ATOM   2494  CA  ALA A 374      49.446  22.292  16.571  1.00 65.92           C  
ATOM   2495  C   ALA A 374      50.019  20.869  16.394  1.00 69.60           C  
ATOM   2496  O   ALA A 374      51.199  20.741  16.052  1.00 69.99           O  
ATOM   2497  CB  ALA A 374      50.484  23.200  17.216  1.00 66.93           C  
ATOM   2498  N   THR A 375      49.191  19.803  16.624  1.00 64.28           N  
ATOM   2499  CA  THR A 375      49.565  18.368  16.530  1.00 62.77           C  
ATOM   2500  C   THR A 375      50.962  18.096  17.122  1.00 61.96           C  
ATOM   2501  O   THR A 375      51.666  17.177  16.685  1.00 62.11           O  
ATOM   2502  CB  THR A 375      49.470  17.850  15.073  1.00 75.99           C  
ATOM   2503  OG1 THR A 375      50.412  18.548  14.254  1.00 77.24           O  
ATOM   2504  CG2 THR A 375      48.058  17.946  14.494  1.00 75.55           C  
ATOM   2505  N   SER A 376      51.354  18.941  18.101  1.00 52.67           N  
ATOM   2506  CA  SER A 376      52.640  18.953  18.783  1.00 48.94           C  
ATOM   2507  C   SER A 376      52.917  17.636  19.496  1.00 45.17           C  
ATOM   2508  O   SER A 376      52.115  16.703  19.433  1.00 45.72           O  
ATOM   2509  CB  SER A 376      52.668  20.103  19.794  1.00 50.71           C  
ATOM   2510  OG  SER A 376      51.805  19.837  20.892  1.00 49.37           O  
ATOM   2511  N   GLN A 377      54.036  17.593  20.225  1.00 34.80           N  
ATOM   2512  CA  GLN A 377      54.397  16.437  21.021  1.00 31.01           C  
ATOM   2513  C   GLN A 377      53.873  16.610  22.445  1.00 29.25           C  
ATOM   2514  O   GLN A 377      54.121  15.761  23.296  1.00 28.05           O  
ATOM   2515  CB  GLN A 377      55.907  16.230  21.016  1.00 31.95           C  
ATOM   2516  CG  GLN A 377      56.449  16.052  19.608  1.00 43.44           C  
ATOM   2517  CD  GLN A 377      57.786  15.375  19.582  1.00 46.73           C  
ATOM   2518  OE1 GLN A 377      58.595  15.478  20.512  1.00 36.49           O  
ATOM   2519  NE2 GLN A 377      58.048  14.694  18.484  1.00 38.36           N  
ATOM   2520  N   ASP A 378      53.105  17.679  22.706  1.00 21.61           N  
ATOM   2521  CA  ASP A 378      52.537  17.851  24.052  1.00 19.18           C  
ATOM   2522  C   ASP A 378      51.395  16.852  24.296  1.00 18.06           C  
ATOM   2523  O   ASP A 378      50.743  16.426  23.338  1.00 18.83           O  
ATOM   2524  CB  ASP A 378      51.997  19.285  24.213  1.00 20.46           C  
ATOM   2525  CG  ASP A 378      53.033  20.359  24.518  1.00 26.36           C  
ATOM   2526  OD1 ASP A 378      54.241  20.040  24.535  1.00 25.95           O  
ATOM   2527  OD2 ASP A 378      52.635  21.511  24.750  1.00 30.84           O  
ATOM   2528  N   ASP A 379      51.131  16.520  25.572  1.00 12.99           N  
ATOM   2529  CA  ASP A 379      50.006  15.672  25.982  1.00 12.47           C  
ATOM   2530  C   ASP A 379      48.913  16.651  26.435  1.00 15.76           C  
ATOM   2531  O   ASP A 379      49.138  17.423  27.373  1.00 15.86           O  
ATOM   2532  CB  ASP A 379      50.423  14.708  27.127  1.00 13.79           C  
ATOM   2533  CG  ASP A 379      51.354  13.601  26.638  1.00 17.46           C  
ATOM   2534  OD1 ASP A 379      52.062  13.022  27.467  1.00 16.68           O  
ATOM   2535  OD2 ASP A 379      51.410  13.368  25.417  1.00 20.88           O  
ATOM   2536  N   CYS A 380      47.788  16.667  25.716  1.00 14.24           N  
ATOM   2537  CA  CYS A 380      46.678  17.606  25.955  1.00 15.37           C  
ATOM   2538  C   CYS A 380      45.389  16.907  26.317  1.00 16.63           C  
ATOM   2539  O   CYS A 380      45.135  15.768  25.895  1.00 15.45           O  
ATOM   2540  CB  CYS A 380      46.479  18.521  24.747  1.00 15.80           C  
ATOM   2541  SG  CYS A 380      48.007  19.295  24.153  1.00 21.35           S  
ATOM   2542  N   TYR A 381      44.547  17.623  27.065  1.00 12.04           N  
ATOM   2543  CA  TYR A 381      43.270  17.081  27.541  1.00 12.28           C  
ATOM   2544  C   TYR A 381      42.233  18.168  27.676  1.00 17.05           C  
ATOM   2545  O   TYR A 381      42.585  19.341  27.866  1.00 17.83           O  
ATOM   2546  CB  TYR A 381      43.446  16.498  28.958  1.00 12.16           C  
ATOM   2547  CG  TYR A 381      44.637  15.574  29.090  1.00 13.99           C  
ATOM   2548  CD1 TYR A 381      45.918  16.087  29.301  1.00 15.48           C  
ATOM   2549  CD2 TYR A 381      44.493  14.193  28.961  1.00 14.33           C  
ATOM   2550  CE1 TYR A 381      47.030  15.262  29.330  1.00 16.66           C  
ATOM   2551  CE2 TYR A 381      45.601  13.344  29.045  1.00 15.27           C  
ATOM   2552  CZ  TYR A 381      46.863  13.888  29.237  1.00 14.71           C  
ATOM   2553  OH  TYR A 381      47.980  13.113  29.330  1.00 15.76           O  
ATOM   2554  N   LYS A 382      40.966  17.752  27.682  1.00 14.28           N  
ATOM   2555  CA  LYS A 382      39.848  18.606  28.033  1.00 13.87           C  
ATOM   2556  C   LYS A 382      39.261  18.036  29.316  1.00 15.99           C  
ATOM   2557  O   LYS A 382      39.349  16.828  29.553  1.00 14.01           O  
ATOM   2558  CB  LYS A 382      38.778  18.654  26.942  1.00 17.51           C  
ATOM   2559  CG  LYS A 382      39.178  19.641  25.850  1.00 22.46           C  
ATOM   2560  CD  LYS A 382      38.074  19.821  24.846  1.00 24.78           C  
ATOM   2561  CE  LYS A 382      38.553  20.706  23.710  1.00 29.23           C  
ATOM   2562  NZ  LYS A 382      37.530  20.815  22.628  1.00 33.37           N1+
ATOM   2563  N   PHE A 383      38.697  18.914  30.154  1.00 12.11           N  
ATOM   2564  CA  PHE A 383      38.028  18.521  31.393  1.00 11.92           C  
ATOM   2565  C   PHE A 383      36.674  17.936  30.984  1.00 16.64           C  
ATOM   2566  O   PHE A 383      35.821  18.652  30.452  1.00 16.18           O  
ATOM   2567  CB  PHE A 383      37.856  19.762  32.281  1.00 13.27           C  
ATOM   2568  CG  PHE A 383      37.237  19.542  33.630  1.00 13.16           C  
ATOM   2569  CD1 PHE A 383      37.840  18.694  34.562  1.00 14.45           C  
ATOM   2570  CD2 PHE A 383      36.092  20.245  34.009  1.00 13.80           C  
ATOM   2571  CE1 PHE A 383      37.278  18.515  35.833  1.00 14.68           C  
ATOM   2572  CE2 PHE A 383      35.545  20.086  35.291  1.00 14.75           C  
ATOM   2573  CZ  PHE A 383      36.157  19.240  36.206  1.00 13.08           C  
ATOM   2574  N   ALA A 384      36.483  16.619  31.234  1.00 12.99           N  
ATOM   2575  CA  ALA A 384      35.297  15.894  30.799  1.00 11.91           C  
ATOM   2576  C   ALA A 384      34.233  15.738  31.863  1.00 15.40           C  
ATOM   2577  O   ALA A 384      33.565  14.692  31.950  1.00 13.37           O  
ATOM   2578  CB  ALA A 384      35.692  14.543  30.226  1.00 12.34           C  
ATOM   2579  N   ILE A 385      34.082  16.789  32.694  1.00 11.34           N  
ATOM   2580  CA  ILE A 385      33.005  16.875  33.688  1.00 11.76           C  
ATOM   2581  C   ILE A 385      32.296  18.174  33.334  1.00 15.48           C  
ATOM   2582  O   ILE A 385      32.954  19.211  33.186  1.00 13.71           O  
ATOM   2583  CB  ILE A 385      33.490  16.872  35.152  1.00 13.68           C  
ATOM   2584  CG1 ILE A 385      34.360  15.620  35.433  1.00 13.66           C  
ATOM   2585  CG2 ILE A 385      32.273  16.987  36.141  1.00 14.04           C  
ATOM   2586  CD1 ILE A 385      34.924  15.523  36.891  1.00 13.90           C  
ATOM   2587  N   SER A 386      30.972  18.126  33.197  1.00 13.71           N  
ATOM   2588  CA  SER A 386      30.254  19.334  32.798  1.00 13.89           C  
ATOM   2589  C   SER A 386      28.890  19.393  33.459  1.00 18.39           C  
ATOM   2590  O   SER A 386      28.443  18.403  34.026  1.00 16.21           O  
ATOM   2591  CB  SER A 386      30.131  19.399  31.278  1.00 14.31           C  
ATOM   2592  OG  SER A 386      29.536  18.227  30.750  1.00 17.74           O  
ATOM   2593  N   GLN A 387      28.248  20.557  33.421  1.00 17.22           N  
ATOM   2594  CA  GLN A 387      26.966  20.661  34.082  1.00 17.30           C  
ATOM   2595  C   GLN A 387      25.812  20.167  33.245  1.00 19.48           C  
ATOM   2596  O   GLN A 387      25.879  20.103  32.016  1.00 20.85           O  
ATOM   2597  CB  GLN A 387      26.718  22.053  34.706  1.00 20.04           C  
ATOM   2598  CG  GLN A 387      26.526  23.195  33.732  1.00 34.44           C  
ATOM   2599  CD  GLN A 387      26.057  24.430  34.481  1.00 49.76           C  
ATOM   2600  OE1 GLN A 387      24.859  24.648  34.679  1.00 46.81           O  
ATOM   2601  NE2 GLN A 387      26.986  25.242  34.955  1.00 33.81           N  
ATOM   2602  N   SER A 388      24.746  19.827  33.937  1.00 18.15           N  
ATOM   2603  CA  SER A 388      23.513  19.319  33.366  1.00 18.31           C  
ATOM   2604  C   SER A 388      22.312  20.005  34.049  1.00 22.02           C  
ATOM   2605  O   SER A 388      22.387  20.364  35.220  1.00 19.65           O  
ATOM   2606  CB  SER A 388      23.457  17.814  33.632  1.00 19.79           C  
ATOM   2607  OG  SER A 388      22.221  17.212  33.273  1.00 20.84           O  
ATOM   2608  N   SER A 389      21.203  20.142  33.310  1.00 21.71           N  
ATOM   2609  CA  SER A 389      19.934  20.655  33.834  1.00 22.82           C  
ATOM   2610  C   SER A 389      18.955  19.469  33.802  1.00 25.58           C  
ATOM   2611  O   SER A 389      17.768  19.644  34.096  1.00 25.62           O  
ATOM   2612  CB  SER A 389      19.411  21.798  32.953  1.00 26.72           C  
ATOM   2613  OG  SER A 389      19.127  21.329  31.640  1.00 30.77           O  
ATOM   2614  N   THR A 390      19.457  18.265  33.412  1.00 20.14           N  
ATOM   2615  CA  THR A 390      18.638  17.044  33.298  1.00 19.88           C  
ATOM   2616  C   THR A 390      19.139  15.865  34.151  1.00 21.61           C  
ATOM   2617  O   THR A 390      18.891  14.698  33.795  1.00 19.99           O  
ATOM   2618  CB  THR A 390      18.460  16.635  31.812  1.00 26.65           C  
ATOM   2619  OG1 THR A 390      19.744  16.379  31.243  1.00 27.78           O  
ATOM   2620  CG2 THR A 390      17.673  17.681  30.981  1.00 27.77           C  
ATOM   2621  N   GLY A 391      19.836  16.169  35.258  1.00 17.95           N  
ATOM   2622  CA  GLY A 391      20.314  15.137  36.167  1.00 17.59           C  
ATOM   2623  C   GLY A 391      21.738  14.655  35.913  1.00 19.67           C  
ATOM   2624  O   GLY A 391      22.417  15.124  34.991  1.00 19.12           O  
ATOM   2625  N   THR A 392      22.213  13.736  36.752  1.00 14.70           N  
ATOM   2626  CA  THR A 392      23.555  13.185  36.560  1.00 13.86           C  
ATOM   2627  C   THR A 392      23.563  12.233  35.372  1.00 17.14           C  
ATOM   2628  O   THR A 392      22.611  11.473  35.174  1.00 16.32           O  
ATOM   2629  CB  THR A 392      24.029  12.438  37.822  1.00 18.05           C  
ATOM   2630  OG1 THR A 392      24.173  13.380  38.884  1.00 19.84           O  
ATOM   2631  CG2 THR A 392      25.372  11.701  37.606  1.00 15.68           C  
ATOM   2632  N   VAL A 393      24.638  12.295  34.577  1.00 13.47           N  
ATOM   2633  CA  VAL A 393      24.859  11.387  33.442  1.00 12.04           C  
ATOM   2634  C   VAL A 393      26.261  10.776  33.611  1.00 14.98           C  
ATOM   2635  O   VAL A 393      27.269  11.488  33.526  1.00 13.71           O  
ATOM   2636  CB  VAL A 393      24.707  12.043  32.043  1.00 14.62           C  
ATOM   2637  CG1 VAL A 393      24.770  10.977  30.962  1.00 14.51           C  
ATOM   2638  CG2 VAL A 393      23.413  12.858  31.908  1.00 13.56           C  
ATOM   2639  N   MET A 394      26.316   9.457  33.860  1.00 12.84           N  
ATOM   2640  CA  MET A 394      27.594   8.743  33.961  1.00 13.08           C  
ATOM   2641  C   MET A 394      27.906   8.321  32.528  1.00 14.81           C  
ATOM   2642  O   MET A 394      27.441   7.286  32.059  1.00 14.95           O  
ATOM   2643  CB  MET A 394      27.454   7.550  34.909  1.00 15.88           C  
ATOM   2644  CG  MET A 394      27.235   7.991  36.331  1.00 21.29           C  
ATOM   2645  SD  MET A 394      26.778   6.693  37.499  1.00 27.49           S  
ATOM   2646  CE  MET A 394      27.983   5.634  37.207  1.00 21.77           C  
ATOM   2647  N   GLY A 395      28.620   9.200  31.836  1.00 11.33           N  
ATOM   2648  CA  GLY A 395      28.950   9.036  30.430  1.00 10.39           C  
ATOM   2649  C   GLY A 395      30.138   8.133  30.182  1.00 14.20           C  
ATOM   2650  O   GLY A 395      30.644   7.468  31.099  1.00 13.63           O  
ATOM   2651  N   ALA A 396      30.596   8.131  28.925  1.00 12.93           N  
ATOM   2652  CA  ALA A 396      31.679   7.271  28.468  1.00 14.32           C  
ATOM   2653  C   ALA A 396      32.959   7.452  29.249  1.00 17.08           C  
ATOM   2654  O   ALA A 396      33.609   6.445  29.522  1.00 15.72           O  
ATOM   2655  CB  ALA A 396      31.934   7.470  26.978  1.00 15.21           C  
ATOM   2656  N   VAL A 397      33.326   8.700  29.623  1.00 14.05           N  
ATOM   2657  CA  VAL A 397      34.585   8.868  30.389  1.00 14.66           C  
ATOM   2658  C   VAL A 397      34.567   8.134  31.736  1.00 19.05           C  
ATOM   2659  O   VAL A 397      35.622   7.670  32.175  1.00 17.88           O  
ATOM   2660  CB  VAL A 397      35.104  10.341  30.482  1.00 17.60           C  
ATOM   2661  CG1 VAL A 397      35.356  10.905  29.077  1.00 17.09           C  
ATOM   2662  CG2 VAL A 397      34.168  11.232  31.313  1.00 16.89           C  
ATOM   2663  N   ILE A 398      33.375   8.014  32.371  1.00 15.41           N  
ATOM   2664  CA  ILE A 398      33.165   7.257  33.629  1.00 16.68           C  
ATOM   2665  C   ILE A 398      33.147   5.743  33.334  1.00 16.60           C  
ATOM   2666  O   ILE A 398      33.800   4.951  34.022  1.00 15.20           O  
ATOM   2667  CB  ILE A 398      31.870   7.670  34.367  1.00 21.83           C  
ATOM   2668  CG1 ILE A 398      31.855   9.166  34.713  1.00 23.31           C  
ATOM   2669  CG2 ILE A 398      31.613   6.784  35.627  1.00 25.66           C  
ATOM   2670  CD1 ILE A 398      33.223   9.755  35.240  1.00 26.33           C  
ATOM   2671  N   MET A 399      32.379   5.349  32.320  1.00 12.09           N  
ATOM   2672  CA  MET A 399      32.296   3.948  31.928  1.00 11.52           C  
ATOM   2673  C   MET A 399      33.657   3.375  31.507  1.00 15.57           C  
ATOM   2674  O   MET A 399      33.878   2.166  31.641  1.00 16.22           O  
ATOM   2675  CB  MET A 399      31.265   3.779  30.810  1.00 12.81           C  
ATOM   2676  CG  MET A 399      29.837   4.132  31.264  1.00 14.59           C  
ATOM   2677  SD  MET A 399      28.633   3.779  29.936  1.00 15.65           S  
ATOM   2678  CE  MET A 399      28.730   1.980  29.890  1.00 14.17           C  
ATOM   2679  N   GLU A 400      34.586   4.238  31.038  1.00 11.63           N  
ATOM   2680  CA  GLU A 400      35.921   3.791  30.642  1.00 11.76           C  
ATOM   2681  C   GLU A 400      36.730   3.231  31.834  1.00 14.78           C  
ATOM   2682  O   GLU A 400      37.683   2.501  31.639  1.00 15.37           O  
ATOM   2683  CB  GLU A 400      36.688   4.929  29.973  1.00 12.41           C  
ATOM   2684  CG  GLU A 400      36.338   5.023  28.497  1.00 13.58           C  
ATOM   2685  CD  GLU A 400      36.968   6.217  27.806  1.00 11.52           C  
ATOM   2686  OE1 GLU A 400      36.703   6.385  26.599  1.00 14.04           O  
ATOM   2687  OE2 GLU A 400      37.743   6.966  28.443  1.00 13.82           O  
ATOM   2688  N   GLY A 401      36.325   3.560  33.052  1.00 11.70           N  
ATOM   2689  CA  GLY A 401      37.034   3.040  34.220  1.00 11.26           C  
ATOM   2690  C   GLY A 401      36.561   1.664  34.646  1.00 12.64           C  
ATOM   2691  O   GLY A 401      37.256   0.965  35.396  1.00 13.06           O  
ATOM   2692  N   PHE A 402      35.371   1.259  34.148  1.00 10.56           N  
ATOM   2693  CA  PHE A 402      34.697   0.065  34.640  1.00 10.48           C  
ATOM   2694  C   PHE A 402      34.140  -0.870  33.596  1.00 13.12           C  
ATOM   2695  O   PHE A 402      33.810  -0.462  32.481  1.00 13.25           O  
ATOM   2696  CB  PHE A 402      33.512   0.482  35.558  1.00 11.22           C  
ATOM   2697  CG  PHE A 402      33.927   1.489  36.601  1.00 11.63           C  
ATOM   2698  CD1 PHE A 402      33.726   2.849  36.390  1.00 14.16           C  
ATOM   2699  CD2 PHE A 402      34.666   1.097  37.713  1.00 13.35           C  
ATOM   2700  CE1 PHE A 402      34.189   3.790  37.302  1.00 16.02           C  
ATOM   2701  CE2 PHE A 402      35.155   2.045  38.614  1.00 15.68           C  
ATOM   2702  CZ  PHE A 402      34.937   3.389  38.387  1.00 14.97           C  
ATOM   2703  N   TYR A 403      33.951  -2.117  34.016  1.00 10.46           N  
ATOM   2704  CA  TYR A 403      33.208  -3.096  33.227  1.00 10.35           C  
ATOM   2705  C   TYR A 403      31.800  -2.924  33.808  1.00 14.33           C  
ATOM   2706  O   TYR A 403      31.642  -2.952  35.043  1.00 13.63           O  
ATOM   2707  CB  TYR A 403      33.733  -4.492  33.484  1.00 10.85           C  
ATOM   2708  CG  TYR A 403      33.002  -5.579  32.726  1.00 12.76           C  
ATOM   2709  CD1 TYR A 403      32.668  -5.416  31.381  1.00 15.06           C  
ATOM   2710  CD2 TYR A 403      32.736  -6.808  33.320  1.00 14.03           C  
ATOM   2711  CE1 TYR A 403      32.071  -6.445  30.655  1.00 15.24           C  
ATOM   2712  CE2 TYR A 403      32.216  -7.867  32.583  1.00 15.28           C  
ATOM   2713  CZ  TYR A 403      31.852  -7.671  31.257  1.00 19.56           C  
ATOM   2714  OH  TYR A 403      31.279  -8.687  30.529  1.00 17.04           O  
ATOM   2715  N   VAL A 404      30.818  -2.637  32.950  1.00 12.18           N  
ATOM   2716  CA  VAL A 404      29.463  -2.304  33.398  1.00 11.13           C  
ATOM   2717  C   VAL A 404      28.485  -3.346  32.884  1.00 15.29           C  
ATOM   2718  O   VAL A 404      28.365  -3.534  31.681  1.00 13.86           O  
ATOM   2719  CB  VAL A 404      29.040  -0.854  32.974  1.00 14.63           C  
ATOM   2720  CG1 VAL A 404      27.666  -0.491  33.557  1.00 14.67           C  
ATOM   2721  CG2 VAL A 404      30.099   0.192  33.409  1.00 14.11           C  
ATOM   2722  N   VAL A 405      27.810  -4.004  33.815  1.00 13.26           N  
ATOM   2723  CA  VAL A 405      26.863  -5.087  33.544  1.00 13.51           C  
ATOM   2724  C   VAL A 405      25.440  -4.548  33.620  1.00 16.48           C  
ATOM   2725  O   VAL A 405      24.991  -4.133  34.689  1.00 15.84           O  
ATOM   2726  CB  VAL A 405      27.087  -6.290  34.499  1.00 15.84           C  
ATOM   2727  CG1 VAL A 405      26.070  -7.406  34.237  1.00 15.01           C  
ATOM   2728  CG2 VAL A 405      28.518  -6.822  34.403  1.00 14.72           C  
ATOM   2729  N   PHE A 406      24.730  -4.580  32.486  1.00 12.44           N  
ATOM   2730  CA  PHE A 406      23.338  -4.123  32.414  1.00 11.99           C  
ATOM   2731  C   PHE A 406      22.476  -5.370  32.565  1.00 15.05           C  
ATOM   2732  O   PHE A 406      22.110  -6.031  31.584  1.00 12.94           O  
ATOM   2733  CB  PHE A 406      23.078  -3.364  31.091  1.00 12.15           C  
ATOM   2734  CG  PHE A 406      23.852  -2.071  30.983  1.00 11.58           C  
ATOM   2735  CD1 PHE A 406      23.243  -0.854  31.264  1.00 12.37           C  
ATOM   2736  CD2 PHE A 406      25.211  -2.076  30.648  1.00 11.48           C  
ATOM   2737  CE1 PHE A 406      23.964   0.355  31.154  1.00 13.44           C  
ATOM   2738  CE2 PHE A 406      25.933  -0.880  30.558  1.00 12.81           C  
ATOM   2739  CZ  PHE A 406      25.319   0.329  30.851  1.00 11.83           C  
ATOM   2740  N   ASP A 407      22.253  -5.744  33.824  1.00 13.80           N  
ATOM   2741  CA  ASP A 407      21.496  -6.953  34.163  1.00 13.77           C  
ATOM   2742  C   ASP A 407      20.005  -6.624  34.197  1.00 16.06           C  
ATOM   2743  O   ASP A 407      19.403  -6.409  35.254  1.00 15.35           O  
ATOM   2744  CB  ASP A 407      21.999  -7.548  35.504  1.00 15.62           C  
ATOM   2745  CG  ASP A 407      21.433  -8.924  35.849  1.00 18.10           C  
ATOM   2746  OD1 ASP A 407      20.449  -9.357  35.182  1.00 17.51           O  
ATOM   2747  OD2 ASP A 407      21.926  -9.537  36.808  1.00 19.59           O  
ATOM   2748  N   ARG A 408      19.402  -6.596  33.018  1.00 13.99           N  
ATOM   2749  CA  ARG A 408      17.985  -6.260  32.874  1.00 14.29           C  
ATOM   2750  C   ARG A 408      17.104  -7.309  33.554  1.00 19.19           C  
ATOM   2751  O   ARG A 408      16.094  -6.954  34.178  1.00 18.33           O  
ATOM   2752  CB  ARG A 408      17.617  -6.141  31.383  1.00 13.93           C  
ATOM   2753  CG  ARG A 408      18.336  -4.976  30.637  1.00 15.91           C  
ATOM   2754  CD  ARG A 408      18.464  -5.241  29.140  1.00 14.30           C  
ATOM   2755  NE  ARG A 408      17.170  -5.502  28.502  1.00 18.79           N  
ATOM   2756  CZ  ARG A 408      16.493  -4.613  27.786  1.00 27.04           C  
ATOM   2757  NH1 ARG A 408      16.971  -3.386  27.615  1.00 16.10           N  
ATOM   2758  NH2 ARG A 408      15.338  -4.949  27.220  1.00 19.11           N  
ATOM   2759  N   ALA A 409      17.519  -8.601  33.469  1.00 17.38           N  
ATOM   2760  CA  ALA A 409      16.788  -9.734  34.059  1.00 18.87           C  
ATOM   2761  C   ALA A 409      16.567  -9.547  35.565  1.00 21.86           C  
ATOM   2762  O   ALA A 409      15.495  -9.867  36.072  1.00 21.27           O  
ATOM   2763  CB  ALA A 409      17.561 -11.024  33.812  1.00 19.53           C  
ATOM   2764  N   ARG A 410      17.588  -9.024  36.264  1.00 16.90           N  
ATOM   2765  CA  ARG A 410      17.557  -8.827  37.703  1.00 16.48           C  
ATOM   2766  C   ARG A 410      17.452  -7.345  38.112  1.00 19.58           C  
ATOM   2767  O   ARG A 410      17.697  -7.015  39.279  1.00 19.16           O  
ATOM   2768  CB  ARG A 410      18.754  -9.536  38.354  1.00 18.89           C  
ATOM   2769  CG  ARG A 410      18.689 -11.058  38.176  1.00 21.39           C  
ATOM   2770  CD  ARG A 410      19.890 -11.774  38.738  1.00 23.62           C  
ATOM   2771  NE  ARG A 410      19.983 -11.644  40.194  1.00 32.59           N  
ATOM   2772  CZ  ARG A 410      20.856 -12.296  40.953  1.00 53.06           C  
ATOM   2773  NH1 ARG A 410      21.704 -13.158  40.407  1.00 43.13           N  
ATOM   2774  NH2 ARG A 410      20.879 -12.102  42.268  1.00 41.60           N  
ATOM   2775  N   LYS A 411      17.085  -6.463  37.142  1.00 16.11           N  
ATOM   2776  CA  LYS A 411      16.855  -5.024  37.334  1.00 15.82           C  
ATOM   2777  C   LYS A 411      18.008  -4.399  38.149  1.00 17.86           C  
ATOM   2778  O   LYS A 411      17.797  -3.750  39.182  1.00 15.50           O  
ATOM   2779  CB  LYS A 411      15.492  -4.835  38.049  1.00 18.43           C  
ATOM   2780  CG  LYS A 411      14.859  -3.461  37.876  1.00 32.36           C  
ATOM   2781  CD  LYS A 411      13.464  -3.419  38.501  1.00 35.75           C  
ATOM   2782  CE  LYS A 411      12.833  -2.058  38.357  1.00 38.69           C  
ATOM   2783  NZ  LYS A 411      11.503  -2.012  39.035  1.00 38.39           N1+
ATOM   2784  N   ARG A 412      19.241  -4.650  37.703  1.00 15.18           N  
ATOM   2785  CA  ARG A 412      20.403  -4.140  38.423  1.00 15.18           C  
ATOM   2786  C   ARG A 412      21.560  -3.841  37.483  1.00 16.78           C  
ATOM   2787  O   ARG A 412      21.623  -4.404  36.387  1.00 15.86           O  
ATOM   2788  CB  ARG A 412      20.842  -5.119  39.532  1.00 15.21           C  
ATOM   2789  CG  ARG A 412      21.278  -6.487  38.996  1.00 19.28           C  
ATOM   2790  CD  ARG A 412      21.517  -7.497  40.101  1.00 23.13           C  
ATOM   2791  NE  ARG A 412      22.167  -8.684  39.551  1.00 18.91           N  
ATOM   2792  CZ  ARG A 412      22.874  -9.558  40.261  1.00 32.09           C  
ATOM   2793  NH1 ARG A 412      23.011  -9.402  41.571  1.00 19.79           N  
ATOM   2794  NH2 ARG A 412      23.447 -10.598  39.664  1.00 24.23           N  
ATOM   2795  N   ILE A 413      22.449  -2.934  37.895  1.00 12.77           N  
ATOM   2796  CA  ILE A 413      23.623  -2.601  37.077  1.00 12.28           C  
ATOM   2797  C   ILE A 413      24.857  -2.941  37.910  1.00 15.89           C  
ATOM   2798  O   ILE A 413      24.974  -2.476  39.044  1.00 14.08           O  
ATOM   2799  CB  ILE A 413      23.615  -1.106  36.605  1.00 16.02           C  
ATOM   2800  CG1 ILE A 413      22.464  -0.838  35.597  1.00 18.58           C  
ATOM   2801  CG2 ILE A 413      24.968  -0.718  35.951  1.00 13.40           C  
ATOM   2802  CD1 ILE A 413      22.115   0.610  35.443  1.00 27.66           C  
ATOM   2803  N   GLY A 414      25.756  -3.745  37.341  1.00 13.76           N  
ATOM   2804  CA  GLY A 414      26.991  -4.110  38.035  1.00 13.67           C  
ATOM   2805  C   GLY A 414      28.175  -3.291  37.569  1.00 15.05           C  
ATOM   2806  O   GLY A 414      28.262  -2.914  36.402  1.00 14.88           O  
ATOM   2807  N   PHE A 415      29.100  -3.004  38.489  1.00 12.30           N  
ATOM   2808  CA  PHE A 415      30.315  -2.275  38.190  1.00 11.72           C  
ATOM   2809  C   PHE A 415      31.498  -3.070  38.753  1.00 14.50           C  
ATOM   2810  O   PHE A 415      31.451  -3.536  39.899  1.00 13.19           O  
ATOM   2811  CB  PHE A 415      30.346  -0.887  38.885  1.00 12.81           C  
ATOM   2812  CG  PHE A 415      29.396   0.127  38.313  1.00 13.05           C  
ATOM   2813  CD1 PHE A 415      28.058   0.145  38.700  1.00 15.55           C  
ATOM   2814  CD2 PHE A 415      29.834   1.070  37.387  1.00 13.78           C  
ATOM   2815  CE1 PHE A 415      27.165   1.065  38.152  1.00 16.36           C  
ATOM   2816  CE2 PHE A 415      28.946   2.022  36.869  1.00 15.62           C  
ATOM   2817  CZ  PHE A 415      27.615   1.994  37.228  1.00 14.66           C  
ATOM   2818  N   ALA A 416      32.575  -3.157  37.972  1.00 12.04           N  
ATOM   2819  CA  ALA A 416      33.838  -3.728  38.445  1.00 12.02           C  
ATOM   2820  C   ALA A 416      34.956  -2.960  37.755  1.00 14.04           C  
ATOM   2821  O   ALA A 416      34.739  -2.404  36.681  1.00 12.95           O  
ATOM   2822  CB  ALA A 416      33.932  -5.232  38.126  1.00 13.12           C  
ATOM   2823  N   VAL A 417      36.131  -2.895  38.376  1.00 11.93           N  
ATOM   2824  CA  VAL A 417      37.286  -2.197  37.791  1.00 11.62           C  
ATOM   2825  C   VAL A 417      37.592  -2.791  36.399  1.00 15.59           C  
ATOM   2826  O   VAL A 417      37.740  -4.003  36.271  1.00 14.66           O  
ATOM   2827  CB  VAL A 417      38.509  -2.336  38.716  1.00 14.21           C  
ATOM   2828  CG1 VAL A 417      39.762  -1.752  38.063  1.00 13.02           C  
ATOM   2829  CG2 VAL A 417      38.223  -1.669  40.071  1.00 13.90           C  
ATOM   2830  N   SER A 418      37.703  -1.940  35.371  1.00 13.43           N  
ATOM   2831  CA  SER A 418      37.984  -2.438  34.027  1.00 13.50           C  
ATOM   2832  C   SER A 418      39.410  -2.917  33.842  1.00 15.07           C  
ATOM   2833  O   SER A 418      40.356  -2.229  34.246  1.00 14.29           O  
ATOM   2834  CB  SER A 418      37.689  -1.361  32.982  1.00 14.62           C  
ATOM   2835  OG  SER A 418      38.022  -1.846  31.684  1.00 18.08           O  
ATOM   2836  N   ALA A 419      39.567  -4.066  33.154  1.00 14.17           N  
ATOM   2837  CA  ALA A 419      40.888  -4.592  32.781  1.00 14.59           C  
ATOM   2838  C   ALA A 419      41.575  -3.590  31.800  1.00 17.62           C  
ATOM   2839  O   ALA A 419      42.794  -3.624  31.657  1.00 19.37           O  
ATOM   2840  CB  ALA A 419      40.731  -5.954  32.094  1.00 15.81           C  
ATOM   2841  N   CYS A 420      40.807  -2.664  31.167  1.00 14.40           N  
ATOM   2842  CA  CYS A 420      41.441  -1.717  30.257  1.00 15.14           C  
ATOM   2843  C   CYS A 420      41.412  -0.252  30.750  1.00 16.75           C  
ATOM   2844  O   CYS A 420      41.612   0.645  29.943  1.00 16.69           O  
ATOM   2845  CB  CYS A 420      40.844  -1.845  28.857  1.00 15.04           C  
ATOM   2846  SG  CYS A 420      39.119  -1.292  28.754  1.00 17.80           S  
ATOM   2847  N   HIS A 421      41.185   0.001  32.056  1.00 12.69           N  
ATOM   2848  CA  HIS A 421      41.153   1.393  32.514  1.00 12.19           C  
ATOM   2849  C   HIS A 421      42.569   1.971  32.497  1.00 14.43           C  
ATOM   2850  O   HIS A 421      43.550   1.247  32.750  1.00 14.35           O  
ATOM   2851  CB  HIS A 421      40.458   1.544  33.900  1.00 12.19           C  
ATOM   2852  CG  HIS A 421      41.340   1.288  35.098  1.00 14.26           C  
ATOM   2853  ND1 HIS A 421      41.565   0.007  35.571  1.00 15.25           N  
ATOM   2854  CD2 HIS A 421      41.945   2.175  35.924  1.00 15.25           C  
ATOM   2855  CE1 HIS A 421      42.325   0.148  36.651  1.00 15.74           C  
ATOM   2856  NE2 HIS A 421      42.560   1.442  36.914  1.00 15.15           N  
ATOM   2857  N   VAL A 422      42.677   3.264  32.202  1.00 10.85           N  
ATOM   2858  CA  VAL A 422      43.979   3.927  32.165  1.00  9.85           C  
ATOM   2859  C   VAL A 422      44.315   4.351  33.604  1.00 14.33           C  
ATOM   2860  O   VAL A 422      43.457   4.916  34.301  1.00 13.94           O  
ATOM   2861  CB  VAL A 422      43.933   5.171  31.244  1.00 13.12           C  
ATOM   2862  CG1 VAL A 422      45.268   5.914  31.246  1.00 11.79           C  
ATOM   2863  CG2 VAL A 422      43.522   4.787  29.812  1.00 12.80           C  
ATOM   2864  N   HIS A 423      45.556   4.092  34.034  1.00 12.31           N  
ATOM   2865  CA  HIS A 423      45.962   4.501  35.382  1.00 13.94           C  
ATOM   2866  C   HIS A 423      47.464   4.763  35.387  1.00 16.05           C  
ATOM   2867  O   HIS A 423      48.085   4.812  34.340  1.00 17.33           O  
ATOM   2868  CB  HIS A 423      45.562   3.431  36.422  1.00 14.55           C  
ATOM   2869  CG  HIS A 423      46.273   2.120  36.218  1.00 18.15           C  
ATOM   2870  ND1 HIS A 423      45.738   1.120  35.419  1.00 20.39           N  
ATOM   2871  CD2 HIS A 423      47.487   1.722  36.665  1.00 19.65           C  
ATOM   2872  CE1 HIS A 423      46.613   0.127  35.445  1.00 19.65           C  
ATOM   2873  NE2 HIS A 423      47.698   0.454  36.159  1.00 20.56           N  
ATOM   2874  N   ASP A 424      48.034   4.962  36.564  1.00 12.20           N  
ATOM   2875  CA  ASP A 424      49.479   5.171  36.649  1.00 12.52           C  
ATOM   2876  C   ASP A 424      50.040   4.156  37.677  1.00 16.39           C  
ATOM   2877  O   ASP A 424      49.286   3.342  38.182  1.00 14.66           O  
ATOM   2878  CB  ASP A 424      49.780   6.658  36.984  1.00 14.11           C  
ATOM   2879  CG  ASP A 424      49.139   7.170  38.262  1.00 16.73           C  
ATOM   2880  OD1 ASP A 424      49.165   6.438  39.271  1.00 15.60           O  
ATOM   2881  OD2 ASP A 424      48.625   8.322  38.259  1.00 17.36           O  
ATOM   2882  N   GLU A 425      51.325   4.217  38.020  1.00 12.77           N  
ATOM   2883  CA  GLU A 425      51.860   3.252  38.973  1.00 13.72           C  
ATOM   2884  C   GLU A 425      51.410   3.490  40.432  1.00 17.54           C  
ATOM   2885  O   GLU A 425      51.563   2.608  41.262  1.00 18.57           O  
ATOM   2886  CB  GLU A 425      53.402   3.191  38.886  1.00 15.78           C  
ATOM   2887  CG  GLU A 425      54.103   4.388  39.504  1.00 23.01           C  
ATOM   2888  CD  GLU A 425      55.616   4.319  39.609  1.00 50.51           C  
ATOM   2889  OE1 GLU A 425      56.122   3.481  40.391  1.00 42.94           O  
ATOM   2890  OE2 GLU A 425      56.291   5.151  38.965  1.00 48.22           O  
ATOM   2891  N   PHE A 426      50.830   4.661  40.725  1.00 13.52           N  
ATOM   2892  CA  PHE A 426      50.464   5.010  42.094  1.00 12.19           C  
ATOM   2893  C   PHE A 426      49.013   4.835  42.461  1.00 15.33           C  
ATOM   2894  O   PHE A 426      48.715   4.637  43.640  1.00 15.39           O  
ATOM   2895  CB  PHE A 426      50.912   6.444  42.386  1.00 13.43           C  
ATOM   2896  CG  PHE A 426      52.398   6.650  42.163  1.00 15.36           C  
ATOM   2897  CD1 PHE A 426      52.856   7.465  41.136  1.00 19.97           C  
ATOM   2898  CD2 PHE A 426      53.335   5.960  42.930  1.00 17.63           C  
ATOM   2899  CE1 PHE A 426      54.230   7.648  40.923  1.00 21.43           C  
ATOM   2900  CE2 PHE A 426      54.709   6.150  42.730  1.00 21.60           C  
ATOM   2901  CZ  PHE A 426      55.147   6.996  41.731  1.00 20.56           C  
ATOM   2902  N   ARG A 427      48.103   4.950  41.483  1.00 11.94           N  
ATOM   2903  CA  ARG A 427      46.675   4.869  41.782  1.00 12.13           C  
ATOM   2904  C   ARG A 427      45.955   4.081  40.710  1.00 15.82           C  
ATOM   2905  O   ARG A 427      46.353   4.089  39.547  1.00 14.30           O  
ATOM   2906  CB  ARG A 427      46.058   6.300  41.794  1.00 12.94           C  
ATOM   2907  CG  ARG A 427      46.553   7.212  42.907  1.00 18.71           C  
ATOM   2908  CD  ARG A 427      45.665   8.435  43.043  1.00 14.54           C  
ATOM   2909  NE  ARG A 427      45.706   9.303  41.860  1.00 12.32           N  
ATOM   2910  CZ  ARG A 427      45.487  10.613  41.911  1.00 17.06           C  
ATOM   2911  NH1 ARG A 427      45.217  11.205  43.075  1.00 10.85           N  
ATOM   2912  NH2 ARG A 427      45.511  11.338  40.801  1.00 13.64           N  
ATOM   2913  N   THR A 428      44.866   3.434  41.106  1.00 11.74           N  
ATOM   2914  CA  THR A 428      44.024   2.695  40.179  1.00 11.06           C  
ATOM   2915  C   THR A 428      42.575   3.103  40.415  1.00 14.12           C  
ATOM   2916  O   THR A 428      42.236   3.582  41.513  1.00 14.00           O  
ATOM   2917  CB  THR A 428      44.201   1.151  40.413  1.00 18.96           C  
ATOM   2918  OG1 THR A 428      43.332   0.445  39.557  1.00 26.82           O  
ATOM   2919  CG2 THR A 428      43.847   0.722  41.816  1.00 15.26           C  
ATOM   2920  N   ALA A 429      41.693   2.813  39.441  1.00 11.27           N  
ATOM   2921  CA  ALA A 429      40.256   2.963  39.690  1.00 10.72           C  
ATOM   2922  C   ALA A 429      39.890   1.826  40.681  1.00 15.63           C  
ATOM   2923  O   ALA A 429      40.661   0.855  40.872  1.00 14.53           O  
ATOM   2924  CB  ALA A 429      39.461   2.822  38.386  1.00 11.06           C  
ATOM   2925  N   ALA A 430      38.757   1.969  41.341  1.00 12.96           N  
ATOM   2926  CA  ALA A 430      38.333   0.987  42.336  1.00 12.47           C  
ATOM   2927  C   ALA A 430      36.828   0.845  42.371  1.00 13.94           C  
ATOM   2928  O   ALA A 430      36.095   1.769  42.004  1.00 12.39           O  
ATOM   2929  CB  ALA A 430      38.842   1.386  43.717  1.00 13.14           C  
ATOM   2930  N   VAL A 431      36.382  -0.307  42.859  1.00 11.52           N  
ATOM   2931  CA  VAL A 431      34.967  -0.627  43.131  1.00 11.35           C  
ATOM   2932  C   VAL A 431      35.023  -1.335  44.467  1.00 15.36           C  
ATOM   2933  O   VAL A 431      35.623  -2.406  44.578  1.00 14.75           O  
ATOM   2934  CB  VAL A 431      34.249  -1.436  42.048  1.00 15.31           C  
ATOM   2935  CG1 VAL A 431      32.812  -1.724  42.481  1.00 15.33           C  
ATOM   2936  CG2 VAL A 431      34.273  -0.691  40.707  1.00 15.00           C  
ATOM   2937  N   GLU A 432      34.490  -0.690  45.507  1.00 12.13           N  
ATOM   2938  CA  GLU A 432      34.683  -1.200  46.863  1.00 11.95           C  
ATOM   2939  C   GLU A 432      33.434  -1.132  47.672  1.00 16.45           C  
ATOM   2940  O   GLU A 432      32.606  -0.240  47.480  1.00 14.31           O  
ATOM   2941  CB  GLU A 432      35.752  -0.339  47.576  1.00 12.82           C  
ATOM   2942  CG  GLU A 432      37.097  -0.322  46.874  1.00 20.75           C  
ATOM   2943  CD  GLU A 432      38.091   0.679  47.406  1.00 23.69           C  
ATOM   2944  OE1 GLU A 432      39.243   0.264  47.652  1.00 25.92           O  
ATOM   2945  OE2 GLU A 432      37.743   1.872  47.555  1.00 18.73           O  
ATOM   2946  N   GLY A 433      33.343  -2.043  48.632  1.00 16.59           N  
ATOM   2947  CA  GLY A 433      32.217  -2.058  49.549  1.00 17.96           C  
ATOM   2948  C   GLY A 433      32.304  -3.195  50.546  1.00 22.58           C  
ATOM   2949  O   GLY A 433      33.239  -3.994  50.503  1.00 20.68           O  
ATOM   2950  N   PRO A 434      31.278  -3.343  51.404  1.00 20.75           N  
ATOM   2951  CA  PRO A 434      30.105  -2.474  51.535  1.00 20.54           C  
ATOM   2952  C   PRO A 434      30.316  -1.358  52.551  1.00 22.99           C  
ATOM   2953  O   PRO A 434      31.234  -1.417  53.371  1.00 22.64           O  
ATOM   2954  CB  PRO A 434      29.036  -3.449  52.042  1.00 23.31           C  
ATOM   2955  CG  PRO A 434      29.804  -4.404  52.940  1.00 27.91           C  
ATOM   2956  CD  PRO A 434      31.222  -4.474  52.367  1.00 22.65           C  
ATOM   2957  N   PHE A 435      29.433  -0.363  52.516  1.00 18.76           N  
ATOM   2958  CA  PHE A 435      29.397   0.731  53.490  1.00 18.14           C  
ATOM   2959  C   PHE A 435      27.994   0.785  54.042  1.00 22.22           C  
ATOM   2960  O   PHE A 435      27.026   0.549  53.320  1.00 20.66           O  
ATOM   2961  CB  PHE A 435      29.738   2.092  52.872  1.00 18.69           C  
ATOM   2962  CG  PHE A 435      31.085   2.110  52.197  1.00 18.15           C  
ATOM   2963  CD1 PHE A 435      31.198   1.847  50.841  1.00 18.83           C  
ATOM   2964  CD2 PHE A 435      32.249   2.322  52.936  1.00 18.69           C  
ATOM   2965  CE1 PHE A 435      32.446   1.779  50.230  1.00 18.30           C  
ATOM   2966  CE2 PHE A 435      33.500   2.278  52.320  1.00 20.79           C  
ATOM   2967  CZ  PHE A 435      33.586   2.023  50.961  1.00 18.39           C  
ATOM   2968  N   VAL A 436      27.877   1.105  55.317  1.00 22.68           N  
ATOM   2969  CA  VAL A 436      26.545   1.258  55.900  1.00 25.59           C  
ATOM   2970  C   VAL A 436      26.046   2.680  55.541  1.00 33.23           C  
ATOM   2971  O   VAL A 436      26.690   3.678  55.888  1.00 34.21           O  
ATOM   2972  CB  VAL A 436      26.538   1.004  57.420  1.00 30.52           C  
ATOM   2973  CG1 VAL A 436      25.201   1.404  58.029  1.00 30.69           C  
ATOM   2974  CG2 VAL A 436      26.867  -0.466  57.721  1.00 30.73           C  
ATOM   2975  N   THR A 437      24.921   2.754  54.812  1.00 30.39           N  
ATOM   2976  CA  THR A 437      24.324   4.022  54.389  1.00 29.96           C  
ATOM   2977  C   THR A 437      22.840   4.027  54.704  1.00 33.43           C  
ATOM   2978  O   THR A 437      22.122   3.124  54.283  1.00 31.32           O  
ATOM   2979  CB  THR A 437      24.625   4.297  52.911  1.00 38.04           C  
ATOM   2980  OG1 THR A 437      26.019   4.112  52.697  1.00 37.93           O  
ATOM   2981  CG2 THR A 437      24.230   5.712  52.490  1.00 37.61           C  
ATOM   2982  N   LEU A 438      22.378   5.039  55.454  1.00 31.15           N  
ATOM   2983  CA  LEU A 438      20.960   5.099  55.833  1.00 32.35           C  
ATOM   2984  C   LEU A 438      20.100   5.913  54.878  1.00 36.51           C  
ATOM   2985  O   LEU A 438      20.633   6.688  54.082  1.00 34.38           O  
ATOM   2986  CB  LEU A 438      20.797   5.624  57.273  1.00 32.94           C  
ATOM   2987  CG  LEU A 438      21.513   4.857  58.393  1.00 37.62           C  
ATOM   2988  CD1 LEU A 438      21.181   5.467  59.719  1.00 39.35           C  
ATOM   2989  CD2 LEU A 438      21.159   3.357  58.398  1.00 36.88           C  
ATOM   2990  N   ASP A 439      18.761   5.714  54.958  1.00 34.45           N  
ATOM   2991  CA  ASP A 439      17.720   6.422  54.201  1.00 34.22           C  
ATOM   2992  C   ASP A 439      18.069   6.721  52.732  1.00 35.88           C  
ATOM   2993  O   ASP A 439      17.825   7.828  52.242  1.00 35.16           O  
ATOM   2994  CB  ASP A 439      17.344   7.721  54.939  1.00 36.82           C  
ATOM   2995  CG  ASP A 439      16.855   7.495  56.355  1.00 49.03           C  
ATOM   2996  OD1 ASP A 439      15.822   6.808  56.524  1.00 48.68           O  
ATOM   2997  OD2 ASP A 439      17.502   8.005  57.292  1.00 54.53           O  
ATOM   2998  N   MET A 440      18.620   5.720  52.037  1.00 30.44           N  
ATOM   2999  CA  MET A 440      19.045   5.847  50.642  1.00 29.69           C  
ATOM   3000  C   MET A 440      17.875   6.098  49.687  1.00 35.93           C  
ATOM   3001  O   MET A 440      18.055   6.700  48.629  1.00 33.73           O  
ATOM   3002  CB  MET A 440      19.881   4.636  50.214  1.00 30.76           C  
ATOM   3003  CG  MET A 440      21.214   4.551  50.936  1.00 32.67           C  
ATOM   3004  SD  MET A 440      22.281   3.242  50.276  1.00 33.92           S  
ATOM   3005  CE  MET A 440      21.434   1.835  50.869  1.00 31.72           C  
ATOM   3006  N   GLU A 441      16.663   5.683  50.093  1.00 36.36           N  
ATOM   3007  CA  GLU A 441      15.428   5.898  49.328  1.00 37.04           C  
ATOM   3008  C   GLU A 441      15.156   7.410  49.171  1.00 39.94           C  
ATOM   3009  O   GLU A 441      14.666   7.836  48.122  1.00 39.59           O  
ATOM   3010  CB  GLU A 441      14.237   5.208  50.026  1.00 39.22           C  
ATOM   3011  CG  GLU A 441      14.373   3.690  50.141  1.00 53.66           C  
ATOM   3012  CD  GLU A 441      14.591   2.942  48.841  1.00 78.69           C  
ATOM   3013  OE1 GLU A 441      13.920   3.271  47.836  1.00 76.10           O  
ATOM   3014  OE2 GLU A 441      15.435   2.017  48.826  1.00 71.87           O  
ATOM   3015  N   ASP A 442      15.537   8.209  50.194  1.00 34.84           N  
ATOM   3016  CA  ASP A 442      15.375   9.669  50.196  1.00 34.21           C  
ATOM   3017  C   ASP A 442      16.299  10.366  49.219  1.00 33.83           C  
ATOM   3018  O   ASP A 442      16.122  11.555  48.967  1.00 34.65           O  
ATOM   3019  CB  ASP A 442      15.559  10.254  51.600  1.00 37.04           C  
ATOM   3020  CG  ASP A 442      14.452   9.868  52.560  1.00 57.04           C  
ATOM   3021  OD1 ASP A 442      13.272   9.883  52.143  1.00 58.93           O  
ATOM   3022  OD2 ASP A 442      14.762   9.563  53.730  1.00 67.11           O  
ATOM   3023  N   CYS A 443      17.296   9.642  48.688  1.00 25.64           N  
ATOM   3024  CA  CYS A 443      18.226  10.206  47.722  1.00 23.24           C  
ATOM   3025  C   CYS A 443      17.590  10.308  46.343  1.00 25.46           C  
ATOM   3026  O   CYS A 443      18.047  11.101  45.519  1.00 23.34           O  
ATOM   3027  CB  CYS A 443      19.523   9.400  47.681  1.00 23.02           C  
ATOM   3028  SG  CYS A 443      20.398   9.326  49.257  1.00 26.80           S  
ATOM   3029  N   GLY A 444      16.566   9.490  46.099  1.00 23.86           N  
ATOM   3030  CA  GLY A 444      15.838   9.478  44.836  1.00 24.47           C  
ATOM   3031  C   GLY A 444      14.951  10.696  44.710  1.00 30.25           C  
ATOM   3032  O   GLY A 444      14.315  11.108  45.685  1.00 30.94           O  
ATOM   3033  N   TYR A 445      14.913  11.291  43.516  1.00 28.27           N  
ATOM   3034  CA  TYR A 445      14.085  12.461  43.258  1.00 30.56           C  
ATOM   3035  C   TYR A 445      12.698  12.065  42.744  1.00 35.47           C  
ATOM   3036  O   TYR A 445      12.570  11.140  41.943  1.00 32.01           O  
ATOM   3037  CB  TYR A 445      14.781  13.418  42.271  1.00 32.78           C  
ATOM   3038  CG  TYR A 445      13.976  14.662  41.956  1.00 35.99           C  
ATOM   3039  CD1 TYR A 445      13.906  15.721  42.861  1.00 38.77           C  
ATOM   3040  CD2 TYR A 445      13.262  14.771  40.766  1.00 36.58           C  
ATOM   3041  CE1 TYR A 445      13.145  16.853  42.587  1.00 40.04           C  
ATOM   3042  CE2 TYR A 445      12.528  15.914  40.470  1.00 37.78           C  
ATOM   3043  CZ  TYR A 445      12.468  16.951  41.382  1.00 45.08           C  
ATOM   3044  OH  TYR A 445      11.729  18.071  41.088  1.00 49.08           O  
ATOM   3045  N   ASN A 446      11.667  12.799  43.199  1.00 35.30           N  
ATOM   3046  CA  ASN A 446      10.282  12.607  42.768  1.00 37.43           C  
ATOM   3047  C   ASN A 446       9.732  13.972  42.326  1.00 44.50           C  
ATOM   3048  O   ASN A 446       9.888  14.956  43.052  1.00 44.00           O  
ATOM   3049  CB  ASN A 446       9.433  12.015  43.903  1.00 39.98           C  
ATOM   3050  CG  ASN A 446       9.919  10.672  44.392  1.00 50.35           C  
ATOM   3051  OD1 ASN A 446       9.962   9.695  43.652  1.00 43.97           O  
ATOM   3052  ND2 ASN A 446      10.273  10.597  45.662  1.00 43.41           N  
ATOM   3053  N   ILE A 447       9.150  14.033  41.112  1.00 42.44           N  
ATOM   3054  CA  ILE A 447       8.589  15.264  40.528  1.00 65.48           C  
ATOM   3055  C   ILE A 447       7.417  15.818  41.362  1.00 84.35           C  
ATOM   3056  O   ILE A 447       6.854  15.119  42.204  1.00 56.80           O  
ATOM   3057  CB  ILE A 447       8.207  15.094  39.022  1.00 68.21           C  
ATOM   3058  CG1 ILE A 447       9.404  14.566  38.183  1.00 67.98           C  
ATOM   3059  CG2 ILE A 447       7.650  16.409  38.442  1.00 68.82           C  
ATOM   3060  CD1 ILE A 447       9.088  14.193  36.694  1.00 72.48           C  
TER    3061      ILE A 447 
HETATM 3062  O1  0KK A 501      21.823  13.194  22.651  1.00 22.95           O  
HETATM 3063  C1  0KK A 501      21.986  12.003  22.838  1.00 20.24           C  
HETATM 3064  C2  0KK A 501      21.741  10.848  21.825  1.00 17.59           C  
HETATM 3065  N1  0KK A 501      22.095   9.627  22.595  1.00 14.76           N  
HETATM 3066  C3  0KK A 501      22.458  10.015  23.838  1.00 15.43           C  
HETATM 3067  N2  0KK A 501      22.418  11.431  24.013  1.00 18.32           N  
HETATM 3068  N3  0KK A 501      22.827   9.196  24.821  1.00 13.85           N  
HETATM 3069  C4  0KK A 501      22.743  12.206  25.216  1.00 19.64           C  
HETATM 3070  C5  0KK A 501      20.262  10.692  21.423  1.00 22.27           C  
HETATM 3071  C6  0KK A 501      19.877   9.765  20.459  1.00 26.91           C  
HETATM 3072  C7  0KK A 501      18.543   9.632  20.090  1.00 27.71           C  
HETATM 3073  C8  0KK A 501      17.576  10.423  20.679  1.00 28.53           C  
HETATM 3074  C9  0KK A 501      17.939  11.336  21.645  1.00 31.16           C  
HETATM 3075  C10 0KK A 501      19.272  11.469  22.018  1.00 27.93           C  
HETATM 3076  C11 0KK A 501      22.627  11.091  20.590  1.00 19.68           C  
HETATM 3077  C12 0KK A 501      22.447  12.211  19.779  1.00 21.54           C  
HETATM 3078  C13 0KK A 501      23.272  12.436  18.679  1.00 21.43           C  
HETATM 3079  C14 0KK A 501      24.290  11.552  18.380  1.00 21.68           C  
HETATM 3080  C15 0KK A 501      24.481  10.437  19.173  1.00 22.24           C  
HETATM 3081  C16 0KK A 501      23.652  10.204  20.269  1.00 20.86           C  
TER    3082      0KK A 501 
HETATM 3083  C   LIG d   1      27.999  14.425  22.183  0.00  0.00      4dju C  
HETATM 3084  C   LIG d   1      26.688  13.798  21.633  0.00  0.00      4dju C  
HETATM 3085  C   LIG d   1      26.644  13.630  20.083  0.00  0.00      4dju C  
HETATM 3086  C   LIG d   1      27.254  14.810  19.266  0.00  0.00      4dju C  
HETATM 3087  C   LIG d   1      28.180  15.799  20.052  0.00  0.00      4dju C  
HETATM 3088  C   LIG d   1      28.952  14.911  21.073  0.00  0.00      4dju C  
HETATM 3089  C   LIG d   1      29.221  16.502  19.114  0.00  0.00      4dju C  
HETATM 3090  C   LIG d   1      30.659  16.835  19.592  0.00  0.00      4dju C  
HETATM 3091  C   LIG d   1      31.276  15.677  20.357  0.00  0.00      4dju C  
HETATM 3092  C   LIG d   1      30.316  15.459  21.554  0.00  0.00      4dju C  
HETATM 3093  C   LIG d   1      28.918  17.954  18.714  0.00  0.00      4dju C  
HETATM 3094  C   LIG d   1      30.103  18.372  17.825  0.00  0.00      4dju C  
HETATM 3095  C   LIG d   1      31.232  17.373  18.263  0.00  0.00      4dju C  
HETATM 3096  C   LIG d   1      30.114  18.567  16.289  0.00  0.00      4dju C  
HETATM 3097  C   LIG d   1      31.548  18.211  15.783  0.00  0.00      4dju C  
HETATM 3098  C   LIG d   1      32.622  18.808  16.761  0.00  0.00      4dju C  
HETATM 3099  C   LIG d   1      32.503  18.246  18.217  0.00  0.00      4dju C  
HETATM 3100  C   LIG d   1      29.010  17.811  15.516  0.00  0.00      4dju C  
HETATM 3101  N   LIG d   1      29.391  17.517  14.045  0.00  0.00      4dju N1+
HETATM 3102  C   LIG d   1      30.356  18.588  13.481  0.00  0.00      4dju C  
HETATM 3103  C   LIG d   1      31.711  18.636  14.277  0.00  0.00      4dju C  
HETATM 3104  C   LIG d   1      28.149  17.307  13.142  0.00  0.00      4dju C  
HETATM 3105  C   LIG d   1      27.794  18.529  12.270  0.00  0.00      4dju C  
HETATM 3106  C   LIG d   1      28.128  19.839  12.990  0.00  0.00      4dju C  
HETATM 3107  C   LIG d   1      29.627  19.952  13.318  0.00  0.00      4dju C  
HETATM 3108  C   LIG d   1      26.333  18.488  11.816  0.00  0.00      4dju C  
HETATM 3109  C   LIG d   1      27.296  16.961  20.608  0.00  0.00      4dju C  
HETATM 3110  C   LIG d   1      32.795  17.808  13.571  0.00  0.00      4dju C  
HETATM 3111  H   LIG d   1      29.924  16.568  14.039  0.00  0.00      4dju H  
HETATM 3112  C   LIG d   1      25.256  13.276  19.514  0.00  0.00      4dju C  
HETATM 3113  C   LIG d   1      27.323  12.286  19.736  0.00  0.00      4dju C  
HETATM 3114  C   LIG d   1      24.943  11.886  20.058  0.00  0.00      4dju C  
HETATM 3115  C   LIG d   1      26.302  11.183  20.030  0.00  0.00      4dju C  
HETATM 3116  C   LIG d   1      27.458  18.195  18.466  0.00  0.00      4dju C  
HETATM 3117  C   LIG d   1      26.658  17.738  19.454  0.00  0.00      4dju C  
HETATM 3118  C   LIG d   1      31.479  16.279  17.236  0.00  0.00      4dju C  
HETATM 3119  C   LIG d   1      31.657  16.704  15.977  0.00  0.00      4dju C  
HETATM 3120  O   LIG d   1      25.574  14.542  22.093  0.00  0.00      4dju O  
HETATM 3121  H   LIG d   1      24.825  13.927  22.153  0.00  0.00      4dju H  
HETATM 3122  C   LIG d   1      23.881  11.179  19.224  0.00  0.00      4dju C  
HETATM 3123  C   LIG d   1      22.722  12.139  18.955  0.00  0.00      4dju C  
HETATM 3124  C   LIG d   1      21.565  11.849  19.822  0.00  0.00      4dju C  
HETATM 3125  C   LIG d   1      20.569  10.944  19.386  0.00  0.00      4dju C  
HETATM 3126  C   LIG d   1      19.454  10.664  20.218  0.00  0.00      4dju C  
HETATM 3127  C   LIG d   1      19.346  11.296  21.495  0.00  0.00      4dju C  
HETATM 3128  C   LIG d   1      18.451   9.759  19.782  0.00  0.00      4dju C  
HETATM 3129  C   LIG d   1      20.349  12.201  21.923  0.00  0.00      4dju C  
HETATM 3130  C   LIG d   1      18.234  11.020  22.333  0.00  0.00      4dju C  
HETATM 3131  C   LIG d   1      21.455  12.477  21.085  0.00  0.00      4dju C  
HETATM 3132  C   LIG d   1      17.231  10.119  21.896  0.00  0.00      4dju C  
HETATM 3133  C   LIG d   1      16.117   9.841  22.727  0.00  0.00      4dju C  
HETATM 3134  C   LIG d   1      17.340   9.489  20.617  0.00  0.00      4dju C  
HETATM 3135  C   LIG d   1      15.115   8.943  22.287  0.00  0.00      4dju C  
HETATM 3136  C   LIG d   1      15.223   8.320  21.020  0.00  0.00      4dju C  
HETATM 3137  C   LIG d   1      16.332   8.591  20.185  0.00  0.00      4dju C  
HETATM 3138  O   LIG d   1      30.932  14.529  22.425  0.00  0.00      4dju O  
HETATM 3139  H   LIG d   1      31.242  13.791  21.881  0.00  0.00      4dju H  
HETATM 3140  O   LIG d   1      32.231  19.953  14.216  0.00  0.00      4dju O  
HETATM 3141  H   LIG d   1      32.191  20.320  15.114  0.00  0.00      4dju H  
TER    3142      LIG d   1 
CONECT 1242 2846
CONECT 1728 3028
CONECT 2137 2541
CONECT 2541 2137
CONECT 2846 1242
CONECT 3028 1728
CONECT 3062 3063
CONECT 3063 3062 3064 3067
CONECT 3064 3063 3065 3070 3076
CONECT 3065 3064 3066
CONECT 3066 3065 3067 3068
CONECT 3067 3063 3066 3069
CONECT 3068 3066
CONECT 3069 3067
CONECT 3070 3064 3071 3075
CONECT 3071 3070 3072
CONECT 3072 3071 3073
CONECT 3073 3072 3074
CONECT 3074 3073 3075
CONECT 3075 3070 3074
CONECT 3076 3064 3077 3081
CONECT 3077 3076 3078
CONECT 3078 3077 3079
CONECT 3079 3078 3080
CONECT 3080 3079 3081
CONECT 3081 3076 3080
CONECT 3083 3084 3088
CONECT 3084 3083 3120 3085
CONECT 3085 3084 3112 3113 3086
CONECT 3086 3085 3087
CONECT 3087 3086 3088 3109 3089
CONECT 3088 3083 3087 3092
CONECT 3089 3087 3093 3090
CONECT 3090 3089 3091 3095
CONECT 3091 3090 3092
CONECT 3092 3088 3091 3138
CONECT 3093 3089 3094 3116
CONECT 3094 3093 3095 3096
CONECT 3095 3090 3094 3099 3118
CONECT 3096 3094 3097 3100
CONECT 3097 3096 3103 3098 3119
CONECT 3098 3097 3099
CONECT 3099 3095 3098
CONECT 3100 3096 3101
CONECT 3101 3100 3111 3104 3102
CONECT 3102 3101 3107 3103
CONECT 3103 3097 3102 3140 3110
CONECT 3104 3101 3105
CONECT 3105 3104 3108 3106
CONECT 3106 3105 3107
CONECT 3107 3102 3106
CONECT 3108 3105
CONECT 3109 3087 3117
CONECT 3110 3103
CONECT 3111 3101
CONECT 3112 3085 3114
CONECT 3113 3085 3115
CONECT 3114 3112 3115 3122
CONECT 3115 3113 3114
CONECT 3116 3093 3117
CONECT 3117 3109 3116
CONECT 3118 3095 3119
CONECT 3119 3097 3118
CONECT 3120 3084 3121
CONECT 3121 3120
CONECT 3122 3114 3123
CONECT 3123 3122 3124
CONECT 3124 3123 3131 3125
CONECT 3125 3124 3126
CONECT 3126 3125 3128 3127
CONECT 3127 3126 3130 3129
CONECT 3128 3126 3134
CONECT 3129 3127 3131
CONECT 3130 3127 3132
CONECT 3131 3124 3129
CONECT 3132 3130 3133 3134
CONECT 3133 3132 3135
CONECT 3134 3128 3132 3137
CONECT 3135 3133 3136
CONECT 3136 3135 3137
CONECT 3137 3134 3136
CONECT 3138 3092 3139
CONECT 3139 3138
CONECT 3140 3103 3141
CONECT 3141 3140
END
