# Supplementary material for: A strategy to find novel candidate anti-Alzheimer’s disease drugs by constructing interaction networks between drug targets and natural compounds in medical plants
Source: PeerJ. 2018 May 11;6:e4756. doi: 10.7717/peerj.4756 (PMC5951129; doi:10.7717/peerj.4756)
Supplement: Data S1 — (A) Docking results of 30 proteins with TCM compounds (B) PDB coordinates (C) TCM_compounds_2D_structures (D) Top0.5%_TCM_compounds_3D_structures [file peerj-06-4756-s036.zip › Raw_Data/PDB coordinates/4ey5.pdb]

REMARK   Accelrys Discovery Studio PDB file
REMARK   Created:  Wed Mar 07 16:28:16 �й���׼ʱ�� 2018
SSBOND   1 CYS A   69    CYS A   96                                     
SSBOND   2 CYS A  257    CYS A  272                                     
SSBOND   3 CYS A  409    CYS A  529                                     
CRYST1  105.222  105.222  323.289  90.00  90.00 120.00 P3121      
ATOM      1  N   GLU A   4       2.048 -35.315  69.551  1.00 83.17           N1+
ATOM      2  CA  GLU A   4       2.035 -34.784  68.192  1.00 88.13           C  
ATOM      3  C   GLU A   4       3.245 -35.296  67.412  1.00 87.73           C  
ATOM      4  O   GLU A   4       4.371 -35.272  67.915  1.00 85.21           O  
ATOM      5  CB  GLU A   4       2.032 -33.252  68.214  1.00 96.10           C  
ATOM      6  CG  GLU A   4       1.752 -32.597  66.864  1.00 86.52           C  
ATOM      7  CD  GLU A   4       0.274 -32.606  66.504  1.00101.70           C  
ATOM      8  OE1 GLU A   4      -0.549 -32.909  67.398  1.00102.83           O  
ATOM      9  OE2 GLU A   4      -0.064 -32.308  65.332  1.00 90.57           O  
ATOM     10  N   ASP A   5       3.007 -35.762  66.188  1.00 69.70           N  
ATOM     11  CA  ASP A   5       4.074 -36.317  65.363  1.00 63.61           C  
ATOM     12  C   ASP A   5       4.680 -35.225  64.485  1.00 71.26           C  
ATOM     13  O   ASP A   5       4.013 -34.688  63.601  1.00 67.26           O  
ATOM     14  CB  ASP A   5       3.542 -37.467  64.507  1.00 56.63           C  
ATOM     15  CG  ASP A   5       4.650 -38.318  63.909  1.00 62.33           C  
ATOM     16  OD1 ASP A   5       4.382 -39.510  63.620  1.00 53.30           O  
ATOM     17  OD2 ASP A   5       5.782 -37.804  63.731  1.00 60.22           O  
ATOM     18  N   ALA A   6       5.948 -34.907  64.732  1.00 72.07           N  
ATOM     19  CA  ALA A   6       6.604 -33.789  64.065  1.00 61.44           C  
ATOM     20  C   ALA A   6       6.844 -34.045  62.582  1.00 63.59           C  
ATOM     21  O   ALA A   6       6.985 -33.099  61.806  1.00 66.62           O  
ATOM     22  CB  ALA A   6       7.915 -33.448  64.757  1.00 48.21           C  
ATOM     23  N   GLU A   7       6.898 -35.318  62.195  1.00 61.28           N  
ATOM     24  CA  GLU A   7       7.161 -35.684  60.803  1.00 59.13           C  
ATOM     25  C   GLU A   7       5.989 -35.309  59.892  1.00 54.14           C  
ATOM     26  O   GLU A   7       6.151 -35.149  58.683  1.00 55.42           O  
ATOM     27  CB  GLU A   7       7.453 -37.183  60.687  1.00 60.71           C  
ATOM     28  CG  GLU A   7       8.714 -37.644  61.407  1.00 55.58           C  
ATOM     29  CD  GLU A   7       9.998 -37.126  60.768  1.00 68.71           C  
ATOM     30  OE1 GLU A   7      10.002 -36.824  59.551  1.00 57.22           O  
ATOM     31  OE2 GLU A   7      11.014 -37.027  61.492  1.00 78.33           O  
ATOM     32  N   LEU A   8       4.816 -35.166  60.492  1.00 48.30           N  
ATOM     33  CA  LEU A   8       3.591 -34.886  59.767  1.00 43.71           C  
ATOM     34  C   LEU A   8       3.225 -33.414  59.813  1.00 45.41           C  
ATOM     35  O   LEU A   8       2.095 -33.038  59.500  1.00 46.47           O  
ATOM     36  CB  LEU A   8       2.452 -35.709  60.361  1.00 44.51           C  
ATOM     37  CG  LEU A   8       2.764 -37.205  60.460  1.00 55.40           C  
ATOM     38  CD1 LEU A   8       1.566 -37.933  61.034  1.00 51.66           C  
ATOM     39  CD2 LEU A   8       3.175 -37.789  59.089  1.00 41.45           C  
ATOM     40  N   LEU A   9       4.175 -32.584  60.228  1.00 43.13           N  
ATOM     41  CA  LEU A   9       3.972 -31.143  60.227  1.00 41.95           C  
ATOM     42  C   LEU A   9       4.979 -30.549  59.266  1.00 44.60           C  
ATOM     43  O   LEU A   9       6.175 -30.804  59.378  1.00 44.86           O  
ATOM     44  CB  LEU A   9       4.154 -30.551  61.629  1.00 48.73           C  
ATOM     45  CG  LEU A   9       3.163 -30.996  62.705  1.00 56.90           C  
ATOM     46  CD1 LEU A   9       3.474 -30.341  64.050  1.00 53.82           C  
ATOM     47  CD2 LEU A   9       1.731 -30.700  62.276  1.00 52.35           C  
ATOM     48  N   VAL A  10       4.482 -29.790  58.294  1.00 40.99           N  
ATOM     49  CA  VAL A  10       5.327 -29.192  57.269  1.00 39.00           C  
ATOM     50  C   VAL A  10       4.870 -27.758  57.061  1.00 38.09           C  
ATOM     51  O   VAL A  10       3.680 -27.449  57.152  1.00 37.57           O  
ATOM     52  CB  VAL A  10       5.225 -29.959  55.923  1.00 43.62           C  
ATOM     53  CG1 VAL A  10       6.034 -29.274  54.835  1.00 46.55           C  
ATOM     54  CG2 VAL A  10       5.695 -31.387  56.085  1.00 50.15           C  
ATOM     55  N   THR A  11       5.820 -26.877  56.801  1.00 41.51           N  
ATOM     56  CA  THR A  11       5.494 -25.499  56.495  1.00 40.37           C  
ATOM     57  C   THR A  11       5.875 -25.256  55.050  1.00 41.41           C  
ATOM     58  O   THR A  11       7.021 -25.480  54.665  1.00 40.59           O  
ATOM     59  CB  THR A  11       6.254 -24.517  57.425  1.00 39.69           C  
ATOM     60  OG1 THR A  11       5.755 -24.645  58.767  1.00 46.02           O  
ATOM     61  CG2 THR A  11       6.069 -23.078  56.956  1.00 34.47           C  
ATOM     62  N   VAL A  12       4.908 -24.831  54.244  1.00 35.45           N  
ATOM     63  CA  VAL A  12       5.193 -24.462  52.861  1.00 41.51           C  
ATOM     64  C   VAL A  12       5.001 -22.959  52.747  1.00 40.21           C  
ATOM     65  O   VAL A  12       4.535 -22.324  53.690  1.00 45.38           O  
ATOM     66  CB  VAL A  12       4.281 -25.208  51.842  1.00 35.69           C  
ATOM     67  CG1 VAL A  12       4.599 -26.689  51.823  1.00 32.69           C  
ATOM     68  CG2 VAL A  12       2.801 -24.981  52.145  1.00 32.35           C  
ATOM     69  N   ARG A  13       5.350 -22.395  51.600  1.00 37.13           N  
ATOM     70  CA  ARG A  13       5.245 -20.954  51.394  1.00 39.56           C  
ATOM     71  C   ARG A  13       3.899 -20.352  51.784  1.00 42.47           C  
ATOM     72  O   ARG A  13       3.840 -19.221  52.253  1.00 50.45           O  
ATOM     73  CB  ARG A  13       5.595 -20.587  49.946  1.00 38.01           C  
ATOM     74  CG  ARG A  13       7.061 -20.836  49.638  1.00 47.77           C  
ATOM     75  CD  ARG A  13       7.558 -20.099  48.402  1.00 63.39           C  
ATOM     76  NE  ARG A  13       8.910 -20.544  48.059  1.00 72.01           N  
ATOM     77  CZ  ARG A  13       9.627 -20.094  47.034  1.00 68.68           C  
ATOM     78  NH1 ARG A  13       9.133 -19.162  46.228  1.00 63.33           N  
ATOM     79  NH2 ARG A  13      10.845 -20.579  46.820  1.00 66.93           N  
ATOM     80  N   GLY A  14       2.821 -21.104  51.601  1.00 40.34           N  
ATOM     81  CA  GLY A  14       1.497 -20.582  51.871  1.00 35.06           C  
ATOM     82  C   GLY A  14       1.105 -20.682  53.331  1.00 44.02           C  
ATOM     83  O   GLY A  14       0.143 -20.050  53.772  1.00 43.42           O  
ATOM     84  N   GLY A  15       1.842 -21.490  54.086  1.00 37.59           N  
ATOM     85  CA  GLY A  15       1.474 -21.761  55.460  1.00 38.52           C  
ATOM     86  C   GLY A  15       1.776 -23.180  55.893  1.00 38.44           C  
ATOM     87  O   GLY A  15       2.570 -23.886  55.264  1.00 44.61           O  
ATOM     88  N   ARG A  16       1.115 -23.595  56.968  1.00 38.98           N  
ATOM     89  CA  ARG A  16       1.421 -24.842  57.651  1.00 42.64           C  
ATOM     90  C   ARG A  16       0.446 -25.960  57.294  1.00 42.41           C  
ATOM     91  O   ARG A  16      -0.749 -25.715  57.100  1.00 38.61           O  
ATOM     92  CB  ARG A  16       1.418 -24.614  59.171  1.00 45.77           C  
ATOM     93  CG  ARG A  16       2.629 -23.846  59.711  1.00 50.27           C  
ATOM     94  CD  ARG A  16       2.553 -23.660  61.244  1.00 54.77           C  
ATOM     95  NE  ARG A  16       1.391 -22.869  61.642  1.00 48.21           N  
ATOM     96  CZ  ARG A  16       0.691 -23.066  62.756  1.00 64.97           C  
ATOM     97  NH1 ARG A  16       1.033 -24.032  63.601  1.00 57.03           N  
ATOM     98  NH2 ARG A  16      -0.357 -22.296  63.025  1.00 60.92           N  
ATOM     99  N   LEU A  17       0.967 -27.187  57.234  1.00 38.07           N  
ATOM    100  CA  LEU A  17       0.176 -28.364  56.876  1.00 43.10           C  
ATOM    101  C   LEU A  17       0.312 -29.474  57.908  1.00 40.21           C  
ATOM    102  O   LEU A  17       1.372 -29.655  58.511  1.00 40.01           O  
ATOM    103  CB  LEU A  17       0.638 -28.938  55.528  1.00 37.32           C  
ATOM    104  CG  LEU A  17       0.737 -28.025  54.320  1.00 41.45           C  
ATOM    105  CD1 LEU A  17       1.440 -28.757  53.184  1.00 42.26           C  
ATOM    106  CD2 LEU A  17      -0.648 -27.568  53.894  1.00 46.18           C  
ATOM    107  N   ARG A  18      -0.755 -30.245  58.069  1.00 37.45           N  
ATOM    108  CA  ARG A  18      -0.706 -31.460  58.871  1.00 43.92           C  
ATOM    109  C   ARG A  18      -1.023 -32.688  58.006  1.00 45.88           C  
ATOM    110  O   ARG A  18      -2.102 -32.794  57.417  1.00 38.38           O  
ATOM    111  CB  ARG A  18      -1.688 -31.361  60.040  1.00 43.27           C  
ATOM    112  CG  ARG A  18      -1.759 -32.595  60.933  1.00 51.75           C  
ATOM    113  CD  ARG A  18      -2.631 -32.298  62.150  1.00 67.90           C  
ATOM    114  NE  ARG A  18      -3.743 -31.415  61.789  1.00 73.21           N  
ATOM    115  CZ  ARG A  18      -4.947 -31.837  61.405  1.00 73.86           C  
ATOM    116  NH1 ARG A  18      -5.211 -33.142  61.350  1.00 59.12           N  
ATOM    117  NH2 ARG A  18      -5.890 -30.955  61.085  1.00 60.56           N  
ATOM    118  N   GLY A  19      -0.074 -33.612  57.932  1.00 39.41           N  
ATOM    119  CA  GLY A  19      -0.269 -34.841  57.192  1.00 39.32           C  
ATOM    120  C   GLY A  19      -0.719 -36.030  58.024  1.00 41.35           C  
ATOM    121  O   GLY A  19      -1.202 -35.892  59.144  1.00 43.97           O  
ATOM    122  N   ILE A  20      -0.552 -37.215  57.452  1.00 42.79           N  
ATOM    123  CA  ILE A  20      -1.036 -38.441  58.049  1.00 35.25           C  
ATOM    124  C   ILE A  20      -0.046 -39.553  57.744  1.00 44.34           C  
ATOM    125  O   ILE A  20       0.586 -39.566  56.684  1.00 45.84           O  
ATOM    126  CB  ILE A  20      -2.430 -38.804  57.510  1.00 45.92           C  
ATOM    127  CG1 ILE A  20      -3.025 -39.977  58.291  1.00 38.19           C  
ATOM    128  CG2 ILE A  20      -2.384 -39.103  55.979  1.00 40.25           C  
ATOM    129  CD1 ILE A  20      -4.492 -40.237  57.952  1.00 35.50           C  
ATOM    130  N   ARG A  21       0.109 -40.470  58.692  1.00 47.66           N  
ATOM    131  CA  ARG A  21       0.991 -41.612  58.523  1.00 45.07           C  
ATOM    132  C   ARG A  21       0.177 -42.718  57.875  1.00 43.87           C  
ATOM    133  O   ARG A  21      -0.951 -42.985  58.288  1.00 43.48           O  
ATOM    134  CB  ARG A  21       1.530 -42.060  59.884  1.00 48.28           C  
ATOM    135  CG  ARG A  21       2.857 -42.799  59.833  1.00 52.62           C  
ATOM    136  CD  ARG A  21       3.472 -42.949  61.242  1.00 63.39           C  
ATOM    137  NE  ARG A  21       2.508 -43.464  62.210  1.00 57.05           N  
ATOM    138  CZ  ARG A  21       2.006 -42.762  63.223  1.00 62.32           C  
ATOM    139  NH1 ARG A  21       2.390 -41.503  63.432  1.00 51.07           N  
ATOM    140  NH2 ARG A  21       1.118 -43.327  64.030  1.00 59.94           N  
ATOM    141  N   LEU A  22       0.731 -43.336  56.838  1.00 41.85           N  
ATOM    142  CA  LEU A  22       0.039 -44.413  56.142  1.00 39.60           C  
ATOM    143  C   LEU A  22       0.837 -45.702  56.296  1.00 45.13           C  
ATOM    144  O   LEU A  22       2.066 -45.668  56.323  1.00 44.81           O  
ATOM    145  CB  LEU A  22      -0.119 -44.085  54.646  1.00 39.23           C  
ATOM    146  CG  LEU A  22      -0.955 -42.878  54.211  1.00 45.49           C  
ATOM    147  CD1 LEU A  22      -1.022 -42.783  52.678  1.00 37.36           C  
ATOM    148  CD2 LEU A  22      -2.353 -42.911  54.815  1.00 37.02           C  
ATOM    149  N   LYS A  23       0.135 -46.832  56.380  1.00 46.44           N  
ATOM    150  CA  LYS A  23       0.768 -48.144  56.473  1.00 37.53           C  
ATOM    151  C   LYS A  23       0.947 -48.783  55.098  1.00 35.73           C  
ATOM    152  O   LYS A  23       0.110 -48.616  54.215  1.00 39.94           O  
ATOM    153  CB  LYS A  23      -0.092 -49.093  57.318  1.00 35.89           C  
ATOM    154  CG  LYS A  23      -0.451 -48.598  58.694  1.00 50.57           C  
ATOM    155  CD  LYS A  23      -1.075 -49.716  59.529  1.00 48.16           C  
ATOM    156  CE  LYS A  23      -2.385 -50.195  58.932  1.00 52.17           C  
ATOM    157  NZ  LYS A  23      -2.994 -51.318  59.709  1.00 56.66           N1+
ATOM    158  N   THR A  24       2.038 -49.522  54.931  1.00 34.52           N  
ATOM    159  CA  THR A  24       2.223 -50.416  53.794  1.00 44.84           C  
ATOM    160  C   THR A  24       2.818 -51.711  54.338  1.00 45.20           C  
ATOM    161  O   THR A  24       3.326 -51.739  55.461  1.00 42.01           O  
ATOM    162  CB  THR A  24       3.195 -49.842  52.713  1.00 37.24           C  
ATOM    163  OG1 THR A  24       4.553 -50.149  53.063  1.00 36.74           O  
ATOM    164  CG2 THR A  24       3.027 -48.338  52.550  1.00 36.89           C  
ATOM    165  N   PRO A  25       2.767 -52.789  53.544  1.00 47.04           N  
ATOM    166  CA  PRO A  25       3.411 -54.049  53.927  1.00 43.45           C  
ATOM    167  C   PRO A  25       4.917 -53.934  54.161  1.00 46.59           C  
ATOM    168  O   PRO A  25       5.498 -54.848  54.731  1.00 49.25           O  
ATOM    169  CB  PRO A  25       3.159 -54.938  52.713  1.00 38.62           C  
ATOM    170  CG  PRO A  25       1.901 -54.430  52.150  1.00 42.91           C  
ATOM    171  CD  PRO A  25       1.922 -52.951  52.348  1.00 43.25           C  
ATOM    172  N   GLY A  26       5.543 -52.849  53.715  1.00 43.04           N  
ATOM    173  CA  GLY A  26       6.977 -52.681  53.893  1.00 37.67           C  
ATOM    174  C   GLY A  26       7.349 -51.605  54.904  1.00 43.06           C  
ATOM    175  O   GLY A  26       8.526 -51.279  55.080  1.00 40.55           O  
ATOM    176  N   GLY A  27       6.348 -51.047  55.576  1.00 32.22           N  
ATOM    177  CA  GLY A  27       6.600 -49.972  56.515  1.00 42.26           C  
ATOM    178  C   GLY A  27       5.804 -48.712  56.228  1.00 45.04           C  
ATOM    179  O   GLY A  27       5.108 -48.618  55.217  1.00 48.73           O  
ATOM    180  N   PRO A  28       5.897 -47.730  57.129  1.00 45.03           N  
ATOM    181  CA  PRO A  28       5.097 -46.509  57.001  1.00 43.68           C  
ATOM    182  C   PRO A  28       5.585 -45.534  55.931  1.00 42.27           C  
ATOM    183  O   PRO A  28       6.698 -45.618  55.408  1.00 38.56           O  
ATOM    184  CB  PRO A  28       5.211 -45.867  58.394  1.00 37.62           C  
ATOM    185  CG  PRO A  28       6.478 -46.385  58.936  1.00 36.73           C  
ATOM    186  CD  PRO A  28       6.628 -47.783  58.406  1.00 31.56           C  
ATOM    187  N   VAL A  29       4.719 -44.577  55.638  1.00 32.44           N  
ATOM    188  CA  VAL A  29       4.971 -43.585  54.622  1.00 32.11           C  
ATOM    189  C   VAL A  29       4.276 -42.328  55.126  1.00 38.28           C  
ATOM    190  O   VAL A  29       3.272 -42.425  55.845  1.00 37.83           O  
ATOM    191  CB  VAL A  29       4.373 -44.079  53.269  1.00 35.59           C  
ATOM    192  CG1 VAL A  29       3.681 -42.966  52.532  1.00 33.21           C  
ATOM    193  CG2 VAL A  29       5.439 -44.774  52.422  1.00 26.27           C  
ATOM    194  N   SER A  30       4.813 -41.152  54.809  1.00 35.78           N  
ATOM    195  CA  SER A  30       4.127 -39.914  55.177  1.00 39.82           C  
ATOM    196  C   SER A  30       3.320 -39.414  53.980  1.00 42.13           C  
ATOM    197  O   SER A  30       3.795 -39.441  52.851  1.00 39.65           O  
ATOM    198  CB  SER A  30       5.111 -38.827  55.630  1.00 45.45           C  
ATOM    199  OG  SER A  30       6.123 -39.330  56.487  1.00 49.15           O  
ATOM    200  N   ALA A  31       2.102 -38.953  54.234  1.00 39.75           N  
ATOM    201  CA  ALA A  31       1.250 -38.470  53.170  1.00 38.80           C  
ATOM    202  C   ALA A  31       0.631 -37.129  53.522  1.00 43.40           C  
ATOM    203  O   ALA A  31       0.140 -36.919  54.638  1.00 34.66           O  
ATOM    204  CB  ALA A  31       0.169 -39.480  52.854  1.00 38.61           C  
ATOM    205  N   PHE A  32       0.666 -36.222  52.550  1.00 35.99           N  
ATOM    206  CA  PHE A  32       0.032 -34.923  52.676  1.00 31.41           C  
ATOM    207  C   PHE A  32      -0.953 -34.789  51.529  1.00 38.64           C  
ATOM    208  O   PHE A  32      -0.565 -34.655  50.358  1.00 39.14           O  
ATOM    209  CB  PHE A  32       1.087 -33.818  52.692  1.00 31.72           C  
ATOM    210  CG  PHE A  32       2.117 -34.002  53.777  1.00 40.77           C  
ATOM    211  CD1 PHE A  32       3.205 -34.839  53.585  1.00 39.58           C  
ATOM    212  CD2 PHE A  32       1.976 -33.369  55.000  1.00 33.79           C  
ATOM    213  CE1 PHE A  32       4.141 -35.027  54.589  1.00 47.20           C  
ATOM    214  CE2 PHE A  32       2.911 -33.554  56.007  1.00 44.51           C  
ATOM    215  CZ  PHE A  32       3.990 -34.384  55.801  1.00 40.19           C  
ATOM    216  N   LEU A  33      -2.233 -34.874  51.874  1.00 33.00           N  
ATOM    217  CA  LEU A  33      -3.287 -35.005  50.884  1.00 35.73           C  
ATOM    218  C   LEU A  33      -4.203 -33.809  50.941  1.00 38.88           C  
ATOM    219  O   LEU A  33      -4.585 -33.380  52.031  1.00 33.92           O  
ATOM    220  CB  LEU A  33      -4.097 -36.271  51.165  1.00 37.58           C  
ATOM    221  CG  LEU A  33      -3.276 -37.556  51.304  1.00 36.27           C  
ATOM    222  CD1 LEU A  33      -4.182 -38.737  51.635  1.00 32.40           C  
ATOM    223  CD2 LEU A  33      -2.471 -37.818  50.030  1.00 33.32           C  
ATOM    224  N   GLY A  34      -4.569 -33.277  49.774  1.00 24.53           N  
ATOM    225  CA  GLY A  34      -5.506 -32.167  49.716  1.00 22.75           C  
ATOM    226  C   GLY A  34      -4.857 -30.824  50.029  1.00 32.37           C  
ATOM    227  O   GLY A  34      -5.465 -29.975  50.673  1.00 36.51           O  
ATOM    228  N   ILE A  35      -3.611 -30.639  49.597  1.00 32.54           N  
ATOM    229  CA  ILE A  35      -2.928 -29.353  49.731  1.00 33.97           C  
ATOM    230  C   ILE A  35      -3.378 -28.395  48.633  1.00 37.21           C  
ATOM    231  O   ILE A  35      -3.173 -28.670  47.450  1.00 40.18           O  
ATOM    232  CB  ILE A  35      -1.422 -29.510  49.536  1.00 35.81           C  
ATOM    233  CG1 ILE A  35      -0.851 -30.588  50.457  1.00 32.33           C  
ATOM    234  CG2 ILE A  35      -0.720 -28.174  49.736  1.00 33.80           C  
ATOM    235  CD1 ILE A  35       0.602 -30.905  50.151  1.00 29.48           C  
ATOM    236  N   PRO A  36      -3.968 -27.254  49.009  1.00 36.77           N  
ATOM    237  CA  PRO A  36      -4.406 -26.297  47.981  1.00 29.22           C  
ATOM    238  C   PRO A  36      -3.233 -25.644  47.235  1.00 36.93           C  
ATOM    239  O   PRO A  36      -2.331 -25.125  47.880  1.00 38.90           O  
ATOM    240  CB  PRO A  36      -5.165 -25.244  48.790  1.00 35.55           C  
ATOM    241  CG  PRO A  36      -4.537 -25.299  50.164  1.00 35.22           C  
ATOM    242  CD  PRO A  36      -4.182 -26.753  50.380  1.00 35.14           C  
ATOM    243  N   PHE A  37      -3.243 -25.662  45.903  1.00 32.85           N  
ATOM    244  CA  PHE A  37      -2.188 -24.980  45.153  1.00 36.96           C  
ATOM    245  C   PHE A  37      -2.706 -23.810  44.312  1.00 37.40           C  
ATOM    246  O   PHE A  37      -1.923 -23.052  43.742  1.00 39.03           O  
ATOM    247  CB  PHE A  37      -1.364 -25.958  44.306  1.00 35.26           C  
ATOM    248  CG  PHE A  37      -2.124 -26.593  43.166  1.00 35.33           C  
ATOM    249  CD1 PHE A  37      -2.154 -25.993  41.911  1.00 33.31           C  
ATOM    250  CD2 PHE A  37      -2.760 -27.820  43.333  1.00 34.88           C  
ATOM    251  CE1 PHE A  37      -2.835 -26.582  40.849  1.00 35.05           C  
ATOM    252  CE2 PHE A  37      -3.444 -28.421  42.267  1.00 38.38           C  
ATOM    253  CZ  PHE A  37      -3.482 -27.795  41.026  1.00 33.33           C  
ATOM    254  N   ALA A  38      -4.024 -23.652  44.261  1.00 31.25           N  
ATOM    255  CA  ALA A  38      -4.626 -22.535  43.541  1.00 32.90           C  
ATOM    256  C   ALA A  38      -5.832 -22.023  44.289  1.00 36.97           C  
ATOM    257  O   ALA A  38      -6.402 -22.730  45.117  1.00 32.49           O  
ATOM    258  CB  ALA A  38      -5.038 -22.954  42.118  1.00 32.35           C  
ATOM    259  N   GLU A  39      -6.217 -20.788  43.993  1.00 38.44           N  
ATOM    260  CA  GLU A  39      -7.511 -20.279  44.417  1.00 37.82           C  
ATOM    261  C   GLU A  39      -8.600 -21.090  43.718  1.00 42.70           C  
ATOM    262  O   GLU A  39      -8.454 -21.442  42.549  1.00 39.74           O  
ATOM    263  CB  GLU A  39      -7.636 -18.800  44.042  1.00 41.24           C  
ATOM    264  CG  GLU A  39      -6.780 -17.875  44.893  1.00 45.70           C  
ATOM    265  CD  GLU A  39      -7.229 -17.860  46.345  1.00 46.83           C  
ATOM    266  OE1 GLU A  39      -8.415 -17.559  46.592  1.00 54.10           O  
ATOM    267  OE2 GLU A  39      -6.405 -18.174  47.231  1.00 48.04           O  
ATOM    268  N   PRO A  40      -9.687 -21.407  44.434  1.00 43.76           N  
ATOM    269  CA  PRO A  40     -10.823 -22.104  43.812  1.00 33.54           C  
ATOM    270  C   PRO A  40     -11.310 -21.418  42.531  1.00 40.81           C  
ATOM    271  O   PRO A  40     -11.743 -20.269  42.577  1.00 47.75           O  
ATOM    272  CB  PRO A  40     -11.900 -22.030  44.893  1.00 39.86           C  
ATOM    273  CG  PRO A  40     -11.103 -22.031  46.195  1.00 41.07           C  
ATOM    274  CD  PRO A  40      -9.843 -21.264  45.895  1.00 37.96           C  
ATOM    275  N   PRO A  41     -11.236 -22.120  41.391  1.00 41.74           N  
ATOM    276  CA  PRO A  41     -11.635 -21.533  40.109  1.00 43.09           C  
ATOM    277  C   PRO A  41     -13.157 -21.552  39.931  1.00 48.40           C  
ATOM    278  O   PRO A  41     -13.664 -22.245  39.048  1.00 42.57           O  
ATOM    279  CB  PRO A  41     -10.964 -22.455  39.097  1.00 36.72           C  
ATOM    280  CG  PRO A  41     -10.941 -23.783  39.770  1.00 37.48           C  
ATOM    281  CD  PRO A  41     -10.783 -23.516  41.244  1.00 38.00           C  
ATOM    282  N   MET A  42     -13.867 -20.795  40.766  1.00 46.76           N  
ATOM    283  CA  MET A  42     -15.330 -20.799  40.784  1.00 45.74           C  
ATOM    284  C   MET A  42     -15.905 -19.454  40.363  1.00 45.75           C  
ATOM    285  O   MET A  42     -15.184 -18.453  40.299  1.00 48.90           O  
ATOM    286  CB  MET A  42     -15.850 -21.095  42.193  1.00 52.56           C  
ATOM    287  CG  MET A  42     -15.086 -22.135  42.970  1.00 41.01           C  
ATOM    288  SD  MET A  42     -16.127 -22.785  44.284  1.00 68.26           S  
ATOM    289  CE  MET A  42     -17.150 -23.926  43.362  1.00 53.48           C  
ATOM    290  N   GLY A  43     -17.213 -19.435  40.116  1.00 42.61           N  
ATOM    291  CA  GLY A  43     -17.916 -18.215  39.754  1.00 39.19           C  
ATOM    292  C   GLY A  43     -17.279 -17.519  38.568  1.00 48.03           C  
ATOM    293  O   GLY A  43     -17.223 -18.077  37.465  1.00 45.89           O  
ATOM    294  N   PRO A  44     -16.778 -16.296  38.793  1.00 44.88           N  
ATOM    295  CA  PRO A  44     -16.086 -15.514  37.759  1.00 40.60           C  
ATOM    296  C   PRO A  44     -14.797 -16.188  37.278  1.00 48.71           C  
ATOM    297  O   PRO A  44     -14.334 -15.908  36.170  1.00 46.40           O  
ATOM    298  CB  PRO A  44     -15.780 -14.185  38.463  1.00 43.40           C  
ATOM    299  CG  PRO A  44     -15.842 -14.501  39.939  1.00 42.10           C  
ATOM    300  CD  PRO A  44     -16.871 -15.579  40.077  1.00 40.48           C  
ATOM    301  N   ARG A  45     -14.240 -17.085  38.089  1.00 51.27           N  
ATOM    302  CA  ARG A  45     -12.984 -17.751  37.731  1.00 49.89           C  
ATOM    303  C   ARG A  45     -13.117 -19.020  36.870  1.00 46.74           C  
ATOM    304  O   ARG A  45     -12.109 -19.585  36.437  1.00 43.41           O  
ATOM    305  CB  ARG A  45     -12.157 -18.043  38.982  1.00 46.68           C  
ATOM    306  CG  ARG A  45     -11.599 -16.798  39.634  1.00 52.00           C  
ATOM    307  CD  ARG A  45     -10.203 -17.057  40.183  1.00 75.32           C  
ATOM    308  NE  ARG A  45     -10.122 -16.868  41.630  1.00 73.50           N  
ATOM    309  CZ  ARG A  45      -9.832 -15.708  42.218  1.00 80.65           C  
ATOM    310  NH1 ARG A  45      -9.600 -14.628  41.480  1.00 81.62           N  
ATOM    311  NH2 ARG A  45      -9.773 -15.627  43.542  1.00 76.39           N  
ATOM    312  N   ARG A  46     -14.344 -19.470  36.629  1.00 42.94           N  
ATOM    313  CA  ARG A  46     -14.568 -20.606  35.738  1.00 44.48           C  
ATOM    314  C   ARG A  46     -14.053 -20.282  34.329  1.00 38.60           C  
ATOM    315  O   ARG A  46     -14.271 -19.183  33.826  1.00 47.57           O  
ATOM    316  CB  ARG A  46     -16.054 -20.992  35.710  1.00 40.15           C  
ATOM    317  CG  ARG A  46     -16.394 -22.104  34.720  1.00 40.92           C  
ATOM    318  CD  ARG A  46     -17.904 -22.315  34.599  1.00 38.16           C  
ATOM    319  NE  ARG A  46     -18.449 -23.115  35.695  1.00 42.06           N  
ATOM    320  CZ  ARG A  46     -19.749 -23.309  35.899  1.00 43.92           C  
ATOM    321  NH1 ARG A  46     -20.636 -22.755  35.081  1.00 44.29           N  
ATOM    322  NH2 ARG A  46     -20.163 -24.053  36.917  1.00 34.06           N  
ATOM    323  N   PHE A  47     -13.349 -21.240  33.727  1.00 35.81           N  
ATOM    324  CA  PHE A  47     -12.702 -21.104  32.408  1.00 40.19           C  
ATOM    325  C   PHE A  47     -11.416 -20.253  32.387  1.00 40.16           C  
ATOM    326  O   PHE A  47     -10.738 -20.183  31.363  1.00 36.43           O  
ATOM    327  CB  PHE A  47     -13.663 -20.601  31.307  1.00 36.56           C  
ATOM    328  CG  PHE A  47     -14.991 -21.308  31.260  1.00 37.24           C  
ATOM    329  CD1 PHE A  47     -15.063 -22.681  31.077  1.00 36.67           C  
ATOM    330  CD2 PHE A  47     -16.173 -20.586  31.361  1.00 34.65           C  
ATOM    331  CE1 PHE A  47     -16.288 -23.324  31.022  1.00 34.91           C  
ATOM    332  CE2 PHE A  47     -17.403 -21.218  31.299  1.00 33.37           C  
ATOM    333  CZ  PHE A  47     -17.466 -22.587  31.131  1.00 35.53           C  
ATOM    334  N   LEU A  48     -11.082 -19.598  33.494  1.00 38.11           N  
ATOM    335  CA  LEU A  48      -9.900 -18.731  33.522  1.00 40.19           C  
ATOM    336  C   LEU A  48      -8.654 -19.468  34.009  1.00 43.78           C  
ATOM    337  O   LEU A  48      -8.764 -20.484  34.696  1.00 35.15           O  
ATOM    338  CB  LEU A  48     -10.154 -17.492  34.386  1.00 40.77           C  
ATOM    339  CG  LEU A  48     -11.205 -16.497  33.876  1.00 42.15           C  
ATOM    340  CD1 LEU A  48     -11.222 -15.237  34.732  1.00 39.07           C  
ATOM    341  CD2 LEU A  48     -10.953 -16.151  32.434  1.00 40.82           C  
ATOM    342  N   PRO A  49      -7.460 -18.969  33.635  1.00 42.92           N  
ATOM    343  CA  PRO A  49      -6.208 -19.528  34.152  1.00 31.55           C  
ATOM    344  C   PRO A  49      -6.228 -19.573  35.665  1.00 34.08           C  
ATOM    345  O   PRO A  49      -6.861 -18.722  36.287  1.00 39.76           O  
ATOM    346  CB  PRO A  49      -5.166 -18.523  33.672  1.00 33.34           C  
ATOM    347  CG  PRO A  49      -5.726 -18.039  32.372  1.00 38.19           C  
ATOM    348  CD  PRO A  49      -7.213 -17.943  32.605  1.00 37.69           C  
ATOM    349  N   PRO A  50      -5.555 -20.564  36.262  1.00 32.85           N  
ATOM    350  CA  PRO A  50      -5.549 -20.655  37.725  1.00 31.09           C  
ATOM    351  C   PRO A  50      -4.735 -19.522  38.369  1.00 42.76           C  
ATOM    352  O   PRO A  50      -3.732 -19.077  37.806  1.00 43.27           O  
ATOM    353  CB  PRO A  50      -4.855 -21.995  37.976  1.00 29.28           C  
ATOM    354  CG  PRO A  50      -3.903 -22.122  36.825  1.00 33.61           C  
ATOM    355  CD  PRO A  50      -4.685 -21.578  35.641  1.00 29.20           C  
ATOM    356  N   GLU A  51      -5.173 -19.061  39.535  1.00 41.18           N  
ATOM    357  CA  GLU A  51      -4.408 -18.102  40.322  1.00 51.54           C  
ATOM    358  C   GLU A  51      -3.746 -18.814  41.495  1.00 45.19           C  
ATOM    359  O   GLU A  51      -4.326 -19.731  42.064  1.00 44.01           O  
ATOM    360  CB  GLU A  51      -5.317 -16.990  40.844  1.00 50.19           C  
ATOM    361  CG  GLU A  51      -5.885 -16.094  39.758  1.00 66.60           C  
ATOM    362  CD  GLU A  51      -6.638 -14.908  40.329  1.00 83.29           C  
ATOM    363  OE1 GLU A  51      -6.897 -14.901  41.552  1.00 82.62           O  
ATOM    364  OE2 GLU A  51      -6.963 -13.978  39.558  1.00 96.87           O  
ATOM    365  N   PRO A  52      -2.521 -18.402  41.851  1.00 43.86           N  
ATOM    366  CA  PRO A  52      -1.808 -19.005  42.981  1.00 40.84           C  
ATOM    367  C   PRO A  52      -2.613 -18.897  44.270  1.00 39.92           C  
ATOM    368  O   PRO A  52      -3.290 -17.891  44.491  1.00 39.89           O  
ATOM    369  CB  PRO A  52      -0.535 -18.160  43.074  1.00 41.89           C  
ATOM    370  CG  PRO A  52      -0.309 -17.678  41.680  1.00 35.89           C  
ATOM    371  CD  PRO A  52      -1.686 -17.430  41.122  1.00 41.80           C  
ATOM    372  N   LYS A  53      -2.564 -19.939  45.090  1.00 39.50           N  
ATOM    373  CA  LYS A  53      -3.282 -19.953  46.362  1.00 39.86           C  
ATOM    374  C   LYS A  53      -2.719 -18.892  47.298  1.00 42.48           C  
ATOM    375  O   LYS A  53      -1.516 -18.864  47.562  1.00 43.18           O  
ATOM    376  CB  LYS A  53      -3.185 -21.336  47.026  1.00 37.53           C  
ATOM    377  CG  LYS A  53      -3.763 -21.415  48.462  1.00 39.11           C  
ATOM    378  CD  LYS A  53      -5.283 -21.268  48.458  1.00 42.88           C  
ATOM    379  CE  LYS A  53      -5.894 -21.510  49.831  1.00 36.42           C  
ATOM    380  NZ  LYS A  53      -7.375 -21.249  49.836  1.00 40.34           N1+
ATOM    381  N  AGLN A  54      -3.593 -18.024  47.796  0.43 42.48           N  
ATOM    382  N  BGLN A  54      -3.582 -18.006  47.783  0.57 42.46           N  
ATOM    383  CA AGLN A  54      -3.210 -17.026  48.790  0.43 46.22           C  
ATOM    384  CA BGLN A  54      -3.162 -17.017  48.772  0.57 46.25           C  
ATOM    385  C  AGLN A  54      -2.814 -17.717  50.094  0.43 43.35           C  
ATOM    386  C  BGLN A  54      -2.811 -17.704  50.086  0.57 43.35           C  
ATOM    387  O  AGLN A  54      -3.410 -18.726  50.466  0.43 42.63           O  
ATOM    388  O  BGLN A  54      -3.436 -18.693  50.460  0.57 42.63           O  
ATOM    389  CB AGLN A  54      -4.367 -16.048  49.034  0.43 43.30           C  
ATOM    390  CB BGLN A  54      -4.249 -15.958  48.995  0.57 43.25           C  
ATOM    391  CG AGLN A  54      -4.832 -15.315  47.773  0.43 49.11           C  
ATOM    392  CG BGLN A  54      -4.334 -14.916  47.884  0.57 49.72           C  
ATOM    393  CD AGLN A  54      -6.191 -14.652  47.930  0.43 50.08           C  
ATOM    394  CD BGLN A  54      -3.057 -14.104  47.748  0.57 49.22           C  
ATOM    395  OE1AGLN A  54      -6.697 -14.494  49.043  0.43 48.94           O  
ATOM    396  OE1BGLN A  54      -2.535 -13.575  48.733  0.57 50.83           O  
ATOM    397  NE2AGLN A  54      -6.792 -14.268  46.808  0.43 50.61           N  
ATOM    398  NE2BGLN A  54      -2.542 -14.009  46.527  0.57 39.73           N  
ATOM    399  N   PRO A  55      -1.790 -17.188  50.781  1.00 45.31           N  
ATOM    400  CA  PRO A  55      -1.372 -17.727  52.082  1.00 44.70           C  
ATOM    401  C   PRO A  55      -2.518 -17.810  53.091  1.00 42.63           C  
ATOM    402  O   PRO A  55      -3.414 -16.965  53.101  1.00 46.72           O  
ATOM    403  CB  PRO A  55      -0.316 -16.722  52.553  1.00 39.52           C  
ATOM    404  CG  PRO A  55       0.257 -16.176  51.277  1.00 45.91           C  
ATOM    405  CD  PRO A  55      -0.895 -16.116  50.306  1.00 40.09           C  
ATOM    406  N   TRP A  56      -2.487 -18.852  53.912  1.00 39.67           N  
ATOM    407  CA  TRP A  56      -3.488 -19.068  54.944  1.00 45.14           C  
ATOM    408  C   TRP A  56      -2.826 -19.009  56.321  1.00 45.44           C  
ATOM    409  O   TRP A  56      -1.615 -19.228  56.458  1.00 44.10           O  
ATOM    410  CB  TRP A  56      -4.150 -20.438  54.755  1.00 39.91           C  
ATOM    411  CG  TRP A  56      -3.160 -21.576  54.808  1.00 41.01           C  
ATOM    412  CD1 TRP A  56      -2.743 -22.255  55.921  1.00 38.50           C  
ATOM    413  CD2 TRP A  56      -2.449 -22.149  53.700  1.00 43.77           C  
ATOM    414  NE1 TRP A  56      -1.819 -23.212  55.574  1.00 44.08           N  
ATOM    415  CE2 TRP A  56      -1.620 -23.169  54.218  1.00 36.34           C  
ATOM    416  CE3 TRP A  56      -2.435 -21.901  52.320  1.00 40.55           C  
ATOM    417  CZ2 TRP A  56      -0.794 -23.946  53.405  1.00 37.81           C  
ATOM    418  CZ3 TRP A  56      -1.604 -22.671  51.514  1.00 41.11           C  
ATOM    419  CH2 TRP A  56      -0.797 -23.680  52.059  1.00 39.80           C  
ATOM    420  N   SER A  57      -3.618 -18.712  57.342  1.00 44.52           N  
ATOM    421  CA  SER A  57      -3.138 -18.838  58.712  1.00 54.71           C  
ATOM    422  C   SER A  57      -3.708 -20.127  59.302  1.00 56.56           C  
ATOM    423  O   SER A  57      -4.630 -20.721  58.738  1.00 62.90           O  
ATOM    424  CB  SER A  57      -3.530 -17.619  59.551  1.00 53.70           C  
ATOM    425  OG  SER A  57      -4.936 -17.515  59.670  1.00 59.49           O  
ATOM    426  N   GLY A  58      -3.155 -20.571  60.421  1.00 53.18           N  
ATOM    427  CA  GLY A  58      -3.573 -21.835  60.995  1.00 50.59           C  
ATOM    428  C   GLY A  58      -2.931 -23.023  60.300  1.00 57.07           C  
ATOM    429  O   GLY A  58      -1.964 -22.882  59.546  1.00 52.54           O  
ATOM    430  N   VAL A  59      -3.469 -24.208  60.556  1.00 51.27           N  
ATOM    431  CA  VAL A  59      -2.915 -25.427  59.988  1.00 50.33           C  
ATOM    432  C   VAL A  59      -3.917 -26.088  59.052  1.00 49.94           C  
ATOM    433  O   VAL A  59      -4.978 -26.524  59.494  1.00 46.93           O  
ATOM    434  CB  VAL A  59      -2.563 -26.443  61.087  1.00 55.81           C  
ATOM    435  CG1 VAL A  59      -1.875 -27.660  60.480  1.00 42.79           C  
ATOM    436  CG2 VAL A  59      -1.699 -25.793  62.179  1.00 41.67           C  
ATOM    437  N   VAL A  60      -3.585 -26.156  57.764  1.00 46.55           N  
ATOM    438  CA  VAL A  60      -4.395 -26.911  56.811  1.00 39.79           C  
ATOM    439  C   VAL A  60      -4.320 -28.401  57.140  1.00 44.02           C  
ATOM    440  O   VAL A  60      -3.231 -28.972  57.291  1.00 40.64           O  
ATOM    441  CB  VAL A  60      -3.955 -26.675  55.343  1.00 45.86           C  
ATOM    442  CG1 VAL A  60      -4.516 -27.760  54.419  1.00 42.33           C  
ATOM    443  CG2 VAL A  60      -4.386 -25.301  54.871  1.00 43.35           C  
ATOM    444  N   ASP A  61      -5.494 -29.009  57.274  1.00 37.76           N  
ATOM    445  CA  ASP A  61      -5.629 -30.445  57.476  1.00 43.46           C  
ATOM    446  C   ASP A  61      -5.381 -31.177  56.156  1.00 45.47           C  
ATOM    447  O   ASP A  61      -6.207 -31.128  55.259  1.00 42.65           O  
ATOM    448  CB  ASP A  61      -7.042 -30.738  57.991  1.00 46.68           C  
ATOM    449  CG  ASP A  61      -7.433 -32.203  57.874  1.00 58.82           C  
ATOM    450  OD1 ASP A  61      -6.556 -33.092  57.986  1.00 57.86           O  
ATOM    451  OD2 ASP A  61      -8.640 -32.462  57.684  1.00 67.54           O  
ATOM    452  N   ALA A  62      -4.241 -31.847  56.042  1.00 44.40           N  
ATOM    453  CA  ALA A  62      -3.900 -32.555  54.817  1.00 33.96           C  
ATOM    454  C   ALA A  62      -3.856 -34.066  55.028  1.00 37.80           C  
ATOM    455  O   ALA A  62      -2.858 -34.718  54.715  1.00 36.93           O  
ATOM    456  CB  ALA A  62      -2.569 -32.063  54.281  1.00 30.60           C  
ATOM    457  N   THR A  63      -4.942 -34.623  55.549  1.00 39.40           N  
ATOM    458  CA  THR A  63      -4.959 -36.026  55.952  1.00 44.74           C  
ATOM    459  C   THR A  63      -5.907 -36.833  55.091  1.00 46.02           C  
ATOM    460  O   THR A  63      -5.975 -38.063  55.208  1.00 46.59           O  
ATOM    461  CB  THR A  63      -5.411 -36.194  57.423  1.00 40.32           C  
ATOM    462  OG1 THR A  63      -6.706 -35.606  57.589  1.00 38.47           O  
ATOM    463  CG2 THR A  63      -4.444 -35.521  58.357  1.00 36.15           C  
ATOM    464  N   THR A  64      -6.650 -36.144  54.233  1.00 39.05           N  
ATOM    465  CA  THR A  64      -7.617 -36.825  53.386  1.00 40.00           C  
ATOM    466  C   THR A  64      -7.652 -36.225  51.960  1.00 42.20           C  
ATOM    467  O   THR A  64      -7.304 -35.062  51.765  1.00 37.61           O  
ATOM    468  CB  THR A  64      -9.008 -36.853  54.085  1.00 40.47           C  
ATOM    469  OG1 THR A  64      -9.906 -37.706  53.367  1.00 61.47           O  
ATOM    470  CG2 THR A  64      -9.590 -35.461  54.197  1.00 33.36           C  
ATOM    471  N   PHE A  65      -8.025 -37.028  50.964  1.00 40.39           N  
ATOM    472  CA  PHE A  65      -8.123 -36.531  49.594  1.00 36.98           C  
ATOM    473  C   PHE A  65      -9.199 -35.463  49.505  1.00 37.82           C  
ATOM    474  O   PHE A  65     -10.206 -35.518  50.206  1.00 36.96           O  
ATOM    475  CB  PHE A  65      -8.451 -37.650  48.596  1.00 32.83           C  
ATOM    476  CG  PHE A  65      -7.294 -38.553  48.279  1.00 33.13           C  
ATOM    477  CD1 PHE A  65      -6.168 -38.062  47.642  1.00 32.19           C  
ATOM    478  CD2 PHE A  65      -7.354 -39.904  48.576  1.00 28.70           C  
ATOM    479  CE1 PHE A  65      -5.105 -38.898  47.334  1.00 32.42           C  
ATOM    480  CE2 PHE A  65      -6.301 -40.748  48.273  1.00 30.94           C  
ATOM    481  CZ  PHE A  65      -5.169 -40.244  47.650  1.00 38.25           C  
ATOM    482  N   GLN A  66      -8.982 -34.498  48.624  1.00 37.27           N  
ATOM    483  CA  GLN A  66      -9.949 -33.443  48.405  1.00 33.99           C  
ATOM    484  C   GLN A  66     -10.891 -33.796  47.253  1.00 34.92           C  
ATOM    485  O   GLN A  66     -10.756 -34.844  46.627  1.00 34.14           O  
ATOM    486  CB  GLN A  66      -9.222 -32.128  48.126  1.00 34.96           C  
ATOM    487  CG  GLN A  66      -9.039 -31.256  49.345  1.00 34.83           C  
ATOM    488  CD  GLN A  66     -10.318 -30.539  49.709  1.00 44.83           C  
ATOM    489  OE1 GLN A  66     -11.268 -30.496  48.923  1.00 46.84           O  
ATOM    490  NE2 GLN A  66     -10.352 -29.968  50.898  1.00 37.15           N  
ATOM    491  N   SER A  67     -11.839 -32.906  46.990  1.00 21.97           N  
ATOM    492  CA  SER A  67     -12.882 -33.110  46.002  1.00 34.76           C  
ATOM    493  C   SER A  67     -12.360 -33.419  44.588  1.00 37.33           C  
ATOM    494  O   SER A  67     -11.254 -33.033  44.218  1.00 34.39           O  
ATOM    495  CB  SER A  67     -13.772 -31.868  45.956  1.00 36.68           C  
ATOM    496  OG  SER A  67     -14.290 -31.564  47.238  1.00 42.61           O  
ATOM    497  N   VAL A  68     -13.172 -34.127  43.811  1.00 36.09           N  
ATOM    498  CA  VAL A  68     -12.854 -34.424  42.419  1.00 33.58           C  
ATOM    499  C   VAL A  68     -13.346 -33.290  41.528  1.00 30.17           C  
ATOM    500  O   VAL A  68     -14.461 -32.798  41.702  1.00 35.45           O  
ATOM    501  CB  VAL A  68     -13.475 -35.767  41.970  1.00 33.37           C  
ATOM    502  CG1 VAL A  68     -13.243 -36.004  40.464  1.00 31.76           C  
ATOM    503  CG2 VAL A  68     -12.888 -36.905  42.789  1.00 28.20           C  
ATOM    504  N   CYS A  69     -12.495 -32.843  40.612  1.00 30.21           N  
ATOM    505  CA  CYS A  69     -12.897 -31.846  39.619  1.00 37.74           C  
ATOM    506  C   CYS A  69     -14.134 -32.312  38.878  1.00 33.39           C  
ATOM    507  O   CYS A  69     -14.207 -33.465  38.454  1.00 34.81           O  
ATOM    508  CB  CYS A  69     -11.763 -31.582  38.629  1.00 31.50           C  
ATOM    509  SG  CYS A  69     -10.370 -30.708  39.377  1.00 39.14           S  
ATOM    510  N   TYR A  70     -15.107 -31.415  38.754  1.00 29.54           N  
ATOM    511  CA  TYR A  70     -16.376 -31.726  38.109  1.00 34.89           C  
ATOM    512  C   TYR A  70     -16.216 -32.423  36.755  1.00 40.33           C  
ATOM    513  O   TYR A  70     -15.520 -31.930  35.862  1.00 33.66           O  
ATOM    514  CB  TYR A  70     -17.212 -30.464  37.946  1.00 36.32           C  
ATOM    515  CG  TYR A  70     -18.526 -30.564  38.668  1.00 40.56           C  
ATOM    516  CD1 TYR A  70     -18.704 -29.980  39.921  1.00 39.21           C  
ATOM    517  CD2 TYR A  70     -19.585 -31.269  38.113  1.00 39.31           C  
ATOM    518  CE1 TYR A  70     -19.917 -30.083  40.592  1.00 36.20           C  
ATOM    519  CE2 TYR A  70     -20.794 -31.381  38.776  1.00 44.81           C  
ATOM    520  CZ  TYR A  70     -20.954 -30.789  40.012  1.00 46.52           C  
ATOM    521  OH  TYR A  70     -22.164 -30.898  40.660  1.00 66.30           O  
ATOM    522  N   GLN A  71     -16.859 -33.575  36.610  1.00 30.90           N  
ATOM    523  CA  GLN A  71     -16.658 -34.379  35.421  1.00 38.48           C  
ATOM    524  C   GLN A  71     -17.795 -35.369  35.190  1.00 41.28           C  
ATOM    525  O   GLN A  71     -18.577 -35.670  36.095  1.00 36.40           O  
ATOM    526  CB  GLN A  71     -15.333 -35.132  35.534  1.00 30.77           C  
ATOM    527  CG  GLN A  71     -15.316 -36.149  36.655  1.00 30.72           C  
ATOM    528  CD  GLN A  71     -13.936 -36.699  36.899  1.00 31.39           C  
ATOM    529  OE1 GLN A  71     -13.693 -37.895  36.745  1.00 27.63           O  
ATOM    530  NE2 GLN A  71     -13.015 -35.827  37.288  1.00 28.80           N  
ATOM    531  N   TYR A  72     -17.865 -35.863  33.958  1.00 34.30           N  
ATOM    532  CA  TYR A  72     -18.801 -36.899  33.565  1.00 32.22           C  
ATOM    533  C   TYR A  72     -18.506 -38.185  34.310  1.00 37.92           C  
ATOM    534  O   TYR A  72     -17.345 -38.492  34.597  1.00 37.40           O  
ATOM    535  CB  TYR A  72     -18.715 -37.123  32.048  1.00 34.59           C  
ATOM    536  CG  TYR A  72     -19.458 -38.333  31.551  1.00 33.91           C  
ATOM    537  CD1 TYR A  72     -20.827 -38.285  31.306  1.00 34.25           C  
ATOM    538  CD2 TYR A  72     -18.787 -39.531  31.313  1.00 36.36           C  
ATOM    539  CE1 TYR A  72     -21.516 -39.416  30.835  1.00 36.73           C  
ATOM    540  CE2 TYR A  72     -19.457 -40.651  30.850  1.00 33.64           C  
ATOM    541  CZ  TYR A  72     -20.821 -40.592  30.612  1.00 41.09           C  
ATOM    542  OH  TYR A  72     -21.476 -41.717  30.158  1.00 48.04           O  
ATOM    543  N   VAL A  73     -19.566 -38.926  34.636  1.00 37.76           N  
ATOM    544  CA  VAL A  73     -19.439 -40.182  35.365  1.00 32.65           C  
ATOM    545  C   VAL A  73     -19.849 -41.347  34.473  1.00 35.09           C  
ATOM    546  O   VAL A  73     -20.985 -41.418  34.006  1.00 40.08           O  
ATOM    547  CB  VAL A  73     -20.295 -40.184  36.660  1.00 37.41           C  
ATOM    548  CG1 VAL A  73     -20.143 -41.508  37.409  1.00 37.60           C  
ATOM    549  CG2 VAL A  73     -19.912 -39.017  37.550  1.00 31.99           C  
ATOM    550  N   ASP A  74     -18.907 -42.254  34.248  1.00 39.06           N  
ATOM    551  CA  ASP A  74     -19.090 -43.384  33.351  1.00 40.79           C  
ATOM    552  C   ASP A  74     -20.170 -44.341  33.869  1.00 40.67           C  
ATOM    553  O   ASP A  74     -19.975 -45.017  34.875  1.00 41.85           O  
ATOM    554  CB  ASP A  74     -17.751 -44.119  33.185  1.00 45.48           C  
ATOM    555  CG  ASP A  74     -17.749 -45.107  32.014  1.00 44.63           C  
ATOM    556  OD1 ASP A  74     -18.801 -45.714  31.735  1.00 41.37           O  
ATOM    557  OD2 ASP A  74     -16.683 -45.286  31.381  1.00 44.44           O  
ATOM    558  N   THR A  75     -21.293 -44.407  33.158  1.00 41.82           N  
ATOM    559  CA  THR A  75     -22.401 -45.295  33.512  1.00 48.13           C  
ATOM    560  C   THR A  75     -22.677 -46.372  32.449  1.00 51.28           C  
ATOM    561  O   THR A  75     -23.818 -46.811  32.290  1.00 48.34           O  
ATOM    562  CB  THR A  75     -23.704 -44.499  33.714  1.00 39.54           C  
ATOM    563  OG1 THR A  75     -23.874 -43.597  32.616  1.00 45.04           O  
ATOM    564  CG2 THR A  75     -23.660 -43.700  34.999  1.00 33.56           C  
ATOM    565  N   LEU A  76     -21.648 -46.794  31.720  1.00 50.61           N  
ATOM    566  CA  LEU A  76     -21.829 -47.819  30.691  1.00 47.04           C  
ATOM    567  C   LEU A  76     -22.248 -49.156  31.301  1.00 50.68           C  
ATOM    568  O   LEU A  76     -23.131 -49.841  30.776  1.00 44.41           O  
ATOM    569  CB  LEU A  76     -20.548 -48.014  29.876  1.00 40.30           C  
ATOM    570  CG  LEU A  76     -20.673 -48.941  28.658  1.00 49.71           C  
ATOM    571  CD1 LEU A  76     -21.661 -48.370  27.634  1.00 33.08           C  
ATOM    572  CD2 LEU A  76     -19.316 -49.177  28.010  1.00 44.81           C  
ATOM    573  N   TYR A  77     -21.599 -49.518  32.405  1.00 39.10           N  
ATOM    574  CA  TYR A  77     -21.834 -50.789  33.075  1.00 40.04           C  
ATOM    575  C   TYR A  77     -21.976 -50.577  34.591  1.00 40.36           C  
ATOM    576  O   TYR A  77     -21.034 -50.826  35.342  1.00 39.97           O  
ATOM    577  CB  TYR A  77     -20.669 -51.746  32.795  1.00 37.95           C  
ATOM    578  CG  TYR A  77     -20.524 -52.179  31.346  1.00 50.61           C  
ATOM    579  CD1 TYR A  77     -21.611 -52.667  30.627  1.00 48.50           C  
ATOM    580  CD2 TYR A  77     -19.296 -52.093  30.694  1.00 46.16           C  
ATOM    581  CE1 TYR A  77     -21.477 -53.059  29.302  1.00 47.10           C  
ATOM    582  CE2 TYR A  77     -19.152 -52.476  29.375  1.00 44.49           C  
ATOM    583  CZ  TYR A  77     -20.246 -52.962  28.680  1.00 51.62           C  
ATOM    584  OH  TYR A  77     -20.108 -53.348  27.361  1.00 53.10           O  
ATOM    585  N   PRO A  78     -23.152 -50.111  35.044  1.00 46.21           N  
ATOM    586  CA  PRO A  78     -23.336 -49.771  36.468  1.00 48.38           C  
ATOM    587  C   PRO A  78     -22.927 -50.903  37.404  1.00 38.50           C  
ATOM    588  O   PRO A  78     -23.351 -52.037  37.211  1.00 48.21           O  
ATOM    589  CB  PRO A  78     -24.834 -49.493  36.572  1.00 38.26           C  
ATOM    590  CG  PRO A  78     -25.206 -48.998  35.189  1.00 47.25           C  
ATOM    591  CD  PRO A  78     -24.348 -49.801  34.236  1.00 48.65           C  
ATOM    592  N   GLY A  79     -22.063 -50.595  38.364  1.00 39.42           N  
ATOM    593  CA  GLY A  79     -21.600 -51.567  39.340  1.00 35.03           C  
ATOM    594  C   GLY A  79     -20.424 -52.431  38.911  1.00 47.09           C  
ATOM    595  O   GLY A  79     -19.892 -53.200  39.707  1.00 41.13           O  
ATOM    596  N   PHE A  80     -20.017 -52.314  37.651  1.00 46.08           N  
ATOM    597  CA  PHE A  80     -18.903 -53.097  37.124  1.00 39.51           C  
ATOM    598  C   PHE A  80     -17.566 -52.488  37.571  1.00 34.46           C  
ATOM    599  O   PHE A  80     -17.324 -51.299  37.380  1.00 38.31           O  
ATOM    600  CB  PHE A  80     -19.020 -53.174  35.584  1.00 36.13           C  
ATOM    601  CG  PHE A  80     -17.882 -53.887  34.904  1.00 35.55           C  
ATOM    602  CD1 PHE A  80     -17.552 -55.189  35.245  1.00 35.60           C  
ATOM    603  CD2 PHE A  80     -17.163 -53.263  33.896  1.00 39.01           C  
ATOM    604  CE1 PHE A  80     -16.504 -55.848  34.618  1.00 37.56           C  
ATOM    605  CE2 PHE A  80     -16.116 -53.919  33.259  1.00 33.23           C  
ATOM    606  CZ  PHE A  80     -15.789 -55.214  33.619  1.00 34.33           C  
ATOM    607  N   GLU A  81     -16.699 -53.303  38.157  1.00 33.24           N  
ATOM    608  CA  GLU A  81     -15.393 -52.830  38.614  1.00 38.75           C  
ATOM    609  C   GLU A  81     -14.562 -52.184  37.494  1.00 47.72           C  
ATOM    610  O   GLU A  81     -13.877 -51.181  37.712  1.00 41.62           O  
ATOM    611  CB  GLU A  81     -14.605 -53.981  39.240  1.00 41.25           C  
ATOM    612  CG  GLU A  81     -13.780 -53.578  40.459  1.00 68.82           C  
ATOM    613  CD  GLU A  81     -12.289 -53.488  40.169  1.00 74.77           C  
ATOM    614  OE1 GLU A  81     -11.833 -54.104  39.175  1.00 78.75           O  
ATOM    615  OE2 GLU A  81     -11.576 -52.799  40.938  1.00 67.54           O  
ATOM    616  N   GLY A  82     -14.639 -52.759  36.297  1.00 42.34           N  
ATOM    617  CA  GLY A  82     -13.813 -52.328  35.185  1.00 33.52           C  
ATOM    618  C   GLY A  82     -14.006 -50.880  34.789  1.00 33.30           C  
ATOM    619  O   GLY A  82     -13.053 -50.216  34.375  1.00 32.69           O  
ATOM    620  N   THR A  83     -15.234 -50.382  34.905  1.00 31.74           N  
ATOM    621  CA  THR A  83     -15.474 -48.965  34.669  1.00 35.33           C  
ATOM    622  C   THR A  83     -15.494 -48.128  35.962  1.00 41.63           C  
ATOM    623  O   THR A  83     -15.116 -46.958  35.934  1.00 37.96           O  
ATOM    624  CB  THR A  83     -16.769 -48.702  33.861  1.00 40.14           C  
ATOM    625  OG1 THR A  83     -17.887 -49.298  34.528  1.00 39.71           O  
ATOM    626  CG2 THR A  83     -16.654 -49.255  32.441  1.00 38.40           C  
ATOM    627  N   GLU A  84     -15.930 -48.717  37.078  1.00 35.76           N  
ATOM    628  CA  GLU A  84     -16.133 -47.951  38.317  1.00 39.63           C  
ATOM    629  C   GLU A  84     -14.826 -47.523  38.978  1.00 38.77           C  
ATOM    630  O   GLU A  84     -14.774 -46.499  39.653  1.00 38.21           O  
ATOM    631  CB  GLU A  84     -16.967 -48.733  39.347  1.00 41.93           C  
ATOM    632  CG  GLU A  84     -18.413 -49.038  38.957  1.00 48.06           C  
ATOM    633  CD  GLU A  84     -19.325 -47.832  38.970  1.00 58.39           C  
ATOM    634  OE1 GLU A  84     -20.521 -48.013  38.642  1.00 51.36           O  
ATOM    635  OE2 GLU A  84     -18.856 -46.717  39.309  1.00 60.21           O  
ATOM    636  N   MET A  85     -13.779 -48.322  38.797  1.00 34.03           N  
ATOM    637  CA  MET A  85     -12.464 -48.012  39.342  1.00 28.55           C  
ATOM    638  C   MET A  85     -11.900 -46.680  38.799  1.00 39.18           C  
ATOM    639  O   MET A  85     -10.911 -46.170  39.327  1.00 38.11           O  
ATOM    640  CB  MET A  85     -11.488 -49.149  39.034  1.00 29.33           C  
ATOM    641  CG  MET A  85     -11.221 -49.326  37.510  1.00 33.40           C  
ATOM    642  SD  MET A  85     -10.036 -50.640  37.143  1.00 41.27           S  
ATOM    643  CE  MET A  85      -8.491 -49.809  37.522  1.00 36.21           C  
ATOM    644  N   TRP A  86     -12.528 -46.131  37.754  1.00 33.64           N  
ATOM    645  CA  TRP A  86     -12.086 -44.880  37.126  1.00 33.35           C  
ATOM    646  C   TRP A  86     -12.981 -43.708  37.517  1.00 34.68           C  
ATOM    647  O   TRP A  86     -12.639 -42.549  37.291  1.00 33.10           O  
ATOM    648  CB  TRP A  86     -12.052 -45.010  35.588  1.00 31.01           C  
ATOM    649  CG  TRP A  86     -11.233 -46.168  35.104  1.00 35.45           C  
ATOM    650  CD1 TRP A  86     -11.697 -47.327  34.546  1.00 32.08           C  
ATOM    651  CD2 TRP A  86      -9.801 -46.289  35.149  1.00 34.63           C  
ATOM    652  NE1 TRP A  86     -10.642 -48.161  34.239  1.00 29.39           N  
ATOM    653  CE2 TRP A  86      -9.469 -47.550  34.602  1.00 27.92           C  
ATOM    654  CE3 TRP A  86      -8.769 -45.453  35.593  1.00 28.57           C  
ATOM    655  CZ2 TRP A  86      -8.146 -47.994  34.488  1.00 32.11           C  
ATOM    656  CZ3 TRP A  86      -7.454 -45.899  35.492  1.00 29.81           C  
ATOM    657  CH2 TRP A  86      -7.154 -47.157  34.937  1.00 32.56           C  
ATOM    658  N   ASN A  87     -14.137 -44.013  38.095  1.00 32.17           N  
ATOM    659  CA  ASN A  87     -15.102 -42.982  38.463  1.00 30.60           C  
ATOM    660  C   ASN A  87     -14.732 -42.211  39.732  1.00 32.68           C  
ATOM    661  O   ASN A  87     -13.970 -42.710  40.557  1.00 31.82           O  
ATOM    662  CB  ASN A  87     -16.487 -43.605  38.600  1.00 32.57           C  
ATOM    663  CG  ASN A  87     -17.142 -43.835  37.258  1.00 39.86           C  
ATOM    664  OD1 ASN A  87     -16.819 -43.162  36.281  1.00 34.05           O  
ATOM    665  ND2 ASN A  87     -18.072 -44.779  37.203  1.00 40.80           N  
ATOM    666  N   PRO A  88     -15.261 -40.983  39.879  1.00 28.44           N  
ATOM    667  CA  PRO A  88     -14.976 -40.169  41.063  1.00 31.73           C  
ATOM    668  C   PRO A  88     -15.289 -40.920  42.353  1.00 39.90           C  
ATOM    669  O   PRO A  88     -16.394 -41.443  42.494  1.00 37.59           O  
ATOM    670  CB  PRO A  88     -15.935 -38.988  40.908  1.00 33.10           C  
ATOM    671  CG  PRO A  88     -16.120 -38.851  39.439  1.00 32.22           C  
ATOM    672  CD  PRO A  88     -16.090 -40.254  38.896  1.00 34.06           C  
ATOM    673  N   ASN A  89     -14.315 -40.993  43.255  1.00 35.28           N  
ATOM    674  CA  ASN A  89     -14.519 -41.584  44.573  1.00 31.19           C  
ATOM    675  C   ASN A  89     -14.500 -40.544  45.696  1.00 36.84           C  
ATOM    676  O   ASN A  89     -14.295 -40.881  46.856  1.00 43.79           O  
ATOM    677  CB  ASN A  89     -13.509 -42.702  44.846  1.00 31.14           C  
ATOM    678  CG  ASN A  89     -12.083 -42.201  44.915  1.00 42.25           C  
ATOM    679  OD1 ASN A  89     -11.797 -41.038  44.624  1.00 41.39           O  
ATOM    680  ND2 ASN A  89     -11.171 -43.087  45.284  1.00 37.59           N  
ATOM    681  N   ARG A  90     -14.703 -39.281  45.338  1.00 34.84           N  
ATOM    682  CA  ARG A  90     -14.963 -38.216  46.312  1.00 34.80           C  
ATOM    683  C   ARG A  90     -16.002 -37.319  45.682  1.00 38.69           C  
ATOM    684  O   ARG A  90     -16.305 -37.458  44.491  1.00 39.01           O  
ATOM    685  CB  ARG A  90     -13.706 -37.404  46.640  1.00 32.90           C  
ATOM    686  CG  ARG A  90     -12.623 -38.178  47.381  1.00 33.12           C  
ATOM    687  CD  ARG A  90     -13.085 -38.589  48.790  1.00 36.47           C  
ATOM    688  NE  ARG A  90     -12.001 -39.192  49.564  1.00 34.12           N  
ATOM    689  CZ  ARG A  90     -11.560 -40.437  49.393  1.00 45.86           C  
ATOM    690  NH1 ARG A  90     -12.113 -41.216  48.471  1.00 45.47           N  
ATOM    691  NH2 ARG A  90     -10.560 -40.905  50.134  1.00 34.46           N  
ATOM    692  N   GLU A  91     -16.553 -36.397  46.460  1.00 32.59           N  
ATOM    693  CA  GLU A  91     -17.589 -35.529  45.920  1.00 37.87           C  
ATOM    694  C   GLU A  91     -17.047 -34.642  44.796  1.00 39.15           C  
ATOM    695  O   GLU A  91     -15.877 -34.249  44.794  1.00 35.93           O  
ATOM    696  CB  GLU A  91     -18.242 -34.689  47.020  1.00 38.03           C  
ATOM    697  CG  GLU A  91     -17.325 -33.653  47.649  1.00 62.44           C  
ATOM    698  CD  GLU A  91     -18.058 -32.731  48.624  1.00 88.46           C  
ATOM    699  OE1 GLU A  91     -19.272 -32.946  48.856  1.00 84.97           O  
ATOM    700  OE2 GLU A  91     -17.418 -31.792  49.155  1.00 84.20           O  
ATOM    701  N   LEU A  92     -17.905 -34.348  43.831  1.00 36.64           N  
ATOM    702  CA  LEU A  92     -17.538 -33.480  42.730  1.00 36.27           C  
ATOM    703  C   LEU A  92     -17.604 -32.028  43.171  1.00 36.85           C  
ATOM    704  O   LEU A  92     -18.528 -31.631  43.874  1.00 36.34           O  
ATOM    705  CB  LEU A  92     -18.480 -33.694  41.537  1.00 32.63           C  
ATOM    706  CG  LEU A  92     -18.492 -35.059  40.855  1.00 37.11           C  
ATOM    707  CD1 LEU A  92     -19.436 -35.034  39.665  1.00 29.36           C  
ATOM    708  CD2 LEU A  92     -17.092 -35.436  40.415  1.00 37.58           C  
ATOM    709  N   SER A  93     -16.637 -31.231  42.734  1.00 33.90           N  
ATOM    710  CA  SER A  93     -16.667 -29.799  42.997  1.00 36.72           C  
ATOM    711  C   SER A  93     -15.769 -29.034  42.027  1.00 34.63           C  
ATOM    712  O   SER A  93     -14.784 -29.575  41.537  1.00 35.99           O  
ATOM    713  CB  SER A  93     -16.214 -29.518  44.435  1.00 31.79           C  
ATOM    714  OG  SER A  93     -15.953 -28.139  44.601  1.00 33.31           O  
ATOM    715  N   GLU A  94     -16.092 -27.770  41.767  1.00 30.49           N  
ATOM    716  CA  GLU A  94     -15.185 -26.919  41.002  1.00 32.68           C  
ATOM    717  C   GLU A  94     -14.013 -26.450  41.871  1.00 39.78           C  
ATOM    718  O   GLU A  94     -12.995 -25.989  41.367  1.00 43.87           O  
ATOM    719  CB  GLU A  94     -15.924 -25.724  40.408  1.00 30.81           C  
ATOM    720  CG  GLU A  94     -16.948 -26.097  39.346  1.00 37.85           C  
ATOM    721  CD  GLU A  94     -17.486 -24.881  38.627  1.00 39.76           C  
ATOM    722  OE1 GLU A  94     -16.781 -24.376  37.729  1.00 38.70           O  
ATOM    723  OE2 GLU A  94     -18.595 -24.415  38.971  1.00 37.66           O  
ATOM    724  N   ASP A  95     -14.181 -26.563  43.183  1.00 38.46           N  
ATOM    725  CA  ASP A  95     -13.130 -26.274  44.142  1.00 34.12           C  
ATOM    726  C   ASP A  95     -12.340 -27.570  44.264  1.00 30.75           C  
ATOM    727  O   ASP A  95     -12.585 -28.376  45.159  1.00 32.07           O  
ATOM    728  CB  ASP A  95     -13.786 -25.878  45.478  1.00 31.35           C  
ATOM    729  CG  ASP A  95     -12.782 -25.470  46.553  1.00 40.26           C  
ATOM    730  OD1 ASP A  95     -11.586 -25.827  46.472  1.00 39.33           O  
ATOM    731  OD2 ASP A  95     -13.210 -24.793  47.512  1.00 50.03           O  
ATOM    732  N   CYS A  96     -11.400 -27.786  43.355  1.00 31.43           N  
ATOM    733  CA  CYS A  96     -10.774 -29.101  43.236  1.00 28.73           C  
ATOM    734  C   CYS A  96      -9.281 -29.027  43.004  1.00 27.09           C  
ATOM    735  O   CYS A  96      -8.630 -30.053  42.835  1.00 33.07           O  
ATOM    736  CB  CYS A  96     -11.391 -29.867  42.068  1.00 29.51           C  
ATOM    737  SG  CYS A  96     -11.097 -29.081  40.428  1.00 35.18           S  
ATOM    738  N   LEU A  97      -8.739 -27.818  42.970  1.00 25.09           N  
ATOM    739  CA  LEU A  97      -7.324 -27.653  42.678  1.00 30.74           C  
ATOM    740  C   LEU A  97      -6.460 -27.889  43.930  1.00 37.88           C  
ATOM    741  O   LEU A  97      -5.988 -26.949  44.580  1.00 33.64           O  
ATOM    742  CB  LEU A  97      -7.062 -26.299  42.006  1.00 26.87           C  
ATOM    743  CG  LEU A  97      -7.645 -26.158  40.588  1.00 35.85           C  
ATOM    744  CD1 LEU A  97      -7.146 -24.891  39.868  1.00 25.85           C  
ATOM    745  CD2 LEU A  97      -7.361 -27.401  39.729  1.00 30.87           C  
ATOM    746  N   TYR A  98      -6.282 -29.169  44.259  1.00 33.41           N  
ATOM    747  CA  TYR A  98      -5.438 -29.605  45.357  1.00 26.30           C  
ATOM    748  C   TYR A  98      -4.452 -30.617  44.821  1.00 31.52           C  
ATOM    749  O   TYR A  98      -4.712 -31.251  43.800  1.00 34.76           O  
ATOM    750  CB  TYR A  98      -6.291 -30.217  46.482  1.00 31.82           C  
ATOM    751  CG  TYR A  98      -7.309 -29.231  46.999  1.00 34.93           C  
ATOM    752  CD1 TYR A  98      -7.066 -28.494  48.153  1.00 34.80           C  
ATOM    753  CD2 TYR A  98      -8.497 -29.000  46.303  1.00 34.69           C  
ATOM    754  CE1 TYR A  98      -7.989 -27.569  48.618  1.00 29.41           C  
ATOM    755  CE2 TYR A  98      -9.417 -28.076  46.749  1.00 33.90           C  
ATOM    756  CZ  TYR A  98      -9.156 -27.363  47.915  1.00 37.37           C  
ATOM    757  OH  TYR A  98     -10.063 -26.441  48.364  1.00 32.19           O  
ATOM    758  N   LEU A  99      -3.312 -30.763  45.486  1.00 31.44           N  
ATOM    759  CA  LEU A  99      -2.345 -31.788  45.099  1.00 30.01           C  
ATOM    760  C   LEU A  99      -1.949 -32.632  46.322  1.00 37.48           C  
ATOM    761  O   LEU A  99      -2.307 -32.305  47.453  1.00 29.83           O  
ATOM    762  CB  LEU A  99      -1.129 -31.174  44.389  1.00 26.20           C  
ATOM    763  CG  LEU A  99      -0.369 -30.013  45.050  1.00 33.96           C  
ATOM    764  CD1 LEU A  99       0.543 -30.498  46.173  1.00 23.46           C  
ATOM    765  CD2 LEU A  99       0.438 -29.243  44.023  1.00 30.85           C  
ATOM    766  N   ASN A 100      -1.219 -33.717  46.085  1.00 32.47           N  
ATOM    767  CA  ASN A 100      -0.879 -34.648  47.145  1.00 27.87           C  
ATOM    768  C   ASN A 100       0.602 -34.957  47.105  1.00 32.38           C  
ATOM    769  O   ASN A 100       1.177 -35.105  46.025  1.00 37.42           O  
ATOM    770  CB  ASN A 100      -1.668 -35.946  46.981  1.00 27.84           C  
ATOM    771  CG  ASN A 100      -3.107 -35.705  46.582  1.00 37.93           C  
ATOM    772  OD1 ASN A 100      -3.925 -35.282  47.395  1.00 33.86           O  
ATOM    773  ND2 ASN A 100      -3.426 -35.979  45.318  1.00 33.22           N  
ATOM    774  N   VAL A 101       1.223 -35.041  48.278  1.00 31.15           N  
ATOM    775  CA  VAL A 101       2.624 -35.425  48.386  1.00 29.22           C  
ATOM    776  C   VAL A 101       2.761 -36.662  49.286  1.00 42.56           C  
ATOM    777  O   VAL A 101       2.270 -36.679  50.425  1.00 34.84           O  
ATOM    778  CB  VAL A 101       3.473 -34.286  49.003  1.00 35.30           C  
ATOM    779  CG1 VAL A 101       4.955 -34.649  49.003  1.00 29.18           C  
ATOM    780  CG2 VAL A 101       3.239 -32.982  48.275  1.00 26.31           C  
ATOM    781  N   TRP A 102       3.416 -37.696  48.767  1.00 36.20           N  
ATOM    782  CA  TRP A 102       3.793 -38.853  49.570  1.00 34.09           C  
ATOM    783  C   TRP A 102       5.298 -38.827  49.709  1.00 39.58           C  
ATOM    784  O   TRP A 102       6.017 -38.564  48.739  1.00 36.11           O  
ATOM    785  CB  TRP A 102       3.418 -40.176  48.898  1.00 34.17           C  
ATOM    786  CG  TRP A 102       1.958 -40.500  48.827  1.00 34.53           C  
ATOM    787  CD1 TRP A 102       1.251 -41.281  49.688  1.00 37.26           C  
ATOM    788  CD2 TRP A 102       1.039 -40.091  47.808  1.00 34.70           C  
ATOM    789  NE1 TRP A 102      -0.063 -41.366  49.280  1.00 33.11           N  
ATOM    790  CE2 TRP A 102      -0.215 -40.641  48.128  1.00 42.60           C  
ATOM    791  CE3 TRP A 102       1.153 -39.300  46.663  1.00 38.15           C  
ATOM    792  CZ2 TRP A 102      -1.344 -40.434  47.337  1.00 37.76           C  
ATOM    793  CZ3 TRP A 102       0.033 -39.100  45.880  1.00 35.54           C  
ATOM    794  CH2 TRP A 102      -1.198 -39.658  46.224  1.00 30.96           C  
ATOM    795  N   THR A 103       5.774 -39.124  50.910  1.00 39.73           N  
ATOM    796  CA  THR A 103       7.200 -39.104  51.186  1.00 41.28           C  
ATOM    797  C   THR A 103       7.522 -40.257  52.140  1.00 38.08           C  
ATOM    798  O   THR A 103       6.636 -40.732  52.848  1.00 42.11           O  
ATOM    799  CB  THR A 103       7.614 -37.732  51.778  1.00 41.94           C  
ATOM    800  OG1 THR A 103       8.992 -37.486  51.500  1.00 59.58           O  
ATOM    801  CG2 THR A 103       7.390 -37.692  53.270  1.00 37.90           C  
ATOM    802  N   PRO A 104       8.768 -40.752  52.112  1.00 31.72           N  
ATOM    803  CA  PRO A 104       9.198 -41.779  53.068  1.00 35.91           C  
ATOM    804  C   PRO A 104       9.019 -41.341  54.528  1.00 52.71           C  
ATOM    805  O   PRO A 104       8.960 -40.142  54.820  1.00 50.13           O  
ATOM    806  CB  PRO A 104      10.686 -41.945  52.750  1.00 41.18           C  
ATOM    807  CG  PRO A 104      10.769 -41.639  51.268  1.00 39.63           C  
ATOM    808  CD  PRO A 104       9.793 -40.495  51.078  1.00 35.48           C  
ATOM    809  N   TYR A 105       8.903 -42.317  55.425  1.00 46.69           N  
ATOM    810  CA  TYR A 105       8.823 -42.053  56.860  1.00 46.89           C  
ATOM    811  C   TYR A 105       9.994 -42.723  57.571  1.00 52.76           C  
ATOM    812  O   TYR A 105      10.218 -43.929  57.409  1.00 46.14           O  
ATOM    813  CB  TYR A 105       7.508 -42.557  57.440  1.00 43.95           C  
ATOM    814  CG  TYR A 105       7.237 -42.115  58.864  1.00 50.77           C  
ATOM    815  CD1 TYR A 105       7.918 -42.684  59.942  1.00 53.19           C  
ATOM    816  CD2 TYR A 105       6.274 -41.149  59.133  1.00 52.16           C  
ATOM    817  CE1 TYR A 105       7.653 -42.287  61.252  1.00 53.39           C  
ATOM    818  CE2 TYR A 105       6.001 -40.742  60.425  1.00 48.17           C  
ATOM    819  CZ  TYR A 105       6.692 -41.313  61.483  1.00 61.16           C  
ATOM    820  OH  TYR A 105       6.416 -40.903  62.767  1.00 50.34           O  
ATOM    821  N   PRO A 106      10.749 -41.941  58.360  1.00 61.19           N  
ATOM    822  CA  PRO A 106      10.541 -40.499  58.529  1.00 60.19           C  
ATOM    823  C   PRO A 106      10.996 -39.736  57.283  1.00 50.88           C  
ATOM    824  O   PRO A 106      11.712 -40.315  56.455  1.00 40.83           O  
ATOM    825  CB  PRO A 106      11.450 -40.165  59.715  1.00 56.59           C  
ATOM    826  CG  PRO A 106      12.554 -41.161  59.610  1.00 47.36           C  
ATOM    827  CD  PRO A 106      11.897 -42.425  59.149  1.00 53.82           C  
ATOM    828  N   ARG A 107      10.576 -38.478  57.155  1.00 51.95           N  
ATOM    829  CA  ARG A 107      10.863 -37.684  55.959  1.00 54.35           C  
ATOM    830  C   ARG A 107      12.341 -37.700  55.601  1.00 49.41           C  
ATOM    831  O   ARG A 107      13.193 -37.727  56.477  1.00 61.97           O  
ATOM    832  CB  ARG A 107      10.364 -36.240  56.111  1.00 55.02           C  
ATOM    833  CG  ARG A 107       8.859 -36.123  56.359  1.00 59.60           C  
ATOM    834  CD  ARG A 107       8.287 -34.814  55.807  1.00 57.17           C  
ATOM    835  NE  ARG A 107       9.115 -33.651  56.134  1.00 58.08           N  
ATOM    836  CZ  ARG A 107       8.881 -32.821  57.146  1.00 54.57           C  
ATOM    837  NH1 ARG A 107       7.843 -33.017  57.950  1.00 53.68           N  
ATOM    838  NH2 ARG A 107       9.688 -31.792  57.358  1.00 69.21           N  
ATOM    839  N   PRO A 108      12.643 -37.717  54.301  1.00 54.50           N  
ATOM    840  CA  PRO A 108      14.033 -37.700  53.840  1.00 61.33           C  
ATOM    841  C   PRO A 108      14.757 -36.470  54.368  1.00 68.71           C  
ATOM    842  O   PRO A 108      14.217 -35.363  54.310  1.00 68.32           O  
ATOM    843  CB  PRO A 108      13.893 -37.602  52.322  1.00 56.20           C  
ATOM    844  CG  PRO A 108      12.553 -38.185  52.024  1.00 53.74           C  
ATOM    845  CD  PRO A 108      11.685 -37.812  53.188  1.00 54.79           C  
ATOM    846  N   THR A 109      15.960 -36.659  54.892  1.00 70.40           N  
ATOM    847  CA  THR A 109      16.713 -35.530  55.421  1.00 72.08           C  
ATOM    848  C   THR A 109      17.640 -34.982  54.351  1.00 72.69           C  
ATOM    849  O   THR A 109      18.333 -33.997  54.574  1.00 74.87           O  
ATOM    850  CB  THR A 109      17.501 -35.885  56.708  1.00 61.66           C  
ATOM    851  OG1 THR A 109      18.323 -37.039  56.483  1.00 66.43           O  
ATOM    852  CG2 THR A 109      16.547 -36.158  57.856  1.00 56.26           C  
ATOM    853  N   SER A 110      17.626 -35.620  53.183  1.00 64.85           N  
ATOM    854  CA  SER A 110      18.433 -35.184  52.049  1.00 61.66           C  
ATOM    855  C   SER A 110      17.604 -35.206  50.756  1.00 64.18           C  
ATOM    856  O   SER A 110      16.627 -35.949  50.668  1.00 55.17           O  
ATOM    857  CB  SER A 110      19.674 -36.071  51.929  1.00 57.40           C  
ATOM    858  OG  SER A 110      19.348 -37.419  52.197  1.00 57.97           O  
ATOM    859  N   PRO A 111      17.980 -34.378  49.758  1.00 57.33           N  
ATOM    860  CA  PRO A 111      17.251 -34.268  48.484  1.00 63.03           C  
ATOM    861  C   PRO A 111      16.939 -35.609  47.811  1.00 60.46           C  
ATOM    862  O   PRO A 111      17.841 -36.331  47.385  1.00 61.62           O  
ATOM    863  CB  PRO A 111      18.202 -33.442  47.615  1.00 49.27           C  
ATOM    864  CG  PRO A 111      18.887 -32.559  48.585  1.00 54.19           C  
ATOM    865  CD  PRO A 111      19.076 -33.398  49.832  1.00 56.53           C  
ATOM    866  N   THR A 112      15.647 -35.916  47.730  1.00 55.50           N  
ATOM    867  CA  THR A 112      15.142 -37.153  47.146  1.00 53.82           C  
ATOM    868  C   THR A 112      14.523 -36.872  45.766  1.00 48.60           C  
ATOM    869  O   THR A 112      13.842 -35.863  45.587  1.00 49.48           O  
ATOM    870  CB  THR A 112      14.074 -37.744  48.076  1.00 54.43           C  
ATOM    871  OG1 THR A 112      14.648 -37.992  49.368  1.00 61.18           O  
ATOM    872  CG2 THR A 112      13.509 -39.030  47.520  1.00 46.82           C  
ATOM    873  N   PRO A 113      14.770 -37.751  44.781  1.00 53.74           N  
ATOM    874  CA  PRO A 113      14.167 -37.589  43.447  1.00 49.76           C  
ATOM    875  C   PRO A 113      12.637 -37.597  43.489  1.00 40.35           C  
ATOM    876  O   PRO A 113      12.051 -38.354  44.264  1.00 44.76           O  
ATOM    877  CB  PRO A 113      14.692 -38.801  42.672  1.00 45.53           C  
ATOM    878  CG  PRO A 113      15.158 -39.770  43.727  1.00 51.70           C  
ATOM    879  CD  PRO A 113      15.666 -38.917  44.836  1.00 62.75           C  
ATOM    880  N   VAL A 114      12.015 -36.756  42.665  1.00 40.55           N  
ATOM    881  CA  VAL A 114      10.567 -36.547  42.689  1.00 38.13           C  
ATOM    882  C   VAL A 114       9.860 -37.097  41.443  1.00 36.67           C  
ATOM    883  O   VAL A 114      10.261 -36.813  40.314  1.00 40.48           O  
ATOM    884  CB  VAL A 114      10.237 -35.043  42.816  1.00 39.21           C  
ATOM    885  CG1 VAL A 114       8.725 -34.801  42.752  1.00 28.16           C  
ATOM    886  CG2 VAL A 114      10.823 -34.479  44.108  1.00 39.26           C  
ATOM    887  N   LEU A 115       8.813 -37.892  41.657  1.00 37.79           N  
ATOM    888  CA  LEU A 115       7.936 -38.338  40.576  1.00 37.75           C  
ATOM    889  C   LEU A 115       6.622 -37.566  40.647  1.00 37.53           C  
ATOM    890  O   LEU A 115       6.041 -37.412  41.729  1.00 35.11           O  
ATOM    891  CB  LEU A 115       7.675 -39.843  40.672  1.00 36.60           C  
ATOM    892  CG  LEU A 115       8.775 -40.762  40.138  1.00 33.50           C  
ATOM    893  CD1 LEU A 115       8.633 -42.160  40.692  1.00 38.10           C  
ATOM    894  CD2 LEU A 115       8.729 -40.795  38.625  1.00 37.03           C  
ATOM    895  N   VAL A 116       6.168 -37.056  39.504  1.00 31.33           N  
ATOM    896  CA  VAL A 116       4.916 -36.298  39.452  1.00 29.08           C  
ATOM    897  C   VAL A 116       3.935 -36.983  38.509  1.00 31.31           C  
ATOM    898  O   VAL A 116       4.181 -37.089  37.305  1.00 33.10           O  
ATOM    899  CB  VAL A 116       5.134 -34.830  39.011  1.00 31.19           C  
ATOM    900  CG1 VAL A 116       3.822 -34.048  39.068  1.00 27.42           C  
ATOM    901  CG2 VAL A 116       6.184 -34.168  39.884  1.00 33.36           C  
ATOM    902  N   TRP A 117       2.833 -37.455  39.076  1.00 33.19           N  
ATOM    903  CA  TRP A 117       1.832 -38.218  38.347  1.00 30.98           C  
ATOM    904  C   TRP A 117       0.731 -37.330  37.786  1.00 32.72           C  
ATOM    905  O   TRP A 117       0.145 -36.534  38.513  1.00 28.29           O  
ATOM    906  CB  TRP A 117       1.202 -39.278  39.261  1.00 25.84           C  
ATOM    907  CG  TRP A 117       0.066 -39.994  38.597  1.00 31.65           C  
ATOM    908  CD1 TRP A 117      -1.265 -39.857  38.866  1.00 27.59           C  
ATOM    909  CD2 TRP A 117       0.164 -40.938  37.519  1.00 29.87           C  
ATOM    910  NE1 TRP A 117      -2.000 -40.677  38.034  1.00 34.83           N  
ATOM    911  CE2 TRP A 117      -1.146 -41.342  37.195  1.00 30.01           C  
ATOM    912  CE3 TRP A 117       1.235 -41.482  36.800  1.00 29.92           C  
ATOM    913  CZ2 TRP A 117      -1.414 -42.269  36.186  1.00 31.37           C  
ATOM    914  CZ3 TRP A 117       0.967 -42.401  35.797  1.00 31.15           C  
ATOM    915  CH2 TRP A 117      -0.346 -42.786  35.504  1.00 31.06           C  
ATOM    916  N   ILE A 118       0.444 -37.480  36.494  1.00 30.48           N  
ATOM    917  CA  ILE A 118      -0.680 -36.790  35.869  1.00 30.77           C  
ATOM    918  C   ILE A 118      -1.719 -37.791  35.343  1.00 30.45           C  
ATOM    919  O   ILE A 118      -1.432 -38.544  34.418  1.00 35.06           O  
ATOM    920  CB  ILE A 118      -0.203 -35.910  34.706  1.00 29.72           C  
ATOM    921  CG1 ILE A 118       0.826 -34.888  35.200  1.00 33.86           C  
ATOM    922  CG2 ILE A 118      -1.380 -35.219  34.054  1.00 22.43           C  
ATOM    923  CD1 ILE A 118       1.402 -34.015  34.076  1.00 31.27           C  
ATOM    924  N   TYR A 119      -2.921 -37.806  35.917  1.00 28.51           N  
ATOM    925  CA  TYR A 119      -3.924 -38.797  35.509  1.00 30.02           C  
ATOM    926  C   TYR A 119      -4.456 -38.479  34.117  1.00 32.68           C  
ATOM    927  O   TYR A 119      -4.292 -37.354  33.636  1.00 30.84           O  
ATOM    928  CB  TYR A 119      -5.077 -38.909  36.519  1.00 26.26           C  
ATOM    929  CG  TYR A 119      -5.815 -37.620  36.805  1.00 27.33           C  
ATOM    930  CD1 TYR A 119      -6.696 -37.074  35.872  1.00 26.14           C  
ATOM    931  CD2 TYR A 119      -5.657 -36.962  38.028  1.00 24.39           C  
ATOM    932  CE1 TYR A 119      -7.376 -35.894  36.133  1.00 27.31           C  
ATOM    933  CE2 TYR A 119      -6.338 -35.785  38.301  1.00 24.11           C  
ATOM    934  CZ  TYR A 119      -7.189 -35.252  37.350  1.00 30.17           C  
ATOM    935  OH  TYR A 119      -7.863 -34.085  37.614  1.00 31.17           O  
ATOM    936  N   GLY A 120      -5.114 -39.443  33.476  1.00 30.20           N  
ATOM    937  CA  GLY A 120      -5.467 -39.236  32.085  1.00 33.51           C  
ATOM    938  C   GLY A 120      -6.705 -39.844  31.472  1.00 35.66           C  
ATOM    939  O   GLY A 120      -6.599 -40.607  30.510  1.00 44.55           O  
ATOM    940  N   GLY A 121      -7.880 -39.470  31.962  1.00 31.20           N  
ATOM    941  CA  GLY A 121      -9.113 -39.910  31.326  1.00 25.42           C  
ATOM    942  C   GLY A 121      -9.590 -39.006  30.199  1.00 30.47           C  
ATOM    943  O   GLY A 121     -10.607 -38.319  30.338  1.00 29.83           O  
ATOM    944  N   GLY A 122      -8.854 -39.002  29.085  1.00 31.30           N  
ATOM    945  CA  GLY A 122      -9.262 -38.299  27.869  1.00 29.69           C  
ATOM    946  C   GLY A 122      -9.533 -36.817  28.056  1.00 32.94           C  
ATOM    947  O   GLY A 122     -10.333 -36.239  27.328  1.00 29.29           O  
ATOM    948  N   PHE A 123      -8.869 -36.207  29.039  1.00 28.81           N  
ATOM    949  CA  PHE A 123      -9.123 -34.816  29.437  1.00 27.33           C  
ATOM    950  C   PHE A 123     -10.569 -34.535  29.881  1.00 26.07           C  
ATOM    951  O   PHE A 123     -10.944 -33.376  30.039  1.00 27.97           O  
ATOM    952  CB  PHE A 123      -8.729 -33.818  28.333  1.00 27.92           C  
ATOM    953  CG  PHE A 123      -7.272 -33.861  27.943  1.00 29.94           C  
ATOM    954  CD1 PHE A 123      -6.294 -33.332  28.778  1.00 29.38           C  
ATOM    955  CD2 PHE A 123      -6.884 -34.393  26.716  1.00 26.01           C  
ATOM    956  CE1 PHE A 123      -4.953 -33.359  28.411  1.00 29.58           C  
ATOM    957  CE2 PHE A 123      -5.547 -34.418  26.338  1.00 26.75           C  
ATOM    958  CZ  PHE A 123      -4.581 -33.907  27.182  1.00 27.42           C  
ATOM    959  N   TYR A 124     -11.388 -35.568  30.059  1.00 24.66           N  
ATOM    960  CA  TYR A 124     -12.761 -35.349  30.552  1.00 29.27           C  
ATOM    961  C   TYR A 124     -12.992 -35.954  31.942  1.00 28.54           C  
ATOM    962  O   TYR A 124     -14.023 -35.706  32.564  1.00 31.00           O  
ATOM    963  CB  TYR A 124     -13.833 -35.881  29.580  1.00 29.01           C  
ATOM    964  CG  TYR A 124     -13.902 -37.396  29.479  1.00 32.36           C  
ATOM    965  CD1 TYR A 124     -14.667 -38.149  30.375  1.00 27.77           C  
ATOM    966  CD2 TYR A 124     -13.213 -38.075  28.473  1.00 28.92           C  
ATOM    967  CE1 TYR A 124     -14.722 -39.529  30.285  1.00 27.45           C  
ATOM    968  CE2 TYR A 124     -13.262 -39.454  28.376  1.00 28.94           C  
ATOM    969  CZ  TYR A 124     -14.018 -40.177  29.285  1.00 33.32           C  
ATOM    970  OH  TYR A 124     -14.057 -41.550  29.192  1.00 37.95           O  
ATOM    971  N   SER A 125     -12.044 -36.754  32.415  1.00 26.77           N  
ATOM    972  CA  SER A 125     -12.223 -37.474  33.665  1.00 32.12           C  
ATOM    973  C   SER A 125     -10.892 -37.820  34.327  1.00 34.19           C  
ATOM    974  O   SER A 125      -9.832 -37.680  33.719  1.00 32.53           O  
ATOM    975  CB  SER A 125     -13.014 -38.762  33.415  1.00 34.15           C  
ATOM    976  OG  SER A 125     -12.232 -39.714  32.711  1.00 30.38           O  
ATOM    977  N   GLY A 126     -10.969 -38.315  35.559  1.00 26.64           N  
ATOM    978  CA  GLY A 126      -9.796 -38.677  36.326  1.00 30.86           C  
ATOM    979  C   GLY A 126      -9.767 -37.944  37.657  1.00 28.04           C  
ATOM    980  O   GLY A 126     -10.431 -36.921  37.829  1.00 30.29           O  
ATOM    981  N   ALA A 127      -8.995 -38.476  38.595  1.00 28.22           N  
ATOM    982  CA  ALA A 127      -8.798 -37.853  39.907  1.00 31.69           C  
ATOM    983  C   ALA A 127      -7.527 -38.408  40.529  1.00 32.96           C  
ATOM    984  O   ALA A 127      -7.161 -39.558  40.277  1.00 36.87           O  
ATOM    985  CB  ALA A 127      -9.983 -38.118  40.822  1.00 25.39           C  
ATOM    986  N   SER A 128      -6.846 -37.589  41.326  1.00 32.15           N  
ATOM    987  CA  SER A 128      -5.645 -38.031  42.029  1.00 33.15           C  
ATOM    988  C   SER A 128      -5.985 -39.009  43.154  1.00 30.73           C  
ATOM    989  O   SER A 128      -5.114 -39.726  43.650  1.00 29.08           O  
ATOM    990  CB  SER A 128      -4.902 -36.825  42.606  1.00 33.28           C  
ATOM    991  OG  SER A 128      -5.730 -36.132  43.526  1.00 37.42           O  
ATOM    992  N   SER A 129      -7.256 -39.044  43.544  1.00 27.68           N  
ATOM    993  CA  SER A 129      -7.702 -39.879  44.665  1.00 33.85           C  
ATOM    994  C   SER A 129      -8.067 -41.320  44.303  1.00 37.93           C  
ATOM    995  O   SER A 129      -8.378 -42.104  45.192  1.00 34.80           O  
ATOM    996  CB  SER A 129      -8.910 -39.238  45.339  1.00 28.97           C  
ATOM    997  OG  SER A 129      -9.872 -38.875  44.365  1.00 31.44           O  
ATOM    998  N   LEU A 130      -8.061 -41.662  43.015  1.00 33.10           N  
ATOM    999  CA  LEU A 130      -8.415 -43.016  42.591  1.00 32.20           C  
ATOM   1000  C   LEU A 130      -7.501 -44.048  43.256  1.00 34.79           C  
ATOM   1001  O   LEU A 130      -6.301 -43.815  43.400  1.00 34.20           O  
ATOM   1002  CB  LEU A 130      -8.363 -43.145  41.059  1.00 28.85           C  
ATOM   1003  CG  LEU A 130      -9.369 -42.291  40.278  1.00 35.60           C  
ATOM   1004  CD1 LEU A 130      -9.364 -42.613  38.771  1.00 30.76           C  
ATOM   1005  CD2 LEU A 130     -10.759 -42.447  40.848  1.00 35.14           C  
ATOM   1006  N   ASP A 131      -8.070 -45.181  43.665  1.00 34.77           N  
ATOM   1007  CA  ASP A 131      -7.306 -46.216  44.367  1.00 29.12           C  
ATOM   1008  C   ASP A 131      -6.097 -46.669  43.580  1.00 34.96           C  
ATOM   1009  O   ASP A 131      -5.043 -46.952  44.138  1.00 34.30           O  
ATOM   1010  CB  ASP A 131      -8.177 -47.439  44.642  1.00 39.72           C  
ATOM   1011  CG  ASP A 131      -9.222 -47.188  45.710  1.00 42.89           C  
ATOM   1012  OD1 ASP A 131      -9.214 -46.099  46.329  1.00 40.67           O  
ATOM   1013  OD2 ASP A 131     -10.050 -48.094  45.931  1.00 54.03           O  
ATOM   1014  N   VAL A 132      -6.258 -46.745  42.268  1.00 30.48           N  
ATOM   1015  CA  VAL A 132      -5.202 -47.259  41.425  1.00 32.91           C  
ATOM   1016  C   VAL A 132      -3.995 -46.298  41.366  1.00 31.96           C  
ATOM   1017  O   VAL A 132      -2.902 -46.700  40.973  1.00 30.19           O  
ATOM   1018  CB  VAL A 132      -5.756 -47.623  40.027  1.00 33.11           C  
ATOM   1019  CG1 VAL A 132      -6.054 -46.366  39.230  1.00 31.74           C  
ATOM   1020  CG2 VAL A 132      -4.803 -48.521  39.303  1.00 31.55           C  
ATOM   1021  N   TYR A 133      -4.186 -45.048  41.793  1.00 28.38           N  
ATOM   1022  CA  TYR A 133      -3.089 -44.077  41.855  1.00 31.88           C  
ATOM   1023  C   TYR A 133      -2.481 -43.874  43.263  1.00 36.66           C  
ATOM   1024  O   TYR A 133      -1.766 -42.893  43.489  1.00 36.40           O  
ATOM   1025  CB  TYR A 133      -3.542 -42.715  41.329  1.00 26.15           C  
ATOM   1026  CG  TYR A 133      -4.140 -42.715  39.939  1.00 32.85           C  
ATOM   1027  CD1 TYR A 133      -3.733 -43.630  38.978  1.00 25.41           C  
ATOM   1028  CD2 TYR A 133      -5.124 -41.788  39.594  1.00 27.72           C  
ATOM   1029  CE1 TYR A 133      -4.290 -43.620  37.713  1.00 30.28           C  
ATOM   1030  CE2 TYR A 133      -5.690 -41.777  38.348  1.00 26.68           C  
ATOM   1031  CZ  TYR A 133      -5.267 -42.689  37.402  1.00 30.98           C  
ATOM   1032  OH  TYR A 133      -5.823 -42.660  36.145  1.00 26.82           O  
ATOM   1033  N   ASP A 134      -2.773 -44.781  44.197  1.00 35.56           N  
ATOM   1034  CA  ASP A 134      -2.249 -44.715  45.573  1.00 29.58           C  
ATOM   1035  C   ASP A 134      -0.715 -44.745  45.587  1.00 33.73           C  
ATOM   1036  O   ASP A 134      -0.096 -45.754  45.241  1.00 28.99           O  
ATOM   1037  CB  ASP A 134      -2.807 -45.888  46.386  1.00 30.64           C  
ATOM   1038  CG  ASP A 134      -2.496 -45.795  47.883  1.00 43.36           C  
ATOM   1039  OD1 ASP A 134      -1.677 -44.949  48.311  1.00 38.65           O  
ATOM   1040  OD2 ASP A 134      -3.081 -46.599  48.639  1.00 42.75           O  
ATOM   1041  N   GLY A 135      -0.101 -43.638  45.996  1.00 33.16           N  
ATOM   1042  CA  GLY A 135       1.349 -43.521  45.949  1.00 35.07           C  
ATOM   1043  C   GLY A 135       2.140 -44.242  47.038  1.00 39.96           C  
ATOM   1044  O   GLY A 135       3.376 -44.317  46.961  1.00 33.06           O  
ATOM   1045  N   ARG A 136       1.452 -44.788  48.041  1.00 33.80           N  
ATOM   1046  CA  ARG A 136       2.145 -45.324  49.221  1.00 37.07           C  
ATOM   1047  C   ARG A 136       3.166 -46.413  48.891  1.00 38.87           C  
ATOM   1048  O   ARG A 136       4.238 -46.443  49.488  1.00 35.84           O  
ATOM   1049  CB  ARG A 136       1.154 -45.821  50.282  1.00 33.76           C  
ATOM   1050  CG  ARG A 136       0.660 -47.251  50.086  1.00 36.37           C  
ATOM   1051  CD  ARG A 136      -0.372 -47.610  51.131  1.00 35.15           C  
ATOM   1052  NE  ARG A 136      -1.537 -46.738  51.053  1.00 28.00           N  
ATOM   1053  CZ  ARG A 136      -2.384 -46.537  52.054  1.00 45.39           C  
ATOM   1054  NH1 ARG A 136      -2.176 -47.127  53.233  1.00 35.32           N  
ATOM   1055  NH2 ARG A 136      -3.421 -45.725  51.882  1.00 40.73           N  
ATOM   1056  N   PHE A 137       2.867 -47.275  47.921  1.00 32.51           N  
ATOM   1057  CA  PHE A 137       3.732 -48.437  47.679  1.00 31.04           C  
ATOM   1058  C   PHE A 137       5.004 -48.087  46.932  1.00 37.00           C  
ATOM   1059  O   PHE A 137       6.044 -48.695  47.174  1.00 36.29           O  
ATOM   1060  CB  PHE A 137       2.988 -49.541  46.932  1.00 30.59           C  
ATOM   1061  CG  PHE A 137       1.703 -49.931  47.572  1.00 35.63           C  
ATOM   1062  CD1 PHE A 137       0.496 -49.480  47.063  1.00 34.70           C  
ATOM   1063  CD2 PHE A 137       1.698 -50.730  48.709  1.00 37.37           C  
ATOM   1064  CE1 PHE A 137      -0.697 -49.828  47.671  1.00 35.21           C  
ATOM   1065  CE2 PHE A 137       0.510 -51.081  49.322  1.00 32.77           C  
ATOM   1066  CZ  PHE A 137      -0.688 -50.632  48.802  1.00 36.83           C  
ATOM   1067  N   LEU A 138       4.913 -47.122  46.015  1.00 38.20           N  
ATOM   1068  CA  LEU A 138       6.058 -46.709  45.204  1.00 39.23           C  
ATOM   1069  C   LEU A 138       7.038 -45.966  46.089  1.00 38.06           C  
ATOM   1070  O   LEU A 138       8.245 -46.202  46.054  1.00 35.02           O  
ATOM   1071  CB  LEU A 138       5.618 -45.775  44.072  1.00 30.63           C  
ATOM   1072  CG  LEU A 138       5.982 -46.158  42.642  1.00 38.60           C  
ATOM   1073  CD1 LEU A 138       5.483 -45.087  41.681  1.00 39.07           C  
ATOM   1074  CD2 LEU A 138       7.475 -46.379  42.484  1.00 35.72           C  
ATOM   1075  N   VAL A 139       6.501 -45.044  46.872  1.00 32.75           N  
ATOM   1076  CA  VAL A 139       7.320 -44.243  47.764  1.00 40.50           C  
ATOM   1077  C   VAL A 139       8.054 -45.109  48.789  1.00 38.11           C  
ATOM   1078  O   VAL A 139       9.240 -44.904  49.043  1.00 40.51           O  
ATOM   1079  CB  VAL A 139       6.464 -43.185  48.453  1.00 41.18           C  
ATOM   1080  CG1 VAL A 139       7.247 -42.473  49.528  1.00 37.58           C  
ATOM   1081  CG2 VAL A 139       5.961 -42.205  47.413  1.00 33.06           C  
ATOM   1082  N   GLN A 140       7.371 -46.102  49.345  1.00 39.69           N  
ATOM   1083  CA  GLN A 140       8.013 -46.979  50.331  1.00 44.03           C  
ATOM   1084  C   GLN A 140       9.093 -47.840  49.674  1.00 43.44           C  
ATOM   1085  O   GLN A 140      10.232 -47.873  50.138  1.00 47.86           O  
ATOM   1086  CB  GLN A 140       6.979 -47.847  51.072  1.00 38.73           C  
ATOM   1087  CG  GLN A 140       7.526 -48.630  52.281  1.00 42.11           C  
ATOM   1088  CD  GLN A 140       8.316 -49.863  51.878  1.00 42.80           C  
ATOM   1089  OE1 GLN A 140       7.870 -50.650  51.042  1.00 47.84           O  
ATOM   1090  NE2 GLN A 140       9.506 -50.022  52.449  1.00 39.34           N  
ATOM   1091  N   ALA A 141       8.738 -48.519  48.587  1.00 43.54           N  
ATOM   1092  CA  ALA A 141       9.654 -49.457  47.941  1.00 42.32           C  
ATOM   1093  C   ALA A 141      10.868 -48.794  47.296  1.00 44.50           C  
ATOM   1094  O   ALA A 141      11.961 -49.359  47.294  1.00 43.58           O  
ATOM   1095  CB  ALA A 141       8.912 -50.299  46.913  1.00 40.70           C  
ATOM   1096  N   GLU A 142      10.676 -47.601  46.744  1.00 35.90           N  
ATOM   1097  CA  GLU A 142      11.714 -46.984  45.921  1.00 36.89           C  
ATOM   1098  C   GLU A 142      12.256 -45.668  46.478  1.00 37.89           C  
ATOM   1099  O   GLU A 142      13.173 -45.073  45.906  1.00 41.16           O  
ATOM   1100  CB  GLU A 142      11.225 -46.812  44.475  1.00 36.33           C  
ATOM   1101  CG  GLU A 142      11.092 -48.126  43.735  1.00 34.21           C  
ATOM   1102  CD  GLU A 142      12.419 -48.849  43.627  1.00 41.41           C  
ATOM   1103  OE1 GLU A 142      13.446 -48.156  43.464  1.00 44.75           O  
ATOM   1104  OE2 GLU A 142      12.442 -50.100  43.708  1.00 43.38           O  
ATOM   1105  N   ARG A 143      11.679 -45.223  47.587  1.00 40.45           N  
ATOM   1106  CA  ARG A 143      12.194 -44.077  48.330  1.00 43.43           C  
ATOM   1107  C   ARG A 143      12.324 -42.807  47.503  1.00 40.98           C  
ATOM   1108  O   ARG A 143      13.348 -42.132  47.527  1.00 41.66           O  
ATOM   1109  CB  ARG A 143      13.502 -44.441  49.046  1.00 42.81           C  
ATOM   1110  CG  ARG A 143      13.266 -45.454  50.172  1.00 47.34           C  
ATOM   1111  CD  ARG A 143      14.482 -45.654  51.063  1.00 51.83           C  
ATOM   1112  NE  ARG A 143      14.793 -44.473  51.870  1.00 56.09           N  
ATOM   1113  CZ  ARG A 143      14.149 -44.137  52.986  1.00 57.98           C  
ATOM   1114  NH1 ARG A 143      13.138 -44.877  53.427  1.00 48.01           N  
ATOM   1115  NH2 ARG A 143      14.505 -43.049  53.653  1.00 59.23           N  
ATOM   1116  N   THR A 144      11.268 -42.502  46.761  1.00 48.68           N  
ATOM   1117  CA  THR A 144      11.165 -41.258  46.021  1.00 43.97           C  
ATOM   1118  C   THR A 144      10.118 -40.393  46.702  1.00 39.60           C  
ATOM   1119  O   THR A 144       9.372 -40.870  47.556  1.00 39.46           O  
ATOM   1120  CB  THR A 144      10.673 -41.514  44.593  1.00 50.19           C  
ATOM   1121  OG1 THR A 144       9.533 -42.379  44.647  1.00 54.16           O  
ATOM   1122  CG2 THR A 144      11.755 -42.170  43.759  1.00 47.69           C  
ATOM   1123  N   VAL A 145      10.050 -39.123  46.328  1.00 38.35           N  
ATOM   1124  CA  VAL A 145       8.883 -38.328  46.681  1.00 36.52           C  
ATOM   1125  C   VAL A 145       7.910 -38.379  45.492  1.00 41.29           C  
ATOM   1126  O   VAL A 145       8.327 -38.273  44.334  1.00 39.53           O  
ATOM   1127  CB  VAL A 145       9.269 -36.887  47.044  1.00 39.96           C  
ATOM   1128  CG1 VAL A 145       8.032 -35.999  47.150  1.00 36.31           C  
ATOM   1129  CG2 VAL A 145      10.063 -36.872  48.363  1.00 38.81           C  
ATOM   1130  N   LEU A 146       6.628 -38.594  45.782  1.00 31.87           N  
ATOM   1131  CA  LEU A 146       5.609 -38.731  44.748  1.00 36.40           C  
ATOM   1132  C   LEU A 146       4.598 -37.621  44.933  1.00 38.75           C  
ATOM   1133  O   LEU A 146       4.072 -37.430  46.030  1.00 35.59           O  
ATOM   1134  CB  LEU A 146       4.919 -40.103  44.837  1.00 32.23           C  
ATOM   1135  CG  LEU A 146       4.028 -40.691  43.732  1.00 36.22           C  
ATOM   1136  CD1 LEU A 146       2.609 -40.221  43.834  1.00 39.19           C  
ATOM   1137  CD2 LEU A 146       4.562 -40.343  42.361  1.00 41.84           C  
ATOM   1138  N   VAL A 147       4.351 -36.881  43.856  1.00 33.30           N  
ATOM   1139  CA  VAL A 147       3.361 -35.816  43.845  1.00 31.64           C  
ATOM   1140  C   VAL A 147       2.317 -36.131  42.769  1.00 36.33           C  
ATOM   1141  O   VAL A 147       2.651 -36.623  41.688  1.00 32.16           O  
ATOM   1142  CB  VAL A 147       4.019 -34.432  43.548  1.00 31.75           C  
ATOM   1143  CG1 VAL A 147       2.983 -33.301  43.584  1.00 27.95           C  
ATOM   1144  CG2 VAL A 147       5.142 -34.144  44.534  1.00 32.96           C  
ATOM   1145  N   SER A 148       1.052 -35.870  43.068  1.00 27.82           N  
ATOM   1146  CA  SER A 148       0.017 -35.965  42.053  1.00 32.97           C  
ATOM   1147  C   SER A 148      -0.929 -34.801  42.279  1.00 34.34           C  
ATOM   1148  O   SER A 148      -1.119 -34.367  43.420  1.00 28.57           O  
ATOM   1149  CB  SER A 148      -0.731 -37.297  42.142  1.00 27.60           C  
ATOM   1150  OG  SER A 148      -1.497 -37.365  43.334  1.00 34.77           O  
ATOM   1151  N   MET A 149      -1.507 -34.281  41.197  1.00 27.35           N  
ATOM   1152  CA  MET A 149      -2.409 -33.154  41.324  1.00 28.79           C  
ATOM   1153  C   MET A 149      -3.747 -33.397  40.627  1.00 33.89           C  
ATOM   1154  O   MET A 149      -3.848 -34.210  39.711  1.00 33.48           O  
ATOM   1155  CB  MET A 149      -1.750 -31.880  40.782  1.00 31.94           C  
ATOM   1156  CG  MET A 149      -2.018 -31.605  39.287  1.00 31.98           C  
ATOM   1157  SD  MET A 149      -1.173 -32.790  38.234  1.00 34.11           S  
ATOM   1158  CE  MET A 149       0.541 -32.307  38.455  1.00 26.90           C  
ATOM   1159  N   ASN A 150      -4.770 -32.686  41.087  1.00 27.29           N  
ATOM   1160  CA  ASN A 150      -6.027 -32.604  40.381  1.00 29.02           C  
ATOM   1161  C   ASN A 150      -5.969 -31.405  39.441  1.00 33.18           C  
ATOM   1162  O   ASN A 150      -5.520 -30.334  39.823  1.00 39.02           O  
ATOM   1163  CB  ASN A 150      -7.188 -32.442  41.367  1.00 28.69           C  
ATOM   1164  CG  ASN A 150      -7.786 -33.772  41.795  1.00 33.85           C  
ATOM   1165  OD1 ASN A 150      -7.185 -34.831  41.608  1.00 33.26           O  
ATOM   1166  ND2 ASN A 150      -8.980 -33.721  42.372  1.00 33.13           N  
ATOM   1167  N   TYR A 151      -6.400 -31.591  38.203  1.00 29.99           N  
ATOM   1168  CA  TYR A 151      -6.506 -30.480  37.274  1.00 29.29           C  
ATOM   1169  C   TYR A 151      -7.875 -30.531  36.623  1.00 29.65           C  
ATOM   1170  O   TYR A 151      -8.454 -31.607  36.471  1.00 30.08           O  
ATOM   1171  CB  TYR A 151      -5.398 -30.534  36.219  1.00 28.19           C  
ATOM   1172  CG  TYR A 151      -5.456 -31.757  35.338  1.00 29.30           C  
ATOM   1173  CD1 TYR A 151      -4.806 -32.927  35.706  1.00 25.51           C  
ATOM   1174  CD2 TYR A 151      -6.166 -31.743  34.139  1.00 28.81           C  
ATOM   1175  CE1 TYR A 151      -4.863 -34.049  34.921  1.00 26.54           C  
ATOM   1176  CE2 TYR A 151      -6.226 -32.864  33.333  1.00 24.89           C  
ATOM   1177  CZ  TYR A 151      -5.576 -34.012  33.726  1.00 28.28           C  
ATOM   1178  OH  TYR A 151      -5.627 -35.125  32.927  1.00 27.46           O  
ATOM   1179  N   ARG A 152      -8.387 -29.368  36.245  1.00 27.98           N  
ATOM   1180  CA  ARG A 152      -9.697 -29.264  35.604  1.00 31.86           C  
ATOM   1181  C   ARG A 152      -9.823 -30.039  34.295  1.00 37.40           C  
ATOM   1182  O   ARG A 152      -8.915 -30.029  33.460  1.00 34.27           O  
ATOM   1183  CB  ARG A 152     -10.045 -27.797  35.366  1.00 34.36           C  
ATOM   1184  CG  ARG A 152     -10.414 -27.054  36.637  1.00 30.02           C  
ATOM   1185  CD  ARG A 152     -10.568 -25.594  36.326  1.00 31.43           C  
ATOM   1186  NE  ARG A 152      -9.267 -24.944  36.235  1.00 29.53           N  
ATOM   1187  CZ  ARG A 152      -9.111 -23.659  35.945  1.00 35.36           C  
ATOM   1188  NH1 ARG A 152     -10.182 -22.916  35.699  1.00 28.42           N  
ATOM   1189  NH2 ARG A 152      -7.895 -23.126  35.894  1.00 30.51           N  
ATOM   1190  N   VAL A 153     -10.968 -30.693  34.124  1.00 29.46           N  
ATOM   1191  CA  VAL A 153     -11.228 -31.505  32.949  1.00 25.88           C  
ATOM   1192  C   VAL A 153     -12.525 -31.069  32.283  1.00 33.77           C  
ATOM   1193  O   VAL A 153     -13.217 -30.174  32.787  1.00 30.42           O  
ATOM   1194  CB  VAL A 153     -11.266 -33.006  33.290  1.00 32.54           C  
ATOM   1195  CG1 VAL A 153      -9.876 -33.481  33.708  1.00 26.75           C  
ATOM   1196  CG2 VAL A 153     -12.291 -33.294  34.409  1.00 29.18           C  
ATOM   1197  N   GLY A 154     -12.823 -31.679  31.133  1.00 32.38           N  
ATOM   1198  CA  GLY A 154     -14.006 -31.358  30.352  1.00 23.62           C  
ATOM   1199  C   GLY A 154     -14.029 -29.888  30.026  1.00 28.83           C  
ATOM   1200  O   GLY A 154     -12.977 -29.265  29.873  1.00 32.26           O  
ATOM   1201  N   ALA A 155     -15.228 -29.321  29.956  1.00 30.35           N  
ATOM   1202  CA  ALA A 155     -15.393 -27.898  29.667  1.00 27.78           C  
ATOM   1203  C   ALA A 155     -14.630 -26.991  30.632  1.00 35.10           C  
ATOM   1204  O   ALA A 155     -14.066 -25.980  30.215  1.00 34.02           O  
ATOM   1205  CB  ALA A 155     -16.874 -27.530  29.670  1.00 31.12           C  
ATOM   1206  N   PHE A 156     -14.631 -27.351  31.917  1.00 29.09           N  
ATOM   1207  CA  PHE A 156     -14.032 -26.515  32.958  1.00 33.15           C  
ATOM   1208  C   PHE A 156     -12.546 -26.300  32.727  1.00 30.43           C  
ATOM   1209  O   PHE A 156     -12.011 -25.226  33.002  1.00 31.10           O  
ATOM   1210  CB  PHE A 156     -14.322 -27.105  34.354  1.00 30.47           C  
ATOM   1211  CG  PHE A 156     -15.769 -27.432  34.548  1.00 32.46           C  
ATOM   1212  CD1 PHE A 156     -16.240 -28.720  34.324  1.00 33.89           C  
ATOM   1213  CD2 PHE A 156     -16.679 -26.431  34.855  1.00 31.04           C  
ATOM   1214  CE1 PHE A 156     -17.586 -29.015  34.455  1.00 32.68           C  
ATOM   1215  CE2 PHE A 156     -18.032 -26.715  34.990  1.00 33.98           C  
ATOM   1216  CZ  PHE A 156     -18.486 -28.010  34.789  1.00 33.86           C  
ATOM   1217  N   GLY A 157     -11.888 -27.311  32.183  1.00 28.37           N  
ATOM   1218  CA  GLY A 157     -10.469 -27.219  31.931  1.00 26.86           C  
ATOM   1219  C   GLY A 157     -10.078 -26.873  30.512  1.00 32.10           C  
ATOM   1220  O   GLY A 157      -8.963 -26.398  30.294  1.00 33.14           O  
ATOM   1221  N   PHE A 158     -10.972 -27.098  29.549  1.00 30.28           N  
ATOM   1222  CA  PHE A 158     -10.563 -27.058  28.136  1.00 30.51           C  
ATOM   1223  C   PHE A 158     -11.515 -26.390  27.140  1.00 32.79           C  
ATOM   1224  O   PHE A 158     -11.223 -26.333  25.951  1.00 36.19           O  
ATOM   1225  CB  PHE A 158     -10.150 -28.464  27.665  1.00 28.52           C  
ATOM   1226  CG  PHE A 158      -8.984 -29.016  28.427  1.00 31.81           C  
ATOM   1227  CD1 PHE A 158      -9.180 -29.846  29.519  1.00 32.84           C  
ATOM   1228  CD2 PHE A 158      -7.689 -28.637  28.105  1.00 33.57           C  
ATOM   1229  CE1 PHE A 158      -8.098 -30.326  30.257  1.00 29.37           C  
ATOM   1230  CE2 PHE A 158      -6.604 -29.114  28.835  1.00 32.04           C  
ATOM   1231  CZ  PHE A 158      -6.812 -29.960  29.916  1.00 26.00           C  
ATOM   1232  N   LEU A 159     -12.639 -25.870  27.612  1.00 33.36           N  
ATOM   1233  CA  LEU A 159     -13.485 -25.077  26.739  1.00 32.85           C  
ATOM   1234  C   LEU A 159     -12.691 -23.877  26.265  1.00 39.71           C  
ATOM   1235  O   LEU A 159     -12.033 -23.201  27.057  1.00 38.77           O  
ATOM   1236  CB  LEU A 159     -14.759 -24.621  27.446  1.00 34.93           C  
ATOM   1237  CG  LEU A 159     -15.743 -23.871  26.546  1.00 38.93           C  
ATOM   1238  CD1 LEU A 159     -17.136 -24.474  26.620  1.00 34.20           C  
ATOM   1239  CD2 LEU A 159     -15.775 -22.396  26.905  1.00 40.53           C  
ATOM   1240  N   ALA A 160     -12.740 -23.620  24.964  1.00 39.56           N  
ATOM   1241  CA  ALA A 160     -11.946 -22.550  24.388  1.00 37.59           C  
ATOM   1242  C   ALA A 160     -12.730 -21.738  23.364  1.00 44.82           C  
ATOM   1243  O   ALA A 160     -13.346 -22.287  22.459  1.00 37.78           O  
ATOM   1244  CB  ALA A 160     -10.681 -23.120  23.755  1.00 35.03           C  
ATOM   1245  N   LEU A 161     -12.722 -20.426  23.540  1.00 43.56           N  
ATOM   1246  CA  LEU A 161     -13.104 -19.511  22.484  1.00 44.40           C  
ATOM   1247  C   LEU A 161     -11.820 -18.786  22.121  1.00 47.76           C  
ATOM   1248  O   LEU A 161     -11.530 -17.734  22.680  1.00 51.22           O  
ATOM   1249  CB  LEU A 161     -14.143 -18.514  22.981  1.00 46.01           C  
ATOM   1250  CG  LEU A 161     -15.553 -19.053  23.221  1.00 56.80           C  
ATOM   1251  CD1 LEU A 161     -16.379 -18.001  23.920  1.00 58.86           C  
ATOM   1252  CD2 LEU A 161     -16.218 -19.462  21.916  1.00 38.67           C  
ATOM   1253  N   PRO A 162     -11.033 -19.365  21.198  1.00 51.28           N  
ATOM   1254  CA  PRO A 162      -9.666 -18.900  20.928  1.00 56.26           C  
ATOM   1255  C   PRO A 162      -9.602 -17.408  20.610  1.00 56.26           C  
ATOM   1256  O   PRO A 162     -10.409 -16.898  19.827  1.00 50.45           O  
ATOM   1257  CB  PRO A 162      -9.247 -19.738  19.716  1.00 48.86           C  
ATOM   1258  CG  PRO A 162     -10.097 -20.966  19.802  1.00 44.24           C  
ATOM   1259  CD  PRO A 162     -11.419 -20.474  20.310  1.00 45.70           C  
ATOM   1260  N   GLY A 163      -8.658 -16.719  21.243  1.00 57.83           N  
ATOM   1261  CA  GLY A 163      -8.534 -15.281  21.099  1.00 54.76           C  
ATOM   1262  C   GLY A 163      -9.185 -14.524  22.241  1.00 64.07           C  
ATOM   1263  O   GLY A 163      -8.749 -13.429  22.600  1.00 60.90           O  
ATOM   1264  N   SER A 164     -10.232 -15.105  22.818  1.00 57.17           N  
ATOM   1265  CA  SER A 164     -10.973 -14.434  23.874  1.00 50.28           C  
ATOM   1266  C   SER A 164     -10.201 -14.485  25.178  1.00 57.76           C  
ATOM   1267  O   SER A 164      -9.365 -15.357  25.391  1.00 61.83           O  
ATOM   1268  CB  SER A 164     -12.341 -15.076  24.076  1.00 60.57           C  
ATOM   1269  OG  SER A 164     -12.236 -16.213  24.921  1.00 55.50           O  
ATOM   1270  N   ARG A 165     -10.495 -13.546  26.057  1.00 57.40           N  
ATOM   1271  CA  ARG A 165      -9.820 -13.483  27.332  1.00 58.69           C  
ATOM   1272  C   ARG A 165     -10.630 -14.259  28.366  1.00 55.06           C  
ATOM   1273  O   ARG A 165     -10.098 -14.688  29.389  1.00 60.95           O  
ATOM   1274  CB  ARG A 165      -9.638 -12.019  27.741  1.00 66.47           C  
ATOM   1275  CG  ARG A 165      -8.791 -11.805  28.974  1.00 90.81           C  
ATOM   1276  CD  ARG A 165      -8.430 -10.335  29.158  1.00100.15           C  
ATOM   1277  NE  ARG A 165      -7.856 -10.092  30.479  1.00101.87           N  
ATOM   1278  CZ  ARG A 165      -6.592 -10.344  30.804  1.00107.47           C  
ATOM   1279  NH1 ARG A 165      -5.760 -10.847  29.901  1.00107.07           N  
ATOM   1280  NH2 ARG A 165      -6.158 -10.094  32.034  1.00107.49           N  
ATOM   1281  N   GLU A 166     -11.915 -14.459  28.081  1.00 53.89           N  
ATOM   1282  CA  GLU A 166     -12.827 -15.068  29.049  1.00 51.27           C  
ATOM   1283  C   GLU A 166     -12.772 -16.591  29.037  1.00 53.40           C  
ATOM   1284  O   GLU A 166     -13.189 -17.236  29.999  1.00 51.96           O  
ATOM   1285  CB  GLU A 166     -14.270 -14.593  28.835  1.00 56.22           C  
ATOM   1286  CG  GLU A 166     -14.512 -13.109  29.128  1.00 64.35           C  
ATOM   1287  CD  GLU A 166     -14.293 -12.221  27.904  1.00 76.05           C  
ATOM   1288  OE1 GLU A 166     -13.860 -12.746  26.851  1.00 66.69           O  
ATOM   1289  OE2 GLU A 166     -14.556 -10.999  27.994  1.00 75.53           O  
ATOM   1290  N   ALA A 167     -12.258 -17.156  27.948  1.00 45.65           N  
ATOM   1291  CA  ALA A 167     -12.100 -18.605  27.812  1.00 45.45           C  
ATOM   1292  C   ALA A 167     -10.999 -18.919  26.810  1.00 44.37           C  
ATOM   1293  O   ALA A 167     -11.275 -19.300  25.675  1.00 48.61           O  
ATOM   1294  CB  ALA A 167     -13.407 -19.247  27.371  1.00 42.30           C  
ATOM   1295  N   PRO A 168      -9.742 -18.747  27.225  1.00 45.65           N  
ATOM   1296  CA  PRO A 168      -8.600 -18.882  26.312  1.00 39.57           C  
ATOM   1297  C   PRO A 168      -8.225 -20.324  25.968  1.00 45.41           C  
ATOM   1298  O   PRO A 168      -7.458 -20.535  25.035  1.00 47.26           O  
ATOM   1299  CB  PRO A 168      -7.463 -18.216  27.086  1.00 43.93           C  
ATOM   1300  CG  PRO A 168      -7.858 -18.362  28.530  1.00 36.70           C  
ATOM   1301  CD  PRO A 168      -9.343 -18.269  28.561  1.00 37.91           C  
ATOM   1302  N   GLY A 169      -8.746 -21.297  26.707  1.00 46.93           N  
ATOM   1303  CA  GLY A 169      -8.397 -22.689  26.473  1.00 38.10           C  
ATOM   1304  C   GLY A 169      -7.177 -23.139  27.264  1.00 39.78           C  
ATOM   1305  O   GLY A 169      -6.412 -22.311  27.763  1.00 38.32           O  
ATOM   1306  N   ASN A 170      -7.011 -24.454  27.384  1.00 33.46           N  
ATOM   1307  CA  ASN A 170      -5.831 -25.052  27.997  1.00 32.74           C  
ATOM   1308  C   ASN A 170      -5.650 -24.749  29.498  1.00 31.11           C  
ATOM   1309  O   ASN A 170      -4.560 -24.959  30.042  1.00 31.99           O  
ATOM   1310  CB  ASN A 170      -4.552 -24.651  27.236  1.00 30.56           C  
ATOM   1311  CG  ASN A 170      -4.559 -25.098  25.774  1.00 39.47           C  
ATOM   1312  OD1 ASN A 170      -5.187 -26.087  25.411  1.00 36.69           O  
ATOM   1313  ND2 ASN A 170      -3.839 -24.365  24.933  1.00 37.86           N  
ATOM   1314  N   VAL A 171      -6.692 -24.267  30.172  1.00 31.64           N  
ATOM   1315  CA  VAL A 171      -6.535 -23.918  31.590  1.00 35.91           C  
ATOM   1316  C   VAL A 171      -6.220 -25.130  32.495  1.00 34.05           C  
ATOM   1317  O   VAL A 171      -5.466 -25.014  33.456  1.00 34.81           O  
ATOM   1318  CB  VAL A 171      -7.708 -23.058  32.143  1.00 38.09           C  
ATOM   1319  CG1 VAL A 171      -7.832 -21.776  31.346  1.00 36.99           C  
ATOM   1320  CG2 VAL A 171      -9.017 -23.820  32.145  1.00 36.79           C  
ATOM   1321  N   GLY A 172      -6.770 -26.292  32.166  1.00 32.58           N  
ATOM   1322  CA  GLY A 172      -6.418 -27.512  32.864  1.00 27.72           C  
ATOM   1323  C   GLY A 172      -4.942 -27.838  32.726  1.00 31.76           C  
ATOM   1324  O   GLY A 172      -4.339 -28.426  33.633  1.00 35.42           O  
ATOM   1325  N   LEU A 173      -4.347 -27.467  31.592  1.00 29.29           N  
ATOM   1326  CA  LEU A 173      -2.907 -27.638  31.421  1.00 27.43           C  
ATOM   1327  C   LEU A 173      -2.143 -26.636  32.282  1.00 29.28           C  
ATOM   1328  O   LEU A 173      -1.087 -26.955  32.822  1.00 30.55           O  
ATOM   1329  CB  LEU A 173      -2.494 -27.485  29.963  1.00 28.03           C  
ATOM   1330  CG  LEU A 173      -2.778 -28.662  29.036  1.00 32.52           C  
ATOM   1331  CD1 LEU A 173      -2.413 -28.277  27.614  1.00 24.79           C  
ATOM   1332  CD2 LEU A 173      -1.987 -29.879  29.474  1.00 29.47           C  
ATOM   1333  N   LEU A 174      -2.681 -25.426  32.401  1.00 25.82           N  
ATOM   1334  CA  LEU A 174      -2.069 -24.411  33.247  1.00 35.99           C  
ATOM   1335  C   LEU A 174      -2.194 -24.795  34.728  1.00 32.64           C  
ATOM   1336  O   LEU A 174      -1.331 -24.437  35.528  1.00 32.71           O  
ATOM   1337  CB  LEU A 174      -2.667 -23.023  32.982  1.00 31.70           C  
ATOM   1338  CG  LEU A 174      -2.427 -22.439  31.586  1.00 39.21           C  
ATOM   1339  CD1 LEU A 174      -3.185 -21.132  31.386  1.00 33.46           C  
ATOM   1340  CD2 LEU A 174      -0.944 -22.233  31.367  1.00 37.96           C  
ATOM   1341  N   ASP A 175      -3.257 -25.524  35.075  1.00 31.88           N  
ATOM   1342  CA  ASP A 175      -3.409 -26.075  36.423  1.00 29.68           C  
ATOM   1343  C   ASP A 175      -2.231 -26.992  36.695  1.00 34.52           C  
ATOM   1344  O   ASP A 175      -1.615 -26.932  37.764  1.00 34.87           O  
ATOM   1345  CB  ASP A 175      -4.706 -26.873  36.570  1.00 24.94           C  
ATOM   1346  CG  ASP A 175      -5.945 -26.002  36.523  1.00 32.37           C  
ATOM   1347  OD1 ASP A 175      -5.814 -24.773  36.690  1.00 31.43           O  
ATOM   1348  OD2 ASP A 175      -7.056 -26.550  36.326  1.00 35.16           O  
ATOM   1349  N   GLN A 176      -1.914 -27.836  35.720  1.00 29.92           N  
ATOM   1350  CA  GLN A 176      -0.770 -28.733  35.848  1.00 36.36           C  
ATOM   1351  C   GLN A 176       0.550 -27.965  36.011  1.00 38.64           C  
ATOM   1352  O   GLN A 176       1.381 -28.319  36.850  1.00 37.90           O  
ATOM   1353  CB  GLN A 176      -0.685 -29.677  34.644  1.00 34.25           C  
ATOM   1354  CG  GLN A 176      -1.891 -30.584  34.467  1.00 30.36           C  
ATOM   1355  CD  GLN A 176      -1.810 -31.431  33.197  1.00 36.81           C  
ATOM   1356  OE1 GLN A 176      -0.780 -31.457  32.510  1.00 30.36           O  
ATOM   1357  NE2 GLN A 176      -2.901 -32.125  32.882  1.00 28.77           N  
ATOM   1358  N   ARG A 177       0.735 -26.913  35.216  1.00 30.24           N  
ATOM   1359  CA  ARG A 177       1.970 -26.138  35.264  1.00 34.91           C  
ATOM   1360  C   ARG A 177       2.116 -25.425  36.605  1.00 34.86           C  
ATOM   1361  O   ARG A 177       3.204 -25.387  37.177  1.00 33.68           O  
ATOM   1362  CB  ARG A 177       2.027 -25.121  34.125  1.00 34.06           C  
ATOM   1363  CG  ARG A 177       3.131 -24.087  34.287  1.00 38.19           C  
ATOM   1364  CD  ARG A 177       3.104 -23.061  33.167  1.00 37.86           C  
ATOM   1365  NE  ARG A 177       3.404 -23.665  31.871  1.00 41.88           N  
ATOM   1366  CZ  ARG A 177       3.179 -23.068  30.704  1.00 51.87           C  
ATOM   1367  NH1 ARG A 177       2.645 -21.850  30.675  1.00 42.79           N  
ATOM   1368  NH2 ARG A 177       3.483 -23.688  29.568  1.00 41.11           N  
ATOM   1369  N   LEU A 178       1.013 -24.866  37.092  1.00 31.30           N  
ATOM   1370  CA  LEU A 178       0.977 -24.236  38.407  1.00 34.81           C  
ATOM   1371  C   LEU A 178       1.413 -25.222  39.489  1.00 34.45           C  
ATOM   1372  O   LEU A 178       2.220 -24.876  40.352  1.00 37.91           O  
ATOM   1373  CB  LEU A 178      -0.414 -23.682  38.714  1.00 33.45           C  
ATOM   1374  CG  LEU A 178      -0.595 -22.954  40.053  1.00 39.21           C  
ATOM   1375  CD1 LEU A 178       0.415 -21.828  40.208  1.00 28.46           C  
ATOM   1376  CD2 LEU A 178      -2.012 -22.409  40.186  1.00 31.16           C  
ATOM   1377  N   ALA A 179       0.912 -26.454  39.419  1.00 32.66           N  
ATOM   1378  CA  ALA A 179       1.278 -27.481  40.397  1.00 35.68           C  
ATOM   1379  C   ALA A 179       2.757 -27.844  40.302  1.00 33.11           C  
ATOM   1380  O   ALA A 179       3.399 -28.109  41.315  1.00 37.46           O  
ATOM   1381  CB  ALA A 179       0.404 -28.726  40.245  1.00 26.38           C  
ATOM   1382  N   LEU A 180       3.293 -27.857  39.085  1.00 33.16           N  
ATOM   1383  CA  LEU A 180       4.729 -28.065  38.880  1.00 34.54           C  
ATOM   1384  C   LEU A 180       5.572 -26.888  39.403  1.00 37.62           C  
ATOM   1385  O   LEU A 180       6.693 -27.086  39.860  1.00 36.16           O  
ATOM   1386  CB  LEU A 180       5.044 -28.307  37.401  1.00 37.63           C  
ATOM   1387  CG  LEU A 180       4.455 -29.550  36.720  1.00 35.23           C  
ATOM   1388  CD1 LEU A 180       4.890 -29.603  35.256  1.00 30.62           C  
ATOM   1389  CD2 LEU A 180       4.863 -30.812  37.442  1.00 29.78           C  
ATOM   1390  N   GLN A 181       5.037 -25.669  39.318  1.00 33.72           N  
ATOM   1391  CA  GLN A 181       5.682 -24.511  39.926  1.00 36.64           C  
ATOM   1392  C   GLN A 181       5.649 -24.653  41.444  1.00 39.13           C  
ATOM   1393  O   GLN A 181       6.631 -24.354  42.130  1.00 39.37           O  
ATOM   1394  CB  GLN A 181       5.004 -23.200  39.497  1.00 32.08           C  
ATOM   1395  CG  GLN A 181       5.417 -22.720  38.107  1.00 45.17           C  
ATOM   1396  CD  GLN A 181       4.424 -21.744  37.487  1.00 47.80           C  
ATOM   1397  OE1 GLN A 181       3.422 -21.378  38.100  1.00 51.83           O  
ATOM   1398  NE2 GLN A 181       4.699 -21.326  36.258  1.00 51.83           N  
ATOM   1399  N   TRP A 182       4.517 -25.120  41.960  1.00 33.40           N  
ATOM   1400  CA  TRP A 182       4.360 -25.342  43.392  1.00 36.80           C  
ATOM   1401  C   TRP A 182       5.405 -26.341  43.855  1.00 36.95           C  
ATOM   1402  O   TRP A 182       6.001 -26.189  44.915  1.00 37.92           O  
ATOM   1403  CB  TRP A 182       2.957 -25.861  43.700  1.00 31.54           C  
ATOM   1404  CG  TRP A 182       2.656 -25.992  45.160  1.00 33.60           C  
ATOM   1405  CD1 TRP A 182       1.983 -25.090  45.944  1.00 32.67           C  
ATOM   1406  CD2 TRP A 182       3.005 -27.088  46.021  1.00 33.24           C  
ATOM   1407  NE1 TRP A 182       1.894 -25.557  47.228  1.00 37.57           N  
ATOM   1408  CE2 TRP A 182       2.512 -26.780  47.306  1.00 34.11           C  
ATOM   1409  CE3 TRP A 182       3.688 -28.296  45.832  1.00 31.97           C  
ATOM   1410  CZ2 TRP A 182       2.682 -27.635  48.399  1.00 29.75           C  
ATOM   1411  CZ3 TRP A 182       3.850 -29.144  46.912  1.00 33.35           C  
ATOM   1412  CH2 TRP A 182       3.348 -28.810  48.182  1.00 31.04           C  
ATOM   1413  N   VAL A 183       5.639 -27.361  43.039  1.00 37.53           N  
ATOM   1414  CA  VAL A 183       6.638 -28.365  43.369  1.00 39.25           C  
ATOM   1415  C   VAL A 183       8.041 -27.753  43.421  1.00 42.32           C  
ATOM   1416  O   VAL A 183       8.789 -28.016  44.356  1.00 42.10           O  
ATOM   1417  CB  VAL A 183       6.571 -29.558  42.400  1.00 36.05           C  
ATOM   1418  CG1 VAL A 183       7.820 -30.424  42.505  1.00 29.84           C  
ATOM   1419  CG2 VAL A 183       5.310 -30.367  42.677  1.00 29.92           C  
ATOM   1420  N   GLN A 184       8.381 -26.918  42.441  1.00 37.64           N  
ATOM   1421  CA  GLN A 184       9.669 -26.222  42.446  1.00 40.13           C  
ATOM   1422  C   GLN A 184       9.890 -25.440  43.736  1.00 39.48           C  
ATOM   1423  O   GLN A 184      10.969 -25.494  44.325  1.00 39.53           O  
ATOM   1424  CB  GLN A 184       9.808 -25.297  41.233  1.00 33.38           C  
ATOM   1425  CG  GLN A 184      10.089 -26.049  39.947  1.00 38.04           C  
ATOM   1426  CD  GLN A 184      11.361 -26.870  40.039  1.00 46.99           C  
ATOM   1427  OE1 GLN A 184      12.452 -26.323  40.199  1.00 53.75           O  
ATOM   1428  NE2 GLN A 184      11.228 -28.186  39.954  1.00 42.49           N  
ATOM   1429  N   GLU A 185       8.856 -24.745  44.189  1.00 35.15           N  
ATOM   1430  CA  GLU A 185       8.977 -23.880  45.358  1.00 42.78           C  
ATOM   1431  C   GLU A 185       8.799 -24.552  46.723  1.00 47.89           C  
ATOM   1432  O   GLU A 185       9.219 -23.996  47.729  1.00 54.03           O  
ATOM   1433  CB  GLU A 185       8.020 -22.696  45.235  1.00 47.47           C  
ATOM   1434  CG  GLU A 185       8.278 -21.846  43.981  1.00 56.13           C  
ATOM   1435  CD  GLU A 185       7.230 -20.768  43.773  1.00 67.47           C  
ATOM   1436  OE1 GLU A 185       7.131 -20.239  42.641  1.00 67.63           O  
ATOM   1437  OE2 GLU A 185       6.506 -20.450  44.745  1.00 73.41           O  
ATOM   1438  N   ASN A 186       8.199 -25.739  46.771  1.00 41.98           N  
ATOM   1439  CA  ASN A 186       7.808 -26.304  48.054  1.00 36.71           C  
ATOM   1440  C   ASN A 186       8.227 -27.736  48.335  1.00 44.92           C  
ATOM   1441  O   ASN A 186       8.117 -28.205  49.477  1.00 38.49           O  
ATOM   1442  CB  ASN A 186       6.297 -26.202  48.238  1.00 37.61           C  
ATOM   1443  CG  ASN A 186       5.796 -24.785  48.117  1.00 43.11           C  
ATOM   1444  OD1 ASN A 186       5.973 -23.973  49.022  1.00 44.14           O  
ATOM   1445  ND2 ASN A 186       5.158 -24.480  46.995  1.00 41.26           N  
ATOM   1446  N   VAL A 187       8.691 -28.444  47.317  1.00 35.70           N  
ATOM   1447  CA  VAL A 187       8.927 -29.867  47.504  1.00 40.96           C  
ATOM   1448  C   VAL A 187      10.124 -30.142  48.418  1.00 41.19           C  
ATOM   1449  O   VAL A 187      10.186 -31.194  49.056  1.00 44.63           O  
ATOM   1450  CB  VAL A 187       9.026 -30.635  46.159  1.00 35.27           C  
ATOM   1451  CG1 VAL A 187      10.403 -30.492  45.549  1.00 34.01           C  
ATOM   1452  CG2 VAL A 187       8.668 -32.104  46.360  1.00 33.29           C  
ATOM   1453  N   ALA A 188      11.059 -29.192  48.491  1.00 41.41           N  
ATOM   1454  CA  ALA A 188      12.233 -29.336  49.353  1.00 44.54           C  
ATOM   1455  C   ALA A 188      11.806 -29.469  50.811  1.00 37.51           C  
ATOM   1456  O   ALA A 188      12.416 -30.206  51.575  1.00 42.34           O  
ATOM   1457  CB  ALA A 188      13.190 -28.163  49.177  1.00 36.49           C  
ATOM   1458  N   ALA A 189      10.724 -28.781  51.171  1.00 40.20           N  
ATOM   1459  CA  ALA A 189      10.173 -28.836  52.518  1.00 33.49           C  
ATOM   1460  C   ALA A 189       9.707 -30.234  52.914  1.00 48.99           C  
ATOM   1461  O   ALA A 189       9.370 -30.469  54.082  1.00 43.75           O  
ATOM   1462  CB  ALA A 189       9.020 -27.841  52.658  1.00 38.58           C  
ATOM   1463  N   PHE A 190       9.672 -31.151  51.944  1.00 44.21           N  
ATOM   1464  CA  PHE A 190       9.242 -32.530  52.185  1.00 44.58           C  
ATOM   1465  C   PHE A 190      10.400 -33.510  52.015  1.00 43.93           C  
ATOM   1466  O   PHE A 190      10.245 -34.708  52.239  1.00 49.06           O  
ATOM   1467  CB  PHE A 190       8.113 -32.929  51.223  1.00 42.29           C  
ATOM   1468  CG  PHE A 190       6.873 -32.088  51.346  1.00 36.08           C  
ATOM   1469  CD1 PHE A 190       6.748 -30.903  50.636  1.00 33.29           C  
ATOM   1470  CD2 PHE A 190       5.824 -32.496  52.147  1.00 30.30           C  
ATOM   1471  CE1 PHE A 190       5.614 -30.138  50.740  1.00 30.49           C  
ATOM   1472  CE2 PHE A 190       4.681 -31.727  52.261  1.00 34.45           C  
ATOM   1473  CZ  PHE A 190       4.576 -30.550  51.556  1.00 33.80           C  
ATOM   1474  N   GLY A 191      11.558 -33.003  51.607  1.00 36.95           N  
ATOM   1475  CA  GLY A 191      12.699 -33.862  51.348  1.00 40.74           C  
ATOM   1476  C   GLY A 191      12.938 -34.065  49.864  1.00 48.88           C  
ATOM   1477  O   GLY A 191      13.891 -34.736  49.455  1.00 47.76           O  
ATOM   1478  N   GLY A 192      12.074 -33.476  49.045  1.00 41.65           N  
ATOM   1479  CA  GLY A 192      12.176 -33.658  47.612  1.00 43.82           C  
ATOM   1480  C   GLY A 192      13.257 -32.784  47.024  1.00 46.23           C  
ATOM   1481  O   GLY A 192      13.595 -31.745  47.587  1.00 57.48           O  
ATOM   1482  N   ASP A 193      13.797 -33.215  45.892  1.00 42.42           N  
ATOM   1483  CA  ASP A 193      14.831 -32.480  45.185  1.00 40.95           C  
ATOM   1484  C   ASP A 193      14.227 -31.857  43.930  1.00 48.55           C  
ATOM   1485  O   ASP A 193      14.025 -32.540  42.932  1.00 49.49           O  
ATOM   1486  CB  ASP A 193      15.983 -33.436  44.842  1.00 41.16           C  
ATOM   1487  CG  ASP A 193      17.036 -32.818  43.929  1.00 44.14           C  
ATOM   1488  OD1 ASP A 193      17.015 -31.595  43.680  1.00 50.05           O  
ATOM   1489  OD2 ASP A 193      17.907 -33.579  43.454  1.00 51.17           O  
ATOM   1490  N   PRO A 194      13.953 -30.545  43.973  1.00 52.52           N  
ATOM   1491  CA  PRO A 194      13.355 -29.835  42.833  1.00 36.59           C  
ATOM   1492  C   PRO A 194      14.230 -29.810  41.587  1.00 50.47           C  
ATOM   1493  O   PRO A 194      13.751 -29.372  40.536  1.00 53.09           O  
ATOM   1494  CB  PRO A 194      13.144 -28.412  43.370  1.00 42.66           C  
ATOM   1495  CG  PRO A 194      14.086 -28.294  44.537  1.00 39.38           C  
ATOM   1496  CD  PRO A 194      14.148 -29.666  45.140  1.00 37.13           C  
ATOM   1497  N   THR A 195      15.478 -30.268  41.690  1.00 54.13           N  
ATOM   1498  CA  THR A 195      16.350 -30.373  40.511  1.00 53.41           C  
ATOM   1499  C   THR A 195      16.305 -31.773  39.889  1.00 50.76           C  
ATOM   1500  O   THR A 195      17.025 -32.057  38.929  1.00 57.64           O  
ATOM   1501  CB  THR A 195      17.825 -30.014  40.825  1.00 54.22           C  
ATOM   1502  OG1 THR A 195      18.422 -31.055  41.614  1.00 51.53           O  
ATOM   1503  CG2 THR A 195      17.915 -28.685  41.567  1.00 49.57           C  
ATOM   1504  N   SER A 196      15.460 -32.638  40.442  1.00 48.82           N  
ATOM   1505  CA  SER A 196      15.260 -33.985  39.907  1.00 51.76           C  
ATOM   1506  C   SER A 196      13.776 -34.371  39.935  1.00 49.91           C  
ATOM   1507  O   SER A 196      13.320 -35.135  40.798  1.00 42.12           O  
ATOM   1508  CB  SER A 196      16.085 -35.008  40.685  1.00 48.95           C  
ATOM   1509  OG  SER A 196      15.877 -36.313  40.170  1.00 60.42           O  
ATOM   1510  N   VAL A 197      13.031 -33.821  38.985  1.00 37.58           N  
ATOM   1511  CA  VAL A 197      11.601 -34.049  38.875  1.00 35.67           C  
ATOM   1512  C   VAL A 197      11.282 -34.783  37.570  1.00 37.42           C  
ATOM   1513  O   VAL A 197      11.545 -34.279  36.474  1.00 36.96           O  
ATOM   1514  CB  VAL A 197      10.842 -32.710  38.926  1.00 38.65           C  
ATOM   1515  CG1 VAL A 197       9.394 -32.880  38.470  1.00 33.98           C  
ATOM   1516  CG2 VAL A 197      10.916 -32.126  40.318  1.00 38.62           C  
ATOM   1517  N   THR A 198      10.736 -35.986  37.697  1.00 39.73           N  
ATOM   1518  CA  THR A 198      10.313 -36.777  36.545  1.00 35.72           C  
ATOM   1519  C   THR A 198       8.789 -36.760  36.415  1.00 35.49           C  
ATOM   1520  O   THR A 198       8.080 -37.123  37.353  1.00 36.17           O  
ATOM   1521  CB  THR A 198      10.775 -38.238  36.675  1.00 37.06           C  
ATOM   1522  OG1 THR A 198      12.205 -38.288  36.732  1.00 39.27           O  
ATOM   1523  CG2 THR A 198      10.286 -39.069  35.496  1.00 35.63           C  
ATOM   1524  N   LEU A 199       8.287 -36.320  35.264  1.00 34.08           N  
ATOM   1525  CA  LEU A 199       6.854 -36.375  34.997  1.00 29.45           C  
ATOM   1526  C   LEU A 199       6.486 -37.751  34.459  1.00 33.47           C  
ATOM   1527  O   LEU A 199       7.175 -38.284  33.587  1.00 36.65           O  
ATOM   1528  CB  LEU A 199       6.440 -35.325  33.966  1.00 34.17           C  
ATOM   1529  CG  LEU A 199       6.692 -33.857  34.268  1.00 36.98           C  
ATOM   1530  CD1 LEU A 199       6.095 -32.968  33.176  1.00 26.45           C  
ATOM   1531  CD2 LEU A 199       6.116 -33.516  35.614  1.00 32.54           C  
ATOM   1532  N   PHE A 200       5.414 -38.332  34.987  1.00 31.03           N  
ATOM   1533  CA  PHE A 200       4.832 -39.523  34.377  1.00 31.07           C  
ATOM   1534  C   PHE A 200       3.313 -39.448  34.323  1.00 33.93           C  
ATOM   1535  O   PHE A 200       2.666 -38.886  35.211  1.00 31.97           O  
ATOM   1536  CB  PHE A 200       5.361 -40.848  34.972  1.00 28.06           C  
ATOM   1537  CG  PHE A 200       4.890 -41.174  36.371  1.00 30.05           C  
ATOM   1538  CD1 PHE A 200       4.932 -40.236  37.393  1.00 32.75           C  
ATOM   1539  CD2 PHE A 200       4.479 -42.465  36.674  1.00 30.14           C  
ATOM   1540  CE1 PHE A 200       4.527 -40.566  38.692  1.00 31.63           C  
ATOM   1541  CE2 PHE A 200       4.083 -42.811  37.967  1.00 33.45           C  
ATOM   1542  CZ  PHE A 200       4.102 -41.856  38.979  1.00 32.79           C  
ATOM   1543  N   GLY A 201       2.755 -39.992  33.251  1.00 27.99           N  
ATOM   1544  CA  GLY A 201       1.328 -39.899  33.017  1.00 31.23           C  
ATOM   1545  C   GLY A 201       0.884 -40.987  32.065  1.00 29.75           C  
ATOM   1546  O   GLY A 201       1.696 -41.559  31.331  1.00 30.86           O  
ATOM   1547  N   GLU A 202      -0.408 -41.289  32.087  1.00 30.56           N  
ATOM   1548  CA  GLU A 202      -0.951 -42.331  31.234  1.00 28.38           C  
ATOM   1549  C   GLU A 202      -2.101 -41.752  30.428  1.00 30.38           C  
ATOM   1550  O   GLU A 202      -2.854 -40.914  30.936  1.00 29.39           O  
ATOM   1551  CB  GLU A 202      -1.392 -43.533  32.072  1.00 29.88           C  
ATOM   1552  CG  GLU A 202      -1.835 -44.760  31.275  1.00 24.02           C  
ATOM   1553  CD  GLU A 202      -3.318 -44.725  30.916  1.00 33.92           C  
ATOM   1554  OE1 GLU A 202      -4.045 -43.860  31.446  1.00 33.02           O  
ATOM   1555  OE2 GLU A 202      -3.753 -45.552  30.085  1.00 37.86           O  
ATOM   1556  N   SER A 203      -2.202 -42.170  29.162  1.00 31.56           N  
ATOM   1557  CA  SER A 203      -3.275 -41.722  28.277  1.00 26.94           C  
ATOM   1558  C   SER A 203      -3.279 -40.185  28.153  1.00 26.69           C  
ATOM   1559  O   SER A 203      -2.281 -39.598  27.729  1.00 28.43           O  
ATOM   1560  CB  SER A 203      -4.622 -42.279  28.757  1.00 28.77           C  
ATOM   1561  OG  SER A 203      -5.610 -42.249  27.746  1.00 39.70           O  
ATOM   1562  N   ALA A 204      -4.369 -39.523  28.528  1.00 23.59           N  
ATOM   1563  CA  ALA A 204      -4.386 -38.054  28.463  1.00 27.47           C  
ATOM   1564  C   ALA A 204      -3.317 -37.415  29.371  1.00 35.63           C  
ATOM   1565  O   ALA A 204      -2.842 -36.304  29.103  1.00 29.90           O  
ATOM   1566  CB  ALA A 204      -5.770 -37.496  28.782  1.00 23.46           C  
ATOM   1567  N   GLY A 205      -2.941 -38.126  30.435  1.00 29.29           N  
ATOM   1568  CA  GLY A 205      -1.824 -37.721  31.271  1.00 27.31           C  
ATOM   1569  C   GLY A 205      -0.491 -37.801  30.546  1.00 30.87           C  
ATOM   1570  O   GLY A 205       0.343 -36.903  30.668  1.00 31.02           O  
ATOM   1571  N   ALA A 206      -0.290 -38.878  29.788  1.00 27.25           N  
ATOM   1572  CA  ALA A 206       0.866 -38.987  28.902  1.00 33.39           C  
ATOM   1573  C   ALA A 206       0.859 -37.889  27.824  1.00 34.28           C  
ATOM   1574  O   ALA A 206       1.902 -37.342  27.480  1.00 34.05           O  
ATOM   1575  CB  ALA A 206       0.922 -40.372  28.257  1.00 31.55           C  
ATOM   1576  N   ALA A 207      -0.312 -37.559  27.297  1.00 33.19           N  
ATOM   1577  CA  ALA A 207      -0.393 -36.489  26.305  1.00 32.68           C  
ATOM   1578  C   ALA A 207      -0.049 -35.171  26.986  1.00 35.26           C  
ATOM   1579  O   ALA A 207       0.595 -34.302  26.396  1.00 32.24           O  
ATOM   1580  CB  ALA A 207      -1.778 -36.423  25.688  1.00 25.67           C  
ATOM   1581  N   SER A 208      -0.473 -35.039  28.240  1.00 30.13           N  
ATOM   1582  CA  SER A 208      -0.166 -33.854  29.032  1.00 32.47           C  
ATOM   1583  C   SER A 208       1.342 -33.688  29.222  1.00 29.92           C  
ATOM   1584  O   SER A 208       1.890 -32.609  28.982  1.00 30.89           O  
ATOM   1585  CB  SER A 208      -0.880 -33.907  30.392  1.00 28.07           C  
ATOM   1586  OG  SER A 208      -2.245 -33.550  30.257  1.00 28.24           O  
ATOM   1587  N   VAL A 209       2.005 -34.757  29.658  1.00 29.43           N  
ATOM   1588  CA  VAL A 209       3.460 -34.754  29.794  1.00 27.30           C  
ATOM   1589  C   VAL A 209       4.133 -34.284  28.499  1.00 33.06           C  
ATOM   1590  O   VAL A 209       4.981 -33.392  28.523  1.00 34.00           O  
ATOM   1591  CB  VAL A 209       3.996 -36.146  30.172  1.00 26.48           C  
ATOM   1592  CG1 VAL A 209       5.496 -36.227  29.932  1.00 24.24           C  
ATOM   1593  CG2 VAL A 209       3.664 -36.468  31.617  1.00 27.62           C  
ATOM   1594  N   GLY A 210       3.736 -34.873  27.374  1.00 31.02           N  
ATOM   1595  CA  GLY A 210       4.284 -34.500  26.080  1.00 29.85           C  
ATOM   1596  C   GLY A 210       4.098 -33.022  25.800  1.00 35.45           C  
ATOM   1597  O   GLY A 210       5.005 -32.359  25.312  1.00 35.02           O  
ATOM   1598  N   MET A 211       2.927 -32.495  26.134  1.00 31.54           N  
ATOM   1599  CA  MET A 211       2.670 -31.072  25.955  1.00 31.02           C  
ATOM   1600  C   MET A 211       3.549 -30.163  26.809  1.00 36.91           C  
ATOM   1601  O   MET A 211       3.970 -29.104  26.339  1.00 36.17           O  
ATOM   1602  CB  MET A 211       1.186 -30.765  26.146  1.00 30.84           C  
ATOM   1603  CG  MET A 211       0.403 -31.180  24.909  1.00 41.36           C  
ATOM   1604  SD  MET A 211      -1.360 -31.088  25.120  1.00 56.10           S  
ATOM   1605  CE  MET A 211      -1.879 -32.347  23.945  1.00 36.40           C  
ATOM   1606  N   HIS A 212       3.840 -30.571  28.046  1.00 31.07           N  
ATOM   1607  CA  HIS A 212       4.789 -29.824  28.860  1.00 30.71           C  
ATOM   1608  C   HIS A 212       6.194 -29.845  28.238  1.00 34.68           C  
ATOM   1609  O   HIS A 212       6.935 -28.876  28.347  1.00 38.26           O  
ATOM   1610  CB  HIS A 212       4.810 -30.331  30.309  1.00 27.96           C  
ATOM   1611  CG  HIS A 212       3.531 -30.076  31.044  1.00 34.96           C  
ATOM   1612  ND1 HIS A 212       3.119 -28.808  31.394  1.00 33.06           N  
ATOM   1613  CD2 HIS A 212       2.558 -30.921  31.466  1.00 27.16           C  
ATOM   1614  CE1 HIS A 212       1.949 -28.881  32.002  1.00 32.75           C  
ATOM   1615  NE2 HIS A 212       1.587 -30.151  32.061  1.00 34.96           N  
ATOM   1616  N   LEU A 213       6.546 -30.948  27.582  1.00 29.41           N  
ATOM   1617  CA  LEU A 213       7.820 -31.049  26.877  1.00 38.63           C  
ATOM   1618  C   LEU A 213       7.949 -29.992  25.787  1.00 42.09           C  
ATOM   1619  O   LEU A 213       9.044 -29.488  25.537  1.00 47.80           O  
ATOM   1620  CB  LEU A 213       7.978 -32.425  26.229  1.00 35.77           C  
ATOM   1621  CG  LEU A 213       8.438 -33.572  27.115  1.00 45.12           C  
ATOM   1622  CD1 LEU A 213       8.579 -34.824  26.272  1.00 40.88           C  
ATOM   1623  CD2 LEU A 213       9.752 -33.209  27.782  1.00 48.38           C  
ATOM   1624  N   LEU A 214       6.826 -29.666  25.148  1.00 37.72           N  
ATOM   1625  CA  LEU A 214       6.808 -28.815  23.958  1.00 35.31           C  
ATOM   1626  C   LEU A 214       6.362 -27.394  24.264  1.00 38.10           C  
ATOM   1627  O   LEU A 214       6.127 -26.608  23.353  1.00 40.11           O  
ATOM   1628  CB  LEU A 214       5.869 -29.412  22.912  1.00 27.94           C  
ATOM   1629  CG  LEU A 214       6.100 -30.893  22.638  1.00 38.98           C  
ATOM   1630  CD1 LEU A 214       4.958 -31.470  21.822  1.00 35.39           C  
ATOM   1631  CD2 LEU A 214       7.438 -31.087  21.929  1.00 43.37           C  
ATOM   1632  N   SER A 215       6.220 -27.075  25.546  1.00 35.81           N  
ATOM   1633  CA  SER A 215       5.846 -25.728  25.962  1.00 38.33           C  
ATOM   1634  C   SER A 215       6.956 -25.171  26.842  1.00 37.46           C  
ATOM   1635  O   SER A 215       7.152 -25.639  27.962  1.00 44.22           O  
ATOM   1636  CB  SER A 215       4.519 -25.755  26.723  1.00 40.89           C  
ATOM   1637  OG  SER A 215       4.012 -24.452  26.924  1.00 40.19           O  
ATOM   1638  N   PRO A 216       7.714 -24.193  26.324  1.00 49.25           N  
ATOM   1639  CA  PRO A 216       8.895 -23.684  27.042  1.00 41.89           C  
ATOM   1640  C   PRO A 216       8.663 -23.218  28.493  1.00 38.40           C  
ATOM   1641  O   PRO A 216       9.514 -23.511  29.330  1.00 43.05           O  
ATOM   1642  CB  PRO A 216       9.396 -22.551  26.137  1.00 41.20           C  
ATOM   1643  CG  PRO A 216       8.964 -22.989  24.747  1.00 39.56           C  
ATOM   1644  CD  PRO A 216       7.622 -23.653  24.952  1.00 45.33           C  
ATOM   1645  N   PRO A 217       7.544 -22.534  28.802  1.00 36.36           N  
ATOM   1646  CA  PRO A 217       7.374 -22.197  30.228  1.00 34.91           C  
ATOM   1647  C   PRO A 217       7.279 -23.415  31.169  1.00 41.46           C  
ATOM   1648  O   PRO A 217       7.603 -23.281  32.348  1.00 48.22           O  
ATOM   1649  CB  PRO A 217       6.071 -21.396  30.252  1.00 35.12           C  
ATOM   1650  CG  PRO A 217       5.923 -20.853  28.850  1.00 37.51           C  
ATOM   1651  CD  PRO A 217       6.517 -21.899  27.953  1.00 34.96           C  
ATOM   1652  N   SER A 218       6.858 -24.573  30.666  1.00 38.71           N  
ATOM   1653  CA  SER A 218       6.804 -25.788  31.487  1.00 44.75           C  
ATOM   1654  C   SER A 218       8.129 -26.545  31.513  1.00 44.77           C  
ATOM   1655  O   SER A 218       8.447 -27.219  32.490  1.00 50.05           O  
ATOM   1656  CB  SER A 218       5.699 -26.740  31.006  1.00 35.68           C  
ATOM   1657  OG  SER A 218       4.415 -26.185  31.214  1.00 41.65           O  
ATOM   1658  N   ARG A 219       8.890 -26.427  30.435  1.00 45.10           N  
ATOM   1659  CA  ARG A 219      10.085 -27.231  30.216  1.00 47.77           C  
ATOM   1660  C   ARG A 219      11.139 -27.001  31.315  1.00 46.42           C  
ATOM   1661  O   ARG A 219      11.931 -27.887  31.635  1.00 48.51           O  
ATOM   1662  CB  ARG A 219      10.628 -26.966  28.795  1.00 44.82           C  
ATOM   1663  CG  ARG A 219      11.756 -27.871  28.330  1.00 55.34           C  
ATOM   1664  CD  ARG A 219      11.308 -29.299  28.110  1.00 55.75           C  
ATOM   1665  NE  ARG A 219      12.441 -30.210  27.934  1.00 60.96           N  
ATOM   1666  CZ  ARG A 219      13.072 -30.840  28.930  1.00 67.00           C  
ATOM   1667  NH1 ARG A 219      12.701 -30.663  30.198  1.00 49.53           N  
ATOM   1668  NH2 ARG A 219      14.086 -31.653  28.658  1.00 61.66           N  
ATOM   1669  N   GLY A 220      11.116 -25.828  31.931  1.00 47.55           N  
ATOM   1670  CA  GLY A 220      12.030 -25.563  33.025  1.00 41.81           C  
ATOM   1671  C   GLY A 220      11.614 -26.124  34.372  1.00 46.27           C  
ATOM   1672  O   GLY A 220      12.337 -25.961  35.348  1.00 50.25           O  
ATOM   1673  N   LEU A 221      10.460 -26.788  34.433  1.00 46.26           N  
ATOM   1674  CA  LEU A 221       9.901 -27.250  35.704  1.00 38.08           C  
ATOM   1675  C   LEU A 221      10.103 -28.749  35.968  1.00 41.20           C  
ATOM   1676  O   LEU A 221       9.658 -29.272  36.988  1.00 42.15           O  
ATOM   1677  CB  LEU A 221       8.412 -26.912  35.782  1.00 38.19           C  
ATOM   1678  CG  LEU A 221       8.042 -25.445  35.564  1.00 42.84           C  
ATOM   1679  CD1 LEU A 221       6.532 -25.262  35.547  1.00 35.49           C  
ATOM   1680  CD2 LEU A 221       8.670 -24.582  36.639  1.00 34.84           C  
ATOM   1681  N   PHE A 222      10.769 -29.438  35.051  1.00 39.56           N  
ATOM   1682  CA  PHE A 222      11.041 -30.862  35.227  1.00 43.09           C  
ATOM   1683  C   PHE A 222      12.246 -31.266  34.392  1.00 36.75           C  
ATOM   1684  O   PHE A 222      12.777 -30.459  33.640  1.00 41.76           O  
ATOM   1685  CB  PHE A 222       9.813 -31.718  34.878  1.00 38.02           C  
ATOM   1686  CG  PHE A 222       9.415 -31.667  33.419  1.00 33.83           C  
ATOM   1687  CD1 PHE A 222       8.714 -30.586  32.911  1.00 36.88           C  
ATOM   1688  CD2 PHE A 222       9.719 -32.719  32.567  1.00 33.75           C  
ATOM   1689  CE1 PHE A 222       8.332 -30.548  31.574  1.00 37.13           C  
ATOM   1690  CE2 PHE A 222       9.344 -32.687  31.238  1.00 37.56           C  
ATOM   1691  CZ  PHE A 222       8.648 -31.598  30.740  1.00 39.12           C  
ATOM   1692  N   HIS A 223      12.663 -32.520  34.518  1.00 39.68           N  
ATOM   1693  CA  HIS A 223      13.925 -32.961  33.938  1.00 43.45           C  
ATOM   1694  C   HIS A 223      13.811 -34.238  33.089  1.00 42.45           C  
ATOM   1695  O   HIS A 223      14.541 -34.411  32.117  1.00 48.03           O  
ATOM   1696  CB  HIS A 223      14.963 -33.104  35.061  1.00 44.04           C  
ATOM   1697  CG  HIS A 223      14.988 -31.923  35.985  1.00 61.37           C  
ATOM   1698  ND1 HIS A 223      14.160 -31.819  37.086  1.00 53.08           N  
ATOM   1699  CD2 HIS A 223      15.693 -30.766  35.937  1.00 56.84           C  
ATOM   1700  CE1 HIS A 223      14.369 -30.661  37.685  1.00 45.97           C  
ATOM   1701  NE2 HIS A 223      15.300 -30.006  37.013  1.00 59.50           N  
ATOM   1702  N   ARG A 224      12.890 -35.123  33.456  1.00 41.22           N  
ATOM   1703  CA  ARG A 224      12.668 -36.362  32.716  1.00 38.61           C  
ATOM   1704  C   ARG A 224      11.178 -36.608  32.486  1.00 32.92           C  
ATOM   1705  O   ARG A 224      10.332 -36.091  33.216  1.00 37.51           O  
ATOM   1706  CB  ARG A 224      13.283 -37.545  33.460  1.00 40.30           C  
ATOM   1707  CG  ARG A 224      14.785 -37.524  33.483  1.00 47.28           C  
ATOM   1708  CD  ARG A 224      15.339 -38.540  34.462  1.00 51.45           C  
ATOM   1709  NE  ARG A 224      16.725 -38.235  34.804  1.00 61.93           N  
ATOM   1710  CZ  ARG A 224      17.080 -37.391  35.767  1.00 62.60           C  
ATOM   1711  NH1 ARG A 224      16.147 -36.774  36.483  1.00 60.14           N  
ATOM   1712  NH2 ARG A 224      18.366 -37.168  36.018  1.00 68.00           N  
ATOM   1713  N   ALA A 225      10.862 -37.412  31.479  1.00 35.17           N  
ATOM   1714  CA  ALA A 225       9.473 -37.621  31.086  1.00 37.03           C  
ATOM   1715  C   ALA A 225       9.142 -39.095  30.855  1.00 37.12           C  
ATOM   1716  O   ALA A 225       9.922 -39.832  30.247  1.00 34.12           O  
ATOM   1717  CB  ALA A 225       9.153 -36.804  29.839  1.00 31.47           C  
ATOM   1718  N   VAL A 226       7.982 -39.514  31.352  1.00 35.73           N  
ATOM   1719  CA  VAL A 226       7.464 -40.852  31.099  1.00 33.78           C  
ATOM   1720  C   VAL A 226       6.078 -40.726  30.497  1.00 36.82           C  
ATOM   1721  O   VAL A 226       5.202 -40.101  31.093  1.00 36.25           O  
ATOM   1722  CB  VAL A 226       7.340 -41.687  32.386  1.00 33.26           C  
ATOM   1723  CG1 VAL A 226       6.857 -43.099  32.062  1.00 31.02           C  
ATOM   1724  CG2 VAL A 226       8.657 -41.716  33.155  1.00 29.48           C  
ATOM   1725  N   LEU A 227       5.886 -41.322  29.323  1.00 32.10           N  
ATOM   1726  CA  LEU A 227       4.609 -41.262  28.611  1.00 31.82           C  
ATOM   1727  C   LEU A 227       4.054 -42.664  28.393  1.00 34.38           C  
ATOM   1728  O   LEU A 227       4.580 -43.436  27.591  1.00 38.35           O  
ATOM   1729  CB  LEU A 227       4.758 -40.557  27.256  1.00 33.53           C  
ATOM   1730  CG  LEU A 227       5.004 -39.049  27.255  1.00 33.66           C  
ATOM   1731  CD1 LEU A 227       6.474 -38.752  27.464  1.00 30.73           C  
ATOM   1732  CD2 LEU A 227       4.508 -38.435  25.951  1.00 29.12           C  
ATOM   1733  N   GLN A 228       2.981 -42.979  29.104  1.00 36.78           N  
ATOM   1734  CA  GLN A 228       2.392 -44.311  29.084  1.00 33.88           C  
ATOM   1735  C   GLN A 228       1.111 -44.291  28.246  1.00 28.80           C  
ATOM   1736  O   GLN A 228       0.127 -43.640  28.623  1.00 25.87           O  
ATOM   1737  CB  GLN A 228       2.073 -44.752  30.530  1.00 24.72           C  
ATOM   1738  CG  GLN A 228       3.303 -44.905  31.428  1.00 28.44           C  
ATOM   1739  CD  GLN A 228       2.954 -45.128  32.905  1.00 34.06           C  
ATOM   1740  OE1 GLN A 228       3.740 -44.792  33.796  1.00 29.36           O  
ATOM   1741  NE2 GLN A 228       1.777 -45.695  33.166  1.00 29.97           N  
ATOM   1742  N   SER A 229       1.131 -44.990  27.110  1.00 33.01           N  
ATOM   1743  CA  SER A 229      -0.053 -45.146  26.254  1.00 23.87           C  
ATOM   1744  C   SER A 229      -0.714 -43.835  25.864  1.00 27.77           C  
ATOM   1745  O   SER A 229      -1.936 -43.716  25.924  1.00 29.65           O  
ATOM   1746  CB  SER A 229      -1.102 -46.027  26.938  1.00 29.41           C  
ATOM   1747  OG  SER A 229      -0.602 -47.329  27.170  1.00 33.74           O  
ATOM   1748  N   GLY A 230       0.082 -42.853  25.472  1.00 28.49           N  
ATOM   1749  CA  GLY A 230      -0.458 -41.553  25.111  1.00 27.93           C  
ATOM   1750  C   GLY A 230       0.645 -40.659  24.582  1.00 32.06           C  
ATOM   1751  O   GLY A 230       1.817 -40.863  24.883  1.00 32.67           O  
ATOM   1752  N   ALA A 231       0.269 -39.670  23.789  1.00 29.02           N  
ATOM   1753  CA  ALA A 231       1.237 -38.802  23.133  1.00 33.66           C  
ATOM   1754  C   ALA A 231       0.530 -37.516  22.725  1.00 27.99           C  
ATOM   1755  O   ALA A 231      -0.653 -37.537  22.415  1.00 31.07           O  
ATOM   1756  CB  ALA A 231       1.847 -39.503  21.926  1.00 33.06           C  
ATOM   1757  N   PRO A 232       1.242 -36.383  22.760  1.00 30.65           N  
ATOM   1758  CA  PRO A 232       0.541 -35.116  22.516  1.00 31.36           C  
ATOM   1759  C   PRO A 232       0.123 -34.964  21.054  1.00 34.87           C  
ATOM   1760  O   PRO A 232      -0.756 -34.149  20.757  1.00 33.23           O  
ATOM   1761  CB  PRO A 232       1.578 -34.056  22.913  1.00 32.51           C  
ATOM   1762  CG  PRO A 232       2.903 -34.722  22.728  1.00 27.90           C  
ATOM   1763  CD  PRO A 232       2.681 -36.192  23.023  1.00 30.41           C  
ATOM   1764  N   ASN A 233       0.734 -35.752  20.169  1.00 31.84           N  
ATOM   1765  CA  ASN A 233       0.377 -35.770  18.749  1.00 33.52           C  
ATOM   1766  C   ASN A 233      -0.747 -36.754  18.424  1.00 37.53           C  
ATOM   1767  O   ASN A 233      -1.082 -36.958  17.259  1.00 30.83           O  
ATOM   1768  CB  ASN A 233       1.599 -36.106  17.890  1.00 25.50           C  
ATOM   1769  CG  ASN A 233       2.413 -37.251  18.464  1.00 33.19           C  
ATOM   1770  OD1 ASN A 233       2.759 -37.247  19.646  1.00 37.30           O  
ATOM   1771  ND2 ASN A 233       2.695 -38.246  17.645  1.00 26.21           N  
ATOM   1772  N   GLY A 234      -1.323 -37.384  19.443  1.00 33.63           N  
ATOM   1773  CA  GLY A 234      -2.486 -38.231  19.207  1.00 45.83           C  
ATOM   1774  C   GLY A 234      -3.617 -37.447  18.542  1.00 45.86           C  
ATOM   1775  O   GLY A 234      -3.834 -36.280  18.870  1.00 45.29           O  
ATOM   1776  N   PRO A 235      -4.345 -38.079  17.603  1.00 37.37           N  
ATOM   1777  CA  PRO A 235      -5.460 -37.432  16.899  1.00 30.96           C  
ATOM   1778  C   PRO A 235      -6.616 -37.007  17.821  1.00 33.71           C  
ATOM   1779  O   PRO A 235      -7.504 -36.284  17.385  1.00 36.90           O  
ATOM   1780  CB  PRO A 235      -5.927 -38.512  15.923  1.00 32.22           C  
ATOM   1781  CG  PRO A 235      -5.506 -39.793  16.552  1.00 33.68           C  
ATOM   1782  CD  PRO A 235      -4.208 -39.494  17.229  1.00 33.30           C  
ATOM   1783  N   TRP A 236      -6.588 -37.429  19.081  1.00 33.42           N  
ATOM   1784  CA  TRP A 236      -7.616 -37.054  20.048  1.00 32.63           C  
ATOM   1785  C   TRP A 236      -7.133 -35.975  21.020  1.00 34.14           C  
ATOM   1786  O   TRP A 236      -7.934 -35.381  21.744  1.00 33.37           O  
ATOM   1787  CB  TRP A 236      -8.013 -38.289  20.855  1.00 30.92           C  
ATOM   1788  CG  TRP A 236      -6.807 -39.051  21.333  1.00 32.97           C  
ATOM   1789  CD1 TRP A 236      -6.148 -40.040  20.658  1.00 34.03           C  
ATOM   1790  CD2 TRP A 236      -6.093 -38.858  22.563  1.00 25.94           C  
ATOM   1791  NE1 TRP A 236      -5.086 -40.491  21.399  1.00 30.51           N  
ATOM   1792  CE2 TRP A 236      -5.029 -39.787  22.575  1.00 30.56           C  
ATOM   1793  CE3 TRP A 236      -6.271 -38.017  23.671  1.00 31.82           C  
ATOM   1794  CZ2 TRP A 236      -4.131 -39.893  23.650  1.00 25.40           C  
ATOM   1795  CZ3 TRP A 236      -5.380 -38.118  24.740  1.00 32.29           C  
ATOM   1796  CH2 TRP A 236      -4.322 -39.056  24.721  1.00 31.25           C  
ATOM   1797  N   ALA A 237      -5.826 -35.730  21.039  1.00 33.87           N  
ATOM   1798  CA  ALA A 237      -5.205 -34.952  22.119  1.00 34.91           C  
ATOM   1799  C   ALA A 237      -5.288 -33.438  21.927  1.00 31.53           C  
ATOM   1800  O   ALA A 237      -5.155 -32.681  22.882  1.00 35.73           O  
ATOM   1801  CB  ALA A 237      -3.750 -35.382  22.318  1.00 28.56           C  
ATOM   1802  N   THR A 238      -5.482 -32.998  20.691  1.00 30.63           N  
ATOM   1803  CA  THR A 238      -5.662 -31.576  20.422  1.00 31.83           C  
ATOM   1804  C   THR A 238      -6.845 -31.367  19.498  1.00 33.58           C  
ATOM   1805  O   THR A 238      -7.359 -32.307  18.898  1.00 34.00           O  
ATOM   1806  CB  THR A 238      -4.408 -30.917  19.782  1.00 34.21           C  
ATOM   1807  OG1 THR A 238      -4.033 -31.632  18.596  1.00 31.23           O  
ATOM   1808  CG2 THR A 238      -3.241 -30.901  20.753  1.00 34.37           C  
ATOM   1809  N   VAL A 239      -7.270 -30.120  19.375  1.00 34.99           N  
ATOM   1810  CA  VAL A 239      -8.364 -29.785  18.484  1.00 34.74           C  
ATOM   1811  C   VAL A 239      -8.030 -28.429  17.874  1.00 38.48           C  
ATOM   1812  O   VAL A 239      -7.392 -27.601  18.532  1.00 36.47           O  
ATOM   1813  CB  VAL A 239      -9.726 -29.769  19.248  1.00 34.69           C  
ATOM   1814  CG1 VAL A 239      -9.802 -28.609  20.258  1.00 32.66           C  
ATOM   1815  CG2 VAL A 239     -10.872 -29.715  18.290  1.00 37.07           C  
ATOM   1816  N   GLY A 240      -8.415 -28.218  16.612  1.00 41.12           N  
ATOM   1817  CA  GLY A 240      -8.176 -26.948  15.938  1.00 31.43           C  
ATOM   1818  C   GLY A 240      -8.964 -25.796  16.546  1.00 47.06           C  
ATOM   1819  O   GLY A 240     -10.001 -26.016  17.190  1.00 43.63           O  
ATOM   1820  N   MET A 241      -8.468 -24.572  16.358  1.00 47.85           N  
ATOM   1821  CA  MET A 241      -9.134 -23.370  16.871  1.00 46.29           C  
ATOM   1822  C   MET A 241     -10.594 -23.307  16.432  1.00 47.89           C  
ATOM   1823  O   MET A 241     -11.486 -23.043  17.241  1.00 44.93           O  
ATOM   1824  CB  MET A 241      -8.445 -22.109  16.362  1.00 51.48           C  
ATOM   1825  CG  MET A 241      -7.096 -21.814  16.946  1.00 59.05           C  
ATOM   1826  SD  MET A 241      -6.383 -20.398  16.086  1.00 72.75           S  
ATOM   1827  CE  MET A 241      -6.254 -19.202  17.419  1.00 47.74           C  
ATOM   1828  N   GLY A 242     -10.820 -23.531  15.139  1.00 44.02           N  
ATOM   1829  CA  GLY A 242     -12.152 -23.475  14.567  1.00 41.36           C  
ATOM   1830  C   GLY A 242     -13.119 -24.469  15.181  1.00 43.43           C  
ATOM   1831  O   GLY A 242     -14.238 -24.112  15.543  1.00 45.47           O  
ATOM   1832  N   GLU A 243     -12.692 -25.721  15.295  1.00 37.31           N  
ATOM   1833  CA  GLU A 243     -13.541 -26.760  15.857  1.00 37.69           C  
ATOM   1834  C   GLU A 243     -13.761 -26.575  17.377  1.00 42.39           C  
ATOM   1835  O   GLU A 243     -14.808 -26.945  17.911  1.00 38.58           O  
ATOM   1836  CB  GLU A 243     -12.976 -28.147  15.519  1.00 34.50           C  
ATOM   1837  CG  GLU A 243     -13.657 -29.335  16.197  1.00 40.85           C  
ATOM   1838  CD  GLU A 243     -15.060 -29.622  15.686  1.00 40.19           C  
ATOM   1839  OE1 GLU A 243     -15.589 -28.825  14.886  1.00 45.84           O  
ATOM   1840  OE2 GLU A 243     -15.641 -30.655  16.088  1.00 46.26           O  
ATOM   1841  N   ALA A 244     -12.794 -25.983  18.069  1.00 38.94           N  
ATOM   1842  CA  ALA A 244     -12.975 -25.710  19.495  1.00 36.74           C  
ATOM   1843  C   ALA A 244     -14.008 -24.611  19.665  1.00 42.40           C  
ATOM   1844  O   ALA A 244     -14.879 -24.705  20.524  1.00 39.23           O  
ATOM   1845  CB  ALA A 244     -11.672 -25.317  20.152  1.00 31.51           C  
ATOM   1846  N   ARG A 245     -13.922 -23.576  18.829  1.00 43.63           N  
ATOM   1847  CA  ARG A 245     -14.905 -22.500  18.860  1.00 41.53           C  
ATOM   1848  C   ARG A 245     -16.303 -23.035  18.562  1.00 38.89           C  
ATOM   1849  O   ARG A 245     -17.284 -22.624  19.182  1.00 43.16           O  
ATOM   1850  CB  ARG A 245     -14.541 -21.375  17.884  1.00 40.94           C  
ATOM   1851  CG  ARG A 245     -15.644 -20.335  17.710  1.00 39.11           C  
ATOM   1852  CD  ARG A 245     -15.162 -19.115  16.953  1.00 36.98           C  
ATOM   1853  NE  ARG A 245     -14.201 -18.350  17.737  1.00 47.57           N  
ATOM   1854  CZ  ARG A 245     -14.538 -17.496  18.699  1.00 46.51           C  
ATOM   1855  NH1 ARG A 245     -15.815 -17.302  18.997  1.00 43.71           N  
ATOM   1856  NH2 ARG A 245     -13.598 -16.837  19.362  1.00 47.95           N  
ATOM   1857  N   ARG A 246     -16.394 -23.979  17.638  1.00 37.98           N  
ATOM   1858  CA  ARG A 246     -17.697 -24.524  17.295  1.00 43.25           C  
ATOM   1859  C   ARG A 246     -18.276 -25.364  18.429  1.00 39.99           C  
ATOM   1860  O   ARG A 246     -19.469 -25.296  18.706  1.00 40.06           O  
ATOM   1861  CB  ARG A 246     -17.644 -25.352  16.014  1.00 34.48           C  
ATOM   1862  CG  ARG A 246     -19.020 -25.846  15.604  1.00 35.08           C  
ATOM   1863  CD  ARG A 246     -18.958 -27.019  14.659  1.00 38.48           C  
ATOM   1864  NE  ARG A 246     -18.438 -28.234  15.280  1.00 35.68           N  
ATOM   1865  CZ  ARG A 246     -19.152 -29.068  16.034  1.00 46.67           C  
ATOM   1866  NH1 ARG A 246     -20.430 -28.811  16.298  1.00 43.81           N  
ATOM   1867  NH2 ARG A 246     -18.582 -30.160  16.534  1.00 36.92           N  
ATOM   1868  N   ARG A 247     -17.431 -26.170  19.064  1.00 45.24           N  
ATOM   1869  CA  ARG A 247     -17.868 -27.019  20.167  1.00 38.63           C  
ATOM   1870  C   ARG A 247     -18.333 -26.200  21.366  1.00 35.30           C  
ATOM   1871  O   ARG A 247     -19.358 -26.506  21.975  1.00 37.90           O  
ATOM   1872  CB  ARG A 247     -16.760 -27.979  20.580  1.00 38.54           C  
ATOM   1873  CG  ARG A 247     -16.564 -29.116  19.601  1.00 36.70           C  
ATOM   1874  CD  ARG A 247     -15.445 -30.025  20.046  1.00 35.51           C  
ATOM   1875  NE  ARG A 247     -15.030 -30.926  18.983  1.00 35.56           N  
ATOM   1876  CZ  ARG A 247     -14.114 -31.873  19.129  1.00 40.77           C  
ATOM   1877  NH1 ARG A 247     -13.519 -32.049  20.302  1.00 33.66           N  
ATOM   1878  NH2 ARG A 247     -13.799 -32.649  18.103  1.00 30.72           N  
ATOM   1879  N   ALA A 248     -17.583 -25.153  21.682  1.00 35.92           N  
ATOM   1880  CA  ALA A 248     -17.924 -24.264  22.782  1.00 37.20           C  
ATOM   1881  C   ALA A 248     -19.238 -23.563  22.490  1.00 46.10           C  
ATOM   1882  O   ALA A 248     -20.053 -23.341  23.392  1.00 45.01           O  
ATOM   1883  CB  ALA A 248     -16.819 -23.240  22.999  1.00 37.80           C  
ATOM   1884  N   THR A 249     -19.440 -23.222  21.221  1.00 40.57           N  
ATOM   1885  CA  THR A 249     -20.619 -22.475  20.806  1.00 35.71           C  
ATOM   1886  C   THR A 249     -21.858 -23.361  20.846  1.00 37.55           C  
ATOM   1887  O   THR A 249     -22.936 -22.922  21.247  1.00 41.85           O  
ATOM   1888  CB  THR A 249     -20.416 -21.842  19.415  1.00 46.08           C  
ATOM   1889  OG1 THR A 249     -19.392 -20.847  19.509  1.00 46.75           O  
ATOM   1890  CG2 THR A 249     -21.701 -21.187  18.906  1.00 40.24           C  
ATOM   1891  N   GLN A 250     -21.701 -24.621  20.465  1.00 34.05           N  
ATOM   1892  CA  GLN A 250     -22.815 -25.551  20.546  1.00 39.96           C  
ATOM   1893  C   GLN A 250     -23.164 -25.903  21.995  1.00 43.48           C  
ATOM   1894  O   GLN A 250     -24.330 -26.154  22.307  1.00 41.88           O  
ATOM   1895  CB  GLN A 250     -22.557 -26.826  19.744  1.00 33.56           C  
ATOM   1896  CG  GLN A 250     -23.845 -27.578  19.473  1.00 41.06           C  
ATOM   1897  CD  GLN A 250     -23.619 -29.001  19.048  1.00 54.96           C  
ATOM   1898  OE1 GLN A 250     -22.530 -29.363  18.599  1.00 62.20           O  
ATOM   1899  NE2 GLN A 250     -24.650 -29.830  19.190  1.00 58.27           N  
ATOM   1900  N   LEU A 251     -22.167 -25.926  22.878  1.00 39.31           N  
ATOM   1901  CA  LEU A 251     -22.459 -26.205  24.286  1.00 44.82           C  
ATOM   1902  C   LEU A 251     -23.335 -25.091  24.831  1.00 36.16           C  
ATOM   1903  O   LEU A 251     -24.330 -25.356  25.490  1.00 38.09           O  
ATOM   1904  CB  LEU A 251     -21.195 -26.365  25.137  1.00 38.25           C  
ATOM   1905  CG  LEU A 251     -21.472 -26.789  26.589  1.00 40.88           C  
ATOM   1906  CD1 LEU A 251     -21.955 -28.237  26.665  1.00 29.68           C  
ATOM   1907  CD2 LEU A 251     -20.249 -26.591  27.463  1.00 39.61           C  
ATOM   1908  N   ALA A 252     -22.988 -23.849  24.505  1.00 40.94           N  
ATOM   1909  CA  ALA A 252     -23.756 -22.705  24.980  1.00 44.62           C  
ATOM   1910  C   ALA A 252     -25.199 -22.808  24.523  1.00 44.25           C  
ATOM   1911  O   ALA A 252     -26.112 -22.715  25.334  1.00 46.04           O  
ATOM   1912  CB  ALA A 252     -23.136 -21.400  24.518  1.00 39.64           C  
ATOM   1913  N   HIS A 253     -25.394 -23.032  23.228  1.00 45.36           N  
ATOM   1914  CA  HIS A 253     -26.728 -23.203  22.662  1.00 43.94           C  
ATOM   1915  C   HIS A 253     -27.532 -24.328  23.335  1.00 42.73           C  
ATOM   1916  O   HIS A 253     -28.710 -24.148  23.661  1.00 47.27           O  
ATOM   1917  CB  HIS A 253     -26.642 -23.432  21.142  1.00 48.79           C  
ATOM   1918  CG  HIS A 253     -27.938 -23.857  20.520  1.00 61.42           C  
ATOM   1919  ND1 HIS A 253     -28.320 -25.180  20.421  1.00 62.62           N  
ATOM   1920  CD2 HIS A 253     -28.945 -23.134  19.974  1.00 61.12           C  
ATOM   1921  CE1 HIS A 253     -29.503 -25.253  19.837  1.00 61.03           C  
ATOM   1922  NE2 HIS A 253     -29.903 -24.026  19.553  1.00 71.17           N  
ATOM   1923  N   LEU A 254     -26.895 -25.480  23.535  1.00 36.51           N  
ATOM   1924  CA  LEU A 254     -27.537 -26.623  24.182  1.00 36.28           C  
ATOM   1925  C   LEU A 254     -27.967 -26.366  25.633  1.00 43.52           C  
ATOM   1926  O   LEU A 254     -28.825 -27.075  26.154  1.00 44.31           O  
ATOM   1927  CB  LEU A 254     -26.628 -27.856  24.142  1.00 37.12           C  
ATOM   1928  CG  LEU A 254     -26.413 -28.562  22.803  1.00 45.71           C  
ATOM   1929  CD1 LEU A 254     -25.378 -29.662  22.963  1.00 38.84           C  
ATOM   1930  CD2 LEU A 254     -27.729 -29.127  22.260  1.00 33.09           C  
ATOM   1931  N   VAL A 255     -27.370 -25.374  26.291  1.00 40.32           N  
ATOM   1932  CA  VAL A 255     -27.713 -25.093  27.688  1.00 44.06           C  
ATOM   1933  C   VAL A 255     -28.406 -23.740  27.853  1.00 44.18           C  
ATOM   1934  O   VAL A 255     -28.545 -23.229  28.968  1.00 43.13           O  
ATOM   1935  CB  VAL A 255     -26.493 -25.200  28.642  1.00 40.95           C  
ATOM   1936  CG1 VAL A 255     -25.776 -26.515  28.433  1.00 33.91           C  
ATOM   1937  CG2 VAL A 255     -25.544 -24.032  28.451  1.00 37.72           C  
ATOM   1938  N   GLY A 256     -28.848 -23.172  26.736  1.00 36.34           N  
ATOM   1939  CA  GLY A 256     -29.702 -21.999  26.763  1.00 39.61           C  
ATOM   1940  C   GLY A 256     -29.011 -20.653  26.714  1.00 40.92           C  
ATOM   1941  O   GLY A 256     -29.625 -19.638  27.020  1.00 44.54           O  
ATOM   1942  N   CYS A 257     -27.744 -20.636  26.311  1.00 44.18           N  
ATOM   1943  CA  CYS A 257     -26.985 -19.393  26.216  1.00 46.51           C  
ATOM   1944  C   CYS A 257     -26.826 -18.952  24.762  1.00 53.24           C  
ATOM   1945  O   CYS A 257     -26.784 -19.789  23.870  1.00 54.93           O  
ATOM   1946  CB  CYS A 257     -25.611 -19.562  26.873  1.00 41.15           C  
ATOM   1947  SG  CYS A 257     -25.707 -19.935  28.635  1.00 51.17           S  
ATOM   1948  N   PRO A 258     -26.747 -17.632  24.525  1.00 60.41           N  
ATOM   1949  CA  PRO A 258     -26.540 -17.063  23.187  1.00 62.35           C  
ATOM   1950  C   PRO A 258     -25.235 -17.510  22.521  1.00 65.14           C  
ATOM   1951  O   PRO A 258     -25.156 -17.503  21.280  1.00 81.22           O  
ATOM   1952  CB  PRO A 258     -26.507 -15.551  23.451  1.00 64.00           C  
ATOM   1953  CG  PRO A 258     -26.259 -15.407  24.921  1.00 54.69           C  
ATOM   1954  CD  PRO A 258     -26.934 -16.580  25.539  1.00 58.44           C  
ATOM   1955  N   ASN A 265     -21.023 -12.654  20.558  1.00 69.26           N  
ATOM   1956  CA  ASN A 265     -20.029 -12.028  21.425  1.00 68.64           C  
ATOM   1957  C   ASN A 265     -19.521 -12.990  22.503  1.00 67.82           C  
ATOM   1958  O   ASN A 265     -20.302 -13.481  23.317  1.00 67.09           O  
ATOM   1959  CB  ASN A 265     -20.606 -10.770  22.072  1.00 69.32           C  
ATOM   1960  CG  ASN A 265     -19.533  -9.875  22.657  1.00 77.13           C  
ATOM   1961  OD1 ASN A 265     -18.389  -9.880  22.198  1.00 82.69           O  
ATOM   1962  ND2 ASN A 265     -19.896  -9.096  23.671  1.00 71.57           N  
ATOM   1963  N   ASP A 266     -18.216 -13.252  22.505  1.00 58.72           N  
ATOM   1964  CA  ASP A 266     -17.625 -14.226  23.420  1.00 55.01           C  
ATOM   1965  C   ASP A 266     -17.897 -13.870  24.882  1.00 62.31           C  
ATOM   1966  O   ASP A 266     -18.217 -14.738  25.696  1.00 56.27           O  
ATOM   1967  CB  ASP A 266     -16.112 -14.341  23.192  1.00 56.62           C  
ATOM   1968  CG  ASP A 266     -15.756 -14.888  21.814  1.00 56.42           C  
ATOM   1969  OD1 ASP A 266     -16.597 -15.585  21.204  1.00 52.83           O  
ATOM   1970  OD2 ASP A 266     -14.622 -14.625  21.351  1.00 54.35           O  
ATOM   1971  N   THR A 267     -17.764 -12.587  25.204  1.00 60.04           N  
ATOM   1972  CA  THR A 267     -17.990 -12.096  26.554  1.00 54.41           C  
ATOM   1973  C   THR A 267     -19.368 -12.490  27.083  1.00 56.01           C  
ATOM   1974  O   THR A 267     -19.484 -13.055  28.170  1.00 53.69           O  
ATOM   1975  CB  THR A 267     -17.850 -10.572  26.606  1.00 57.66           C  
ATOM   1976  OG1 THR A 267     -16.518 -10.210  26.231  1.00 58.30           O  
ATOM   1977  CG2 THR A 267     -18.139 -10.050  28.008  1.00 49.85           C  
ATOM   1978  N   GLU A 268     -20.405 -12.206  26.299  1.00 60.28           N  
ATOM   1979  CA  GLU A 268     -21.770 -12.542  26.686  1.00 56.95           C  
ATOM   1980  C   GLU A 268     -21.979 -14.049  26.749  1.00 52.65           C  
ATOM   1981  O   GLU A 268     -22.684 -14.550  27.623  1.00 54.99           O  
ATOM   1982  CB  GLU A 268     -22.776 -11.919  25.718  1.00 58.61           C  
ATOM   1983  CG  GLU A 268     -22.737 -10.400  25.666  1.00 77.17           C  
ATOM   1984  CD  GLU A 268     -23.577  -9.836  24.527  1.00104.49           C  
ATOM   1985  OE1 GLU A 268     -24.442 -10.574  24.002  1.00107.63           O  
ATOM   1986  OE2 GLU A 268     -23.364  -8.659  24.154  1.00101.49           O  
ATOM   1987  N   LEU A 269     -21.360 -14.768  25.819  1.00 52.98           N  
ATOM   1988  CA  LEU A 269     -21.508 -16.217  25.750  1.00 50.21           C  
ATOM   1989  C   LEU A 269     -20.909 -16.886  26.997  1.00 49.88           C  
ATOM   1990  O   LEU A 269     -21.562 -17.707  27.641  1.00 49.27           O  
ATOM   1991  CB  LEU A 269     -20.870 -16.752  24.460  1.00 49.61           C  
ATOM   1992  CG  LEU A 269     -21.121 -18.186  23.980  1.00 50.09           C  
ATOM   1993  CD1 LEU A 269     -20.829 -18.298  22.504  1.00 50.96           C  
ATOM   1994  CD2 LEU A 269     -20.252 -19.177  24.732  1.00 50.35           C  
ATOM   1995  N   VAL A 270     -19.674 -16.525  27.336  1.00 45.67           N  
ATOM   1996  CA  VAL A 270     -19.006 -17.101  28.498  1.00 46.78           C  
ATOM   1997  C   VAL A 270     -19.707 -16.689  29.795  1.00 49.82           C  
ATOM   1998  O   VAL A 270     -19.867 -17.503  30.703  1.00 50.19           O  
ATOM   1999  CB  VAL A 270     -17.503 -16.721  28.558  1.00 46.33           C  
ATOM   2000  CG1 VAL A 270     -16.845 -17.315  29.789  1.00 43.22           C  
ATOM   2001  CG2 VAL A 270     -16.778 -17.207  27.320  1.00 49.86           C  
ATOM   2002  N   ALA A 271     -20.129 -15.430  29.874  1.00 47.76           N  
ATOM   2003  CA  ALA A 271     -20.819 -14.940  31.062  1.00 48.13           C  
ATOM   2004  C   ALA A 271     -22.060 -15.782  31.359  1.00 45.90           C  
ATOM   2005  O   ALA A 271     -22.297 -16.178  32.496  1.00 45.03           O  
ATOM   2006  CB  ALA A 271     -21.186 -13.476  30.904  1.00 35.35           C  
ATOM   2007  N   CYS A 272     -22.833 -16.073  30.322  1.00 43.85           N  
ATOM   2008  CA  CYS A 272     -24.007 -16.920  30.465  1.00 43.08           C  
ATOM   2009  C   CYS A 272     -23.623 -18.348  30.869  1.00 42.19           C  
ATOM   2010  O   CYS A 272     -24.288 -18.955  31.707  1.00 48.20           O  
ATOM   2011  CB  CYS A 272     -24.835 -16.920  29.168  1.00 44.30           C  
ATOM   2012  SG  CYS A 272     -26.265 -18.035  29.202  1.00 56.28           S  
ATOM   2013  N   LEU A 273     -22.557 -18.884  30.275  1.00 40.52           N  
ATOM   2014  CA  LEU A 273     -22.060 -20.202  30.668  1.00 40.85           C  
ATOM   2015  C   LEU A 273     -21.679 -20.218  32.154  1.00 43.30           C  
ATOM   2016  O   LEU A 273     -21.901 -21.213  32.847  1.00 41.36           O  
ATOM   2017  CB  LEU A 273     -20.868 -20.632  29.807  1.00 39.73           C  
ATOM   2018  CG  LEU A 273     -21.103 -21.083  28.356  1.00 42.23           C  
ATOM   2019  CD1 LEU A 273     -19.780 -21.276  27.634  1.00 35.51           C  
ATOM   2020  CD2 LEU A 273     -21.932 -22.366  28.277  1.00 34.79           C  
ATOM   2021  N   ARG A 274     -21.132 -19.106  32.644  1.00 40.97           N  
ATOM   2022  CA  ARG A 274     -20.716 -19.018  34.041  1.00 46.92           C  
ATOM   2023  C   ARG A 274     -21.890 -19.091  35.033  1.00 42.70           C  
ATOM   2024  O   ARG A 274     -21.704 -19.490  36.175  1.00 41.94           O  
ATOM   2025  CB  ARG A 274     -19.860 -17.768  34.288  1.00 47.15           C  
ATOM   2026  CG  ARG A 274     -18.451 -17.865  33.727  1.00 47.42           C  
ATOM   2027  CD  ARG A 274     -17.526 -16.832  34.352  1.00 39.68           C  
ATOM   2028  NE  ARG A 274     -17.218 -15.745  33.427  1.00 66.36           N  
ATOM   2029  CZ  ARG A 274     -16.056 -15.609  32.789  1.00 66.48           C  
ATOM   2030  NH1 ARG A 274     -15.077 -16.488  32.973  1.00 49.15           N  
ATOM   2031  NH2 ARG A 274     -15.870 -14.585  31.966  1.00 69.25           N  
ATOM   2032  N   THR A 275     -23.092 -18.729  34.587  1.00 48.13           N  
ATOM   2033  CA  THR A 275     -24.277 -18.766  35.449  1.00 40.49           C  
ATOM   2034  C   THR A 275     -24.842 -20.179  35.579  1.00 43.14           C  
ATOM   2035  O   THR A 275     -25.686 -20.437  36.428  1.00 51.27           O  
ATOM   2036  CB  THR A 275     -25.412 -17.847  34.921  1.00 45.54           C  
ATOM   2037  OG1 THR A 275     -25.954 -18.395  33.711  1.00 48.35           O  
ATOM   2038  CG2 THR A 275     -24.905 -16.433  34.654  1.00 38.34           C  
ATOM   2039  N   ARG A 276     -24.378 -21.091  34.730  1.00 46.65           N  
ATOM   2040  CA  ARG A 276     -24.911 -22.451  34.694  1.00 38.30           C  
ATOM   2041  C   ARG A 276     -24.278 -23.360  35.747  1.00 42.32           C  
ATOM   2042  O   ARG A 276     -23.066 -23.310  35.971  1.00 41.90           O  
ATOM   2043  CB  ARG A 276     -24.700 -23.053  33.303  1.00 41.03           C  
ATOM   2044  CG  ARG A 276     -25.494 -22.377  32.195  1.00 37.78           C  
ATOM   2045  CD  ARG A 276     -26.968 -22.571  32.421  1.00 42.06           C  
ATOM   2046  NE  ARG A 276     -27.773 -22.104  31.302  1.00 43.52           N  
ATOM   2047  CZ  ARG A 276     -28.339 -20.905  31.236  1.00 52.33           C  
ATOM   2048  NH1 ARG A 276     -28.182 -20.041  32.230  1.00 49.05           N  
ATOM   2049  NH2 ARG A 276     -29.061 -20.571  30.173  1.00 46.65           N  
ATOM   2050  N   PRO A 277     -25.095 -24.197  36.402  1.00 44.07           N  
ATOM   2051  CA  PRO A 277     -24.529 -25.183  37.327  1.00 37.48           C  
ATOM   2052  C   PRO A 277     -23.560 -26.097  36.593  1.00 43.03           C  
ATOM   2053  O   PRO A 277     -23.800 -26.437  35.427  1.00 40.87           O  
ATOM   2054  CB  PRO A 277     -25.752 -25.986  37.781  1.00 33.55           C  
ATOM   2055  CG  PRO A 277     -26.902 -25.063  37.577  1.00 45.54           C  
ATOM   2056  CD  PRO A 277     -26.565 -24.271  36.347  1.00 40.55           C  
ATOM   2057  N   ALA A 278     -22.484 -26.476  37.272  1.00 38.43           N  
ATOM   2058  CA  ALA A 278     -21.462 -27.338  36.703  1.00 38.44           C  
ATOM   2059  C   ALA A 278     -22.054 -28.585  36.055  1.00 41.78           C  
ATOM   2060  O   ALA A 278     -21.704 -28.929  34.917  1.00 35.97           O  
ATOM   2061  CB  ALA A 278     -20.439 -27.726  37.763  1.00 35.33           C  
ATOM   2062  N   GLN A 279     -22.959 -29.246  36.769  1.00 36.73           N  
ATOM   2063  CA  GLN A 279     -23.553 -30.482  36.270  1.00 35.67           C  
ATOM   2064  C   GLN A 279     -24.288 -30.291  34.928  1.00 44.94           C  
ATOM   2065  O   GLN A 279     -24.348 -31.211  34.112  1.00 34.98           O  
ATOM   2066  CB  GLN A 279     -24.476 -31.098  37.317  1.00 30.05           C  
ATOM   2067  CG  GLN A 279     -24.910 -32.525  37.032  1.00 34.93           C  
ATOM   2068  CD  GLN A 279     -23.744 -33.486  36.847  1.00 43.50           C  
ATOM   2069  OE1 GLN A 279     -22.851 -33.572  37.687  1.00 51.31           O  
ATOM   2070  NE2 GLN A 279     -23.757 -34.220  35.740  1.00 39.77           N  
ATOM   2071  N   VAL A 280     -24.832 -29.101  34.695  1.00 32.67           N  
ATOM   2072  CA  VAL A 280     -25.573 -28.869  33.472  1.00 37.62           C  
ATOM   2073  C   VAL A 280     -24.622 -28.911  32.275  1.00 43.64           C  
ATOM   2074  O   VAL A 280     -24.947 -29.485  31.236  1.00 42.49           O  
ATOM   2075  CB  VAL A 280     -26.335 -27.533  33.492  1.00 38.69           C  
ATOM   2076  CG1 VAL A 280     -26.956 -27.251  32.113  1.00 40.97           C  
ATOM   2077  CG2 VAL A 280     -27.397 -27.559  34.547  1.00 34.01           C  
ATOM   2078  N   LEU A 281     -23.442 -28.317  32.433  1.00 39.51           N  
ATOM   2079  CA  LEU A 281     -22.430 -28.368  31.391  1.00 37.82           C  
ATOM   2080  C   LEU A 281     -22.047 -29.817  31.113  1.00 39.97           C  
ATOM   2081  O   LEU A 281     -22.047 -30.260  29.961  1.00 39.58           O  
ATOM   2082  CB  LEU A 281     -21.199 -27.548  31.782  1.00 31.34           C  
ATOM   2083  CG  LEU A 281     -21.441 -26.048  31.982  1.00 36.92           C  
ATOM   2084  CD1 LEU A 281     -20.134 -25.277  31.918  1.00 37.34           C  
ATOM   2085  CD2 LEU A 281     -22.427 -25.499  30.967  1.00 40.39           C  
ATOM   2086  N   VAL A 282     -21.737 -30.551  32.174  1.00 28.95           N  
ATOM   2087  CA  VAL A 282     -21.390 -31.964  32.069  1.00 37.42           C  
ATOM   2088  C   VAL A 282     -22.458 -32.787  31.331  1.00 42.71           C  
ATOM   2089  O   VAL A 282     -22.128 -33.657  30.521  1.00 44.39           O  
ATOM   2090  CB  VAL A 282     -21.134 -32.578  33.467  1.00 29.43           C  
ATOM   2091  CG1 VAL A 282     -20.980 -34.083  33.376  1.00 28.59           C  
ATOM   2092  CG2 VAL A 282     -19.908 -31.962  34.091  1.00 34.32           C  
ATOM   2093  N   ASN A 283     -23.730 -32.505  31.611  1.00 37.52           N  
ATOM   2094  CA  ASN A 283     -24.838 -33.258  31.032  1.00 40.34           C  
ATOM   2095  C   ASN A 283     -24.889 -33.209  29.502  1.00 39.08           C  
ATOM   2096  O   ASN A 283     -25.459 -34.092  28.878  1.00 42.37           O  
ATOM   2097  CB  ASN A 283     -26.180 -32.784  31.600  1.00 37.24           C  
ATOM   2098  CG  ASN A 283     -26.408 -33.237  33.035  1.00 40.08           C  
ATOM   2099  OD1 ASN A 283     -25.666 -34.063  33.569  1.00 40.16           O  
ATOM   2100  ND2 ASN A 283     -27.448 -32.699  33.662  1.00 36.27           N  
ATOM   2101  N   HIS A 284     -24.301 -32.173  28.910  1.00 35.11           N  
ATOM   2102  CA  HIS A 284     -24.310 -32.006  27.461  1.00 45.05           C  
ATOM   2103  C   HIS A 284     -22.932 -32.102  26.812  1.00 40.32           C  
ATOM   2104  O   HIS A 284     -22.772 -31.754  25.646  1.00 45.83           O  
ATOM   2105  CB  HIS A 284     -24.941 -30.667  27.091  1.00 45.02           C  
ATOM   2106  CG  HIS A 284     -26.391 -30.585  27.429  1.00 55.06           C  
ATOM   2107  ND1 HIS A 284     -26.852 -30.002  28.589  1.00 49.22           N  
ATOM   2108  CD2 HIS A 284     -27.483 -31.041  26.773  1.00 52.69           C  
ATOM   2109  CE1 HIS A 284     -28.169 -30.085  28.622  1.00 56.60           C  
ATOM   2110  NE2 HIS A 284     -28.577 -30.712  27.533  1.00 51.77           N  
ATOM   2111  N   GLU A 285     -21.946 -32.574  27.564  1.00 41.46           N  
ATOM   2112  CA  GLU A 285     -20.570 -32.597  27.089  1.00 38.75           C  
ATOM   2113  C   GLU A 285     -20.428 -33.404  25.795  1.00 40.35           C  
ATOM   2114  O   GLU A 285     -19.867 -32.920  24.815  1.00 33.13           O  
ATOM   2115  CB  GLU A 285     -19.654 -33.171  28.167  1.00 37.64           C  
ATOM   2116  CG  GLU A 285     -18.222 -33.387  27.714  1.00 44.82           C  
ATOM   2117  CD  GLU A 285     -17.309 -33.794  28.863  1.00 51.54           C  
ATOM   2118  OE1 GLU A 285     -17.795 -33.885  30.006  1.00 49.81           O  
ATOM   2119  OE2 GLU A 285     -16.107 -34.021  28.627  1.00 49.93           O  
ATOM   2120  N   TRP A 286     -20.949 -34.626  25.803  1.00 32.91           N  
ATOM   2121  CA  TRP A 286     -20.775 -35.541  24.691  1.00 37.12           C  
ATOM   2122  C   TRP A 286     -21.507 -35.096  23.430  1.00 40.64           C  
ATOM   2123  O   TRP A 286     -21.100 -35.440  22.325  1.00 42.46           O  
ATOM   2124  CB  TRP A 286     -21.174 -36.957  25.102  1.00 28.95           C  
ATOM   2125  CG  TRP A 286     -20.283 -37.470  26.167  1.00 38.00           C  
ATOM   2126  CD1 TRP A 286     -20.548 -37.524  27.509  1.00 39.90           C  
ATOM   2127  CD2 TRP A 286     -18.946 -37.959  26.001  1.00 38.10           C  
ATOM   2128  NE1 TRP A 286     -19.467 -38.042  28.184  1.00 40.58           N  
ATOM   2129  CE2 TRP A 286     -18.468 -38.311  27.284  1.00 39.42           C  
ATOM   2130  CE3 TRP A 286     -18.108 -38.141  24.891  1.00 35.11           C  
ATOM   2131  CZ2 TRP A 286     -17.190 -38.834  27.489  1.00 31.62           C  
ATOM   2132  CZ3 TRP A 286     -16.842 -38.672  25.094  1.00 33.07           C  
ATOM   2133  CH2 TRP A 286     -16.393 -38.999  26.385  1.00 41.10           C  
ATOM   2134  N   HIS A 287     -22.548 -34.290  23.600  1.00 42.60           N  
ATOM   2135  CA  HIS A 287     -23.372 -33.843  22.483  1.00 39.84           C  
ATOM   2136  C   HIS A 287     -22.695 -32.878  21.510  1.00 41.73           C  
ATOM   2137  O   HIS A 287     -23.230 -32.633  20.435  1.00 46.80           O  
ATOM   2138  CB  HIS A 287     -24.682 -33.239  22.995  1.00 38.43           C  
ATOM   2139  CG  HIS A 287     -25.503 -34.192  23.807  1.00 56.29           C  
ATOM   2140  ND1 HIS A 287     -26.345 -33.779  24.820  1.00 59.82           N  
ATOM   2141  CD2 HIS A 287     -25.604 -35.543  23.760  1.00 53.04           C  
ATOM   2142  CE1 HIS A 287     -26.926 -34.835  25.363  1.00 62.92           C  
ATOM   2143  NE2 HIS A 287     -26.494 -35.917  24.737  1.00 63.45           N  
ATOM   2144  N   VAL A 288     -21.534 -32.329  21.861  1.00 43.75           N  
ATOM   2145  CA  VAL A 288     -20.873 -31.382  20.947  1.00 39.66           C  
ATOM   2146  C   VAL A 288     -19.884 -32.023  19.962  1.00 36.88           C  
ATOM   2147  O   VAL A 288     -19.251 -31.326  19.166  1.00 40.54           O  
ATOM   2148  CB  VAL A 288     -20.175 -30.221  21.690  1.00 41.84           C  
ATOM   2149  CG1 VAL A 288     -21.172 -29.469  22.561  1.00 45.60           C  
ATOM   2150  CG2 VAL A 288     -19.009 -30.733  22.507  1.00 32.41           C  
ATOM   2151  N   LEU A 289     -19.743 -33.341  20.015  1.00 32.06           N  
ATOM   2152  CA  LEU A 289     -18.886 -34.027  19.062  1.00 38.37           C  
ATOM   2153  C   LEU A 289     -19.579 -34.031  17.693  1.00 43.17           C  
ATOM   2154  O   LEU A 289     -20.803 -34.098  17.615  1.00 40.79           O  
ATOM   2155  CB  LEU A 289     -18.537 -35.444  19.543  1.00 29.74           C  
ATOM   2156  CG  LEU A 289     -17.519 -35.532  20.691  1.00 35.23           C  
ATOM   2157  CD1 LEU A 289     -17.266 -36.971  21.086  1.00 25.97           C  
ATOM   2158  CD2 LEU A 289     -16.199 -34.831  20.351  1.00 27.75           C  
ATOM   2159  N   PRO A 290     -18.796 -33.919  16.610  1.00 41.88           N  
ATOM   2160  CA  PRO A 290     -19.385 -33.828  15.265  1.00 43.41           C  
ATOM   2161  C   PRO A 290     -19.994 -35.138  14.757  1.00 45.16           C  
ATOM   2162  O   PRO A 290     -20.824 -35.084  13.860  1.00 53.02           O  
ATOM   2163  CB  PRO A 290     -18.198 -33.419  14.388  1.00 41.72           C  
ATOM   2164  CG  PRO A 290     -16.986 -33.912  15.128  1.00 42.70           C  
ATOM   2165  CD  PRO A 290     -17.329 -33.777  16.590  1.00 42.22           C  
ATOM   2166  N   GLN A 291     -19.601 -36.284  15.306  1.00 43.28           N  
ATOM   2167  CA  GLN A 291     -20.152 -37.558  14.843  1.00 40.28           C  
ATOM   2168  C   GLN A 291     -19.995 -38.663  15.879  1.00 44.27           C  
ATOM   2169  O   GLN A 291     -19.220 -38.538  16.822  1.00 46.76           O  
ATOM   2170  CB  GLN A 291     -19.488 -37.999  13.529  1.00 52.31           C  
ATOM   2171  CG  GLN A 291     -18.165 -38.756  13.716  1.00 51.26           C  
ATOM   2172  CD  GLN A 291     -17.820 -39.689  12.544  1.00 71.45           C  
ATOM   2173  OE1 GLN A 291     -17.403 -39.235  11.466  1.00 66.31           O  
ATOM   2174  NE2 GLN A 291     -17.985 -41.005  12.759  1.00 47.26           N  
ATOM   2175  N   GLU A 292     -20.744 -39.743  15.690  1.00 48.56           N  
ATOM   2176  CA  GLU A 292     -20.593 -40.952  16.481  1.00 44.96           C  
ATOM   2177  C   GLU A 292     -19.135 -41.414  16.406  1.00 46.22           C  
ATOM   2178  O   GLU A 292     -18.561 -41.468  15.323  1.00 46.89           O  
ATOM   2179  CB  GLU A 292     -21.524 -42.041  15.938  1.00 47.25           C  
ATOM   2180  CG  GLU A 292     -21.567 -43.322  16.771  1.00 79.37           C  
ATOM   2181  CD  GLU A 292     -22.175 -44.523  16.029  1.00 91.75           C  
ATOM   2182  OE1 GLU A 292     -22.451 -44.423  14.805  1.00 65.31           O  
ATOM   2183  OE2 GLU A 292     -22.366 -45.575  16.686  1.00 87.08           O  
ATOM   2184  N   SER A 293     -18.537 -41.731  17.553  1.00 40.53           N  
ATOM   2185  CA  SER A 293     -17.128 -42.130  17.601  1.00 39.46           C  
ATOM   2186  C   SER A 293     -16.750 -42.891  18.869  1.00 37.76           C  
ATOM   2187  O   SER A 293     -17.524 -42.970  19.819  1.00 37.16           O  
ATOM   2188  CB  SER A 293     -16.218 -40.903  17.463  1.00 40.60           C  
ATOM   2189  OG  SER A 293     -16.516 -39.922  18.440  1.00 42.19           O  
ATOM   2190  N   VAL A 294     -15.562 -43.481  18.861  1.00 37.82           N  
ATOM   2191  CA  VAL A 294     -14.918 -43.885  20.104  1.00 30.84           C  
ATOM   2192  C   VAL A 294     -13.561 -43.198  20.135  1.00 37.61           C  
ATOM   2193  O   VAL A 294     -13.084 -42.730  19.098  1.00 29.55           O  
ATOM   2194  CB  VAL A 294     -14.766 -45.409  20.241  1.00 33.38           C  
ATOM   2195  CG1 VAL A 294     -16.133 -46.071  20.198  1.00 40.02           C  
ATOM   2196  CG2 VAL A 294     -13.844 -45.968  19.165  1.00 31.00           C  
ATOM   2197  N   PHE A 295     -12.969 -43.103  21.323  1.00 35.95           N  
ATOM   2198  CA  PHE A 295     -11.668 -42.457  21.513  1.00 29.84           C  
ATOM   2199  C   PHE A 295     -11.640 -41.011  21.013  1.00 31.68           C  
ATOM   2200  O   PHE A 295     -10.653 -40.577  20.414  1.00 31.47           O  
ATOM   2201  CB  PHE A 295     -10.539 -43.282  20.868  1.00 24.82           C  
ATOM   2202  CG  PHE A 295      -9.270 -43.325  21.690  1.00 36.89           C  
ATOM   2203  CD1 PHE A 295      -8.770 -42.176  22.291  1.00 29.13           C  
ATOM   2204  CD2 PHE A 295      -8.588 -44.515  21.879  1.00 28.19           C  
ATOM   2205  CE1 PHE A 295      -7.611 -42.215  23.048  1.00 32.70           C  
ATOM   2206  CE2 PHE A 295      -7.426 -44.552  22.629  1.00 27.82           C  
ATOM   2207  CZ  PHE A 295      -6.943 -43.405  23.220  1.00 24.01           C  
ATOM   2208  N   ARG A 296     -12.733 -40.281  21.240  1.00 30.79           N  
ATOM   2209  CA  ARG A 296     -12.782 -38.844  20.946  1.00 30.67           C  
ATOM   2210  C   ARG A 296     -13.465 -38.108  22.084  1.00 31.56           C  
ATOM   2211  O   ARG A 296     -14.471 -38.568  22.611  1.00 30.39           O  
ATOM   2212  CB  ARG A 296     -13.512 -38.536  19.633  1.00 28.56           C  
ATOM   2213  CG  ARG A 296     -12.754 -38.921  18.370  1.00 33.81           C  
ATOM   2214  CD  ARG A 296     -11.513 -38.070  18.153  1.00 32.88           C  
ATOM   2215  NE  ARG A 296     -10.841 -38.468  16.918  1.00 38.28           N  
ATOM   2216  CZ  ARG A 296     -10.018 -39.510  16.808  1.00 34.39           C  
ATOM   2217  NH1 ARG A 296      -9.738 -40.265  17.867  1.00 27.24           N  
ATOM   2218  NH2 ARG A 296      -9.470 -39.797  15.637  1.00 28.39           N  
ATOM   2219  N   PHE A 297     -12.926 -36.950  22.443  1.00 27.33           N  
ATOM   2220  CA  PHE A 297     -13.409 -36.229  23.609  1.00 34.23           C  
ATOM   2221  C   PHE A 297     -13.681 -34.775  23.253  1.00 30.22           C  
ATOM   2222  O   PHE A 297     -12.962 -34.181  22.454  1.00 35.36           O  
ATOM   2223  CB  PHE A 297     -12.395 -36.366  24.747  1.00 23.93           C  
ATOM   2224  CG  PHE A 297     -11.720 -37.701  24.771  1.00 22.09           C  
ATOM   2225  CD1 PHE A 297     -12.426 -38.839  25.111  1.00 28.75           C  
ATOM   2226  CD2 PHE A 297     -10.389 -37.829  24.416  1.00 30.18           C  
ATOM   2227  CE1 PHE A 297     -11.811 -40.086  25.116  1.00 26.09           C  
ATOM   2228  CE2 PHE A 297      -9.768 -39.076  24.410  1.00 26.10           C  
ATOM   2229  CZ  PHE A 297     -10.479 -40.201  24.768  1.00 26.35           C  
ATOM   2230  N   SER A 298     -14.727 -34.211  23.845  1.00 35.78           N  
ATOM   2231  CA  SER A 298     -15.218 -32.893  23.453  1.00 33.32           C  
ATOM   2232  C   SER A 298     -14.259 -31.741  23.710  1.00 36.03           C  
ATOM   2233  O   SER A 298     -14.015 -30.932  22.818  1.00 37.62           O  
ATOM   2234  CB  SER A 298     -16.547 -32.607  24.138  1.00 33.24           C  
ATOM   2235  OG  SER A 298     -17.529 -33.516  23.696  1.00 42.13           O  
ATOM   2236  N   PHE A 299     -13.723 -31.667  24.926  1.00 31.44           N  
ATOM   2237  CA  PHE A 299     -12.905 -30.530  25.328  1.00 30.87           C  
ATOM   2238  C   PHE A 299     -11.472 -30.928  25.662  1.00 34.35           C  
ATOM   2239  O   PHE A 299     -11.199 -31.520  26.710  1.00 32.36           O  
ATOM   2240  CB  PHE A 299     -13.588 -29.770  26.473  1.00 34.24           C  
ATOM   2241  CG  PHE A 299     -14.939 -29.245  26.091  1.00 36.05           C  
ATOM   2242  CD1 PHE A 299     -15.051 -28.177  25.202  1.00 35.26           C  
ATOM   2243  CD2 PHE A 299     -16.093 -29.847  26.563  1.00 32.31           C  
ATOM   2244  CE1 PHE A 299     -16.299 -27.700  24.805  1.00 30.46           C  
ATOM   2245  CE2 PHE A 299     -17.346 -29.379  26.171  1.00 34.54           C  
ATOM   2246  CZ  PHE A 299     -17.448 -28.305  25.297  1.00 35.97           C  
ATOM   2247  N   VAL A 300     -10.566 -30.601  24.745  1.00 29.19           N  
ATOM   2248  CA  VAL A 300      -9.181 -31.047  24.815  1.00 28.52           C  
ATOM   2249  C   VAL A 300      -8.267 -29.854  24.554  1.00 31.15           C  
ATOM   2250  O   VAL A 300      -8.753 -28.782  24.199  1.00 28.58           O  
ATOM   2251  CB  VAL A 300      -8.916 -32.221  23.828  1.00 31.82           C  
ATOM   2252  CG1 VAL A 300      -9.807 -33.408  24.179  1.00 28.72           C  
ATOM   2253  CG2 VAL A 300      -9.111 -31.787  22.362  1.00 27.95           C  
ATOM   2254  N   PRO A 301      -6.952 -30.013  24.781  1.00 30.40           N  
ATOM   2255  CA  PRO A 301      -6.031 -28.914  24.471  1.00 31.60           C  
ATOM   2256  C   PRO A 301      -6.199 -28.365  23.049  1.00 41.37           C  
ATOM   2257  O   PRO A 301      -6.436 -29.114  22.101  1.00 31.96           O  
ATOM   2258  CB  PRO A 301      -4.661 -29.573  24.608  1.00 35.88           C  
ATOM   2259  CG  PRO A 301      -4.865 -30.600  25.684  1.00 37.94           C  
ATOM   2260  CD  PRO A 301      -6.266 -31.119  25.480  1.00 30.13           C  
ATOM   2261  N   VAL A 302      -6.085 -27.052  22.914  1.00 35.78           N  
ATOM   2262  CA  VAL A 302      -6.246 -26.408  21.633  1.00 37.14           C  
ATOM   2263  C   VAL A 302      -4.938 -25.730  21.216  1.00 49.07           C  
ATOM   2264  O   VAL A 302      -4.248 -25.117  22.034  1.00 46.61           O  
ATOM   2265  CB  VAL A 302      -7.433 -25.399  21.656  1.00 43.83           C  
ATOM   2266  CG1 VAL A 302      -7.184 -24.281  22.651  1.00 40.82           C  
ATOM   2267  CG2 VAL A 302      -7.690 -24.829  20.269  1.00 47.69           C  
ATOM   2268  N   VAL A 303      -4.585 -25.874  19.942  1.00 54.22           N  
ATOM   2269  CA  VAL A 303      -3.420 -25.193  19.390  1.00 53.45           C  
ATOM   2270  C   VAL A 303      -3.822 -23.766  19.084  1.00 52.79           C  
ATOM   2271  O   VAL A 303      -4.598 -23.520  18.166  1.00 56.70           O  
ATOM   2272  CB  VAL A 303      -2.948 -25.844  18.085  1.00 52.11           C  
ATOM   2273  CG1 VAL A 303      -1.658 -25.199  17.624  1.00 46.48           C  
ATOM   2274  CG2 VAL A 303      -2.768 -27.348  18.268  1.00 46.72           C  
ATOM   2275  N   ASP A 304      -3.299 -22.827  19.857  1.00 58.05           N  
ATOM   2276  CA  ASP A 304      -3.766 -21.450  19.793  1.00 64.59           C  
ATOM   2277  C   ASP A 304      -2.633 -20.443  19.589  1.00 70.16           C  
ATOM   2278  O   ASP A 304      -2.884 -19.247  19.430  1.00 76.40           O  
ATOM   2279  CB  ASP A 304      -4.502 -21.114  21.085  1.00 64.15           C  
ATOM   2280  CG  ASP A 304      -3.649 -21.361  22.313  1.00 57.85           C  
ATOM   2281  OD1 ASP A 304      -2.781 -22.265  22.269  1.00 57.52           O  
ATOM   2282  OD2 ASP A 304      -3.846 -20.657  23.324  1.00 75.80           O  
ATOM   2283  N   GLY A 305      -1.392 -20.924  19.609  1.00 61.79           N  
ATOM   2284  CA  GLY A 305      -0.236 -20.049  19.517  1.00 56.12           C  
ATOM   2285  C   GLY A 305       0.351 -19.669  20.870  1.00 66.57           C  
ATOM   2286  O   GLY A 305       1.469 -19.147  20.938  1.00 65.47           O  
ATOM   2287  N   ASP A 306      -0.389 -19.939  21.947  1.00 60.49           N  
ATOM   2288  CA  ASP A 306       0.047 -19.569  23.297  1.00 48.32           C  
ATOM   2289  C   ASP A 306       0.758 -20.715  24.056  1.00 60.70           C  
ATOM   2290  O   ASP A 306       1.983 -20.807  24.000  1.00 60.90           O  
ATOM   2291  CB  ASP A 306      -1.122 -18.984  24.101  1.00 59.01           C  
ATOM   2292  CG  ASP A 306      -0.690 -18.434  25.458  1.00 66.42           C  
ATOM   2293  OD1 ASP A 306       0.531 -18.359  25.716  1.00 55.91           O  
ATOM   2294  OD2 ASP A 306      -1.578 -18.064  26.264  1.00 69.20           O  
ATOM   2295  N   PHE A 307       0.011 -21.564  24.771  1.00 60.73           N  
ATOM   2296  CA  PHE A 307       0.612 -22.710  25.478  1.00 52.07           C  
ATOM   2297  C   PHE A 307       1.356 -23.597  24.481  1.00 55.84           C  
ATOM   2298  O   PHE A 307       2.485 -24.027  24.727  1.00 57.48           O  
ATOM   2299  CB  PHE A 307      -0.455 -23.534  26.216  1.00 53.21           C  
ATOM   2300  CG  PHE A 307       0.111 -24.582  27.155  1.00 41.49           C  
ATOM   2301  CD1 PHE A 307       0.641 -25.765  26.667  1.00 37.98           C  
ATOM   2302  CD2 PHE A 307       0.091 -24.386  28.524  1.00 44.89           C  
ATOM   2303  CE1 PHE A 307       1.156 -26.721  27.516  1.00 33.43           C  
ATOM   2304  CE2 PHE A 307       0.598 -25.347  29.388  1.00 38.43           C  
ATOM   2305  CZ  PHE A 307       1.132 -26.515  28.883  1.00 31.67           C  
ATOM   2306  N   LEU A 308       0.699 -23.875  23.362  1.00 51.78           N  
ATOM   2307  CA  LEU A 308       1.332 -24.529  22.235  1.00 51.08           C  
ATOM   2308  C   LEU A 308       1.409 -23.518  21.092  1.00 60.86           C  
ATOM   2309  O   LEU A 308       0.382 -23.096  20.557  1.00 59.68           O  
ATOM   2310  CB  LEU A 308       0.512 -25.739  21.803  1.00 46.08           C  
ATOM   2311  CG  LEU A 308       0.273 -26.814  22.859  1.00 55.33           C  
ATOM   2312  CD1 LEU A 308      -0.841 -27.736  22.406  1.00 50.22           C  
ATOM   2313  CD2 LEU A 308       1.556 -27.595  23.131  1.00 46.31           C  
ATOM   2314  N   SER A 309       2.622 -23.118  20.724  1.00 53.03           N  
ATOM   2315  CA  SER A 309       2.793 -22.110  19.683  1.00 56.29           C  
ATOM   2316  C   SER A 309       2.568 -22.684  18.285  1.00 54.81           C  
ATOM   2317  O   SER A 309       2.464 -21.947  17.316  1.00 62.79           O  
ATOM   2318  CB  SER A 309       4.168 -21.458  19.783  1.00 49.32           C  
ATOM   2319  OG  SER A 309       5.184 -22.393  19.499  1.00 53.90           O  
ATOM   2320  N   ASP A 310       2.484 -24.005  18.191  1.00 58.18           N  
ATOM   2321  CA  ASP A 310       2.168 -24.672  16.935  1.00 52.25           C  
ATOM   2322  C   ASP A 310       1.558 -26.026  17.279  1.00 50.34           C  
ATOM   2323  O   ASP A 310       1.403 -26.355  18.451  1.00 54.41           O  
ATOM   2324  CB  ASP A 310       3.437 -24.852  16.097  1.00 57.36           C  
ATOM   2325  CG  ASP A 310       3.161 -24.881  14.592  1.00 62.92           C  
ATOM   2326  OD1 ASP A 310       2.076 -25.339  14.171  1.00 60.61           O  
ATOM   2327  OD2 ASP A 310       4.047 -24.443  13.826  1.00 59.43           O  
ATOM   2328  N   THR A 311       1.195 -26.806  16.270  1.00 54.24           N  
ATOM   2329  CA  THR A 311       0.720 -28.161  16.512  1.00 51.40           C  
ATOM   2330  C   THR A 311       1.822 -28.978  17.183  1.00 49.25           C  
ATOM   2331  O   THR A 311       3.007 -28.690  17.010  1.00 50.68           O  
ATOM   2332  CB  THR A 311       0.290 -28.860  15.207  1.00 52.58           C  
ATOM   2333  OG1 THR A 311       1.449 -29.192  14.428  1.00 48.10           O  
ATOM   2334  CG2 THR A 311      -0.634 -27.962  14.412  1.00 45.21           C  
ATOM   2335  N   PRO A 312       1.434 -29.983  17.978  1.00 51.59           N  
ATOM   2336  CA  PRO A 312       2.450 -30.823  18.613  1.00 46.54           C  
ATOM   2337  C   PRO A 312       3.354 -31.491  17.581  1.00 44.06           C  
ATOM   2338  O   PRO A 312       4.560 -31.600  17.799  1.00 47.57           O  
ATOM   2339  CB  PRO A 312       1.618 -31.854  19.377  1.00 40.57           C  
ATOM   2340  CG  PRO A 312       0.354 -31.123  19.706  1.00 44.14           C  
ATOM   2341  CD  PRO A 312       0.086 -30.227  18.527  1.00 44.20           C  
ATOM   2342  N  AGLU A 313       2.767 -31.930  16.475  0.46 48.74           N  
ATOM   2343  N  BGLU A 313       2.788 -31.930  16.463  0.54 48.77           N  
ATOM   2344  CA AGLU A 313       3.533 -32.530  15.388  0.46 48.21           C  
ATOM   2345  CA BGLU A 313       3.609 -32.536  15.416  0.54 48.22           C  
ATOM   2346  C  AGLU A 313       4.637 -31.589  14.884  0.46 47.12           C  
ATOM   2347  C  BGLU A 313       4.684 -31.563  14.936  0.54 47.09           C  
ATOM   2348  O  AGLU A 313       5.795 -31.990  14.752  0.46 47.11           O  
ATOM   2349  O  BGLU A 313       5.862 -31.916  14.856  0.54 46.96           O  
ATOM   2350  CB AGLU A 313       2.599 -32.958  14.251  0.46 46.09           C  
ATOM   2351  CB BGLU A 313       2.766 -33.007  14.232  0.54 46.12           C  
ATOM   2352  CG AGLU A 313       1.840 -34.269  14.517  0.46 46.90           C  
ATOM   2353  CG BGLU A 313       3.498 -34.016  13.351  0.54 54.16           C  
ATOM   2354  CD AGLU A 313       0.425 -34.068  15.062  0.46 48.26           C  
ATOM   2355  CD BGLU A 313       3.011 -34.019  11.917  0.54 52.56           C  
ATOM   2356  OE1AGLU A 313      -0.462 -34.868  14.687  0.46 45.58           O  
ATOM   2357  OE1BGLU A 313       1.946 -33.421  11.644  0.54 52.85           O  
ATOM   2358  OE2AGLU A 313       0.195 -33.130  15.864  0.46 41.68           O  
ATOM   2359  OE2BGLU A 313       3.705 -34.613  11.063  0.54 54.14           O  
ATOM   2360  N   ALA A 314       4.277 -30.335  14.630  1.00 44.32           N  
ATOM   2361  CA  ALA A 314       5.233 -29.320  14.185  1.00 47.71           C  
ATOM   2362  C   ALA A 314       6.314 -29.063  15.234  1.00 55.24           C  
ATOM   2363  O   ALA A 314       7.506 -29.024  14.912  1.00 52.39           O  
ATOM   2364  CB  ALA A 314       4.516 -28.018  13.841  1.00 44.63           C  
ATOM   2365  N   LEU A 315       5.891 -28.892  16.486  1.00 50.43           N  
ATOM   2366  CA  LEU A 315       6.819 -28.613  17.578  1.00 42.36           C  
ATOM   2367  C   LEU A 315       7.780 -29.776  17.798  1.00 44.76           C  
ATOM   2368  O   LEU A 315       8.945 -29.572  18.149  1.00 46.19           O  
ATOM   2369  CB  LEU A 315       6.056 -28.314  18.863  1.00 45.24           C  
ATOM   2370  CG  LEU A 315       5.265 -27.009  18.880  1.00 51.65           C  
ATOM   2371  CD1 LEU A 315       4.553 -26.845  20.212  1.00 47.02           C  
ATOM   2372  CD2 LEU A 315       6.189 -25.836  18.610  1.00 48.06           C  
ATOM   2373  N   ILE A 316       7.284 -30.992  17.585  1.00 41.66           N  
ATOM   2374  CA  ILE A 316       8.099 -32.196  17.718  1.00 41.99           C  
ATOM   2375  C   ILE A 316       9.180 -32.247  16.638  1.00 45.47           C  
ATOM   2376  O   ILE A 316      10.355 -32.424  16.946  1.00 50.38           O  
ATOM   2377  CB  ILE A 316       7.223 -33.490  17.715  1.00 41.30           C  
ATOM   2378  CG1 ILE A 316       6.516 -33.660  19.058  1.00 46.67           C  
ATOM   2379  CG2 ILE A 316       8.055 -34.727  17.472  1.00 39.46           C  
ATOM   2380  CD1 ILE A 316       5.313 -34.573  18.993  1.00 39.38           C  
ATOM   2381  N   ASN A 317       8.785 -32.074  15.378  1.00 54.28           N  
ATOM   2382  CA  ASN A 317       9.735 -32.112  14.262  1.00 52.40           C  
ATOM   2383  C   ASN A 317      10.842 -31.061  14.347  1.00 49.70           C  
ATOM   2384  O   ASN A 317      11.977 -31.322  13.961  1.00 59.52           O  
ATOM   2385  CB  ASN A 317       9.007 -31.988  12.927  1.00 48.33           C  
ATOM   2386  CG  ASN A 317       8.015 -33.106  12.702  1.00 52.14           C  
ATOM   2387  OD1 ASN A 317       8.097 -34.168  13.329  1.00 58.15           O  
ATOM   2388  ND2 ASN A 317       7.063 -32.873  11.809  1.00 48.49           N  
ATOM   2389  N   ALA A 318      10.507 -29.884  14.867  1.00 47.94           N  
ATOM   2390  CA  ALA A 318      11.447 -28.771  14.945  1.00 49.44           C  
ATOM   2391  C   ALA A 318      12.350 -28.798  16.183  1.00 58.05           C  
ATOM   2392  O   ALA A 318      13.333 -28.060  16.248  1.00 54.32           O  
ATOM   2393  CB  ALA A 318      10.694 -27.443  14.874  1.00 46.69           C  
ATOM   2394  N   GLY A 319      12.025 -29.649  17.152  1.00 57.20           N  
ATOM   2395  CA  GLY A 319      12.705 -29.634  18.437  1.00 44.77           C  
ATOM   2396  C   GLY A 319      14.096 -30.250  18.515  1.00 48.04           C  
ATOM   2397  O   GLY A 319      14.390 -31.257  17.867  1.00 48.17           O  
ATOM   2398  N   ASP A 320      14.954 -29.623  19.319  1.00 50.70           N  
ATOM   2399  CA  ASP A 320      16.252 -30.175  19.696  1.00 56.13           C  
ATOM   2400  C   ASP A 320      16.025 -30.837  21.047  1.00 54.96           C  
ATOM   2401  O   ASP A 320      15.640 -30.175  22.010  1.00 51.35           O  
ATOM   2402  CB  ASP A 320      17.292 -29.044  19.815  1.00 59.39           C  
ATOM   2403  CG  ASP A 320      18.704 -29.540  20.178  1.00 69.60           C  
ATOM   2404  OD1 ASP A 320      18.854 -30.607  20.816  1.00 60.41           O  
ATOM   2405  OD2 ASP A 320      19.680 -28.833  19.833  1.00 70.87           O  
ATOM   2406  N   PHE A 321      16.253 -32.143  21.126  1.00 55.56           N  
ATOM   2407  CA  PHE A 321      15.958 -32.860  22.364  1.00 48.19           C  
ATOM   2408  C   PHE A 321      17.184 -33.491  23.015  1.00 55.29           C  
ATOM   2409  O   PHE A 321      17.061 -34.468  23.754  1.00 53.83           O  
ATOM   2410  CB  PHE A 321      14.861 -33.906  22.137  1.00 47.60           C  
ATOM   2411  CG  PHE A 321      13.534 -33.312  21.760  1.00 49.20           C  
ATOM   2412  CD1 PHE A 321      12.736 -32.701  22.719  1.00 40.85           C  
ATOM   2413  CD2 PHE A 321      13.092 -33.345  20.448  1.00 38.07           C  
ATOM   2414  CE1 PHE A 321      11.523 -32.145  22.383  1.00 34.00           C  
ATOM   2415  CE2 PHE A 321      11.870 -32.790  20.099  1.00 46.11           C  
ATOM   2416  CZ  PHE A 321      11.083 -32.192  21.069  1.00 46.81           C  
ATOM   2417  N   HIS A 322      18.361 -32.932  22.744  1.00 61.86           N  
ATOM   2418  CA  HIS A 322      19.568 -33.346  23.455  1.00 59.15           C  
ATOM   2419  C   HIS A 322      19.412 -32.981  24.926  1.00 50.65           C  
ATOM   2420  O   HIS A 322      18.911 -31.904  25.255  1.00 53.83           O  
ATOM   2421  CB  HIS A 322      20.830 -32.709  22.848  1.00 54.14           C  
ATOM   2422  CG  HIS A 322      21.229 -33.303  21.529  1.00 55.19           C  
ATOM   2423  ND1 HIS A 322      20.837 -32.767  20.320  1.00 55.74           N  
ATOM   2424  CD2 HIS A 322      21.961 -34.405  21.232  1.00 50.46           C  
ATOM   2425  CE1 HIS A 322      21.321 -33.505  19.334  1.00 53.00           C  
ATOM   2426  NE2 HIS A 322      22.006 -34.505  19.861  1.00 53.02           N  
ATOM   2427  N   GLY A 323      19.804 -33.896  25.804  1.00 49.86           N  
ATOM   2428  CA  GLY A 323      19.709 -33.665  27.235  1.00 52.88           C  
ATOM   2429  C   GLY A 323      18.409 -34.179  27.826  1.00 54.26           C  
ATOM   2430  O   GLY A 323      18.157 -34.048  29.027  1.00 62.92           O  
ATOM   2431  N   LEU A 324      17.581 -34.770  26.974  1.00 50.38           N  
ATOM   2432  CA  LEU A 324      16.300 -35.309  27.398  1.00 48.08           C  
ATOM   2433  C   LEU A 324      16.321 -36.839  27.428  1.00 41.35           C  
ATOM   2434  O   LEU A 324      16.759 -37.492  26.469  1.00 43.48           O  
ATOM   2435  CB  LEU A 324      15.194 -34.816  26.461  1.00 52.26           C  
ATOM   2436  CG  LEU A 324      13.779 -35.365  26.663  1.00 53.58           C  
ATOM   2437  CD1 LEU A 324      13.194 -34.913  27.992  1.00 39.34           C  
ATOM   2438  CD2 LEU A 324      12.881 -34.953  25.511  1.00 43.69           C  
ATOM   2439  N   GLN A 325      15.863 -37.406  28.538  1.00 35.98           N  
ATOM   2440  CA  GLN A 325      15.586 -38.837  28.593  1.00 42.92           C  
ATOM   2441  C   GLN A 325      14.087 -39.060  28.721  1.00 40.39           C  
ATOM   2442  O   GLN A 325      13.409 -38.377  29.486  1.00 40.68           O  
ATOM   2443  CB  GLN A 325      16.324 -39.523  29.739  1.00 45.38           C  
ATOM   2444  CG  GLN A 325      17.829 -39.493  29.612  1.00 48.70           C  
ATOM   2445  CD  GLN A 325      18.420 -38.263  30.251  1.00 50.35           C  
ATOM   2446  OE1 GLN A 325      17.949 -37.805  31.291  1.00 53.14           O  
ATOM   2447  NE2 GLN A 325      19.446 -37.710  29.626  1.00 61.81           N  
ATOM   2448  N   VAL A 326      13.570 -40.003  27.943  1.00 35.70           N  
ATOM   2449  CA  VAL A 326      12.146 -40.282  27.943  1.00 38.59           C  
ATOM   2450  C   VAL A 326      11.903 -41.781  28.048  1.00 37.17           C  
ATOM   2451  O   VAL A 326      12.630 -42.571  27.451  1.00 38.30           O  
ATOM   2452  CB  VAL A 326      11.452 -39.760  26.662  1.00 42.65           C  
ATOM   2453  CG1 VAL A 326       9.979 -39.558  26.917  1.00 38.84           C  
ATOM   2454  CG2 VAL A 326      12.059 -38.458  26.217  1.00 54.54           C  
ATOM   2455  N   LEU A 327      10.891 -42.159  28.828  1.00 34.95           N  
ATOM   2456  CA  LEU A 327      10.391 -43.532  28.853  1.00 38.65           C  
ATOM   2457  C   LEU A 327       8.988 -43.543  28.261  1.00 33.09           C  
ATOM   2458  O   LEU A 327       8.111 -42.825  28.733  1.00 38.07           O  
ATOM   2459  CB  LEU A 327      10.357 -44.068  30.285  1.00 36.62           C  
ATOM   2460  CG  LEU A 327       9.848 -45.496  30.518  1.00 37.33           C  
ATOM   2461  CD1 LEU A 327      10.726 -46.508  29.832  1.00 35.55           C  
ATOM   2462  CD2 LEU A 327       9.767 -45.801  32.019  1.00 36.58           C  
ATOM   2463  N   VAL A 328       8.780 -44.340  27.216  1.00 35.67           N  
ATOM   2464  CA  VAL A 328       7.479 -44.402  26.547  1.00 33.66           C  
ATOM   2465  C   VAL A 328       7.069 -45.847  26.320  1.00 34.66           C  
ATOM   2466  O   VAL A 328       7.910 -46.737  26.235  1.00 33.26           O  
ATOM   2467  CB  VAL A 328       7.488 -43.678  25.177  1.00 32.42           C  
ATOM   2468  CG1 VAL A 328       8.062 -42.283  25.315  1.00 29.63           C  
ATOM   2469  CG2 VAL A 328       8.278 -44.477  24.151  1.00 26.19           C  
ATOM   2470  N   GLY A 329       5.774 -46.094  26.214  1.00 27.80           N  
ATOM   2471  CA  GLY A 329       5.339 -47.449  25.972  1.00 24.70           C  
ATOM   2472  C   GLY A 329       3.844 -47.589  25.859  1.00 34.55           C  
ATOM   2473  O   GLY A 329       3.095 -46.614  25.985  1.00 26.49           O  
ATOM   2474  N   VAL A 330       3.414 -48.822  25.614  1.00 29.40           N  
ATOM   2475  CA  VAL A 330       2.026 -49.102  25.301  1.00 27.76           C  
ATOM   2476  C   VAL A 330       1.663 -50.430  25.915  1.00 29.87           C  
ATOM   2477  O   VAL A 330       2.553 -51.223  26.238  1.00 31.90           O  
ATOM   2478  CB  VAL A 330       1.826 -49.196  23.765  1.00 31.88           C  
ATOM   2479  CG1 VAL A 330       2.154 -47.870  23.109  1.00 26.91           C  
ATOM   2480  CG2 VAL A 330       2.702 -50.307  23.168  1.00 25.25           C  
ATOM   2481  N   VAL A 331       0.368 -50.678  26.091  1.00 29.66           N  
ATOM   2482  CA  VAL A 331      -0.095 -52.013  26.472  1.00 31.46           C  
ATOM   2483  C   VAL A 331      -0.313 -52.862  25.215  1.00 36.88           C  
ATOM   2484  O   VAL A 331      -0.317 -52.340  24.107  1.00 32.04           O  
ATOM   2485  CB  VAL A 331      -1.391 -51.969  27.293  1.00 35.72           C  
ATOM   2486  CG1 VAL A 331      -1.165 -51.220  28.611  1.00 31.78           C  
ATOM   2487  CG2 VAL A 331      -2.511 -51.343  26.484  1.00 30.98           C  
ATOM   2488  N   LYS A 332      -0.486 -54.167  25.400  1.00 39.16           N  
ATOM   2489  CA  LYS A 332      -0.611 -55.105  24.290  1.00 40.06           C  
ATOM   2490  C   LYS A 332      -1.873 -54.871  23.465  1.00 37.66           C  
ATOM   2491  O   LYS A 332      -1.870 -55.086  22.262  1.00 40.55           O  
ATOM   2492  CB  LYS A 332      -0.593 -56.544  24.816  1.00 46.30           C  
ATOM   2493  CG  LYS A 332      -0.515 -57.647  23.753  1.00 37.37           C  
ATOM   2494  CD  LYS A 332      -0.506 -59.010  24.456  1.00 50.36           C  
ATOM   2495  CE  LYS A 332      -0.005 -60.138  23.566  1.00 55.33           C  
ATOM   2496  NZ  LYS A 332      -0.996 -60.568  22.532  1.00 53.78           N1+
ATOM   2497  N   ASP A 333      -2.948 -54.423  24.100  1.00 35.35           N  
ATOM   2498  CA  ASP A 333      -4.214 -54.264  23.385  1.00 36.86           C  
ATOM   2499  C   ASP A 333      -4.858 -52.886  23.572  1.00 36.69           C  
ATOM   2500  O   ASP A 333      -5.930 -52.768  24.162  1.00 40.71           O  
ATOM   2501  CB  ASP A 333      -5.180 -55.382  23.788  1.00 35.25           C  
ATOM   2502  CG  ASP A 333      -4.629 -56.767  23.470  1.00 44.63           C  
ATOM   2503  OD1 ASP A 333      -4.651 -57.154  22.277  1.00 50.44           O  
ATOM   2504  OD2 ASP A 333      -4.162 -57.460  24.408  1.00 41.28           O  
ATOM   2505  N   GLU A 334      -4.203 -51.859  23.038  1.00 35.15           N  
ATOM   2506  CA  GLU A 334      -4.604 -50.464  23.227  1.00 30.54           C  
ATOM   2507  C   GLU A 334      -6.048 -50.147  22.859  1.00 36.26           C  
ATOM   2508  O   GLU A 334      -6.667 -49.290  23.489  1.00 36.40           O  
ATOM   2509  CB  GLU A 334      -3.659 -49.518  22.456  1.00 31.57           C  
ATOM   2510  CG  GLU A 334      -2.241 -49.398  23.045  1.00 32.00           C  
ATOM   2511  CD  GLU A 334      -2.225 -48.707  24.419  1.00 38.01           C  
ATOM   2512  OE1 GLU A 334      -3.250 -48.108  24.802  1.00 32.30           O  
ATOM   2513  OE2 GLU A 334      -1.190 -48.758  25.121  1.00 40.66           O  
ATOM   2514  N   GLY A 335      -6.585 -50.821  21.842  1.00 35.50           N  
ATOM   2515  CA  GLY A 335      -7.882 -50.446  21.306  1.00 26.14           C  
ATOM   2516  C   GLY A 335      -9.115 -51.088  21.927  1.00 32.64           C  
ATOM   2517  O   GLY A 335     -10.208 -50.520  21.866  1.00 28.82           O  
ATOM   2518  N   SER A 336      -8.946 -52.265  22.523  1.00 30.65           N  
ATOM   2519  CA  SER A 336     -10.083 -53.071  22.962  1.00 32.35           C  
ATOM   2520  C   SER A 336     -11.088 -52.331  23.860  1.00 38.61           C  
ATOM   2521  O   SER A 336     -12.277 -52.297  23.553  1.00 34.15           O  
ATOM   2522  CB  SER A 336      -9.606 -54.374  23.614  1.00 37.74           C  
ATOM   2523  OG  SER A 336      -8.839 -54.123  24.775  1.00 40.22           O  
ATOM   2524  N   TYR A 337     -10.604 -51.725  24.944  1.00 35.50           N  
ATOM   2525  CA  TYR A 337     -11.453 -50.970  25.870  1.00 30.69           C  
ATOM   2526  C   TYR A 337     -12.409 -49.988  25.184  1.00 29.41           C  
ATOM   2527  O   TYR A 337     -13.588 -49.911  25.517  1.00 34.66           O  
ATOM   2528  CB  TYR A 337     -10.575 -50.232  26.891  1.00 31.95           C  
ATOM   2529  CG  TYR A 337     -11.288 -49.181  27.708  1.00 32.43           C  
ATOM   2530  CD1 TYR A 337     -12.041 -49.529  28.831  1.00 39.45           C  
ATOM   2531  CD2 TYR A 337     -11.185 -47.840  27.380  1.00 33.35           C  
ATOM   2532  CE1 TYR A 337     -12.687 -48.561  29.596  1.00 36.09           C  
ATOM   2533  CE2 TYR A 337     -11.826 -46.872  28.132  1.00 34.44           C  
ATOM   2534  CZ  TYR A 337     -12.575 -47.236  29.240  1.00 40.90           C  
ATOM   2535  OH  TYR A 337     -13.212 -46.262  29.980  1.00 35.62           O  
ATOM   2536  N   PHE A 338     -11.907 -49.241  24.214  1.00 30.84           N  
ATOM   2537  CA  PHE A 338     -12.718 -48.205  23.578  1.00 36.69           C  
ATOM   2538  C   PHE A 338     -13.858 -48.741  22.720  1.00 34.07           C  
ATOM   2539  O   PHE A 338     -14.853 -48.048  22.501  1.00 29.90           O  
ATOM   2540  CB  PHE A 338     -11.820 -47.250  22.783  1.00 31.47           C  
ATOM   2541  CG  PHE A 338     -10.846 -46.523  23.650  1.00 34.40           C  
ATOM   2542  CD1 PHE A 338      -9.641 -47.105  23.990  1.00 28.37           C  
ATOM   2543  CD2 PHE A 338     -11.168 -45.280  24.185  1.00 35.80           C  
ATOM   2544  CE1 PHE A 338      -8.754 -46.450  24.837  1.00 32.09           C  
ATOM   2545  CE2 PHE A 338     -10.288 -44.620  25.012  1.00 28.05           C  
ATOM   2546  CZ  PHE A 338      -9.079 -45.205  25.337  1.00 29.10           C  
ATOM   2547  N   LEU A 339     -13.724 -49.984  22.264  1.00 36.92           N  
ATOM   2548  CA  LEU A 339     -14.690 -50.561  21.330  1.00 40.64           C  
ATOM   2549  C   LEU A 339     -16.096 -50.692  21.919  1.00 41.48           C  
ATOM   2550  O   LEU A 339     -17.081 -50.590  21.187  1.00 40.75           O  
ATOM   2551  CB  LEU A 339     -14.197 -51.915  20.806  1.00 36.31           C  
ATOM   2552  CG  LEU A 339     -12.893 -51.827  20.008  1.00 39.60           C  
ATOM   2553  CD1 LEU A 339     -12.439 -53.191  19.514  1.00 37.41           C  
ATOM   2554  CD2 LEU A 339     -13.042 -50.862  18.854  1.00 36.83           C  
ATOM   2555  N   VAL A 340     -16.193 -50.908  23.233  1.00 30.58           N  
ATOM   2556  CA  VAL A 340     -17.500 -51.088  23.863  1.00 34.12           C  
ATOM   2557  C   VAL A 340     -18.297 -49.800  24.041  1.00 34.26           C  
ATOM   2558  O   VAL A 340     -19.434 -49.843  24.489  1.00 39.19           O  
ATOM   2559  CB  VAL A 340     -17.411 -51.829  25.200  1.00 41.72           C  
ATOM   2560  CG1 VAL A 340     -16.945 -53.254  24.968  1.00 42.54           C  
ATOM   2561  CG2 VAL A 340     -16.486 -51.103  26.163  1.00 35.55           C  
ATOM   2562  N   TYR A 341     -17.720 -48.666  23.655  1.00 36.47           N  
ATOM   2563  CA  TYR A 341     -18.403 -47.378  23.788  1.00 31.52           C  
ATOM   2564  C   TYR A 341     -19.008 -46.863  22.481  1.00 37.75           C  
ATOM   2565  O   TYR A 341     -19.222 -45.649  22.331  1.00 32.91           O  
ATOM   2566  CB  TYR A 341     -17.449 -46.313  24.347  1.00 33.22           C  
ATOM   2567  CG  TYR A 341     -17.028 -46.528  25.787  1.00 35.53           C  
ATOM   2568  CD1 TYR A 341     -17.608 -45.793  26.818  1.00 39.01           C  
ATOM   2569  CD2 TYR A 341     -16.056 -47.467  26.116  1.00 32.38           C  
ATOM   2570  CE1 TYR A 341     -17.230 -45.985  28.142  1.00 38.20           C  
ATOM   2571  CE2 TYR A 341     -15.673 -47.667  27.431  1.00 38.27           C  
ATOM   2572  CZ  TYR A 341     -16.264 -46.922  28.441  1.00 40.07           C  
ATOM   2573  OH  TYR A 341     -15.879 -47.118  29.748  1.00 41.06           O  
ATOM   2574  N   GLY A 342     -19.266 -47.759  21.526  1.00 42.60           N  
ATOM   2575  CA  GLY A 342     -19.920 -47.338  20.295  1.00 39.95           C  
ATOM   2576  C   GLY A 342     -19.654 -48.107  19.009  1.00 41.65           C  
ATOM   2577  O   GLY A 342     -20.336 -47.891  18.015  1.00 41.51           O  
ATOM   2578  N   ALA A 343     -18.667 -48.992  19.007  1.00 44.21           N  
ATOM   2579  CA  ALA A 343     -18.450 -49.828  17.842  1.00 41.55           C  
ATOM   2580  C   ALA A 343     -19.578 -50.842  17.795  1.00 50.24           C  
ATOM   2581  O   ALA A 343     -19.819 -51.543  18.787  1.00 40.20           O  
ATOM   2582  CB  ALA A 343     -17.105 -50.526  17.916  1.00 35.53           C  
ATOM   2583  N   PRO A 344     -20.291 -50.907  16.651  1.00 48.49           N  
ATOM   2584  CA  PRO A 344     -21.406 -51.847  16.470  1.00 39.19           C  
ATOM   2585  C   PRO A 344     -20.977 -53.295  16.676  1.00 40.83           C  
ATOM   2586  O   PRO A 344     -19.935 -53.720  16.173  1.00 46.66           O  
ATOM   2587  CB  PRO A 344     -21.854 -51.602  15.017  1.00 45.47           C  
ATOM   2588  CG  PRO A 344     -20.761 -50.789  14.379  1.00 46.24           C  
ATOM   2589  CD  PRO A 344     -20.132 -50.008  15.493  1.00 39.70           C  
ATOM   2590  N   GLY A 345     -21.766 -54.038  17.442  1.00 42.75           N  
ATOM   2591  CA  GLY A 345     -21.472 -55.434  17.702  1.00 43.63           C  
ATOM   2592  C   GLY A 345     -20.612 -55.720  18.925  1.00 47.50           C  
ATOM   2593  O   GLY A 345     -20.434 -56.886  19.293  1.00 46.17           O  
ATOM   2594  N   PHE A 346     -20.079 -54.678  19.562  1.00 43.51           N  
ATOM   2595  CA  PHE A 346     -19.149 -54.883  20.681  1.00 43.88           C  
ATOM   2596  C   PHE A 346     -19.790 -54.792  22.064  1.00 42.82           C  
ATOM   2597  O   PHE A 346     -20.659 -53.951  22.303  1.00 50.26           O  
ATOM   2598  CB  PHE A 346     -17.962 -53.922  20.590  1.00 38.16           C  
ATOM   2599  CG  PHE A 346     -16.934 -54.333  19.581  1.00 42.84           C  
ATOM   2600  CD1 PHE A 346     -15.875 -55.143  19.945  1.00 32.31           C  
ATOM   2601  CD2 PHE A 346     -17.035 -53.918  18.260  1.00 36.61           C  
ATOM   2602  CE1 PHE A 346     -14.935 -55.522  19.018  1.00 36.15           C  
ATOM   2603  CE2 PHE A 346     -16.095 -54.295  17.336  1.00 38.53           C  
ATOM   2604  CZ  PHE A 346     -15.047 -55.093  17.711  1.00 33.54           C  
ATOM   2605  N   SER A 347     -19.341 -55.661  22.966  1.00 45.95           N  
ATOM   2606  CA  SER A 347     -19.783 -55.653  24.364  1.00 43.41           C  
ATOM   2607  C   SER A 347     -18.820 -56.446  25.231  1.00 37.79           C  
ATOM   2608  O   SER A 347     -18.222 -57.416  24.776  1.00 42.36           O  
ATOM   2609  CB  SER A 347     -21.190 -56.253  24.501  1.00 47.75           C  
ATOM   2610  OG  SER A 347     -21.584 -56.342  25.862  1.00 54.54           O  
ATOM   2611  N   LYS A 348     -18.684 -56.052  26.493  1.00 42.76           N  
ATOM   2612  CA  LYS A 348     -17.843 -56.805  27.409  1.00 38.03           C  
ATOM   2613  C   LYS A 348     -18.517 -58.134  27.749  1.00 41.99           C  
ATOM   2614  O   LYS A 348     -17.868 -59.065  28.233  1.00 39.46           O  
ATOM   2615  CB  LYS A 348     -17.585 -56.009  28.691  1.00 43.14           C  
ATOM   2616  CG  LYS A 348     -18.672 -56.172  29.755  1.00 38.76           C  
ATOM   2617  CD  LYS A 348     -18.330 -55.422  31.039  1.00 44.45           C  
ATOM   2618  CE  LYS A 348     -19.343 -55.730  32.137  1.00 43.26           C  
ATOM   2619  NZ  LYS A 348     -19.306 -57.173  32.529  1.00 38.19           N1+
ATOM   2620  N   ASP A 349     -19.821 -58.211  27.484  1.00 36.29           N  
ATOM   2621  CA  ASP A 349     -20.638 -59.344  27.917  1.00 45.80           C  
ATOM   2622  C   ASP A 349     -20.809 -60.475  26.901  1.00 51.48           C  
ATOM   2623  O   ASP A 349     -21.450 -61.478  27.209  1.00 52.15           O  
ATOM   2624  CB  ASP A 349     -22.007 -58.858  28.394  1.00 41.66           C  
ATOM   2625  CG  ASP A 349     -21.924 -58.094  29.697  1.00 47.30           C  
ATOM   2626  OD1 ASP A 349     -21.157 -58.537  30.582  1.00 44.18           O  
ATOM   2627  OD2 ASP A 349     -22.604 -57.050  29.822  1.00 46.79           O  
ATOM   2628  N   ASN A 350     -20.272 -60.305  25.693  1.00 49.56           N  
ATOM   2629  CA  ASN A 350     -20.112 -61.433  24.773  1.00 48.47           C  
ATOM   2630  C   ASN A 350     -18.742 -61.471  24.105  1.00 48.52           C  
ATOM   2631  O   ASN A 350     -17.841 -60.716  24.463  1.00 47.23           O  
ATOM   2632  CB  ASN A 350     -21.259 -61.550  23.748  1.00 44.30           C  
ATOM   2633  CG  ASN A 350     -21.462 -60.297  22.920  1.00 50.08           C  
ATOM   2634  OD1 ASN A 350     -20.512 -59.717  22.397  1.00 54.76           O  
ATOM   2635  ND2 ASN A 350     -22.729 -59.882  22.791  1.00 49.07           N  
ATOM   2636  N   GLU A 351     -18.591 -62.372  23.146  1.00 45.81           N  
ATOM   2637  CA  GLU A 351     -17.322 -62.574  22.472  1.00 44.63           C  
ATOM   2638  C   GLU A 351     -17.029 -61.461  21.468  1.00 44.99           C  
ATOM   2639  O   GLU A 351     -15.923 -61.384  20.926  1.00 41.34           O  
ATOM   2640  CB  GLU A 351     -17.336 -63.921  21.757  1.00 53.59           C  
ATOM   2641  CG  GLU A 351     -17.220 -65.098  22.691  1.00 53.19           C  
ATOM   2642  CD  GLU A 351     -15.823 -65.237  23.225  1.00 67.32           C  
ATOM   2643  OE1 GLU A 351     -15.017 -65.951  22.585  1.00 77.23           O  
ATOM   2644  OE2 GLU A 351     -15.526 -64.619  24.271  1.00 66.20           O  
ATOM   2645  N   SER A 352     -18.028 -60.613  21.228  1.00 32.82           N  
ATOM   2646  CA  SER A 352     -17.927 -59.536  20.251  1.00 37.18           C  
ATOM   2647  C   SER A 352     -17.355 -60.040  18.918  1.00 44.71           C  
ATOM   2648  O   SER A 352     -16.488 -59.396  18.332  1.00 38.62           O  
ATOM   2649  CB  SER A 352     -17.075 -58.380  20.796  1.00 41.19           C  
ATOM   2650  OG  SER A 352     -17.671 -57.767  21.928  1.00 44.87           O  
ATOM   2651  N   LEU A 353     -17.823 -61.203  18.465  1.00 42.72           N  
ATOM   2652  CA  LEU A 353     -17.429 -61.746  17.168  1.00 40.52           C  
ATOM   2653  C   LEU A 353     -18.259 -61.075  16.107  1.00 39.71           C  
ATOM   2654  O   LEU A 353     -19.351 -61.535  15.784  1.00 51.73           O  
ATOM   2655  CB  LEU A 353     -17.665 -63.247  17.128  1.00 38.68           C  
ATOM   2656  CG  LEU A 353     -16.749 -64.019  18.065  1.00 43.40           C  
ATOM   2657  CD1 LEU A 353     -17.223 -65.454  18.204  1.00 42.41           C  
ATOM   2658  CD2 LEU A 353     -15.336 -63.960  17.517  1.00 42.67           C  
ATOM   2659  N   ILE A 354     -17.747 -59.973  15.575  1.00 39.70           N  
ATOM   2660  CA  ILE A 354     -18.523 -59.132  14.674  1.00 39.43           C  
ATOM   2661  C   ILE A 354     -18.496 -59.602  13.205  1.00 48.44           C  
ATOM   2662  O   ILE A 354     -17.672 -60.432  12.800  1.00 43.64           O  
ATOM   2663  CB  ILE A 354     -18.054 -57.666  14.754  1.00 44.25           C  
ATOM   2664  CG1 ILE A 354     -16.574 -57.565  14.361  1.00 40.86           C  
ATOM   2665  CG2 ILE A 354     -18.274 -57.123  16.161  1.00 43.32           C  
ATOM   2666  CD1 ILE A 354     -16.120 -56.172  14.028  1.00 36.10           C  
ATOM   2667  N   SER A 355     -19.414 -59.056  12.418  1.00 39.47           N  
ATOM   2668  CA  SER A 355     -19.522 -59.379  11.002  1.00 38.40           C  
ATOM   2669  C   SER A 355     -18.739 -58.365  10.177  1.00 47.70           C  
ATOM   2670  O   SER A 355     -18.360 -57.295  10.680  1.00 42.33           O  
ATOM   2671  CB  SER A 355     -20.989 -59.338  10.576  1.00 34.11           C  
ATOM   2672  OG  SER A 355     -21.466 -58.001  10.544  1.00 37.16           O  
ATOM   2673  N   ARG A 356     -18.518 -58.685   8.903  1.00 43.67           N  
ATOM   2674  CA  ARG A 356     -17.798 -57.780   8.024  1.00 35.35           C  
ATOM   2675  C   ARG A 356     -18.474 -56.417   7.967  1.00 37.81           C  
ATOM   2676  O   ARG A 356     -17.803 -55.384   8.035  1.00 37.67           O  
ATOM   2677  CB  ARG A 356     -17.650 -58.362   6.618  1.00 43.58           C  
ATOM   2678  CG  ARG A 356     -17.019 -57.390   5.624  1.00 45.17           C  
ATOM   2679  CD  ARG A 356     -15.597 -57.791   5.319  1.00 48.11           C  
ATOM   2680  NE  ARG A 356     -14.881 -56.797   4.528  1.00 47.70           N  
ATOM   2681  CZ  ARG A 356     -13.607 -56.475   4.734  1.00 46.03           C  
ATOM   2682  NH1 ARG A 356     -12.918 -57.067   5.705  1.00 43.50           N  
ATOM   2683  NH2 ARG A 356     -13.024 -55.561   3.978  1.00 36.83           N  
ATOM   2684  N   ALA A 357     -19.799 -56.410   7.850  1.00 37.00           N  
ATOM   2685  CA  ALA A 357     -20.538 -55.148   7.781  1.00 44.32           C  
ATOM   2686  C   ALA A 357     -20.340 -54.317   9.058  1.00 48.05           C  
ATOM   2687  O   ALA A 357     -20.198 -53.094   8.993  1.00 49.33           O  
ATOM   2688  CB  ALA A 357     -22.016 -55.401   7.527  1.00 31.51           C  
ATOM   2689  N   GLU A 358     -20.315 -54.982  10.211  1.00 39.55           N  
ATOM   2690  CA  GLU A 358     -20.065 -54.284  11.468  1.00 46.12           C  
ATOM   2691  C   GLU A 358     -18.635 -53.749  11.491  1.00 42.76           C  
ATOM   2692  O   GLU A 358     -18.394 -52.616  11.903  1.00 36.70           O  
ATOM   2693  CB  GLU A 358     -20.341 -55.191  12.679  1.00 41.14           C  
ATOM   2694  CG  GLU A 358     -21.824 -55.350  12.993  1.00 40.49           C  
ATOM   2695  CD  GLU A 358     -22.117 -56.463  13.999  1.00 48.43           C  
ATOM   2696  OE1 GLU A 358     -21.367 -57.467  14.042  1.00 44.41           O  
ATOM   2697  OE2 GLU A 358     -23.110 -56.331  14.748  1.00 55.64           O  
ATOM   2698  N   PHE A 359     -17.692 -54.559  11.021  1.00 38.83           N  
ATOM   2699  CA  PHE A 359     -16.307 -54.118  10.940  1.00 41.58           C  
ATOM   2700  C   PHE A 359     -16.209 -52.827  10.135  1.00 41.17           C  
ATOM   2701  O   PHE A 359     -15.615 -51.852  10.598  1.00 42.45           O  
ATOM   2702  CB  PHE A 359     -15.419 -55.211  10.346  1.00 35.32           C  
ATOM   2703  CG  PHE A 359     -14.011 -54.765  10.048  1.00 43.98           C  
ATOM   2704  CD1 PHE A 359     -13.045 -54.747  11.044  1.00 40.75           C  
ATOM   2705  CD2 PHE A 359     -13.647 -54.384   8.761  1.00 37.71           C  
ATOM   2706  CE1 PHE A 359     -11.738 -54.350  10.759  1.00 34.16           C  
ATOM   2707  CE2 PHE A 359     -12.351 -53.988   8.476  1.00 39.71           C  
ATOM   2708  CZ  PHE A 359     -11.398 -53.970   9.474  1.00 39.90           C  
ATOM   2709  N   LEU A 360     -16.830 -52.815   8.956  1.00 37.09           N  
ATOM   2710  CA  LEU A 360     -16.796 -51.655   8.072  1.00 34.68           C  
ATOM   2711  C   LEU A 360     -17.442 -50.418   8.700  1.00 38.29           C  
ATOM   2712  O   LEU A 360     -16.893 -49.321   8.631  1.00 41.52           O  
ATOM   2713  CB  LEU A 360     -17.467 -51.973   6.725  1.00 36.27           C  
ATOM   2714  CG  LEU A 360     -16.882 -53.084   5.841  1.00 46.77           C  
ATOM   2715  CD1 LEU A 360     -17.675 -53.215   4.535  1.00 38.82           C  
ATOM   2716  CD2 LEU A 360     -15.404 -52.846   5.546  1.00 40.07           C  
ATOM   2717  N   ALA A 361     -18.616 -50.579   9.298  1.00 34.93           N  
ATOM   2718  CA  ALA A 361     -19.234 -49.461  10.010  1.00 45.85           C  
ATOM   2719  C   ALA A 361     -18.367 -49.063  11.215  1.00 44.16           C  
ATOM   2720  O   ALA A 361     -18.269 -47.887  11.566  1.00 38.49           O  
ATOM   2721  CB  ALA A 361     -20.649 -49.822  10.458  1.00 38.72           C  
ATOM   2722  N   GLY A 362     -17.732 -50.052  11.833  1.00 31.74           N  
ATOM   2723  CA  GLY A 362     -16.839 -49.802  12.951  1.00 39.98           C  
ATOM   2724  C   GLY A 362     -15.665 -48.906  12.589  1.00 40.44           C  
ATOM   2725  O   GLY A 362     -15.218 -48.109  13.408  1.00 37.71           O  
ATOM   2726  N   VAL A 363     -15.175 -49.028  11.357  1.00 35.51           N  
ATOM   2727  CA  VAL A 363     -14.022 -48.261  10.901  1.00 29.03           C  
ATOM   2728  C   VAL A 363     -14.327 -46.764  10.861  1.00 33.30           C  
ATOM   2729  O   VAL A 363     -13.462 -45.941  11.163  1.00 38.55           O  
ATOM   2730  CB  VAL A 363     -13.542 -48.750   9.509  1.00 35.78           C  
ATOM   2731  CG1 VAL A 363     -12.772 -47.656   8.760  1.00 27.32           C  
ATOM   2732  CG2 VAL A 363     -12.712 -50.014   9.647  1.00 31.36           C  
ATOM   2733  N   ARG A 364     -15.558 -46.405  10.509  1.00 32.79           N  
ATOM   2734  CA  ARG A 364     -15.940 -44.997  10.479  1.00 33.05           C  
ATOM   2735  C   ARG A 364     -16.122 -44.444  11.896  1.00 42.05           C  
ATOM   2736  O   ARG A 364     -15.998 -43.239  12.124  1.00 41.13           O  
ATOM   2737  CB  ARG A 364     -17.219 -44.786   9.675  1.00 37.97           C  
ATOM   2738  CG  ARG A 364     -17.211 -45.385   8.258  1.00 43.49           C  
ATOM   2739  CD  ARG A 364     -15.933 -45.086   7.465  1.00 41.65           C  
ATOM   2740  NE  ARG A 364     -15.689 -43.663   7.218  1.00 39.99           N  
ATOM   2741  CZ  ARG A 364     -16.024 -43.019   6.101  1.00 46.48           C  
ATOM   2742  NH1 ARG A 364     -16.637 -43.666   5.114  1.00 45.31           N  
ATOM   2743  NH2 ARG A 364     -15.742 -41.726   5.968  1.00 33.29           N  
ATOM   2744  N   VAL A 365     -16.423 -45.327  12.844  1.00 40.09           N  
ATOM   2745  CA  VAL A 365     -16.594 -44.920  14.231  1.00 39.23           C  
ATOM   2746  C   VAL A 365     -15.215 -44.751  14.863  1.00 39.59           C  
ATOM   2747  O   VAL A 365     -14.951 -43.767  15.547  1.00 40.77           O  
ATOM   2748  CB  VAL A 365     -17.449 -45.931  15.025  1.00 39.07           C  
ATOM   2749  CG1 VAL A 365     -17.535 -45.537  16.497  1.00 34.97           C  
ATOM   2750  CG2 VAL A 365     -18.844 -46.013  14.439  1.00 34.35           C  
ATOM   2751  N   GLY A 366     -14.324 -45.696  14.591  1.00 36.93           N  
ATOM   2752  CA  GLY A 366     -12.984 -45.655  15.144  1.00 32.70           C  
ATOM   2753  C   GLY A 366     -12.020 -44.750  14.403  1.00 42.49           C  
ATOM   2754  O   GLY A 366     -10.930 -44.484  14.897  1.00 36.48           O  
ATOM   2755  N   VAL A 367     -12.392 -44.304  13.202  1.00 43.07           N  
ATOM   2756  CA  VAL A 367     -11.584 -43.322  12.475  1.00 39.46           C  
ATOM   2757  C   VAL A 367     -12.478 -42.201  11.958  1.00 38.05           C  
ATOM   2758  O   VAL A 367     -12.633 -42.022  10.747  1.00 44.27           O  
ATOM   2759  CB  VAL A 367     -10.799 -43.952  11.297  1.00 38.11           C  
ATOM   2760  CG1 VAL A 367      -9.713 -42.998  10.799  1.00 34.51           C  
ATOM   2761  CG2 VAL A 367     -10.188 -45.276  11.706  1.00 30.12           C  
ATOM   2762  N   PRO A 368     -13.064 -41.429  12.884  1.00 42.48           N  
ATOM   2763  CA  PRO A 368     -14.098 -40.452  12.525  1.00 37.83           C  
ATOM   2764  C   PRO A 368     -13.557 -39.260  11.750  1.00 36.81           C  
ATOM   2765  O   PRO A 368     -12.362 -38.976  11.810  1.00 44.83           O  
ATOM   2766  CB  PRO A 368     -14.616 -39.991  13.890  1.00 37.96           C  
ATOM   2767  CG  PRO A 368     -13.451 -40.160  14.800  1.00 38.93           C  
ATOM   2768  CD  PRO A 368     -12.731 -41.383  14.322  1.00 35.56           C  
ATOM   2769  N   GLN A 369     -14.442 -38.573  11.033  1.00 38.46           N  
ATOM   2770  CA  GLN A 369     -14.091 -37.341  10.323  1.00 48.80           C  
ATOM   2771  C   GLN A 369     -13.021 -37.457   9.217  1.00 46.28           C  
ATOM   2772  O   GLN A 369     -12.319 -36.483   8.938  1.00 45.58           O  
ATOM   2773  CB  GLN A 369     -13.675 -36.254  11.320  1.00 49.27           C  
ATOM   2774  CG  GLN A 369     -14.676 -35.998  12.433  1.00 54.92           C  
ATOM   2775  CD  GLN A 369     -15.914 -35.288  11.943  1.00 60.69           C  
ATOM   2776  OE1 GLN A 369     -15.968 -34.054  11.926  1.00 62.05           O  
ATOM   2777  NE2 GLN A 369     -16.921 -36.060  11.544  1.00 50.65           N  
ATOM   2778  N   VAL A 370     -12.889 -38.622   8.587  1.00 41.02           N  
ATOM   2779  CA  VAL A 370     -12.007 -38.720   7.418  1.00 36.88           C  
ATOM   2780  C   VAL A 370     -12.788 -39.056   6.154  1.00 37.07           C  
ATOM   2781  O   VAL A 370     -13.922 -39.535   6.219  1.00 39.15           O  
ATOM   2782  CB  VAL A 370     -10.877 -39.762   7.594  1.00 39.97           C  
ATOM   2783  CG1 VAL A 370     -10.127 -39.549   8.917  1.00 30.23           C  
ATOM   2784  CG2 VAL A 370     -11.433 -41.184   7.476  1.00 26.36           C  
ATOM   2785  N   SER A 371     -12.166 -38.831   5.001  1.00 41.63           N  
ATOM   2786  CA  SER A 371     -12.821 -39.086   3.721  1.00 34.83           C  
ATOM   2787  C   SER A 371     -13.092 -40.575   3.531  1.00 41.08           C  
ATOM   2788  O   SER A 371     -12.446 -41.423   4.165  1.00 41.73           O  
ATOM   2789  CB  SER A 371     -11.970 -38.550   2.563  1.00 33.30           C  
ATOM   2790  OG  SER A 371     -10.785 -39.319   2.395  1.00 41.11           O  
ATOM   2791  N   ASP A 372     -14.061 -40.880   2.670  1.00 40.43           N  
ATOM   2792  CA  ASP A 372     -14.340 -42.253   2.252  1.00 45.66           C  
ATOM   2793  C   ASP A 372     -13.086 -42.930   1.709  1.00 41.88           C  
ATOM   2794  O   ASP A 372     -12.845 -44.115   1.963  1.00 41.87           O  
ATOM   2795  CB  ASP A 372     -15.443 -42.287   1.188  1.00 41.52           C  
ATOM   2796  CG  ASP A 372     -16.805 -41.922   1.747  1.00 54.24           C  
ATOM   2797  OD1 ASP A 372     -16.953 -41.896   2.991  1.00 56.67           O  
ATOM   2798  OD2 ASP A 372     -17.731 -41.666   0.945  1.00 56.74           O  
ATOM   2799  N   LEU A 373     -12.283 -42.171   0.973  1.00 40.41           N  
ATOM   2800  CA  LEU A 373     -11.032 -42.702   0.453  1.00 40.92           C  
ATOM   2801  C   LEU A 373     -10.101 -43.119   1.602  1.00 42.03           C  
ATOM   2802  O   LEU A 373      -9.526 -44.216   1.578  1.00 38.18           O  
ATOM   2803  CB  LEU A 373     -10.346 -41.686  -0.461  1.00 32.51           C  
ATOM   2804  CG  LEU A 373      -9.071 -42.203  -1.131  1.00 44.62           C  
ATOM   2805  CD1 LEU A 373      -9.398 -43.371  -2.046  1.00 39.75           C  
ATOM   2806  CD2 LEU A 373      -8.355 -41.093  -1.893  1.00 40.33           C  
ATOM   2807  N   ALA A 374      -9.959 -42.250   2.603  1.00 34.55           N  
ATOM   2808  CA  ALA A 374      -9.105 -42.558   3.758  1.00 34.90           C  
ATOM   2809  C   ALA A 374      -9.587 -43.815   4.479  1.00 31.48           C  
ATOM   2810  O   ALA A 374      -8.790 -44.687   4.822  1.00 34.12           O  
ATOM   2811  CB  ALA A 374      -9.036 -41.382   4.710  1.00 33.00           C  
ATOM   2812  N   ALA A 375     -10.898 -43.912   4.683  1.00 33.59           N  
ATOM   2813  CA  ALA A 375     -11.498 -45.104   5.274  1.00 29.86           C  
ATOM   2814  C   ALA A 375     -11.207 -46.378   4.476  1.00 39.41           C  
ATOM   2815  O   ALA A 375     -10.901 -47.425   5.060  1.00 41.66           O  
ATOM   2816  CB  ALA A 375     -12.986 -44.916   5.421  1.00 31.75           C  
ATOM   2817  N   GLU A 376     -11.323 -46.295   3.149  1.00 36.08           N  
ATOM   2818  CA  GLU A 376     -11.057 -47.437   2.283  1.00 30.05           C  
ATOM   2819  C   GLU A 376      -9.629 -47.908   2.459  1.00 29.12           C  
ATOM   2820  O   GLU A 376      -9.355 -49.106   2.490  1.00 34.36           O  
ATOM   2821  CB  GLU A 376     -11.280 -47.071   0.806  1.00 45.75           C  
ATOM   2822  CG  GLU A 376     -12.733 -46.979   0.391  1.00 47.59           C  
ATOM   2823  CD  GLU A 376     -13.478 -48.282   0.604  1.00 65.00           C  
ATOM   2824  OE1 GLU A 376     -12.864 -49.362   0.435  1.00 69.88           O  
ATOM   2825  OE2 GLU A 376     -14.679 -48.224   0.945  1.00 78.59           O  
ATOM   2826  N   ALA A 377      -8.716 -46.952   2.558  1.00 27.22           N  
ATOM   2827  CA  ALA A 377      -7.313 -47.263   2.783  1.00 31.07           C  
ATOM   2828  C   ALA A 377      -7.117 -47.985   4.117  1.00 37.15           C  
ATOM   2829  O   ALA A 377      -6.301 -48.916   4.208  1.00 34.61           O  
ATOM   2830  CB  ALA A 377      -6.465 -45.991   2.721  1.00 29.67           C  
ATOM   2831  N   VAL A 378      -7.862 -47.570   5.149  1.00 29.70           N  
ATOM   2832  CA  VAL A 378      -7.789 -48.274   6.429  1.00 30.18           C  
ATOM   2833  C   VAL A 378      -8.219 -49.723   6.257  1.00 32.13           C  
ATOM   2834  O   VAL A 378      -7.507 -50.648   6.670  1.00 29.18           O  
ATOM   2835  CB  VAL A 378      -8.663 -47.629   7.527  1.00 36.63           C  
ATOM   2836  CG1 VAL A 378      -8.599 -48.470   8.793  1.00 28.44           C  
ATOM   2837  CG2 VAL A 378      -8.226 -46.190   7.806  1.00 25.84           C  
ATOM   2838  N   VAL A 379      -9.381 -49.907   5.629  1.00 34.75           N  
ATOM   2839  CA  VAL A 379      -9.942 -51.234   5.367  1.00 32.92           C  
ATOM   2840  C   VAL A 379      -9.006 -52.118   4.535  1.00 37.68           C  
ATOM   2841  O   VAL A 379      -8.922 -53.328   4.753  1.00 37.12           O  
ATOM   2842  CB  VAL A 379     -11.307 -51.134   4.651  1.00 38.58           C  
ATOM   2843  CG1 VAL A 379     -11.827 -52.511   4.300  1.00 38.53           C  
ATOM   2844  CG2 VAL A 379     -12.318 -50.393   5.514  1.00 35.90           C  
ATOM   2845  N   LEU A 380      -8.293 -51.517   3.590  1.00 32.34           N  
ATOM   2846  CA  LEU A 380      -7.310 -52.264   2.812  1.00 37.39           C  
ATOM   2847  C   LEU A 380      -6.212 -52.818   3.714  1.00 37.75           C  
ATOM   2848  O   LEU A 380      -5.916 -54.018   3.690  1.00 39.57           O  
ATOM   2849  CB  LEU A 380      -6.693 -51.389   1.705  1.00 34.63           C  
ATOM   2850  CG  LEU A 380      -5.369 -51.879   1.093  1.00 37.67           C  
ATOM   2851  CD1 LEU A 380      -5.580 -53.065   0.157  1.00 36.60           C  
ATOM   2852  CD2 LEU A 380      -4.635 -50.752   0.376  1.00 36.75           C  
ATOM   2853  N  AHIS A 381      -5.613 -51.939   4.512  0.41 34.24           N  
ATOM   2854  N  BHIS A 381      -5.609 -51.950   4.518  0.59 34.38           N  
ATOM   2855  CA AHIS A 381      -4.483 -52.318   5.355  0.41 36.71           C  
ATOM   2856  CA BHIS A 381      -4.469 -52.366   5.329  0.59 36.71           C  
ATOM   2857  C  AHIS A 381      -4.872 -53.354   6.407  0.41 36.25           C  
ATOM   2858  C  BHIS A 381      -4.839 -53.302   6.477  0.59 36.27           C  
ATOM   2859  O  AHIS A 381      -4.101 -54.267   6.708  0.41 36.74           O  
ATOM   2860  O  BHIS A 381      -4.019 -54.113   6.908  0.59 36.99           O  
ATOM   2861  CB AHIS A 381      -3.878 -51.084   6.033  0.41 34.16           C  
ATOM   2862  CB BHIS A 381      -3.672 -51.150   5.816  0.59 34.23           C  
ATOM   2863  CG AHIS A 381      -2.450 -51.263   6.447  0.41 34.84           C  
ATOM   2864  CG BHIS A 381      -3.009 -50.400   4.704  0.59 38.07           C  
ATOM   2865  ND1AHIS A 381      -1.400 -51.149   5.561  0.41 33.76           N  
ATOM   2866  ND1BHIS A 381      -3.607 -49.335   4.064  0.59 39.11           N  
ATOM   2867  CD2AHIS A 381      -1.898 -51.559   7.648  0.41 37.11           C  
ATOM   2868  CD2BHIS A 381      -1.825 -50.598   4.078  0.59 38.46           C  
ATOM   2869  CE1AHIS A 381      -0.263 -51.360   6.199  0.41 35.96           C  
ATOM   2870  CE1BHIS A 381      -2.809 -48.894   3.108  0.59 37.05           C  
ATOM   2871  NE2AHIS A 381      -0.537 -51.615   7.466  0.41 37.25           N  
ATOM   2872  NE2BHIS A 381      -1.722 -49.645   3.094  0.59 40.87           N  
ATOM   2873  N   TYR A 382      -6.079 -53.221   6.946  1.00 36.50           N  
ATOM   2874  CA  TYR A 382      -6.486 -54.020   8.105  1.00 39.58           C  
ATOM   2875  C   TYR A 382      -7.337 -55.246   7.782  1.00 41.46           C  
ATOM   2876  O   TYR A 382      -7.753 -55.983   8.672  1.00 36.87           O  
ATOM   2877  CB  TYR A 382      -7.140 -53.126   9.169  1.00 33.08           C  
ATOM   2878  CG  TYR A 382      -6.119 -52.333   9.948  1.00 35.50           C  
ATOM   2879  CD1 TYR A 382      -5.604 -52.816  11.156  1.00 27.86           C  
ATOM   2880  CD2 TYR A 382      -5.645 -51.113   9.469  1.00 34.90           C  
ATOM   2881  CE1 TYR A 382      -4.647 -52.102  11.863  1.00 28.22           C  
ATOM   2882  CE2 TYR A 382      -4.690 -50.391  10.168  1.00 36.43           C  
ATOM   2883  CZ  TYR A 382      -4.203 -50.891  11.375  1.00 35.68           C  
ATOM   2884  OH  TYR A 382      -3.251 -50.186  12.069  1.00 31.69           O  
ATOM   2885  N   THR A 383      -7.576 -55.481   6.500  1.00 42.41           N  
ATOM   2886  CA  THR A 383      -8.269 -56.688   6.082  1.00 33.36           C  
ATOM   2887  C   THR A 383      -7.244 -57.758   5.741  1.00 36.24           C  
ATOM   2888  O   THR A 383      -6.262 -57.477   5.054  1.00 39.52           O  
ATOM   2889  CB  THR A 383      -9.133 -56.411   4.841  1.00 36.68           C  
ATOM   2890  OG1 THR A 383     -10.176 -55.494   5.184  1.00 36.61           O  
ATOM   2891  CG2 THR A 383      -9.751 -57.696   4.281  1.00 36.78           C  
ATOM   2892  N   ASP A 384      -7.463 -58.976   6.232  1.00 31.20           N  
ATOM   2893  CA  ASP A 384      -6.765 -60.147   5.710  1.00 34.48           C  
ATOM   2894  C   ASP A 384      -7.588 -60.644   4.519  1.00 38.94           C  
ATOM   2895  O   ASP A 384      -8.673 -61.192   4.697  1.00 35.45           O  
ATOM   2896  CB  ASP A 384      -6.658 -61.232   6.788  1.00 38.56           C  
ATOM   2897  CG  ASP A 384      -5.910 -62.478   6.313  1.00 47.53           C  
ATOM   2898  OD1 ASP A 384      -5.955 -62.805   5.105  1.00 46.11           O  
ATOM   2899  OD2 ASP A 384      -5.278 -63.149   7.159  1.00 43.92           O  
ATOM   2900  N   TRP A 385      -7.078 -60.458   3.305  1.00 40.41           N  
ATOM   2901  CA  TRP A 385      -7.867 -60.763   2.106  1.00 35.48           C  
ATOM   2902  C   TRP A 385      -7.994 -62.255   1.781  1.00 37.28           C  
ATOM   2903  O   TRP A 385      -8.741 -62.642   0.882  1.00 49.42           O  
ATOM   2904  CB  TRP A 385      -7.387 -59.939   0.906  1.00 35.14           C  
ATOM   2905  CG  TRP A 385      -7.546 -58.483   1.171  1.00 34.01           C  
ATOM   2906  CD1 TRP A 385      -6.589 -57.617   1.626  1.00 30.96           C  
ATOM   2907  CD2 TRP A 385      -8.750 -57.722   1.050  1.00 28.09           C  
ATOM   2908  NE1 TRP A 385      -7.124 -56.354   1.775  1.00 29.40           N  
ATOM   2909  CE2 TRP A 385      -8.448 -56.394   1.430  1.00 27.00           C  
ATOM   2910  CE3 TRP A 385     -10.049 -58.028   0.643  1.00 30.29           C  
ATOM   2911  CZ2 TRP A 385      -9.401 -55.380   1.421  1.00 31.74           C  
ATOM   2912  CZ3 TRP A 385     -10.994 -57.015   0.621  1.00 31.50           C  
ATOM   2913  CH2 TRP A 385     -10.667 -55.710   1.016  1.00 36.77           C  
ATOM   2914  N   LEU A 386      -7.264 -63.080   2.518  1.00 34.66           N  
ATOM   2915  CA  LEU A 386      -7.503 -64.519   2.542  1.00 43.26           C  
ATOM   2916  C   LEU A 386      -8.637 -64.907   3.511  1.00 51.48           C  
ATOM   2917  O   LEU A 386      -9.180 -66.008   3.429  1.00 47.99           O  
ATOM   2918  CB  LEU A 386      -6.223 -65.257   2.934  1.00 44.90           C  
ATOM   2919  CG  LEU A 386      -5.120 -65.234   1.878  1.00 49.41           C  
ATOM   2920  CD1 LEU A 386      -3.885 -65.984   2.351  1.00 42.27           C  
ATOM   2921  CD2 LEU A 386      -5.660 -65.829   0.603  1.00 39.77           C  
ATOM   2922  N   HIS A 387      -8.976 -64.007   4.434  1.00 46.03           N  
ATOM   2923  CA  HIS A 387     -10.025 -64.269   5.427  1.00 46.73           C  
ATOM   2924  C   HIS A 387     -10.855 -63.020   5.698  1.00 43.54           C  
ATOM   2925  O   HIS A 387     -10.958 -62.585   6.842  1.00 47.42           O  
ATOM   2926  CB  HIS A 387      -9.405 -64.733   6.749  1.00 31.46           C  
ATOM   2927  CG  HIS A 387      -8.577 -65.970   6.630  1.00 41.57           C  
ATOM   2928  ND1 HIS A 387      -9.130 -67.228   6.515  1.00 44.08           N  
ATOM   2929  CD2 HIS A 387      -7.234 -66.147   6.610  1.00 44.08           C  
ATOM   2930  CE1 HIS A 387      -8.164 -68.125   6.416  1.00 41.44           C  
ATOM   2931  NE2 HIS A 387      -7.004 -67.495   6.472  1.00 43.39           N  
ATOM   2932  N   PRO A 388     -11.454 -62.439   4.652  1.00 43.75           N  
ATOM   2933  CA  PRO A 388     -12.031 -61.098   4.809  1.00 42.12           C  
ATOM   2934  C   PRO A 388     -13.212 -61.026   5.768  1.00 45.86           C  
ATOM   2935  O   PRO A 388     -13.547 -59.921   6.193  1.00 46.37           O  
ATOM   2936  CB  PRO A 388     -12.496 -60.746   3.387  1.00 39.41           C  
ATOM   2937  CG  PRO A 388     -12.757 -62.067   2.738  1.00 34.70           C  
ATOM   2938  CD  PRO A 388     -11.723 -63.007   3.317  1.00 47.53           C  
ATOM   2939  N   GLU A 389     -13.818 -62.164   6.108  1.00 41.70           N  
ATOM   2940  CA  GLU A 389     -15.085 -62.156   6.844  1.00 46.89           C  
ATOM   2941  C   GLU A 389     -15.087 -62.934   8.162  1.00 44.34           C  
ATOM   2942  O   GLU A 389     -16.136 -63.093   8.782  1.00 39.41           O  
ATOM   2943  CB  GLU A 389     -16.222 -62.655   5.948  1.00 39.13           C  
ATOM   2944  CG  GLU A 389     -16.379 -61.838   4.685  1.00 52.46           C  
ATOM   2945  CD  GLU A 389     -17.800 -61.812   4.170  1.00 71.09           C  
ATOM   2946  OE1 GLU A 389     -18.621 -62.630   4.639  1.00 83.12           O  
ATOM   2947  OE2 GLU A 389     -18.095 -60.967   3.297  1.00 76.41           O  
ATOM   2948  N   ASP A 390     -13.922 -63.415   8.583  1.00 36.03           N  
ATOM   2949  CA  ASP A 390     -13.804 -64.154   9.826  1.00 45.50           C  
ATOM   2950  C   ASP A 390     -13.994 -63.229  11.047  1.00 47.67           C  
ATOM   2951  O   ASP A 390     -13.207 -62.308  11.257  1.00 42.13           O  
ATOM   2952  CB  ASP A 390     -12.449 -64.858   9.878  1.00 42.73           C  
ATOM   2953  CG  ASP A 390     -12.194 -65.520  11.208  1.00 49.74           C  
ATOM   2954  OD1 ASP A 390     -13.180 -65.903  11.869  1.00 64.90           O  
ATOM   2955  OD2 ASP A 390     -11.014 -65.653  11.602  1.00 56.86           O  
ATOM   2956  N   PRO A 391     -15.053 -63.473  11.843  1.00 49.24           N  
ATOM   2957  CA  PRO A 391     -15.398 -62.629  13.002  1.00 46.77           C  
ATOM   2958  C   PRO A 391     -14.256 -62.400  13.998  1.00 38.91           C  
ATOM   2959  O   PRO A 391     -14.033 -61.247  14.365  1.00 40.29           O  
ATOM   2960  CB  PRO A 391     -16.563 -63.382  13.648  1.00 42.64           C  
ATOM   2961  CG  PRO A 391     -17.237 -64.050  12.468  1.00 45.95           C  
ATOM   2962  CD  PRO A 391     -16.086 -64.497  11.590  1.00 43.01           C  
ATOM   2963  N   ALA A 392     -13.535 -63.442  14.401  1.00 33.34           N  
ATOM   2964  CA  ALA A 392     -12.428 -63.258  15.344  1.00 43.04           C  
ATOM   2965  C   ALA A 392     -11.355 -62.301  14.808  1.00 47.47           C  
ATOM   2966  O   ALA A 392     -10.871 -61.423  15.528  1.00 45.92           O  
ATOM   2967  CB  ALA A 392     -11.813 -64.598  15.741  1.00 35.13           C  
ATOM   2968  N   ARG A 393     -11.001 -62.464  13.539  1.00 45.71           N  
ATOM   2969  CA  ARG A 393      -9.989 -61.621  12.916  1.00 38.06           C  
ATOM   2970  C   ARG A 393     -10.483 -60.192  12.744  1.00 37.27           C  
ATOM   2971  O   ARG A 393      -9.710 -59.243  12.865  1.00 39.99           O  
ATOM   2972  CB  ARG A 393      -9.579 -62.192  11.562  1.00 42.79           C  
ATOM   2973  CG  ARG A 393      -8.634 -63.380  11.618  1.00 37.77           C  
ATOM   2974  CD  ARG A 393      -8.293 -63.793  10.169  1.00 44.38           C  
ATOM   2975  NE  ARG A 393      -7.230 -64.793  10.099  1.00 44.54           N  
ATOM   2976  CZ  ARG A 393      -7.455 -66.102  10.054  1.00 45.71           C  
ATOM   2977  NH1 ARG A 393      -8.701 -66.557  10.068  1.00 44.49           N  
ATOM   2978  NH2 ARG A 393      -6.440 -66.951   9.995  1.00 42.25           N  
ATOM   2979  N   LEU A 394     -11.772 -60.044  12.457  1.00 29.14           N  
ATOM   2980  CA  LEU A 394     -12.389 -58.729  12.318  1.00 32.65           C  
ATOM   2981  C   LEU A 394     -12.419 -57.991  13.667  1.00 40.58           C  
ATOM   2982  O   LEU A 394     -12.233 -56.769  13.734  1.00 36.30           O  
ATOM   2983  CB  LEU A 394     -13.804 -58.865  11.746  1.00 28.60           C  
ATOM   2984  CG  LEU A 394     -13.922 -59.255  10.265  1.00 45.28           C  
ATOM   2985  CD1 LEU A 394     -15.357 -59.614   9.897  1.00 34.31           C  
ATOM   2986  CD2 LEU A 394     -13.430 -58.123   9.373  1.00 32.75           C  
ATOM   2987  N   ARG A 395     -12.652 -58.743  14.739  1.00 35.04           N  
ATOM   2988  CA  ARG A 395     -12.626 -58.180  16.085  1.00 38.76           C  
ATOM   2989  C   ARG A 395     -11.214 -57.690  16.418  1.00 36.61           C  
ATOM   2990  O   ARG A 395     -11.024 -56.538  16.809  1.00 32.96           O  
ATOM   2991  CB  ARG A 395     -13.092 -59.223  17.098  1.00 34.61           C  
ATOM   2992  CG  ARG A 395     -13.180 -58.735  18.525  1.00 38.78           C  
ATOM   2993  CD  ARG A 395     -13.474 -59.898  19.439  1.00 35.67           C  
ATOM   2994  NE  ARG A 395     -12.388 -60.870  19.447  1.00 40.50           N  
ATOM   2995  CZ  ARG A 395     -12.527 -62.141  19.817  1.00 44.11           C  
ATOM   2996  NH1 ARG A 395     -13.714 -62.604  20.190  1.00 42.77           N  
ATOM   2997  NH2 ARG A 395     -11.482 -62.955  19.805  1.00 41.16           N  
ATOM   2998  N   GLU A 396     -10.228 -58.563  16.229  1.00 38.99           N  
ATOM   2999  CA  GLU A 396      -8.832 -58.203  16.442  1.00 34.02           C  
ATOM   3000  C   GLU A 396      -8.403 -57.033  15.557  1.00 36.90           C  
ATOM   3001  O   GLU A 396      -7.658 -56.164  15.995  1.00 38.82           O  
ATOM   3002  CB  GLU A 396      -7.915 -59.410  16.222  1.00 33.91           C  
ATOM   3003  CG  GLU A 396      -7.546 -60.201  17.490  1.00 47.85           C  
ATOM   3004  CD  GLU A 396      -8.751 -60.684  18.312  1.00 58.46           C  
ATOM   3005  OE1 GLU A 396      -9.349 -59.859  19.047  1.00 70.01           O  
ATOM   3006  OE2 GLU A 396      -9.081 -61.894  18.249  1.00 50.99           O  
ATOM   3007  N   ALA A 397      -8.892 -56.990  14.323  1.00 37.65           N  
ATOM   3008  CA  ALA A 397      -8.453 -55.959  13.400  1.00 30.03           C  
ATOM   3009  C   ALA A 397      -9.000 -54.590  13.769  1.00 27.64           C  
ATOM   3010  O   ALA A 397      -8.275 -53.611  13.712  1.00 33.27           O  
ATOM   3011  CB  ALA A 397      -8.811 -56.322  11.917  1.00 32.06           C  
ATOM   3012  N   LEU A 398     -10.277 -54.507  14.130  1.00 28.73           N  
ATOM   3013  CA  LEU A 398     -10.843 -53.214  14.517  1.00 32.69           C  
ATOM   3014  C   LEU A 398     -10.204 -52.685  15.824  1.00 39.53           C  
ATOM   3015  O   LEU A 398     -10.041 -51.472  16.020  1.00 32.81           O  
ATOM   3016  CB  LEU A 398     -12.360 -53.298  14.664  1.00 27.92           C  
ATOM   3017  CG  LEU A 398     -13.018 -51.934  14.860  1.00 34.47           C  
ATOM   3018  CD1 LEU A 398     -12.817 -51.074  13.620  1.00 30.87           C  
ATOM   3019  CD2 LEU A 398     -14.493 -52.087  15.185  1.00 38.13           C  
ATOM   3020  N   SER A 399      -9.841 -53.604  16.710  1.00 29.70           N  
ATOM   3021  CA  SER A 399      -9.124 -53.241  17.922  1.00 37.80           C  
ATOM   3022  C   SER A 399      -7.763 -52.658  17.539  1.00 40.30           C  
ATOM   3023  O   SER A 399      -7.328 -51.650  18.104  1.00 33.60           O  
ATOM   3024  CB  SER A 399      -8.952 -54.465  18.823  1.00 31.10           C  
ATOM   3025  OG  SER A 399      -8.058 -54.195  19.887  1.00 40.58           O  
ATOM   3026  N   ASP A 400      -7.108 -53.291  16.567  1.00 35.97           N  
ATOM   3027  CA  ASP A 400      -5.835 -52.800  16.034  1.00 35.15           C  
ATOM   3028  C   ASP A 400      -5.971 -51.428  15.390  1.00 32.70           C  
ATOM   3029  O   ASP A 400      -5.110 -50.574  15.558  1.00 32.27           O  
ATOM   3030  CB  ASP A 400      -5.251 -53.776  15.015  1.00 36.83           C  
ATOM   3031  CG  ASP A 400      -4.629 -54.987  15.664  1.00 42.53           C  
ATOM   3032  OD1 ASP A 400      -4.404 -54.948  16.892  1.00 44.26           O  
ATOM   3033  OD2 ASP A 400      -4.357 -55.975  14.943  1.00 51.68           O  
ATOM   3034  N   VAL A 401      -7.053 -51.213  14.654  1.00 34.02           N  
ATOM   3035  CA  VAL A 401      -7.267 -49.920  14.009  1.00 35.29           C  
ATOM   3036  C   VAL A 401      -7.326 -48.803  15.065  1.00 34.76           C  
ATOM   3037  O   VAL A 401      -6.546 -47.852  15.025  1.00 33.03           O  
ATOM   3038  CB  VAL A 401      -8.553 -49.909  13.120  1.00 30.63           C  
ATOM   3039  CG1 VAL A 401      -8.914 -48.492  12.718  1.00 27.61           C  
ATOM   3040  CG2 VAL A 401      -8.370 -50.771  11.873  1.00 25.56           C  
ATOM   3041  N   VAL A 402      -8.248 -48.940  16.011  1.00 32.78           N  
ATOM   3042  CA  VAL A 402      -8.439 -47.951  17.066  1.00 36.29           C  
ATOM   3043  C   VAL A 402      -7.175 -47.753  17.917  1.00 34.73           C  
ATOM   3044  O   VAL A 402      -6.795 -46.622  18.214  1.00 30.99           O  
ATOM   3045  CB  VAL A 402      -9.659 -48.305  17.947  1.00 36.42           C  
ATOM   3046  CG1 VAL A 402      -9.743 -47.384  19.167  1.00 35.36           C  
ATOM   3047  CG2 VAL A 402     -10.937 -48.229  17.119  1.00 29.67           C  
ATOM   3048  N   GLY A 403      -6.506 -48.847  18.262  1.00 30.02           N  
ATOM   3049  CA  GLY A 403      -5.290 -48.774  19.056  1.00 30.39           C  
ATOM   3050  C   GLY A 403      -4.068 -48.186  18.363  1.00 32.09           C  
ATOM   3051  O   GLY A 403      -3.276 -47.457  18.985  1.00 27.25           O  
ATOM   3052  N   ASP A 404      -3.899 -48.515  17.082  1.00 28.64           N  
ATOM   3053  CA  ASP A 404      -2.776 -48.019  16.292  1.00 27.33           C  
ATOM   3054  C   ASP A 404      -2.945 -46.534  15.997  1.00 30.78           C  
ATOM   3055  O   ASP A 404      -2.063 -45.718  16.274  1.00 31.46           O  
ATOM   3056  CB  ASP A 404      -2.658 -48.803  14.972  1.00 30.89           C  
ATOM   3057  CG  ASP A 404      -2.283 -50.266  15.191  1.00 33.97           C  
ATOM   3058  OD1 ASP A 404      -1.855 -50.634  16.321  1.00 33.56           O  
ATOM   3059  OD2 ASP A 404      -2.423 -51.050  14.236  1.00 31.48           O  
ATOM   3060  N   HIS A 405      -4.101 -46.199  15.444  1.00 28.79           N  
ATOM   3061  CA  HIS A 405      -4.438 -44.831  15.091  1.00 32.79           C  
ATOM   3062  C   HIS A 405      -4.355 -43.902  16.312  1.00 32.50           C  
ATOM   3063  O   HIS A 405      -3.757 -42.820  16.260  1.00 33.02           O  
ATOM   3064  CB  HIS A 405      -5.837 -44.824  14.465  1.00 31.38           C  
ATOM   3065  CG  HIS A 405      -6.406 -43.463  14.246  1.00 29.43           C  
ATOM   3066  ND1 HIS A 405      -5.737 -42.479  13.553  1.00 33.56           N  
ATOM   3067  CD2 HIS A 405      -7.592 -42.925  14.619  1.00 34.24           C  
ATOM   3068  CE1 HIS A 405      -6.488 -41.391  13.507  1.00 33.96           C  
ATOM   3069  NE2 HIS A 405      -7.616 -41.634  14.148  1.00 34.85           N  
ATOM   3070  N   ASN A 406      -4.925 -44.335  17.423  1.00 30.96           N  
ATOM   3071  CA  ASN A 406      -4.970 -43.467  18.594  1.00 31.87           C  
ATOM   3072  C   ASN A 406      -3.743 -43.472  19.492  1.00 30.71           C  
ATOM   3073  O   ASN A 406      -3.382 -42.431  20.018  1.00 30.09           O  
ATOM   3074  CB  ASN A 406      -6.229 -43.717  19.415  1.00 30.29           C  
ATOM   3075  CG  ASN A 406      -7.472 -43.261  18.695  1.00 25.87           C  
ATOM   3076  OD1 ASN A 406      -7.663 -42.070  18.451  1.00 27.19           O  
ATOM   3077  ND2 ASN A 406      -8.320 -44.204  18.342  1.00 31.17           N  
ATOM   3078  N   VAL A 407      -3.099 -44.623  19.657  1.00 27.08           N  
ATOM   3079  CA  VAL A 407      -2.036 -44.723  20.647  1.00 29.83           C  
ATOM   3080  C   VAL A 407      -0.683 -45.179  20.116  1.00 30.60           C  
ATOM   3081  O   VAL A 407       0.283 -44.422  20.185  1.00 30.46           O  
ATOM   3082  CB  VAL A 407      -2.438 -45.618  21.852  1.00 34.40           C  
ATOM   3083  CG1 VAL A 407      -1.274 -45.746  22.820  1.00 31.71           C  
ATOM   3084  CG2 VAL A 407      -3.656 -45.044  22.557  1.00 28.94           C  
ATOM   3085  N   VAL A 408      -0.614 -46.406  19.600  1.00 28.10           N  
ATOM   3086  CA  VAL A 408       0.667 -47.010  19.226  1.00 27.18           C  
ATOM   3087  C   VAL A 408       1.454 -46.172  18.215  1.00 36.68           C  
ATOM   3088  O   VAL A 408       2.651 -45.916  18.389  1.00 30.57           O  
ATOM   3089  CB  VAL A 408       0.491 -48.436  18.653  1.00 31.29           C  
ATOM   3090  CG1 VAL A 408       1.842 -49.017  18.271  1.00 26.73           C  
ATOM   3091  CG2 VAL A 408      -0.227 -49.344  19.656  1.00 24.36           C  
ATOM   3092  N   CYS A 409       0.779 -45.735  17.159  1.00 27.31           N  
ATOM   3093  CA  CYS A 409       1.477 -44.998  16.115  1.00 29.71           C  
ATOM   3094  C   CYS A 409       1.843 -43.567  16.505  1.00 31.70           C  
ATOM   3095  O   CYS A 409       2.938 -43.105  16.176  1.00 33.52           O  
ATOM   3096  CB  CYS A 409       0.728 -45.089  14.775  1.00 25.51           C  
ATOM   3097  SG  CYS A 409       0.555 -46.822  14.245  1.00 32.88           S  
ATOM   3098  N   PRO A 410       0.944 -42.856  17.209  1.00 29.70           N  
ATOM   3099  CA  PRO A 410       1.410 -41.548  17.687  1.00 33.56           C  
ATOM   3100  C   PRO A 410       2.589 -41.661  18.665  1.00 36.52           C  
ATOM   3101  O   PRO A 410       3.467 -40.795  18.625  1.00 35.39           O  
ATOM   3102  CB  PRO A 410       0.177 -40.970  18.384  1.00 32.12           C  
ATOM   3103  CG  PRO A 410      -0.961 -41.609  17.697  1.00 27.90           C  
ATOM   3104  CD  PRO A 410      -0.510 -43.011  17.381  1.00 24.61           C  
ATOM   3105  N   VAL A 411       2.619 -42.702  19.502  1.00 31.72           N  
ATOM   3106  CA  VAL A 411       3.739 -42.907  20.424  1.00 34.72           C  
ATOM   3107  C   VAL A 411       5.016 -43.266  19.656  1.00 39.49           C  
ATOM   3108  O   VAL A 411       6.101 -42.766  19.964  1.00 36.65           O  
ATOM   3109  CB  VAL A 411       3.433 -43.993  21.498  1.00 32.96           C  
ATOM   3110  CG1 VAL A 411       4.708 -44.477  22.163  1.00 31.01           C  
ATOM   3111  CG2 VAL A 411       2.481 -43.463  22.538  1.00 24.40           C  
ATOM   3112  N   ALA A 412       4.879 -44.119  18.646  1.00 35.13           N  
ATOM   3113  CA  ALA A 412       6.021 -44.533  17.834  1.00 36.02           C  
ATOM   3114  C   ALA A 412       6.625 -43.340  17.104  1.00 35.43           C  
ATOM   3115  O   ALA A 412       7.846 -43.205  16.987  1.00 33.53           O  
ATOM   3116  CB  ALA A 412       5.603 -45.599  16.843  1.00 36.03           C  
ATOM   3117  N   GLN A 413       5.759 -42.467  16.620  1.00 30.22           N  
ATOM   3118  CA  GLN A 413       6.213 -41.291  15.906  1.00 35.13           C  
ATOM   3119  C   GLN A 413       6.970 -40.365  16.849  1.00 37.05           C  
ATOM   3120  O   GLN A 413       8.039 -39.866  16.511  1.00 35.17           O  
ATOM   3121  CB  GLN A 413       5.026 -40.565  15.271  1.00 36.70           C  
ATOM   3122  CG  GLN A 413       5.314 -39.130  14.906  1.00 41.09           C  
ATOM   3123  CD  GLN A 413       5.076 -38.848  13.452  1.00 53.63           C  
ATOM   3124  OE1 GLN A 413       4.117 -38.163  13.095  1.00 68.22           O  
ATOM   3125  NE2 GLN A 413       5.951 -39.372  12.592  1.00 56.78           N  
ATOM   3126  N   LEU A 414       6.408 -40.142  18.034  1.00 35.04           N  
ATOM   3127  CA  LEU A 414       7.058 -39.326  19.050  1.00 28.91           C  
ATOM   3128  C   LEU A 414       8.431 -39.897  19.397  1.00 31.60           C  
ATOM   3129  O   LEU A 414       9.435 -39.189  19.374  1.00 34.65           O  
ATOM   3130  CB  LEU A 414       6.195 -39.257  20.312  1.00 31.60           C  
ATOM   3131  CG  LEU A 414       6.801 -38.447  21.465  1.00 36.43           C  
ATOM   3132  CD1 LEU A 414       6.866 -36.989  21.069  1.00 43.71           C  
ATOM   3133  CD2 LEU A 414       5.985 -38.594  22.696  1.00 29.34           C  
ATOM   3134  N   ALA A 415       8.464 -41.184  19.717  1.00 26.31           N  
ATOM   3135  CA  ALA A 415       9.704 -41.861  20.063  1.00 29.84           C  
ATOM   3136  C   ALA A 415      10.781 -41.730  18.966  1.00 40.70           C  
ATOM   3137  O   ALA A 415      11.935 -41.405  19.262  1.00 37.53           O  
ATOM   3138  CB  ALA A 415       9.427 -43.326  20.369  1.00 29.91           C  
ATOM   3139  N   GLY A 416      10.399 -41.972  17.710  1.00 36.89           N  
ATOM   3140  CA  GLY A 416      11.327 -41.887  16.594  1.00 27.34           C  
ATOM   3141  C   GLY A 416      11.913 -40.501  16.419  1.00 32.25           C  
ATOM   3142  O   GLY A 416      13.124 -40.329  16.270  1.00 37.51           O  
ATOM   3143  N   ARG A 417      11.051 -39.498  16.451  1.00 31.04           N  
ATOM   3144  CA  ARG A 417      11.505 -38.124  16.328  1.00 32.83           C  
ATOM   3145  C   ARG A 417      12.400 -37.705  17.484  1.00 45.77           C  
ATOM   3146  O   ARG A 417      13.443 -37.094  17.265  1.00 47.50           O  
ATOM   3147  CB  ARG A 417      10.317 -37.175  16.199  1.00 39.71           C  
ATOM   3148  CG  ARG A 417       9.690 -37.192  14.828  1.00 43.77           C  
ATOM   3149  CD  ARG A 417      10.779 -37.169  13.772  1.00 48.57           C  
ATOM   3150  NE  ARG A 417      10.291 -36.726  12.473  1.00 68.69           N  
ATOM   3151  CZ  ARG A 417      10.612 -35.565  11.911  1.00 66.82           C  
ATOM   3152  NH1 ARG A 417      11.429 -34.723  12.535  1.00 63.51           N  
ATOM   3153  NH2 ARG A 417      10.118 -35.248  10.721  1.00 55.94           N  
ATOM   3154  N   LEU A 418      11.996 -38.031  18.712  1.00 39.11           N  
ATOM   3155  CA  LEU A 418      12.793 -37.672  19.878  1.00 38.71           C  
ATOM   3156  C   LEU A 418      14.170 -38.329  19.808  1.00 35.49           C  
ATOM   3157  O   LEU A 418      15.185 -37.666  20.006  1.00 44.38           O  
ATOM   3158  CB  LEU A 418      12.082 -38.043  21.195  1.00 33.16           C  
ATOM   3159  CG  LEU A 418      10.785 -37.306  21.567  1.00 43.49           C  
ATOM   3160  CD1 LEU A 418      10.261 -37.760  22.929  1.00 43.49           C  
ATOM   3161  CD2 LEU A 418      10.970 -35.815  21.571  1.00 41.59           C  
ATOM   3162  N   ALA A 419      14.203 -39.629  19.527  1.00 27.51           N  
ATOM   3163  CA  ALA A 419      15.469 -40.349  19.429  1.00 37.32           C  
ATOM   3164  C   ALA A 419      16.384 -39.750  18.356  1.00 45.09           C  
ATOM   3165  O   ALA A 419      17.582 -39.574  18.584  1.00 52.89           O  
ATOM   3166  CB  ALA A 419      15.229 -41.833  19.154  1.00 33.34           C  
ATOM   3167  N   ALA A 420      15.805 -39.427  17.201  1.00 44.03           N  
ATOM   3168  CA  ALA A 420      16.559 -38.891  16.068  1.00 44.21           C  
ATOM   3169  C   ALA A 420      16.975 -37.443  16.270  1.00 48.24           C  
ATOM   3170  O   ALA A 420      17.805 -36.932  15.523  1.00 55.88           O  
ATOM   3171  CB  ALA A 420      15.754 -39.018  14.783  1.00 32.83           C  
ATOM   3172  N   GLN A 421      16.404 -36.781  17.269  1.00 44.71           N  
ATOM   3173  CA  GLN A 421      16.701 -35.369  17.492  1.00 38.85           C  
ATOM   3174  C   GLN A 421      17.339 -35.113  18.850  1.00 42.13           C  
ATOM   3175  O   GLN A 421      17.207 -34.029  19.422  1.00 45.38           O  
ATOM   3176  CB  GLN A 421      15.451 -34.513  17.271  1.00 40.00           C  
ATOM   3177  CG  GLN A 421      14.968 -34.598  15.828  1.00 46.47           C  
ATOM   3178  CD  GLN A 421      13.549 -34.091  15.623  1.00 53.13           C  
ATOM   3179  OE1 GLN A 421      12.786 -34.665  14.843  1.00 50.68           O  
ATOM   3180  NE2 GLN A 421      13.196 -33.006  16.305  1.00 46.49           N  
ATOM   3181  N   GLY A 422      18.031 -36.128  19.361  1.00 41.34           N  
ATOM   3182  CA  GLY A 422      18.904 -35.934  20.505  1.00 52.52           C  
ATOM   3183  C   GLY A 422      18.513 -36.549  21.833  1.00 46.83           C  
ATOM   3184  O   GLY A 422      19.325 -36.589  22.749  1.00 61.57           O  
ATOM   3185  N   ALA A 423      17.279 -37.024  21.952  1.00 49.42           N  
ATOM   3186  CA  ALA A 423      16.808 -37.582  23.215  1.00 42.66           C  
ATOM   3187  C   ALA A 423      17.204 -39.035  23.324  1.00 37.68           C  
ATOM   3188  O   ALA A 423      17.321 -39.718  22.312  1.00 45.88           O  
ATOM   3189  CB  ALA A 423      15.305 -37.448  23.325  1.00 44.28           C  
ATOM   3190  N   ARG A 424      17.415 -39.503  24.553  1.00 43.61           N  
ATOM   3191  CA  ARG A 424      17.585 -40.930  24.802  1.00 46.43           C  
ATOM   3192  C   ARG A 424      16.231 -41.522  25.179  1.00 43.48           C  
ATOM   3193  O   ARG A 424      15.617 -41.115  26.162  1.00 41.58           O  
ATOM   3194  CB  ARG A 424      18.608 -41.191  25.908  1.00 34.75           C  
ATOM   3195  CG  ARG A 424      19.126 -42.623  25.901  1.00 46.43           C  
ATOM   3196  CD  ARG A 424      20.445 -42.757  26.650  1.00 50.42           C  
ATOM   3197  NE  ARG A 424      20.241 -42.977  28.083  1.00 67.60           N  
ATOM   3198  CZ  ARG A 424      20.692 -42.175  29.043  1.00 52.98           C  
ATOM   3199  NH1 ARG A 424      21.379 -41.082  28.736  1.00 60.25           N  
ATOM   3200  NH2 ARG A 424      20.458 -42.468  30.313  1.00 51.87           N  
ATOM   3201  N   VAL A 425      15.767 -42.481  24.388  1.00 37.47           N  
ATOM   3202  CA  VAL A 425      14.417 -42.993  24.530  1.00 34.68           C  
ATOM   3203  C   VAL A 425      14.433 -44.464  24.901  1.00 39.74           C  
ATOM   3204  O   VAL A 425      15.195 -45.239  24.332  1.00 40.68           O  
ATOM   3205  CB  VAL A 425      13.617 -42.813  23.210  1.00 37.94           C  
ATOM   3206  CG1 VAL A 425      12.208 -43.373  23.349  1.00 31.30           C  
ATOM   3207  CG2 VAL A 425      13.580 -41.341  22.803  1.00 30.63           C  
ATOM   3208  N   TYR A 426      13.600 -44.843  25.867  1.00 36.73           N  
ATOM   3209  CA  TYR A 426      13.355 -46.249  26.160  1.00 35.35           C  
ATOM   3210  C   TYR A 426      11.885 -46.579  25.886  1.00 37.73           C  
ATOM   3211  O   TYR A 426      10.990 -45.832  26.288  1.00 38.25           O  
ATOM   3212  CB  TYR A 426      13.719 -46.569  27.613  1.00 40.03           C  
ATOM   3213  CG  TYR A 426      15.179 -46.343  27.925  1.00 40.62           C  
ATOM   3214  CD1 TYR A 426      16.100 -47.386  27.834  1.00 38.82           C  
ATOM   3215  CD2 TYR A 426      15.644 -45.083  28.290  1.00 35.91           C  
ATOM   3216  CE1 TYR A 426      17.441 -47.181  28.107  1.00 36.08           C  
ATOM   3217  CE2 TYR A 426      16.981 -44.869  28.573  1.00 41.38           C  
ATOM   3218  CZ  TYR A 426      17.876 -45.920  28.478  1.00 40.82           C  
ATOM   3219  OH  TYR A 426      19.206 -45.706  28.760  1.00 41.55           O  
ATOM   3220  N   ALA A 427      11.642 -47.699  25.209  1.00 30.35           N  
ATOM   3221  CA  ALA A 427      10.289 -48.090  24.832  1.00 33.99           C  
ATOM   3222  C   ALA A 427       9.922 -49.475  25.367  1.00 33.58           C  
ATOM   3223  O   ALA A 427      10.768 -50.364  25.437  1.00 36.47           O  
ATOM   3224  CB  ALA A 427      10.122 -48.038  23.284  1.00 31.66           C  
ATOM   3225  N   TYR A 428       8.656 -49.661  25.732  1.00 31.93           N  
ATOM   3226  CA  TYR A 428       8.193 -50.954  26.219  1.00 29.19           C  
ATOM   3227  C   TYR A 428       6.828 -51.309  25.658  1.00 31.74           C  
ATOM   3228  O   TYR A 428       6.032 -50.432  25.306  1.00 29.74           O  
ATOM   3229  CB  TYR A 428       8.081 -50.955  27.759  1.00 30.98           C  
ATOM   3230  CG  TYR A 428       7.002 -50.022  28.273  1.00 28.55           C  
ATOM   3231  CD1 TYR A 428       5.668 -50.423  28.338  1.00 24.90           C  
ATOM   3232  CD2 TYR A 428       7.318 -48.732  28.687  1.00 30.55           C  
ATOM   3233  CE1 TYR A 428       4.678 -49.556  28.789  1.00 30.79           C  
ATOM   3234  CE2 TYR A 428       6.338 -47.862  29.149  1.00 28.07           C  
ATOM   3235  CZ  TYR A 428       5.025 -48.277  29.194  1.00 31.95           C  
ATOM   3236  OH  TYR A 428       4.061 -47.406  29.635  1.00 32.42           O  
ATOM   3237  N   VAL A 429       6.545 -52.603  25.633  1.00 30.10           N  
ATOM   3238  CA  VAL A 429       5.179 -53.068  25.487  1.00 34.56           C  
ATOM   3239  C   VAL A 429       4.822 -53.875  26.719  1.00 33.08           C  
ATOM   3240  O   VAL A 429       5.542 -54.799  27.094  1.00 32.36           O  
ATOM   3241  CB  VAL A 429       4.976 -53.924  24.223  1.00 34.43           C  
ATOM   3242  CG1 VAL A 429       3.542 -54.412  24.165  1.00 33.75           C  
ATOM   3243  CG2 VAL A 429       5.274 -53.090  22.996  1.00 38.97           C  
ATOM   3244  N   PHE A 430       3.713 -53.515  27.349  1.00 31.69           N  
ATOM   3245  CA  PHE A 430       3.289 -54.166  28.577  1.00 33.42           C  
ATOM   3246  C   PHE A 430       2.330 -55.283  28.203  1.00 33.13           C  
ATOM   3247  O   PHE A 430       1.254 -55.024  27.679  1.00 33.11           O  
ATOM   3248  CB  PHE A 430       2.627 -53.138  29.502  1.00 28.93           C  
ATOM   3249  CG  PHE A 430       2.151 -53.702  30.796  1.00 31.01           C  
ATOM   3250  CD1 PHE A 430       2.989 -53.740  31.901  1.00 37.18           C  
ATOM   3251  CD2 PHE A 430       0.856 -54.178  30.923  1.00 33.66           C  
ATOM   3252  CE1 PHE A 430       2.547 -54.259  33.111  1.00 37.33           C  
ATOM   3253  CE2 PHE A 430       0.406 -54.698  32.127  1.00 38.94           C  
ATOM   3254  CZ  PHE A 430       1.255 -54.742  33.222  1.00 39.00           C  
ATOM   3255  N   GLU A 431       2.719 -56.525  28.480  1.00 36.65           N  
ATOM   3256  CA  GLU A 431       1.986 -57.677  27.957  1.00 42.84           C  
ATOM   3257  C   GLU A 431       1.354 -58.581  29.009  1.00 42.25           C  
ATOM   3258  O   GLU A 431       0.870 -59.659  28.682  1.00 45.86           O  
ATOM   3259  CB  GLU A 431       2.885 -58.513  27.040  1.00 34.69           C  
ATOM   3260  CG  GLU A 431       3.213 -57.824  25.727  1.00 43.69           C  
ATOM   3261  CD  GLU A 431       4.020 -58.698  24.776  1.00 49.94           C  
ATOM   3262  OE1 GLU A 431       3.746 -58.647  23.559  1.00 57.89           O  
ATOM   3263  OE2 GLU A 431       4.926 -59.427  25.242  1.00 53.50           O  
ATOM   3264  N   HIS A 432       1.354 -58.155  30.265  1.00 40.05           N  
ATOM   3265  CA  HIS A 432       0.752 -58.973  31.305  1.00 35.96           C  
ATOM   3266  C   HIS A 432      -0.717 -58.657  31.539  1.00 38.70           C  
ATOM   3267  O   HIS A 432      -1.081 -57.510  31.787  1.00 40.09           O  
ATOM   3268  CB  HIS A 432       1.501 -58.847  32.629  1.00 41.04           C  
ATOM   3269  CG  HIS A 432       0.907 -59.681  33.718  1.00 45.88           C  
ATOM   3270  ND1 HIS A 432       0.901 -61.059  33.674  1.00 55.33           N  
ATOM   3271  CD2 HIS A 432       0.264 -59.337  34.858  1.00 42.97           C  
ATOM   3272  CE1 HIS A 432       0.304 -61.528  34.756  1.00 47.65           C  
ATOM   3273  NE2 HIS A 432      -0.099 -60.503  35.486  1.00 43.65           N  
ATOM   3274  N   ARG A 433      -1.553 -59.689  31.471  1.00 41.65           N  
ATOM   3275  CA  ARG A 433      -2.957 -59.561  31.832  1.00 41.44           C  
ATOM   3276  C   ARG A 433      -3.126 -59.902  33.312  1.00 45.29           C  
ATOM   3277  O   ARG A 433      -2.819 -61.018  33.738  1.00 47.40           O  
ATOM   3278  CB  ARG A 433      -3.832 -60.474  30.965  1.00 42.38           C  
ATOM   3279  CG  ARG A 433      -5.311 -60.200  31.143  1.00 44.26           C  
ATOM   3280  CD  ARG A 433      -6.191 -61.160  30.372  1.00 40.92           C  
ATOM   3281  NE  ARG A 433      -7.506 -61.254  31.004  1.00 39.33           N  
ATOM   3282  CZ  ARG A 433      -8.582 -60.592  30.595  1.00 47.08           C  
ATOM   3283  NH1 ARG A 433      -8.513 -59.801  29.523  1.00 39.16           N  
ATOM   3284  NH2 ARG A 433      -9.734 -60.736  31.246  1.00 36.70           N  
ATOM   3285  N   ALA A 434      -3.603 -58.936  34.092  1.00 44.26           N  
ATOM   3286  CA  ALA A 434      -3.733 -59.107  35.536  1.00 43.11           C  
ATOM   3287  C   ALA A 434      -4.686 -60.244  35.879  1.00 47.55           C  
ATOM   3288  O   ALA A 434      -5.775 -60.329  35.315  1.00 45.46           O  
ATOM   3289  CB  ALA A 434      -4.214 -57.808  36.181  1.00 39.53           C  
ATOM   3290  N   SER A 435      -4.281 -61.105  36.812  1.00 42.61           N  
ATOM   3291  CA  SER A 435      -5.146 -62.184  37.302  1.00 40.94           C  
ATOM   3292  C   SER A 435      -6.480 -61.666  37.833  1.00 42.54           C  
ATOM   3293  O   SER A 435      -7.473 -62.383  37.854  1.00 45.17           O  
ATOM   3294  CB  SER A 435      -4.445 -62.977  38.403  1.00 41.44           C  
ATOM   3295  OG  SER A 435      -4.071 -62.121  39.467  1.00 47.25           O  
ATOM   3296  N   THR A 436      -6.501 -60.410  38.253  1.00 42.27           N  
ATOM   3297  CA  THR A 436      -7.700 -59.826  38.832  1.00 41.89           C  
ATOM   3298  C   THR A 436      -8.550 -59.070  37.814  1.00 42.34           C  
ATOM   3299  O   THR A 436      -9.574 -58.491  38.171  1.00 45.34           O  
ATOM   3300  CB  THR A 436      -7.323 -58.836  39.933  1.00 48.65           C  
ATOM   3301  OG1 THR A 436      -6.477 -57.815  39.376  1.00 42.36           O  
ATOM   3302  CG2 THR A 436      -6.582 -59.554  41.059  1.00 43.58           C  
ATOM   3303  N   LEU A 437      -8.123 -59.053  36.555  1.00 41.43           N  
ATOM   3304  CA  LEU A 437      -8.786 -58.215  35.558  1.00 35.88           C  
ATOM   3305  C   LEU A 437     -10.246 -58.615  35.368  1.00 40.25           C  
ATOM   3306  O   LEU A 437     -10.555 -59.788  35.157  1.00 45.39           O  
ATOM   3307  CB  LEU A 437      -8.029 -58.257  34.228  1.00 41.68           C  
ATOM   3308  CG  LEU A 437      -8.371 -57.196  33.179  1.00 42.33           C  
ATOM   3309  CD1 LEU A 437      -8.115 -55.801  33.705  1.00 42.63           C  
ATOM   3310  CD2 LEU A 437      -7.563 -57.435  31.920  1.00 46.87           C  
ATOM   3311  N   SER A 438     -11.140 -57.637  35.459  1.00 36.85           N  
ATOM   3312  CA  SER A 438     -12.571 -57.897  35.359  1.00 37.81           C  
ATOM   3313  C   SER A 438     -13.133 -57.781  33.941  1.00 43.71           C  
ATOM   3314  O   SER A 438     -14.305 -58.085  33.719  1.00 42.20           O  
ATOM   3315  CB  SER A 438     -13.343 -56.962  36.286  1.00 37.28           C  
ATOM   3316  OG  SER A 438     -13.099 -55.606  35.955  1.00 47.30           O  
ATOM   3317  N   TRP A 439     -12.318 -57.314  32.996  1.00 40.26           N  
ATOM   3318  CA  TRP A 439     -12.742 -57.251  31.598  1.00 36.20           C  
ATOM   3319  C   TRP A 439     -12.593 -58.636  30.954  1.00 39.52           C  
ATOM   3320  O   TRP A 439     -11.715 -59.416  31.343  1.00 34.88           O  
ATOM   3321  CB  TRP A 439     -11.939 -56.193  30.806  1.00 43.09           C  
ATOM   3322  CG  TRP A 439     -12.157 -54.767  31.259  1.00 39.80           C  
ATOM   3323  CD1 TRP A 439     -11.387 -54.061  32.148  1.00 35.68           C  
ATOM   3324  CD2 TRP A 439     -13.208 -53.881  30.852  1.00 32.60           C  
ATOM   3325  NE1 TRP A 439     -11.901 -52.796  32.320  1.00 32.21           N  
ATOM   3326  CE2 TRP A 439     -13.021 -52.661  31.543  1.00 32.13           C  
ATOM   3327  CE3 TRP A 439     -14.301 -54.006  29.998  1.00 29.33           C  
ATOM   3328  CZ2 TRP A 439     -13.872 -51.570  31.381  1.00 30.05           C  
ATOM   3329  CZ3 TRP A 439     -15.151 -52.917  29.840  1.00 29.28           C  
ATOM   3330  CH2 TRP A 439     -14.926 -51.717  30.522  1.00 31.80           C  
ATOM   3331  N   PRO A 440     -13.436 -58.942  29.951  1.00 37.23           N  
ATOM   3332  CA  PRO A 440     -13.389 -60.285  29.369  1.00 38.54           C  
ATOM   3333  C   PRO A 440     -12.061 -60.593  28.688  1.00 42.17           C  
ATOM   3334  O   PRO A 440     -11.295 -59.687  28.359  1.00 39.66           O  
ATOM   3335  CB  PRO A 440     -14.529 -60.265  28.347  1.00 36.50           C  
ATOM   3336  CG  PRO A 440     -14.705 -58.849  28.002  1.00 40.04           C  
ATOM   3337  CD  PRO A 440     -14.382 -58.067  29.238  1.00 36.19           C  
ATOM   3338  N   LEU A 441     -11.807 -61.880  28.489  1.00 42.57           N  
ATOM   3339  CA  LEU A 441     -10.568 -62.365  27.898  1.00 46.00           C  
ATOM   3340  C   LEU A 441     -10.276 -61.831  26.479  1.00 44.01           C  
ATOM   3341  O   LEU A 441      -9.110 -61.675  26.103  1.00 43.18           O  
ATOM   3342  CB  LEU A 441     -10.567 -63.895  27.894  1.00 45.23           C  
ATOM   3343  CG  LEU A 441      -9.180 -64.531  27.885  1.00 58.45           C  
ATOM   3344  CD1 LEU A 441      -8.648 -64.632  29.308  1.00 50.74           C  
ATOM   3345  CD2 LEU A 441      -9.206 -65.895  27.200  1.00 51.07           C  
ATOM   3346  N   TRP A 442     -11.314 -61.551  25.693  1.00 35.06           N  
ATOM   3347  CA  TRP A 442     -11.081 -61.057  24.335  1.00 35.97           C  
ATOM   3348  C   TRP A 442     -10.421 -59.681  24.305  1.00 42.24           C  
ATOM   3349  O   TRP A 442      -9.782 -59.315  23.320  1.00 43.67           O  
ATOM   3350  CB  TRP A 442     -12.352 -61.082  23.465  1.00 42.18           C  
ATOM   3351  CG  TRP A 442     -13.410 -60.053  23.782  1.00 36.16           C  
ATOM   3352  CD1 TRP A 442     -14.552 -60.253  24.499  1.00 41.14           C  
ATOM   3353  CD2 TRP A 442     -13.444 -58.680  23.351  1.00 36.80           C  
ATOM   3354  NE1 TRP A 442     -15.290 -59.088  24.558  1.00 35.95           N  
ATOM   3355  CE2 TRP A 442     -14.629 -58.109  23.862  1.00 34.25           C  
ATOM   3356  CE3 TRP A 442     -12.584 -57.878  22.589  1.00 34.50           C  
ATOM   3357  CZ2 TRP A 442     -14.973 -56.771  23.644  1.00 31.47           C  
ATOM   3358  CZ3 TRP A 442     -12.929 -56.554  22.366  1.00 32.15           C  
ATOM   3359  CH2 TRP A 442     -14.112 -56.013  22.898  1.00 41.97           C  
ATOM   3360  N   MET A 443     -10.564 -58.923  25.389  1.00 42.85           N  
ATOM   3361  CA  MET A 443      -9.959 -57.599  25.457  1.00 38.62           C  
ATOM   3362  C   MET A 443      -8.434 -57.634  25.669  1.00 36.18           C  
ATOM   3363  O   MET A 443      -7.757 -56.625  25.482  1.00 38.21           O  
ATOM   3364  CB  MET A 443     -10.644 -56.742  26.518  1.00 37.86           C  
ATOM   3365  CG  MET A 443     -12.046 -56.277  26.138  1.00 41.71           C  
ATOM   3366  SD  MET A 443     -12.548 -54.867  27.159  1.00 43.98           S  
ATOM   3367  CE  MET A 443     -14.172 -54.520  26.554  1.00 41.46           C  
ATOM   3368  N   GLY A 444      -7.898 -58.797  26.023  1.00 31.09           N  
ATOM   3369  CA  GLY A 444      -6.467 -58.948  26.234  1.00 33.90           C  
ATOM   3370  C   GLY A 444      -5.932 -58.112  27.389  1.00 41.94           C  
ATOM   3371  O   GLY A 444      -6.468 -58.148  28.503  1.00 37.08           O  
ATOM   3372  N   VAL A 445      -4.864 -57.366  27.116  1.00 38.64           N  
ATOM   3373  CA  VAL A 445      -4.320 -56.384  28.049  1.00 34.40           C  
ATOM   3374  C   VAL A 445      -4.777 -54.977  27.639  1.00 35.72           C  
ATOM   3375  O   VAL A 445      -4.157 -54.351  26.787  1.00 33.66           O  
ATOM   3376  CB  VAL A 445      -2.779 -56.421  28.045  1.00 36.45           C  
ATOM   3377  CG1 VAL A 445      -2.219 -55.552  29.152  1.00 36.16           C  
ATOM   3378  CG2 VAL A 445      -2.281 -57.848  28.185  1.00 38.42           C  
ATOM   3379  N   PRO A 446      -5.858 -54.466  28.253  1.00 37.79           N  
ATOM   3380  CA  PRO A 446      -6.420 -53.199  27.769  1.00 35.12           C  
ATOM   3381  C   PRO A 446      -5.706 -51.946  28.278  1.00 35.89           C  
ATOM   3382  O   PRO A 446      -4.942 -51.977  29.245  1.00 36.94           O  
ATOM   3383  CB  PRO A 446      -7.869 -53.218  28.305  1.00 29.88           C  
ATOM   3384  CG  PRO A 446      -8.062 -54.588  28.924  1.00 36.29           C  
ATOM   3385  CD  PRO A 446      -6.682 -55.039  29.325  1.00 34.06           C  
ATOM   3386  N   HIS A 447      -5.978 -50.847  27.587  1.00 35.54           N  
ATOM   3387  CA  HIS A 447      -5.581 -49.498  27.955  1.00 32.79           C  
ATOM   3388  C   HIS A 447      -5.823 -49.234  29.442  1.00 37.54           C  
ATOM   3389  O   HIS A 447      -6.912 -49.489  29.952  1.00 32.64           O  
ATOM   3390  CB  HIS A 447      -6.441 -48.549  27.135  1.00 30.02           C  
ATOM   3391  CG  HIS A 447      -5.985 -47.123  27.139  1.00 41.63           C  
ATOM   3392  ND1 HIS A 447      -4.792 -46.718  26.578  1.00 34.15           N  
ATOM   3393  CD2 HIS A 447      -6.594 -45.996  27.581  1.00 35.55           C  
ATOM   3394  CE1 HIS A 447      -4.682 -45.407  26.681  1.00 32.67           C  
ATOM   3395  NE2 HIS A 447      -5.761 -44.943  27.286  1.00 36.04           N  
ATOM   3396  N   GLY A 448      -4.806 -48.727  30.129  1.00 30.64           N  
ATOM   3397  CA  GLY A 448      -4.936 -48.357  31.532  1.00 34.36           C  
ATOM   3398  C   GLY A 448      -4.554 -49.428  32.540  1.00 31.39           C  
ATOM   3399  O   GLY A 448      -4.496 -49.163  33.740  1.00 39.94           O  
ATOM   3400  N   TYR A 449      -4.275 -50.638  32.070  1.00 33.59           N  
ATOM   3401  CA  TYR A 449      -4.118 -51.756  32.995  1.00 36.79           C  
ATOM   3402  C   TYR A 449      -2.684 -52.152  33.306  1.00 32.87           C  
ATOM   3403  O   TYR A 449      -2.425 -53.223  33.849  1.00 41.38           O  
ATOM   3404  CB  TYR A 449      -5.048 -52.928  32.626  1.00 28.37           C  
ATOM   3405  CG  TYR A 449      -6.456 -52.534  32.997  1.00 35.94           C  
ATOM   3406  CD1 TYR A 449      -6.893 -52.618  34.316  1.00 31.82           C  
ATOM   3407  CD2 TYR A 449      -7.315 -51.982  32.059  1.00 32.22           C  
ATOM   3408  CE1 TYR A 449      -8.172 -52.210  34.674  1.00 29.46           C  
ATOM   3409  CE2 TYR A 449      -8.590 -51.573  32.407  1.00 31.76           C  
ATOM   3410  CZ  TYR A 449      -9.011 -51.687  33.719  1.00 32.65           C  
ATOM   3411  OH  TYR A 449     -10.280 -51.273  34.068  1.00 35.19           O  
ATOM   3412  N   GLU A 450      -1.762 -51.246  32.999  1.00 38.03           N  
ATOM   3413  CA  GLU A 450      -0.389 -51.367  33.471  1.00 36.57           C  
ATOM   3414  C   GLU A 450      -0.195 -50.491  34.706  1.00 36.29           C  
ATOM   3415  O   GLU A 450       0.705 -50.734  35.504  1.00 35.76           O  
ATOM   3416  CB  GLU A 450       0.601 -50.964  32.374  1.00 32.61           C  
ATOM   3417  CG  GLU A 450       0.976 -49.483  32.334  1.00 30.51           C  
ATOM   3418  CD  GLU A 450      -0.107 -48.594  31.735  1.00 39.78           C  
ATOM   3419  OE1 GLU A 450      -1.270 -49.042  31.613  1.00 38.99           O  
ATOM   3420  OE2 GLU A 450       0.211 -47.439  31.369  1.00 37.74           O  
ATOM   3421  N   ILE A 451      -1.051 -49.481  34.858  1.00 29.39           N  
ATOM   3422  CA  ILE A 451      -0.909 -48.498  35.927  1.00 33.63           C  
ATOM   3423  C   ILE A 451      -0.852 -49.125  37.331  1.00 40.93           C  
ATOM   3424  O   ILE A 451      -0.001 -48.754  38.141  1.00 35.17           O  
ATOM   3425  CB  ILE A 451      -2.042 -47.447  35.889  1.00 30.68           C  
ATOM   3426  CG1 ILE A 451      -2.061 -46.719  34.544  1.00 32.24           C  
ATOM   3427  CG2 ILE A 451      -1.890 -46.453  37.030  1.00 31.58           C  
ATOM   3428  CD1 ILE A 451      -3.220 -45.756  34.390  1.00 26.31           C  
ATOM   3429  N   GLU A 452      -1.745 -50.075  37.608  1.00 35.28           N  
ATOM   3430  CA  GLU A 452      -1.809 -50.705  38.926  1.00 38.95           C  
ATOM   3431  C   GLU A 452      -0.515 -51.444  39.265  1.00 40.02           C  
ATOM   3432  O   GLU A 452      -0.175 -51.598  40.438  1.00 38.73           O  
ATOM   3433  CB  GLU A 452      -3.019 -51.641  39.040  1.00 34.51           C  
ATOM   3434  CG  GLU A 452      -2.974 -52.832  38.084  1.00 42.62           C  
ATOM   3435  CD  GLU A 452      -4.359 -53.409  37.787  1.00 47.73           C  
ATOM   3436  OE1 GLU A 452      -4.511 -54.646  37.849  1.00 50.82           O  
ATOM   3437  OE2 GLU A 452      -5.295 -52.632  37.492  1.00 40.30           O  
ATOM   3438  N   PHE A 453       0.212 -51.879  38.238  1.00 37.66           N  
ATOM   3439  CA  PHE A 453       1.516 -52.507  38.447  1.00 37.18           C  
ATOM   3440  C   PHE A 453       2.633 -51.502  38.697  1.00 42.10           C  
ATOM   3441  O   PHE A 453       3.533 -51.757  39.497  1.00 40.35           O  
ATOM   3442  CB  PHE A 453       1.866 -53.452  37.293  1.00 33.32           C  
ATOM   3443  CG  PHE A 453       1.037 -54.698  37.289  1.00 42.27           C  
ATOM   3444  CD1 PHE A 453      -0.183 -54.731  36.642  1.00 40.38           C  
ATOM   3445  CD2 PHE A 453       1.454 -55.824  37.981  1.00 36.90           C  
ATOM   3446  CE1 PHE A 453      -0.964 -55.870  36.668  1.00 44.03           C  
ATOM   3447  CE2 PHE A 453       0.675 -56.962  38.007  1.00 40.13           C  
ATOM   3448  CZ  PHE A 453      -0.534 -56.983  37.357  1.00 37.45           C  
ATOM   3449  N   ILE A 454       2.573 -50.361  38.016  1.00 40.73           N  
ATOM   3450  CA  ILE A 454       3.572 -49.322  38.197  1.00 32.34           C  
ATOM   3451  C   ILE A 454       3.489 -48.762  39.623  1.00 36.82           C  
ATOM   3452  O   ILE A 454       4.511 -48.435  40.231  1.00 32.82           O  
ATOM   3453  CB  ILE A 454       3.391 -48.183  37.177  1.00 35.77           C  
ATOM   3454  CG1 ILE A 454       3.380 -48.730  35.739  1.00 35.38           C  
ATOM   3455  CG2 ILE A 454       4.481 -47.136  37.341  1.00 29.06           C  
ATOM   3456  CD1 ILE A 454       4.627 -49.472  35.357  1.00 41.85           C  
ATOM   3457  N   PHE A 455       2.267 -48.669  40.149  1.00 32.83           N  
ATOM   3458  CA  PHE A 455       2.031 -48.118  41.482  1.00 34.84           C  
ATOM   3459  C   PHE A 455       2.142 -49.178  42.572  1.00 34.92           C  
ATOM   3460  O   PHE A 455       1.963 -48.881  43.744  1.00 35.79           O  
ATOM   3461  CB  PHE A 455       0.670 -47.418  41.555  1.00 28.21           C  
ATOM   3462  CG  PHE A 455       0.688 -46.008  41.031  1.00 38.38           C  
ATOM   3463  CD1 PHE A 455       0.589 -45.751  39.666  1.00 28.99           C  
ATOM   3464  CD2 PHE A 455       0.818 -44.937  41.901  1.00 36.48           C  
ATOM   3465  CE1 PHE A 455       0.614 -44.455  39.187  1.00 30.73           C  
ATOM   3466  CE2 PHE A 455       0.842 -43.633  41.424  1.00 36.55           C  
ATOM   3467  CZ  PHE A 455       0.737 -43.392  40.066  1.00 37.18           C  
ATOM   3468  N   GLY A 456       2.432 -50.412  42.174  1.00 38.80           N  
ATOM   3469  CA  GLY A 456       2.658 -51.485  43.117  1.00 37.69           C  
ATOM   3470  C   GLY A 456       1.418 -51.878  43.896  1.00 40.48           C  
ATOM   3471  O   GLY A 456       1.519 -52.378  45.016  1.00 41.83           O  
ATOM   3472  N   ILE A 457       0.247 -51.641  43.311  1.00 39.90           N  
ATOM   3473  CA  ILE A 457      -1.018 -52.078  43.909  1.00 36.65           C  
ATOM   3474  C   ILE A 457      -1.054 -53.587  44.249  1.00 44.86           C  
ATOM   3475  O   ILE A 457      -1.655 -53.977  45.251  1.00 41.27           O  
ATOM   3476  CB  ILE A 457      -2.230 -51.684  43.026  1.00 43.89           C  
ATOM   3477  CG1 ILE A 457      -2.201 -50.187  42.700  1.00 41.12           C  
ATOM   3478  CG2 ILE A 457      -3.539 -52.041  43.703  1.00 37.22           C  
ATOM   3479  CD1 ILE A 457      -2.303 -49.283  43.914  1.00 37.05           C  
ATOM   3480  N   PRO A 458      -0.402 -54.445  43.431  1.00 40.05           N  
ATOM   3481  CA  PRO A 458      -0.361 -55.850  43.862  1.00 44.27           C  
ATOM   3482  C   PRO A 458       0.221 -56.124  45.250  1.00 46.91           C  
ATOM   3483  O   PRO A 458      -0.022 -57.213  45.765  1.00 53.73           O  
ATOM   3484  CB  PRO A 458       0.510 -56.509  42.799  1.00 34.43           C  
ATOM   3485  CG  PRO A 458       0.164 -55.749  41.554  1.00 43.80           C  
ATOM   3486  CD  PRO A 458      -0.012 -54.315  42.013  1.00 44.27           C  
ATOM   3487  N   LEU A 459       0.962 -55.189  45.838  1.00 40.92           N  
ATOM   3488  CA  LEU A 459       1.530 -55.416  47.165  1.00 40.30           C  
ATOM   3489  C   LEU A 459       0.486 -55.248  48.265  1.00 36.79           C  
ATOM   3490  O   LEU A 459       0.746 -55.570  49.413  1.00 45.84           O  
ATOM   3491  CB  LEU A 459       2.722 -54.497  47.433  1.00 40.06           C  
ATOM   3492  CG  LEU A 459       3.956 -54.688  46.557  1.00 47.35           C  
ATOM   3493  CD1 LEU A 459       5.055 -53.748  47.009  1.00 45.40           C  
ATOM   3494  CD2 LEU A 459       4.419 -56.126  46.610  1.00 46.23           C  
ATOM   3495  N   ASP A 460      -0.687 -54.734  47.907  1.00 43.73           N  
ATOM   3496  CA  ASP A 460      -1.776 -54.577  48.860  1.00 37.87           C  
ATOM   3497  C   ASP A 460      -2.333 -55.947  49.231  1.00 52.56           C  
ATOM   3498  O   ASP A 460      -2.918 -56.628  48.388  1.00 46.78           O  
ATOM   3499  CB  ASP A 460      -2.882 -53.702  48.282  1.00 37.00           C  
ATOM   3500  CG  ASP A 460      -3.872 -53.234  49.338  1.00 52.44           C  
ATOM   3501  OD1 ASP A 460      -3.870 -53.793  50.456  1.00 54.64           O  
ATOM   3502  OD2 ASP A 460      -4.661 -52.310  49.046  1.00 58.35           O  
ATOM   3503  N   PRO A 461      -2.148 -56.352  50.503  1.00 54.96           N  
ATOM   3504  CA  PRO A 461      -2.530 -57.683  51.001  1.00 60.57           C  
ATOM   3505  C   PRO A 461      -4.014 -57.975  50.787  1.00 53.35           C  
ATOM   3506  O   PRO A 461      -4.375 -59.079  50.380  1.00 62.54           O  
ATOM   3507  CB  PRO A 461      -2.224 -57.601  52.503  1.00 53.51           C  
ATOM   3508  CG  PRO A 461      -1.217 -56.508  52.633  1.00 63.16           C  
ATOM   3509  CD  PRO A 461      -1.556 -55.513  51.561  1.00 50.97           C  
ATOM   3510  N   SER A 462      -4.855 -56.976  51.037  1.00 43.15           N  
ATOM   3511  CA  SER A 462      -6.297 -57.096  50.855  1.00 47.74           C  
ATOM   3512  C   SER A 462      -6.739 -57.294  49.401  1.00 57.37           C  
ATOM   3513  O   SER A 462      -7.932 -57.351  49.117  1.00 64.79           O  
ATOM   3514  CB  SER A 462      -6.996 -55.862  51.423  1.00 56.82           C  
ATOM   3515  OG  SER A 462      -6.559 -54.684  50.771  1.00 59.76           O  
ATOM   3516  N   ARG A 463      -5.791 -57.379  48.477  1.00 51.25           N  
ATOM   3517  CA  ARG A 463      -6.134 -57.651  47.089  1.00 56.64           C  
ATOM   3518  C   ARG A 463      -5.618 -59.029  46.683  1.00 57.30           C  
ATOM   3519  O   ARG A 463      -4.807 -59.625  47.390  1.00 61.07           O  
ATOM   3520  CB  ARG A 463      -5.622 -56.542  46.169  1.00 54.01           C  
ATOM   3521  CG  ARG A 463      -6.236 -55.190  46.487  1.00 49.84           C  
ATOM   3522  CD  ARG A 463      -5.812 -54.124  45.498  1.00 54.57           C  
ATOM   3523  NE  ARG A 463      -6.339 -52.808  45.855  1.00 60.89           N  
ATOM   3524  CZ  ARG A 463      -7.447 -52.285  45.339  1.00 54.08           C  
ATOM   3525  NH1 ARG A 463      -8.144 -52.964  44.438  1.00 57.81           N  
ATOM   3526  NH2 ARG A 463      -7.859 -51.083  45.724  1.00 56.84           N  
ATOM   3527  N   ASN A 464      -6.091 -59.536  45.551  1.00 55.40           N  
ATOM   3528  CA  ASN A 464      -5.955 -60.957  45.260  1.00 58.85           C  
ATOM   3529  C   ASN A 464      -4.895 -61.292  44.219  1.00 49.95           C  
ATOM   3530  O   ASN A 464      -5.020 -62.278  43.502  1.00 61.28           O  
ATOM   3531  CB  ASN A 464      -7.316 -61.549  44.850  1.00 51.64           C  
ATOM   3532  CG  ASN A 464      -8.375 -61.409  45.944  1.00 71.40           C  
ATOM   3533  OD1 ASN A 464      -8.053 -61.336  47.136  1.00 77.59           O  
ATOM   3534  ND2 ASN A 464      -9.643 -61.372  45.542  1.00 69.63           N  
ATOM   3535  N   TYR A 465      -3.848 -60.480  44.141  1.00 48.03           N  
ATOM   3536  CA  TYR A 465      -2.799 -60.712  43.149  1.00 47.99           C  
ATOM   3537  C   TYR A 465      -1.927 -61.898  43.557  1.00 44.81           C  
ATOM   3538  O   TYR A 465      -1.812 -62.217  44.735  1.00 47.31           O  
ATOM   3539  CB  TYR A 465      -1.937 -59.456  42.958  1.00 43.03           C  
ATOM   3540  CG  TYR A 465      -2.641 -58.293  42.282  1.00 40.20           C  
ATOM   3541  CD1 TYR A 465      -3.355 -57.358  43.020  1.00 35.06           C  
ATOM   3542  CD2 TYR A 465      -2.577 -58.124  40.903  1.00 37.13           C  
ATOM   3543  CE1 TYR A 465      -3.994 -56.292  42.406  1.00 43.89           C  
ATOM   3544  CE2 TYR A 465      -3.211 -57.068  40.284  1.00 33.75           C  
ATOM   3545  CZ  TYR A 465      -3.914 -56.152  41.034  1.00 40.64           C  
ATOM   3546  OH  TYR A 465      -4.542 -55.100  40.407  1.00 40.58           O  
ATOM   3547  N   THR A 466      -1.308 -62.549  42.582  1.00 45.60           N  
ATOM   3548  CA  THR A 466      -0.435 -63.684  42.868  1.00 44.02           C  
ATOM   3549  C   THR A 466       0.942 -63.246  43.361  1.00 46.25           C  
ATOM   3550  O   THR A 466       1.339 -62.092  43.188  1.00 48.23           O  
ATOM   3551  CB  THR A 466      -0.230 -64.565  41.612  1.00 44.71           C  
ATOM   3552  OG1 THR A 466       0.622 -63.887  40.676  1.00 49.49           O  
ATOM   3553  CG2 THR A 466      -1.562 -64.877  40.953  1.00 36.81           C  
ATOM   3554  N   ALA A 467       1.671 -64.188  43.950  1.00 48.12           N  
ATOM   3555  CA  ALA A 467       3.060 -63.979  44.339  1.00 48.80           C  
ATOM   3556  C   ALA A 467       3.937 -63.533  43.164  1.00 44.57           C  
ATOM   3557  O   ALA A 467       4.771 -62.643  43.321  1.00 50.16           O  
ATOM   3558  CB  ALA A 467       3.630 -65.247  44.982  1.00 36.70           C  
ATOM   3559  N   GLU A 468       3.758 -64.158  41.999  1.00 48.91           N  
ATOM   3560  CA  GLU A 468       4.483 -63.755  40.792  1.00 50.61           C  
ATOM   3561  C   GLU A 468       4.188 -62.295  40.450  1.00 48.36           C  
ATOM   3562  O   GLU A 468       5.082 -61.528  40.080  1.00 44.70           O  
ATOM   3563  CB  GLU A 468       4.061 -64.590  39.582  1.00 56.03           C  
ATOM   3564  CG  GLU A 468       4.209 -66.096  39.662  1.00 70.23           C  
ATOM   3565  CD  GLU A 468       3.601 -66.769  38.426  1.00 93.78           C  
ATOM   3566  OE1 GLU A 468       2.351 -66.787  38.304  1.00 80.02           O  
ATOM   3567  OE2 GLU A 468       4.369 -67.247  37.560  1.00 90.03           O  
ATOM   3568  N   GLU A 469       2.916 -61.931  40.550  1.00 39.12           N  
ATOM   3569  CA  GLU A 469       2.484 -60.589  40.207  1.00 35.96           C  
ATOM   3570  C   GLU A 469       3.091 -59.523  41.119  1.00 50.28           C  
ATOM   3571  O   GLU A 469       3.446 -58.437  40.641  1.00 44.53           O  
ATOM   3572  CB  GLU A 469       0.956 -60.510  40.152  1.00 36.32           C  
ATOM   3573  CG  GLU A 469       0.387 -61.075  38.833  1.00 35.71           C  
ATOM   3574  CD  GLU A 469      -1.131 -61.125  38.810  1.00 43.25           C  
ATOM   3575  OE1 GLU A 469      -1.737 -61.396  39.867  1.00 43.99           O  
ATOM   3576  OE2 GLU A 469      -1.722 -60.890  37.737  1.00 45.16           O  
ATOM   3577  N   LYS A 470       3.239 -59.839  42.410  1.00 39.46           N  
ATOM   3578  CA  LYS A 470       3.882 -58.919  43.348  1.00 38.18           C  
ATOM   3579  C   LYS A 470       5.328 -58.664  42.948  1.00 39.19           C  
ATOM   3580  O   LYS A 470       5.765 -57.517  42.865  1.00 43.81           O  
ATOM   3581  CB  LYS A 470       3.807 -59.434  44.797  1.00 34.74           C  
ATOM   3582  CG  LYS A 470       2.389 -59.551  45.321  1.00 42.08           C  
ATOM   3583  CD  LYS A 470       2.345 -60.207  46.693  1.00 53.61           C  
ATOM   3584  CE  LYS A 470       0.924 -60.242  47.237  1.00 45.72           C  
ATOM   3585  NZ  LYS A 470       0.894 -60.579  48.689  1.00 64.70           N1+
ATOM   3586  N   ILE A 471       6.065 -59.735  42.693  1.00 37.13           N  
ATOM   3587  CA  ILE A 471       7.444 -59.622  42.228  1.00 44.98           C  
ATOM   3588  C   ILE A 471       7.543 -58.790  40.943  1.00 47.58           C  
ATOM   3589  O   ILE A 471       8.462 -57.982  40.788  1.00 47.52           O  
ATOM   3590  CB  ILE A 471       8.067 -61.018  42.008  1.00 47.57           C  
ATOM   3591  CG1 ILE A 471       8.202 -61.751  43.353  1.00 50.03           C  
ATOM   3592  CG2 ILE A 471       9.411 -60.910  41.302  1.00 40.89           C  
ATOM   3593  CD1 ILE A 471       8.643 -63.192  43.228  1.00 50.85           C  
ATOM   3594  N   PHE A 472       6.582 -58.980  40.041  1.00 36.41           N  
ATOM   3595  CA  PHE A 472       6.539 -58.249  38.770  1.00 43.23           C  
ATOM   3596  C   PHE A 472       6.326 -56.754  39.020  1.00 41.32           C  
ATOM   3597  O   PHE A 472       7.035 -55.910  38.465  1.00 37.28           O  
ATOM   3598  CB  PHE A 472       5.437 -58.833  37.870  1.00 39.73           C  
ATOM   3599  CG  PHE A 472       5.242 -58.109  36.564  1.00 40.52           C  
ATOM   3600  CD1 PHE A 472       6.292 -57.942  35.672  1.00 38.14           C  
ATOM   3601  CD2 PHE A 472       3.986 -57.639  36.205  1.00 42.87           C  
ATOM   3602  CE1 PHE A 472       6.100 -57.289  34.460  1.00 39.32           C  
ATOM   3603  CE2 PHE A 472       3.784 -56.985  34.990  1.00 36.80           C  
ATOM   3604  CZ  PHE A 472       4.846 -56.814  34.116  1.00 36.62           C  
ATOM   3605  N   ALA A 473       5.361 -56.433  39.877  1.00 38.07           N  
ATOM   3606  CA  ALA A 473       5.154 -55.050  40.289  1.00 40.00           C  
ATOM   3607  C   ALA A 473       6.446 -54.441  40.856  1.00 43.67           C  
ATOM   3608  O   ALA A 473       6.786 -53.298  40.549  1.00 39.11           O  
ATOM   3609  CB  ALA A 473       4.018 -54.954  41.294  1.00 35.40           C  
ATOM   3610  N   GLN A 474       7.186 -55.213  41.646  1.00 35.26           N  
ATOM   3611  CA  GLN A 474       8.427 -54.706  42.217  1.00 40.97           C  
ATOM   3612  C   GLN A 474       9.474 -54.431  41.147  1.00 36.92           C  
ATOM   3613  O   GLN A 474      10.200 -53.443  41.230  1.00 41.62           O  
ATOM   3614  CB  GLN A 474       8.961 -55.635  43.309  1.00 44.73           C  
ATOM   3615  CG  GLN A 474       8.134 -55.575  44.589  1.00 38.03           C  
ATOM   3616  CD  GLN A 474       8.477 -56.674  45.578  1.00 48.63           C  
ATOM   3617  OE1 GLN A 474       8.725 -57.824  45.200  1.00 48.97           O  
ATOM   3618  NE2 GLN A 474       8.494 -56.322  46.857  1.00 44.74           N  
ATOM   3619  N   ARG A 475       9.541 -55.293  40.137  1.00 40.33           N  
ATOM   3620  CA  ARG A 475      10.406 -55.047  38.989  1.00 41.84           C  
ATOM   3621  C   ARG A 475      10.069 -53.726  38.297  1.00 37.18           C  
ATOM   3622  O   ARG A 475      10.967 -52.940  37.978  1.00 41.02           O  
ATOM   3623  CB  ARG A 475      10.292 -56.175  37.970  1.00 45.15           C  
ATOM   3624  CG  ARG A 475      11.033 -57.436  38.323  1.00 49.70           C  
ATOM   3625  CD  ARG A 475      10.856 -58.462  37.207  1.00 47.58           C  
ATOM   3626  NE  ARG A 475      11.293 -57.938  35.916  1.00 43.35           N  
ATOM   3627  CZ  ARG A 475      10.717 -58.242  34.757  1.00 44.45           C  
ATOM   3628  NH1 ARG A 475       9.671 -59.055  34.729  1.00 40.17           N  
ATOM   3629  NH2 ARG A 475      11.180 -57.724  33.626  1.00 36.92           N  
ATOM   3630  N   LEU A 476       8.777 -53.486  38.070  1.00 29.76           N  
ATOM   3631  CA  LEU A 476       8.334 -52.308  37.317  1.00 39.60           C  
ATOM   3632  C   LEU A 476       8.576 -51.001  38.075  1.00 42.60           C  
ATOM   3633  O   LEU A 476       9.021 -49.997  37.490  1.00 37.94           O  
ATOM   3634  CB  LEU A 476       6.861 -52.434  36.919  1.00 38.36           C  
ATOM   3635  CG  LEU A 476       6.529 -53.508  35.874  1.00 41.51           C  
ATOM   3636  CD1 LEU A 476       5.127 -53.317  35.345  1.00 42.56           C  
ATOM   3637  CD2 LEU A 476       7.511 -53.481  34.733  1.00 38.19           C  
ATOM   3638  N   MET A 477       8.280 -51.019  39.374  1.00 31.92           N  
ATOM   3639  CA  MET A 477       8.561 -49.884  40.238  1.00 32.67           C  
ATOM   3640  C   MET A 477      10.055 -49.566  40.213  1.00 36.25           C  
ATOM   3641  O   MET A 477      10.442 -48.402  40.175  1.00 33.67           O  
ATOM   3642  CB  MET A 477       8.108 -50.165  41.677  1.00 36.27           C  
ATOM   3643  CG  MET A 477       6.602 -50.224  41.857  1.00 35.60           C  
ATOM   3644  SD  MET A 477       6.125 -50.188  43.597  1.00 43.55           S  
ATOM   3645  CE  MET A 477       6.868 -51.725  44.156  1.00 38.36           C  
ATOM   3646  N   ARG A 478      10.885 -50.607  40.223  1.00 32.72           N  
ATOM   3647  CA  ARG A 478      12.334 -50.434  40.126  1.00 35.48           C  
ATOM   3648  C   ARG A 478      12.764 -49.817  38.782  1.00 42.33           C  
ATOM   3649  O   ARG A 478      13.603 -48.904  38.762  1.00 37.99           O  
ATOM   3650  CB  ARG A 478      13.062 -51.764  40.381  1.00 33.84           C  
ATOM   3651  CG  ARG A 478      14.580 -51.696  40.280  1.00 31.01           C  
ATOM   3652  CD  ARG A 478      15.177 -50.722  41.301  1.00 43.45           C  
ATOM   3653  NE  ARG A 478      14.731 -51.025  42.655  1.00 40.35           N  
ATOM   3654  CZ  ARG A 478      15.242 -51.991  43.412  1.00 44.84           C  
ATOM   3655  NH1 ARG A 478      16.230 -52.753  42.955  1.00 38.23           N  
ATOM   3656  NH2 ARG A 478      14.767 -52.193  44.631  1.00 40.93           N  
ATOM   3657  N   TYR A 479      12.204 -50.297  37.667  1.00 34.04           N  
ATOM   3658  CA  TYR A 479      12.519 -49.684  36.364  1.00 31.98           C  
ATOM   3659  C   TYR A 479      12.148 -48.199  36.367  1.00 35.21           C  
ATOM   3660  O   TYR A 479      12.964 -47.347  36.004  1.00 33.35           O  
ATOM   3661  CB  TYR A 479      11.782 -50.371  35.203  1.00 36.35           C  
ATOM   3662  CG  TYR A 479      12.239 -51.771  34.867  1.00 33.29           C  
ATOM   3663  CD1 TYR A 479      13.590 -52.097  34.800  1.00 35.34           C  
ATOM   3664  CD2 TYR A 479      11.311 -52.769  34.607  1.00 37.06           C  
ATOM   3665  CE1 TYR A 479      13.999 -53.385  34.487  1.00 34.37           C  
ATOM   3666  CE2 TYR A 479      11.707 -54.055  34.294  1.00 35.14           C  
ATOM   3667  CZ  TYR A 479      13.047 -54.360  34.235  1.00 39.03           C  
ATOM   3668  OH  TYR A 479      13.416 -55.647  33.919  1.00 39.69           O  
ATOM   3669  N   TRP A 480      10.920 -47.896  36.795  1.00 33.75           N  
ATOM   3670  CA  TRP A 480      10.413 -46.523  36.776  1.00 32.93           C  
ATOM   3671  C   TRP A 480      11.229 -45.599  37.672  1.00 35.90           C  
ATOM   3672  O   TRP A 480      11.517 -44.456  37.314  1.00 32.86           O  
ATOM   3673  CB  TRP A 480       8.937 -46.488  37.195  1.00 28.09           C  
ATOM   3674  CG  TRP A 480       7.968 -46.371  36.038  1.00 35.10           C  
ATOM   3675  CD1 TRP A 480       7.062 -45.372  35.829  1.00 32.51           C  
ATOM   3676  CD2 TRP A 480       7.819 -47.283  34.934  1.00 27.97           C  
ATOM   3677  NE1 TRP A 480       6.363 -45.602  34.666  1.00 28.31           N  
ATOM   3678  CE2 TRP A 480       6.808 -46.767  34.100  1.00 31.00           C  
ATOM   3679  CE3 TRP A 480       8.446 -48.483  34.572  1.00 30.17           C  
ATOM   3680  CZ2 TRP A 480       6.405 -47.412  32.921  1.00 29.83           C  
ATOM   3681  CZ3 TRP A 480       8.045 -49.120  33.408  1.00 33.74           C  
ATOM   3682  CH2 TRP A 480       7.033 -48.582  32.597  1.00 30.05           C  
ATOM   3683  N   ALA A 481      11.606 -46.100  38.842  1.00 35.13           N  
ATOM   3684  CA  ALA A 481      12.339 -45.293  39.807  1.00 34.39           C  
ATOM   3685  C   ALA A 481      13.798 -45.149  39.390  1.00 37.08           C  
ATOM   3686  O   ALA A 481      14.395 -44.089  39.584  1.00 33.95           O  
ATOM   3687  CB  ALA A 481      12.233 -45.896  41.181  1.00 35.06           C  
ATOM   3688  N   ASN A 482      14.361 -46.212  38.814  1.00 31.48           N  
ATOM   3689  CA  ASN A 482      15.689 -46.129  38.210  1.00 37.29           C  
ATOM   3690  C   ASN A 482      15.720 -45.027  37.164  1.00 41.03           C  
ATOM   3691  O   ASN A 482      16.632 -44.196  37.158  1.00 39.72           O  
ATOM   3692  CB  ASN A 482      16.113 -47.460  37.578  1.00 37.19           C  
ATOM   3693  CG  ASN A 482      16.648 -48.458  38.600  1.00 39.88           C  
ATOM   3694  OD1 ASN A 482      16.743 -48.156  39.790  1.00 41.87           O  
ATOM   3695  ND2 ASN A 482      16.986 -49.658  38.138  1.00 39.75           N  
ATOM   3696  N   PHE A 483      14.711 -45.009  36.293  1.00 38.03           N  
ATOM   3697  CA  PHE A 483      14.634 -43.985  35.254  1.00 40.17           C  
ATOM   3698  C   PHE A 483      14.566 -42.584  35.865  1.00 34.08           C  
ATOM   3699  O   PHE A 483      15.284 -41.687  35.446  1.00 41.51           O  
ATOM   3700  CB  PHE A 483      13.462 -44.229  34.288  1.00 31.77           C  
ATOM   3701  CG  PHE A 483      13.294 -43.143  33.259  1.00 31.80           C  
ATOM   3702  CD1 PHE A 483      14.086 -43.118  32.117  1.00 35.74           C  
ATOM   3703  CD2 PHE A 483      12.358 -42.138  33.438  1.00 32.00           C  
ATOM   3704  CE1 PHE A 483      13.940 -42.118  31.168  1.00 30.90           C  
ATOM   3705  CE2 PHE A 483      12.213 -41.131  32.502  1.00 33.14           C  
ATOM   3706  CZ  PHE A 483      13.010 -41.120  31.363  1.00 33.36           C  
ATOM   3707  N   ALA A 484      13.716 -42.403  36.865  1.00 33.59           N  
ATOM   3708  CA  ALA A 484      13.606 -41.111  37.532  1.00 41.80           C  
ATOM   3709  C   ALA A 484      14.940 -40.653  38.160  1.00 46.18           C  
ATOM   3710  O   ALA A 484      15.255 -39.461  38.194  1.00 43.56           O  
ATOM   3711  CB  ALA A 484      12.499 -41.163  38.588  1.00 36.76           C  
ATOM   3712  N   ARG A 485      15.723 -41.608  38.644  1.00 40.23           N  
ATOM   3713  CA  ARG A 485      16.962 -41.291  39.347  1.00 44.62           C  
ATOM   3714  C   ARG A 485      18.129 -41.021  38.413  1.00 40.46           C  
ATOM   3715  O   ARG A 485      18.973 -40.193  38.723  1.00 44.84           O  
ATOM   3716  CB  ARG A 485      17.346 -42.413  40.320  1.00 37.15           C  
ATOM   3717  CG  ARG A 485      16.525 -42.444  41.609  1.00 36.24           C  
ATOM   3718  CD  ARG A 485      17.049 -43.508  42.585  1.00 34.97           C  
ATOM   3719  NE  ARG A 485      16.854 -44.869  42.088  1.00 39.19           N  
ATOM   3720  CZ  ARG A 485      15.892 -45.689  42.503  1.00 39.46           C  
ATOM   3721  NH1 ARG A 485      15.032 -45.294  43.436  1.00 33.55           N  
ATOM   3722  NH2 ARG A 485      15.791 -46.908  41.987  1.00 34.82           N  
ATOM   3723  N   THR A 486      18.183 -41.728  37.284  1.00 39.79           N  
ATOM   3724  CA  THR A 486      19.364 -41.703  36.420  1.00 41.44           C  
ATOM   3725  C   THR A 486      19.072 -41.486  34.939  1.00 43.75           C  
ATOM   3726  O   THR A 486      19.999 -41.357  34.139  1.00 46.81           O  
ATOM   3727  CB  THR A 486      20.146 -43.034  36.489  1.00 43.81           C  
ATOM   3728  OG1 THR A 486      19.350 -44.085  35.925  1.00 42.94           O  
ATOM   3729  CG2 THR A 486      20.528 -43.386  37.920  1.00 38.23           C  
ATOM   3730  N   GLY A 487      17.800 -41.480  34.560  1.00 42.54           N  
ATOM   3731  CA  GLY A 487      17.445 -41.409  33.150  1.00 45.52           C  
ATOM   3732  C   GLY A 487      17.671 -42.727  32.419  1.00 41.48           C  
ATOM   3733  O   GLY A 487      17.679 -42.771  31.195  1.00 42.97           O  
ATOM   3734  N   ASP A 488      17.835 -43.805  33.181  1.00 40.35           N  
ATOM   3735  CA  ASP A 488      18.085 -45.134  32.629  1.00 40.88           C  
ATOM   3736  C   ASP A 488      17.388 -46.187  33.511  1.00 44.39           C  
ATOM   3737  O   ASP A 488      17.738 -46.350  34.684  1.00 47.40           O  
ATOM   3738  CB  ASP A 488      19.597 -45.374  32.589  1.00 40.11           C  
ATOM   3739  CG  ASP A 488      19.984 -46.685  31.924  1.00 42.94           C  
ATOM   3740  OD1 ASP A 488      19.118 -47.563  31.725  1.00 45.28           O  
ATOM   3741  OD2 ASP A 488      21.182 -46.837  31.607  1.00 45.90           O  
ATOM   3742  N   PRO A 489      16.404 -46.912  32.948  1.00 38.24           N  
ATOM   3743  CA  PRO A 489      15.628 -47.850  33.769  1.00 41.38           C  
ATOM   3744  C   PRO A 489      16.437 -49.069  34.198  1.00 41.09           C  
ATOM   3745  O   PRO A 489      16.071 -49.737  35.169  1.00 42.09           O  
ATOM   3746  CB  PRO A 489      14.495 -48.278  32.832  1.00 34.37           C  
ATOM   3747  CG  PRO A 489      15.091 -48.140  31.452  1.00 37.11           C  
ATOM   3748  CD  PRO A 489      15.982 -46.930  31.533  1.00 38.54           C  
ATOM   3749  N   ASN A 490      17.526 -49.351  33.490  1.00 40.17           N  
ATOM   3750  CA  ASN A 490      18.309 -50.558  33.752  1.00 42.70           C  
ATOM   3751  C   ASN A 490      18.854 -50.722  35.172  1.00 53.34           C  
ATOM   3752  O   ASN A 490      19.316 -49.763  35.802  1.00 45.60           O  
ATOM   3753  CB  ASN A 490      19.454 -50.687  32.758  1.00 39.63           C  
ATOM   3754  CG  ASN A 490      18.972 -50.980  31.365  1.00 44.08           C  
ATOM   3755  OD1 ASN A 490      18.708 -52.130  31.019  1.00 43.34           O  
ATOM   3756  ND2 ASN A 490      18.853 -49.939  30.551  1.00 33.04           N  
ATOM   3757  N   GLU A 491      18.778 -51.962  35.650  1.00 52.32           N  
ATOM   3758  CA  GLU A 491      19.467 -52.408  36.851  1.00 66.60           C  
ATOM   3759  C   GLU A 491      20.911 -52.777  36.492  1.00 72.07           C  
ATOM   3760  O   GLU A 491      21.234 -52.911  35.312  1.00 74.69           O  
ATOM   3761  CB  GLU A 491      18.741 -53.629  37.420  1.00 68.83           C  
ATOM   3762  CG  GLU A 491      17.510 -53.305  38.254  1.00 67.61           C  
ATOM   3763  CD  GLU A 491      17.861 -52.888  39.676  1.00 67.65           C  
ATOM   3764  OE1 GLU A 491      18.488 -51.821  39.854  1.00 69.78           O  
ATOM   3765  OE2 GLU A 491      17.515 -53.634  40.617  1.00 73.02           O  
ATOM   3766  N   PRO A 492      21.790 -52.923  37.502  1.00 85.59           N  
ATOM   3767  CA  PRO A 492      23.148 -53.429  37.250  1.00 87.59           C  
ATOM   3768  C   PRO A 492      23.161 -54.735  36.445  1.00 89.12           C  
ATOM   3769  O   PRO A 492      22.348 -55.626  36.697  1.00 87.20           O  
ATOM   3770  CB  PRO A 492      23.691 -53.662  38.661  1.00 80.30           C  
ATOM   3771  CG  PRO A 492      23.019 -52.604  39.478  1.00 67.95           C  
ATOM   3772  CD  PRO A 492      21.636 -52.433  38.887  1.00 78.01           C  
ATOM   3773  N   ARG A 493      24.086 -54.829  35.491  1.00 86.85           N  
ATOM   3774  CA  ARG A 493      24.121 -55.924  34.518  1.00 90.27           C  
ATOM   3775  C   ARG A 493      24.074 -57.324  35.138  1.00 94.10           C  
ATOM   3776  O   ARG A 493      24.693 -57.583  36.177  1.00 86.08           O  
ATOM   3777  CB  ARG A 493      25.330 -55.773  33.583  1.00 82.01           C  
ATOM   3778  CG  ARG A 493      25.538 -56.933  32.630  1.00 84.80           C  
ATOM   3779  CD  ARG A 493      26.653 -56.652  31.637  1.00104.91           C  
ATOM   3780  NE  ARG A 493      26.259 -55.666  30.633  1.00113.86           N  
ATOM   3781  CZ  ARG A 493      26.784 -55.586  29.412  1.00115.86           C  
ATOM   3782  NH1 ARG A 493      27.729 -56.438  29.031  1.00103.91           N  
ATOM   3783  NH2 ARG A 493      26.357 -54.657  28.567  1.00117.75           N  
ATOM   3784  N   ASP A 494      23.322 -58.209  34.482  1.00 95.98           N  
ATOM   3785  CA  ASP A 494      23.087 -59.571  34.946  1.00 98.45           C  
ATOM   3786  C   ASP A 494      22.304 -60.350  33.889  1.00 87.64           C  
ATOM   3787  O   ASP A 494      22.629 -61.494  33.568  1.00 79.39           O  
ATOM   3788  CB  ASP A 494      22.313 -59.553  36.269  1.00109.10           C  
ATOM   3789  CG  ASP A 494      21.994 -60.943  36.783  1.00108.77           C  
ATOM   3790  OD1 ASP A 494      22.759 -61.884  36.481  1.00110.56           O  
ATOM   3791  OD2 ASP A 494      20.976 -61.092  37.495  1.00104.31           O  
ATOM   3792  N   PRO A 498      19.412 -59.248  31.686  1.00 78.24           N  
ATOM   3793  CA  PRO A 498      19.234 -58.871  30.274  1.00 81.21           C  
ATOM   3794  C   PRO A 498      18.906 -57.384  30.159  1.00 68.87           C  
ATOM   3795  O   PRO A 498      18.020 -56.909  30.874  1.00 65.35           O  
ATOM   3796  CB  PRO A 498      18.042 -59.724  29.822  1.00 66.24           C  
ATOM   3797  CG  PRO A 498      17.972 -60.847  30.811  1.00 78.60           C  
ATOM   3798  CD  PRO A 498      18.445 -60.272  32.116  1.00 75.23           C  
ATOM   3799  N   GLN A 499      19.610 -56.664  29.286  1.00 50.50           N  
ATOM   3800  CA  GLN A 499      19.542 -55.204  29.287  1.00 51.66           C  
ATOM   3801  C   GLN A 499      18.437 -54.619  28.398  1.00 56.06           C  
ATOM   3802  O   GLN A 499      18.082 -55.180  27.361  1.00 51.11           O  
ATOM   3803  CB  GLN A 499      20.898 -54.591  28.914  1.00 45.13           C  
ATOM   3804  CG  GLN A 499      22.016 -54.865  29.912  1.00 67.20           C  
ATOM   3805  CD  GLN A 499      21.783 -54.224  31.277  1.00 67.88           C  
ATOM   3806  OE1 GLN A 499      21.615 -54.919  32.280  1.00 62.78           O  
ATOM   3807  NE2 GLN A 499      21.793 -52.894  31.321  1.00 59.67           N  
ATOM   3808  N   TRP A 500      17.915 -53.476  28.836  1.00 48.99           N  
ATOM   3809  CA  TRP A 500      16.905 -52.710  28.128  1.00 37.99           C  
ATOM   3810  C   TRP A 500      17.628 -51.658  27.300  1.00 41.36           C  
ATOM   3811  O   TRP A 500      18.125 -50.679  27.843  1.00 44.32           O  
ATOM   3812  CB  TRP A 500      15.975 -52.044  29.156  1.00 37.78           C  
ATOM   3813  CG  TRP A 500      14.760 -51.310  28.618  1.00 39.64           C  
ATOM   3814  CD1 TRP A 500      14.573 -50.821  27.351  1.00 41.14           C  
ATOM   3815  CD2 TRP A 500      13.565 -50.987  29.348  1.00 37.61           C  
ATOM   3816  NE1 TRP A 500      13.339 -50.218  27.252  1.00 37.19           N  
ATOM   3817  CE2 TRP A 500      12.701 -50.310  28.461  1.00 38.23           C  
ATOM   3818  CE3 TRP A 500      13.145 -51.203  30.664  1.00 32.63           C  
ATOM   3819  CZ2 TRP A 500      11.445 -49.852  28.849  1.00 34.50           C  
ATOM   3820  CZ3 TRP A 500      11.894 -50.747  31.048  1.00 34.42           C  
ATOM   3821  CH2 TRP A 500      11.061 -50.074  30.144  1.00 37.24           C  
ATOM   3822  N   PRO A 501      17.686 -51.856  25.975  1.00 39.56           N  
ATOM   3823  CA  PRO A 501      18.387 -50.936  25.068  1.00 39.33           C  
ATOM   3824  C   PRO A 501      17.536 -49.726  24.711  1.00 37.93           C  
ATOM   3825  O   PRO A 501      16.309 -49.812  24.716  1.00 41.81           O  
ATOM   3826  CB  PRO A 501      18.620 -51.784  23.806  1.00 35.12           C  
ATOM   3827  CG  PRO A 501      17.748 -53.012  23.956  1.00 43.05           C  
ATOM   3828  CD  PRO A 501      16.968 -52.911  25.242  1.00 37.90           C  
ATOM   3829  N   PRO A 502      18.182 -48.600  24.406  1.00 38.52           N  
ATOM   3830  CA  PRO A 502      17.464 -47.406  23.947  1.00 37.17           C  
ATOM   3831  C   PRO A 502      16.742 -47.639  22.611  1.00 46.59           C  
ATOM   3832  O   PRO A 502      17.194 -48.433  21.782  1.00 35.91           O  
ATOM   3833  CB  PRO A 502      18.582 -46.371  23.760  1.00 32.44           C  
ATOM   3834  CG  PRO A 502      19.690 -46.840  24.645  1.00 39.07           C  
ATOM   3835  CD  PRO A 502      19.618 -48.346  24.609  1.00 40.97           C  
ATOM   3836  N   TYR A 503      15.622 -46.944  22.422  1.00 40.42           N  
ATOM   3837  CA  TYR A 503      14.875 -46.974  21.176  1.00 38.14           C  
ATOM   3838  C   TYR A 503      15.498 -45.977  20.209  1.00 40.77           C  
ATOM   3839  O   TYR A 503      15.789 -44.843  20.586  1.00 43.65           O  
ATOM   3840  CB  TYR A 503      13.411 -46.603  21.437  1.00 38.18           C  
ATOM   3841  CG  TYR A 503      12.517 -46.644  20.214  1.00 40.38           C  
ATOM   3842  CD1 TYR A 503      12.362 -45.522  19.403  1.00 40.12           C  
ATOM   3843  CD2 TYR A 503      11.827 -47.802  19.870  1.00 36.50           C  
ATOM   3844  CE1 TYR A 503      11.552 -45.555  18.285  1.00 37.67           C  
ATOM   3845  CE2 TYR A 503      11.009 -47.841  18.749  1.00 36.90           C  
ATOM   3846  CZ  TYR A 503      10.876 -46.714  17.962  1.00 39.30           C  
ATOM   3847  OH  TYR A 503      10.069 -46.744  16.841  1.00 44.67           O  
ATOM   3848  N   THR A 504      15.710 -46.407  18.970  1.00 36.34           N  
ATOM   3849  CA  THR A 504      16.215 -45.536  17.898  1.00 46.52           C  
ATOM   3850  C   THR A 504      15.349 -45.662  16.647  1.00 41.78           C  
ATOM   3851  O   THR A 504      14.710 -46.696  16.433  1.00 41.82           O  
ATOM   3852  CB  THR A 504      17.676 -45.876  17.514  1.00 41.43           C  
ATOM   3853  OG1 THR A 504      17.789 -47.282  17.251  1.00 45.90           O  
ATOM   3854  CG2 THR A 504      18.632 -45.503  18.642  1.00 38.42           C  
ATOM   3855  N   ALA A 505      15.331 -44.617  15.821  1.00 44.40           N  
ATOM   3856  CA  ALA A 505      14.537 -44.629  14.584  1.00 45.54           C  
ATOM   3857  C   ALA A 505      14.849 -45.814  13.670  1.00 41.20           C  
ATOM   3858  O   ALA A 505      13.954 -46.358  13.026  1.00 45.12           O  
ATOM   3859  CB  ALA A 505      14.705 -43.331  13.829  1.00 42.43           C  
ATOM   3860  N   GLY A 506      16.111 -46.226  13.626  1.00 41.75           N  
ATOM   3861  CA  GLY A 506      16.496 -47.345  12.786  1.00 35.84           C  
ATOM   3862  C   GLY A 506      16.215 -48.710  13.385  1.00 45.41           C  
ATOM   3863  O   GLY A 506      15.389 -49.468  12.871  1.00 42.71           O  
ATOM   3864  N   ALA A 507      16.901 -49.037  14.476  1.00 41.75           N  
ATOM   3865  CA  ALA A 507      16.742 -50.358  15.089  1.00 40.21           C  
ATOM   3866  C   ALA A 507      15.379 -50.558  15.770  1.00 38.86           C  
ATOM   3867  O   ALA A 507      14.880 -51.684  15.837  1.00 38.74           O  
ATOM   3868  CB  ALA A 507      17.881 -50.647  16.046  1.00 32.47           C  
ATOM   3869  N   GLN A 508      14.784 -49.470  16.262  1.00 37.40           N  
ATOM   3870  CA  GLN A 508      13.413 -49.499  16.790  1.00 41.43           C  
ATOM   3871  C   GLN A 508      13.225 -50.516  17.915  1.00 38.59           C  
ATOM   3872  O   GLN A 508      12.192 -51.177  17.996  1.00 38.37           O  
ATOM   3873  CB  GLN A 508      12.402 -49.793  15.667  1.00 39.33           C  
ATOM   3874  CG  GLN A 508      12.301 -48.704  14.610  1.00 44.50           C  
ATOM   3875  CD  GLN A 508      11.516 -49.145  13.388  1.00 46.59           C  
ATOM   3876  OE1 GLN A 508      10.337 -49.492  13.479  1.00 45.36           O  
ATOM   3877  NE2 GLN A 508      12.172 -49.139  12.234  1.00 45.40           N  
ATOM   3878  N   GLN A 509      14.225 -50.647  18.778  1.00 38.30           N  
ATOM   3879  CA  GLN A 509      14.188 -51.678  19.808  1.00 40.01           C  
ATOM   3880  C   GLN A 509      13.368 -51.277  21.031  1.00 37.14           C  
ATOM   3881  O   GLN A 509      13.426 -50.137  21.488  1.00 33.89           O  
ATOM   3882  CB  GLN A 509      15.603 -52.065  20.224  1.00 40.12           C  
ATOM   3883  CG  GLN A 509      16.295 -52.971  19.230  1.00 40.10           C  
ATOM   3884  CD  GLN A 509      17.739 -53.233  19.594  1.00 42.71           C  
ATOM   3885  OE1 GLN A 509      18.523 -52.301  19.776  1.00 41.37           O  
ATOM   3886  NE2 GLN A 509      18.098 -54.508  19.702  1.00 40.24           N  
ATOM   3887  N   TYR A 510      12.598 -52.227  21.545  1.00 39.03           N  
ATOM   3888  CA  TYR A 510      11.821 -52.022  22.759  1.00 38.76           C  
ATOM   3889  C   TYR A 510      11.807 -53.337  23.539  1.00 41.91           C  
ATOM   3890  O   TYR A 510      12.245 -54.363  23.014  1.00 41.80           O  
ATOM   3891  CB  TYR A 510      10.399 -51.600  22.399  1.00 37.37           C  
ATOM   3892  CG  TYR A 510       9.615 -52.680  21.696  1.00 39.55           C  
ATOM   3893  CD1 TYR A 510       9.658 -52.812  20.308  1.00 37.12           C  
ATOM   3894  CD2 TYR A 510       8.828 -53.571  22.416  1.00 37.91           C  
ATOM   3895  CE1 TYR A 510       8.938 -53.803  19.664  1.00 33.59           C  
ATOM   3896  CE2 TYR A 510       8.116 -54.567  21.780  1.00 37.58           C  
ATOM   3897  CZ  TYR A 510       8.170 -54.675  20.407  1.00 41.62           C  
ATOM   3898  OH  TYR A 510       7.453 -55.670  19.796  1.00 47.63           O  
ATOM   3899  N   VAL A 511      11.314 -53.325  24.778  1.00 34.46           N  
ATOM   3900  CA  VAL A 511      11.216 -54.574  25.532  1.00 29.79           C  
ATOM   3901  C   VAL A 511       9.779 -54.965  25.835  1.00 31.86           C  
ATOM   3902  O   VAL A 511       8.883 -54.123  25.861  1.00 34.03           O  
ATOM   3903  CB  VAL A 511      12.024 -54.547  26.854  1.00 44.19           C  
ATOM   3904  CG1 VAL A 511      13.510 -54.393  26.572  1.00 37.28           C  
ATOM   3905  CG2 VAL A 511      11.507 -53.451  27.785  1.00 34.52           C  
ATOM   3906  N   SER A 512       9.556 -56.257  26.049  1.00 29.83           N  
ATOM   3907  CA  SER A 512       8.265 -56.707  26.546  1.00 33.02           C  
ATOM   3908  C   SER A 512       8.307 -56.737  28.071  1.00 35.43           C  
ATOM   3909  O   SER A 512       9.261 -57.234  28.663  1.00 38.35           O  
ATOM   3910  CB  SER A 512       7.920 -58.090  25.997  1.00 37.07           C  
ATOM   3911  OG  SER A 512       8.958 -59.011  26.270  1.00 46.75           O  
ATOM   3912  N   LEU A 513       7.281 -56.182  28.700  1.00 37.65           N  
ATOM   3913  CA  LEU A 513       7.150 -56.245  30.148  1.00 36.66           C  
ATOM   3914  C   LEU A 513       6.081 -57.270  30.512  1.00 39.23           C  
ATOM   3915  O   LEU A 513       4.894 -57.031  30.295  1.00 39.82           O  
ATOM   3916  CB  LEU A 513       6.774 -54.873  30.707  1.00 36.02           C  
ATOM   3917  CG  LEU A 513       7.763 -53.736  30.437  1.00 34.18           C  
ATOM   3918  CD1 LEU A 513       7.239 -52.413  30.982  1.00 25.37           C  
ATOM   3919  CD2 LEU A 513       9.136 -54.064  31.009  1.00 26.57           C  
ATOM   3920  N   ASP A 514       6.506 -58.421  31.026  1.00 37.28           N  
ATOM   3921  CA  ASP A 514       5.580 -59.403  31.596  1.00 42.75           C  
ATOM   3922  C   ASP A 514       6.267 -60.236  32.680  1.00 43.00           C  
ATOM   3923  O   ASP A 514       7.305 -59.838  33.204  1.00 48.59           O  
ATOM   3924  CB  ASP A 514       4.951 -60.295  30.520  1.00 42.31           C  
ATOM   3925  CG  ASP A 514       5.982 -60.992  29.648  1.00 50.48           C  
ATOM   3926  OD1 ASP A 514       7.171 -61.058  30.029  1.00 55.06           O  
ATOM   3927  OD2 ASP A 514       5.593 -61.487  28.568  1.00 66.88           O  
ATOM   3928  N   LEU A 515       5.696 -61.388  33.013  1.00 46.98           N  
ATOM   3929  CA  LEU A 515       6.246 -62.215  34.091  1.00 51.24           C  
ATOM   3930  C   LEU A 515       7.597 -62.822  33.727  1.00 48.90           C  
ATOM   3931  O   LEU A 515       8.405 -63.108  34.607  1.00 55.12           O  
ATOM   3932  CB  LEU A 515       5.267 -63.316  34.483  1.00 40.33           C  
ATOM   3933  CG  LEU A 515       3.920 -62.810  34.982  1.00 46.41           C  
ATOM   3934  CD1 LEU A 515       3.006 -63.977  35.341  1.00 46.55           C  
ATOM   3935  CD2 LEU A 515       4.133 -61.893  36.170  1.00 44.70           C  
ATOM   3936  N   ARG A 516       7.830 -63.013  32.429  1.00 48.37           N  
ATOM   3937  CA  ARG A 516       9.101 -63.526  31.927  1.00 47.89           C  
ATOM   3938  C   ARG A 516      10.147 -62.424  32.008  1.00 46.41           C  
ATOM   3939  O   ARG A 516       9.802 -61.256  32.121  1.00 49.68           O  
ATOM   3940  CB  ARG A 516       8.957 -63.960  30.464  1.00 50.31           C  
ATOM   3941  CG  ARG A 516       7.924 -65.042  30.195  1.00 59.33           C  
ATOM   3942  CD  ARG A 516       7.749 -65.245  28.684  1.00 66.93           C  
ATOM   3943  NE  ARG A 516       7.427 -63.985  28.011  1.00 69.40           N  
ATOM   3944  CZ  ARG A 516       8.131 -63.438  27.019  1.00 71.76           C  
ATOM   3945  NH1 ARG A 516       9.216 -64.041  26.538  1.00 66.65           N  
ATOM   3946  NH2 ARG A 516       7.737 -62.281  26.496  1.00 65.08           N  
ATOM   3947  N   PRO A 517      11.436 -62.785  31.937  1.00 52.09           N  
ATOM   3948  CA  PRO A 517      12.477 -61.752  31.868  1.00 47.79           C  
ATOM   3949  C   PRO A 517      12.358 -60.899  30.603  1.00 57.99           C  
ATOM   3950  O   PRO A 517      11.756 -61.349  29.620  1.00 49.02           O  
ATOM   3951  CB  PRO A 517      13.770 -62.568  31.809  1.00 48.76           C  
ATOM   3952  CG  PRO A 517      13.420 -63.867  32.447  1.00 51.04           C  
ATOM   3953  CD  PRO A 517      12.005 -64.138  32.057  1.00 46.12           C  
ATOM   3954  N   LEU A 518      12.930 -59.695  30.641  1.00 52.79           N  
ATOM   3955  CA  LEU A 518      12.972 -58.797  29.491  1.00 46.12           C  
ATOM   3956  C   LEU A 518      13.358 -59.495  28.190  1.00 53.45           C  
ATOM   3957  O   LEU A 518      14.387 -60.165  28.105  1.00 52.76           O  
ATOM   3958  CB  LEU A 518      13.952 -57.642  29.730  1.00 48.54           C  
ATOM   3959  CG  LEU A 518      13.595 -56.517  30.700  1.00 50.18           C  
ATOM   3960  CD1 LEU A 518      14.569 -55.355  30.542  1.00 41.85           C  
ATOM   3961  CD2 LEU A 518      12.154 -56.054  30.514  1.00 43.18           C  
ATOM   3962  N   GLU A 519      12.515 -59.328  27.180  1.00 45.04           N  
ATOM   3963  CA  GLU A 519      12.816 -59.789  25.840  1.00 50.55           C  
ATOM   3964  C   GLU A 519      12.873 -58.558  24.947  1.00 46.20           C  
ATOM   3965  O   GLU A 519      11.963 -57.732  24.976  1.00 43.91           O  
ATOM   3966  CB  GLU A 519      11.743 -60.766  25.354  1.00 49.90           C  
ATOM   3967  CG  GLU A 519      11.959 -61.279  23.926  1.00 65.01           C  
ATOM   3968  CD  GLU A 519      10.744 -62.029  23.380  1.00 76.02           C  
ATOM   3969  OE1 GLU A 519      10.015 -62.650  24.187  1.00 83.73           O  
ATOM   3970  OE2 GLU A 519      10.513 -61.988  22.148  1.00 73.30           O  
ATOM   3971  N   VAL A 520      13.957 -58.423  24.186  1.00 42.98           N  
ATOM   3972  CA  VAL A 520      14.138 -57.287  23.289  1.00 39.18           C  
ATOM   3973  C   VAL A 520      13.580 -57.605  21.910  1.00 44.32           C  
ATOM   3974  O   VAL A 520      13.877 -58.653  21.346  1.00 43.03           O  
ATOM   3975  CB  VAL A 520      15.622 -56.915  23.124  1.00 46.35           C  
ATOM   3976  CG1 VAL A 520      15.782 -55.814  22.064  1.00 37.77           C  
ATOM   3977  CG2 VAL A 520      16.225 -56.483  24.461  1.00 37.76           C  
ATOM   3978  N   ARG A 521      12.766 -56.695  21.382  1.00 44.72           N  
ATOM   3979  CA  ARG A 521      12.149 -56.855  20.073  1.00 38.89           C  
ATOM   3980  C   ARG A 521      12.333 -55.589  19.266  1.00 42.76           C  
ATOM   3981  O   ARG A 521      12.833 -54.588  19.790  1.00 42.83           O  
ATOM   3982  CB  ARG A 521      10.663 -57.132  20.228  1.00 42.28           C  
ATOM   3983  CG  ARG A 521      10.369 -58.381  20.991  1.00 42.73           C  
ATOM   3984  CD  ARG A 521       8.894 -58.499  21.235  1.00 49.77           C  
ATOM   3985  NE  ARG A 521       8.615 -59.609  22.134  1.00 53.88           N  
ATOM   3986  CZ  ARG A 521       7.451 -59.794  22.738  1.00 50.81           C  
ATOM   3987  NH1 ARG A 521       6.463 -58.930  22.535  1.00 47.76           N  
ATOM   3988  NH2 ARG A 521       7.277 -60.836  23.541  1.00 56.20           N  
ATOM   3989  N   ARG A 522      11.915 -55.639  17.999  1.00 41.39           N  
ATOM   3990  CA  ARG A 522      12.077 -54.522  17.059  1.00 45.17           C  
ATOM   3991  C   ARG A 522      10.741 -54.045  16.483  1.00 43.93           C  
ATOM   3992  O   ARG A 522       9.879 -54.852  16.146  1.00 37.24           O  
ATOM   3993  CB  ARG A 522      12.976 -54.928  15.889  1.00 43.20           C  
ATOM   3994  CG  ARG A 522      14.445 -55.092  16.217  1.00 43.62           C  
ATOM   3995  CD  ARG A 522      15.272 -55.141  14.934  1.00 38.55           C  
ATOM   3996  NE  ARG A 522      15.265 -53.856  14.235  1.00 45.46           N  
ATOM   3997  CZ  ARG A 522      14.986 -53.697  12.939  1.00 54.37           C  
ATOM   3998  NH1 ARG A 522      14.691 -54.751  12.188  1.00 45.72           N  
ATOM   3999  NH2 ARG A 522      15.005 -52.483  12.393  1.00 38.05           N  
ATOM   4000  N   GLY A 523      10.577 -52.732  16.364  1.00 43.56           N  
ATOM   4001  CA  GLY A 523       9.413 -52.171  15.701  1.00 42.27           C  
ATOM   4002  C   GLY A 523       8.115 -52.140  16.489  1.00 36.58           C  
ATOM   4003  O   GLY A 523       7.530 -53.178  16.808  1.00 40.03           O  
ATOM   4004  N   LEU A 524       7.658 -50.930  16.792  1.00 37.52           N  
ATOM   4005  CA  LEU A 524       6.347 -50.725  17.393  1.00 39.62           C  
ATOM   4006  C   LEU A 524       5.298 -50.745  16.283  1.00 41.51           C  
ATOM   4007  O   LEU A 524       4.876 -49.682  15.805  1.00 37.09           O  
ATOM   4008  CB  LEU A 524       6.303 -49.376  18.117  1.00 32.63           C  
ATOM   4009  CG  LEU A 524       7.176 -49.247  19.369  1.00 45.03           C  
ATOM   4010  CD1 LEU A 524       7.252 -47.804  19.871  1.00 34.98           C  
ATOM   4011  CD2 LEU A 524       6.643 -50.151  20.461  1.00 35.77           C  
ATOM   4012  N  AARG A 525       4.881 -51.949  15.891  0.46 35.07           N  
ATOM   4013  N  BARG A 525       4.890 -51.944  15.868  0.54 35.06           N  
ATOM   4014  CA AARG A 525       3.940 -52.144  14.787  0.46 35.84           C  
ATOM   4015  CA BARG A 525       3.909 -52.092  14.799  0.54 35.83           C  
ATOM   4016  C  AARG A 525       4.338 -51.324  13.559  0.46 37.30           C  
ATOM   4017  C  BARG A 525       4.335 -51.311  13.551  0.54 37.32           C  
ATOM   4018  O  AARG A 525       3.537 -50.563  13.010  0.46 35.56           O  
ATOM   4019  O  BARG A 525       3.544 -50.556  12.978  0.54 35.43           O  
ATOM   4020  CB AARG A 525       2.512 -51.825  15.232  0.46 35.38           C  
ATOM   4021  CB BARG A 525       2.540 -51.615  15.285  0.54 35.31           C  
ATOM   4022  CG AARG A 525       2.076 -52.636  16.439  0.46 37.11           C  
ATOM   4023  CG BARG A 525       2.001 -52.409  16.460  0.54 37.17           C  
ATOM   4024  CD AARG A 525       0.572 -52.616  16.634  0.46 32.81           C  
ATOM   4025  CD BARG A 525       1.220 -53.601  15.962  0.54 34.98           C  
ATOM   4026  NE AARG A 525       0.183 -53.483  17.737  0.46 32.52           N  
ATOM   4027  NE BARG A 525       0.137 -53.165  15.091  0.54 40.05           N  
ATOM   4028  CZ AARG A 525      -1.068 -53.832  18.010  0.46 35.92           C  
ATOM   4029  CZ BARG A 525      -0.675 -53.984  14.435  0.54 33.74           C  
ATOM   4030  NH1AARG A 525      -2.057 -53.384  17.250  0.46 33.63           N  
ATOM   4031  NH1BARG A 525      -0.532 -55.297  14.555  0.54 36.94           N  
ATOM   4032  NH2AARG A 525      -1.328 -54.629  19.042  0.46 32.39           N  
ATOM   4033  NH2BARG A 525      -1.630 -53.486  13.668  0.54 24.73           N  
ATOM   4034  N   ALA A 526       5.592 -51.491  13.151  1.00 32.77           N  
ATOM   4035  CA  ALA A 526       6.194 -50.704  12.081  1.00 37.20           C  
ATOM   4036  C   ALA A 526       5.400 -50.672  10.771  1.00 36.47           C  
ATOM   4037  O   ALA A 526       5.246 -49.613  10.170  1.00 32.80           O  
ATOM   4038  CB  ALA A 526       7.623 -51.181  11.825  1.00 37.50           C  
ATOM   4039  N   GLN A 527       4.897 -51.826  10.347  1.00 33.53           N  
ATOM   4040  CA  GLN A 527       4.127 -51.914   9.117  1.00 37.54           C  
ATOM   4041  C   GLN A 527       2.851 -51.085   9.200  1.00 36.39           C  
ATOM   4042  O   GLN A 527       2.532 -50.324   8.287  1.00 44.87           O  
ATOM   4043  CB  GLN A 527       3.793 -53.372   8.790  1.00 31.60           C  
ATOM   4044  CG  GLN A 527       5.017 -54.237   8.579  1.00 44.72           C  
ATOM   4045  CD  GLN A 527       5.987 -53.647   7.560  1.00 48.13           C  
ATOM   4046  OE1 GLN A 527       7.192 -53.603   7.793  1.00 59.80           O  
ATOM   4047  NE2 GLN A 527       5.462 -53.202   6.424  1.00 43.70           N  
ATOM   4048  N   ALA A 528       2.125 -51.227  10.299  1.00 36.56           N  
ATOM   4049  CA  ALA A 528       0.885 -50.487  10.482  1.00 34.39           C  
ATOM   4050  C   ALA A 528       1.168 -49.000  10.661  1.00 33.52           C  
ATOM   4051  O   ALA A 528       0.455 -48.158  10.122  1.00 43.69           O  
ATOM   4052  CB  ALA A 528       0.119 -51.027  11.677  1.00 37.29           C  
ATOM   4053  N   CYS A 529       2.215 -48.670  11.407  1.00 31.15           N  
ATOM   4054  CA  CYS A 529       2.496 -47.264  11.698  1.00 28.56           C  
ATOM   4055  C   CYS A 529       3.081 -46.477  10.514  1.00 39.47           C  
ATOM   4056  O   CYS A 529       2.951 -45.246  10.454  1.00 34.77           O  
ATOM   4057  CB  CYS A 529       3.339 -47.135  12.965  1.00 41.13           C  
ATOM   4058  SG  CYS A 529       2.401 -47.645  14.468  1.00 40.67           S  
ATOM   4059  N   ALA A 530       3.695 -47.183   9.563  1.00 34.18           N  
ATOM   4060  CA  ALA A 530       4.103 -46.552   8.308  1.00 38.36           C  
ATOM   4061  C   ALA A 530       2.872 -45.977   7.637  1.00 33.27           C  
ATOM   4062  O   ALA A 530       2.904 -44.866   7.106  1.00 33.66           O  
ATOM   4063  CB  ALA A 530       4.788 -47.545   7.389  1.00 32.87           C  
ATOM   4064  N   PHE A 531       1.776 -46.728   7.698  1.00 31.12           N  
ATOM   4065  CA  PHE A 531       0.514 -46.272   7.129  1.00 31.54           C  
ATOM   4066  C   PHE A 531       0.008 -45.006   7.818  1.00 35.22           C  
ATOM   4067  O   PHE A 531      -0.215 -43.997   7.150  1.00 33.68           O  
ATOM   4068  CB  PHE A 531      -0.546 -47.385   7.166  1.00 36.85           C  
ATOM   4069  CG  PHE A 531      -1.940 -46.904   6.869  1.00 34.87           C  
ATOM   4070  CD1 PHE A 531      -2.328 -46.617   5.568  1.00 37.09           C  
ATOM   4071  CD2 PHE A 531      -2.868 -46.750   7.890  1.00 30.01           C  
ATOM   4072  CE1 PHE A 531      -3.618 -46.169   5.288  1.00 38.31           C  
ATOM   4073  CE2 PHE A 531      -4.150 -46.303   7.623  1.00 30.64           C  
ATOM   4074  CZ  PHE A 531      -4.530 -46.010   6.319  1.00 41.32           C  
ATOM   4075  N   TRP A 532      -0.156 -45.048   9.147  1.00 30.68           N  
ATOM   4076  CA  TRP A 532      -0.722 -43.904   9.875  1.00 28.92           C  
ATOM   4077  C   TRP A 532       0.204 -42.702   9.875  1.00 29.99           C  
ATOM   4078  O   TRP A 532      -0.255 -41.566   9.788  1.00 33.54           O  
ATOM   4079  CB  TRP A 532      -1.096 -44.265  11.337  1.00 24.88           C  
ATOM   4080  CG  TRP A 532      -2.147 -45.317  11.430  1.00 26.73           C  
ATOM   4081  CD1 TRP A 532      -1.966 -46.655  11.680  1.00 27.77           C  
ATOM   4082  CD2 TRP A 532      -3.550 -45.132  11.234  1.00 26.83           C  
ATOM   4083  NE1 TRP A 532      -3.180 -47.305  11.668  1.00 24.88           N  
ATOM   4084  CE2 TRP A 532      -4.166 -46.389  11.402  1.00 28.31           C  
ATOM   4085  CE3 TRP A 532      -4.349 -44.020  10.944  1.00 24.24           C  
ATOM   4086  CZ2 TRP A 532      -5.541 -46.561  11.286  1.00 32.59           C  
ATOM   4087  CZ3 TRP A 532      -5.712 -44.194  10.835  1.00 26.11           C  
ATOM   4088  CH2 TRP A 532      -6.294 -45.453  10.997  1.00 26.60           C  
ATOM   4089  N   ASN A 533       1.505 -42.955   9.975  1.00 31.42           N  
ATOM   4090  CA  ASN A 533       2.472 -41.877  10.159  1.00 28.56           C  
ATOM   4091  C   ASN A 533       3.065 -41.318   8.861  1.00 34.47           C  
ATOM   4092  O   ASN A 533       3.387 -40.138   8.794  1.00 35.26           O  
ATOM   4093  CB  ASN A 533       3.589 -42.306  11.124  1.00 27.89           C  
ATOM   4094  CG  ASN A 533       3.083 -42.524  12.550  1.00 38.38           C  
ATOM   4095  OD1 ASN A 533       2.093 -41.930  12.958  1.00 34.46           O  
ATOM   4096  ND2 ASN A 533       3.768 -43.380  13.308  1.00 31.53           N  
ATOM   4097  N   ARG A 534       3.207 -42.154   7.834  1.00 36.10           N  
ATOM   4098  CA  ARG A 534       3.827 -41.702   6.586  1.00 36.93           C  
ATOM   4099  C   ARG A 534       2.834 -41.496   5.460  1.00 37.40           C  
ATOM   4100  O   ARG A 534       2.827 -40.446   4.836  1.00 46.59           O  
ATOM   4101  CB  ARG A 534       4.927 -42.654   6.128  1.00 35.15           C  
ATOM   4102  CG  ARG A 534       6.087 -42.758   7.103  1.00 36.58           C  
ATOM   4103  CD  ARG A 534       6.943 -43.962   6.785  1.00 42.66           C  
ATOM   4104  NE  ARG A 534       7.841 -44.283   7.885  1.00 52.06           N  
ATOM   4105  CZ  ARG A 534       9.033 -43.724   8.059  1.00 51.58           C  
ATOM   4106  NH1 ARG A 534       9.470 -42.811   7.198  1.00 44.10           N  
ATOM   4107  NH2 ARG A 534       9.784 -44.081   9.095  1.00 52.01           N  
ATOM   4108  N   PHE A 535       1.991 -42.489   5.204  1.00 39.93           N  
ATOM   4109  CA  PHE A 535       1.088 -42.413   4.065  1.00 34.55           C  
ATOM   4110  C   PHE A 535      -0.210 -41.634   4.288  1.00 38.80           C  
ATOM   4111  O   PHE A 535      -0.522 -40.732   3.522  1.00 41.16           O  
ATOM   4112  CB  PHE A 535       0.760 -43.798   3.498  1.00 37.23           C  
ATOM   4113  CG  PHE A 535      -0.164 -43.742   2.321  1.00 34.82           C  
ATOM   4114  CD1 PHE A 535       0.279 -43.239   1.105  1.00 38.15           C  
ATOM   4115  CD2 PHE A 535      -1.485 -44.148   2.436  1.00 33.53           C  
ATOM   4116  CE1 PHE A 535      -0.574 -43.159   0.013  1.00 36.03           C  
ATOM   4117  CE2 PHE A 535      -2.348 -44.075   1.348  1.00 44.34           C  
ATOM   4118  CZ  PHE A 535      -1.892 -43.579   0.135  1.00 35.46           C  
ATOM   4119  N   LEU A 536      -0.978 -41.997   5.310  1.00 43.15           N  
ATOM   4120  CA  LEU A 536      -2.278 -41.360   5.534  1.00 35.09           C  
ATOM   4121  C   LEU A 536      -2.278 -39.817   5.550  1.00 42.17           C  
ATOM   4122  O   LEU A 536      -3.182 -39.206   4.985  1.00 46.44           O  
ATOM   4123  CB  LEU A 536      -2.968 -41.920   6.779  1.00 39.09           C  
ATOM   4124  CG  LEU A 536      -4.469 -41.632   6.808  1.00 41.47           C  
ATOM   4125  CD1 LEU A 536      -5.120 -42.237   5.591  1.00 39.25           C  
ATOM   4126  CD2 LEU A 536      -5.102 -42.172   8.054  1.00 38.08           C  
ATOM   4127  N   PRO A 537      -1.278 -39.179   6.196  1.00 46.19           N  
ATOM   4128  CA  PRO A 537      -1.241 -37.713   6.120  1.00 47.39           C  
ATOM   4129  C   PRO A 537      -1.133 -37.182   4.685  1.00 52.35           C  
ATOM   4130  O   PRO A 537      -1.796 -36.192   4.366  1.00 53.61           O  
ATOM   4131  CB  PRO A 537       0.020 -37.356   6.908  1.00 38.90           C  
ATOM   4132  CG  PRO A 537       0.171 -38.467   7.879  1.00 44.07           C  
ATOM   4133  CD  PRO A 537      -0.263 -39.694   7.133  1.00 44.93           C  
ATOM   4134  N   LYS A 538      -0.317 -37.822   3.847  1.00 49.15           N  
ATOM   4135  CA  LYS A 538      -0.187 -37.425   2.437  1.00 47.87           C  
ATOM   4136  C   LYS A 538      -1.536 -37.481   1.739  1.00 48.42           C  
ATOM   4137  O   LYS A 538      -1.917 -36.557   1.025  1.00 58.19           O  
ATOM   4138  CB  LYS A 538       0.811 -38.321   1.699  1.00 41.08           C  
ATOM   4139  CG  LYS A 538       2.253 -38.144   2.147  1.00 46.09           C  
ATOM   4140  CD  LYS A 538       3.176 -39.106   1.426  1.00 44.35           C  
ATOM   4141  CE  LYS A 538       4.640 -38.762   1.671  1.00 50.73           C  
ATOM   4142  NZ  LYS A 538       5.065 -39.006   3.077  1.00 55.94           N1+
ATOM   4143  N   LEU A 539      -2.254 -38.574   1.966  1.00 50.06           N  
ATOM   4144  CA  LEU A 539      -3.577 -38.770   1.396  1.00 54.55           C  
ATOM   4145  C   LEU A 539      -4.506 -37.625   1.763  1.00 54.58           C  
ATOM   4146  O   LEU A 539      -5.100 -36.993   0.891  1.00 57.39           O  
ATOM   4147  CB  LEU A 539      -4.161 -40.096   1.881  1.00 44.06           C  
ATOM   4148  CG  LEU A 539      -5.459 -40.566   1.234  1.00 42.77           C  
ATOM   4149  CD1 LEU A 539      -5.474 -42.078   1.149  1.00 39.34           C  
ATOM   4150  CD2 LEU A 539      -6.648 -40.073   2.027  1.00 45.25           C  
ATOM   4151  N   LEU A 540      -4.624 -37.365   3.061  1.00 60.16           N  
ATOM   4152  CA  LEU A 540      -5.523 -36.328   3.574  1.00 65.83           C  
ATOM   4153  C   LEU A 540      -5.213 -34.906   3.066  1.00 63.43           C  
ATOM   4154  O   LEU A 540      -6.105 -34.060   3.009  1.00 75.22           O  
ATOM   4155  CB  LEU A 540      -5.570 -36.373   5.107  1.00 54.25           C  
ATOM   4156  CG  LEU A 540      -6.204 -37.657   5.665  1.00 55.68           C  
ATOM   4157  CD1 LEU A 540      -6.235 -37.655   7.178  1.00 37.30           C  
ATOM   4158  CD2 LEU A 540      -7.610 -37.847   5.115  1.00 58.65           C  
ATOM   4159  N   SER A 541      -3.961 -34.654   2.688  1.00 59.13           N  
ATOM   4160  CA  SER A 541      -3.565 -33.360   2.126  1.00 59.78           C  
ATOM   4161  C   SER A 541      -3.950 -33.204   0.650  1.00 75.52           C  
ATOM   4162  O   SER A 541      -3.690 -32.162   0.046  1.00 75.04           O  
ATOM   4163  CB  SER A 541      -2.057 -33.149   2.271  1.00 53.78           C  
ATOM   4164  OG  SER A 541      -1.653 -33.268   3.618  1.00 74.11           O  
ATOM   4165  N   ALA A 542      -4.562 -34.238   0.075  1.00 79.81           N  
ATOM   4166  CA  ALA A 542      -4.955 -34.223  -1.333  1.00 74.59           C  
ATOM   4167  C   ALA A 542      -6.361 -34.790  -1.549  1.00 75.68           C  
ATOM   4168  O   ALA A 542      -7.305 -34.442  -0.835  1.00 78.11           O  
ATOM   4169  CB  ALA A 542      -3.943 -34.987  -2.163  1.00 61.45           C  
TER    4170      ALA A 542 
HETATM 4171  C1  HUP A 604      -8.479 -41.824  34.572  1.00 37.75           C  
HETATM 4172  O1  HUP A 604      -7.799 -41.221  35.408  1.00 33.75           O  
HETATM 4173  N1  HUP A 604      -7.830 -42.672  33.643  1.00 37.96           N  
HETATM 4174  C2  HUP A 604      -9.923 -41.757  34.436  1.00 38.13           C  
HETATM 4175  C3  HUP A 604     -10.577 -42.461  33.490  1.00 34.12           C  
HETATM 4176  C4  HUP A 604      -9.878 -43.314  32.584  1.00 31.53           C  
HETATM 4177  C5  HUP A 604      -8.509 -43.400  32.684  1.00 30.67           C  
HETATM 4178  C6  HUP A 604      -7.661 -44.256  31.803  1.00 29.48           C  
HETATM 4179  C7  HUP A 604      -8.460 -44.820  30.619  1.00 34.58           C  
HETATM 4180  C8  HUP A 604      -8.640 -43.801  29.563  1.00 32.91           C  
HETATM 4181  C9  HUP A 604      -9.378 -47.629  30.751  1.00 28.87           C  
HETATM 4182  C10 HUP A 604     -10.085 -46.519  31.430  1.00 32.32           C  
HETATM 4183  C11 HUP A 604      -9.821 -45.255  31.105  1.00 34.61           C  
HETATM 4184  C12 HUP A 604     -10.680 -44.086  31.542  1.00 36.59           C  
HETATM 4185  N2  HUP A 604     -11.950 -44.540  32.107  1.00 34.89           N  
HETATM 4186  C13 HUP A 604     -10.923 -43.156  30.326  1.00 29.25           C  
HETATM 4187  C14 HUP A 604      -9.744 -43.078  29.443  1.00 33.31           C  
HETATM 4188  C15 HUP A 604      -9.815 -42.095  28.317  1.00 30.21           C  
TER    4189      HUP A 604 
HETATM 4190  C   908 d   3     -13.939 -43.648  27.047  0.00  0.00      4ey5 C  
HETATM 4191  C   908 d   3     -13.400 -43.985  25.860  0.00  0.00      4ey5 C  
HETATM 4192  C   908 d   3     -14.094 -43.844  24.717  0.00  0.00      4ey5 C  
HETATM 4193  C   908 d   3     -15.339 -43.359  24.795  0.00  0.00      4ey5 C  
HETATM 4194  C   908 d   3     -15.868 -43.027  25.984  0.00  0.00      4ey5 C  
HETATM 4195  C   908 d   3     -15.190 -43.161  27.128  0.00  0.00      4ey5 C  
HETATM 4196  N   908 d   3     -16.185 -43.135  23.874  0.00  0.00      4ey5 N  
HETATM 4197  C   908 d   3     -17.252 -42.673  24.380  0.00  0.00      4ey5 C  
HETATM 4198  C   908 d   3     -17.097 -42.588  25.700  0.00  0.00      4ey5 C  
HETATM 4199  C   908 d   3     -18.595 -42.204  23.929  0.00  0.00      4ey5 C  
HETATM 4200  C   908 d   3     -19.123 -41.527  25.234  0.00  0.00      4ey5 C  
HETATM 4201  C   908 d   3     -18.283 -42.064  26.436  0.00  0.00      4ey5 C  
HETATM 4202  C   908 d   3     -20.643 -41.617  25.488  0.00  0.00      4ey5 C  
HETATM 4203  C   908 d   3     -21.037 -43.059  25.866  0.00  0.00      4ey5 C  
HETATM 4204  C   908 d   3     -20.162 -43.660  26.938  0.00  0.00      4ey5 C  
HETATM 4205  C   908 d   3     -18.929 -43.195  27.187  0.00  0.00      4ey5 C  
HETATM 4206  C   908 d   3     -20.731 -44.845  27.678  0.00  0.00      4ey5 C  
HETATM 4207  C   908 d   3     -21.442 -41.179  24.242  0.00  0.00      4ey5 C  
HETATM 4208  C   908 d   3     -21.025 -40.661  26.642  0.00  0.00      4ey5 C  
HETATM 4209  H   908 d   3     -16.027 -43.304  22.854  0.00  0.00      4ey5 H  
HETATM 4210  C   908 d   3     -18.469 -41.298  22.737  0.00  0.00      4ey5 C  
HETATM 4211  C   908 d   3     -19.411 -40.954  21.842  0.00  0.00      4ey5 C  
HETATM 4212  C   908 d   3     -18.827 -40.130  20.961  0.00  0.00      4ey5 C  
HETATM 4213  C   908 d   3     -20.706 -41.274  21.716  0.00  0.00      4ey5 C  
HETATM 4214  C   908 d   3     -19.500 -39.604  19.931  0.00  0.00      4ey5 C  
HETATM 4215  N   908 d   3     -17.616 -39.984  21.301  0.00  0.00      4ey5 N  
HETATM 4216  C   908 d   3     -20.799 -39.927  19.803  0.00  0.00      4ey5 C  
HETATM 4217  C   908 d   3     -21.393 -40.751  20.685  0.00  0.00      4ey5 C  
HETATM 4218  C   908 d   3     -17.357 -40.653  22.348  0.00  0.00      4ey5 C  
HETATM 4219  H   908 d   3     -16.927 -39.388  20.785  0.00  0.00      4ey5 H  
TER    4220      908 d   3 
CONECT  509  737
CONECT  737  509
CONECT 1947 2012
CONECT 2012 1947
CONECT 3097 4058
CONECT 4058 3097
CONECT 4171 4172 4173 4174
CONECT 4172 4171
CONECT 4173 4171 4177
CONECT 4174 4171 4175
CONECT 4175 4174 4176
CONECT 4176 4175 4177 4184
CONECT 4177 4173 4176 4178
CONECT 4178 4177 4179
CONECT 4179 4178 4180 4183
CONECT 4180 4179 4187
CONECT 4181 4182
CONECT 4182 4181 4183
CONECT 4183 4179 4182 4184
CONECT 4184 4176 4183 4185 4186
CONECT 4185 4184
CONECT 4186 4184 4187
CONECT 4187 4180 4186 4188
CONECT 4188 4187
CONECT 4190 4195 4191
CONECT 4191 4190 4192
CONECT 4192 4191 4193
CONECT 4193 4192 4194 4196
CONECT 4194 4193 4198 4195
CONECT 4195 4190 4194
CONECT 4196 4193 4197 4209
CONECT 4197 4196 4199 4198
CONECT 4198 4194 4197 4201
CONECT 4199 4197 4210 4200
CONECT 4200 4199 4201 4202
CONECT 4201 4198 4200 4205
CONECT 4202 4200 4203 4207 4208
CONECT 4203 4202 4204
CONECT 4204 4203 4205 4206
CONECT 4205 4201 4204
CONECT 4206 4204
CONECT 4207 4202
CONECT 4208 4202
CONECT 4209 4196
CONECT 4210 4199 4211 4218
CONECT 4211 4210 4213 4212
CONECT 4212 4211 4214 4215
CONECT 4213 4211 4217
CONECT 4214 4212 4216
CONECT 4215 4212 4218 4219
CONECT 4216 4214 4217
CONECT 4217 4213 4216
CONECT 4218 4210 4215
CONECT 4219 4215
END
