# Supplementary material for: A strategy to find novel candidate anti-Alzheimer’s disease drugs by constructing interaction networks between drug targets and natural compounds in medical plants
Source: PeerJ. 2018 May 11;6:e4756. doi: 10.7717/peerj.4756 (PMC5951129; doi:10.7717/peerj.4756)
Supplement: Data S1 — (A) Docking results of 30 proteins with TCM compounds (B) PDB coordinates (C) TCM_compounds_2D_structures (D) Top0.5%_TCM_compounds_3D_structures [file peerj-06-4756-s036.zip › Raw_Data/PDB coordinates/4ms4.pdb]

REMARK   Accelrys Discovery Studio PDB file
REMARK   Created:  Wed Mar 07 16:28:33 �й���׼ʱ�� 2018
SSBOND   1 CYS A  103    CYS A  129                                     
SSBOND   2 CYS A  259    CYS A  293                                     
CRYST1  115.383  140.390   59.501  90.00  90.00  90.00 P21212     
ATOM      1  N   ARG A  50     -58.275   8.251 -23.753  1.00 51.38           N1+
ATOM      2  CA  ARG A  50     -56.953   8.634 -24.248  1.00 50.40           C  
ATOM      3  C   ARG A  50     -56.549   9.964 -23.625  1.00 51.91           C  
ATOM      4  O   ARG A  50     -56.819  11.028 -24.189  1.00 52.58           O  
ATOM      5  CB  ARG A  50     -56.951   8.727 -25.786  1.00 51.43           C  
ATOM      6  CG  ARG A  50     -55.798   8.005 -26.456  1.00 58.79           C  
ATOM      7  CD  ARG A  50     -55.697   8.424 -27.907  1.00 63.28           C  
ATOM      8  NE  ARG A  50     -54.747   7.594 -28.643  1.00 62.18           N  
ATOM      9  CZ  ARG A  50     -54.208   7.925 -29.811  1.00 70.35           C  
ATOM     10  NH1 ARG A  50     -54.507   9.086 -30.384  1.00 55.58           N  
ATOM     11  NH2 ARG A  50     -53.358   7.106 -30.410  1.00 53.55           N  
ATOM     12  N   ARG A  51     -55.936   9.905 -22.439  1.00 46.07           N  
ATOM     13  CA  ARG A  51     -55.451  11.092 -21.736  1.00 45.15           C  
ATOM     14  C   ARG A  51     -54.210  11.629 -22.454  1.00 45.66           C  
ATOM     15  O   ARG A  51     -53.450  10.859 -23.031  1.00 44.35           O  
ATOM     16  CB  ARG A  51     -55.066  10.748 -20.288  1.00 46.77           C  
ATOM     17  CG  ARG A  51     -56.209  10.195 -19.469  1.00 61.83           C  
ATOM     18  CD  ARG A  51     -56.517  11.093 -18.309  1.00 74.14           C  
ATOM     19  NE  ARG A  51     -57.906  10.943 -17.883  1.00 87.03           N  
ATOM     20  CZ  ARG A  51     -58.816  11.912 -17.931  1.00104.68           C  
ATOM     21  NH1 ARG A  51     -58.483  13.128 -18.351  1.00 93.85           N  
ATOM     22  NH2 ARG A  51     -60.062  11.678 -17.539  1.00 90.60           N  
ATOM     23  N   ALA A  52     -53.999  12.940 -22.398  1.00 40.50           N  
ATOM     24  CA  ALA A  52     -52.823  13.550 -22.995  1.00 38.43           C  
ATOM     25  C   ALA A  52     -51.677  13.434 -22.004  1.00 38.63           C  
ATOM     26  O   ALA A  52     -51.887  13.527 -20.790  1.00 36.47           O  
ATOM     27  CB  ALA A  52     -53.097  15.006 -23.320  1.00 38.98           C  
ATOM     28  N   VAL A  53     -50.480  13.145 -22.527  1.00 34.87           N  
ATOM     29  CA  VAL A  53     -49.229  13.019 -21.782  1.00 34.32           C  
ATOM     30  C   VAL A  53     -48.206  13.824 -22.589  1.00 34.22           C  
ATOM     31  O   VAL A  53     -48.106  13.639 -23.803  1.00 32.15           O  
ATOM     32  CB  VAL A  53     -48.889  11.526 -21.526  1.00 39.25           C  
ATOM     33  CG1 VAL A  53     -47.394  11.265 -21.486  1.00 39.20           C  
ATOM     34  CG2 VAL A  53     -49.547  11.047 -20.238  1.00 39.02           C  
ATOM     35  N   TYR A  54     -47.519  14.785 -21.925  1.00 29.27           N  
ATOM     36  CA  TYR A  54     -46.673  15.761 -22.615  1.00 27.60           C  
ATOM     37  C   TYR A  54     -45.170  15.644 -22.415  1.00 28.52           C  
ATOM     38  O   TYR A  54     -44.680  15.456 -21.296  1.00 27.50           O  
ATOM     39  CB  TYR A  54     -47.113  17.185 -22.240  1.00 28.49           C  
ATOM     40  CG  TYR A  54     -48.531  17.521 -22.671  1.00 31.17           C  
ATOM     41  CD1 TYR A  54     -49.618  17.261 -21.835  1.00 32.19           C  
ATOM     42  CD2 TYR A  54     -48.786  18.085 -23.915  1.00 32.70           C  
ATOM     43  CE1 TYR A  54     -50.923  17.579 -22.225  1.00 32.89           C  
ATOM     44  CE2 TYR A  54     -50.083  18.400 -24.316  1.00 34.15           C  
ATOM     45  CZ  TYR A  54     -51.149  18.133 -23.475  1.00 42.25           C  
ATOM     46  OH  TYR A  54     -52.418  18.439 -23.903  1.00 44.90           O  
ATOM     47  N   ILE A  55     -44.442  15.832 -23.526  1.00 24.37           N  
ATOM     48  CA  ILE A  55     -42.979  15.835 -23.558  1.00 24.48           C  
ATOM     49  C   ILE A  55     -42.565  17.275 -23.781  1.00 26.49           C  
ATOM     50  O   ILE A  55     -42.974  17.859 -24.775  1.00 26.11           O  
ATOM     51  CB  ILE A  55     -42.404  14.985 -24.732  1.00 27.92           C  
ATOM     52  CG1 ILE A  55     -42.891  13.516 -24.709  1.00 28.47           C  
ATOM     53  CG2 ILE A  55     -40.861  15.083 -24.763  1.00 27.81           C  
ATOM     54  CD1 ILE A  55     -42.861  12.879 -26.111  1.00 35.31           C  
ATOM     55  N   GLY A  56     -41.688  17.795 -22.925  1.00 22.97           N  
ATOM     56  CA  GLY A  56     -41.115  19.129 -23.105  1.00 21.91           C  
ATOM     57  C   GLY A  56     -39.763  18.922 -23.755  1.00 25.28           C  
ATOM     58  O   GLY A  56     -38.859  18.389 -23.113  1.00 26.25           O  
ATOM     59  N   ALA A  57     -39.627  19.279 -25.034  1.00 21.13           N  
ATOM     60  CA  ALA A  57     -38.413  19.015 -25.791  1.00 21.38           C  
ATOM     61  C   ALA A  57     -37.724  20.264 -26.325  1.00 24.24           C  
ATOM     62  O   ALA A  57     -38.369  21.259 -26.658  1.00 23.57           O  
ATOM     63  CB  ALA A  57     -38.724  18.069 -26.941  1.00 22.12           C  
ATOM     64  N   LEU A  58     -36.406  20.193 -26.442  1.00 18.81           N  
ATOM     65  CA  LEU A  58     -35.623  21.269 -27.028  1.00 17.70           C  
ATOM     66  C   LEU A  58     -34.918  20.699 -28.237  1.00 22.17           C  
ATOM     67  O   LEU A  58     -34.399  19.576 -28.192  1.00 20.78           O  
ATOM     68  CB  LEU A  58     -34.643  21.869 -26.018  1.00 17.95           C  
ATOM     69  CG  LEU A  58     -35.325  22.530 -24.810  1.00 22.36           C  
ATOM     70  CD1 LEU A  58     -34.350  22.756 -23.675  1.00 21.80           C  
ATOM     71  CD2 LEU A  58     -36.038  23.855 -25.203  1.00 24.37           C  
ATOM     72  N   PHE A  59     -34.982  21.440 -29.347  1.00 19.99           N  
ATOM     73  CA  PHE A  59     -34.385  21.037 -30.597  1.00 19.61           C  
ATOM     74  C   PHE A  59     -33.444  22.132 -31.086  1.00 24.07           C  
ATOM     75  O   PHE A  59     -33.880  23.273 -31.285  1.00 24.88           O  
ATOM     76  CB  PHE A  59     -35.481  20.755 -31.655  1.00 21.51           C  
ATOM     77  CG  PHE A  59     -36.341  19.549 -31.353  1.00 22.88           C  
ATOM     78  CD1 PHE A  59     -35.857  18.262 -31.553  1.00 24.39           C  
ATOM     79  CD2 PHE A  59     -37.628  19.700 -30.863  1.00 26.04           C  
ATOM     80  CE1 PHE A  59     -36.640  17.148 -31.246  1.00 27.54           C  
ATOM     81  CE2 PHE A  59     -38.427  18.588 -30.602  1.00 26.91           C  
ATOM     82  CZ  PHE A  59     -37.929  17.316 -30.789  1.00 25.78           C  
ATOM     83  N   PRO A  60     -32.155  21.828 -31.330  1.00 17.39           N  
ATOM     84  CA  PRO A  60     -31.256  22.884 -31.823  1.00 16.42           C  
ATOM     85  C   PRO A  60     -31.363  23.072 -33.344  1.00 23.01           C  
ATOM     86  O   PRO A  60     -30.859  22.250 -34.095  1.00 21.47           O  
ATOM     87  CB  PRO A  60     -29.879  22.421 -31.348  1.00 17.57           C  
ATOM     88  CG  PRO A  60     -29.999  20.917 -31.226  1.00 21.53           C  
ATOM     89  CD  PRO A  60     -31.451  20.546 -31.127  1.00 18.18           C  
ATOM     90  N   MET A  61     -32.040  24.154 -33.812  1.00 21.95           N  
ATOM     91  CA  MET A  61     -32.201  24.408 -35.262  1.00 22.03           C  
ATOM     92  C   MET A  61     -31.035  25.148 -35.887  1.00 24.38           C  
ATOM     93  O   MET A  61     -30.955  25.247 -37.121  1.00 24.09           O  
ATOM     94  CB  MET A  61     -33.535  25.136 -35.568  1.00 24.40           C  
ATOM     95  CG  MET A  61     -34.737  24.430 -35.031  1.00 28.11           C  
ATOM     96  SD  MET A  61     -34.817  22.755 -35.678  1.00 33.13           S  
ATOM     97  CE  MET A  61     -36.050  22.156 -34.790  1.00 29.69           C  
ATOM     98  N   SER A  62     -30.136  25.676 -35.036  1.00 18.76           N  
ATOM     99  CA  SER A  62     -28.902  26.394 -35.393  1.00 18.35           C  
ATOM    100  C   SER A  62     -27.911  26.249 -34.228  1.00 20.48           C  
ATOM    101  O   SER A  62     -28.221  25.535 -33.279  1.00 20.62           O  
ATOM    102  CB  SER A  62     -29.193  27.876 -35.659  1.00 20.60           C  
ATOM    103  OG  SER A  62     -29.675  28.499 -34.484  1.00 23.52           O  
ATOM    104  N   GLY A  63     -26.741  26.891 -34.310  1.00 19.04           N  
ATOM    105  CA  GLY A  63     -25.728  26.835 -33.247  1.00 19.18           C  
ATOM    106  C   GLY A  63     -24.699  25.730 -33.419  1.00 23.50           C  
ATOM    107  O   GLY A  63     -24.548  25.204 -34.529  1.00 22.98           O  
ATOM    108  N   GLY A  64     -23.987  25.390 -32.331  1.00 18.28           N  
ATOM    109  CA  GLY A  64     -22.923  24.376 -32.322  1.00 18.29           C  
ATOM    110  C   GLY A  64     -23.222  23.144 -33.157  1.00 18.90           C  
ATOM    111  O   GLY A  64     -22.500  22.827 -34.102  1.00 19.72           O  
ATOM    112  N   TRP A  65     -24.311  22.476 -32.828  1.00 14.89           N  
ATOM    113  CA  TRP A  65     -24.807  21.314 -33.546  1.00 14.58           C  
ATOM    114  C   TRP A  65     -26.272  21.587 -33.909  1.00 19.30           C  
ATOM    115  O   TRP A  65     -27.129  21.495 -33.033  1.00 19.24           O  
ATOM    116  CB  TRP A  65     -24.716  20.061 -32.679  1.00 12.83           C  
ATOM    117  CG  TRP A  65     -25.316  18.843 -33.318  1.00 13.12           C  
ATOM    118  CD1 TRP A  65     -24.919  18.245 -34.481  1.00 15.68           C  
ATOM    119  CD2 TRP A  65     -26.422  18.080 -32.831  1.00 12.90           C  
ATOM    120  NE1 TRP A  65     -25.690  17.136 -34.727  1.00 14.63           N  
ATOM    121  CE2 TRP A  65     -26.622  17.011 -33.737  1.00 15.38           C  
ATOM    122  CE3 TRP A  65     -27.264  18.183 -31.705  1.00 14.15           C  
ATOM    123  CZ2 TRP A  65     -27.596  16.034 -33.531  1.00 14.85           C  
ATOM    124  CZ3 TRP A  65     -28.218  17.199 -31.495  1.00 15.29           C  
ATOM    125  CH2 TRP A  65     -28.379  16.141 -32.401  1.00 15.44           C  
ATOM    126  N   PRO A  66     -26.568  21.837 -35.202  1.00 17.62           N  
ATOM    127  CA  PRO A  66     -27.966  22.127 -35.609  1.00 18.12           C  
ATOM    128  C   PRO A  66     -28.785  20.862 -35.826  1.00 23.41           C  
ATOM    129  O   PRO A  66     -29.506  20.748 -36.819  1.00 23.52           O  
ATOM    130  CB  PRO A  66     -27.791  22.927 -36.904  1.00 19.44           C  
ATOM    131  CG  PRO A  66     -26.496  22.383 -37.501  1.00 23.84           C  
ATOM    132  CD  PRO A  66     -25.630  21.941 -36.340  1.00 18.93           C  
ATOM    133  N   GLY A  67     -28.693  19.947 -34.863  1.00 20.57           N  
ATOM    134  CA  GLY A  67     -29.330  18.640 -34.896  1.00 20.15           C  
ATOM    135  C   GLY A  67     -30.837  18.562 -35.005  1.00 23.55           C  
ATOM    136  O   GLY A  67     -31.363  17.555 -35.474  1.00 20.92           O  
ATOM    137  N   GLY A  68     -31.529  19.594 -34.540  1.00 21.21           N  
ATOM    138  CA  GLY A  68     -32.992  19.628 -34.544  1.00 21.26           C  
ATOM    139  C   GLY A  68     -33.604  19.591 -35.926  1.00 24.89           C  
ATOM    140  O   GLY A  68     -34.716  19.102 -36.075  1.00 25.07           O  
ATOM    141  N   GLN A  69     -32.885  20.098 -36.945  1.00 23.08           N  
ATOM    142  CA  GLN A  69     -33.336  20.128 -38.341  1.00 22.83           C  
ATOM    143  C   GLN A  69     -33.870  18.773 -38.816  1.00 26.88           C  
ATOM    144  O   GLN A  69     -34.933  18.741 -39.412  1.00 27.17           O  
ATOM    145  CB  GLN A  69     -32.244  20.670 -39.271  1.00 23.61           C  
ATOM    146  CG  GLN A  69     -31.915  22.147 -39.045  1.00 20.64           C  
ATOM    147  CD  GLN A  69     -30.773  22.630 -39.890  1.00 36.57           C  
ATOM    148  OE1 GLN A  69     -30.272  21.926 -40.780  1.00 31.64           O  
ATOM    149  NE2 GLN A  69     -30.346  23.864 -39.645  1.00 34.83           N  
ATOM    150  N   ALA A  70     -33.202  17.655 -38.482  1.00 22.97           N  
ATOM    151  CA  ALA A  70     -33.697  16.309 -38.828  1.00 21.94           C  
ATOM    152  C   ALA A  70     -34.284  15.578 -37.636  1.00 25.89           C  
ATOM    153  O   ALA A  70     -35.145  14.716 -37.836  1.00 26.27           O  
ATOM    154  CB  ALA A  70     -32.584  15.471 -39.439  1.00 22.63           C  
ATOM    155  N   CYS A  71     -33.803  15.871 -36.395  1.00 20.83           N  
ATOM    156  CA  CYS A  71     -34.281  15.178 -35.196  1.00 20.48           C  
ATOM    157  C   CYS A  71     -35.708  15.561 -34.817  1.00 24.12           C  
ATOM    158  O   CYS A  71     -36.395  14.735 -34.234  1.00 23.12           O  
ATOM    159  CB  CYS A  71     -33.327  15.341 -34.013  1.00 21.29           C  
ATOM    160  SG  CYS A  71     -31.751  14.466 -34.207  1.00 25.26           S  
ATOM    161  N   GLN A  72     -36.145  16.799 -35.110  1.00 21.72           N  
ATOM    162  CA  GLN A  72     -37.540  17.171 -34.809  1.00 21.62           C  
ATOM    163  C   GLN A  72     -38.491  16.350 -35.709  1.00 25.31           C  
ATOM    164  O   GLN A  72     -39.270  15.581 -35.143  1.00 23.95           O  
ATOM    165  CB  GLN A  72     -37.785  18.683 -34.866  1.00 21.95           C  
ATOM    166  CG  GLN A  72     -39.116  19.086 -34.238  1.00 36.31           C  
ATOM    167  CD  GLN A  72     -39.562  20.426 -34.732  1.00 61.10           C  
ATOM    168  OE1 GLN A  72     -40.240  20.546 -35.755  1.00 67.23           O  
ATOM    169  NE2 GLN A  72     -39.167  21.465 -34.036  1.00 48.97           N  
ATOM    170  N   PRO A  73     -38.324  16.324 -37.061  1.00 24.31           N  
ATOM    171  CA  PRO A  73     -39.169  15.435 -37.888  1.00 24.66           C  
ATOM    172  C   PRO A  73     -39.060  13.952 -37.532  1.00 31.07           C  
ATOM    173  O   PRO A  73     -40.066  13.237 -37.622  1.00 31.60           O  
ATOM    174  CB  PRO A  73     -38.665  15.692 -39.305  1.00 26.47           C  
ATOM    175  CG  PRO A  73     -38.093  17.056 -39.259  1.00 30.85           C  
ATOM    176  CD  PRO A  73     -37.439  17.138 -37.917  1.00 25.90           C  
ATOM    177  N   ALA A  74     -37.859  13.486 -37.081  1.00 26.62           N  
ATOM    178  CA  ALA A  74     -37.665  12.087 -36.673  1.00 25.85           C  
ATOM    179  C   ALA A  74     -38.484  11.798 -35.425  1.00 27.91           C  
ATOM    180  O   ALA A  74     -39.086  10.733 -35.332  1.00 28.12           O  
ATOM    181  CB  ALA A  74     -36.174  11.776 -36.431  1.00 26.51           C  
ATOM    182  N   VAL A  75     -38.548  12.761 -34.484  1.00 23.59           N  
ATOM    183  CA  VAL A  75     -39.339  12.633 -33.248  1.00 22.76           C  
ATOM    184  C   VAL A  75     -40.868  12.592 -33.591  1.00 27.96           C  
ATOM    185  O   VAL A  75     -41.606  11.802 -33.004  1.00 26.49           O  
ATOM    186  CB  VAL A  75     -38.988  13.781 -32.251  1.00 26.49           C  
ATOM    187  CG1 VAL A  75     -40.105  14.012 -31.215  1.00 26.24           C  
ATOM    188  CG2 VAL A  75     -37.654  13.501 -31.555  1.00 25.91           C  
ATOM    189  N   GLU A  76     -41.305  13.441 -34.528  1.00 26.36           N  
ATOM    190  CA  GLU A  76     -42.712  13.568 -34.975  1.00 27.72           C  
ATOM    191  C   GLU A  76     -43.150  12.283 -35.688  1.00 35.55           C  
ATOM    192  O   GLU A  76     -44.289  11.847 -35.521  1.00 35.98           O  
ATOM    193  CB  GLU A  76     -42.875  14.784 -35.900  1.00 28.52           C  
ATOM    194  CG  GLU A  76     -42.605  16.104 -35.198  1.00 35.90           C  
ATOM    195  CD  GLU A  76     -42.674  17.370 -36.029  1.00 50.42           C  
ATOM    196  OE1 GLU A  76     -42.519  17.298 -37.269  1.00 52.74           O  
ATOM    197  OE2 GLU A  76     -42.845  18.451 -35.422  1.00 45.07           O  
ATOM    198  N   MET A  77     -42.221  11.662 -36.448  1.00 32.99           N  
ATOM    199  CA  MET A  77     -42.458  10.399 -37.149  1.00 33.18           C  
ATOM    200  C   MET A  77     -42.649   9.323 -36.096  1.00 34.60           C  
ATOM    201  O   MET A  77     -43.603   8.553 -36.180  1.00 34.51           O  
ATOM    202  CB  MET A  77     -41.268  10.067 -38.063  1.00 36.55           C  
ATOM    203  CG  MET A  77     -41.496   8.912 -39.018  1.00 41.67           C  
ATOM    204  SD  MET A  77     -39.925   8.276 -39.688  1.00 47.45           S  
ATOM    205  CE  MET A  77     -39.226   9.766 -40.338  1.00 43.56           C  
ATOM    206  N   ALA A  78     -41.778   9.305 -35.068  1.00 29.23           N  
ATOM    207  CA  ALA A  78     -41.859   8.330 -33.984  1.00 27.78           C  
ATOM    208  C   ALA A  78     -43.127   8.481 -33.160  1.00 30.73           C  
ATOM    209  O   ALA A  78     -43.754   7.474 -32.851  1.00 30.66           O  
ATOM    210  CB  ALA A  78     -40.624   8.404 -33.107  1.00 28.37           C  
ATOM    211  N   LEU A  79     -43.523   9.724 -32.827  1.00 27.01           N  
ATOM    212  CA  LEU A  79     -44.764   9.951 -32.051  1.00 26.88           C  
ATOM    213  C   LEU A  79     -46.025   9.449 -32.771  1.00 31.86           C  
ATOM    214  O   LEU A  79     -46.855   8.795 -32.141  1.00 31.52           O  
ATOM    215  CB  LEU A  79     -44.921  11.407 -31.609  1.00 26.11           C  
ATOM    216  CG  LEU A  79     -44.041  11.811 -30.423  1.00 28.44           C  
ATOM    217  CD1 LEU A  79     -43.975  13.314 -30.271  1.00 27.32           C  
ATOM    218  CD2 LEU A  79     -44.526  11.179 -29.149  1.00 27.41           C  
ATOM    219  N   GLU A  80     -46.125   9.695 -34.084  1.00 29.54           N  
ATOM    220  CA  GLU A  80     -47.232   9.195 -34.916  1.00 30.31           C  
ATOM    221  C   GLU A  80     -47.310   7.668 -34.802  1.00 37.00           C  
ATOM    222  O   GLU A  80     -48.379   7.129 -34.506  1.00 36.27           O  
ATOM    223  CB  GLU A  80     -47.009   9.576 -36.385  1.00 31.05           C  
ATOM    224  CG  GLU A  80     -47.321  11.027 -36.692  1.00 38.70           C  
ATOM    225  CD  GLU A  80     -46.786  11.530 -38.017  1.00 56.20           C  
ATOM    226  OE1 GLU A  80     -46.340  10.699 -38.841  1.00 57.91           O  
ATOM    227  OE2 GLU A  80     -46.794  12.764 -38.227  1.00 44.26           O  
ATOM    228  N   ASP A  81     -46.144   6.981 -34.970  1.00 35.41           N  
ATOM    229  CA  ASP A  81     -46.034   5.521 -34.929  1.00 34.90           C  
ATOM    230  C   ASP A  81     -46.373   4.935 -33.576  1.00 38.87           C  
ATOM    231  O   ASP A  81     -47.066   3.927 -33.525  1.00 38.37           O  
ATOM    232  CB  ASP A  81     -44.649   5.048 -35.420  1.00 36.49           C  
ATOM    233  CG  ASP A  81     -44.297   5.491 -36.838  1.00 46.40           C  
ATOM    234  OD1 ASP A  81     -45.226   5.798 -37.618  1.00 48.05           O  
ATOM    235  OD2 ASP A  81     -43.093   5.562 -37.156  1.00 47.40           O  
ATOM    236  N   VAL A  82     -45.900   5.561 -32.486  1.00 35.90           N  
ATOM    237  CA  VAL A  82     -46.143   5.124 -31.107  1.00 36.09           C  
ATOM    238  C   VAL A  82     -47.640   5.306 -30.738  1.00 41.43           C  
ATOM    239  O   VAL A  82     -48.239   4.416 -30.130  1.00 40.41           O  
ATOM    240  CB  VAL A  82     -45.169   5.869 -30.154  1.00 40.24           C  
ATOM    241  CG1 VAL A  82     -45.759   6.071 -28.764  1.00 40.56           C  
ATOM    242  CG2 VAL A  82     -43.826   5.151 -30.088  1.00 39.92           C  
ATOM    243  N   ASN A  83     -48.224   6.454 -31.129  1.00 39.69           N  
ATOM    244  CA  ASN A  83     -49.628   6.787 -30.884  1.00 40.24           C  
ATOM    245  C   ASN A  83     -50.567   5.838 -31.644  1.00 46.54           C  
ATOM    246  O   ASN A  83     -51.420   5.220 -31.005  1.00 46.09           O  
ATOM    247  CB  ASN A  83     -49.911   8.265 -31.195  1.00 37.11           C  
ATOM    248  CG  ASN A  83     -49.337   9.214 -30.168  1.00 38.38           C  
ATOM    249  OD1 ASN A  83     -49.377   8.963 -28.960  1.00 32.52           O  
ATOM    250  ND2 ASN A  83     -48.815  10.346 -30.619  1.00 32.29           N  
ATOM    251  N   SER A  84     -50.333   5.631 -32.964  1.00 44.13           N  
ATOM    252  CA  SER A  84     -51.139   4.720 -33.794  1.00 45.00           C  
ATOM    253  C   SER A  84     -50.918   3.215 -33.486  1.00 51.47           C  
ATOM    254  O   SER A  84     -51.404   2.360 -34.231  1.00 51.77           O  
ATOM    255  CB  SER A  84     -50.944   5.016 -35.279  1.00 48.91           C  
ATOM    256  OG  SER A  84     -49.711   4.512 -35.766  1.00 61.13           O  
ATOM    257  N   ARG A  85     -50.215   2.897 -32.379  1.00 49.37           N  
ATOM    258  CA  ARG A  85     -49.980   1.537 -31.903  1.00 49.84           C  
ATOM    259  C   ARG A  85     -50.857   1.321 -30.692  1.00 55.79           C  
ATOM    260  O   ARG A  85     -50.642   1.937 -29.648  1.00 55.63           O  
ATOM    261  CB  ARG A  85     -48.506   1.302 -31.526  1.00 50.07           C  
ATOM    262  CG  ARG A  85     -47.603   0.922 -32.683  1.00 57.42           C  
ATOM    263  CD  ARG A  85     -47.852  -0.469 -33.215  1.00 63.61           C  
ATOM    264  NE  ARG A  85     -46.628  -1.025 -33.776  1.00 68.72           N  
ATOM    265  CZ  ARG A  85     -45.784  -1.795 -33.102  1.00 76.48           C  
ATOM    266  NH1 ARG A  85     -46.042  -2.136 -31.844  1.00 58.15           N  
ATOM    267  NH2 ARG A  85     -44.688  -2.252 -33.686  1.00 60.82           N  
ATOM    268  N   ARG A  86     -51.852   0.452 -30.834  1.00 54.51           N  
ATOM    269  CA  ARG A  86     -52.821   0.155 -29.778  1.00 54.88           C  
ATOM    270  C   ARG A  86     -52.245  -0.622 -28.615  1.00 58.60           C  
ATOM    271  O   ARG A  86     -52.666  -0.417 -27.477  1.00 58.19           O  
ATOM    272  CB  ARG A  86     -54.016  -0.588 -30.361  1.00 56.24           C  
ATOM    273  CG  ARG A  86     -54.736   0.218 -31.419  1.00 70.18           C  
ATOM    274  CD  ARG A  86     -56.067  -0.401 -31.710  1.00 85.95           C  
ATOM    275  NE  ARG A  86     -55.971  -1.644 -32.472  1.00 95.18           N  
ATOM    276  CZ  ARG A  86     -56.009  -1.713 -33.797  1.00109.36           C  
ATOM    277  NH1 ARG A  86     -56.131  -0.607 -34.524  1.00 95.62           N  
ATOM    278  NH2 ARG A  86     -55.917  -2.885 -34.409  1.00 96.85           N  
ATOM    279  N   ASP A  87     -51.290  -1.511 -28.902  1.00 55.16           N  
ATOM    280  CA  ASP A  87     -50.621  -2.375 -27.928  1.00 55.32           C  
ATOM    281  C   ASP A  87     -49.620  -1.665 -26.999  1.00 58.34           C  
ATOM    282  O   ASP A  87     -49.176  -2.279 -26.024  1.00 57.89           O  
ATOM    283  CB  ASP A  87     -49.921  -3.542 -28.663  1.00 57.66           C  
ATOM    284  CG  ASP A  87     -48.858  -3.131 -29.673  1.00 71.01           C  
ATOM    285  OD1 ASP A  87     -49.146  -2.255 -30.521  1.00 73.29           O  
ATOM    286  OD2 ASP A  87     -47.758  -3.723 -29.648  1.00 76.08           O  
ATOM    287  N   ILE A  88     -49.248  -0.398 -27.294  1.00 54.19           N  
ATOM    288  CA  ILE A  88     -48.246   0.310 -26.481  1.00 53.66           C  
ATOM    289  C   ILE A  88     -48.920   1.138 -25.377  1.00 56.11           C  
ATOM    290  O   ILE A  88     -48.963   0.661 -24.250  1.00 56.75           O  
ATOM    291  CB  ILE A  88     -47.214   1.101 -27.330  1.00 56.71           C  
ATOM    292  CG1 ILE A  88     -46.580   0.147 -28.375  1.00 57.26           C  
ATOM    293  CG2 ILE A  88     -46.145   1.756 -26.423  1.00 57.82           C  
ATOM    294  CD1 ILE A  88     -45.520   0.664 -29.186  1.00 64.87           C  
ATOM    295  N   LEU A  89     -49.417   2.349 -25.661  1.00 50.03           N  
ATOM    296  CA  LEU A  89     -50.092   3.143 -24.631  1.00 49.19           C  
ATOM    297  C   LEU A  89     -51.539   3.306 -25.098  1.00 53.84           C  
ATOM    298  O   LEU A  89     -51.852   4.298 -25.764  1.00 53.85           O  
ATOM    299  CB  LEU A  89     -49.404   4.513 -24.391  1.00 48.69           C  
ATOM    300  CG  LEU A  89     -48.157   4.544 -23.481  1.00 52.08           C  
ATOM    301  CD1 LEU A  89     -47.396   5.836 -23.669  1.00 51.70           C  
ATOM    302  CD2 LEU A  89     -48.524   4.397 -22.005  1.00 52.34           C  
ATOM    303  N   PRO A  90     -52.418   2.292 -24.869  1.00 50.62           N  
ATOM    304  CA  PRO A  90     -53.800   2.412 -25.370  1.00 50.27           C  
ATOM    305  C   PRO A  90     -54.591   3.548 -24.724  1.00 52.72           C  
ATOM    306  O   PRO A  90     -55.309   4.268 -25.419  1.00 52.33           O  
ATOM    307  CB  PRO A  90     -54.414   1.038 -25.067  1.00 52.12           C  
ATOM    308  CG  PRO A  90     -53.592   0.477 -23.962  1.00 56.28           C  
ATOM    309  CD  PRO A  90     -52.209   1.014 -24.152  1.00 51.72           C  
ATOM    310  N   ASP A  91     -54.398   3.737 -23.408  1.00 48.18           N  
ATOM    311  CA  ASP A  91     -55.101   4.707 -22.574  1.00 47.70           C  
ATOM    312  C   ASP A  91     -54.419   6.100 -22.488  1.00 48.29           C  
ATOM    313  O   ASP A  91     -54.855   6.934 -21.693  1.00 47.07           O  
ATOM    314  CB  ASP A  91     -55.339   4.096 -21.173  1.00 50.53           C  
ATOM    315  CG  ASP A  91     -56.211   2.838 -21.163  1.00 67.20           C  
ATOM    316  OD1 ASP A  91     -55.987   1.948 -22.014  1.00 76.81           O  
ATOM    317  OD2 ASP A  91     -57.092   2.731 -20.284  1.00 68.40           O  
ATOM    318  N   TYR A  92     -53.374   6.364 -23.315  1.00 42.42           N  
ATOM    319  CA  TYR A  92     -52.682   7.661 -23.325  1.00 40.92           C  
ATOM    320  C   TYR A  92     -52.253   8.091 -24.721  1.00 43.06           C  
ATOM    321  O   TYR A  92     -52.030   7.243 -25.576  1.00 44.09           O  
ATOM    322  CB  TYR A  92     -51.470   7.669 -22.378  1.00 41.18           C  
ATOM    323  CG  TYR A  92     -51.796   7.393 -20.927  1.00 41.42           C  
ATOM    324  CD1 TYR A  92     -52.239   8.408 -20.086  1.00 42.10           C  
ATOM    325  CD2 TYR A  92     -51.658   6.116 -20.394  1.00 42.50           C  
ATOM    326  CE1 TYR A  92     -52.551   8.155 -18.751  1.00 42.83           C  
ATOM    327  CE2 TYR A  92     -51.954   5.854 -19.060  1.00 42.33           C  
ATOM    328  CZ  TYR A  92     -52.405   6.874 -18.242  1.00 49.92           C  
ATOM    329  OH  TYR A  92     -52.687   6.605 -16.924  1.00 52.26           O  
ATOM    330  N   GLU A  93     -52.136   9.408 -24.947  1.00 37.84           N  
ATOM    331  CA  GLU A  93     -51.681  10.013 -26.201  1.00 36.39           C  
ATOM    332  C   GLU A  93     -50.441  10.883 -25.915  1.00 40.60           C  
ATOM    333  O   GLU A  93     -50.518  11.823 -25.115  1.00 40.10           O  
ATOM    334  CB  GLU A  93     -52.779  10.855 -26.861  1.00 37.31           C  
ATOM    335  CG  GLU A  93     -52.503  11.084 -28.339  1.00 46.89           C  
ATOM    336  CD  GLU A  93     -53.212  12.227 -29.040  1.00 69.45           C  
ATOM    337  OE1 GLU A  93     -54.094  12.871 -28.428  1.00 64.30           O  
ATOM    338  OE2 GLU A  93     -52.869  12.484 -30.216  1.00 63.14           O  
ATOM    339  N   LEU A  94     -49.298  10.542 -26.548  1.00 36.67           N  
ATOM    340  CA  LEU A  94     -48.033  11.251 -26.363  1.00 35.30           C  
ATOM    341  C   LEU A  94     -48.003  12.503 -27.222  1.00 36.94           C  
ATOM    342  O   LEU A  94     -48.138  12.422 -28.444  1.00 37.56           O  
ATOM    343  CB  LEU A  94     -46.834  10.328 -26.652  1.00 35.45           C  
ATOM    344  CG  LEU A  94     -46.201   9.621 -25.459  1.00 40.29           C  
ATOM    345  CD1 LEU A  94     -45.180   8.581 -25.921  1.00 41.24           C  
ATOM    346  CD2 LEU A  94     -45.490  10.604 -24.561  1.00 43.10           C  
ATOM    347  N   LYS A  95     -47.861  13.671 -26.570  1.00 30.98           N  
ATOM    348  CA  LYS A  95     -47.890  14.983 -27.219  1.00 30.18           C  
ATOM    349  C   LYS A  95     -46.575  15.731 -27.025  1.00 30.33           C  
ATOM    350  O   LYS A  95     -45.986  15.665 -25.961  1.00 29.98           O  
ATOM    351  CB  LYS A  95     -49.047  15.846 -26.665  1.00 32.15           C  
ATOM    352  CG  LYS A  95     -50.370  15.103 -26.420  1.00 48.94           C  
ATOM    353  CD  LYS A  95     -51.312  15.155 -27.610  1.00 58.64           C  
ATOM    354  CE  LYS A  95     -52.250  16.331 -27.540  1.00 70.18           C  
ATOM    355  NZ  LYS A  95     -53.114  16.406 -28.743  1.00 82.27           N1+
ATOM    356  N   LEU A  96     -46.171  16.489 -28.042  1.00 27.26           N  
ATOM    357  CA  LEU A  96     -44.929  17.254 -28.063  1.00 26.39           C  
ATOM    358  C   LEU A  96     -45.099  18.757 -27.885  1.00 29.09           C  
ATOM    359  O   LEU A  96     -45.824  19.405 -28.651  1.00 28.06           O  
ATOM    360  CB  LEU A  96     -44.174  16.962 -29.383  1.00 26.28           C  
ATOM    361  CG  LEU A  96     -42.694  17.388 -29.448  1.00 29.48           C  
ATOM    362  CD1 LEU A  96     -41.826  16.531 -28.505  1.00 28.68           C  
ATOM    363  CD2 LEU A  96     -42.179  17.303 -30.867  1.00 29.52           C  
ATOM    364  N   ILE A  97     -44.382  19.317 -26.894  1.00 26.01           N  
ATOM    365  CA  ILE A  97     -44.300  20.762 -26.690  1.00 25.74           C  
ATOM    366  C   ILE A  97     -42.818  21.047 -26.884  1.00 29.97           C  
ATOM    367  O   ILE A  97     -41.994  20.510 -26.146  1.00 30.65           O  
ATOM    368  CB  ILE A  97     -44.880  21.259 -25.337  1.00 28.70           C  
ATOM    369  CG1 ILE A  97     -46.409  20.942 -25.248  1.00 29.35           C  
ATOM    370  CG2 ILE A  97     -44.615  22.772 -25.166  1.00 27.94           C  
ATOM    371  CD1 ILE A  97     -46.999  21.107 -23.891  1.00 37.23           C  
ATOM    372  N   HIS A  98     -42.482  21.786 -27.935  1.00 26.85           N  
ATOM    373  CA  HIS A  98     -41.092  22.040 -28.303  1.00 26.60           C  
ATOM    374  C   HIS A  98     -40.716  23.495 -28.548  1.00 27.49           C  
ATOM    375  O   HIS A  98     -41.560  24.340 -28.878  1.00 23.51           O  
ATOM    376  CB  HIS A  98     -40.750  21.208 -29.548  1.00 28.16           C  
ATOM    377  CG  HIS A  98     -41.689  21.446 -30.686  1.00 32.62           C  
ATOM    378  ND1 HIS A  98     -42.919  20.799 -30.758  1.00 34.99           N  
ATOM    379  CD2 HIS A  98     -41.583  22.303 -31.727  1.00 35.01           C  
ATOM    380  CE1 HIS A  98     -43.498  21.258 -31.855  1.00 34.85           C  
ATOM    381  NE2 HIS A  98     -42.734  22.169 -32.471  1.00 35.13           N  
ATOM    382  N   HIS A  99     -39.402  23.769 -28.447  1.00 22.48           N  
ATOM    383  CA  HIS A  99     -38.821  25.072 -28.719  1.00 21.94           C  
ATOM    384  C   HIS A  99     -37.445  24.880 -29.367  1.00 23.41           C  
ATOM    385  O   HIS A  99     -36.829  23.817 -29.228  1.00 20.73           O  
ATOM    386  CB  HIS A  99     -38.678  25.882 -27.418  1.00 23.66           C  
ATOM    387  CG  HIS A  99     -39.952  26.074 -26.647  1.00 28.16           C  
ATOM    388  ND1 HIS A  99     -40.947  26.934 -27.090  1.00 30.67           N  
ATOM    389  CD2 HIS A  99     -40.333  25.540 -25.463  1.00 30.86           C  
ATOM    390  CE1 HIS A  99     -41.900  26.885 -26.174  1.00 30.35           C  
ATOM    391  NE2 HIS A  99     -41.574  26.062 -25.172  1.00 30.93           N  
ATOM    392  N   ASP A 100     -36.983  25.911 -30.086  1.00 20.23           N  
ATOM    393  CA  ASP A 100     -35.674  25.932 -30.719  1.00 18.88           C  
ATOM    394  C   ASP A 100     -34.684  26.451 -29.683  1.00 22.20           C  
ATOM    395  O   ASP A 100     -34.751  27.618 -29.302  1.00 21.73           O  
ATOM    396  CB  ASP A 100     -35.717  26.832 -31.968  1.00 19.63           C  
ATOM    397  CG  ASP A 100     -34.420  27.011 -32.717  1.00 21.96           C  
ATOM    398  OD1 ASP A 100     -33.422  26.323 -32.373  1.00 18.93           O  
ATOM    399  OD2 ASP A 100     -34.395  27.818 -33.652  1.00 24.29           O  
ATOM    400  N   SER A 101     -33.745  25.592 -29.233  1.00 16.64           N  
ATOM    401  CA  SER A 101     -32.735  25.988 -28.245  1.00 14.64           C  
ATOM    402  C   SER A 101     -31.617  26.786 -28.895  1.00 19.42           C  
ATOM    403  O   SER A 101     -30.804  27.379 -28.178  1.00 17.71           O  
ATOM    404  CB  SER A 101     -32.126  24.735 -27.605  1.00 15.17           C  
ATOM    405  OG  SER A 101     -31.308  24.112 -28.584  1.00 17.69           O  
ATOM    406  N   LYS A 102     -31.453  26.656 -30.244  1.00 17.51           N  
ATOM    407  CA  LYS A 102     -30.338  27.253 -31.002  1.00 17.53           C  
ATOM    408  C   LYS A 102     -28.991  26.689 -30.447  1.00 19.14           C  
ATOM    409  O   LYS A 102     -27.953  27.354 -30.519  1.00 16.02           O  
ATOM    410  CB  LYS A 102     -30.347  28.797 -30.946  1.00 20.69           C  
ATOM    411  CG  LYS A 102     -31.581  29.444 -31.589  1.00 33.27           C  
ATOM    412  CD  LYS A 102     -31.566  30.939 -31.354  1.00 43.34           C  
ATOM    413  CE  LYS A 102     -32.676  31.667 -32.059  1.00 56.36           C  
ATOM    414  NZ  LYS A 102     -32.641  33.126 -31.754  1.00 67.44           N1+
ATOM    415  N   CYS A 103     -29.044  25.503 -29.810  1.00 17.81           N  
ATOM    416  CA  CYS A 103     -27.862  24.873 -29.194  1.00 20.24           C  
ATOM    417  C   CYS A 103     -27.204  25.887 -28.217  1.00 23.30           C  
ATOM    418  O   CYS A 103     -25.972  26.030 -28.148  1.00 22.23           O  
ATOM    419  CB  CYS A 103     -26.902  24.419 -30.294  1.00 22.66           C  
ATOM    420  SG  CYS A 103     -25.739  23.145 -29.770  1.00 29.04           S  
ATOM    421  N   ASP A 104     -28.061  26.631 -27.497  1.00 19.38           N  
ATOM    422  CA  ASP A 104     -27.631  27.721 -26.623  1.00 19.15           C  
ATOM    423  C   ASP A 104     -28.239  27.614 -25.233  1.00 23.48           C  
ATOM    424  O   ASP A 104     -29.447  27.794 -25.072  1.00 22.31           O  
ATOM    425  CB  ASP A 104     -27.995  29.062 -27.263  1.00 21.69           C  
ATOM    426  CG  ASP A 104     -27.424  30.249 -26.527  1.00 33.90           C  
ATOM    427  OD1 ASP A 104     -26.194  30.310 -26.372  1.00 39.13           O  
ATOM    428  OD2 ASP A 104     -28.204  31.089 -26.083  1.00 36.04           O  
ATOM    429  N   PRO A 105     -27.399  27.387 -24.200  1.00 19.87           N  
ATOM    430  CA  PRO A 105     -27.939  27.259 -22.830  1.00 19.46           C  
ATOM    431  C   PRO A 105     -28.697  28.486 -22.334  1.00 21.43           C  
ATOM    432  O   PRO A 105     -29.663  28.316 -21.602  1.00 20.93           O  
ATOM    433  CB  PRO A 105     -26.709  26.926 -21.975  1.00 20.98           C  
ATOM    434  CG  PRO A 105     -25.672  26.509 -22.929  1.00 25.20           C  
ATOM    435  CD  PRO A 105     -25.937  27.199 -24.223  1.00 20.72           C  
ATOM    436  N   GLY A 106     -28.283  29.681 -22.761  1.00 16.95           N  
ATOM    437  CA  GLY A 106     -28.947  30.944 -22.427  1.00 16.35           C  
ATOM    438  C   GLY A 106     -30.378  31.002 -22.929  1.00 22.43           C  
ATOM    439  O   GLY A 106     -31.301  31.297 -22.159  1.00 21.55           O  
ATOM    440  N   GLN A 107     -30.579  30.624 -24.214  1.00 19.54           N  
ATOM    441  CA  GLN A 107     -31.900  30.571 -24.849  1.00 19.25           C  
ATOM    442  C   GLN A 107     -32.688  29.386 -24.286  1.00 22.17           C  
ATOM    443  O   GLN A 107     -33.876  29.538 -24.020  1.00 21.51           O  
ATOM    444  CB  GLN A 107     -31.750  30.484 -26.389  1.00 21.72           C  
ATOM    445  CG  GLN A 107     -33.065  30.544 -27.176  1.00 45.04           C  
ATOM    446  CD  GLN A 107     -33.741  31.901 -27.118  1.00 67.47           C  
ATOM    447  OE1 GLN A 107     -33.404  32.816 -27.874  1.00 59.33           O  
ATOM    448  NE2 GLN A 107     -34.717  32.054 -26.219  1.00 58.93           N  
ATOM    449  N   ALA A 108     -32.019  28.231 -24.004  1.00 16.51           N  
ATOM    450  CA  ALA A 108     -32.720  27.060 -23.451  1.00 16.28           C  
ATOM    451  C   ALA A 108     -33.251  27.363 -22.050  1.00 18.58           C  
ATOM    452  O   ALA A 108     -34.275  26.811 -21.667  1.00 19.82           O  
ATOM    453  CB  ALA A 108     -31.780  25.861 -23.395  1.00 17.16           C  
ATOM    454  N   THR A 109     -32.552  28.226 -21.286  1.00 15.22           N  
ATOM    455  CA  THR A 109     -32.954  28.600 -19.913  1.00 14.75           C  
ATOM    456  C   THR A 109     -34.314  29.293 -19.942  1.00 17.12           C  
ATOM    457  O   THR A 109     -35.165  29.028 -19.076  1.00 16.49           O  
ATOM    458  CB  THR A 109     -31.861  29.432 -19.250  1.00 22.85           C  
ATOM    459  OG1 THR A 109     -30.685  28.619 -19.184  1.00 24.52           O  
ATOM    460  CG2 THR A 109     -32.227  29.859 -17.812  1.00 20.36           C  
ATOM    461  N   LYS A 110     -34.532  30.143 -20.961  1.00 14.01           N  
ATOM    462  CA  LYS A 110     -35.827  30.825 -21.095  1.00 15.32           C  
ATOM    463  C   LYS A 110     -36.924  29.801 -21.401  1.00 19.21           C  
ATOM    464  O   LYS A 110     -37.976  29.836 -20.769  1.00 18.04           O  
ATOM    465  CB  LYS A 110     -35.769  31.945 -22.160  1.00 18.03           C  
ATOM    466  CG  LYS A 110     -37.126  32.635 -22.438  1.00 21.19           C  
ATOM    467  CD  LYS A 110     -37.602  33.511 -21.269  1.00 30.15           C  
ATOM    468  CE  LYS A 110     -38.724  34.463 -21.643  1.00 33.24           C  
ATOM    469  NZ  LYS A 110     -40.028  33.768 -21.719  1.00 48.77           N1+
ATOM    470  N   TYR A 111     -36.672  28.886 -22.339  1.00 17.52           N  
ATOM    471  CA  TYR A 111     -37.646  27.858 -22.714  1.00 18.10           C  
ATOM    472  C   TYR A 111     -37.873  26.811 -21.624  1.00 20.28           C  
ATOM    473  O   TYR A 111     -38.979  26.304 -21.501  1.00 19.95           O  
ATOM    474  CB  TYR A 111     -37.286  27.212 -24.047  1.00 20.63           C  
ATOM    475  CG  TYR A 111     -37.315  28.169 -25.218  1.00 24.44           C  
ATOM    476  CD1 TYR A 111     -38.471  28.895 -25.527  1.00 26.78           C  
ATOM    477  CD2 TYR A 111     -36.216  28.313 -26.051  1.00 26.57           C  
ATOM    478  CE1 TYR A 111     -38.519  29.739 -26.639  1.00 28.12           C  
ATOM    479  CE2 TYR A 111     -36.248  29.162 -27.156  1.00 29.16           C  
ATOM    480  CZ  TYR A 111     -37.396  29.882 -27.441  1.00 35.95           C  
ATOM    481  OH  TYR A 111     -37.408  30.715 -28.534  1.00 35.51           O  
ATOM    482  N   LEU A 112     -36.863  26.533 -20.796  1.00 16.95           N  
ATOM    483  CA  LEU A 112     -37.017  25.589 -19.694  1.00 17.75           C  
ATOM    484  C   LEU A 112     -37.969  26.212 -18.687  1.00 21.72           C  
ATOM    485  O   LEU A 112     -38.865  25.527 -18.183  1.00 21.69           O  
ATOM    486  CB  LEU A 112     -35.658  25.234 -19.040  1.00 18.03           C  
ATOM    487  CG  LEU A 112     -35.706  24.250 -17.851  1.00 22.14           C  
ATOM    488  CD1 LEU A 112     -36.218  22.871 -18.291  1.00 22.55           C  
ATOM    489  CD2 LEU A 112     -34.312  24.100 -17.186  1.00 19.57           C  
ATOM    490  N   TYR A 113     -37.810  27.522 -18.434  1.00 17.25           N  
ATOM    491  CA  TYR A 113     -38.742  28.233 -17.543  1.00 17.16           C  
ATOM    492  C   TYR A 113     -40.206  28.082 -18.037  1.00 21.22           C  
ATOM    493  O   TYR A 113     -41.093  27.766 -17.239  1.00 20.79           O  
ATOM    494  CB  TYR A 113     -38.373  29.731 -17.406  1.00 17.40           C  
ATOM    495  CG  TYR A 113     -39.385  30.505 -16.569  1.00 17.52           C  
ATOM    496  CD1 TYR A 113     -39.326  30.490 -15.181  1.00 17.53           C  
ATOM    497  CD2 TYR A 113     -40.406  31.235 -17.173  1.00 18.76           C  
ATOM    498  CE1 TYR A 113     -40.292  31.136 -14.407  1.00 18.91           C  
ATOM    499  CE2 TYR A 113     -41.374  31.890 -16.410  1.00 19.74           C  
ATOM    500  CZ  TYR A 113     -41.302  31.852 -15.028  1.00 21.91           C  
ATOM    501  OH  TYR A 113     -42.260  32.499 -14.287  1.00 19.68           O  
ATOM    502  N   GLU A 114     -40.446  28.332 -19.333  1.00 19.22           N  
ATOM    503  CA  GLU A 114     -41.775  28.266 -19.954  1.00 19.68           C  
ATOM    504  C   GLU A 114     -42.349  26.854 -19.873  1.00 24.03           C  
ATOM    505  O   GLU A 114     -43.550  26.689 -19.639  1.00 22.87           O  
ATOM    506  CB  GLU A 114     -41.746  28.722 -21.422  1.00 21.03           C  
ATOM    507  CG  GLU A 114     -41.282  30.156 -21.660  1.00 31.75           C  
ATOM    508  CD  GLU A 114     -41.202  30.569 -23.123  1.00 51.02           C  
ATOM    509  OE1 GLU A 114     -41.363  29.701 -24.011  1.00 47.54           O  
ATOM    510  OE2 GLU A 114     -40.979  31.772 -23.381  1.00 55.28           O  
ATOM    511  N   LEU A 115     -41.491  25.831 -20.037  1.00 20.35           N  
ATOM    512  CA  LEU A 115     -41.938  24.441 -19.967  1.00 19.60           C  
ATOM    513  C   LEU A 115     -42.337  24.053 -18.559  1.00 23.43           C  
ATOM    514  O   LEU A 115     -43.301  23.312 -18.384  1.00 24.64           O  
ATOM    515  CB  LEU A 115     -40.833  23.461 -20.457  1.00 19.38           C  
ATOM    516  CG  LEU A 115     -40.461  23.471 -21.930  1.00 25.20           C  
ATOM    517  CD1 LEU A 115     -39.132  22.699 -22.154  1.00 25.51           C  
ATOM    518  CD2 LEU A 115     -41.583  22.915 -22.813  1.00 26.85           C  
ATOM    519  N   LEU A 116     -41.581  24.511 -17.554  1.00 19.23           N  
ATOM    520  CA  LEU A 116     -41.807  24.132 -16.164  1.00 19.16           C  
ATOM    521  C   LEU A 116     -42.880  24.912 -15.428  1.00 25.48           C  
ATOM    522  O   LEU A 116     -43.563  24.355 -14.558  1.00 23.75           O  
ATOM    523  CB  LEU A 116     -40.491  24.216 -15.365  1.00 18.61           C  
ATOM    524  CG  LEU A 116     -39.373  23.236 -15.793  1.00 22.74           C  
ATOM    525  CD1 LEU A 116     -38.076  23.550 -15.079  1.00 22.35           C  
ATOM    526  CD2 LEU A 116     -39.754  21.826 -15.497  1.00 24.85           C  
ATOM    527  N   TYR A 117     -42.998  26.196 -15.751  1.00 22.86           N  
ATOM    528  CA  TYR A 117     -43.873  27.141 -15.047  1.00 22.43           C  
ATOM    529  C   TYR A 117     -45.184  27.464 -15.773  1.00 28.36           C  
ATOM    530  O   TYR A 117     -45.901  28.377 -15.377  1.00 28.88           O  
ATOM    531  CB  TYR A 117     -43.078  28.406 -14.704  1.00 21.44           C  
ATOM    532  CG  TYR A 117     -42.078  28.157 -13.594  1.00 21.84           C  
ATOM    533  CD1 TYR A 117     -40.846  27.558 -13.857  1.00 21.10           C  
ATOM    534  CD2 TYR A 117     -42.370  28.496 -12.278  1.00 22.29           C  
ATOM    535  CE1 TYR A 117     -39.929  27.315 -12.838  1.00 21.28           C  
ATOM    536  CE2 TYR A 117     -41.465  28.246 -11.250  1.00 21.29           C  
ATOM    537  CZ  TYR A 117     -40.230  27.687 -11.539  1.00 21.87           C  
ATOM    538  OH  TYR A 117     -39.350  27.410 -10.526  1.00 21.98           O  
ATOM    539  N   ASN A 118     -45.504  26.689 -16.806  1.00 26.03           N  
ATOM    540  CA  ASN A 118     -46.750  26.788 -17.553  1.00 26.61           C  
ATOM    541  C   ASN A 118     -47.353  25.406 -17.683  1.00 31.90           C  
ATOM    542  O   ASN A 118     -46.627  24.429 -17.894  1.00 30.26           O  
ATOM    543  CB  ASN A 118     -46.538  27.389 -18.941  1.00 26.82           C  
ATOM    544  CG  ASN A 118     -46.275  28.866 -18.909  1.00 45.25           C  
ATOM    545  OD1 ASN A 118     -47.153  29.673 -18.574  1.00 42.49           O  
ATOM    546  ND2 ASN A 118     -45.061  29.248 -19.253  1.00 29.12           N  
ATOM    547  N   ASP A 119     -48.692  25.330 -17.558  1.00 29.46           N  
ATOM    548  CA  ASP A 119     -49.454  24.103 -17.743  1.00 29.32           C  
ATOM    549  C   ASP A 119     -49.433  23.809 -19.239  1.00 32.35           C  
ATOM    550  O   ASP A 119     -49.278  24.739 -20.029  1.00 32.14           O  
ATOM    551  CB  ASP A 119     -50.903  24.246 -17.221  1.00 31.80           C  
ATOM    552  CG  ASP A 119     -51.095  23.934 -15.740  1.00 46.81           C  
ATOM    553  OD1 ASP A 119     -50.230  23.236 -15.157  1.00 51.31           O  
ATOM    554  OD2 ASP A 119     -52.123  24.369 -15.168  1.00 48.76           O  
ATOM    555  N   PRO A 120     -49.507  22.539 -19.673  1.00 28.71           N  
ATOM    556  CA  PRO A 120     -49.681  21.312 -18.881  1.00 28.46           C  
ATOM    557  C   PRO A 120     -48.392  20.820 -18.240  1.00 33.80           C  
ATOM    558  O   PRO A 120     -47.305  21.192 -18.685  1.00 32.66           O  
ATOM    559  CB  PRO A 120     -50.166  20.314 -19.927  1.00 30.21           C  
ATOM    560  CG  PRO A 120     -49.479  20.745 -21.185  1.00 34.38           C  
ATOM    561  CD  PRO A 120     -49.479  22.250 -21.119  1.00 30.52           C  
ATOM    562  N   ILE A 121     -48.511  19.966 -17.219  1.00 30.61           N  
ATOM    563  CA  ILE A 121     -47.346  19.347 -16.594  1.00 30.95           C  
ATOM    564  C   ILE A 121     -46.696  18.382 -17.619  1.00 33.03           C  
ATOM    565  O   ILE A 121     -47.407  17.738 -18.401  1.00 32.44           O  
ATOM    566  CB  ILE A 121     -47.731  18.706 -15.227  1.00 34.73           C  
ATOM    567  CG1 ILE A 121     -47.841  19.820 -14.135  1.00 35.10           C  
ATOM    568  CG2 ILE A 121     -46.749  17.600 -14.789  1.00 36.67           C  
ATOM    569  CD1 ILE A 121     -48.549  19.425 -12.813  1.00 43.30           C  
ATOM    570  N   LYS A 122     -45.347  18.385 -17.692  1.00 28.39           N  
ATOM    571  CA  LYS A 122     -44.583  17.508 -18.600  1.00 26.62           C  
ATOM    572  C   LYS A 122     -44.057  16.326 -17.773  1.00 29.60           C  
ATOM    573  O   LYS A 122     -43.615  16.534 -16.632  1.00 28.24           O  
ATOM    574  CB  LYS A 122     -43.404  18.275 -19.252  1.00 27.49           C  
ATOM    575  CG  LYS A 122     -43.649  19.766 -19.552  1.00 31.32           C  
ATOM    576  CD  LYS A 122     -44.601  20.023 -20.706  1.00 32.65           C  
ATOM    577  CE  LYS A 122     -44.678  21.485 -21.114  1.00 29.65           C  
ATOM    578  NZ  LYS A 122     -45.315  22.384 -20.101  1.00 28.17           N1+
ATOM    579  N   ILE A 123     -44.106  15.093 -18.324  1.00 26.59           N  
ATOM    580  CA  ILE A 123     -43.596  13.912 -17.598  1.00 26.90           C  
ATOM    581  C   ILE A 123     -42.119  13.722 -17.836  1.00 27.90           C  
ATOM    582  O   ILE A 123     -41.478  12.988 -17.082  1.00 27.45           O  
ATOM    583  CB  ILE A 123     -44.261  12.562 -17.959  1.00 30.35           C  
ATOM    584  CG1 ILE A 123     -44.982  12.629 -19.289  1.00 31.23           C  
ATOM    585  CG2 ILE A 123     -45.120  12.007 -16.852  1.00 32.88           C  
ATOM    586  CD1 ILE A 123     -44.120  12.233 -20.449  1.00 36.85           C  
ATOM    587  N   ILE A 124     -41.611  14.271 -18.949  1.00 24.35           N  
ATOM    588  CA  ILE A 124     -40.209  14.103 -19.334  1.00 23.79           C  
ATOM    589  C   ILE A 124     -39.726  15.327 -20.113  1.00 26.21           C  
ATOM    590  O   ILE A 124     -40.518  15.999 -20.777  1.00 24.98           O  
ATOM    591  CB  ILE A 124     -40.035  12.774 -20.150  1.00 27.02           C  
ATOM    592  CG1 ILE A 124     -38.544  12.353 -20.282  1.00 28.28           C  
ATOM    593  CG2 ILE A 124     -40.736  12.847 -21.520  1.00 28.75           C  
ATOM    594  CD1 ILE A 124     -38.295  10.904 -20.656  1.00 32.75           C  
ATOM    595  N   LEU A 125     -38.421  15.599 -20.021  1.00 21.78           N  
ATOM    596  CA  LEU A 125     -37.741  16.657 -20.770  1.00 20.06           C  
ATOM    597  C   LEU A 125     -36.823  15.998 -21.797  1.00 21.33           C  
ATOM    598  O   LEU A 125     -36.160  15.023 -21.462  1.00 20.57           O  
ATOM    599  CB  LEU A 125     -36.948  17.566 -19.821  1.00 20.16           C  
ATOM    600  CG  LEU A 125     -37.774  18.373 -18.799  1.00 24.47           C  
ATOM    601  CD1 LEU A 125     -36.871  19.251 -17.978  1.00 23.87           C  
ATOM    602  CD2 LEU A 125     -38.886  19.212 -19.492  1.00 26.40           C  
ATOM    603  N   MET A 126     -36.821  16.490 -23.035  1.00 19.56           N  
ATOM    604  CA  MET A 126     -36.006  15.938 -24.111  1.00 21.32           C  
ATOM    605  C   MET A 126     -35.075  16.983 -24.787  1.00 21.96           C  
ATOM    606  O   MET A 126     -35.432  17.547 -25.822  1.00 20.23           O  
ATOM    607  CB  MET A 126     -36.872  15.195 -25.143  1.00 24.71           C  
ATOM    608  CG  MET A 126     -37.326  13.834 -24.664  1.00 30.78           C  
ATOM    609  SD  MET A 126     -38.171  12.827 -25.938  1.00 37.30           S  
ATOM    610  CE  MET A 126     -37.191  13.190 -27.398  1.00 32.45           C  
ATOM    611  N   PRO A 127     -33.851  17.213 -24.236  1.00 17.73           N  
ATOM    612  CA  PRO A 127     -32.922  18.161 -24.871  1.00 16.81           C  
ATOM    613  C   PRO A 127     -32.024  17.478 -25.900  1.00 20.73           C  
ATOM    614  O   PRO A 127     -31.907  16.251 -25.885  1.00 20.51           O  
ATOM    615  CB  PRO A 127     -32.149  18.718 -23.687  1.00 18.68           C  
ATOM    616  CG  PRO A 127     -32.148  17.591 -22.669  1.00 23.33           C  
ATOM    617  CD  PRO A 127     -33.269  16.639 -23.008  1.00 19.25           C  
ATOM    618  N   GLY A 128     -31.396  18.268 -26.768  1.00 17.95           N  
ATOM    619  CA  GLY A 128     -30.511  17.780 -27.824  1.00 17.53           C  
ATOM    620  C   GLY A 128     -29.026  17.886 -27.536  1.00 19.84           C  
ATOM    621  O   GLY A 128     -28.405  16.878 -27.209  1.00 18.71           O  
ATOM    622  N   CYS A 129     -28.455  19.087 -27.714  1.00 17.50           N  
ATOM    623  CA  CYS A 129     -27.033  19.477 -27.546  1.00 20.18           C  
ATOM    624  C   CYS A 129     -26.507  19.087 -26.165  1.00 18.80           C  
ATOM    625  O   CYS A 129     -27.257  19.118 -25.201  1.00 18.40           O  
ATOM    626  CB  CYS A 129     -26.851  20.990 -27.795  1.00 23.81           C  
ATOM    627  SG  CYS A 129     -26.877  21.455 -29.557  1.00 30.59           S  
ATOM    628  N   SER A 130     -25.188  18.858 -26.048  1.00 15.77           N  
ATOM    629  CA  SER A 130     -24.548  18.558 -24.768  1.00 13.59           C  
ATOM    630  C   SER A 130     -24.697  19.712 -23.757  1.00 15.81           C  
ATOM    631  O   SER A 130     -25.024  19.443 -22.599  1.00 14.66           O  
ATOM    632  CB  SER A 130     -23.063  18.267 -24.953  1.00 12.95           C  
ATOM    633  OG  SER A 130     -22.943  16.941 -25.441  1.00 13.97           O  
ATOM    634  N   SER A 131     -24.480  20.981 -24.190  1.00 13.53           N  
ATOM    635  CA  SER A 131     -24.542  22.117 -23.256  1.00 14.17           C  
ATOM    636  C   SER A 131     -25.960  22.302 -22.699  1.00 16.50           C  
ATOM    637  O   SER A 131     -26.126  22.564 -21.511  1.00 15.18           O  
ATOM    638  CB  SER A 131     -24.017  23.400 -23.905  1.00 17.73           C  
ATOM    639  OG  SER A 131     -24.945  23.866 -24.877  1.00 21.71           O  
ATOM    640  N   VAL A 132     -26.961  22.148 -23.564  1.00 13.00           N  
ATOM    641  CA  VAL A 132     -28.372  22.256 -23.166  1.00 13.10           C  
ATOM    642  C   VAL A 132     -28.770  21.055 -22.276  1.00 16.62           C  
ATOM    643  O   VAL A 132     -29.400  21.243 -21.225  1.00 15.44           O  
ATOM    644  CB  VAL A 132     -29.303  22.423 -24.392  1.00 15.32           C  
ATOM    645  CG1 VAL A 132     -30.772  22.352 -23.974  1.00 14.95           C  
ATOM    646  CG2 VAL A 132     -28.997  23.721 -25.143  1.00 14.81           C  
ATOM    647  N   SER A 133     -28.350  19.827 -22.666  1.00 13.67           N  
ATOM    648  CA  SER A 133     -28.653  18.646 -21.845  1.00 13.52           C  
ATOM    649  C   SER A 133     -28.003  18.697 -20.488  1.00 16.82           C  
ATOM    650  O   SER A 133     -28.604  18.228 -19.522  1.00 17.14           O  
ATOM    651  CB  SER A 133     -28.311  17.341 -22.564  1.00 14.65           C  
ATOM    652  OG  SER A 133     -28.992  17.246 -23.808  1.00 19.50           O  
ATOM    653  N   THR A 134     -26.781  19.247 -20.400  1.00 14.44           N  
ATOM    654  CA  THR A 134     -26.067  19.361 -19.125  1.00 14.76           C  
ATOM    655  C   THR A 134     -26.834  20.308 -18.189  1.00 19.83           C  
ATOM    656  O   THR A 134     -27.034  19.998 -17.001  1.00 18.92           O  
ATOM    657  CB  THR A 134     -24.626  19.787 -19.357  1.00 21.43           C  
ATOM    658  OG1 THR A 134     -24.018  18.787 -20.185  1.00 16.68           O  
ATOM    659  CG2 THR A 134     -23.836  19.928 -18.055  1.00 20.82           C  
ATOM    660  N   LEU A 135     -27.273  21.442 -18.737  1.00 16.62           N  
ATOM    661  CA  LEU A 135     -28.066  22.393 -17.961  1.00 16.89           C  
ATOM    662  C   LEU A 135     -29.412  21.780 -17.520  1.00 19.50           C  
ATOM    663  O   LEU A 135     -29.724  21.840 -16.339  1.00 18.46           O  
ATOM    664  CB  LEU A 135     -28.301  23.669 -18.773  1.00 17.80           C  
ATOM    665  CG  LEU A 135     -29.231  24.707 -18.139  1.00 24.88           C  
ATOM    666  CD1 LEU A 135     -28.554  25.403 -16.970  1.00 25.12           C  
ATOM    667  CD2 LEU A 135     -29.701  25.667 -19.172  1.00 29.31           C  
ATOM    668  N   VAL A 136     -30.185  21.180 -18.437  1.00 17.50           N  
ATOM    669  CA  VAL A 136     -31.502  20.685 -18.002  1.00 19.01           C  
ATOM    670  C   VAL A 136     -31.360  19.435 -17.118  1.00 22.16           C  
ATOM    671  O   VAL A 136     -32.121  19.314 -16.158  1.00 22.08           O  
ATOM    672  CB  VAL A 136     -32.646  20.556 -19.073  1.00 23.98           C  
ATOM    673  CG1 VAL A 136     -32.427  21.343 -20.353  1.00 22.19           C  
ATOM    674  CG2 VAL A 136     -33.177  19.155 -19.301  1.00 24.24           C  
ATOM    675  N   ALA A 137     -30.348  18.571 -17.355  1.00 18.46           N  
ATOM    676  CA  ALA A 137     -30.171  17.369 -16.515  1.00 17.25           C  
ATOM    677  C   ALA A 137     -29.695  17.704 -15.117  1.00 19.38           C  
ATOM    678  O   ALA A 137     -30.080  17.019 -14.176  1.00 19.15           O  
ATOM    679  CB  ALA A 137     -29.241  16.375 -17.178  1.00 17.95           C  
ATOM    680  N   GLU A 138     -28.882  18.760 -14.962  1.00 15.62           N  
ATOM    681  CA  GLU A 138     -28.423  19.197 -13.637  1.00 16.69           C  
ATOM    682  C   GLU A 138     -29.600  19.771 -12.855  1.00 21.32           C  
ATOM    683  O   GLU A 138     -29.668  19.595 -11.637  1.00 21.26           O  
ATOM    684  CB  GLU A 138     -27.451  20.368 -13.778  1.00 18.93           C  
ATOM    685  CG  GLU A 138     -25.999  20.001 -13.726  1.00 40.30           C  
ATOM    686  CD  GLU A 138     -25.127  21.236 -13.683  1.00 60.06           C  
ATOM    687  OE1 GLU A 138     -25.352  22.175 -14.487  1.00 46.70           O  
ATOM    688  OE2 GLU A 138     -24.249  21.278 -12.794  1.00 59.08           O  
ATOM    689  N   ALA A 139     -30.452  20.549 -13.539  1.00 19.61           N  
ATOM    690  CA  ALA A 139     -31.582  21.241 -12.900  1.00 20.76           C  
ATOM    691  C   ALA A 139     -32.792  20.351 -12.614  1.00 23.04           C  
ATOM    692  O   ALA A 139     -33.523  20.636 -11.667  1.00 21.15           O  
ATOM    693  CB  ALA A 139     -32.022  22.417 -13.760  1.00 21.87           C  
ATOM    694  N   ALA A 140     -33.031  19.318 -13.453  1.00 20.65           N  
ATOM    695  CA  ALA A 140     -34.229  18.476 -13.405  1.00 21.31           C  
ATOM    696  C   ALA A 140     -34.570  17.861 -12.075  1.00 25.24           C  
ATOM    697  O   ALA A 140     -35.767  17.665 -11.835  1.00 24.12           O  
ATOM    698  CB  ALA A 140     -34.170  17.386 -14.450  1.00 22.60           C  
ATOM    699  N   ARG A 141     -33.570  17.545 -11.207  1.00 24.64           N  
ATOM    700  CA  ARG A 141     -33.855  16.949  -9.880  1.00 25.72           C  
ATOM    701  C   ARG A 141     -34.806  17.818  -9.038  1.00 30.84           C  
ATOM    702  O   ARG A 141     -35.597  17.274  -8.262  1.00 29.33           O  
ATOM    703  CB  ARG A 141     -32.585  16.616  -9.078  1.00 27.02           C  
ATOM    704  CG  ARG A 141     -31.792  17.819  -8.622  1.00 38.26           C  
ATOM    705  CD  ARG A 141     -30.545  17.431  -7.875  1.00 48.62           C  
ATOM    706  NE  ARG A 141     -29.717  18.609  -7.628  1.00 59.31           N  
ATOM    707  CZ  ARG A 141     -29.564  19.170  -6.436  1.00 77.64           C  
ATOM    708  NH1 ARG A 141     -30.170  18.659  -5.372  1.00 75.70           N  
ATOM    709  NH2 ARG A 141     -28.814  20.255  -6.298  1.00 60.16           N  
ATOM    710  N   MET A 142     -34.727  19.164  -9.212  1.00 27.37           N  
ATOM    711  CA  MET A 142     -35.566  20.152  -8.516  1.00 27.53           C  
ATOM    712  C   MET A 142     -37.039  19.978  -8.879  1.00 26.60           C  
ATOM    713  O   MET A 142     -37.911  20.412  -8.123  1.00 25.81           O  
ATOM    714  CB  MET A 142     -35.116  21.594  -8.844  1.00 30.82           C  
ATOM    715  CG  MET A 142     -33.717  21.934  -8.388  1.00 36.34           C  
ATOM    716  SD  MET A 142     -33.559  21.839  -6.599  1.00 43.22           S  
ATOM    717  CE  MET A 142     -32.527  20.628  -6.459  1.00 39.29           C  
ATOM    718  N   TRP A 143     -37.319  19.367 -10.040  1.00 21.50           N  
ATOM    719  CA  TRP A 143     -38.688  19.129 -10.482  1.00 21.16           C  
ATOM    720  C   TRP A 143     -39.000  17.629 -10.606  1.00 25.46           C  
ATOM    721  O   TRP A 143     -40.023  17.278 -11.184  1.00 26.23           O  
ATOM    722  CB  TRP A 143     -39.002  19.916 -11.775  1.00 19.53           C  
ATOM    723  CG  TRP A 143     -38.970  21.405 -11.572  1.00 20.23           C  
ATOM    724  CD1 TRP A 143     -40.013  22.205 -11.196  1.00 23.31           C  
ATOM    725  CD2 TRP A 143     -37.831  22.267 -11.710  1.00 19.98           C  
ATOM    726  NE1 TRP A 143     -39.586  23.508 -11.062  1.00 22.72           N  
ATOM    727  CE2 TRP A 143     -38.252  23.577 -11.377  1.00 23.88           C  
ATOM    728  CE3 TRP A 143     -36.490  22.064 -12.080  1.00 20.43           C  
ATOM    729  CZ2 TRP A 143     -37.376  24.676 -11.399  1.00 23.38           C  
ATOM    730  CZ3 TRP A 143     -35.622  23.151 -12.094  1.00 21.95           C  
ATOM    731  CH2 TRP A 143     -36.065  24.441 -11.764  1.00 22.58           C  
ATOM    732  N   ASN A 144     -38.123  16.749 -10.058  1.00 22.11           N  
ATOM    733  CA  ASN A 144     -38.251  15.267 -10.094  1.00 22.44           C  
ATOM    734  C   ASN A 144     -38.609  14.804 -11.496  1.00 25.23           C  
ATOM    735  O   ASN A 144     -39.561  14.051 -11.675  1.00 24.39           O  
ATOM    736  CB  ASN A 144     -39.300  14.757  -9.072  1.00 22.51           C  
ATOM    737  CG  ASN A 144     -38.928  15.005  -7.648  1.00 31.96           C  
ATOM    738  OD1 ASN A 144     -38.028  14.365  -7.105  1.00 29.42           O  
ATOM    739  ND2 ASN A 144     -39.620  15.927  -7.001  1.00 26.67           N  
ATOM    740  N   LEU A 145     -37.903  15.346 -12.503  1.00 21.44           N  
ATOM    741  CA  LEU A 145     -38.175  15.065 -13.902  1.00 21.32           C  
ATOM    742  C   LEU A 145     -37.086  14.217 -14.523  1.00 24.86           C  
ATOM    743  O   LEU A 145     -35.907  14.482 -14.323  1.00 23.66           O  
ATOM    744  CB  LEU A 145     -38.273  16.390 -14.691  1.00 21.47           C  
ATOM    745  CG  LEU A 145     -39.657  16.984 -14.834  1.00 26.16           C  
ATOM    746  CD1 LEU A 145     -39.567  18.390 -15.372  1.00 26.37           C  
ATOM    747  CD2 LEU A 145     -40.520  16.150 -15.783  1.00 26.60           C  
ATOM    748  N   ILE A 146     -37.491  13.226 -15.305  1.00 22.67           N  
ATOM    749  CA  ILE A 146     -36.587  12.397 -16.082  1.00 22.02           C  
ATOM    750  C   ILE A 146     -36.190  13.272 -17.283  1.00 24.73           C  
ATOM    751  O   ILE A 146     -37.010  14.042 -17.795  1.00 22.50           O  
ATOM    752  CB  ILE A 146     -37.292  11.078 -16.520  1.00 25.43           C  
ATOM    753  CG1 ILE A 146     -37.646  10.160 -15.299  1.00 26.11           C  
ATOM    754  CG2 ILE A 146     -36.513  10.313 -17.608  1.00 24.60           C  
ATOM    755  CD1 ILE A 146     -36.497   9.610 -14.421  1.00 31.47           C  
ATOM    756  N   VAL A 147     -34.919  13.173 -17.691  1.00 20.06           N  
ATOM    757  CA  VAL A 147     -34.373  13.885 -18.832  1.00 18.09           C  
ATOM    758  C   VAL A 147     -33.893  12.805 -19.820  1.00 21.34           C  
ATOM    759  O   VAL A 147     -33.104  11.946 -19.439  1.00 20.71           O  
ATOM    760  CB  VAL A 147     -33.211  14.822 -18.401  1.00 20.04           C  
ATOM    761  CG1 VAL A 147     -32.610  15.539 -19.600  1.00 18.96           C  
ATOM    762  CG2 VAL A 147     -33.652  15.821 -17.346  1.00 19.63           C  
ATOM    763  N   LEU A 148     -34.345  12.857 -21.067  1.00 19.56           N  
ATOM    764  CA  LEU A 148     -33.901  11.892 -22.068  1.00 18.97           C  
ATOM    765  C   LEU A 148     -33.331  12.620 -23.266  1.00 21.35           C  
ATOM    766  O   LEU A 148     -34.073  13.272 -23.998  1.00 22.79           O  
ATOM    767  CB  LEU A 148     -35.037  10.924 -22.454  1.00 19.15           C  
ATOM    768  CG  LEU A 148     -34.818   9.956 -23.645  1.00 22.68           C  
ATOM    769  CD1 LEU A 148     -33.646   9.009 -23.393  1.00 21.58           C  
ATOM    770  CD2 LEU A 148     -36.087   9.148 -23.929  1.00 24.49           C  
ATOM    771  N   SER A 149     -32.008  12.534 -23.466  1.00 16.96           N  
ATOM    772  CA  SER A 149     -31.418  13.209 -24.621  1.00 15.30           C  
ATOM    773  C   SER A 149     -31.216  12.276 -25.837  1.00 19.32           C  
ATOM    774  O   SER A 149     -30.741  11.157 -25.698  1.00 17.01           O  
ATOM    775  CB  SER A 149     -30.102  13.893 -24.243  1.00 15.98           C  
ATOM    776  OG  SER A 149     -29.525  14.474 -25.402  1.00 19.89           O  
ATOM    777  N   TYR A 150     -31.509  12.782 -27.027  1.00 16.58           N  
ATOM    778  CA  TYR A 150     -31.311  12.064 -28.275  1.00 15.91           C  
ATOM    779  C   TYR A 150     -29.989  12.453 -28.934  1.00 19.84           C  
ATOM    780  O   TYR A 150     -29.604  11.823 -29.924  1.00 20.65           O  
ATOM    781  CB  TYR A 150     -32.470  12.376 -29.248  1.00 16.76           C  
ATOM    782  CG  TYR A 150     -32.684  13.861 -29.459  1.00 17.29           C  
ATOM    783  CD1 TYR A 150     -31.973  14.556 -30.430  1.00 17.37           C  
ATOM    784  CD2 TYR A 150     -33.557  14.582 -28.643  1.00 18.87           C  
ATOM    785  CE1 TYR A 150     -32.109  15.934 -30.577  1.00 18.72           C  
ATOM    786  CE2 TYR A 150     -33.692  15.963 -28.774  1.00 19.62           C  
ATOM    787  CZ  TYR A 150     -32.999  16.625 -29.771  1.00 20.65           C  
ATOM    788  OH  TYR A 150     -33.119  17.977 -29.927  1.00 19.18           O  
ATOM    789  N   GLY A 151     -29.353  13.538 -28.467  1.00 15.75           N  
ATOM    790  CA  GLY A 151     -28.166  14.037 -29.143  1.00 14.64           C  
ATOM    791  C   GLY A 151     -26.908  14.314 -28.348  1.00 18.89           C  
ATOM    792  O   GLY A 151     -25.881  14.596 -28.961  1.00 20.09           O  
ATOM    793  N   SER A 152     -26.965  14.279 -27.006  1.00 13.59           N  
ATOM    794  CA  SER A 152     -25.837  14.683 -26.161  1.00 12.91           C  
ATOM    795  C   SER A 152     -24.724  13.641 -26.016  1.00 14.45           C  
ATOM    796  O   SER A 152     -24.927  12.614 -25.380  1.00 14.25           O  
ATOM    797  CB  SER A 152     -26.348  15.076 -24.784  1.00 15.53           C  
ATOM    798  OG  SER A 152     -26.824  13.915 -24.119  1.00 24.48           O  
ATOM    799  N   SER A 153     -23.533  13.962 -26.489  1.00 10.90           N  
ATOM    800  CA  SER A 153     -22.392  13.048 -26.426  1.00  9.74           C  
ATOM    801  C   SER A 153     -21.470  13.292 -25.210  1.00 13.31           C  
ATOM    802  O   SER A 153     -20.555  12.496 -24.997  1.00 12.53           O  
ATOM    803  CB  SER A 153     -21.573  13.191 -27.701  1.00 10.39           C  
ATOM    804  OG  SER A 153     -20.928  14.453 -27.685  1.00 15.54           O  
ATOM    805  N   SER A 154     -21.688  14.368 -24.435  1.00 10.73           N  
ATOM    806  CA  SER A 154     -20.786  14.710 -23.336  1.00 10.52           C  
ATOM    807  C   SER A 154     -20.499  13.543 -22.411  1.00 14.37           C  
ATOM    808  O   SER A 154     -21.414  13.077 -21.740  1.00 15.39           O  
ATOM    809  CB  SER A 154     -21.253  15.939 -22.537  1.00 11.21           C  
ATOM    810  OG  SER A 154     -20.290  16.213 -21.517  1.00 10.49           O  
ATOM    811  N   PRO A 155     -19.220  13.096 -22.329  1.00 11.33           N  
ATOM    812  CA  PRO A 155     -18.872  12.026 -21.381  1.00 11.87           C  
ATOM    813  C   PRO A 155     -19.258  12.362 -19.938  1.00 16.73           C  
ATOM    814  O   PRO A 155     -19.600  11.440 -19.206  1.00 15.91           O  
ATOM    815  CB  PRO A 155     -17.336  11.920 -21.514  1.00 13.50           C  
ATOM    816  CG  PRO A 155     -17.070  12.322 -22.924  1.00 17.30           C  
ATOM    817  CD  PRO A 155     -18.043  13.498 -23.126  1.00 13.78           C  
ATOM    818  N   ALA A 156     -19.206  13.659 -19.524  1.00 14.18           N  
ATOM    819  CA  ALA A 156     -19.559  14.060 -18.147  1.00 14.66           C  
ATOM    820  C   ALA A 156     -21.008  13.689 -17.789  1.00 17.01           C  
ATOM    821  O   ALA A 156     -21.329  13.555 -16.605  1.00 14.93           O  
ATOM    822  CB  ALA A 156     -19.363  15.553 -17.970  1.00 15.38           C  
ATOM    823  N   LEU A 157     -21.890  13.557 -18.803  1.00 14.04           N  
ATOM    824  CA  LEU A 157     -23.292  13.191 -18.551  1.00 14.72           C  
ATOM    825  C   LEU A 157     -23.465  11.739 -18.018  1.00 20.93           C  
ATOM    826  O   LEU A 157     -24.552  11.373 -17.563  1.00 20.16           O  
ATOM    827  CB  LEU A 157     -24.165  13.444 -19.793  1.00 14.10           C  
ATOM    828  CG  LEU A 157     -24.476  14.938 -20.109  1.00 16.61           C  
ATOM    829  CD1 LEU A 157     -25.035  15.077 -21.490  1.00 16.67           C  
ATOM    830  CD2 LEU A 157     -25.470  15.546 -19.110  1.00 16.86           C  
ATOM    831  N   SER A 158     -22.387  10.938 -18.033  1.00 18.09           N  
ATOM    832  CA  SER A 158     -22.417   9.576 -17.478  1.00 19.36           C  
ATOM    833  C   SER A 158     -22.350   9.599 -15.911  1.00 24.36           C  
ATOM    834  O   SER A 158     -22.481   8.550 -15.281  1.00 25.31           O  
ATOM    835  CB  SER A 158     -21.261   8.746 -18.041  1.00 20.91           C  
ATOM    836  OG  SER A 158     -21.449   8.509 -19.427  1.00 22.71           O  
ATOM    837  N   ASN A 159     -22.110  10.776 -15.310  1.00 19.08           N  
ATOM    838  CA  ASN A 159     -22.028  10.972 -13.861  1.00 19.27           C  
ATOM    839  C   ASN A 159     -23.440  10.970 -13.240  1.00 23.64           C  
ATOM    840  O   ASN A 159     -24.169  11.967 -13.296  1.00 20.24           O  
ATOM    841  CB  ASN A 159     -21.272  12.255 -13.514  1.00 21.00           C  
ATOM    842  CG  ASN A 159     -20.958  12.436 -12.034  1.00 39.27           C  
ATOM    843  OD1 ASN A 159     -21.644  11.937 -11.146  1.00 29.57           O  
ATOM    844  ND2 ASN A 159     -19.927  13.194 -11.728  1.00 35.82           N  
ATOM    845  N   ARG A 160     -23.813   9.818 -12.674  1.00 22.94           N  
ATOM    846  CA  ARG A 160     -25.112   9.578 -12.057  1.00 24.22           C  
ATOM    847  C   ARG A 160     -25.368  10.387 -10.792  1.00 30.41           C  
ATOM    848  O   ARG A 160     -26.524  10.648 -10.490  1.00 31.08           O  
ATOM    849  CB  ARG A 160     -25.309   8.082 -11.800  1.00 26.34           C  
ATOM    850  CG  ARG A 160     -25.648   7.301 -13.065  1.00 42.64           C  
ATOM    851  CD  ARG A 160     -27.146   7.120 -13.204  1.00 61.36           C  
ATOM    852  NE  ARG A 160     -27.536   6.668 -14.541  1.00 73.90           N  
ATOM    853  CZ  ARG A 160     -28.497   7.230 -15.269  1.00 85.21           C  
ATOM    854  NH1 ARG A 160     -29.173   8.276 -14.801  1.00 60.17           N  
ATOM    855  NH2 ARG A 160     -28.782   6.756 -16.478  1.00 73.63           N  
ATOM    856  N   GLN A 161     -24.316  10.805 -10.065  1.00 29.38           N  
ATOM    857  CA  GLN A 161     -24.450  11.639  -8.860  1.00 29.50           C  
ATOM    858  C   GLN A 161     -24.891  13.045  -9.285  1.00 32.20           C  
ATOM    859  O   GLN A 161     -25.788  13.640  -8.677  1.00 32.21           O  
ATOM    860  CB  GLN A 161     -23.113  11.731  -8.091  1.00 31.93           C  
ATOM    861  CG  GLN A 161     -22.579  10.403  -7.535  1.00 60.49           C  
ATOM    862  CD  GLN A 161     -21.309  10.543  -6.707  1.00 88.95           C  
ATOM    863  OE1 GLN A 161     -20.775  11.642  -6.482  1.00 84.80           O  
ATOM    864  NE2 GLN A 161     -20.796   9.417  -6.221  1.00 84.06           N  
ATOM    865  N   ARG A 162     -24.282  13.557 -10.359  1.00 25.36           N  
ATOM    866  CA  ARG A 162     -24.573  14.882 -10.878  1.00 23.71           C  
ATOM    867  C   ARG A 162     -25.857  14.952 -11.713  1.00 22.57           C  
ATOM    868  O   ARG A 162     -26.549  15.975 -11.670  1.00 21.70           O  
ATOM    869  CB  ARG A 162     -23.357  15.379 -11.665  1.00 23.66           C  
ATOM    870  CG  ARG A 162     -23.345  16.853 -11.973  1.00 32.68           C  
ATOM    871  CD  ARG A 162     -22.058  17.219 -12.696  1.00 35.27           C  
ATOM    872  NE  ARG A 162     -22.237  18.463 -13.435  1.00 42.24           N  
ATOM    873  CZ  ARG A 162     -21.445  18.873 -14.417  1.00 48.71           C  
ATOM    874  NH1 ARG A 162     -20.404  18.142 -14.785  1.00 37.07           N  
ATOM    875  NH2 ARG A 162     -21.691  20.015 -15.040  1.00 40.30           N  
ATOM    876  N   PHE A 163     -26.166  13.888 -12.484  1.00 18.55           N  
ATOM    877  CA  PHE A 163     -27.310  13.793 -13.400  1.00 17.60           C  
ATOM    878  C   PHE A 163     -28.123  12.515 -13.067  1.00 24.07           C  
ATOM    879  O   PHE A 163     -28.191  11.564 -13.874  1.00 22.41           O  
ATOM    880  CB  PHE A 163     -26.822  13.797 -14.874  1.00 17.63           C  
ATOM    881  CG  PHE A 163     -25.831  14.893 -15.196  1.00 17.54           C  
ATOM    882  CD1 PHE A 163     -26.252  16.214 -15.356  1.00 18.98           C  
ATOM    883  CD2 PHE A 163     -24.472  14.608 -15.332  1.00 16.07           C  
ATOM    884  CE1 PHE A 163     -25.336  17.223 -15.680  1.00 19.36           C  
ATOM    885  CE2 PHE A 163     -23.554  15.625 -15.598  1.00 18.31           C  
ATOM    886  CZ  PHE A 163     -23.997  16.924 -15.805  1.00 17.37           C  
ATOM    887  N   PRO A 164     -28.768  12.514 -11.869  1.00 21.93           N  
ATOM    888  CA  PRO A 164     -29.449  11.300 -11.396  1.00 22.72           C  
ATOM    889  C   PRO A 164     -30.719  10.870 -12.103  1.00 26.01           C  
ATOM    890  O   PRO A 164     -31.137   9.739 -11.849  1.00 26.47           O  
ATOM    891  CB  PRO A 164     -29.718  11.611  -9.921  1.00 24.56           C  
ATOM    892  CG  PRO A 164     -29.821  13.095  -9.856  1.00 27.94           C  
ATOM    893  CD  PRO A 164     -28.766  13.557 -10.817  1.00 22.99           C  
ATOM    894  N   THR A 165     -31.334  11.705 -12.969  1.00 21.84           N  
ATOM    895  CA  THR A 165     -32.575  11.301 -13.687  1.00 21.76           C  
ATOM    896  C   THR A 165     -32.394  11.274 -15.204  1.00 22.66           C  
ATOM    897  O   THR A 165     -33.368  11.253 -15.956  1.00 20.07           O  
ATOM    898  CB  THR A 165     -33.751  12.213 -13.272  1.00 29.78           C  
ATOM    899  OG1 THR A 165     -33.457  13.572 -13.631  1.00 30.13           O  
ATOM    900  CG2 THR A 165     -34.065  12.114 -11.773  1.00 30.20           C  
ATOM    901  N   PHE A 166     -31.134  11.239 -15.648  1.00 19.22           N  
ATOM    902  CA  PHE A 166     -30.755  11.372 -17.051  1.00 17.41           C  
ATOM    903  C   PHE A 166     -30.547  10.072 -17.819  1.00 20.20           C  
ATOM    904  O   PHE A 166     -29.875   9.179 -17.328  1.00 21.02           O  
ATOM    905  CB  PHE A 166     -29.474  12.236 -17.129  1.00 17.26           C  
ATOM    906  CG  PHE A 166     -28.941  12.486 -18.523  1.00 17.54           C  
ATOM    907  CD1 PHE A 166     -29.544  13.424 -19.358  1.00 17.20           C  
ATOM    908  CD2 PHE A 166     -27.855  11.762 -19.010  1.00 18.16           C  
ATOM    909  CE1 PHE A 166     -29.077  13.626 -20.659  1.00 18.48           C  
ATOM    910  CE2 PHE A 166     -27.403  11.949 -20.316  1.00 20.57           C  
ATOM    911  CZ  PHE A 166     -27.996  12.905 -21.122  1.00 18.71           C  
ATOM    912  N   PHE A 167     -31.030  10.027 -19.063  1.00 16.74           N  
ATOM    913  CA  PHE A 167     -30.837   8.908 -19.992  1.00 17.05           C  
ATOM    914  C   PHE A 167     -30.527   9.506 -21.350  1.00 19.72           C  
ATOM    915  O   PHE A 167     -30.880  10.660 -21.619  1.00 18.28           O  
ATOM    916  CB  PHE A 167     -32.104   8.034 -20.111  1.00 20.02           C  
ATOM    917  CG  PHE A 167     -32.440   7.312 -18.836  1.00 22.56           C  
ATOM    918  CD1 PHE A 167     -31.874   6.074 -18.550  1.00 25.70           C  
ATOM    919  CD2 PHE A 167     -33.290   7.885 -17.902  1.00 26.86           C  
ATOM    920  CE1 PHE A 167     -32.139   5.429 -17.341  1.00 29.29           C  
ATOM    921  CE2 PHE A 167     -33.573   7.232 -16.701  1.00 28.96           C  
ATOM    922  CZ  PHE A 167     -32.993   6.008 -16.428  1.00 27.96           C  
ATOM    923  N   ARG A 168     -29.867   8.732 -22.202  1.00 15.47           N  
ATOM    924  CA  ARG A 168     -29.586   9.175 -23.556  1.00 14.54           C  
ATOM    925  C   ARG A 168     -29.530   8.016 -24.508  1.00 18.34           C  
ATOM    926  O   ARG A 168     -29.022   6.966 -24.143  1.00 18.16           O  
ATOM    927  CB  ARG A 168     -28.282  10.012 -23.633  1.00 12.50           C  
ATOM    928  CG  ARG A 168     -27.033   9.321 -23.068  1.00 19.30           C  
ATOM    929  CD  ARG A 168     -25.772  10.105 -23.405  1.00 19.05           C  
ATOM    930  NE  ARG A 168     -24.674   9.793 -22.489  1.00 16.59           N  
ATOM    931  CZ  ARG A 168     -23.589  10.545 -22.345  1.00 18.46           C  
ATOM    932  NH1 ARG A 168     -23.413  11.623 -23.100  1.00 12.32           N  
ATOM    933  NH2 ARG A 168     -22.695  10.252 -21.419  1.00 16.56           N  
ATOM    934  N   THR A 169     -29.952   8.234 -25.755  1.00 16.71           N  
ATOM    935  CA  THR A 169     -29.823   7.229 -26.805  1.00 16.35           C  
ATOM    936  C   THR A 169     -28.529   7.479 -27.563  1.00 20.18           C  
ATOM    937  O   THR A 169     -28.095   6.599 -28.303  1.00 19.25           O  
ATOM    938  CB  THR A 169     -31.018   7.232 -27.756  1.00 21.00           C  
ATOM    939  OG1 THR A 169     -31.253   8.564 -28.187  1.00 20.92           O  
ATOM    940  CG2 THR A 169     -32.278   6.626 -27.115  1.00 17.37           C  
ATOM    941  N   HIS A 170     -27.937   8.702 -27.426  1.00 16.04           N  
ATOM    942  CA  HIS A 170     -26.686   9.031 -28.091  1.00 14.77           C  
ATOM    943  C   HIS A 170     -25.541   8.397 -27.297  1.00 18.96           C  
ATOM    944  O   HIS A 170     -25.521   8.522 -26.078  1.00 17.95           O  
ATOM    945  CB  HIS A 170     -26.480  10.567 -28.184  1.00 15.08           C  
ATOM    946  CG  HIS A 170     -25.389  10.984 -29.146  1.00 17.40           C  
ATOM    947  ND1 HIS A 170     -24.056  10.706 -28.896  1.00 18.17           N  
ATOM    948  CD2 HIS A 170     -25.475  11.688 -30.299  1.00 18.55           C  
ATOM    949  CE1 HIS A 170     -23.383  11.196 -29.925  1.00 18.06           C  
ATOM    950  NE2 HIS A 170     -24.191  11.837 -30.773  1.00 18.73           N  
ATOM    951  N   PRO A 171     -24.578   7.720 -27.940  1.00 17.63           N  
ATOM    952  CA  PRO A 171     -23.449   7.184 -27.169  1.00 18.11           C  
ATOM    953  C   PRO A 171     -22.552   8.263 -26.553  1.00 17.75           C  
ATOM    954  O   PRO A 171     -22.564   9.418 -26.988  1.00 15.70           O  
ATOM    955  CB  PRO A 171     -22.672   6.332 -28.179  1.00 20.73           C  
ATOM    956  CG  PRO A 171     -23.227   6.621 -29.474  1.00 25.90           C  
ATOM    957  CD  PRO A 171     -24.467   7.421 -29.381  1.00 19.80           C  
ATOM    958  N   SER A 172     -21.770   7.898 -25.541  1.00 14.03           N  
ATOM    959  CA  SER A 172     -20.804   8.847 -24.982  1.00 13.75           C  
ATOM    960  C   SER A 172     -19.665   9.088 -26.029  1.00 15.84           C  
ATOM    961  O   SER A 172     -19.269   8.152 -26.750  1.00 14.64           O  
ATOM    962  CB  SER A 172     -20.197   8.293 -23.699  1.00 16.81           C  
ATOM    963  OG  SER A 172     -19.193   9.172 -23.220  1.00 17.56           O  
ATOM    964  N   ALA A 173     -19.145  10.330 -26.103  1.00 12.26           N  
ATOM    965  CA  ALA A 173     -18.046  10.696 -27.012  1.00 12.17           C  
ATOM    966  C   ALA A 173     -16.765   9.894 -26.685  1.00 14.92           C  
ATOM    967  O   ALA A 173     -15.821   9.906 -27.485  1.00 14.61           O  
ATOM    968  CB  ALA A 173     -17.744  12.189 -26.916  1.00 12.25           C  
ATOM    969  N   THR A 174     -16.702   9.249 -25.482  1.00  9.90           N  
ATOM    970  CA  THR A 174     -15.559   8.393 -25.106  1.00 10.82           C  
ATOM    971  C   THR A 174     -15.341   7.302 -26.162  1.00 14.26           C  
ATOM    972  O   THR A 174     -14.226   6.847 -26.318  1.00 12.06           O  
ATOM    973  CB  THR A 174     -15.718   7.760 -23.720  1.00 12.63           C  
ATOM    974  OG1 THR A 174     -16.846   6.908 -23.716  1.00 14.98           O  
ATOM    975  CG2 THR A 174     -15.821   8.778 -22.614  1.00 13.60           C  
ATOM    976  N   LEU A 175     -16.383   6.919 -26.918  1.00 12.54           N  
ATOM    977  CA  LEU A 175     -16.255   5.919 -27.967  1.00 14.35           C  
ATOM    978  C   LEU A 175     -15.226   6.293 -29.060  1.00 15.84           C  
ATOM    979  O   LEU A 175     -14.623   5.412 -29.675  1.00 14.21           O  
ATOM    980  CB  LEU A 175     -17.640   5.620 -28.573  1.00 15.76           C  
ATOM    981  CG  LEU A 175     -17.730   4.322 -29.363  1.00 21.98           C  
ATOM    982  CD1 LEU A 175     -17.319   3.085 -28.489  1.00 21.48           C  
ATOM    983  CD2 LEU A 175     -19.136   4.160 -29.954  1.00 25.44           C  
ATOM    984  N   HIS A 176     -14.999   7.595 -29.303  1.00 10.61           N  
ATOM    985  CA  HIS A 176     -13.983   7.998 -30.283  1.00  9.75           C  
ATOM    986  C   HIS A 176     -12.578   7.643 -29.831  1.00 12.69           C  
ATOM    987  O   HIS A 176     -11.686   7.505 -30.678  1.00 13.00           O  
ATOM    988  CB  HIS A 176     -13.994   9.534 -30.420  1.00  9.67           C  
ATOM    989  CG  HIS A 176     -15.219  10.081 -31.073  1.00 12.61           C  
ATOM    990  ND1 HIS A 176     -15.231  10.395 -32.410  1.00 14.10           N  
ATOM    991  CD2 HIS A 176     -16.383  10.489 -30.514  1.00 15.46           C  
ATOM    992  CE1 HIS A 176     -16.425  10.918 -32.650  1.00 14.54           C  
ATOM    993  NE2 HIS A 176     -17.158  10.988 -31.537  1.00 15.37           N  
ATOM    994  N   ASN A 177     -12.343   7.606 -28.504  1.00  9.93           N  
ATOM    995  CA  ASN A 177     -10.974   7.499 -27.967  1.00 10.29           C  
ATOM    996  C   ASN A 177     -10.306   6.139 -28.196  1.00 12.87           C  
ATOM    997  O   ASN A 177      -9.159   6.174 -28.654  1.00 13.48           O  
ATOM    998  CB  ASN A 177     -10.897   7.963 -26.516  1.00  9.56           C  
ATOM    999  CG  ASN A 177     -11.196   9.448 -26.418  1.00 14.28           C  
ATOM   1000  OD1 ASN A 177     -10.925  10.225 -27.333  1.00 11.06           O  
ATOM   1001  ND2 ASN A 177     -11.750   9.884 -25.302  1.00  9.28           N  
ATOM   1002  N   PRO A 178     -10.934   4.951 -28.024  1.00 11.29           N  
ATOM   1003  CA  PRO A 178     -10.235   3.697 -28.391  1.00 10.84           C  
ATOM   1004  C   PRO A 178      -9.910   3.653 -29.890  1.00 12.30           C  
ATOM   1005  O   PRO A 178      -8.897   3.077 -30.272  1.00 10.75           O  
ATOM   1006  CB  PRO A 178     -11.265   2.608 -28.040  1.00 11.98           C  
ATOM   1007  CG  PRO A 178     -12.090   3.195 -26.995  1.00 15.86           C  
ATOM   1008  CD  PRO A 178     -12.253   4.643 -27.428  1.00 12.97           C  
ATOM   1009  N   THR A 179     -10.745   4.289 -30.744  1.00  9.75           N  
ATOM   1010  CA  THR A 179     -10.472   4.320 -32.188  1.00  9.44           C  
ATOM   1011  C   THR A 179      -9.249   5.199 -32.457  1.00 12.29           C  
ATOM   1012  O   THR A 179      -8.372   4.822 -33.241  1.00  9.80           O  
ATOM   1013  CB  THR A 179     -11.667   4.854 -32.983  1.00 11.98           C  
ATOM   1014  OG1 THR A 179     -12.757   3.964 -32.807  1.00 14.20           O  
ATOM   1015  CG2 THR A 179     -11.345   4.984 -34.492  1.00 11.02           C  
ATOM   1016  N   ARG A 180      -9.179   6.371 -31.788  1.00 10.07           N  
ATOM   1017  CA  ARG A 180      -8.003   7.241 -31.974  1.00  9.37           C  
ATOM   1018  C   ARG A 180      -6.725   6.488 -31.547  1.00 10.57           C  
ATOM   1019  O   ARG A 180      -5.730   6.500 -32.263  1.00  9.52           O  
ATOM   1020  CB  ARG A 180      -8.178   8.521 -31.142  1.00  8.45           C  
ATOM   1021  CG  ARG A 180      -9.181   9.495 -31.757  1.00 12.83           C  
ATOM   1022  CD  ARG A 180      -9.421  10.708 -30.868  1.00 12.36           C  
ATOM   1023  NE  ARG A 180     -10.398  11.583 -31.517  1.00 10.25           N  
ATOM   1024  CZ  ARG A 180     -11.434  12.145 -30.913  1.00 16.59           C  
ATOM   1025  NH1 ARG A 180     -11.616  11.994 -29.610  1.00 10.52           N  
ATOM   1026  NH2 ARG A 180     -12.288  12.881 -31.606  1.00 15.23           N  
ATOM   1027  N   VAL A 181      -6.770   5.800 -30.399  1.00  8.23           N  
ATOM   1028  CA  VAL A 181      -5.634   5.032 -29.894  1.00  8.11           C  
ATOM   1029  C   VAL A 181      -5.234   3.910 -30.872  1.00 11.91           C  
ATOM   1030  O   VAL A 181      -4.041   3.746 -31.158  1.00 10.66           O  
ATOM   1031  CB  VAL A 181      -5.877   4.530 -28.449  1.00 12.14           C  
ATOM   1032  CG1 VAL A 181      -4.816   3.522 -28.037  1.00 12.16           C  
ATOM   1033  CG2 VAL A 181      -5.912   5.713 -27.472  1.00 12.48           C  
ATOM   1034  N   LYS A 182      -6.217   3.189 -31.412  1.00  8.58           N  
ATOM   1035  CA  LYS A 182      -5.969   2.104 -32.384  1.00  9.95           C  
ATOM   1036  C   LYS A 182      -5.209   2.652 -33.591  1.00 12.40           C  
ATOM   1037  O   LYS A 182      -4.269   2.005 -34.054  1.00 10.67           O  
ATOM   1038  CB  LYS A 182      -7.302   1.463 -32.842  1.00 10.76           C  
ATOM   1039  CG  LYS A 182      -7.160   0.178 -33.691  1.00  9.02           C  
ATOM   1040  CD  LYS A 182      -6.626  -1.011 -32.846  1.00 11.94           C  
ATOM   1041  CE  LYS A 182      -6.497  -2.297 -33.660  1.00 11.03           C  
ATOM   1042  NZ  LYS A 182      -6.137  -3.430 -32.755  1.00 10.67           N1+
ATOM   1043  N   LEU A 183      -5.617   3.826 -34.098  1.00  9.63           N  
ATOM   1044  CA  LEU A 183      -4.958   4.476 -35.250  1.00  8.32           C  
ATOM   1045  C   LEU A 183      -3.559   5.001 -34.904  1.00 10.88           C  
ATOM   1046  O   LEU A 183      -2.645   4.884 -35.706  1.00 11.29           O  
ATOM   1047  CB  LEU A 183      -5.832   5.604 -35.809  1.00  8.50           C  
ATOM   1048  CG  LEU A 183      -7.190   5.143 -36.388  1.00 13.18           C  
ATOM   1049  CD1 LEU A 183      -8.078   6.348 -36.715  1.00 13.52           C  
ATOM   1050  CD2 LEU A 183      -7.015   4.186 -37.655  1.00 12.22           C  
ATOM   1051  N   PHE A 184      -3.372   5.553 -33.711  1.00  9.75           N  
ATOM   1052  CA  PHE A 184      -2.031   6.014 -33.264  1.00  8.56           C  
ATOM   1053  C   PHE A 184      -1.064   4.794 -33.242  1.00 12.78           C  
ATOM   1054  O   PHE A 184       0.095   4.877 -33.698  1.00 12.21           O  
ATOM   1055  CB  PHE A 184      -2.131   6.613 -31.855  1.00  9.13           C  
ATOM   1056  CG  PHE A 184      -2.999   7.849 -31.657  1.00  9.38           C  
ATOM   1057  CD1 PHE A 184      -3.364   8.656 -32.741  1.00 10.72           C  
ATOM   1058  CD2 PHE A 184      -3.410   8.229 -30.383  1.00 10.51           C  
ATOM   1059  CE1 PHE A 184      -4.179   9.784 -32.550  1.00 12.43           C  
ATOM   1060  CE2 PHE A 184      -4.213   9.367 -30.193  1.00 10.96           C  
ATOM   1061  CZ  PHE A 184      -4.585  10.138 -31.275  1.00  9.91           C  
ATOM   1062  N   GLU A 185      -1.566   3.653 -32.764  1.00  8.84           N  
ATOM   1063  CA  GLU A 185      -0.764   2.418 -32.735  1.00  9.57           C  
ATOM   1064  C   GLU A 185      -0.472   1.927 -34.123  1.00 11.73           C  
ATOM   1065  O   GLU A 185       0.685   1.578 -34.421  1.00 12.14           O  
ATOM   1066  CB  GLU A 185      -1.523   1.325 -31.989  1.00 10.69           C  
ATOM   1067  CG  GLU A 185      -1.595   1.583 -30.509  1.00 12.77           C  
ATOM   1068  CD  GLU A 185      -2.365   0.481 -29.806  1.00 32.02           C  
ATOM   1069  OE1 GLU A 185      -3.491   0.120 -30.236  1.00 24.64           O  
ATOM   1070  OE2 GLU A 185      -1.825  -0.017 -28.803  1.00 27.92           O  
ATOM   1071  N   LYS A 186      -1.498   1.979 -35.014  1.00  8.67           N  
ATOM   1072  CA  LYS A 186      -1.340   1.531 -36.397  1.00  8.41           C  
ATOM   1073  C   LYS A 186      -0.241   2.339 -37.094  1.00 14.74           C  
ATOM   1074  O   LYS A 186       0.628   1.787 -37.805  1.00 12.00           O  
ATOM   1075  CB  LYS A 186      -2.671   1.666 -37.150  1.00 11.97           C  
ATOM   1076  CG  LYS A 186      -2.546   1.449 -38.654  1.00 14.37           C  
ATOM   1077  CD  LYS A 186      -3.918   1.424 -39.290  1.00 18.69           C  
ATOM   1078  CE  LYS A 186      -3.810   1.191 -40.769  1.00 22.35           C  
ATOM   1079  NZ  LYS A 186      -3.490  -0.219 -41.107  1.00 14.76           N1+
ATOM   1080  N   TRP A 187      -0.285   3.654 -36.883  1.00 12.90           N  
ATOM   1081  CA  TRP A 187       0.634   4.558 -37.546  1.00 12.90           C  
ATOM   1082  C   TRP A 187       1.901   4.844 -36.717  1.00 16.32           C  
ATOM   1083  O   TRP A 187       2.739   5.625 -37.157  1.00 15.83           O  
ATOM   1084  CB  TRP A 187      -0.151   5.826 -37.973  1.00 11.69           C  
ATOM   1085  CG  TRP A 187      -1.090   5.516 -39.115  1.00 13.53           C  
ATOM   1086  CD1 TRP A 187      -0.843   4.687 -40.171  1.00 16.13           C  
ATOM   1087  CD2 TRP A 187      -2.411   6.041 -39.318  1.00 12.38           C  
ATOM   1088  NE1 TRP A 187      -1.937   4.646 -41.008  1.00 15.78           N  
ATOM   1089  CE2 TRP A 187      -2.921   5.447 -40.500  1.00 16.44           C  
ATOM   1090  CE3 TRP A 187      -3.251   6.884 -38.574  1.00 12.32           C  
ATOM   1091  CZ2 TRP A 187      -4.190   5.760 -41.012  1.00 14.90           C  
ATOM   1092  CZ3 TRP A 187      -4.501   7.215 -39.091  1.00 14.45           C  
ATOM   1093  CH2 TRP A 187      -4.967   6.638 -40.290  1.00 15.34           C  
ATOM   1094  N   GLY A 188       2.065   4.135 -35.594  1.00 13.30           N  
ATOM   1095  CA  GLY A 188       3.258   4.175 -34.738  1.00 12.65           C  
ATOM   1096  C   GLY A 188       3.550   5.469 -33.994  1.00 15.05           C  
ATOM   1097  O   GLY A 188       4.705   5.743 -33.652  1.00 14.44           O  
ATOM   1098  N   TRP A 189       2.514   6.224 -33.655  1.00  9.85           N  
ATOM   1099  CA  TRP A 189       2.707   7.500 -32.970  1.00  9.46           C  
ATOM   1100  C   TRP A 189       2.593   7.351 -31.462  1.00 12.93           C  
ATOM   1101  O   TRP A 189       1.619   6.757 -31.003  1.00 11.79           O  
ATOM   1102  CB  TRP A 189       1.679   8.533 -33.522  1.00  7.34           C  
ATOM   1103  CG  TRP A 189       1.854   8.774 -35.003  1.00  8.86           C  
ATOM   1104  CD1 TRP A 189       3.037   8.807 -35.695  1.00 11.67           C  
ATOM   1105  CD2 TRP A 189       0.823   9.003 -35.966  1.00  8.76           C  
ATOM   1106  NE1 TRP A 189       2.796   9.066 -37.030  1.00 11.01           N  
ATOM   1107  CE2 TRP A 189       1.442   9.142 -37.229  1.00 12.41           C  
ATOM   1108  CE3 TRP A 189      -0.582   9.061 -35.896  1.00 10.96           C  
ATOM   1109  CZ2 TRP A 189       0.714   9.440 -38.395  1.00 11.59           C  
ATOM   1110  CZ3 TRP A 189      -1.296   9.321 -37.057  1.00 11.65           C  
ATOM   1111  CH2 TRP A 189      -0.649   9.517 -38.283  1.00 11.92           C  
ATOM   1112  N   LYS A 190       3.569   7.895 -30.693  1.00 10.44           N  
ATOM   1113  CA  LYS A 190       3.527   7.880 -29.212  1.00 10.56           C  
ATOM   1114  C   LYS A 190       3.513   9.295 -28.626  1.00 14.33           C  
ATOM   1115  O   LYS A 190       3.529   9.452 -27.404  1.00 12.83           O  
ATOM   1116  CB  LYS A 190       4.723   7.104 -28.635  1.00 13.03           C  
ATOM   1117  CG  LYS A 190       4.652   5.622 -28.928  1.00 14.65           C  
ATOM   1118  CD  LYS A 190       5.892   4.979 -28.272  1.00 19.71           C  
ATOM   1119  CE  LYS A 190       5.979   3.507 -28.513  1.00 24.47           C  
ATOM   1120  NZ  LYS A 190       5.087   2.786 -27.591  1.00 37.10           N1+
ATOM   1121  N   LYS A 191       3.512  10.323 -29.489  1.00 11.31           N  
ATOM   1122  CA  LYS A 191       3.498  11.726 -29.076  1.00 10.14           C  
ATOM   1123  C   LYS A 191       2.375  12.435 -29.838  1.00 14.36           C  
ATOM   1124  O   LYS A 191       2.394  12.457 -31.065  1.00 13.63           O  
ATOM   1125  CB  LYS A 191       4.850  12.394 -29.394  1.00 11.20           C  
ATOM   1126  CG  LYS A 191       6.029  11.809 -28.612  1.00 13.80           C  
ATOM   1127  CD  LYS A 191       7.317  12.445 -29.076  1.00 21.93           C  
ATOM   1128  CE  LYS A 191       8.503  11.873 -28.344  1.00 34.15           C  
ATOM   1129  NZ  LYS A 191       9.738  12.613 -28.691  1.00 50.31           N1+
ATOM   1130  N   ILE A 192       1.391  12.959 -29.114  1.00 10.63           N  
ATOM   1131  CA  ILE A 192       0.208  13.612 -29.678  1.00 11.86           C  
ATOM   1132  C   ILE A 192       0.024  14.979 -29.024  1.00 13.99           C  
ATOM   1133  O   ILE A 192       0.381  15.160 -27.850  1.00 15.10           O  
ATOM   1134  CB  ILE A 192      -1.023  12.686 -29.400  1.00 16.76           C  
ATOM   1135  CG1 ILE A 192      -0.778  11.198 -29.853  1.00 18.59           C  
ATOM   1136  CG2 ILE A 192      -2.361  13.228 -29.952  1.00 22.39           C  
ATOM   1137  CD1 ILE A 192      -0.579  10.903 -31.305  1.00 22.29           C  
ATOM   1138  N   ALA A 193      -0.570  15.926 -29.758  1.00  9.38           N  
ATOM   1139  CA  ALA A 193      -0.932  17.223 -29.189  1.00  9.98           C  
ATOM   1140  C   ALA A 193      -2.436  17.322 -29.192  1.00 12.27           C  
ATOM   1141  O   ALA A 193      -3.104  16.676 -30.014  1.00 11.52           O  
ATOM   1142  CB  ALA A 193      -0.344  18.350 -30.027  1.00 10.77           C  
ATOM   1143  N   THR A 194      -3.006  18.151 -28.313  1.00  9.95           N  
ATOM   1144  CA  THR A 194      -4.452  18.330 -28.323  1.00  8.13           C  
ATOM   1145  C   THR A 194      -4.812  19.806 -28.310  1.00 11.85           C  
ATOM   1146  O   THR A 194      -4.102  20.644 -27.723  1.00 12.57           O  
ATOM   1147  CB  THR A 194      -5.148  17.599 -27.125  1.00 18.30           C  
ATOM   1148  OG1 THR A 194      -4.741  18.214 -25.904  1.00 16.10           O  
ATOM   1149  CG2 THR A 194      -4.869  16.062 -27.085  1.00 13.38           C  
ATOM   1150  N   ILE A 195      -5.925  20.135 -28.969  1.00  8.12           N  
ATOM   1151  CA  ILE A 195      -6.475  21.491 -28.957  1.00  8.53           C  
ATOM   1152  C   ILE A 195      -7.977  21.313 -28.800  1.00 12.59           C  
ATOM   1153  O   ILE A 195      -8.601  20.570 -29.564  1.00 12.24           O  
ATOM   1154  CB  ILE A 195      -6.056  22.395 -30.156  1.00 12.01           C  
ATOM   1155  CG1 ILE A 195      -6.750  23.805 -30.102  1.00 14.22           C  
ATOM   1156  CG2 ILE A 195      -6.268  21.684 -31.521  1.00 10.75           C  
ATOM   1157  CD1 ILE A 195      -6.342  24.808 -31.241  1.00 18.66           C  
ATOM   1158  N   GLN A 196      -8.560  21.977 -27.812  1.00 10.41           N  
ATOM   1159  CA  GLN A 196      -9.983  21.849 -27.574  1.00 11.56           C  
ATOM   1160  C   GLN A 196     -10.640  23.196 -27.350  1.00 13.83           C  
ATOM   1161  O   GLN A 196     -10.019  24.112 -26.827  1.00 15.02           O  
ATOM   1162  CB  GLN A 196     -10.213  20.962 -26.306  1.00 13.83           C  
ATOM   1163  CG  GLN A 196      -9.549  21.545 -25.017  1.00 13.86           C  
ATOM   1164  CD  GLN A 196      -9.920  20.860 -23.738  1.00 30.99           C  
ATOM   1165  OE1 GLN A 196     -10.558  19.824 -23.735  1.00 35.20           O  
ATOM   1166  NE2 GLN A 196      -9.421  21.347 -22.628  1.00 25.36           N  
ATOM   1167  N   GLN A 197     -11.905  23.298 -27.705  1.00 10.09           N  
ATOM   1168  CA  GLN A 197     -12.722  24.452 -27.343  1.00  9.64           C  
ATOM   1169  C   GLN A 197     -13.288  24.012 -25.976  1.00 14.68           C  
ATOM   1170  O   GLN A 197     -13.524  22.820 -25.774  1.00 13.84           O  
ATOM   1171  CB  GLN A 197     -13.785  24.740 -28.388  1.00  9.67           C  
ATOM   1172  CG  GLN A 197     -14.579  26.031 -28.129  1.00 12.75           C  
ATOM   1173  CD  GLN A 197     -15.722  25.816 -27.194  1.00 24.09           C  
ATOM   1174  OE1 GLN A 197     -16.342  24.745 -27.190  1.00 16.37           O  
ATOM   1175  NE2 GLN A 197     -16.000  26.825 -26.330  1.00 18.65           N  
ATOM   1176  N   THR A 198     -13.446  24.943 -25.021  1.00 12.46           N  
ATOM   1177  CA  THR A 198     -13.748  24.587 -23.636  1.00 12.25           C  
ATOM   1178  C   THR A 198     -15.240  24.392 -23.273  1.00 20.15           C  
ATOM   1179  O   THR A 198     -15.659  24.798 -22.194  1.00 23.73           O  
ATOM   1180  CB  THR A 198     -13.054  25.588 -22.687  1.00 17.95           C  
ATOM   1181  OG1 THR A 198     -13.412  26.936 -23.006  1.00 15.27           O  
ATOM   1182  CG2 THR A 198     -11.552  25.467 -22.746  1.00 19.01           C  
ATOM   1183  N   THR A 199     -16.004  23.658 -24.086  1.00 13.99           N  
ATOM   1184  CA  THR A 199     -17.343  23.243 -23.671  1.00 12.07           C  
ATOM   1185  C   THR A 199     -17.059  21.910 -22.975  1.00 14.51           C  
ATOM   1186  O   THR A 199     -16.124  21.215 -23.376  1.00 13.90           O  
ATOM   1187  CB  THR A 199     -18.324  23.142 -24.865  1.00 17.27           C  
ATOM   1188  OG1 THR A 199     -18.390  24.416 -25.499  1.00 17.91           O  
ATOM   1189  CG2 THR A 199     -19.741  22.787 -24.424  1.00 14.13           C  
ATOM   1190  N   GLU A 200     -17.775  21.575 -21.896  1.00 12.28           N  
ATOM   1191  CA  GLU A 200     -17.477  20.360 -21.107  1.00 11.81           C  
ATOM   1192  C   GLU A 200     -17.528  19.055 -21.938  1.00 14.88           C  
ATOM   1193  O   GLU A 200     -16.788  18.102 -21.634  1.00 13.16           O  
ATOM   1194  CB  GLU A 200     -18.360  20.281 -19.852  1.00 12.29           C  
ATOM   1195  CG  GLU A 200     -17.972  19.156 -18.909  1.00 18.01           C  
ATOM   1196  CD  GLU A 200     -18.843  19.036 -17.670  1.00 30.16           C  
ATOM   1197  OE1 GLU A 200     -20.077  19.214 -17.776  1.00 18.35           O  
ATOM   1198  OE2 GLU A 200     -18.306  18.605 -16.627  1.00 24.29           O  
ATOM   1199  N   VAL A 201     -18.355  19.014 -22.997  1.00 11.74           N  
ATOM   1200  CA  VAL A 201     -18.383  17.855 -23.915  1.00 11.10           C  
ATOM   1201  C   VAL A 201     -16.934  17.493 -24.390  1.00 13.61           C  
ATOM   1202  O   VAL A 201     -16.540  16.333 -24.364  1.00 14.25           O  
ATOM   1203  CB  VAL A 201     -19.380  18.063 -25.120  1.00 15.00           C  
ATOM   1204  CG1 VAL A 201     -19.182  19.413 -25.791  1.00 14.57           C  
ATOM   1205  CG2 VAL A 201     -19.273  16.927 -26.145  1.00 14.44           C  
ATOM   1206  N   PHE A 202     -16.165  18.495 -24.789  1.00 10.00           N  
ATOM   1207  CA  PHE A 202     -14.809  18.331 -25.299  1.00  8.75           C  
ATOM   1208  C   PHE A 202     -13.806  18.110 -24.192  1.00 11.73           C  
ATOM   1209  O   PHE A 202     -12.988  17.206 -24.302  1.00  9.86           O  
ATOM   1210  CB  PHE A 202     -14.405  19.519 -26.200  1.00  9.27           C  
ATOM   1211  CG  PHE A 202     -15.419  19.783 -27.293  1.00 10.02           C  
ATOM   1212  CD1 PHE A 202     -15.835  18.759 -28.144  1.00 13.21           C  
ATOM   1213  CD2 PHE A 202     -16.027  21.033 -27.413  1.00 10.63           C  
ATOM   1214  CE1 PHE A 202     -16.828  18.991 -29.111  1.00 14.54           C  
ATOM   1215  CE2 PHE A 202     -17.026  21.259 -28.372  1.00 13.79           C  
ATOM   1216  CZ  PHE A 202     -17.407  20.245 -29.218  1.00 12.62           C  
ATOM   1217  N   THR A 203     -13.860  18.927 -23.130  1.00 10.80           N  
ATOM   1218  CA  THR A 203     -12.907  18.776 -22.006  1.00 11.44           C  
ATOM   1219  C   THR A 203     -13.013  17.398 -21.344  1.00 13.76           C  
ATOM   1220  O   THR A 203     -11.985  16.779 -21.033  1.00 14.68           O  
ATOM   1221  CB  THR A 203     -13.028  19.951 -20.998  1.00 15.91           C  
ATOM   1222  OG1 THR A 203     -14.194  19.782 -20.202  1.00 16.25           O  
ATOM   1223  CG2 THR A 203     -13.055  21.305 -21.679  1.00 12.07           C  
ATOM   1224  N   SER A 204     -14.237  16.895 -21.173  1.00 11.39           N  
ATOM   1225  CA  SER A 204     -14.438  15.567 -20.577  1.00 10.69           C  
ATOM   1226  C   SER A 204     -14.040  14.438 -21.559  1.00 13.10           C  
ATOM   1227  O   SER A 204     -13.635  13.371 -21.111  1.00 11.59           O  
ATOM   1228  CB  SER A 204     -15.852  15.406 -20.008  1.00 12.19           C  
ATOM   1229  OG  SER A 204     -16.874  15.461 -20.988  1.00 14.69           O  
ATOM   1230  N   THR A 205     -14.126  14.679 -22.896  1.00 10.00           N  
ATOM   1231  CA  THR A 205     -13.630  13.717 -23.903  1.00  9.71           C  
ATOM   1232  C   THR A 205     -12.106  13.647 -23.787  1.00 13.35           C  
ATOM   1233  O   THR A 205     -11.548  12.563 -23.806  1.00 11.34           O  
ATOM   1234  CB  THR A 205     -14.035  14.150 -25.328  1.00 12.63           C  
ATOM   1235  OG1 THR A 205     -15.456  14.149 -25.412  1.00 12.53           O  
ATOM   1236  CG2 THR A 205     -13.460  13.224 -26.415  1.00 11.13           C  
ATOM   1237  N   LEU A 206     -11.434  14.810 -23.659  1.00 13.38           N  
ATOM   1238  CA  LEU A 206      -9.986  14.835 -23.528  1.00 13.99           C  
ATOM   1239  C   LEU A 206      -9.526  14.214 -22.205  1.00 14.80           C  
ATOM   1240  O   LEU A 206      -8.520  13.517 -22.199  1.00 14.71           O  
ATOM   1241  CB  LEU A 206      -9.475  16.276 -23.687  1.00 15.13           C  
ATOM   1242  CG  LEU A 206      -7.966  16.475 -23.537  1.00 22.59           C  
ATOM   1243  CD1 LEU A 206      -7.175  15.554 -24.478  1.00 23.18           C  
ATOM   1244  CD2 LEU A 206      -7.600  17.935 -23.774  1.00 25.65           C  
ATOM   1245  N   ASP A 207     -10.269  14.416 -21.102  1.00 13.21           N  
ATOM   1246  CA  ASP A 207      -9.956  13.737 -19.826  1.00 14.07           C  
ATOM   1247  C   ASP A 207      -9.939  12.194 -20.027  1.00 15.35           C  
ATOM   1248  O   ASP A 207      -9.040  11.508 -19.540  1.00 14.27           O  
ATOM   1249  CB  ASP A 207     -10.997  14.089 -18.760  1.00 16.81           C  
ATOM   1250  CG  ASP A 207     -10.943  15.508 -18.250  1.00 26.04           C  
ATOM   1251  OD1 ASP A 207      -9.928  16.181 -18.484  1.00 28.21           O  
ATOM   1252  OD2 ASP A 207     -11.948  15.966 -17.670  1.00 29.63           O  
ATOM   1253  N   ASP A 208     -10.920  11.662 -20.753  1.00 10.59           N  
ATOM   1254  CA  ASP A 208     -10.973  10.231 -21.058  1.00 10.50           C  
ATOM   1255  C   ASP A 208      -9.792   9.835 -21.990  1.00 15.13           C  
ATOM   1256  O   ASP A 208      -9.196   8.785 -21.784  1.00 14.75           O  
ATOM   1257  CB  ASP A 208     -12.307   9.854 -21.716  1.00 11.30           C  
ATOM   1258  CG  ASP A 208     -12.370   8.378 -22.081  1.00 15.32           C  
ATOM   1259  OD1 ASP A 208     -12.706   7.566 -21.204  1.00 14.57           O  
ATOM   1260  OD2 ASP A 208     -12.043   8.037 -23.234  1.00 17.01           O  
ATOM   1261  N   LEU A 209      -9.505  10.640 -23.033  1.00 11.21           N  
ATOM   1262  CA  LEU A 209      -8.404  10.334 -23.951  1.00 10.28           C  
ATOM   1263  C   LEU A 209      -7.071  10.237 -23.201  1.00 13.55           C  
ATOM   1264  O   LEU A 209      -6.272   9.365 -23.502  1.00 13.21           O  
ATOM   1265  CB  LEU A 209      -8.318  11.397 -25.073  1.00 10.29           C  
ATOM   1266  CG  LEU A 209      -7.225  11.148 -26.167  1.00 13.36           C  
ATOM   1267  CD1 LEU A 209      -7.437   9.753 -26.901  1.00 13.12           C  
ATOM   1268  CD2 LEU A 209      -7.257  12.258 -27.192  1.00 15.46           C  
ATOM   1269  N   GLU A 210      -6.830  11.139 -22.245  1.00 13.80           N  
ATOM   1270  CA  GLU A 210      -5.606  11.153 -21.450  1.00 14.51           C  
ATOM   1271  C   GLU A 210      -5.416   9.816 -20.738  1.00 17.99           C  
ATOM   1272  O   GLU A 210      -4.318   9.319 -20.704  1.00 18.00           O  
ATOM   1273  CB  GLU A 210      -5.632  12.301 -20.424  1.00 16.98           C  
ATOM   1274  CG  GLU A 210      -5.180  13.630 -21.004  1.00 30.49           C  
ATOM   1275  CD  GLU A 210      -3.822  14.132 -20.547  1.00 62.35           C  
ATOM   1276  OE1 GLU A 210      -2.853  13.337 -20.523  1.00 57.24           O  
ATOM   1277  OE2 GLU A 210      -3.722  15.345 -20.257  1.00 62.25           O  
ATOM   1278  N   GLU A 211      -6.493   9.212 -20.224  1.00 16.29           N  
ATOM   1279  CA  GLU A 211      -6.439   7.926 -19.539  1.00 15.85           C  
ATOM   1280  C   GLU A 211      -6.099   6.811 -20.520  1.00 17.76           C  
ATOM   1281  O   GLU A 211      -5.256   5.982 -20.211  1.00 16.07           O  
ATOM   1282  CB  GLU A 211      -7.781   7.648 -18.851  1.00 17.38           C  
ATOM   1283  CG  GLU A 211      -7.955   8.435 -17.563  1.00 30.25           C  
ATOM   1284  CD  GLU A 211      -9.313   8.334 -16.884  1.00 63.43           C  
ATOM   1285  OE1 GLU A 211     -10.213   7.634 -17.409  1.00 51.57           O  
ATOM   1286  OE2 GLU A 211      -9.479   8.977 -15.822  1.00 65.65           O  
ATOM   1287  N   ARG A 212      -6.763   6.789 -21.698  1.00 14.39           N  
ATOM   1288  CA  ARG A 212      -6.563   5.776 -22.739  1.00 12.51           C  
ATOM   1289  C   ARG A 212      -5.169   5.847 -23.373  1.00 14.75           C  
ATOM   1290  O   ARG A 212      -4.587   4.801 -23.674  1.00 13.73           O  
ATOM   1291  CB  ARG A 212      -7.685   5.839 -23.809  1.00 13.13           C  
ATOM   1292  CG  ARG A 212      -9.078   5.532 -23.211  1.00 21.68           C  
ATOM   1293  CD  ARG A 212     -10.156   5.189 -24.225  1.00 23.27           C  
ATOM   1294  NE  ARG A 212     -11.505   5.379 -23.653  1.00 23.39           N  
ATOM   1295  CZ  ARG A 212     -12.270   4.408 -23.157  1.00 42.09           C  
ATOM   1296  NH1 ARG A 212     -11.858   3.145 -23.182  1.00 31.23           N  
ATOM   1297  NH2 ARG A 212     -13.452   4.693 -22.634  1.00 32.99           N  
ATOM   1298  N   VAL A 213      -4.641   7.050 -23.609  1.00 11.04           N  
ATOM   1299  CA  VAL A 213      -3.281   7.151 -24.169  1.00 10.70           C  
ATOM   1300  C   VAL A 213      -2.237   6.635 -23.154  1.00 17.81           C  
ATOM   1301  O   VAL A 213      -1.329   5.900 -23.535  1.00 17.84           O  
ATOM   1302  CB  VAL A 213      -2.916   8.533 -24.760  1.00 12.59           C  
ATOM   1303  CG1 VAL A 213      -3.813   8.880 -25.950  1.00 11.16           C  
ATOM   1304  CG2 VAL A 213      -2.927   9.651 -23.712  1.00 12.15           C  
ATOM   1305  N   LYS A 214      -2.416   6.985 -21.856  1.00 17.90           N  
ATOM   1306  CA  LYS A 214      -1.493   6.614 -20.752  1.00 18.91           C  
ATOM   1307  C   LYS A 214      -1.400   5.103 -20.657  1.00 23.59           C  
ATOM   1308  O   LYS A 214      -0.302   4.559 -20.544  1.00 22.96           O  
ATOM   1309  CB  LYS A 214      -2.008   7.218 -19.431  1.00 22.10           C  
ATOM   1310  CG  LYS A 214      -1.068   7.120 -18.237  1.00 44.06           C  
ATOM   1311  CD  LYS A 214      -1.612   7.901 -17.033  1.00 54.90           C  
ATOM   1312  CE  LYS A 214      -1.288   9.387 -17.078  1.00 67.30           C  
ATOM   1313  NZ  LYS A 214      -2.395  10.199 -17.658  1.00 74.75           N1+
ATOM   1314  N   GLU A 215      -2.553   4.424 -20.804  1.00 21.80           N  
ATOM   1315  CA  GLU A 215      -2.693   2.966 -20.785  1.00 22.75           C  
ATOM   1316  C   GLU A 215      -1.943   2.325 -21.965  1.00 25.02           C  
ATOM   1317  O   GLU A 215      -1.335   1.267 -21.807  1.00 24.46           O  
ATOM   1318  CB  GLU A 215      -4.183   2.625 -20.874  1.00 24.94           C  
ATOM   1319  CG  GLU A 215      -4.601   1.323 -20.241  1.00 43.56           C  
ATOM   1320  CD  GLU A 215      -5.995   1.340 -19.634  1.00 78.34           C  
ATOM   1321  OE1 GLU A 215      -6.540   2.445 -19.397  1.00 79.13           O  
ATOM   1322  OE2 GLU A 215      -6.521   0.241 -19.344  1.00 73.95           O  
ATOM   1323  N   ALA A 216      -1.968   2.976 -23.139  1.00 18.97           N  
ATOM   1324  CA  ALA A 216      -1.319   2.464 -24.346  1.00 17.87           C  
ATOM   1325  C   ALA A 216       0.164   2.852 -24.496  1.00 20.26           C  
ATOM   1326  O   ALA A 216       0.753   2.543 -25.522  1.00 21.90           O  
ATOM   1327  CB  ALA A 216      -2.097   2.922 -25.572  1.00 18.99           C  
ATOM   1328  N   GLY A 217       0.718   3.566 -23.526  1.00 17.53           N  
ATOM   1329  CA  GLY A 217       2.105   4.041 -23.552  1.00 16.16           C  
ATOM   1330  C   GLY A 217       2.295   5.190 -24.525  1.00 19.18           C  
ATOM   1331  O   GLY A 217       3.354   5.316 -25.138  1.00 17.81           O  
ATOM   1332  N   ILE A 218       1.259   6.037 -24.678  1.00 14.61           N  
ATOM   1333  CA  ILE A 218       1.270   7.177 -25.596  1.00 13.92           C  
ATOM   1334  C   ILE A 218       1.188   8.428 -24.762  1.00 19.43           C  
ATOM   1335  O   ILE A 218       0.478   8.416 -23.760  1.00 19.29           O  
ATOM   1336  CB  ILE A 218       0.083   7.029 -26.607  1.00 14.82           C  
ATOM   1337  CG1 ILE A 218       0.354   5.867 -27.566  1.00 14.50           C  
ATOM   1338  CG2 ILE A 218      -0.149   8.337 -27.395  1.00 12.92           C  
ATOM   1339  CD1 ILE A 218      -0.878   5.447 -28.433  1.00 17.96           C  
ATOM   1340  N   GLU A 219       1.939   9.493 -25.119  1.00 15.52           N  
ATOM   1341  CA  GLU A 219       1.878  10.724 -24.337  1.00 16.39           C  
ATOM   1342  C   GLU A 219       1.233  11.863 -25.091  1.00 18.95           C  
ATOM   1343  O   GLU A 219       1.475  12.038 -26.292  1.00 15.33           O  
ATOM   1344  CB  GLU A 219       3.278  11.198 -23.909  1.00 17.83           C  
ATOM   1345  CG  GLU A 219       4.055  10.201 -23.083  1.00 37.23           C  
ATOM   1346  CD  GLU A 219       5.369  10.705 -22.520  1.00 72.24           C  
ATOM   1347  OE1 GLU A 219       6.185  11.258 -23.294  1.00 69.19           O  
ATOM   1348  OE2 GLU A 219       5.601  10.500 -21.307  1.00 69.69           O  
ATOM   1349  N   ILE A 220       0.494  12.707 -24.344  1.00 17.72           N  
ATOM   1350  CA  ILE A 220      -0.017  13.985 -24.844  1.00 17.55           C  
ATOM   1351  C   ILE A 220       1.120  14.920 -24.457  1.00 20.45           C  
ATOM   1352  O   ILE A 220       1.298  15.218 -23.273  1.00 20.40           O  
ATOM   1353  CB  ILE A 220      -1.362  14.453 -24.217  1.00 21.02           C  
ATOM   1354  CG1 ILE A 220      -2.488  13.388 -24.341  1.00 22.37           C  
ATOM   1355  CG2 ILE A 220      -1.798  15.834 -24.786  1.00 19.51           C  
ATOM   1356  CD1 ILE A 220      -2.829  12.961 -25.697  1.00 29.63           C  
ATOM   1357  N   THR A 221       1.893  15.371 -25.438  1.00 15.85           N  
ATOM   1358  CA  THR A 221       3.071  16.197 -25.151  1.00 16.45           C  
ATOM   1359  C   THR A 221       2.779  17.702 -25.133  1.00 21.05           C  
ATOM   1360  O   THR A 221       3.630  18.473 -24.691  1.00 20.71           O  
ATOM   1361  CB  THR A 221       4.211  15.847 -26.098  1.00 24.94           C  
ATOM   1362  OG1 THR A 221       3.802  16.191 -27.430  1.00 23.38           O  
ATOM   1363  CG2 THR A 221       4.620  14.359 -26.003  1.00 19.13           C  
ATOM   1364  N   PHE A 222       1.588  18.118 -25.597  1.00 16.91           N  
ATOM   1365  CA  PHE A 222       1.194  19.523 -25.635  1.00 17.43           C  
ATOM   1366  C   PHE A 222      -0.320  19.641 -25.678  1.00 21.08           C  
ATOM   1367  O   PHE A 222      -0.978  18.874 -26.372  1.00 19.21           O  
ATOM   1368  CB  PHE A 222       1.844  20.258 -26.835  1.00 20.40           C  
ATOM   1369  CG  PHE A 222       1.817  21.773 -26.707  1.00 22.83           C  
ATOM   1370  CD1 PHE A 222       2.419  22.411 -25.620  1.00 25.85           C  
ATOM   1371  CD2 PHE A 222       1.211  22.559 -27.681  1.00 23.98           C  
ATOM   1372  CE1 PHE A 222       2.373  23.814 -25.489  1.00 27.69           C  
ATOM   1373  CE2 PHE A 222       1.178  23.954 -27.560  1.00 27.46           C  
ATOM   1374  CZ  PHE A 222       1.746  24.575 -26.452  1.00 26.08           C  
ATOM   1375  N   ARG A 223      -0.877  20.579 -24.893  1.00 17.97           N  
ATOM   1376  CA  ARG A 223      -2.326  20.825 -24.791  1.00 17.84           C  
ATOM   1377  C   ARG A 223      -2.564  22.319 -24.888  1.00 21.10           C  
ATOM   1378  O   ARG A 223      -1.821  23.124 -24.294  1.00 20.73           O  
ATOM   1379  CB  ARG A 223      -2.859  20.458 -23.420  1.00 20.19           C  
ATOM   1380  CG  ARG A 223      -2.794  19.027 -23.038  1.00 35.84           C  
ATOM   1381  CD  ARG A 223      -2.652  18.977 -21.533  1.00 40.31           C  
ATOM   1382  NE  ARG A 223      -2.269  17.635 -21.113  1.00 47.69           N  
ATOM   1383  CZ  ARG A 223      -1.015  17.216 -20.992  1.00 54.76           C  
ATOM   1384  NH1 ARG A 223      -0.003  18.048 -21.216  1.00 42.06           N  
ATOM   1385  NH2 ARG A 223      -0.762  15.968 -20.632  1.00 40.03           N  
ATOM   1386  N   GLN A 224      -3.618  22.686 -25.592  1.00 15.92           N  
ATOM   1387  CA  GLN A 224      -4.030  24.076 -25.725  1.00 16.05           C  
ATOM   1388  C   GLN A 224      -5.529  24.060 -25.731  1.00 17.15           C  
ATOM   1389  O   GLN A 224      -6.138  23.081 -26.170  1.00 14.40           O  
ATOM   1390  CB  GLN A 224      -3.527  24.693 -27.051  1.00 17.91           C  
ATOM   1391  CG  GLN A 224      -2.018  24.960 -27.117  1.00 28.18           C  
ATOM   1392  CD  GLN A 224      -1.562  26.054 -26.168  1.00 35.28           C  
ATOM   1393  OE1 GLN A 224      -1.731  27.243 -26.437  1.00 25.78           O  
ATOM   1394  NE2 GLN A 224      -0.989  25.680 -25.034  1.00 25.53           N  
ATOM   1395  N   SER A 225      -6.131  25.140 -25.234  1.00 14.43           N  
ATOM   1396  CA  SER A 225      -7.578  25.282 -25.123  1.00 13.75           C  
ATOM   1397  C   SER A 225      -7.944  26.707 -25.412  1.00 15.18           C  
ATOM   1398  O   SER A 225      -7.119  27.601 -25.215  1.00 15.00           O  
ATOM   1399  CB  SER A 225      -8.019  25.000 -23.696  1.00 17.35           C  
ATOM   1400  OG  SER A 225      -7.871  23.636 -23.347  1.00 24.83           O  
ATOM   1401  N   PHE A 226      -9.185  26.928 -25.852  1.00 12.56           N  
ATOM   1402  CA  PHE A 226      -9.693  28.261 -26.138  1.00 12.61           C  
ATOM   1403  C   PHE A 226     -11.173  28.256 -25.912  1.00 14.15           C  
ATOM   1404  O   PHE A 226     -11.812  27.208 -26.004  1.00 12.75           O  
ATOM   1405  CB  PHE A 226      -9.344  28.681 -27.603  1.00 14.66           C  
ATOM   1406  CG  PHE A 226     -10.003  27.821 -28.666  1.00 15.32           C  
ATOM   1407  CD1 PHE A 226      -9.412  26.624 -29.090  1.00 15.62           C  
ATOM   1408  CD2 PHE A 226     -11.208  28.202 -29.240  1.00 15.53           C  
ATOM   1409  CE1 PHE A 226     -10.043  25.816 -30.051  1.00 14.94           C  
ATOM   1410  CE2 PHE A 226     -11.828  27.402 -30.206  1.00 17.51           C  
ATOM   1411  CZ  PHE A 226     -11.241  26.215 -30.606  1.00 14.84           C  
ATOM   1412  N   PHE A 227     -11.735  29.425 -25.585  1.00 13.39           N  
ATOM   1413  CA  PHE A 227     -13.170  29.566 -25.411  1.00 12.99           C  
ATOM   1414  C   PHE A 227     -13.802  29.900 -26.761  1.00 15.69           C  
ATOM   1415  O   PHE A 227     -14.780  29.250 -27.166  1.00 13.25           O  
ATOM   1416  CB  PHE A 227     -13.519  30.636 -24.326  1.00 14.89           C  
ATOM   1417  CG  PHE A 227     -14.987  30.982 -24.320  1.00 17.24           C  
ATOM   1418  CD1 PHE A 227     -15.935  30.053 -23.903  1.00 20.85           C  
ATOM   1419  CD2 PHE A 227     -15.428  32.204 -24.813  1.00 20.53           C  
ATOM   1420  CE1 PHE A 227     -17.298  30.349 -23.976  1.00 22.74           C  
ATOM   1421  CE2 PHE A 227     -16.785  32.497 -24.880  1.00 23.71           C  
ATOM   1422  CZ  PHE A 227     -17.707  31.574 -24.459  1.00 22.19           C  
ATOM   1423  N   SER A 228     -13.274  30.928 -27.449  1.00 15.41           N  
ATOM   1424  CA  SER A 228     -13.834  31.318 -28.753  1.00 16.17           C  
ATOM   1425  C   SER A 228     -12.769  31.582 -29.829  1.00 21.15           C  
ATOM   1426  O   SER A 228     -12.997  31.281 -30.996  1.00 22.24           O  
ATOM   1427  CB  SER A 228     -14.760  32.526 -28.604  1.00 20.91           C  
ATOM   1428  OG  SER A 228     -14.012  33.652 -28.183  1.00 34.53           O  
ATOM   1429  N   ASP A 229     -11.615  32.117 -29.434  1.00 17.04           N  
ATOM   1430  CA  ASP A 229     -10.529  32.470 -30.354  1.00 16.52           C  
ATOM   1431  C   ASP A 229      -9.348  31.502 -30.294  1.00 16.47           C  
ATOM   1432  O   ASP A 229      -8.604  31.496 -29.321  1.00 15.27           O  
ATOM   1433  CB  ASP A 229     -10.080  33.926 -30.123  1.00 17.88           C  
ATOM   1434  CG  ASP A 229      -8.994  34.467 -31.045  1.00 29.59           C  
ATOM   1435  OD1 ASP A 229      -8.691  33.804 -32.072  1.00 25.75           O  
ATOM   1436  OD2 ASP A 229      -8.447  35.555 -30.741  1.00 30.03           O  
ATOM   1437  N   PRO A 230      -9.143  30.699 -31.362  1.00 14.09           N  
ATOM   1438  CA  PRO A 230      -8.030  29.712 -31.353  1.00 13.44           C  
ATOM   1439  C   PRO A 230      -6.662  30.243 -31.822  1.00 21.00           C  
ATOM   1440  O   PRO A 230      -5.678  29.480 -31.879  1.00 18.81           O  
ATOM   1441  CB  PRO A 230      -8.534  28.633 -32.307  1.00 14.46           C  
ATOM   1442  CG  PRO A 230      -9.348  29.362 -33.304  1.00 17.78           C  
ATOM   1443  CD  PRO A 230      -9.970  30.568 -32.585  1.00 15.50           C  
ATOM   1444  N   ALA A 231      -6.584  31.552 -32.133  1.00 20.11           N  
ATOM   1445  CA  ALA A 231      -5.350  32.186 -32.616  1.00 20.44           C  
ATOM   1446  C   ALA A 231      -4.085  31.825 -31.816  1.00 23.87           C  
ATOM   1447  O   ALA A 231      -3.128  31.364 -32.420  1.00 22.43           O  
ATOM   1448  CB  ALA A 231      -5.530  33.704 -32.694  1.00 21.99           C  
ATOM   1449  N   VAL A 232      -4.081  32.017 -30.465  1.00 19.95           N  
ATOM   1450  CA  VAL A 232      -2.931  31.721 -29.603  1.00 18.88           C  
ATOM   1451  C   VAL A 232      -2.652  30.195 -29.534  1.00 21.04           C  
ATOM   1452  O   VAL A 232      -1.508  29.799 -29.798  1.00 20.05           O  
ATOM   1453  CB  VAL A 232      -3.076  32.395 -28.203  1.00 22.31           C  
ATOM   1454  CG1 VAL A 232      -2.032  31.892 -27.205  1.00 21.83           C  
ATOM   1455  CG2 VAL A 232      -3.050  33.918 -28.338  1.00 22.18           C  
ATOM   1456  N   PRO A 233      -3.656  29.325 -29.238  1.00 17.42           N  
ATOM   1457  CA  PRO A 233      -3.402  27.871 -29.264  1.00 17.00           C  
ATOM   1458  C   PRO A 233      -2.738  27.368 -30.561  1.00 17.61           C  
ATOM   1459  O   PRO A 233      -1.783  26.616 -30.490  1.00 16.30           O  
ATOM   1460  CB  PRO A 233      -4.814  27.296 -29.136  1.00 18.69           C  
ATOM   1461  CG  PRO A 233      -5.534  28.273 -28.287  1.00 22.70           C  
ATOM   1462  CD  PRO A 233      -5.054  29.599 -28.825  1.00 18.76           C  
ATOM   1463  N   VAL A 234      -3.213  27.820 -31.727  1.00 15.26           N  
ATOM   1464  CA  VAL A 234      -2.673  27.359 -33.020  1.00 15.84           C  
ATOM   1465  C   VAL A 234      -1.240  27.866 -33.200  1.00 18.56           C  
ATOM   1466  O   VAL A 234      -0.380  27.083 -33.577  1.00 17.97           O  
ATOM   1467  CB  VAL A 234      -3.596  27.707 -34.208  1.00 18.27           C  
ATOM   1468  CG1 VAL A 234      -2.961  27.340 -35.546  1.00 17.46           C  
ATOM   1469  CG2 VAL A 234      -4.959  27.040 -34.057  1.00 18.25           C  
ATOM   1470  N   LYS A 235      -0.962  29.151 -32.861  1.00 15.17           N  
ATOM   1471  CA  LYS A 235       0.407  29.689 -32.936  1.00 14.69           C  
ATOM   1472  C   LYS A 235       1.328  28.869 -32.079  1.00 16.96           C  
ATOM   1473  O   LYS A 235       2.415  28.527 -32.538  1.00 15.55           O  
ATOM   1474  CB  LYS A 235       0.440  31.185 -32.504  1.00 17.88           C  
ATOM   1475  CG  LYS A 235       1.830  31.787 -32.310  1.00 31.61           C  
ATOM   1476  CD  LYS A 235       2.400  32.355 -33.598  1.00 52.82           C  
ATOM   1477  CE  LYS A 235       3.602  33.230 -33.338  1.00 65.59           C  
ATOM   1478  NZ  LYS A 235       3.743  34.277 -34.383  1.00 75.63           N1+
ATOM   1479  N   ASN A 236       0.900  28.537 -30.829  1.00 12.75           N  
ATOM   1480  CA  ASN A 236       1.690  27.715 -29.912  1.00 13.29           C  
ATOM   1481  C   ASN A 236       1.908  26.302 -30.415  1.00 16.79           C  
ATOM   1482  O   ASN A 236       2.984  25.761 -30.199  1.00 15.91           O  
ATOM   1483  CB  ASN A 236       1.099  27.704 -28.485  1.00 16.78           C  
ATOM   1484  CG  ASN A 236       1.004  29.073 -27.863  1.00 38.06           C  
ATOM   1485  OD1 ASN A 236       1.688  30.011 -28.263  1.00 26.54           O  
ATOM   1486  ND2 ASN A 236       0.113  29.230 -26.900  1.00 30.73           N  
ATOM   1487  N   LEU A 237       0.926  25.692 -31.096  1.00 14.97           N  
ATOM   1488  CA  LEU A 237       1.159  24.326 -31.638  1.00 13.64           C  
ATOM   1489  C   LEU A 237       2.259  24.356 -32.712  1.00 16.62           C  
ATOM   1490  O   LEU A 237       3.099  23.449 -32.799  1.00 14.01           O  
ATOM   1491  CB  LEU A 237      -0.133  23.769 -32.247  1.00 13.71           C  
ATOM   1492  CG  LEU A 237      -1.229  23.314 -31.271  1.00 18.44           C  
ATOM   1493  CD1 LEU A 237      -2.557  23.219 -31.983  1.00 18.30           C  
ATOM   1494  CD2 LEU A 237      -0.903  21.954 -30.665  1.00 20.87           C  
ATOM   1495  N   LYS A 238       2.295  25.450 -33.489  1.00 16.68           N  
ATOM   1496  CA  LYS A 238       3.287  25.606 -34.553  1.00 17.13           C  
ATOM   1497  C   LYS A 238       4.679  25.769 -33.963  1.00 23.18           C  
ATOM   1498  O   LYS A 238       5.602  25.044 -34.358  1.00 23.10           O  
ATOM   1499  CB  LYS A 238       2.897  26.781 -35.489  1.00 19.23           C  
ATOM   1500  CG  LYS A 238       3.836  26.976 -36.704  1.00 25.24           C  
ATOM   1501  CD  LYS A 238       3.789  25.799 -37.727  1.00 26.50           C  
ATOM   1502  CE  LYS A 238       4.849  25.896 -38.818  1.00 29.48           C  
ATOM   1503  NZ  LYS A 238       4.889  27.243 -39.448  1.00 47.68           N1+
ATOM   1504  N   ARG A 239       4.818  26.667 -32.962  1.00 20.39           N  
ATOM   1505  CA  ARG A 239       6.084  26.905 -32.271  1.00 20.66           C  
ATOM   1506  C   ARG A 239       6.614  25.689 -31.508  1.00 22.78           C  
ATOM   1507  O   ARG A 239       7.832  25.522 -31.429  1.00 22.24           O  
ATOM   1508  CB  ARG A 239       5.980  28.134 -31.349  1.00 24.96           C  
ATOM   1509  CG  ARG A 239       6.483  29.408 -32.019  1.00 48.13           C  
ATOM   1510  CD  ARG A 239       5.899  30.684 -31.432  1.00 66.47           C  
ATOM   1511  NE  ARG A 239       5.908  30.696 -29.966  1.00 81.14           N  
ATOM   1512  CZ  ARG A 239       5.558  31.740 -29.220  1.00 98.47           C  
ATOM   1513  NH1 ARG A 239       5.193  32.882 -29.792  1.00 85.77           N  
ATOM   1514  NH2 ARG A 239       5.582  31.654 -27.896  1.00 85.83           N  
ATOM   1515  N   GLN A 240       5.718  24.804 -31.005  1.00 16.88           N  
ATOM   1516  CA  GLN A 240       6.120  23.584 -30.283  1.00 16.00           C  
ATOM   1517  C   GLN A 240       6.496  22.429 -31.219  1.00 18.21           C  
ATOM   1518  O   GLN A 240       6.923  21.368 -30.753  1.00 18.92           O  
ATOM   1519  CB  GLN A 240       4.966  23.108 -29.371  1.00 17.90           C  
ATOM   1520  CG  GLN A 240       4.694  24.041 -28.204  1.00 39.63           C  
ATOM   1521  CD  GLN A 240       5.768  24.082 -27.158  1.00 63.65           C  
ATOM   1522  OE1 GLN A 240       6.386  23.073 -26.817  1.00 60.86           O  
ATOM   1523  NE2 GLN A 240       5.978  25.258 -26.598  1.00 61.45           N  
ATOM   1524  N   ASP A 241       6.316  22.627 -32.531  1.00 15.53           N  
ATOM   1525  CA  ASP A 241       6.576  21.622 -33.577  1.00 14.34           C  
ATOM   1526  C   ASP A 241       5.699  20.357 -33.362  1.00 16.91           C  
ATOM   1527  O   ASP A 241       6.158  19.213 -33.516  1.00 16.53           O  
ATOM   1528  CB  ASP A 241       8.079  21.298 -33.688  1.00 15.74           C  
ATOM   1529  CG  ASP A 241       8.437  20.547 -34.950  1.00 18.10           C  
ATOM   1530  OD1 ASP A 241       7.710  20.707 -35.970  1.00 17.21           O  
ATOM   1531  OD2 ASP A 241       9.381  19.738 -34.902  1.00 19.19           O  
ATOM   1532  N   ALA A 242       4.437  20.577 -32.973  1.00 12.40           N  
ATOM   1533  CA  ALA A 242       3.470  19.476 -32.791  1.00 11.86           C  
ATOM   1534  C   ALA A 242       3.207  18.892 -34.204  1.00 15.51           C  
ATOM   1535  O   ALA A 242       3.251  19.640 -35.195  1.00 13.75           O  
ATOM   1536  CB  ALA A 242       2.192  20.012 -32.201  1.00 12.55           C  
ATOM   1537  N   ARG A 243       3.007  17.554 -34.298  1.00  9.87           N  
ATOM   1538  CA  ARG A 243       2.820  16.892 -35.586  1.00  9.47           C  
ATOM   1539  C   ARG A 243       1.467  16.238 -35.680  1.00 12.27           C  
ATOM   1540  O   ARG A 243       0.700  16.547 -36.589  1.00 12.74           O  
ATOM   1541  CB  ARG A 243       3.943  15.866 -35.849  1.00  9.13           C  
ATOM   1542  CG  ARG A 243       5.383  16.437 -35.726  1.00 12.14           C  
ATOM   1543  CD  ARG A 243       5.747  17.476 -36.801  1.00  9.65           C  
ATOM   1544  NE  ARG A 243       7.155  17.879 -36.644  1.00  8.36           N  
ATOM   1545  CZ  ARG A 243       8.211  17.199 -37.080  1.00 18.49           C  
ATOM   1546  NH1 ARG A 243       8.051  16.067 -37.764  1.00 10.79           N  
ATOM   1547  NH2 ARG A 243       9.437  17.647 -36.843  1.00 12.41           N  
ATOM   1548  N   ILE A 244       1.143  15.394 -34.700  1.00  7.84           N  
ATOM   1549  CA  ILE A 244      -0.139  14.666 -34.654  1.00  6.74           C  
ATOM   1550  C   ILE A 244      -1.030  15.413 -33.678  1.00 10.99           C  
ATOM   1551  O   ILE A 244      -0.688  15.555 -32.504  1.00 11.97           O  
ATOM   1552  CB  ILE A 244       0.069  13.172 -34.275  1.00  9.35           C  
ATOM   1553  CG1 ILE A 244       1.288  12.536 -35.047  1.00  8.59           C  
ATOM   1554  CG2 ILE A 244      -1.263  12.369 -34.464  1.00 11.15           C  
ATOM   1555  CD1 ILE A 244       1.267  12.606 -36.639  1.00 12.23           C  
ATOM   1556  N   ILE A 245      -2.154  15.896 -34.158  1.00  7.07           N  
ATOM   1557  CA  ILE A 245      -3.002  16.775 -33.361  1.00  8.25           C  
ATOM   1558  C   ILE A 245      -4.460  16.360 -33.360  1.00 10.59           C  
ATOM   1559  O   ILE A 245      -5.067  16.187 -34.412  1.00 11.72           O  
ATOM   1560  CB  ILE A 245      -2.874  18.260 -33.846  1.00 11.04           C  
ATOM   1561  CG1 ILE A 245      -1.390  18.694 -34.056  1.00 10.81           C  
ATOM   1562  CG2 ILE A 245      -3.630  19.237 -32.870  1.00 11.66           C  
ATOM   1563  CD1 ILE A 245      -1.229  19.998 -34.884  1.00 19.53           C  
ATOM   1564  N   VAL A 246      -5.022  16.254 -32.166  1.00  7.88           N  
ATOM   1565  CA  VAL A 246      -6.429  15.959 -31.973  1.00  8.36           C  
ATOM   1566  C   VAL A 246      -7.104  17.309 -31.659  1.00 12.20           C  
ATOM   1567  O   VAL A 246      -6.727  17.995 -30.705  1.00 10.47           O  
ATOM   1568  CB  VAL A 246      -6.646  14.920 -30.856  1.00 11.60           C  
ATOM   1569  CG1 VAL A 246      -8.135  14.696 -30.581  1.00 12.68           C  
ATOM   1570  CG2 VAL A 246      -5.950  13.591 -31.183  1.00 10.95           C  
ATOM   1571  N   GLY A 247      -8.080  17.680 -32.465  1.00 10.80           N  
ATOM   1572  CA  GLY A 247      -8.806  18.942 -32.294  1.00  9.74           C  
ATOM   1573  C   GLY A 247     -10.260  18.685 -31.990  1.00 13.22           C  
ATOM   1574  O   GLY A 247     -10.935  18.071 -32.812  1.00 12.89           O  
ATOM   1575  N   LEU A 248     -10.752  19.111 -30.796  1.00  7.88           N  
ATOM   1576  CA  LEU A 248     -12.138  18.869 -30.374  1.00  8.15           C  
ATOM   1577  C   LEU A 248     -12.916  20.159 -30.262  1.00 13.14           C  
ATOM   1578  O   LEU A 248     -12.624  20.970 -29.384  1.00 10.23           O  
ATOM   1579  CB  LEU A 248     -12.195  18.106 -29.022  1.00  7.91           C  
ATOM   1580  CG  LEU A 248     -11.282  16.865 -28.917  1.00 14.67           C  
ATOM   1581  CD1 LEU A 248     -11.306  16.286 -27.519  1.00 16.48           C  
ATOM   1582  CD2 LEU A 248     -11.690  15.785 -29.958  1.00 14.13           C  
ATOM   1583  N   PHE A 249     -13.877  20.373 -31.193  1.00  9.97           N  
ATOM   1584  CA  PHE A 249     -14.688  21.601 -31.235  1.00  9.70           C  
ATOM   1585  C   PHE A 249     -15.865  21.412 -32.175  1.00 13.91           C  
ATOM   1586  O   PHE A 249     -15.845  20.515 -33.024  1.00 13.12           O  
ATOM   1587  CB  PHE A 249     -13.867  22.839 -31.691  1.00  9.88           C  
ATOM   1588  CG  PHE A 249     -12.655  22.522 -32.542  1.00  9.70           C  
ATOM   1589  CD1 PHE A 249     -12.796  22.156 -33.876  1.00 11.40           C  
ATOM   1590  CD2 PHE A 249     -11.384  22.512 -31.989  1.00  9.57           C  
ATOM   1591  CE1 PHE A 249     -11.676  21.808 -34.646  1.00 11.82           C  
ATOM   1592  CE2 PHE A 249     -10.275  22.144 -32.753  1.00 11.67           C  
ATOM   1593  CZ  PHE A 249     -10.430  21.789 -34.079  1.00  9.06           C  
ATOM   1594  N   TYR A 250     -16.868  22.295 -32.065  1.00 11.36           N  
ATOM   1595  CA  TYR A 250     -18.013  22.239 -32.989  1.00 10.68           C  
ATOM   1596  C   TYR A 250     -17.582  22.810 -34.333  1.00 14.59           C  
ATOM   1597  O   TYR A 250     -16.539  23.466 -34.424  1.00 13.58           O  
ATOM   1598  CB  TYR A 250     -19.222  23.015 -32.438  1.00 10.96           C  
ATOM   1599  CG  TYR A 250     -19.915  22.293 -31.310  1.00 11.33           C  
ATOM   1600  CD1 TYR A 250     -20.576  21.079 -31.530  1.00 11.28           C  
ATOM   1601  CD2 TYR A 250     -19.926  22.820 -30.024  1.00 12.70           C  
ATOM   1602  CE1 TYR A 250     -21.236  20.422 -30.495  1.00 10.01           C  
ATOM   1603  CE2 TYR A 250     -20.555  22.156 -28.979  1.00 13.65           C  
ATOM   1604  CZ  TYR A 250     -21.200  20.956 -29.216  1.00 16.73           C  
ATOM   1605  OH  TYR A 250     -21.838  20.349 -28.168  1.00 14.00           O  
ATOM   1606  N   GLU A 251     -18.384  22.559 -35.373  1.00 12.49           N  
ATOM   1607  CA  GLU A 251     -18.119  23.014 -36.735  1.00 12.72           C  
ATOM   1608  C   GLU A 251     -17.805  24.489 -36.831  1.00 15.74           C  
ATOM   1609  O   GLU A 251     -16.862  24.835 -37.525  1.00 14.18           O  
ATOM   1610  CB  GLU A 251     -19.305  22.659 -37.655  1.00 14.60           C  
ATOM   1611  CG  GLU A 251     -19.009  22.860 -39.129  1.00 20.44           C  
ATOM   1612  CD  GLU A 251     -20.211  22.592 -40.011  1.00 23.46           C  
ATOM   1613  OE1 GLU A 251     -20.838  21.525 -39.853  1.00 19.09           O  
ATOM   1614  OE2 GLU A 251     -20.506  23.433 -40.887  1.00 23.60           O  
ATOM   1615  N   THR A 252     -18.586  25.380 -36.148  1.00 14.44           N  
ATOM   1616  CA  THR A 252     -18.310  26.829 -36.208  1.00 15.41           C  
ATOM   1617  C   THR A 252     -16.874  27.153 -35.786  1.00 18.70           C  
ATOM   1618  O   THR A 252     -16.174  27.892 -36.478  1.00 18.97           O  
ATOM   1619  CB  THR A 252     -19.387  27.607 -35.393  1.00 30.01           C  
ATOM   1620  OG1 THR A 252     -20.691  27.313 -35.914  1.00 33.59           O  
ATOM   1621  CG2 THR A 252     -19.169  29.107 -35.417  1.00 30.68           C  
ATOM   1622  N   GLU A 253     -16.409  26.564 -34.663  1.00 14.58           N  
ATOM   1623  CA  GLU A 253     -15.051  26.806 -34.179  1.00 13.75           C  
ATOM   1624  C   GLU A 253     -14.028  26.130 -35.051  1.00 14.66           C  
ATOM   1625  O   GLU A 253     -12.914  26.625 -35.145  1.00 14.76           O  
ATOM   1626  CB  GLU A 253     -14.895  26.410 -32.689  1.00 14.92           C  
ATOM   1627  CG  GLU A 253     -15.499  27.445 -31.740  1.00 23.39           C  
ATOM   1628  CD  GLU A 253     -17.004  27.599 -31.841  1.00 41.94           C  
ATOM   1629  OE1 GLU A 253     -17.728  26.589 -31.675  1.00 35.60           O  
ATOM   1630  OE2 GLU A 253     -17.457  28.728 -32.135  1.00 43.70           O  
ATOM   1631  N   ALA A 254     -14.395  25.008 -35.696  1.00 13.83           N  
ATOM   1632  CA  ALA A 254     -13.479  24.314 -36.624  1.00 13.92           C  
ATOM   1633  C   ALA A 254     -13.012  25.242 -37.753  1.00 16.32           C  
ATOM   1634  O   ALA A 254     -11.830  25.247 -38.077  1.00 15.36           O  
ATOM   1635  CB  ALA A 254     -14.129  23.068 -37.189  1.00 14.51           C  
ATOM   1636  N   ARG A 255     -13.913  26.073 -38.296  1.00 15.88           N  
ATOM   1637  CA  ARG A 255     -13.536  27.058 -39.336  1.00 16.26           C  
ATOM   1638  C   ARG A 255     -12.546  28.073 -38.821  1.00 18.52           C  
ATOM   1639  O   ARG A 255     -11.570  28.374 -39.507  1.00 18.26           O  
ATOM   1640  CB  ARG A 255     -14.766  27.774 -39.873  1.00 13.68           C  
ATOM   1641  CG  ARG A 255     -15.402  27.029 -40.994  1.00 19.21           C  
ATOM   1642  CD  ARG A 255     -16.600  27.823 -41.484  1.00 33.97           C  
ATOM   1643  NE  ARG A 255     -17.628  26.858 -41.763  1.00 41.64           N  
ATOM   1644  CZ  ARG A 255     -18.696  26.626 -41.030  1.00 33.43           C  
ATOM   1645  NH1 ARG A 255     -19.036  27.465 -40.062  1.00 27.14           N  
ATOM   1646  NH2 ARG A 255     -19.508  25.649 -41.340  1.00 30.04           N  
ATOM   1647  N   LYS A 256     -12.749  28.561 -37.577  1.00 15.32           N  
ATOM   1648  CA  LYS A 256     -11.824  29.514 -36.973  1.00 14.11           C  
ATOM   1649  C   LYS A 256     -10.474  28.858 -36.768  1.00 16.39           C  
ATOM   1650  O   LYS A 256      -9.431  29.462 -37.069  1.00 14.05           O  
ATOM   1651  CB  LYS A 256     -12.378  30.032 -35.629  1.00 17.14           C  
ATOM   1652  CG  LYS A 256     -13.693  30.810 -35.780  1.00 22.12           C  
ATOM   1653  CD  LYS A 256     -14.034  31.479 -34.473  1.00 33.39           C  
ATOM   1654  CE  LYS A 256     -15.288  32.312 -34.566  1.00 51.16           C  
ATOM   1655  NZ  LYS A 256     -15.423  33.192 -33.377  1.00 71.35           N1+
ATOM   1656  N   VAL A 257     -10.483  27.599 -36.286  1.00 11.71           N  
ATOM   1657  CA  VAL A 257      -9.220  26.854 -36.083  1.00 10.85           C  
ATOM   1658  C   VAL A 257      -8.450  26.712 -37.401  1.00 13.76           C  
ATOM   1659  O   VAL A 257      -7.267  27.042 -37.436  1.00 13.82           O  
ATOM   1660  CB  VAL A 257      -9.446  25.469 -35.414  1.00 13.86           C  
ATOM   1661  CG1 VAL A 257      -8.177  24.603 -35.496  1.00 14.10           C  
ATOM   1662  CG2 VAL A 257      -9.927  25.626 -33.960  1.00 12.86           C  
ATOM   1663  N   PHE A 258      -9.117  26.229 -38.473  1.00 13.42           N  
ATOM   1664  CA  PHE A 258      -8.410  25.937 -39.734  1.00 13.54           C  
ATOM   1665  C   PHE A 258      -8.032  27.189 -40.520  1.00 20.63           C  
ATOM   1666  O   PHE A 258      -7.078  27.137 -41.312  1.00 19.02           O  
ATOM   1667  CB  PHE A 258      -9.144  24.892 -40.572  1.00 14.33           C  
ATOM   1668  CG  PHE A 258      -8.775  23.529 -40.013  1.00 15.47           C  
ATOM   1669  CD1 PHE A 258      -9.474  22.986 -38.935  1.00 16.21           C  
ATOM   1670  CD2 PHE A 258      -7.668  22.838 -40.498  1.00 17.17           C  
ATOM   1671  CE1 PHE A 258      -9.088  21.767 -38.374  1.00 17.63           C  
ATOM   1672  CE2 PHE A 258      -7.309  21.599 -39.966  1.00 17.80           C  
ATOM   1673  CZ  PHE A 258      -8.012  21.076 -38.897  1.00 15.94           C  
ATOM   1674  N   CYS A 259      -8.667  28.342 -40.225  1.00 22.17           N  
ATOM   1675  CA  CYS A 259      -8.177  29.584 -40.836  1.00 23.33           C  
ATOM   1676  C   CYS A 259      -6.835  29.932 -40.186  1.00 21.73           C  
ATOM   1677  O   CYS A 259      -5.894  30.271 -40.895  1.00 20.88           O  
ATOM   1678  CB  CYS A 259      -9.178  30.730 -40.732  1.00 26.39           C  
ATOM   1679  SG  CYS A 259      -8.605  32.271 -41.524  1.00 31.79           S  
ATOM   1680  N   GLU A 260      -6.709  29.748 -38.837  1.00 16.09           N  
ATOM   1681  CA  GLU A 260      -5.445  29.947 -38.117  1.00 15.21           C  
ATOM   1682  C   GLU A 260      -4.400  28.918 -38.556  1.00 16.58           C  
ATOM   1683  O   GLU A 260      -3.226  29.245 -38.641  1.00 16.72           O  
ATOM   1684  CB  GLU A 260      -5.644  29.887 -36.584  1.00 16.56           C  
ATOM   1685  CG  GLU A 260      -6.489  31.019 -36.031  1.00 21.70           C  
ATOM   1686  CD  GLU A 260      -6.007  32.396 -36.452  1.00 30.86           C  
ATOM   1687  OE1 GLU A 260      -4.785  32.659 -36.372  1.00 25.57           O  
ATOM   1688  OE2 GLU A 260      -6.852  33.195 -36.910  1.00 30.22           O  
ATOM   1689  N   VAL A 261      -4.835  27.665 -38.834  1.00 14.31           N  
ATOM   1690  CA  VAL A 261      -3.978  26.570 -39.342  1.00 12.74           C  
ATOM   1691  C   VAL A 261      -3.380  26.977 -40.699  1.00 17.00           C  
ATOM   1692  O   VAL A 261      -2.168  26.809 -40.924  1.00 15.87           O  
ATOM   1693  CB  VAL A 261      -4.787  25.251 -39.421  1.00 16.16           C  
ATOM   1694  CG1 VAL A 261      -4.131  24.216 -40.352  1.00 15.16           C  
ATOM   1695  CG2 VAL A 261      -4.981  24.674 -38.008  1.00 14.94           C  
ATOM   1696  N   TYR A 262      -4.219  27.548 -41.575  1.00 16.08           N  
ATOM   1697  CA  TYR A 262      -3.720  28.040 -42.866  1.00 17.60           C  
ATOM   1698  C   TYR A 262      -2.674  29.128 -42.651  1.00 22.07           C  
ATOM   1699  O   TYR A 262      -1.560  29.021 -43.164  1.00 20.88           O  
ATOM   1700  CB  TYR A 262      -4.856  28.563 -43.766  1.00 19.97           C  
ATOM   1701  CG  TYR A 262      -4.316  29.053 -45.096  1.00 23.45           C  
ATOM   1702  CD1 TYR A 262      -3.989  28.158 -46.111  1.00 25.20           C  
ATOM   1703  CD2 TYR A 262      -4.062  30.409 -45.312  1.00 25.09           C  
ATOM   1704  CE1 TYR A 262      -3.447  28.598 -47.319  1.00 26.81           C  
ATOM   1705  CE2 TYR A 262      -3.508  30.858 -46.511  1.00 26.23           C  
ATOM   1706  CZ  TYR A 262      -3.192  29.948 -47.507  1.00 34.10           C  
ATOM   1707  OH  TYR A 262      -2.663  30.390 -48.698  1.00 34.93           O  
ATOM   1708  N   LYS A 263      -3.015  30.164 -41.860  1.00 22.28           N  
ATOM   1709  CA  LYS A 263      -2.111  31.296 -41.589  1.00 22.92           C  
ATOM   1710  C   LYS A 263      -0.766  30.876 -41.002  1.00 25.17           C  
ATOM   1711  O   LYS A 263       0.274  31.393 -41.427  1.00 22.13           O  
ATOM   1712  CB  LYS A 263      -2.788  32.363 -40.714  1.00 26.34           C  
ATOM   1713  CG  LYS A 263      -4.018  32.984 -41.370  1.00 32.36           C  
ATOM   1714  CD  LYS A 263      -4.355  34.329 -40.756  1.00 45.31           C  
ATOM   1715  CE  LYS A 263      -5.481  34.295 -39.762  1.00 57.05           C  
ATOM   1716  NZ  LYS A 263      -6.784  34.610 -40.400  1.00 73.13           N1+
ATOM   1717  N   GLU A 264      -0.781  29.894 -40.066  1.00 19.45           N  
ATOM   1718  CA  GLU A 264       0.425  29.397 -39.406  1.00 18.14           C  
ATOM   1719  C   GLU A 264       1.125  28.303 -40.219  1.00 19.80           C  
ATOM   1720  O   GLU A 264       2.165  27.813 -39.794  1.00 18.77           O  
ATOM   1721  CB  GLU A 264       0.099  28.844 -37.998  1.00 19.16           C  
ATOM   1722  CG  GLU A 264      -0.405  29.874 -36.998  1.00 25.44           C  
ATOM   1723  CD  GLU A 264       0.560  30.972 -36.610  1.00 39.17           C  
ATOM   1724  OE1 GLU A 264       1.789  30.753 -36.702  1.00 31.45           O  
ATOM   1725  OE2 GLU A 264       0.082  32.044 -36.175  1.00 43.74           O  
ATOM   1726  N   ARG A 265       0.536  27.881 -41.347  1.00 16.22           N  
ATOM   1727  CA  ARG A 265       1.079  26.785 -42.176  1.00 17.64           C  
ATOM   1728  C   ARG A 265       1.193  25.498 -41.353  1.00 22.37           C  
ATOM   1729  O   ARG A 265       2.186  24.772 -41.462  1.00 23.22           O  
ATOM   1730  CB  ARG A 265       2.450  27.158 -42.818  1.00 19.98           C  
ATOM   1731  CG  ARG A 265       2.415  28.402 -43.720  1.00 38.62           C  
ATOM   1732  CD  ARG A 265       1.467  28.288 -44.907  1.00 56.87           C  
ATOM   1733  NE  ARG A 265       1.628  27.038 -45.651  1.00 73.72           N  
ATOM   1734  CZ  ARG A 265       2.452  26.871 -46.680  1.00 87.29           C  
ATOM   1735  NH1 ARG A 265       3.206  27.876 -47.107  1.00 75.82           N  
ATOM   1736  NH2 ARG A 265       2.528  25.697 -47.291  1.00 72.48           N  
ATOM   1737  N   LEU A 266       0.184  25.240 -40.491  1.00 18.80           N  
ATOM   1738  CA  LEU A 266       0.156  24.048 -39.638  1.00 18.22           C  
ATOM   1739  C   LEU A 266      -0.609  22.916 -40.350  1.00 19.62           C  
ATOM   1740  O   LEU A 266      -1.457  22.237 -39.777  1.00 17.06           O  
ATOM   1741  CB  LEU A 266      -0.410  24.435 -38.254  1.00 18.62           C  
ATOM   1742  CG  LEU A 266      -0.341  23.448 -37.079  1.00 24.95           C  
ATOM   1743  CD1 LEU A 266       1.069  22.986 -36.793  1.00 25.12           C  
ATOM   1744  CD2 LEU A 266      -0.915  24.094 -35.833  1.00 27.36           C  
ATOM   1745  N   PHE A 267      -0.228  22.682 -41.616  1.00 15.43           N  
ATOM   1746  CA  PHE A 267      -0.823  21.690 -42.504  1.00 14.71           C  
ATOM   1747  C   PHE A 267       0.213  21.320 -43.538  1.00 17.51           C  
ATOM   1748  O   PHE A 267       1.136  22.083 -43.808  1.00 17.61           O  
ATOM   1749  CB  PHE A 267      -2.125  22.206 -43.183  1.00 16.71           C  
ATOM   1750  CG  PHE A 267      -1.896  23.244 -44.265  1.00 17.49           C  
ATOM   1751  CD1 PHE A 267      -1.876  24.602 -43.956  1.00 19.54           C  
ATOM   1752  CD2 PHE A 267      -1.743  22.864 -45.598  1.00 19.39           C  
ATOM   1753  CE1 PHE A 267      -1.644  25.562 -44.950  1.00 20.21           C  
ATOM   1754  CE2 PHE A 267      -1.513  23.824 -46.596  1.00 21.85           C  
ATOM   1755  CZ  PHE A 267      -1.468  25.165 -46.264  1.00 20.30           C  
ATOM   1756  N   GLY A 268       0.049  20.167 -44.112  1.00 15.28           N  
ATOM   1757  CA  GLY A 268       1.012  19.666 -45.076  1.00 15.88           C  
ATOM   1758  C   GLY A 268       1.512  18.300 -44.692  1.00 19.69           C  
ATOM   1759  O   GLY A 268       0.969  17.651 -43.785  1.00 18.04           O  
ATOM   1760  N   LYS A 269       2.546  17.847 -45.397  1.00 15.65           N  
ATOM   1761  CA  LYS A 269       3.078  16.507 -45.247  1.00 15.03           C  
ATOM   1762  C   LYS A 269       3.361  16.119 -43.782  1.00 18.32           C  
ATOM   1763  O   LYS A 269       3.034  15.013 -43.377  1.00 17.51           O  
ATOM   1764  CB  LYS A 269       4.353  16.373 -46.113  1.00 16.22           C  
ATOM   1765  CG  LYS A 269       4.917  14.956 -46.198  1.00 28.45           C  
ATOM   1766  CD  LYS A 269       6.435  14.948 -46.513  1.00 40.75           C  
ATOM   1767  CE  LYS A 269       6.786  15.364 -47.919  1.00 63.27           C  
ATOM   1768  NZ  LYS A 269       8.251  15.275 -48.168  1.00 76.48           N1+
ATOM   1769  N   LYS A 270       3.950  16.989 -42.983  1.00 14.94           N  
ATOM   1770  CA  LYS A 270       4.292  16.480 -41.650  1.00 16.12           C  
ATOM   1771  C   LYS A 270       3.186  16.607 -40.562  1.00 16.58           C  
ATOM   1772  O   LYS A 270       3.393  16.163 -39.439  1.00 15.41           O  
ATOM   1773  CB  LYS A 270       5.632  17.047 -41.180  1.00 20.70           C  
ATOM   1774  CG  LYS A 270       5.753  18.486 -40.882  1.00 36.68           C  
ATOM   1775  CD  LYS A 270       7.263  18.768 -40.676  1.00 34.02           C  
ATOM   1776  CE  LYS A 270       7.546  20.226 -40.883  1.00 25.38           C  
ATOM   1777  NZ  LYS A 270       7.479  20.567 -42.331  1.00 35.37           N1+
ATOM   1778  N   TYR A 271       2.008  17.106 -40.910  1.00 12.34           N  
ATOM   1779  CA  TYR A 271       0.953  17.321 -39.933  1.00 11.40           C  
ATOM   1780  C   TYR A 271      -0.270  16.462 -40.142  1.00 15.24           C  
ATOM   1781  O   TYR A 271      -0.771  16.333 -41.264  1.00 14.77           O  
ATOM   1782  CB  TYR A 271       0.550  18.808 -39.899  1.00 12.17           C  
ATOM   1783  CG  TYR A 271       1.739  19.723 -39.748  1.00 14.08           C  
ATOM   1784  CD1 TYR A 271       2.374  19.878 -38.518  1.00 14.13           C  
ATOM   1785  CD2 TYR A 271       2.271  20.396 -40.849  1.00 16.27           C  
ATOM   1786  CE1 TYR A 271       3.496  20.706 -38.383  1.00 15.72           C  
ATOM   1787  CE2 TYR A 271       3.387  21.228 -40.722  1.00 14.27           C  
ATOM   1788  CZ  TYR A 271       3.967  21.413 -39.482  1.00 14.45           C  
ATOM   1789  OH  TYR A 271       5.068  22.226 -39.368  1.00 16.17           O  
ATOM   1790  N   VAL A 272      -0.768  15.875 -39.056  1.00  9.81           N  
ATOM   1791  CA  VAL A 272      -1.978  15.059 -39.175  1.00 10.70           C  
ATOM   1792  C   VAL A 272      -2.992  15.526 -38.156  1.00 13.41           C  
ATOM   1793  O   VAL A 272      -2.733  15.436 -36.950  1.00 12.84           O  
ATOM   1794  CB  VAL A 272      -1.754  13.527 -39.068  1.00 13.80           C  
ATOM   1795  CG1 VAL A 272      -3.065  12.783 -39.343  1.00 13.01           C  
ATOM   1796  CG2 VAL A 272      -0.677  13.048 -40.031  1.00 14.18           C  
ATOM   1797  N   TRP A 273      -4.147  16.000 -38.641  1.00 10.00           N  
ATOM   1798  CA  TRP A 273      -5.245  16.439 -37.789  1.00 10.18           C  
ATOM   1799  C   TRP A 273      -6.288  15.367 -37.635  1.00 11.53           C  
ATOM   1800  O   TRP A 273      -6.701  14.766 -38.628  1.00 11.95           O  
ATOM   1801  CB  TRP A 273      -5.881  17.717 -38.368  1.00  9.35           C  
ATOM   1802  CG  TRP A 273      -5.017  18.929 -38.156  1.00 10.21           C  
ATOM   1803  CD1 TRP A 273      -4.028  19.399 -38.967  1.00 13.30           C  
ATOM   1804  CD2 TRP A 273      -5.131  19.855 -37.074  1.00 10.25           C  
ATOM   1805  NE1 TRP A 273      -3.498  20.558 -38.444  1.00 12.28           N  
ATOM   1806  CE2 TRP A 273      -4.188  20.883 -37.301  1.00 14.06           C  
ATOM   1807  CE3 TRP A 273      -5.974  19.937 -35.951  1.00 11.81           C  
ATOM   1808  CZ2 TRP A 273      -4.001  21.931 -36.393  1.00 13.26           C  
ATOM   1809  CZ3 TRP A 273      -5.836  21.019 -35.085  1.00 13.30           C  
ATOM   1810  CH2 TRP A 273      -4.854  21.994 -35.306  1.00 13.83           C  
ATOM   1811  N   PHE A 274      -6.727  15.128 -36.391  1.00  8.29           N  
ATOM   1812  CA  PHE A 274      -7.827  14.208 -36.057  1.00  8.25           C  
ATOM   1813  C   PHE A 274      -8.990  15.061 -35.543  1.00 12.72           C  
ATOM   1814  O   PHE A 274      -8.839  15.789 -34.543  1.00 10.88           O  
ATOM   1815  CB  PHE A 274      -7.441  13.200 -34.960  1.00  9.82           C  
ATOM   1816  CG  PHE A 274      -6.588  12.055 -35.445  1.00 10.54           C  
ATOM   1817  CD1 PHE A 274      -5.234  12.232 -35.690  1.00 12.04           C  
ATOM   1818  CD2 PHE A 274      -7.150  10.797 -35.675  1.00 12.69           C  
ATOM   1819  CE1 PHE A 274      -4.445  11.165 -36.127  1.00 13.69           C  
ATOM   1820  CE2 PHE A 274      -6.358   9.729 -36.109  1.00 14.83           C  
ATOM   1821  CZ  PHE A 274      -5.021   9.931 -36.367  1.00 12.65           C  
ATOM   1822  N   LEU A 275     -10.137  14.977 -36.225  1.00  9.48           N  
ATOM   1823  CA  LEU A 275     -11.316  15.777 -35.847  1.00  9.75           C  
ATOM   1824  C   LEU A 275     -12.529  14.909 -35.631  1.00 14.16           C  
ATOM   1825  O   LEU A 275     -12.502  13.721 -35.945  1.00 13.96           O  
ATOM   1826  CB  LEU A 275     -11.647  16.836 -36.947  1.00 10.03           C  
ATOM   1827  CG  LEU A 275     -10.547  17.781 -37.434  1.00 13.63           C  
ATOM   1828  CD1 LEU A 275     -11.081  18.689 -38.550  1.00 13.66           C  
ATOM   1829  CD2 LEU A 275      -9.980  18.636 -36.294  1.00 13.04           C  
ATOM   1830  N   ILE A 276     -13.611  15.506 -35.114  1.00 11.16           N  
ATOM   1831  CA  ILE A 276     -14.884  14.825 -34.909  1.00 11.05           C  
ATOM   1832  C   ILE A 276     -15.619  14.848 -36.280  1.00 16.69           C  
ATOM   1833  O   ILE A 276     -15.643  15.894 -36.928  1.00 17.11           O  
ATOM   1834  CB  ILE A 276     -15.672  15.548 -33.778  1.00 12.74           C  
ATOM   1835  CG1 ILE A 276     -14.874  15.453 -32.448  1.00 13.01           C  
ATOM   1836  CG2 ILE A 276     -17.036  14.910 -33.586  1.00 12.79           C  
ATOM   1837  CD1 ILE A 276     -15.389  16.446 -31.319  1.00 15.64           C  
ATOM   1838  N   GLY A 277     -16.150  13.700 -36.706  1.00 15.08           N  
ATOM   1839  CA  GLY A 277     -16.804  13.557 -38.004  1.00 15.94           C  
ATOM   1840  C   GLY A 277     -18.254  13.998 -38.098  1.00 20.56           C  
ATOM   1841  O   GLY A 277     -18.951  13.578 -39.013  1.00 21.94           O  
ATOM   1842  N   TRP A 278     -18.741  14.845 -37.180  1.00 16.07           N  
ATOM   1843  CA  TRP A 278     -20.151  15.242 -37.210  1.00 15.77           C  
ATOM   1844  C   TRP A 278     -20.462  16.505 -38.027  1.00 19.77           C  
ATOM   1845  O   TRP A 278     -21.614  16.909 -38.092  1.00 21.24           O  
ATOM   1846  CB  TRP A 278     -20.708  15.391 -35.784  1.00 13.48           C  
ATOM   1847  CG  TRP A 278     -20.732  14.134 -34.962  1.00 14.29           C  
ATOM   1848  CD1 TRP A 278     -20.270  13.992 -33.681  1.00 16.68           C  
ATOM   1849  CD2 TRP A 278     -21.292  12.857 -35.332  1.00 14.20           C  
ATOM   1850  NE1 TRP A 278     -20.506  12.716 -33.232  1.00 16.69           N  
ATOM   1851  CE2 TRP A 278     -21.136  11.997 -34.219  1.00 17.65           C  
ATOM   1852  CE3 TRP A 278     -21.922  12.357 -36.498  1.00 15.27           C  
ATOM   1853  CZ2 TRP A 278     -21.554  10.660 -34.240  1.00 18.14           C  
ATOM   1854  CZ3 TRP A 278     -22.343  11.035 -36.519  1.00 17.28           C  
ATOM   1855  CH2 TRP A 278     -22.177  10.204 -35.400  1.00 18.75           C  
ATOM   1856  N   TYR A 279     -19.466  17.116 -38.655  1.00 15.26           N  
ATOM   1857  CA  TYR A 279     -19.667  18.355 -39.400  1.00 15.33           C  
ATOM   1858  C   TYR A 279     -20.342  18.083 -40.746  1.00 21.91           C  
ATOM   1859  O   TYR A 279     -20.303  16.955 -41.235  1.00 19.72           O  
ATOM   1860  CB  TYR A 279     -18.306  19.002 -39.734  1.00 16.41           C  
ATOM   1861  CG  TYR A 279     -17.347  19.224 -38.580  1.00 16.73           C  
ATOM   1862  CD1 TYR A 279     -17.804  19.319 -37.270  1.00 17.59           C  
ATOM   1863  CD2 TYR A 279     -15.996  19.457 -38.816  1.00 17.96           C  
ATOM   1864  CE1 TYR A 279     -16.926  19.547 -36.209  1.00 16.82           C  
ATOM   1865  CE2 TYR A 279     -15.108  19.695 -37.764  1.00 18.67           C  
ATOM   1866  CZ  TYR A 279     -15.585  19.770 -36.466  1.00 17.77           C  
ATOM   1867  OH  TYR A 279     -14.706  20.014 -35.434  1.00 15.01           O  
ATOM   1868  N   ALA A 280     -20.868  19.148 -41.388  1.00 21.14           N  
ATOM   1869  CA  ALA A 280     -21.421  19.050 -42.747  1.00 21.90           C  
ATOM   1870  C   ALA A 280     -20.220  18.694 -43.634  1.00 22.93           C  
ATOM   1871  O   ALA A 280     -19.109  19.144 -43.350  1.00 18.12           O  
ATOM   1872  CB  ALA A 280     -21.974  20.395 -43.181  1.00 23.27           C  
ATOM   1873  N   ASP A 281     -20.435  17.918 -44.707  1.00 21.19           N  
ATOM   1874  CA  ASP A 281     -19.357  17.507 -45.608  1.00 21.52           C  
ATOM   1875  C   ASP A 281     -18.589  18.667 -46.247  1.00 26.97           C  
ATOM   1876  O   ASP A 281     -17.390  18.537 -46.491  1.00 27.90           O  
ATOM   1877  CB  ASP A 281     -19.886  16.532 -46.678  1.00 23.64           C  
ATOM   1878  CG  ASP A 281     -20.077  15.114 -46.176  1.00 36.56           C  
ATOM   1879  OD1 ASP A 281     -19.711  14.834 -45.003  1.00 36.75           O  
ATOM   1880  OD2 ASP A 281     -20.566  14.276 -46.952  1.00 43.31           O  
ATOM   1881  N   ASN A 282     -19.240  19.819 -46.440  1.00 22.67           N  
ATOM   1882  CA  ASN A 282     -18.603  20.980 -47.053  1.00 22.27           C  
ATOM   1883  C   ASN A 282     -18.285  22.055 -46.009  1.00 23.22           C  
ATOM   1884  O   ASN A 282     -18.170  23.215 -46.369  1.00 22.27           O  
ATOM   1885  CB  ASN A 282     -19.576  21.560 -48.112  1.00 29.09           C  
ATOM   1886  CG  ASN A 282     -20.889  22.061 -47.537  1.00 52.04           C  
ATOM   1887  OD1 ASN A 282     -21.281  21.751 -46.397  1.00 41.58           O  
ATOM   1888  ND2 ASN A 282     -21.609  22.834 -48.327  1.00 48.57           N  
ATOM   1889  N   TRP A 283     -18.152  21.675 -44.708  1.00 19.46           N  
ATOM   1890  CA  TRP A 283     -17.957  22.626 -43.601  1.00 17.69           C  
ATOM   1891  C   TRP A 283     -16.872  23.679 -43.806  1.00 19.61           C  
ATOM   1892  O   TRP A 283     -17.077  24.825 -43.434  1.00 19.25           O  
ATOM   1893  CB  TRP A 283     -17.722  21.870 -42.276  1.00 15.51           C  
ATOM   1894  CG  TRP A 283     -16.418  21.132 -42.198  1.00 14.99           C  
ATOM   1895  CD1 TRP A 283     -16.188  19.833 -42.532  1.00 17.79           C  
ATOM   1896  CD2 TRP A 283     -15.188  21.637 -41.657  1.00 14.89           C  
ATOM   1897  NE1 TRP A 283     -14.875  19.501 -42.269  1.00 17.33           N  
ATOM   1898  CE2 TRP A 283     -14.237  20.591 -41.732  1.00 17.75           C  
ATOM   1899  CE3 TRP A 283     -14.790  22.879 -41.129  1.00 15.91           C  
ATOM   1900  CZ2 TRP A 283     -12.920  20.747 -41.297  1.00 16.31           C  
ATOM   1901  CZ3 TRP A 283     -13.470  23.044 -40.728  1.00 17.12           C  
ATOM   1902  CH2 TRP A 283     -12.552  21.982 -40.809  1.00 17.07           C  
ATOM   1903  N   PHE A 284     -15.714  23.302 -44.352  1.00 15.88           N  
ATOM   1904  CA  PHE A 284     -14.579  24.201 -44.569  1.00 15.63           C  
ATOM   1905  C   PHE A 284     -14.804  25.105 -45.804  1.00 24.24           C  
ATOM   1906  O   PHE A 284     -13.998  26.003 -46.030  1.00 25.63           O  
ATOM   1907  CB  PHE A 284     -13.295  23.349 -44.751  1.00 16.53           C  
ATOM   1908  CG  PHE A 284     -13.452  22.305 -45.833  1.00 17.66           C  
ATOM   1909  CD1 PHE A 284     -14.029  21.071 -45.555  1.00 19.88           C  
ATOM   1910  CD2 PHE A 284     -13.065  22.574 -47.144  1.00 19.54           C  
ATOM   1911  CE1 PHE A 284     -14.230  20.132 -46.562  1.00 20.53           C  
ATOM   1912  CE2 PHE A 284     -13.245  21.624 -48.146  1.00 22.07           C  
ATOM   1913  CZ  PHE A 284     -13.839  20.418 -47.853  1.00 20.92           C  
ATOM   1914  N   LYS A 285     -15.857  24.845 -46.619  1.00 25.90           N  
ATOM   1915  CA  LYS A 285     -16.164  25.616 -47.861  1.00 27.83           C  
ATOM   1916  C   LYS A 285     -17.200  26.729 -47.669  1.00 36.50           C  
ATOM   1917  O   LYS A 285     -17.473  27.469 -48.622  1.00 38.41           O  
ATOM   1918  CB  LYS A 285     -16.713  24.675 -48.956  1.00 29.61           C  
ATOM   1919  CG  LYS A 285     -15.718  23.721 -49.560  1.00 30.32           C  
ATOM   1920  CD  LYS A 285     -16.358  22.950 -50.719  1.00 35.16           C  
ATOM   1921  CE  LYS A 285     -15.949  21.502 -50.714  1.00 47.48           C  
ATOM   1922  NZ  LYS A 285     -16.440  20.789 -51.915  1.00 56.07           N1+
ATOM   1923  N   ILE A 286     -17.809  26.813 -46.476  1.00 33.28           N  
ATOM   1924  CA  ILE A 286     -18.889  27.746 -46.118  1.00 33.12           C  
ATOM   1925  C   ILE A 286     -18.348  29.127 -45.806  1.00 34.88           C  
ATOM   1926  O   ILE A 286     -17.384  29.233 -45.041  1.00 32.45           O  
ATOM   1927  CB  ILE A 286     -19.686  27.118 -44.916  1.00 37.43           C  
ATOM   1928  CG1 ILE A 286     -20.333  25.760 -45.292  1.00 39.04           C  
ATOM   1929  CG2 ILE A 286     -20.713  28.057 -44.262  1.00 40.09           C  
ATOM   1930  CD1 ILE A 286     -21.157  25.718 -46.632  1.00 49.30           C  
ATOM   1931  N   TYR A 287     -19.005  30.210 -46.344  1.00 30.85           N  
ATOM   1932  CA  TYR A 287     -18.580  31.579 -46.031  1.00 29.42           C  
ATOM   1933  C   TYR A 287     -18.731  31.815 -44.531  1.00 30.86           C  
ATOM   1934  O   TYR A 287     -19.702  31.388 -43.916  1.00 30.25           O  
ATOM   1935  CB  TYR A 287     -19.351  32.659 -46.852  1.00 31.18           C  
ATOM   1936  CG  TYR A 287     -18.960  34.075 -46.467  1.00 33.02           C  
ATOM   1937  CD1 TYR A 287     -17.798  34.656 -46.966  1.00 34.84           C  
ATOM   1938  CD2 TYR A 287     -19.680  34.782 -45.508  1.00 34.13           C  
ATOM   1939  CE1 TYR A 287     -17.377  35.916 -46.539  1.00 34.89           C  
ATOM   1940  CE2 TYR A 287     -19.267  36.038 -45.071  1.00 35.51           C  
ATOM   1941  CZ  TYR A 287     -18.135  36.617 -45.618  1.00 42.62           C  
ATOM   1942  OH  TYR A 287     -17.734  37.866 -45.208  1.00 44.57           O  
ATOM   1943  N   ASP A 288     -17.760  32.477 -43.944  1.00 29.17           N  
ATOM   1944  CA  ASP A 288     -17.795  32.742 -42.527  1.00 29.77           C  
ATOM   1945  C   ASP A 288     -17.229  34.128 -42.280  1.00 33.20           C  
ATOM   1946  O   ASP A 288     -16.046  34.355 -42.540  1.00 31.85           O  
ATOM   1947  CB  ASP A 288     -17.065  31.618 -41.740  1.00 32.19           C  
ATOM   1948  CG  ASP A 288     -17.347  31.570 -40.242  1.00 43.82           C  
ATOM   1949  OD1 ASP A 288     -17.698  32.628 -39.664  1.00 43.44           O  
ATOM   1950  OD2 ASP A 288     -17.158  30.485 -39.634  1.00 47.76           O  
ATOM   1951  N   PRO A 289     -18.080  35.079 -41.802  1.00 30.99           N  
ATOM   1952  CA  PRO A 289     -17.610  36.458 -41.590  1.00 31.05           C  
ATOM   1953  C   PRO A 289     -16.507  36.588 -40.547  1.00 35.15           C  
ATOM   1954  O   PRO A 289     -15.720  37.529 -40.623  1.00 35.68           O  
ATOM   1955  CB  PRO A 289     -18.881  37.205 -41.181  1.00 32.71           C  
ATOM   1956  CG  PRO A 289     -19.775  36.167 -40.632  1.00 36.94           C  
ATOM   1957  CD  PRO A 289     -19.513  34.955 -41.474  1.00 32.33           C  
ATOM   1958  N   SER A 290     -16.427  35.626 -39.603  1.00 31.32           N  
ATOM   1959  CA  SER A 290     -15.413  35.622 -38.550  1.00 30.99           C  
ATOM   1960  C   SER A 290     -14.064  35.129 -39.049  1.00 34.85           C  
ATOM   1961  O   SER A 290     -13.092  35.209 -38.304  1.00 35.39           O  
ATOM   1962  CB  SER A 290     -15.887  34.819 -37.340  1.00 34.74           C  
ATOM   1963  OG  SER A 290     -16.128  33.460 -37.672  1.00 41.43           O  
ATOM   1964  N   ILE A 291     -13.985  34.641 -40.307  1.00 31.39           N  
ATOM   1965  CA  ILE A 291     -12.716  34.178 -40.881  1.00 31.39           C  
ATOM   1966  C   ILE A 291     -12.363  34.949 -42.158  1.00 36.07           C  
ATOM   1967  O   ILE A 291     -13.222  35.174 -43.016  1.00 35.16           O  
ATOM   1968  CB  ILE A 291     -12.610  32.629 -41.073  1.00 33.87           C  
ATOM   1969  CG1 ILE A 291     -13.550  32.102 -42.171  1.00 34.45           C  
ATOM   1970  CG2 ILE A 291     -12.815  31.892 -39.747  1.00 34.67           C  
ATOM   1971  CD1 ILE A 291     -13.193  30.768 -42.789  1.00 36.41           C  
ATOM   1972  N   ASN A 292     -11.081  35.301 -42.288  1.00 34.11           N  
ATOM   1973  CA  ASN A 292     -10.538  36.024 -43.434  1.00 35.20           C  
ATOM   1974  C   ASN A 292     -10.134  35.095 -44.591  1.00 38.83           C  
ATOM   1975  O   ASN A 292     -10.083  35.535 -45.747  1.00 38.58           O  
ATOM   1976  CB  ASN A 292      -9.334  36.867 -42.984  1.00 41.84           C  
ATOM   1977  CG  ASN A 292      -9.664  38.306 -42.629  1.00 74.86           C  
ATOM   1978  OD1 ASN A 292     -10.796  38.651 -42.251  1.00 72.70           O  
ATOM   1979  ND2 ASN A 292      -8.696  39.195 -42.820  1.00 66.93           N  
ATOM   1980  N   CYS A 293      -9.832  33.813 -44.269  1.00 32.92           N  
ATOM   1981  CA  CYS A 293      -9.396  32.792 -45.216  1.00 30.16           C  
ATOM   1982  C   CYS A 293     -10.444  32.525 -46.276  1.00 32.40           C  
ATOM   1983  O   CYS A 293     -11.632  32.456 -45.971  1.00 30.99           O  
ATOM   1984  CB  CYS A 293      -8.994  31.505 -44.489  1.00 29.39           C  
ATOM   1985  SG  CYS A 293      -7.655  31.722 -43.288  1.00 32.68           S  
ATOM   1986  N   THR A 294      -9.993  32.342 -47.525  1.00 28.65           N  
ATOM   1987  CA  THR A 294     -10.888  32.034 -48.634  1.00 28.56           C  
ATOM   1988  C   THR A 294     -11.178  30.541 -48.624  1.00 33.88           C  
ATOM   1989  O   THR A 294     -10.487  29.782 -47.935  1.00 31.99           O  
ATOM   1990  CB  THR A 294     -10.252  32.447 -49.978  1.00 38.71           C  
ATOM   1991  OG1 THR A 294      -9.109  31.625 -50.223  1.00 36.35           O  
ATOM   1992  CG2 THR A 294      -9.879  33.936 -50.035  1.00 36.50           C  
ATOM   1993  N   VAL A 295     -12.161  30.112 -49.439  1.00 31.14           N  
ATOM   1994  CA  VAL A 295     -12.551  28.717 -49.616  1.00 31.25           C  
ATOM   1995  C   VAL A 295     -11.356  27.867 -50.072  1.00 34.12           C  
ATOM   1996  O   VAL A 295     -11.167  26.772 -49.550  1.00 33.93           O  
ATOM   1997  CB  VAL A 295     -13.757  28.603 -50.582  1.00 35.69           C  
ATOM   1998  CG1 VAL A 295     -14.017  27.153 -50.994  1.00 35.70           C  
ATOM   1999  CG2 VAL A 295     -15.003  29.217 -49.953  1.00 35.38           C  
ATOM   2000  N   ASP A 296     -10.554  28.370 -51.016  1.00 29.14           N  
ATOM   2001  CA  ASP A 296      -9.411  27.621 -51.535  1.00 29.37           C  
ATOM   2002  C   ASP A 296      -8.310  27.437 -50.496  1.00 27.89           C  
ATOM   2003  O   ASP A 296      -7.691  26.375 -50.468  1.00 24.83           O  
ATOM   2004  CB  ASP A 296      -8.881  28.234 -52.849  1.00 32.11           C  
ATOM   2005  CG  ASP A 296      -9.764  27.921 -54.063  1.00 48.00           C  
ATOM   2006  OD1 ASP A 296     -10.583  26.965 -53.984  1.00 48.37           O  
ATOM   2007  OD2 ASP A 296      -9.609  28.603 -55.103  1.00 54.28           O  
ATOM   2008  N   GLU A 297      -8.096  28.456 -49.638  1.00 22.50           N  
ATOM   2009  CA  GLU A 297      -7.105  28.423 -48.552  1.00 21.28           C  
ATOM   2010  C   GLU A 297      -7.542  27.408 -47.497  1.00 23.81           C  
ATOM   2011  O   GLU A 297      -6.737  26.577 -47.088  1.00 22.50           O  
ATOM   2012  CB  GLU A 297      -6.932  29.803 -47.924  1.00 21.95           C  
ATOM   2013  CG  GLU A 297      -6.256  30.804 -48.854  1.00 26.77           C  
ATOM   2014  CD  GLU A 297      -6.197  32.236 -48.355  1.00 45.51           C  
ATOM   2015  OE1 GLU A 297      -6.990  32.598 -47.454  1.00 34.78           O  
ATOM   2016  OE2 GLU A 297      -5.334  32.995 -48.851  1.00 41.46           O  
ATOM   2017  N   MET A 298      -8.834  27.430 -47.127  1.00 19.91           N  
ATOM   2018  CA  MET A 298      -9.447  26.506 -46.160  1.00 18.94           C  
ATOM   2019  C   MET A 298      -9.351  25.065 -46.650  1.00 23.04           C  
ATOM   2020  O   MET A 298      -8.958  24.176 -45.882  1.00 20.68           O  
ATOM   2021  CB  MET A 298     -10.915  26.888 -45.922  1.00 20.64           C  
ATOM   2022  CG  MET A 298     -11.105  28.167 -45.132  1.00 22.90           C  
ATOM   2023  SD  MET A 298     -10.420  28.152 -43.452  1.00 26.09           S  
ATOM   2024  CE  MET A 298     -11.581  27.021 -42.639  1.00 21.48           C  
ATOM   2025  N   THR A 299      -9.658  24.850 -47.941  1.00 21.40           N  
ATOM   2026  CA  THR A 299      -9.621  23.555 -48.632  1.00 21.53           C  
ATOM   2027  C   THR A 299      -8.206  22.992 -48.577  1.00 25.13           C  
ATOM   2028  O   THR A 299      -8.044  21.801 -48.321  1.00 24.71           O  
ATOM   2029  CB  THR A 299     -10.129  23.733 -50.095  1.00 27.87           C  
ATOM   2030  OG1 THR A 299     -11.484  24.188 -50.044  1.00 24.86           O  
ATOM   2031  CG2 THR A 299     -10.042  22.439 -50.930  1.00 26.45           C  
ATOM   2032  N   GLU A 300      -7.179  23.835 -48.762  1.00 22.40           N  
ATOM   2033  CA  GLU A 300      -5.848  23.265 -48.669  1.00 22.74           C  
ATOM   2034  C   GLU A 300      -5.448  23.003 -47.210  1.00 23.01           C  
ATOM   2035  O   GLU A 300      -4.849  21.968 -46.963  1.00 19.60           O  
ATOM   2036  CB  GLU A 300      -4.789  24.035 -49.463  1.00 25.47           C  
ATOM   2037  CG  GLU A 300      -4.476  25.438 -49.023  1.00 42.06           C  
ATOM   2038  CD  GLU A 300      -3.572  26.097 -50.039  1.00 63.70           C  
ATOM   2039  OE1 GLU A 300      -2.337  25.891 -49.962  1.00 55.49           O  
ATOM   2040  OE2 GLU A 300      -4.110  26.739 -50.969  1.00 54.48           O  
ATOM   2041  N   ALA A 301      -5.873  23.863 -46.239  1.00 18.88           N  
ATOM   2042  CA  ALA A 301      -5.561  23.642 -44.815  1.00 17.39           C  
ATOM   2043  C   ALA A 301      -6.155  22.332 -44.280  1.00 18.39           C  
ATOM   2044  O   ALA A 301      -5.539  21.687 -43.434  1.00 17.97           O  
ATOM   2045  CB  ALA A 301      -6.054  24.814 -43.964  1.00 16.99           C  
ATOM   2046  N   VAL A 302      -7.336  21.936 -44.764  1.00 13.90           N  
ATOM   2047  CA  VAL A 302      -7.998  20.736 -44.244  1.00 13.57           C  
ATOM   2048  C   VAL A 302      -7.604  19.451 -44.988  1.00 16.91           C  
ATOM   2049  O   VAL A 302      -8.019  18.368 -44.581  1.00 16.20           O  
ATOM   2050  CB  VAL A 302      -9.546  20.891 -44.169  1.00 17.12           C  
ATOM   2051  CG1 VAL A 302      -9.946  22.049 -43.250  1.00 16.71           C  
ATOM   2052  CG2 VAL A 302     -10.172  21.058 -45.561  1.00 17.20           C  
ATOM   2053  N   GLU A 303      -6.846  19.551 -46.080  1.00 15.83           N  
ATOM   2054  CA  GLU A 303      -6.516  18.354 -46.872  1.00 17.00           C  
ATOM   2055  C   GLU A 303      -5.829  17.221 -46.060  1.00 19.60           C  
ATOM   2056  O   GLU A 303      -4.843  17.477 -45.358  1.00 18.10           O  
ATOM   2057  CB  GLU A 303      -5.649  18.734 -48.100  1.00 18.97           C  
ATOM   2058  CG  GLU A 303      -5.302  17.541 -48.993  1.00 25.77           C  
ATOM   2059  CD  GLU A 303      -6.426  16.821 -49.727  1.00 31.10           C  
ATOM   2060  OE1 GLU A 303      -7.593  17.268 -49.662  1.00 34.20           O  
ATOM   2061  OE2 GLU A 303      -6.125  15.809 -50.399  1.00 32.67           O  
ATOM   2062  N   GLY A 304      -6.366  16.006 -46.190  1.00 15.98           N  
ATOM   2063  CA  GLY A 304      -5.820  14.788 -45.591  1.00 15.65           C  
ATOM   2064  C   GLY A 304      -6.183  14.504 -44.152  1.00 17.19           C  
ATOM   2065  O   GLY A 304      -5.710  13.509 -43.596  1.00 15.00           O  
ATOM   2066  N   HIS A 305      -6.993  15.385 -43.512  1.00 14.06           N  
ATOM   2067  CA  HIS A 305      -7.322  15.174 -42.105  1.00 13.13           C  
ATOM   2068  C   HIS A 305      -8.199  13.948 -41.911  1.00 15.99           C  
ATOM   2069  O   HIS A 305      -8.899  13.520 -42.842  1.00 14.09           O  
ATOM   2070  CB  HIS A 305      -7.892  16.438 -41.430  1.00 12.21           C  
ATOM   2071  CG  HIS A 305      -9.342  16.683 -41.692  1.00 15.01           C  
ATOM   2072  ND1 HIS A 305      -9.756  17.572 -42.667  1.00 15.36           N  
ATOM   2073  CD2 HIS A 305     -10.428  16.163 -41.084  1.00 15.90           C  
ATOM   2074  CE1 HIS A 305     -11.072  17.539 -42.643  1.00 15.16           C  
ATOM   2075  NE2 HIS A 305     -11.520  16.712 -41.703  1.00 15.70           N  
ATOM   2076  N   ILE A 306      -8.136  13.376 -40.701  1.00 11.13           N  
ATOM   2077  CA  ILE A 306      -8.873  12.176 -40.327  1.00 10.56           C  
ATOM   2078  C   ILE A 306     -10.027  12.559 -39.421  1.00 14.22           C  
ATOM   2079  O   ILE A 306      -9.868  13.418 -38.547  1.00 13.92           O  
ATOM   2080  CB  ILE A 306      -7.943  11.185 -39.563  1.00 12.54           C  
ATOM   2081  CG1 ILE A 306      -6.643  10.858 -40.361  1.00 12.28           C  
ATOM   2082  CG2 ILE A 306      -8.707   9.908 -39.113  1.00 12.61           C  
ATOM   2083  CD1 ILE A 306      -6.859  10.075 -41.743  1.00 14.17           C  
ATOM   2084  N   THR A 307     -11.175  11.898 -39.602  1.00 12.55           N  
ATOM   2085  CA  THR A 307     -12.329  12.082 -38.724  1.00 12.43           C  
ATOM   2086  C   THR A 307     -12.837  10.766 -38.209  1.00 15.51           C  
ATOM   2087  O   THR A 307     -12.695   9.736 -38.871  1.00 15.17           O  
ATOM   2088  CB  THR A 307     -13.507  12.821 -39.373  1.00 16.58           C  
ATOM   2089  OG1 THR A 307     -14.085  12.036 -40.416  1.00 18.07           O  
ATOM   2090  CG2 THR A 307     -13.183  14.196 -39.824  1.00 13.86           C  
ATOM   2091  N   THR A 308     -13.451  10.797 -37.025  1.00 12.27           N  
ATOM   2092  CA  THR A 308     -14.098   9.640 -36.428  1.00 11.79           C  
ATOM   2093  C   THR A 308     -15.537  10.012 -36.107  1.00 16.88           C  
ATOM   2094  O   THR A 308     -15.812  11.139 -35.710  1.00 14.82           O  
ATOM   2095  CB  THR A 308     -13.344   9.121 -35.185  1.00 18.31           C  
ATOM   2096  OG1 THR A 308     -13.191  10.173 -34.215  1.00 15.00           O  
ATOM   2097  CG2 THR A 308     -11.982   8.490 -35.537  1.00 14.84           C  
ATOM   2098  N   GLU A 309     -16.454   9.057 -36.283  1.00 15.13           N  
ATOM   2099  CA  GLU A 309     -17.862   9.238 -35.951  1.00 15.23           C  
ATOM   2100  C   GLU A 309     -18.400   7.873 -35.582  1.00 20.23           C  
ATOM   2101  O   GLU A 309     -17.699   6.870 -35.731  1.00 18.37           O  
ATOM   2102  CB  GLU A 309     -18.651   9.911 -37.097  1.00 16.23           C  
ATOM   2103  CG  GLU A 309     -18.824   9.015 -38.318  1.00 17.70           C  
ATOM   2104  CD  GLU A 309     -19.226   9.811 -39.532  1.00 30.42           C  
ATOM   2105  OE1 GLU A 309     -18.337  10.446 -40.138  1.00 25.81           O  
ATOM   2106  OE2 GLU A 309     -20.435   9.844 -39.848  1.00 34.21           O  
ATOM   2107  N   ILE A 310     -19.599   7.836 -35.044  1.00 16.91           N  
ATOM   2108  CA  ILE A 310     -20.199   6.606 -34.573  1.00 15.94           C  
ATOM   2109  C   ILE A 310     -21.250   6.133 -35.590  1.00 20.46           C  
ATOM   2110  O   ILE A 310     -21.954   6.953 -36.176  1.00 20.55           O  
ATOM   2111  CB  ILE A 310     -20.781   6.852 -33.157  1.00 18.24           C  
ATOM   2112  CG1 ILE A 310     -19.657   7.388 -32.199  1.00 19.24           C  
ATOM   2113  CG2 ILE A 310     -21.423   5.567 -32.606  1.00 19.36           C  
ATOM   2114  CD1 ILE A 310     -20.089   7.952 -30.832  1.00 21.37           C  
ATOM   2115  N   VAL A 311     -21.333   4.818 -35.814  1.00 19.00           N  
ATOM   2116  CA  VAL A 311     -22.341   4.258 -36.724  1.00 19.06           C  
ATOM   2117  C   VAL A 311     -23.631   4.192 -35.887  1.00 24.95           C  
ATOM   2118  O   VAL A 311     -23.678   3.494 -34.868  1.00 24.06           O  
ATOM   2119  CB  VAL A 311     -21.940   2.876 -37.305  1.00 21.27           C  
ATOM   2120  CG1 VAL A 311     -23.043   2.338 -38.226  1.00 20.65           C  
ATOM   2121  CG2 VAL A 311     -20.607   2.967 -38.045  1.00 20.52           C  
ATOM   2122  N   MET A 312     -24.631   4.985 -36.277  1.00 25.85           N  
ATOM   2123  CA  MET A 312     -25.888   5.112 -35.525  1.00 28.41           C  
ATOM   2124  C   MET A 312     -27.081   4.432 -36.143  1.00 34.36           C  
ATOM   2125  O   MET A 312     -28.129   4.396 -35.528  1.00 35.09           O  
ATOM   2126  CB  MET A 312     -26.206   6.588 -35.293  1.00 32.18           C  
ATOM   2127  CG  MET A 312     -25.349   7.184 -34.231  1.00 37.59           C  
ATOM   2128  SD  MET A 312     -25.393   8.956 -34.374  1.00 44.00           S  
ATOM   2129  CE  MET A 312     -24.444   9.340 -32.893  1.00 40.66           C  
ATOM   2130  N   LEU A 313     -26.948   3.959 -37.362  1.00 30.35           N  
ATOM   2131  CA  LEU A 313     -28.005   3.278 -38.077  1.00 30.72           C  
ATOM   2132  C   LEU A 313     -27.549   1.826 -38.246  1.00 35.15           C  
ATOM   2133  O   LEU A 313     -26.370   1.582 -38.537  1.00 33.33           O  
ATOM   2134  CB  LEU A 313     -28.170   3.980 -39.425  1.00 30.96           C  
ATOM   2135  CG  LEU A 313     -29.401   3.678 -40.245  1.00 35.99           C  
ATOM   2136  CD1 LEU A 313     -30.687   4.155 -39.557  1.00 35.61           C  
ATOM   2137  CD2 LEU A 313     -29.264   4.282 -41.614  1.00 38.61           C  
ATOM   2138  N   ASN A 314     -28.456   0.863 -37.990  1.00 33.11           N  
ATOM   2139  CA  ASN A 314     -28.112  -0.554 -38.130  1.00 33.85           C  
ATOM   2140  C   ASN A 314     -27.703  -0.847 -39.596  1.00 39.96           C  
ATOM   2141  O   ASN A 314     -28.488  -0.549 -40.498  1.00 38.11           O  
ATOM   2142  CB  ASN A 314     -29.281  -1.446 -37.698  1.00 35.27           C  
ATOM   2143  CG  ASN A 314     -28.897  -2.880 -37.421  1.00 51.02           C  
ATOM   2144  OD1 ASN A 314     -27.963  -3.444 -38.016  1.00 43.80           O  
ATOM   2145  ND2 ASN A 314     -29.627  -3.510 -36.514  1.00 42.27           N  
ATOM   2146  N   PRO A 315     -26.470  -1.360 -39.866  1.00 40.14           N  
ATOM   2147  CA  PRO A 315     -26.079  -1.614 -41.266  1.00 40.86           C  
ATOM   2148  C   PRO A 315     -26.740  -2.846 -41.901  1.00 47.07           C  
ATOM   2149  O   PRO A 315     -26.717  -2.977 -43.126  1.00 47.55           O  
ATOM   2150  CB  PRO A 315     -24.556  -1.739 -41.193  1.00 42.07           C  
ATOM   2151  CG  PRO A 315     -24.299  -2.272 -39.835  1.00 45.99           C  
ATOM   2152  CD  PRO A 315     -25.381  -1.729 -38.931  1.00 41.51           C  
ATOM   2153  N   ALA A 316     -27.306  -3.747 -41.079  1.00 45.16           N  
ATOM   2154  CA  ALA A 316     -27.997  -4.956 -41.548  1.00 45.92           C  
ATOM   2155  C   ALA A 316     -29.458  -4.624 -41.893  1.00 52.96           C  
ATOM   2156  O   ALA A 316     -30.085  -3.805 -41.212  1.00 52.74           O  
ATOM   2157  CB  ALA A 316     -27.935  -6.046 -40.490  1.00 46.47           C  
ATOM   2158  N   ASN A 317     -29.992  -5.261 -42.957  1.00 51.47           N  
ATOM   2159  CA  ASN A 317     -31.352  -5.059 -43.485  1.00 51.56           C  
ATOM   2160  C   ASN A 317     -32.462  -5.768 -42.652  1.00 55.74           C  
ATOM   2161  O   ASN A 317     -33.340  -6.428 -43.216  1.00 56.93           O  
ATOM   2162  CB  ASN A 317     -31.385  -5.476 -44.978  1.00 54.37           C  
ATOM   2163  CG  ASN A 317     -32.597  -5.045 -45.794  1.00 90.05           C  
ATOM   2164  OD1 ASN A 317     -33.638  -4.616 -45.281  1.00 88.22           O  
ATOM   2165  ND2 ASN A 317     -32.501  -5.185 -47.106  1.00 83.76           N  
ATOM   2166  N   THR A 318     -32.440  -5.619 -41.321  1.00 50.55           N  
ATOM   2167  CA  THR A 318     -33.459  -6.235 -40.454  1.00 49.74           C  
ATOM   2168  C   THR A 318     -34.585  -5.238 -40.142  1.00 52.76           C  
ATOM   2169  O   THR A 318     -34.417  -4.036 -40.362  1.00 53.52           O  
ATOM   2170  CB  THR A 318     -32.820  -6.790 -39.172  1.00 55.22           C  
ATOM   2171  OG1 THR A 318     -31.917  -5.813 -38.659  1.00 51.17           O  
ATOM   2172  CG2 THR A 318     -32.078  -8.104 -39.403  1.00 53.07           C  
ATOM   2173  N   ARG A 319     -35.735  -5.736 -39.649  1.00 47.24           N  
ATOM   2174  CA  ARG A 319     -36.884  -4.898 -39.286  1.00 45.81           C  
ATOM   2175  C   ARG A 319     -36.910  -4.741 -37.768  1.00 47.64           C  
ATOM   2176  O   ARG A 319     -36.900  -5.739 -37.045  1.00 48.24           O  
ATOM   2177  CB  ARG A 319     -38.211  -5.480 -39.815  1.00 44.43           C  
ATOM   2178  CG  ARG A 319     -38.285  -5.524 -41.337  1.00 53.73           C  
ATOM   2179  CD  ARG A 319     -39.704  -5.533 -41.880  1.00 57.22           C  
ATOM   2180  NE  ARG A 319     -39.711  -5.332 -43.332  1.00 56.30           N  
ATOM   2181  CZ  ARG A 319     -39.748  -4.142 -43.922  1.00 69.69           C  
ATOM   2182  NH1 ARG A 319     -39.806  -3.033 -43.193  1.00 58.50           N  
ATOM   2183  NH2 ARG A 319     -39.736  -4.050 -45.244  1.00 54.29           N  
ATOM   2184  N   SER A 320     -36.904  -3.493 -37.283  1.00 40.84           N  
ATOM   2185  CA  SER A 320     -36.899  -3.208 -35.844  1.00 39.38           C  
ATOM   2186  C   SER A 320     -38.321  -3.168 -35.248  1.00 42.82           C  
ATOM   2187  O   SER A 320     -39.272  -3.515 -35.954  1.00 42.55           O  
ATOM   2188  CB  SER A 320     -36.117  -1.927 -35.558  1.00 40.72           C  
ATOM   2189  OG  SER A 320     -36.444  -0.876 -36.452  1.00 45.92           O  
ATOM   2190  N   ILE A 321     -38.468  -2.766 -33.953  1.00 38.03           N  
ATOM   2191  CA  ILE A 321     -39.755  -2.682 -33.239  1.00 37.29           C  
ATOM   2192  C   ILE A 321     -40.835  -1.895 -34.030  1.00 40.73           C  
ATOM   2193  O   ILE A 321     -41.995  -2.287 -33.996  1.00 39.65           O  
ATOM   2194  CB  ILE A 321     -39.602  -2.160 -31.776  1.00 40.00           C  
ATOM   2195  CG1 ILE A 321     -40.822  -2.549 -30.911  1.00 39.97           C  
ATOM   2196  CG2 ILE A 321     -39.293  -0.634 -31.709  1.00 39.68           C  
ATOM   2197  CD1 ILE A 321     -40.621  -2.497 -29.411  1.00 45.55           C  
ATOM   2198  N   SER A 322     -40.448  -0.835 -34.771  1.00 36.76           N  
ATOM   2199  CA  SER A 322     -41.362  -0.022 -35.574  1.00 36.83           C  
ATOM   2200  C   SER A 322     -41.793  -0.728 -36.871  1.00 40.99           C  
ATOM   2201  O   SER A 322     -42.597  -0.171 -37.622  1.00 40.06           O  
ATOM   2202  CB  SER A 322     -40.699   1.301 -35.934  1.00 41.49           C  
ATOM   2203  OG  SER A 322     -39.721   1.131 -36.949  1.00 51.75           O  
ATOM   2204  N   ASN A 323     -41.198  -1.909 -37.164  1.00 38.83           N  
ATOM   2205  CA  ASN A 323     -41.410  -2.737 -38.359  1.00 39.03           C  
ATOM   2206  C   ASN A 323     -40.767  -2.110 -39.611  1.00 44.22           C  
ATOM   2207  O   ASN A 323     -41.074  -2.507 -40.738  1.00 45.03           O  
ATOM   2208  CB  ASN A 323     -42.904  -3.092 -38.559  1.00 40.56           C  
ATOM   2209  CG  ASN A 323     -43.179  -4.427 -39.207  1.00 71.58           C  
ATOM   2210  OD1 ASN A 323     -42.326  -5.327 -39.268  1.00 66.44           O  
ATOM   2211  ND2 ASN A 323     -44.408  -4.595 -39.673  1.00 66.38           N  
ATOM   2212  N   MET A 324     -39.844  -1.146 -39.405  1.00 40.07           N  
ATOM   2213  CA  MET A 324     -39.090  -0.491 -40.469  1.00 39.12           C  
ATOM   2214  C   MET A 324     -37.669  -1.041 -40.515  1.00 39.99           C  
ATOM   2215  O   MET A 324     -37.125  -1.488 -39.496  1.00 37.69           O  
ATOM   2216  CB  MET A 324     -38.969   1.020 -40.213  1.00 41.87           C  
ATOM   2217  CG  MET A 324     -40.199   1.819 -40.535  1.00 46.11           C  
ATOM   2218  SD  MET A 324     -39.788   3.581 -40.646  1.00 50.39           S  
ATOM   2219  CE  MET A 324     -39.577   3.968 -38.968  1.00 46.70           C  
ATOM   2220  N   THR A 325     -37.060  -0.962 -41.701  1.00 36.12           N  
ATOM   2221  CA  THR A 325     -35.655  -1.298 -41.894  1.00 35.52           C  
ATOM   2222  C   THR A 325     -34.953   0.060 -41.857  1.00 37.74           C  
ATOM   2223  O   THR A 325     -35.576   1.083 -42.148  1.00 34.86           O  
ATOM   2224  CB  THR A 325     -35.394  -1.951 -43.263  1.00 40.48           C  
ATOM   2225  OG1 THR A 325     -35.775  -1.040 -44.293  1.00 38.89           O  
ATOM   2226  CG2 THR A 325     -36.082  -3.302 -43.426  1.00 41.00           C  
ATOM   2227  N   SER A 326     -33.655   0.061 -41.578  1.00 36.19           N  
ATOM   2228  CA  SER A 326     -32.829   1.264 -41.542  1.00 36.79           C  
ATOM   2229  C   SER A 326     -33.002   2.079 -42.827  1.00 42.19           C  
ATOM   2230  O   SER A 326     -33.206   3.296 -42.774  1.00 42.49           O  
ATOM   2231  CB  SER A 326     -31.368   0.873 -41.329  1.00 39.79           C  
ATOM   2232  OG  SER A 326     -31.222   0.215 -40.079  1.00 50.18           O  
ATOM   2233  N   GLN A 327     -33.040   1.381 -43.964  1.00 38.97           N  
ATOM   2234  CA  GLN A 327     -33.165   1.952 -45.304  1.00 39.31           C  
ATOM   2235  C   GLN A 327     -34.502   2.661 -45.542  1.00 42.30           C  
ATOM   2236  O   GLN A 327     -34.513   3.726 -46.154  1.00 41.98           O  
ATOM   2237  CB  GLN A 327     -32.888   0.887 -46.378  1.00 41.28           C  
ATOM   2238  CG  GLN A 327     -31.597   0.072 -46.155  1.00 61.95           C  
ATOM   2239  CD  GLN A 327     -31.800  -1.105 -45.228  1.00 82.21           C  
ATOM   2240  OE1 GLN A 327     -32.656  -1.958 -45.458  1.00 81.42           O  
ATOM   2241  NE2 GLN A 327     -31.036  -1.165 -44.148  1.00 71.81           N  
ATOM   2242  N   GLU A 328     -35.611   2.105 -45.036  1.00 38.82           N  
ATOM   2243  CA  GLU A 328     -36.938   2.732 -45.174  1.00 38.75           C  
ATOM   2244  C   GLU A 328     -37.081   3.927 -44.251  1.00 40.57           C  
ATOM   2245  O   GLU A 328     -37.821   4.855 -44.571  1.00 39.31           O  
ATOM   2246  CB  GLU A 328     -38.062   1.739 -44.901  1.00 40.37           C  
ATOM   2247  CG  GLU A 328     -38.427   0.907 -46.118  1.00 50.07           C  
ATOM   2248  CD  GLU A 328     -38.987  -0.457 -45.774  1.00 63.71           C  
ATOM   2249  OE1 GLU A 328     -38.944  -0.828 -44.578  1.00 42.57           O  
ATOM   2250  OE2 GLU A 328     -39.459  -1.161 -46.697  1.00 62.51           O  
ATOM   2251  N   PHE A 329     -36.395   3.894 -43.091  1.00 36.01           N  
ATOM   2252  CA  PHE A 329     -36.408   5.012 -42.145  1.00 34.67           C  
ATOM   2253  C   PHE A 329     -35.801   6.233 -42.843  1.00 36.50           C  
ATOM   2254  O   PHE A 329     -36.383   7.312 -42.797  1.00 36.16           O  
ATOM   2255  CB  PHE A 329     -35.653   4.658 -40.848  1.00 36.15           C  
ATOM   2256  CG  PHE A 329     -35.357   5.879 -39.999  1.00 37.14           C  
ATOM   2257  CD1 PHE A 329     -36.326   6.411 -39.156  1.00 40.27           C  
ATOM   2258  CD2 PHE A 329     -34.131   6.534 -40.096  1.00 37.62           C  
ATOM   2259  CE1 PHE A 329     -36.069   7.565 -38.411  1.00 40.78           C  
ATOM   2260  CE2 PHE A 329     -33.888   7.705 -39.379  1.00 40.12           C  
ATOM   2261  CZ  PHE A 329     -34.852   8.205 -38.531  1.00 38.70           C  
ATOM   2262  N   VAL A 330     -34.669   6.037 -43.541  1.00 32.63           N  
ATOM   2263  CA  VAL A 330     -33.953   7.072 -44.285  1.00 32.97           C  
ATOM   2264  C   VAL A 330     -34.842   7.670 -45.398  1.00 39.68           C  
ATOM   2265  O   VAL A 330     -34.906   8.894 -45.509  1.00 37.62           O  
ATOM   2266  CB  VAL A 330     -32.581   6.554 -44.802  1.00 36.81           C  
ATOM   2267  CG1 VAL A 330     -31.875   7.584 -45.680  1.00 36.23           C  
ATOM   2268  CG2 VAL A 330     -31.687   6.156 -43.633  1.00 37.14           C  
ATOM   2269  N   GLU A 331     -35.543   6.814 -46.194  1.00 39.41           N  
ATOM   2270  CA  GLU A 331     -36.437   7.295 -47.272  1.00 40.25           C  
ATOM   2271  C   GLU A 331     -37.604   8.059 -46.660  1.00 43.79           C  
ATOM   2272  O   GLU A 331     -37.974   9.110 -47.180  1.00 44.17           O  
ATOM   2273  CB  GLU A 331     -37.021   6.150 -48.124  1.00 42.06           C  
ATOM   2274  CG  GLU A 331     -36.073   5.060 -48.590  1.00 54.54           C  
ATOM   2275  CD  GLU A 331     -36.784   3.773 -48.981  1.00 85.92           C  
ATOM   2276  OE1 GLU A 331     -38.031   3.710 -48.867  1.00 81.65           O  
ATOM   2277  OE2 GLU A 331     -36.088   2.819 -49.398  1.00 86.79           O  
ATOM   2278  N   LYS A 332     -38.178   7.526 -45.561  1.00 40.06           N  
ATOM   2279  CA  LYS A 332     -39.287   8.145 -44.826  1.00 40.85           C  
ATOM   2280  C   LYS A 332     -38.897   9.513 -44.264  1.00 45.92           C  
ATOM   2281  O   LYS A 332     -39.674  10.459 -44.389  1.00 45.60           O  
ATOM   2282  CB  LYS A 332     -39.788   7.238 -43.696  1.00 42.96           C  
ATOM   2283  CG  LYS A 332     -40.914   6.325 -44.108  1.00 54.63           C  
ATOM   2284  CD  LYS A 332     -41.717   5.907 -42.895  1.00 65.47           C  
ATOM   2285  CE  LYS A 332     -43.073   5.345 -43.254  1.00 80.73           C  
ATOM   2286  NZ  LYS A 332     -42.976   4.022 -43.933  1.00 88.85           N1+
ATOM   2287  N   LEU A 333     -37.698   9.621 -43.648  1.00 42.17           N  
ATOM   2288  CA  LEU A 333     -37.205  10.886 -43.103  1.00 41.13           C  
ATOM   2289  C   LEU A 333     -36.956  11.865 -44.234  1.00 44.42           C  
ATOM   2290  O   LEU A 333     -37.354  13.022 -44.123  1.00 43.44           O  
ATOM   2291  CB  LEU A 333     -35.945  10.668 -42.242  1.00 40.99           C  
ATOM   2292  CG  LEU A 333     -35.312  11.911 -41.594  1.00 45.43           C  
ATOM   2293  CD1 LEU A 333     -36.219  12.510 -40.526  1.00 45.70           C  
ATOM   2294  CD2 LEU A 333     -33.983  11.571 -40.994  1.00 45.86           C  
ATOM   2295  N   THR A 334     -36.369  11.383 -45.346  1.00 43.20           N  
ATOM   2296  CA  THR A 334     -36.110  12.172 -46.558  1.00 44.45           C  
ATOM   2297  C   THR A 334     -37.438  12.704 -47.136  1.00 51.69           C  
ATOM   2298  O   THR A 334     -37.472  13.838 -47.609  1.00 51.65           O  
ATOM   2299  CB  THR A 334     -35.250  11.367 -47.561  1.00 52.51           C  
ATOM   2300  OG1 THR A 334     -34.047  10.958 -46.906  1.00 52.81           O  
ATOM   2301  CG2 THR A 334     -34.881  12.161 -48.811  1.00 48.94           C  
ATOM   2302  N   LYS A 335     -38.532  11.910 -47.036  1.00 51.16           N  
ATOM   2303  CA  LYS A 335     -39.880  12.291 -47.489  1.00 51.86           C  
ATOM   2304  C   LYS A 335     -40.372  13.514 -46.705  1.00 55.60           C  
ATOM   2305  O   LYS A 335     -41.019  14.387 -47.285  1.00 56.03           O  
ATOM   2306  CB  LYS A 335     -40.875  11.120 -47.327  1.00 55.31           C  
ATOM   2307  CG  LYS A 335     -40.871  10.111 -48.476  1.00 71.74           C  
ATOM   2308  CD  LYS A 335     -41.569   8.808 -48.071  1.00 83.29           C  
ATOM   2309  CE  LYS A 335     -40.773   7.583 -48.462  1.00 91.90           C  
ATOM   2310  NZ  LYS A 335     -41.245   6.361 -47.753  1.00 96.66           N1+
ATOM   2311  N   ARG A 336     -40.021  13.593 -45.398  1.00 50.27           N  
ATOM   2312  CA  ARG A 336     -40.401  14.687 -44.496  1.00 48.94           C  
ATOM   2313  C   ARG A 336     -39.551  15.952 -44.630  1.00 51.99           C  
ATOM   2314  O   ARG A 336     -40.034  17.038 -44.305  1.00 51.80           O  
ATOM   2315  CB  ARG A 336     -40.368  14.221 -43.032  1.00 46.57           C  
ATOM   2316  CG  ARG A 336     -41.526  13.331 -42.638  1.00 49.26           C  
ATOM   2317  CD  ARG A 336     -41.318  12.734 -41.264  1.00 52.17           C  
ATOM   2318  NE  ARG A 336     -42.264  13.262 -40.280  1.00 54.43           N  
ATOM   2319  CZ  ARG A 336     -43.404  12.672 -39.922  1.00 65.24           C  
ATOM   2320  NH1 ARG A 336     -43.762  11.515 -40.463  1.00 45.09           N  
ATOM   2321  NH2 ARG A 336     -44.190  13.234 -39.020  1.00 54.03           N  
ATOM   2322  N   LEU A 337     -38.289  15.819 -45.054  1.00 48.08           N  
ATOM   2323  CA  LEU A 337     -37.359  16.943 -45.136  1.00 48.04           C  
ATOM   2324  C   LEU A 337     -37.592  17.847 -46.339  1.00 54.62           C  
ATOM   2325  O   LEU A 337     -38.090  17.393 -47.370  1.00 54.15           O  
ATOM   2326  CB  LEU A 337     -35.891  16.474 -45.065  1.00 47.65           C  
ATOM   2327  CG  LEU A 337     -35.446  15.798 -43.746  1.00 51.55           C  
ATOM   2328  CD1 LEU A 337     -34.020  15.296 -43.840  1.00 51.40           C  
ATOM   2329  CD2 LEU A 337     -35.589  16.734 -42.550  1.00 52.59           C  
ATOM   2330  N   LYS A 338     -37.256  19.142 -46.178  1.00 53.11           N  
ATOM   2331  CA  LYS A 338     -37.412  20.189 -47.193  1.00 54.63           C  
ATOM   2332  C   LYS A 338     -36.130  20.434 -47.983  1.00 61.50           C  
ATOM   2333  O   LYS A 338     -36.168  20.996 -49.081  1.00 61.71           O  
ATOM   2334  CB  LYS A 338     -37.919  21.485 -46.557  1.00 57.39           C  
ATOM   2335  CG  LYS A 338     -39.408  21.441 -46.226  1.00 76.21           C  
ATOM   2336  CD  LYS A 338     -39.846  22.646 -45.403  1.00 88.22           C  
ATOM   2337  CE  LYS A 338     -40.026  23.925 -46.188  1.00 97.68           C  
ATOM   2338  NZ  LYS A 338     -40.381  25.058 -45.293  1.00106.75           N1+
ATOM   2339  N   ARG A 339     -34.997  20.019 -47.410  1.00 59.34           N  
ATOM   2340  CA  ARG A 339     -33.676  20.098 -48.027  1.00 59.28           C  
ATOM   2341  C   ARG A 339     -33.150  18.660 -48.069  1.00 63.79           C  
ATOM   2342  O   ARG A 339     -33.729  17.786 -47.409  1.00 63.01           O  
ATOM   2343  CB  ARG A 339     -32.744  21.031 -47.227  1.00 58.71           C  
ATOM   2344  CG  ARG A 339     -33.238  22.481 -47.164  1.00 68.00           C  
ATOM   2345  CD  ARG A 339     -32.230  23.436 -46.548  1.00 79.11           C  
ATOM   2346  NE  ARG A 339     -31.878  23.082 -45.170  1.00 85.65           N  
ATOM   2347  CZ  ARG A 339     -32.422  23.631 -44.088  1.00 93.53           C  
ATOM   2348  NH1 ARG A 339     -33.348  24.575 -44.207  1.00 79.58           N  
ATOM   2349  NH2 ARG A 339     -32.041  23.244 -42.880  1.00 76.21           N  
ATOM   2350  N   HIS A 340     -32.096  18.395 -48.859  1.00 60.98           N  
ATOM   2351  CA  HIS A 340     -31.542  17.039 -48.974  1.00 61.34           C  
ATOM   2352  C   HIS A 340     -30.834  16.557 -47.681  1.00 64.03           C  
ATOM   2353  O   HIS A 340     -30.482  17.407 -46.860  1.00 63.48           O  
ATOM   2354  CB  HIS A 340     -30.634  16.926 -50.207  1.00 62.72           C  
ATOM   2355  CG  HIS A 340     -31.401  16.729 -51.478  1.00 66.59           C  
ATOM   2356  ND1 HIS A 340     -31.624  17.776 -52.360  1.00 68.64           N  
ATOM   2357  CD2 HIS A 340     -32.003  15.616 -51.960  1.00 68.49           C  
ATOM   2358  CE1 HIS A 340     -32.337  17.265 -53.351  1.00 68.09           C  
ATOM   2359  NE2 HIS A 340     -32.589  15.969 -53.155  1.00 68.43           N  
ATOM   2360  N   PRO A 341     -30.642  15.221 -47.456  1.00 59.62           N  
ATOM   2361  CA  PRO A 341     -29.971  14.763 -46.217  1.00 58.92           C  
ATOM   2362  C   PRO A 341     -28.648  15.472 -45.901  1.00 61.90           C  
ATOM   2363  O   PRO A 341     -28.440  15.879 -44.756  1.00 61.47           O  
ATOM   2364  CB  PRO A 341     -29.752  13.271 -46.468  1.00 60.75           C  
ATOM   2365  CG  PRO A 341     -30.831  12.891 -47.406  1.00 65.45           C  
ATOM   2366  CD  PRO A 341     -31.031  14.071 -48.302  1.00 61.04           C  
ATOM   2367  N   GLU A 342     -27.794  15.673 -46.936  1.00 57.86           N  
ATOM   2368  CA  GLU A 342     -26.493  16.361 -46.902  1.00 57.30           C  
ATOM   2369  C   GLU A 342     -26.638  17.831 -46.490  1.00 58.97           C  
ATOM   2370  O   GLU A 342     -25.647  18.459 -46.106  1.00 58.23           O  
ATOM   2371  CB  GLU A 342     -25.844  16.320 -48.301  1.00 59.03           C  
ATOM   2372  CG  GLU A 342     -25.182  15.008 -48.695  1.00 73.06           C  
ATOM   2373  CD  GLU A 342     -24.823  14.871 -50.168  1.00100.95           C  
ATOM   2374  OE1 GLU A 342     -25.014  15.844 -50.935  1.00100.71           O  
ATOM   2375  OE2 GLU A 342     -24.333  13.784 -50.553  1.00 95.39           O  
ATOM   2376  N   GLU A 343     -27.859  18.385 -46.625  1.00 53.96           N  
ATOM   2377  CA  GLU A 343     -28.200  19.776 -46.323  1.00 52.68           C  
ATOM   2378  C   GLU A 343     -29.009  19.932 -45.021  1.00 51.40           C  
ATOM   2379  O   GLU A 343     -29.479  21.044 -44.727  1.00 51.88           O  
ATOM   2380  CB  GLU A 343     -28.989  20.363 -47.502  1.00 54.49           C  
ATOM   2381  CG  GLU A 343     -28.375  21.628 -48.067  1.00 67.37           C  
ATOM   2382  CD  GLU A 343     -29.276  22.350 -49.048  1.00 91.55           C  
ATOM   2383  OE1 GLU A 343     -29.392  21.883 -50.203  1.00 88.86           O  
ATOM   2384  OE2 GLU A 343     -29.868  23.382 -48.660  1.00 85.72           O  
ATOM   2385  N   THR A 344     -29.172  18.837 -44.246  1.00 41.90           N  
ATOM   2386  CA  THR A 344     -29.956  18.878 -43.010  1.00 38.62           C  
ATOM   2387  C   THR A 344     -29.132  18.451 -41.777  1.00 33.85           C  
ATOM   2388  O   THR A 344     -28.657  17.313 -41.695  1.00 29.78           O  
ATOM   2389  CB  THR A 344     -31.258  18.077 -43.187  1.00 49.65           C  
ATOM   2390  OG1 THR A 344     -32.000  18.627 -44.283  1.00 52.52           O  
ATOM   2391  CG2 THR A 344     -32.133  18.094 -41.943  1.00 46.82           C  
ATOM   2392  N   GLY A 345     -29.013  19.369 -40.821  1.00 27.28           N  
ATOM   2393  CA  GLY A 345     -28.300  19.100 -39.577  1.00 25.37           C  
ATOM   2394  C   GLY A 345     -29.005  18.020 -38.788  1.00 25.73           C  
ATOM   2395  O   GLY A 345     -30.240  17.953 -38.755  1.00 26.01           O  
ATOM   2396  N   GLY A 346     -28.223  17.122 -38.231  1.00 20.66           N  
ATOM   2397  CA  GLY A 346     -28.737  16.037 -37.405  1.00 20.29           C  
ATOM   2398  C   GLY A 346     -29.205  14.802 -38.140  1.00 23.79           C  
ATOM   2399  O   GLY A 346     -29.757  13.908 -37.503  1.00 20.95           O  
ATOM   2400  N   PHE A 347     -28.985  14.731 -39.477  1.00 22.30           N  
ATOM   2401  CA  PHE A 347     -29.427  13.562 -40.260  1.00 23.01           C  
ATOM   2402  C   PHE A 347     -28.860  12.238 -39.745  1.00 23.93           C  
ATOM   2403  O   PHE A 347     -29.628  11.287 -39.541  1.00 22.06           O  
ATOM   2404  CB  PHE A 347     -29.153  13.743 -41.759  1.00 25.27           C  
ATOM   2405  CG  PHE A 347     -29.955  12.779 -42.607  1.00 28.31           C  
ATOM   2406  CD1 PHE A 347     -31.231  13.107 -43.041  1.00 32.51           C  
ATOM   2407  CD2 PHE A 347     -29.438  11.531 -42.956  1.00 31.81           C  
ATOM   2408  CE1 PHE A 347     -31.974  12.211 -43.831  1.00 34.06           C  
ATOM   2409  CE2 PHE A 347     -30.181  10.642 -43.748  1.00 34.79           C  
ATOM   2410  CZ  PHE A 347     -31.450  10.982 -44.162  1.00 32.40           C  
ATOM   2411  N   GLN A 348     -27.528  12.188 -39.472  1.00 20.69           N  
ATOM   2412  CA  GLN A 348     -26.891  10.973 -38.940  1.00 19.96           C  
ATOM   2413  C   GLN A 348     -27.425  10.621 -37.533  1.00 21.79           C  
ATOM   2414  O   GLN A 348     -27.532   9.446 -37.209  1.00 21.73           O  
ATOM   2415  CB  GLN A 348     -25.344  11.079 -38.941  1.00 21.45           C  
ATOM   2416  CG  GLN A 348     -24.699  11.417 -40.295  1.00 36.91           C  
ATOM   2417  CD  GLN A 348     -24.905  10.358 -41.354  1.00 65.66           C  
ATOM   2418  OE1 GLN A 348     -25.772  10.479 -42.231  1.00 62.80           O  
ATOM   2419  NE2 GLN A 348     -24.089   9.312 -41.316  1.00 61.95           N  
ATOM   2420  N   GLU A 349     -27.809  11.632 -36.720  1.00 18.47           N  
ATOM   2421  CA  GLU A 349     -28.347  11.406 -35.357  1.00 18.05           C  
ATOM   2422  C   GLU A 349     -29.849  11.111 -35.307  1.00 23.52           C  
ATOM   2423  O   GLU A 349     -30.344  10.613 -34.297  1.00 22.75           O  
ATOM   2424  CB  GLU A 349     -28.020  12.594 -34.420  1.00 19.12           C  
ATOM   2425  CG  GLU A 349     -26.529  12.810 -34.213  1.00 17.01           C  
ATOM   2426  CD  GLU A 349     -25.828  13.655 -35.261  1.00 29.60           C  
ATOM   2427  OE1 GLU A 349     -26.467  14.036 -36.271  1.00 23.71           O  
ATOM   2428  OE2 GLU A 349     -24.634  13.962 -35.057  1.00 17.67           O  
ATOM   2429  N   ALA A 350     -30.577  11.426 -36.383  1.00 23.09           N  
ATOM   2430  CA  ALA A 350     -32.030  11.216 -36.463  1.00 23.05           C  
ATOM   2431  C   ALA A 350     -32.511   9.840 -35.992  1.00 25.21           C  
ATOM   2432  O   ALA A 350     -33.454   9.844 -35.211  1.00 23.70           O  
ATOM   2433  CB  ALA A 350     -32.542  11.520 -37.862  1.00 23.75           C  
ATOM   2434  N   PRO A 351     -31.847   8.668 -36.292  1.00 21.42           N  
ATOM   2435  CA  PRO A 351     -32.316   7.392 -35.718  1.00 20.09           C  
ATOM   2436  C   PRO A 351     -32.391   7.369 -34.196  1.00 23.06           C  
ATOM   2437  O   PRO A 351     -33.213   6.642 -33.623  1.00 22.83           O  
ATOM   2438  CB  PRO A 351     -31.245   6.388 -36.178  1.00 22.10           C  
ATOM   2439  CG  PRO A 351     -30.665   6.982 -37.362  1.00 26.96           C  
ATOM   2440  CD  PRO A 351     -30.686   8.445 -37.181  1.00 22.62           C  
ATOM   2441  N   LEU A 352     -31.487   8.112 -33.519  1.00 18.63           N  
ATOM   2442  CA  LEU A 352     -31.441   8.177 -32.050  1.00 16.64           C  
ATOM   2443  C   LEU A 352     -32.643   8.933 -31.491  1.00 19.69           C  
ATOM   2444  O   LEU A 352     -33.069   8.658 -30.365  1.00 20.38           O  
ATOM   2445  CB  LEU A 352     -30.152   8.906 -31.590  1.00 16.05           C  
ATOM   2446  CG  LEU A 352     -28.835   8.444 -32.210  1.00 19.65           C  
ATOM   2447  CD1 LEU A 352     -27.693   9.311 -31.698  1.00 18.78           C  
ATOM   2448  CD2 LEU A 352     -28.565   6.965 -31.934  1.00 23.27           C  
ATOM   2449  N   ALA A 353     -33.121   9.940 -32.234  1.00 16.60           N  
ATOM   2450  CA  ALA A 353     -34.268  10.759 -31.834  1.00 17.97           C  
ATOM   2451  C   ALA A 353     -35.510   9.883 -31.956  1.00 24.89           C  
ATOM   2452  O   ALA A 353     -36.312   9.779 -31.019  1.00 23.04           O  
ATOM   2453  CB  ALA A 353     -34.372  11.969 -32.739  1.00 19.13           C  
ATOM   2454  N   TYR A 354     -35.605   9.191 -33.103  1.00 22.49           N  
ATOM   2455  CA  TYR A 354     -36.658   8.233 -33.384  1.00 22.21           C  
ATOM   2456  C   TYR A 354     -36.719   7.185 -32.257  1.00 25.93           C  
ATOM   2457  O   TYR A 354     -37.778   6.995 -31.661  1.00 26.29           O  
ATOM   2458  CB  TYR A 354     -36.418   7.584 -34.768  1.00 24.32           C  
ATOM   2459  CG  TYR A 354     -37.587   6.726 -35.189  1.00 27.01           C  
ATOM   2460  CD1 TYR A 354     -38.694   7.290 -35.823  1.00 29.64           C  
ATOM   2461  CD2 TYR A 354     -37.641   5.379 -34.859  1.00 27.51           C  
ATOM   2462  CE1 TYR A 354     -39.808   6.523 -36.147  1.00 32.35           C  
ATOM   2463  CE2 TYR A 354     -38.747   4.598 -35.188  1.00 29.35           C  
ATOM   2464  CZ  TYR A 354     -39.847   5.187 -35.791  1.00 39.35           C  
ATOM   2465  OH  TYR A 354     -40.956   4.442 -36.089  1.00 38.38           O  
ATOM   2466  N   ASP A 355     -35.578   6.540 -31.930  1.00 21.67           N  
ATOM   2467  CA  ASP A 355     -35.521   5.509 -30.891  1.00 20.62           C  
ATOM   2468  C   ASP A 355     -35.762   6.022 -29.474  1.00 24.75           C  
ATOM   2469  O   ASP A 355     -36.311   5.270 -28.658  1.00 23.88           O  
ATOM   2470  CB  ASP A 355     -34.219   4.716 -30.975  1.00 22.83           C  
ATOM   2471  CG  ASP A 355     -34.108   3.809 -32.209  1.00 29.07           C  
ATOM   2472  OD1 ASP A 355     -35.100   3.699 -32.975  1.00 29.10           O  
ATOM   2473  OD2 ASP A 355     -33.033   3.252 -32.429  1.00 28.06           O  
ATOM   2474  N   ALA A 356     -35.406   7.297 -29.176  1.00 20.71           N  
ATOM   2475  CA  ALA A 356     -35.671   7.881 -27.844  1.00 19.90           C  
ATOM   2476  C   ALA A 356     -37.196   7.918 -27.544  1.00 23.71           C  
ATOM   2477  O   ALA A 356     -37.606   7.623 -26.417  1.00 21.79           O  
ATOM   2478  CB  ALA A 356     -35.089   9.288 -27.755  1.00 20.37           C  
ATOM   2479  N   ILE A 357     -38.017   8.247 -28.556  1.00 23.20           N  
ATOM   2480  CA  ILE A 357     -39.481   8.293 -28.394  1.00 25.16           C  
ATOM   2481  C   ILE A 357     -40.007   6.883 -28.091  1.00 30.85           C  
ATOM   2482  O   ILE A 357     -40.752   6.710 -27.130  1.00 30.45           O  
ATOM   2483  CB  ILE A 357     -40.181   8.968 -29.606  1.00 28.41           C  
ATOM   2484  CG1 ILE A 357     -39.785  10.467 -29.750  1.00 28.53           C  
ATOM   2485  CG2 ILE A 357     -41.718   8.771 -29.565  1.00 30.00           C  
ATOM   2486  CD1 ILE A 357     -40.327  11.474 -28.600  1.00 32.55           C  
ATOM   2487  N   TRP A 358     -39.506   5.864 -28.834  1.00 28.97           N  
ATOM   2488  CA  TRP A 358     -39.868   4.456 -28.614  1.00 28.42           C  
ATOM   2489  C   TRP A 358     -39.469   3.998 -27.233  1.00 29.13           C  
ATOM   2490  O   TRP A 358     -40.286   3.397 -26.537  1.00 26.53           O  
ATOM   2491  CB  TRP A 358     -39.266   3.555 -29.695  1.00 27.86           C  
ATOM   2492  CG  TRP A 358     -40.087   3.514 -30.945  1.00 29.00           C  
ATOM   2493  CD1 TRP A 358     -39.932   4.284 -32.054  1.00 31.87           C  
ATOM   2494  CD2 TRP A 358     -41.247   2.697 -31.181  1.00 29.20           C  
ATOM   2495  NE1 TRP A 358     -40.892   3.962 -32.993  1.00 31.96           N  
ATOM   2496  CE2 TRP A 358     -41.712   2.993 -32.480  1.00 33.16           C  
ATOM   2497  CE3 TRP A 358     -41.917   1.723 -30.430  1.00 30.86           C  
ATOM   2498  CZ2 TRP A 358     -42.824   2.351 -33.045  1.00 33.01           C  
ATOM   2499  CZ3 TRP A 358     -42.996   1.061 -31.004  1.00 32.41           C  
ATOM   2500  CH2 TRP A 358     -43.451   1.392 -32.287  1.00 32.96           C  
ATOM   2501  N   ALA A 359     -38.248   4.370 -26.789  1.00 24.65           N  
ATOM   2502  CA  ALA A 359     -37.734   4.026 -25.463  1.00 23.35           C  
ATOM   2503  C   ALA A 359     -38.631   4.592 -24.364  1.00 28.54           C  
ATOM   2504  O   ALA A 359     -38.926   3.896 -23.382  1.00 28.50           O  
ATOM   2505  CB  ALA A 359     -36.302   4.543 -25.301  1.00 23.28           C  
ATOM   2506  N   LEU A 360     -39.070   5.843 -24.537  1.00 26.58           N  
ATOM   2507  CA  LEU A 360     -39.942   6.521 -23.581  1.00 27.41           C  
ATOM   2508  C   LEU A 360     -41.335   5.866 -23.581  1.00 30.42           C  
ATOM   2509  O   LEU A 360     -41.867   5.570 -22.512  1.00 28.20           O  
ATOM   2510  CB  LEU A 360     -40.038   8.032 -23.919  1.00 28.23           C  
ATOM   2511  CG  LEU A 360     -41.214   8.789 -23.285  1.00 34.27           C  
ATOM   2512  CD1 LEU A 360     -41.027   8.967 -21.781  1.00 35.12           C  
ATOM   2513  CD2 LEU A 360     -41.448  10.096 -23.973  1.00 37.27           C  
ATOM   2514  N   ALA A 361     -41.913   5.667 -24.780  1.00 29.05           N  
ATOM   2515  CA  ALA A 361     -43.234   5.053 -24.951  1.00 30.30           C  
ATOM   2516  C   ALA A 361     -43.329   3.697 -24.268  1.00 38.14           C  
ATOM   2517  O   ALA A 361     -44.306   3.440 -23.557  1.00 39.46           O  
ATOM   2518  CB  ALA A 361     -43.551   4.911 -26.419  1.00 30.82           C  
ATOM   2519  N   LEU A 362     -42.299   2.847 -24.444  1.00 35.83           N  
ATOM   2520  CA  LEU A 362     -42.251   1.519 -23.835  1.00 36.14           C  
ATOM   2521  C   LEU A 362     -42.107   1.607 -22.324  1.00 39.77           C  
ATOM   2522  O   LEU A 362     -42.748   0.829 -21.615  1.00 39.48           O  
ATOM   2523  CB  LEU A 362     -41.145   0.649 -24.462  1.00 36.38           C  
ATOM   2524  CG  LEU A 362     -41.367   0.265 -25.934  1.00 41.57           C  
ATOM   2525  CD1 LEU A 362     -40.052   0.017 -26.639  1.00 41.91           C  
ATOM   2526  CD2 LEU A 362     -42.275  -0.960 -26.064  1.00 44.91           C  
ATOM   2527  N   ALA A 363     -41.296   2.568 -21.827  1.00 35.61           N  
ATOM   2528  CA  ALA A 363     -41.093   2.780 -20.390  1.00 35.42           C  
ATOM   2529  C   ALA A 363     -42.381   3.290 -19.728  1.00 39.91           C  
ATOM   2530  O   ALA A 363     -42.665   2.919 -18.588  1.00 40.22           O  
ATOM   2531  CB  ALA A 363     -39.958   3.770 -20.152  1.00 36.12           C  
ATOM   2532  N   LEU A 364     -43.159   4.133 -20.445  1.00 36.60           N  
ATOM   2533  CA  LEU A 364     -44.428   4.670 -19.938  1.00 36.22           C  
ATOM   2534  C   LEU A 364     -45.458   3.543 -19.866  1.00 42.62           C  
ATOM   2535  O   LEU A 364     -46.173   3.445 -18.874  1.00 42.33           O  
ATOM   2536  CB  LEU A 364     -44.944   5.845 -20.791  1.00 35.16           C  
ATOM   2537  CG  LEU A 364     -44.188   7.185 -20.694  1.00 37.74           C  
ATOM   2538  CD1 LEU A 364     -44.771   8.205 -21.655  1.00 36.14           C  
ATOM   2539  CD2 LEU A 364     -44.210   7.759 -19.279  1.00 38.64           C  
ATOM   2540  N   ASN A 365     -45.462   2.654 -20.881  1.00 41.18           N  
ATOM   2541  CA  ASN A 365     -46.330   1.477 -20.954  1.00 42.34           C  
ATOM   2542  C   ASN A 365     -46.165   0.555 -19.741  1.00 48.96           C  
ATOM   2543  O   ASN A 365     -47.168   0.117 -19.176  1.00 49.43           O  
ATOM   2544  CB  ASN A 365     -46.105   0.706 -22.257  1.00 41.71           C  
ATOM   2545  CG  ASN A 365     -46.968  -0.533 -22.408  1.00 64.12           C  
ATOM   2546  OD1 ASN A 365     -48.110  -0.591 -21.941  1.00 63.37           O  
ATOM   2547  ND2 ASN A 365     -46.469  -1.532 -23.118  1.00 54.59           N  
ATOM   2548  N   LYS A 366     -44.917   0.258 -19.349  1.00 46.88           N  
ATOM   2549  CA  LYS A 366     -44.626  -0.606 -18.204  1.00 47.49           C  
ATOM   2550  C   LYS A 366     -45.126   0.013 -16.904  1.00 54.08           C  
ATOM   2551  O   LYS A 366     -45.714  -0.696 -16.085  1.00 54.70           O  
ATOM   2552  CB  LYS A 366     -43.126  -0.932 -18.101  1.00 49.83           C  
ATOM   2553  CG  LYS A 366     -42.596  -1.812 -19.230  1.00 63.85           C  
ATOM   2554  CD  LYS A 366     -41.535  -2.802 -18.741  1.00 74.02           C  
ATOM   2555  CE  LYS A 366     -40.160  -2.203 -18.543  1.00 82.91           C  
ATOM   2556  NZ  LYS A 366     -39.346  -3.025 -17.613  1.00 88.81           N1+
ATOM   2557  N   THR A 367     -44.913   1.331 -16.716  1.00 51.12           N  
ATOM   2558  CA  THR A 367     -45.358   2.023 -15.498  1.00 51.46           C  
ATOM   2559  C   THR A 367     -46.878   2.250 -15.497  1.00 55.69           C  
ATOM   2560  O   THR A 367     -47.457   2.461 -14.428  1.00 54.98           O  
ATOM   2561  CB  THR A 367     -44.572   3.318 -15.262  1.00 62.38           C  
ATOM   2562  OG1 THR A 367     -44.933   4.264 -16.263  1.00 66.25           O  
ATOM   2563  CG2 THR A 367     -43.065   3.102 -15.250  1.00 60.44           C  
ATOM   2564  N   SER A 368     -47.508   2.180 -16.703  1.00 52.69           N  
ATOM   2565  CA  SER A 368     -48.934   2.366 -17.008  1.00 76.73           C  
ATOM   2566  C   SER A 368     -49.468   3.764 -16.706  1.00114.10           C  
ATOM   2567  O   SER A 368     -49.440   4.217 -15.563  1.00 86.87           O  
ATOM   2568  CB  SER A 368     -49.800   1.278 -16.376  1.00 80.27           C  
ATOM   2569  OG  SER A 368     -50.015   0.209 -17.284  1.00 89.61           O  
ATOM   2570  N   ARG A 377     -51.352   5.690 -14.193  1.00 50.13           N  
ATOM   2571  CA  ARG A 377     -51.457   6.824 -13.273  1.00 49.07           C  
ATOM   2572  C   ARG A 377     -50.691   8.062 -13.794  1.00 49.24           C  
ATOM   2573  O   ARG A 377     -50.386   8.954 -13.004  1.00 47.67           O  
ATOM   2574  CB  ARG A 377     -50.897   6.422 -11.897  1.00 51.08           C  
ATOM   2575  CG  ARG A 377     -51.768   5.475 -11.101  1.00 66.20           C  
ATOM   2576  CD  ARG A 377     -51.185   5.242  -9.723  1.00 77.87           C  
ATOM   2577  NE  ARG A 377     -51.908   4.194  -9.000  1.00 86.85           N  
ATOM   2578  CZ  ARG A 377     -51.595   3.766  -7.781  1.00 98.32           C  
ATOM   2579  NH1 ARG A 377     -50.564   4.290  -7.127  1.00 81.60           N  
ATOM   2580  NH2 ARG A 377     -52.312   2.810  -7.203  1.00 85.21           N  
ATOM   2581  N   LEU A 378     -50.408   8.116 -15.114  1.00 44.49           N  
ATOM   2582  CA  LEU A 378     -49.606   9.156 -15.772  1.00 43.57           C  
ATOM   2583  C   LEU A 378     -50.182  10.578 -15.670  1.00 48.22           C  
ATOM   2584  O   LEU A 378     -49.399  11.524 -15.541  1.00 47.29           O  
ATOM   2585  CB  LEU A 378     -49.301   8.782 -17.238  1.00 43.12           C  
ATOM   2586  CG  LEU A 378     -48.495   7.475 -17.466  1.00 46.82           C  
ATOM   2587  CD1 LEU A 378     -48.250   7.237 -18.942  1.00 46.47           C  
ATOM   2588  CD2 LEU A 378     -47.166   7.458 -16.683  1.00 48.09           C  
ATOM   2589  N   GLU A 379     -51.535  10.721 -15.648  1.00 45.12           N  
ATOM   2590  CA  GLU A 379     -52.254  11.999 -15.499  1.00 44.26           C  
ATOM   2591  C   GLU A 379     -51.962  12.638 -14.132  1.00 44.02           C  
ATOM   2592  O   GLU A 379     -52.160  13.838 -13.968  1.00 44.84           O  
ATOM   2593  CB  GLU A 379     -53.782  11.766 -15.627  1.00 46.19           C  
ATOM   2594  CG  GLU A 379     -54.634  13.023 -15.786  1.00 62.02           C  
ATOM   2595  CD  GLU A 379     -56.104  12.916 -15.412  1.00 93.68           C  
ATOM   2596  OE1 GLU A 379     -56.563  11.804 -15.058  1.00103.15           O  
ATOM   2597  OE2 GLU A 379     -56.808  13.948 -15.500  1.00 87.50           O  
ATOM   2598  N   ASP A 380     -51.505  11.839 -13.165  1.00 37.83           N  
ATOM   2599  CA  ASP A 380     -51.253  12.263 -11.788  1.00 37.53           C  
ATOM   2600  C   ASP A 380     -49.794  12.667 -11.500  1.00 39.56           C  
ATOM   2601  O   ASP A 380     -49.460  12.948 -10.343  1.00 37.68           O  
ATOM   2602  CB  ASP A 380     -51.739  11.168 -10.802  1.00 39.83           C  
ATOM   2603  CG  ASP A 380     -53.208  10.755 -10.962  1.00 52.00           C  
ATOM   2604  OD1 ASP A 380     -53.970  11.494 -11.626  1.00 56.11           O  
ATOM   2605  OD2 ASP A 380     -53.587   9.695 -10.426  1.00 54.72           O  
ATOM   2606  N   PHE A 381     -48.934  12.724 -12.540  1.00 35.99           N  
ATOM   2607  CA  PHE A 381     -47.538  13.143 -12.330  1.00 35.67           C  
ATOM   2608  C   PHE A 381     -47.469  14.623 -11.908  1.00 36.64           C  
ATOM   2609  O   PHE A 381     -48.148  15.455 -12.499  1.00 36.30           O  
ATOM   2610  CB  PHE A 381     -46.651  12.874 -13.572  1.00 37.36           C  
ATOM   2611  CG  PHE A 381     -45.239  13.387 -13.387  1.00 38.84           C  
ATOM   2612  CD1 PHE A 381     -44.360  12.757 -12.510  1.00 41.74           C  
ATOM   2613  CD2 PHE A 381     -44.813  14.549 -14.026  1.00 40.31           C  
ATOM   2614  CE1 PHE A 381     -43.077  13.278 -12.279  1.00 42.50           C  
ATOM   2615  CE2 PHE A 381     -43.531  15.069 -13.791  1.00 42.61           C  
ATOM   2616  CZ  PHE A 381     -42.671  14.425 -12.927  1.00 40.62           C  
ATOM   2617  N   ASN A 382     -46.660  14.921 -10.882  1.00 33.22           N  
ATOM   2618  CA  ASN A 382     -46.405  16.269 -10.349  1.00 33.03           C  
ATOM   2619  C   ASN A 382     -44.906  16.408 -10.137  1.00 34.69           C  
ATOM   2620  O   ASN A 382     -44.238  15.396  -9.913  1.00 34.92           O  
ATOM   2621  CB  ASN A 382     -47.129  16.483  -8.991  1.00 34.95           C  
ATOM   2622  CG  ASN A 382     -48.634  16.328  -9.048  1.00 79.16           C  
ATOM   2623  OD1 ASN A 382     -49.232  15.600  -8.245  1.00 80.36           O  
ATOM   2624  ND2 ASN A 382     -49.287  17.014  -9.986  1.00 73.45           N  
ATOM   2625  N   TYR A 383     -44.399  17.648 -10.098  1.00 28.43           N  
ATOM   2626  CA  TYR A 383     -42.971  17.951  -9.911  1.00 27.57           C  
ATOM   2627  C   TYR A 383     -42.495  17.822  -8.463  1.00 34.51           C  
ATOM   2628  O   TYR A 383     -41.298  17.947  -8.190  1.00 34.37           O  
ATOM   2629  CB  TYR A 383     -42.638  19.363 -10.450  1.00 26.31           C  
ATOM   2630  CG  TYR A 383     -43.033  19.620 -11.891  1.00 26.34           C  
ATOM   2631  CD1 TYR A 383     -42.767  18.683 -12.889  1.00 27.00           C  
ATOM   2632  CD2 TYR A 383     -43.574  20.843 -12.277  1.00 26.07           C  
ATOM   2633  CE1 TYR A 383     -43.085  18.936 -14.223  1.00 24.70           C  
ATOM   2634  CE2 TYR A 383     -43.883  21.109 -13.610  1.00 26.41           C  
ATOM   2635  CZ  TYR A 383     -43.643  20.151 -14.579  1.00 27.93           C  
ATOM   2636  OH  TYR A 383     -43.950  20.415 -15.894  1.00 25.45           O  
ATOM   2637  N   ASN A 384     -43.428  17.620  -7.527  1.00 32.92           N  
ATOM   2638  CA  ASN A 384     -43.073  17.541  -6.111  1.00 34.12           C  
ATOM   2639  C   ASN A 384     -43.049  16.108  -5.617  1.00 41.23           C  
ATOM   2640  O   ASN A 384     -42.725  15.868  -4.455  1.00 42.00           O  
ATOM   2641  CB  ASN A 384     -44.069  18.352  -5.280  1.00 37.42           C  
ATOM   2642  CG  ASN A 384     -44.138  19.817  -5.623  1.00 57.27           C  
ATOM   2643  OD1 ASN A 384     -43.180  20.578  -5.417  1.00 55.60           O  
ATOM   2644  ND2 ASN A 384     -45.299  20.247  -6.101  1.00 43.80           N  
ATOM   2645  N   ASN A 385     -43.381  15.162  -6.499  1.00 40.09           N  
ATOM   2646  CA  ASN A 385     -43.471  13.746  -6.177  1.00 41.38           C  
ATOM   2647  C   ASN A 385     -42.429  12.882  -6.907  1.00 47.40           C  
ATOM   2648  O   ASN A 385     -42.376  12.877  -8.137  1.00 48.46           O  
ATOM   2649  CB  ASN A 385     -44.903  13.263  -6.462  1.00 43.99           C  
ATOM   2650  CG  ASN A 385     -45.205  11.845  -6.036  1.00 73.71           C  
ATOM   2651  OD1 ASN A 385     -44.641  11.315  -5.071  1.00 66.65           O  
ATOM   2652  ND2 ASN A 385     -46.125  11.206  -6.745  1.00 67.93           N  
ATOM   2653  N   GLN A 386     -41.616  12.151  -6.126  1.00 44.56           N  
ATOM   2654  CA  GLN A 386     -40.552  11.229  -6.551  1.00 44.49           C  
ATOM   2655  C   GLN A 386     -41.084   9.886  -7.059  1.00 48.36           C  
ATOM   2656  O   GLN A 386     -40.407   9.231  -7.858  1.00 48.35           O  
ATOM   2657  CB  GLN A 386     -39.654  10.916  -5.346  1.00 45.84           C  
ATOM   2658  CG  GLN A 386     -38.252  11.476  -5.429  1.00 61.16           C  
ATOM   2659  CD  GLN A 386     -37.443  10.981  -4.265  1.00 80.55           C  
ATOM   2660  OE1 GLN A 386     -37.440  11.576  -3.179  1.00 78.82           O  
ATOM   2661  NE2 GLN A 386     -36.790   9.841  -4.441  1.00 69.38           N  
ATOM   2662  N   THR A 387     -42.251   9.440  -6.527  1.00 42.73           N  
ATOM   2663  CA  THR A 387     -42.893   8.151  -6.801  1.00 41.12           C  
ATOM   2664  C   THR A 387     -42.877   7.761  -8.278  1.00 43.08           C  
ATOM   2665  O   THR A 387     -42.183   6.801  -8.631  1.00 44.65           O  
ATOM   2666  CB  THR A 387     -44.323   8.111  -6.203  1.00 47.28           C  
ATOM   2667  OG1 THR A 387     -44.256   8.410  -4.809  1.00 46.50           O  
ATOM   2668  CG2 THR A 387     -45.012   6.760  -6.407  1.00 44.00           C  
ATOM   2669  N   ILE A 388     -43.636   8.477  -9.128  1.00 36.48           N  
ATOM   2670  CA  ILE A 388     -43.746   8.180 -10.563  1.00 35.41           C  
ATOM   2671  C   ILE A 388     -42.384   8.288 -11.261  1.00 38.08           C  
ATOM   2672  O   ILE A 388     -42.086   7.467 -12.136  1.00 38.17           O  
ATOM   2673  CB  ILE A 388     -44.869   9.000 -11.265  1.00 38.11           C  
ATOM   2674  CG1 ILE A 388     -46.248   8.626 -10.660  1.00 38.73           C  
ATOM   2675  CG2 ILE A 388     -44.864   8.777 -12.808  1.00 38.11           C  
ATOM   2676  CD1 ILE A 388     -47.504   9.156 -11.379  1.00 46.34           C  
ATOM   2677  N   THR A 389     -41.559   9.267 -10.851  1.00 34.04           N  
ATOM   2678  CA  THR A 389     -40.209   9.478 -11.392  1.00 33.32           C  
ATOM   2679  C   THR A 389     -39.383   8.199 -11.226  1.00 35.79           C  
ATOM   2680  O   THR A 389     -38.870   7.687 -12.217  1.00 34.21           O  
ATOM   2681  CB  THR A 389     -39.538  10.679 -10.705  1.00 37.09           C  
ATOM   2682  OG1 THR A 389     -40.443  11.784 -10.719  1.00 33.39           O  
ATOM   2683  CG2 THR A 389     -38.212  11.057 -11.355  1.00 32.39           C  
ATOM   2684  N   ASP A 390     -39.311   7.673  -9.982  1.00 33.24           N  
ATOM   2685  CA  ASP A 390     -38.605   6.448  -9.607  1.00 33.63           C  
ATOM   2686  C   ASP A 390     -39.032   5.236 -10.425  1.00 40.25           C  
ATOM   2687  O   ASP A 390     -38.172   4.449 -10.831  1.00 40.45           O  
ATOM   2688  CB  ASP A 390     -38.769   6.177  -8.103  1.00 35.07           C  
ATOM   2689  CG  ASP A 390     -38.073   7.183  -7.208  1.00 44.90           C  
ATOM   2690  OD1 ASP A 390     -37.350   8.060  -7.743  1.00 45.91           O  
ATOM   2691  OD2 ASP A 390     -38.232   7.085  -5.972  1.00 50.44           O  
ATOM   2692  N   GLN A 391     -40.351   5.096 -10.682  1.00 37.95           N  
ATOM   2693  CA  GLN A 391     -40.917   3.994 -11.460  1.00 37.45           C  
ATOM   2694  C   GLN A 391     -40.542   4.092 -12.926  1.00 40.46           C  
ATOM   2695  O   GLN A 391     -40.115   3.091 -13.505  1.00 38.66           O  
ATOM   2696  CB  GLN A 391     -42.438   3.905 -11.284  1.00 38.84           C  
ATOM   2697  CG  GLN A 391     -42.836   3.353  -9.913  1.00 53.28           C  
ATOM   2698  CD  GLN A 391     -44.317   3.413  -9.629  1.00 76.68           C  
ATOM   2699  OE1 GLN A 391     -45.081   4.180 -10.233  1.00 71.88           O  
ATOM   2700  NE2 GLN A 391     -44.748   2.627  -8.660  1.00 73.05           N  
ATOM   2701  N   ILE A 392     -40.683   5.290 -13.539  1.00 37.70           N  
ATOM   2702  CA  ILE A 392     -40.292   5.456 -14.950  1.00 37.00           C  
ATOM   2703  C   ILE A 392     -38.767   5.309 -15.081  1.00 36.28           C  
ATOM   2704  O   ILE A 392     -38.313   4.730 -16.065  1.00 36.11           O  
ATOM   2705  CB  ILE A 392     -40.877   6.707 -15.666  1.00 41.16           C  
ATOM   2706  CG1 ILE A 392     -40.472   6.730 -17.173  1.00 42.64           C  
ATOM   2707  CG2 ILE A 392     -40.550   7.997 -14.941  1.00 43.06           C  
ATOM   2708  CD1 ILE A 392     -40.837   7.955 -18.007  1.00 52.49           C  
ATOM   2709  N   TYR A 393     -37.998   5.741 -14.062  1.00 31.55           N  
ATOM   2710  CA  TYR A 393     -36.535   5.597 -14.052  1.00 32.68           C  
ATOM   2711  C   TYR A 393     -36.193   4.108 -14.147  1.00 36.79           C  
ATOM   2712  O   TYR A 393     -35.395   3.724 -14.999  1.00 35.94           O  
ATOM   2713  CB  TYR A 393     -35.899   6.211 -12.790  1.00 34.72           C  
ATOM   2714  CG  TYR A 393     -34.383   6.153 -12.796  1.00 39.31           C  
ATOM   2715  CD1 TYR A 393     -33.705   5.014 -12.365  1.00 40.40           C  
ATOM   2716  CD2 TYR A 393     -33.626   7.234 -13.239  1.00 42.17           C  
ATOM   2717  CE1 TYR A 393     -32.315   4.944 -12.398  1.00 41.59           C  
ATOM   2718  CE2 TYR A 393     -32.232   7.175 -13.271  1.00 43.85           C  
ATOM   2719  CZ  TYR A 393     -31.581   6.026 -12.852  1.00 50.87           C  
ATOM   2720  OH  TYR A 393     -30.209   5.954 -12.874  1.00 52.60           O  
ATOM   2721  N   ARG A 394     -36.858   3.275 -13.312  1.00 34.01           N  
ATOM   2722  CA  ARG A 394     -36.686   1.821 -13.278  1.00 33.30           C  
ATOM   2723  C   ARG A 394     -37.068   1.155 -14.591  1.00 36.86           C  
ATOM   2724  O   ARG A 394     -36.370   0.237 -15.004  1.00 37.97           O  
ATOM   2725  CB  ARG A 394     -37.431   1.195 -12.092  1.00 32.65           C  
ATOM   2726  CG  ARG A 394     -36.766   1.475 -10.749  1.00 39.72           C  
ATOM   2727  CD  ARG A 394     -37.478   0.746  -9.631  1.00 55.59           C  
ATOM   2728  NE  ARG A 394     -37.521   1.531  -8.396  1.00 64.41           N  
ATOM   2729  CZ  ARG A 394     -38.634   2.001  -7.838  1.00 73.99           C  
ATOM   2730  NH1 ARG A 394     -39.816   1.767  -8.396  1.00 59.65           N  
ATOM   2731  NH2 ARG A 394     -38.574   2.700  -6.713  1.00 61.75           N  
ATOM   2732  N   ALA A 395     -38.135   1.625 -15.260  1.00 32.11           N  
ATOM   2733  CA  ALA A 395     -38.559   1.082 -16.554  1.00 32.28           C  
ATOM   2734  C   ALA A 395     -37.541   1.418 -17.656  1.00 39.10           C  
ATOM   2735  O   ALA A 395     -37.202   0.546 -18.459  1.00 39.24           O  
ATOM   2736  CB  ALA A 395     -39.935   1.606 -16.924  1.00 32.89           C  
ATOM   2737  N   MET A 396     -37.023   2.674 -17.657  1.00 35.86           N  
ATOM   2738  CA  MET A 396     -36.000   3.157 -18.597  1.00 34.37           C  
ATOM   2739  C   MET A 396     -34.712   2.365 -18.387  1.00 37.86           C  
ATOM   2740  O   MET A 396     -34.129   1.882 -19.354  1.00 37.73           O  
ATOM   2741  CB  MET A 396     -35.728   4.660 -18.375  1.00 36.03           C  
ATOM   2742  CG  MET A 396     -36.785   5.585 -18.946  1.00 38.48           C  
ATOM   2743  SD  MET A 396     -36.872   5.577 -20.745  1.00 42.65           S  
ATOM   2744  CE  MET A 396     -35.280   6.336 -21.171  1.00 39.54           C  
ATOM   2745  N   ASN A 397     -34.301   2.197 -17.112  1.00 35.34           N  
ATOM   2746  CA  ASN A 397     -33.115   1.452 -16.672  1.00 36.74           C  
ATOM   2747  C   ASN A 397     -33.139   0.005 -17.176  1.00 42.93           C  
ATOM   2748  O   ASN A 397     -32.074  -0.572 -17.408  1.00 43.37           O  
ATOM   2749  CB  ASN A 397     -33.042   1.459 -15.131  1.00 40.18           C  
ATOM   2750  CG  ASN A 397     -31.802   0.851 -14.524  1.00 75.00           C  
ATOM   2751  OD1 ASN A 397     -30.849   1.554 -14.176  1.00 71.29           O  
ATOM   2752  ND2 ASN A 397     -31.815  -0.460 -14.315  1.00 71.86           N  
ATOM   2753  N   SER A 398     -34.345  -0.589 -17.303  1.00 39.58           N  
ATOM   2754  CA  SER A 398     -34.496  -1.967 -17.758  1.00 39.50           C  
ATOM   2755  C   SER A 398     -34.891  -2.064 -19.227  1.00 43.24           C  
ATOM   2756  O   SER A 398     -35.178  -3.166 -19.685  1.00 43.23           O  
ATOM   2757  CB  SER A 398     -35.470  -2.731 -16.863  1.00 43.18           C  
ATOM   2758  OG  SER A 398     -36.778  -2.188 -16.927  1.00 52.13           O  
ATOM   2759  N   SER A 399     -34.860  -0.931 -19.985  1.00 39.64           N  
ATOM   2760  CA  SER A 399     -35.190  -0.932 -21.422  1.00 39.04           C  
ATOM   2761  C   SER A 399     -34.303  -1.920 -22.161  1.00 42.02           C  
ATOM   2762  O   SER A 399     -33.117  -2.056 -21.845  1.00 40.97           O  
ATOM   2763  CB  SER A 399     -35.009   0.444 -22.059  1.00 42.24           C  
ATOM   2764  OG  SER A 399     -35.798   1.450 -21.449  1.00 54.19           O  
ATOM   2765  N   SER A 400     -34.896  -2.627 -23.130  1.00 38.12           N  
ATOM   2766  CA  SER A 400     -34.215  -3.592 -23.976  1.00 37.04           C  
ATOM   2767  C   SER A 400     -35.122  -3.878 -25.154  1.00 39.32           C  
ATOM   2768  O   SER A 400     -36.075  -4.649 -25.028  1.00 40.89           O  
ATOM   2769  CB  SER A 400     -33.896  -4.875 -23.204  1.00 39.98           C  
ATOM   2770  OG  SER A 400     -33.144  -5.773 -24.001  1.00 44.75           O  
ATOM   2771  N   PHE A 401     -34.867  -3.215 -26.279  1.00 32.40           N  
ATOM   2772  CA  PHE A 401     -35.637  -3.394 -27.504  1.00 31.07           C  
ATOM   2773  C   PHE A 401     -34.763  -3.146 -28.723  1.00 36.26           C  
ATOM   2774  O   PHE A 401     -33.647  -2.649 -28.582  1.00 36.14           O  
ATOM   2775  CB  PHE A 401     -36.893  -2.494 -27.518  1.00 32.30           C  
ATOM   2776  CG  PHE A 401     -36.661  -1.015 -27.717  1.00 32.32           C  
ATOM   2777  CD1 PHE A 401     -36.393  -0.187 -26.638  1.00 33.38           C  
ATOM   2778  CD2 PHE A 401     -36.768  -0.442 -28.979  1.00 34.28           C  
ATOM   2779  CE1 PHE A 401     -36.206   1.184 -26.822  1.00 36.01           C  
ATOM   2780  CE2 PHE A 401     -36.572   0.925 -29.165  1.00 34.89           C  
ATOM   2781  CZ  PHE A 401     -36.285   1.729 -28.088  1.00 34.17           C  
ATOM   2782  N   GLU A 402     -35.282  -3.452 -29.918  1.00 33.41           N  
ATOM   2783  CA  GLU A 402     -34.575  -3.255 -31.181  1.00 33.74           C  
ATOM   2784  C   GLU A 402     -35.121  -2.022 -31.877  1.00 36.89           C  
ATOM   2785  O   GLU A 402     -36.310  -1.989 -32.188  1.00 36.83           O  
ATOM   2786  CB  GLU A 402     -34.709  -4.499 -32.083  1.00 35.41           C  
ATOM   2787  CG  GLU A 402     -33.834  -5.661 -31.639  1.00 46.08           C  
ATOM   2788  CD  GLU A 402     -32.337  -5.439 -31.775  1.00 62.96           C  
ATOM   2789  OE1 GLU A 402     -31.894  -4.874 -32.803  1.00 48.01           O  
ATOM   2790  OE2 GLU A 402     -31.604  -5.848 -30.847  1.00 61.71           O  
ATOM   2791  N   GLY A 403     -34.267  -1.010 -32.081  1.00 30.05           N  
ATOM   2792  CA  GLY A 403     -34.662   0.241 -32.723  1.00 27.45           C  
ATOM   2793  C   GLY A 403     -34.020   0.418 -34.073  1.00 29.78           C  
ATOM   2794  O   GLY A 403     -33.325  -0.484 -34.547  1.00 27.61           O  
ATOM   2795  N   VAL A 404     -34.231   1.578 -34.713  1.00 27.73           N  
ATOM   2796  CA  VAL A 404     -33.596   1.841 -36.013  1.00 28.47           C  
ATOM   2797  C   VAL A 404     -32.058   1.993 -35.856  1.00 30.27           C  
ATOM   2798  O   VAL A 404     -31.328   1.809 -36.831  1.00 29.39           O  
ATOM   2799  CB  VAL A 404     -34.231   2.998 -36.833  1.00 33.86           C  
ATOM   2800  CG1 VAL A 404     -35.678   2.682 -37.204  1.00 33.85           C  
ATOM   2801  CG2 VAL A 404     -34.156   4.318 -36.089  1.00 34.43           C  
ATOM   2802  N   SER A 405     -31.591   2.306 -34.623  1.00 25.61           N  
ATOM   2803  CA  SER A 405     -30.173   2.485 -34.281  1.00 25.47           C  
ATOM   2804  C   SER A 405     -29.563   1.200 -33.688  1.00 32.84           C  
ATOM   2805  O   SER A 405     -28.450   1.250 -33.154  1.00 33.55           O  
ATOM   2806  CB  SER A 405     -29.995   3.649 -33.301  1.00 23.43           C  
ATOM   2807  OG  SER A 405     -30.410   3.308 -31.988  1.00 20.08           O  
ATOM   2808  N   GLY A 406     -30.309   0.088 -33.749  1.00 29.24           N  
ATOM   2809  CA  GLY A 406     -29.871  -1.199 -33.221  1.00 29.05           C  
ATOM   2810  C   GLY A 406     -30.468  -1.520 -31.871  1.00 33.42           C  
ATOM   2811  O   GLY A 406     -31.557  -1.041 -31.548  1.00 34.02           O  
ATOM   2812  N   HIS A 407     -29.755  -2.327 -31.069  1.00 30.24           N  
ATOM   2813  CA  HIS A 407     -30.204  -2.757 -29.746  1.00 30.26           C  
ATOM   2814  C   HIS A 407     -30.138  -1.604 -28.741  1.00 33.65           C  
ATOM   2815  O   HIS A 407     -29.053  -1.123 -28.403  1.00 34.43           O  
ATOM   2816  CB  HIS A 407     -29.427  -4.009 -29.291  1.00 31.72           C  
ATOM   2817  CG  HIS A 407     -29.853  -4.573 -27.970  1.00 35.57           C  
ATOM   2818  ND1 HIS A 407     -31.155  -4.980 -27.742  1.00 37.94           N  
ATOM   2819  CD2 HIS A 407     -29.118  -4.828 -26.863  1.00 37.54           C  
ATOM   2820  CE1 HIS A 407     -31.180  -5.422 -26.493  1.00 37.27           C  
ATOM   2821  NE2 HIS A 407     -29.976  -5.364 -25.930  1.00 37.49           N  
ATOM   2822  N   VAL A 408     -31.309  -1.129 -28.307  1.00 28.51           N  
ATOM   2823  CA  VAL A 408     -31.419   0.008 -27.384  1.00 27.83           C  
ATOM   2824  C   VAL A 408     -31.465  -0.441 -25.924  1.00 32.98           C  
ATOM   2825  O   VAL A 408     -32.407  -1.115 -25.515  1.00 34.05           O  
ATOM   2826  CB  VAL A 408     -32.605   0.942 -27.759  1.00 29.75           C  
ATOM   2827  CG1 VAL A 408     -32.728   2.115 -26.776  1.00 28.88           C  
ATOM   2828  CG2 VAL A 408     -32.477   1.447 -29.198  1.00 29.05           C  
ATOM   2829  N   VAL A 409     -30.457  -0.039 -25.137  1.00 29.09           N  
ATOM   2830  CA  VAL A 409     -30.326  -0.304 -23.691  1.00 29.93           C  
ATOM   2831  C   VAL A 409     -29.773   0.947 -23.007  1.00 35.69           C  
ATOM   2832  O   VAL A 409     -29.169   1.792 -23.673  1.00 34.64           O  
ATOM   2833  CB  VAL A 409     -29.476  -1.564 -23.314  1.00 34.44           C  
ATOM   2834  CG1 VAL A 409     -30.168  -2.864 -23.713  1.00 34.19           C  
ATOM   2835  CG2 VAL A 409     -28.054  -1.497 -23.878  1.00 34.42           C  
ATOM   2836  N   PHE A 410     -29.964   1.055 -21.684  1.00 34.60           N  
ATOM   2837  CA  PHE A 410     -29.478   2.188 -20.914  1.00 35.81           C  
ATOM   2838  C   PHE A 410     -28.694   1.767 -19.695  1.00 48.98           C  
ATOM   2839  O   PHE A 410     -29.246   1.211 -18.743  1.00 50.52           O  
ATOM   2840  CB  PHE A 410     -30.606   3.158 -20.498  1.00 36.02           C  
ATOM   2841  CG  PHE A 410     -31.426   3.730 -21.629  1.00 36.16           C  
ATOM   2842  CD1 PHE A 410     -30.991   4.847 -22.332  1.00 37.29           C  
ATOM   2843  CD2 PHE A 410     -32.643   3.162 -21.982  1.00 36.79           C  
ATOM   2844  CE1 PHE A 410     -31.741   5.362 -23.391  1.00 37.26           C  
ATOM   2845  CE2 PHE A 410     -33.395   3.683 -23.038  1.00 38.87           C  
ATOM   2846  CZ  PHE A 410     -32.939   4.784 -23.733  1.00 36.17           C  
ATOM   2847  N   ASP A 411     -27.391   2.027 -19.750  1.00 50.69           N  
ATOM   2848  CA  ASP A 411     -26.414   1.925 -18.670  1.00 52.82           C  
ATOM   2849  C   ASP A 411     -25.502   3.143 -18.872  1.00 59.81           C  
ATOM   2850  O   ASP A 411     -25.014   3.376 -19.981  1.00 59.47           O  
ATOM   2851  CB  ASP A 411     -25.686   0.573 -18.613  1.00 55.38           C  
ATOM   2852  CG  ASP A 411     -24.939   0.166 -19.863  1.00 68.80           C  
ATOM   2853  OD1 ASP A 411     -23.848   0.729 -20.114  1.00 69.04           O  
ATOM   2854  OD2 ASP A 411     -25.389  -0.787 -20.537  1.00 77.67           O  
ATOM   2855  N   ALA A 412     -25.417   3.988 -17.836  1.00 58.73           N  
ATOM   2856  CA  ALA A 412     -24.761   5.300 -17.766  1.00 59.62           C  
ATOM   2857  C   ALA A 412     -23.518   5.581 -18.664  1.00 64.76           C  
ATOM   2858  O   ALA A 412     -23.613   6.395 -19.590  1.00 64.77           O  
ATOM   2859  CB  ALA A 412     -24.393   5.615 -16.318  1.00 60.51           C  
ATOM   2860  N   SER A 413     -22.368   4.955 -18.344  1.00 61.56           N  
ATOM   2861  CA  SER A 413     -21.018   5.220 -18.844  1.00 61.92           C  
ATOM   2862  C   SER A 413     -20.734   5.287 -20.370  1.00 66.24           C  
ATOM   2863  O   SER A 413     -19.898   6.110 -20.749  1.00 66.87           O  
ATOM   2864  CB  SER A 413     -20.017   4.246 -18.234  1.00 66.15           C  
ATOM   2865  OG  SER A 413     -19.137   4.940 -17.363  1.00 74.50           O  
ATOM   2866  N   GLY A 414     -21.296   4.416 -21.203  1.00 61.53           N  
ATOM   2867  CA  GLY A 414     -20.904   4.427 -22.612  1.00 60.83           C  
ATOM   2868  C   GLY A 414     -21.961   4.692 -23.659  1.00 63.38           C  
ATOM   2869  O   GLY A 414     -21.656   5.232 -24.726  1.00 61.80           O  
ATOM   2870  N   SER A 415     -23.190   4.258 -23.376  1.00 60.75           N  
ATOM   2871  CA  SER A 415     -24.377   4.361 -24.230  1.00 60.46           C  
ATOM   2872  C   SER A 415     -24.299   3.443 -25.483  1.00 64.18           C  
ATOM   2873  O   SER A 415     -24.448   3.881 -26.625  1.00 63.93           O  
ATOM   2874  CB  SER A 415     -24.730   5.811 -24.575  1.00 62.70           C  
ATOM   2875  OG  SER A 415     -24.533   6.709 -23.494  1.00 65.69           O  
ATOM   2876  N   ARG A 416     -24.131   2.131 -25.208  1.00 60.34           N  
ATOM   2877  CA  ARG A 416     -24.173   0.941 -26.077  1.00 59.70           C  
ATOM   2878  C   ARG A 416     -23.169   0.842 -27.256  1.00 62.14           C  
ATOM   2879  O   ARG A 416     -21.955   0.874 -27.040  1.00 62.23           O  
ATOM   2880  CB  ARG A 416     -25.593   0.663 -26.645  1.00 59.76           C  
ATOM   2881  CG  ARG A 416     -26.790   1.310 -25.949  1.00 67.35           C  
ATOM   2882  CD  ARG A 416     -27.455   2.370 -26.813  1.00 66.91           C  
ATOM   2883  NE  ARG A 416     -27.886   1.836 -28.100  1.00 61.87           N  
ATOM   2884  CZ  ARG A 416     -28.532   2.522 -29.035  1.00 63.65           C  
ATOM   2885  NH1 ARG A 416     -28.862   3.793 -28.827  1.00 46.15           N  
ATOM   2886  NH2 ARG A 416     -28.863   1.945 -30.178  1.00 45.75           N  
ATOM   2887  N   MET A 417     -23.740   0.618 -28.488  1.00 56.05           N  
ATOM   2888  CA  MET A 417     -23.218   0.238 -29.802  1.00 54.61           C  
ATOM   2889  C   MET A 417     -21.728   0.490 -30.052  1.00 51.39           C  
ATOM   2890  O   MET A 417     -21.164   1.558 -29.848  1.00 51.01           O  
ATOM   2891  CB  MET A 417     -24.039   0.752 -30.984  1.00 57.87           C  
ATOM   2892  CG  MET A 417     -24.224  -0.336 -32.055  1.00 62.66           C  
ATOM   2893  SD  MET A 417     -25.840  -0.441 -32.870  1.00 68.04           S  
ATOM   2894  CE  MET A 417     -25.566   0.632 -34.294  1.00 64.62           C  
ATOM   2895  N   ALA A 418     -21.179  -0.547 -30.666  1.00 42.49           N  
ATOM   2896  CA  ALA A 418     -19.821  -0.957 -30.900  1.00 39.18           C  
ATOM   2897  C   ALA A 418     -19.012  -0.321 -32.048  1.00 35.45           C  
ATOM   2898  O   ALA A 418     -17.798  -0.533 -32.020  1.00 36.17           O  
ATOM   2899  CB  ALA A 418     -19.827  -2.458 -31.100  1.00 39.81           C  
ATOM   2900  N   TRP A 419     -19.608   0.380 -33.057  1.00 22.19           N  
ATOM   2901  CA  TRP A 419     -18.765   0.794 -34.187  1.00 18.16           C  
ATOM   2902  C   TRP A 419     -18.569   2.267 -34.424  1.00 17.98           C  
ATOM   2903  O   TRP A 419     -19.524   3.040 -34.404  1.00 15.62           O  
ATOM   2904  CB  TRP A 419     -19.277   0.196 -35.511  1.00 14.73           C  
ATOM   2905  CG  TRP A 419     -19.223  -1.304 -35.597  1.00 14.29           C  
ATOM   2906  CD1 TRP A 419     -20.195  -2.188 -35.222  1.00 17.03           C  
ATOM   2907  CD2 TRP A 419     -18.132  -2.090 -36.101  1.00 12.96           C  
ATOM   2908  NE1 TRP A 419     -19.784  -3.483 -35.476  1.00 16.59           N  
ATOM   2909  CE2 TRP A 419     -18.529  -3.448 -36.042  1.00 17.14           C  
ATOM   2910  CE3 TRP A 419     -16.859  -1.774 -36.601  1.00 13.75           C  
ATOM   2911  CZ2 TRP A 419     -17.689  -4.493 -36.460  1.00 16.11           C  
ATOM   2912  CZ3 TRP A 419     -16.039  -2.806 -37.049  1.00 15.49           C  
ATOM   2913  CH2 TRP A 419     -16.458  -4.147 -36.977  1.00 16.20           C  
ATOM   2914  N   THR A 420     -17.346   2.615 -34.844  1.00 13.58           N  
ATOM   2915  CA  THR A 420     -17.039   3.957 -35.303  1.00 11.93           C  
ATOM   2916  C   THR A 420     -16.712   3.835 -36.797  1.00 17.17           C  
ATOM   2917  O   THR A 420     -16.247   2.783 -37.247  1.00 15.43           O  
ATOM   2918  CB  THR A 420     -15.810   4.543 -34.535  1.00 18.03           C  
ATOM   2919  OG1 THR A 420     -14.688   3.699 -34.754  1.00 15.05           O  
ATOM   2920  CG2 THR A 420     -16.062   4.680 -33.031  1.00 14.03           C  
ATOM   2921  N   LEU A 421     -16.896   4.935 -37.540  1.00 12.98           N  
ATOM   2922  CA  LEU A 421     -16.573   5.087 -38.940  1.00 13.06           C  
ATOM   2923  C   LEU A 421     -15.431   6.101 -39.015  1.00 17.16           C  
ATOM   2924  O   LEU A 421     -15.521   7.194 -38.457  1.00 18.47           O  
ATOM   2925  CB  LEU A 421     -17.810   5.608 -39.721  1.00 13.65           C  
ATOM   2926  CG  LEU A 421     -17.544   6.177 -41.133  1.00 19.65           C  
ATOM   2927  CD1 LEU A 421     -16.939   5.116 -42.061  1.00 19.83           C  
ATOM   2928  CD2 LEU A 421     -18.806   6.738 -41.738  1.00 22.73           C  
ATOM   2929  N   ILE A 422     -14.370   5.743 -39.736  1.00 13.08           N  
ATOM   2930  CA  ILE A 422     -13.173   6.579 -39.890  1.00 12.02           C  
ATOM   2931  C   ILE A 422     -13.130   7.070 -41.317  1.00 15.87           C  
ATOM   2932  O   ILE A 422     -13.238   6.264 -42.263  1.00 14.38           O  
ATOM   2933  CB  ILE A 422     -11.891   5.764 -39.538  1.00 14.47           C  
ATOM   2934  CG1 ILE A 422     -12.030   5.025 -38.194  1.00 14.59           C  
ATOM   2935  CG2 ILE A 422     -10.624   6.660 -39.576  1.00 12.79           C  
ATOM   2936  CD1 ILE A 422     -11.247   3.711 -38.095  1.00 18.31           C  
ATOM   2937  N   GLU A 423     -12.985   8.389 -41.479  1.00 11.16           N  
ATOM   2938  CA  GLU A 423     -12.906   8.993 -42.805  1.00 11.00           C  
ATOM   2939  C   GLU A 423     -11.665   9.835 -42.931  1.00 16.64           C  
ATOM   2940  O   GLU A 423     -11.034  10.194 -41.919  1.00 16.11           O  
ATOM   2941  CB  GLU A 423     -14.163   9.843 -43.086  1.00 12.06           C  
ATOM   2942  CG  GLU A 423     -15.435   9.009 -43.068  1.00 16.57           C  
ATOM   2943  CD  GLU A 423     -16.665   9.668 -43.659  1.00 40.86           C  
ATOM   2944  OE1 GLU A 423     -16.754  10.917 -43.648  1.00 44.82           O  
ATOM   2945  OE2 GLU A 423     -17.572   8.922 -44.083  1.00 35.73           O  
ATOM   2946  N   GLN A 424     -11.273  10.108 -44.185  1.00 11.58           N  
ATOM   2947  CA  GLN A 424     -10.180  11.011 -44.489  1.00 11.01           C  
ATOM   2948  C   GLN A 424     -10.657  11.959 -45.563  1.00 17.23           C  
ATOM   2949  O   GLN A 424     -11.364  11.532 -46.485  1.00 18.76           O  
ATOM   2950  CB  GLN A 424      -8.916  10.269 -44.934  1.00 11.77           C  
ATOM   2951  CG  GLN A 424      -7.741  11.220 -45.231  1.00 13.35           C  
ATOM   2952  CD  GLN A 424      -6.512  10.453 -45.660  1.00 22.04           C  
ATOM   2953  OE1 GLN A 424      -6.578   9.493 -46.439  1.00 15.41           O  
ATOM   2954  NE2 GLN A 424      -5.366  10.887 -45.201  1.00 13.22           N  
ATOM   2955  N   LEU A 425     -10.301  13.241 -45.436  1.00 14.46           N  
ATOM   2956  CA  LEU A 425     -10.636  14.231 -46.437  1.00 14.97           C  
ATOM   2957  C   LEU A 425      -9.622  14.163 -47.561  1.00 18.11           C  
ATOM   2958  O   LEU A 425      -8.460  14.437 -47.340  1.00 18.88           O  
ATOM   2959  CB  LEU A 425     -10.728  15.646 -45.868  1.00 15.63           C  
ATOM   2960  CG  LEU A 425     -11.473  16.575 -46.861  1.00 20.99           C  
ATOM   2961  CD1 LEU A 425     -13.003  16.510 -46.677  1.00 19.48           C  
ATOM   2962  CD2 LEU A 425     -10.916  17.927 -46.859  1.00 25.73           C  
ATOM   2963  N   GLN A 426     -10.055  13.767 -48.766  1.00 15.45           N  
ATOM   2964  CA  GLN A 426      -9.152  13.626 -49.913  1.00 15.89           C  
ATOM   2965  C   GLN A 426      -9.676  14.441 -51.089  1.00 21.68           C  
ATOM   2966  O   GLN A 426     -10.780  14.194 -51.548  1.00 20.68           O  
ATOM   2967  CB  GLN A 426      -9.018  12.149 -50.324  1.00 17.73           C  
ATOM   2968  CG  GLN A 426      -8.616  11.221 -49.179  1.00 20.57           C  
ATOM   2969  CD  GLN A 426      -8.628   9.765 -49.571  1.00 31.58           C  
ATOM   2970  OE1 GLN A 426      -8.955   9.379 -50.701  1.00 22.78           O  
ATOM   2971  NE2 GLN A 426      -8.233   8.923 -48.645  1.00 19.97           N  
ATOM   2972  N   GLY A 427      -8.890  15.410 -51.532  1.00 22.42           N  
ATOM   2973  CA  GLY A 427      -9.242  16.301 -52.637  1.00 23.72           C  
ATOM   2974  C   GLY A 427     -10.528  17.063 -52.387  1.00 27.57           C  
ATOM   2975  O   GLY A 427     -11.355  17.202 -53.295  1.00 28.17           O  
ATOM   2976  N   GLY A 428     -10.723  17.470 -51.126  1.00 21.63           N  
ATOM   2977  CA  GLY A 428     -11.892  18.226 -50.703  1.00 21.26           C  
ATOM   2978  C   GLY A 428     -13.150  17.429 -50.433  1.00 22.87           C  
ATOM   2979  O   GLY A 428     -14.179  18.030 -50.154  1.00 22.63           O  
ATOM   2980  N   SER A 429     -13.083  16.090 -50.479  1.00 20.53           N  
ATOM   2981  CA  SER A 429     -14.229  15.204 -50.223  1.00 20.94           C  
ATOM   2982  C   SER A 429     -13.892  14.112 -49.223  1.00 21.51           C  
ATOM   2983  O   SER A 429     -12.814  13.538 -49.311  1.00 21.09           O  
ATOM   2984  CB  SER A 429     -14.700  14.539 -51.525  1.00 26.88           C  
ATOM   2985  OG  SER A 429     -15.451  15.435 -52.326  1.00 38.97           O  
ATOM   2986  N   TYR A 430     -14.837  13.766 -48.326  1.00 18.38           N  
ATOM   2987  CA  TYR A 430     -14.603  12.690 -47.357  1.00 17.83           C  
ATOM   2988  C   TYR A 430     -14.696  11.328 -48.000  1.00 21.56           C  
ATOM   2989  O   TYR A 430     -15.632  11.052 -48.757  1.00 20.59           O  
ATOM   2990  CB  TYR A 430     -15.551  12.757 -46.149  1.00 17.57           C  
ATOM   2991  CG  TYR A 430     -15.175  13.815 -45.128  1.00 18.35           C  
ATOM   2992  CD1 TYR A 430     -14.000  13.711 -44.384  1.00 17.29           C  
ATOM   2993  CD2 TYR A 430     -15.987  14.930 -44.916  1.00 19.87           C  
ATOM   2994  CE1 TYR A 430     -13.651  14.680 -43.440  1.00 17.97           C  
ATOM   2995  CE2 TYR A 430     -15.636  15.915 -43.987  1.00 18.11           C  
ATOM   2996  CZ  TYR A 430     -14.475  15.775 -43.240  1.00 21.46           C  
ATOM   2997  OH  TYR A 430     -14.127  16.710 -42.305  1.00 19.52           O  
ATOM   2998  N   LYS A 431     -13.740  10.469 -47.668  1.00 17.84           N  
ATOM   2999  CA  LYS A 431     -13.686   9.085 -48.135  1.00 18.75           C  
ATOM   3000  C   LYS A 431     -13.620   8.181 -46.941  1.00 20.84           C  
ATOM   3001  O   LYS A 431     -12.844   8.446 -46.033  1.00 18.67           O  
ATOM   3002  CB  LYS A 431     -12.460   8.864 -49.036  1.00 22.28           C  
ATOM   3003  CG  LYS A 431     -12.419   9.767 -50.280  1.00 43.48           C  
ATOM   3004  CD  LYS A 431     -13.344   9.294 -51.409  1.00 57.00           C  
ATOM   3005  CE  LYS A 431     -13.472  10.316 -52.512  1.00 65.69           C  
ATOM   3006  NZ  LYS A 431     -14.667  11.170 -52.326  1.00 76.13           N1+
ATOM   3007  N   LYS A 432     -14.437   7.110 -46.927  1.00 18.67           N  
ATOM   3008  CA  LYS A 432     -14.435   6.111 -45.863  1.00 17.26           C  
ATOM   3009  C   LYS A 432     -13.117   5.364 -45.942  1.00 20.29           C  
ATOM   3010  O   LYS A 432     -12.698   4.973 -47.039  1.00 19.56           O  
ATOM   3011  CB  LYS A 432     -15.607   5.119 -46.008  1.00 19.19           C  
ATOM   3012  CG  LYS A 432     -16.982   5.773 -45.938  1.00 31.08           C  
ATOM   3013  CD  LYS A 432     -18.073   4.715 -45.858  1.00 37.81           C  
ATOM   3014  CE  LYS A 432     -19.351   5.261 -45.278  1.00 50.02           C  
ATOM   3015  NZ  LYS A 432     -20.137   6.028 -46.277  1.00 57.27           N1+
ATOM   3016  N   ILE A 433     -12.419   5.221 -44.797  1.00 13.93           N  
ATOM   3017  CA  ILE A 433     -11.135   4.509 -44.792  1.00 12.28           C  
ATOM   3018  C   ILE A 433     -11.165   3.302 -43.872  1.00 16.34           C  
ATOM   3019  O   ILE A 433     -10.278   2.450 -43.952  1.00 17.48           O  
ATOM   3020  CB  ILE A 433      -9.912   5.432 -44.522  1.00 14.54           C  
ATOM   3021  CG1 ILE A 433      -9.928   6.042 -43.089  1.00 13.84           C  
ATOM   3022  CG2 ILE A 433      -9.760   6.519 -45.609  1.00 15.29           C  
ATOM   3023  CD1 ILE A 433      -8.561   6.786 -42.700  1.00 14.65           C  
ATOM   3024  N   GLY A 434     -12.181   3.209 -43.025  1.00 13.17           N  
ATOM   3025  CA  GLY A 434     -12.280   2.073 -42.119  1.00 14.16           C  
ATOM   3026  C   GLY A 434     -13.327   2.190 -41.034  1.00 16.90           C  
ATOM   3027  O   GLY A 434     -13.977   3.223 -40.903  1.00 16.82           O  
ATOM   3028  N   TYR A 435     -13.492   1.111 -40.265  1.00 14.35           N  
ATOM   3029  CA  TYR A 435     -14.414   1.027 -39.132  1.00 13.41           C  
ATOM   3030  C   TYR A 435     -13.704   0.379 -37.972  1.00 14.71           C  
ATOM   3031  O   TYR A 435     -12.920  -0.548 -38.187  1.00 15.45           O  
ATOM   3032  CB  TYR A 435     -15.637   0.151 -39.477  1.00 14.48           C  
ATOM   3033  CG  TYR A 435     -16.528   0.686 -40.567  1.00 15.24           C  
ATOM   3034  CD1 TYR A 435     -16.309   0.348 -41.903  1.00 15.91           C  
ATOM   3035  CD2 TYR A 435     -17.660   1.433 -40.260  1.00 16.82           C  
ATOM   3036  CE1 TYR A 435     -17.152   0.804 -42.911  1.00 16.12           C  
ATOM   3037  CE2 TYR A 435     -18.531   1.869 -41.258  1.00 18.33           C  
ATOM   3038  CZ  TYR A 435     -18.264   1.564 -42.584  1.00 24.88           C  
ATOM   3039  OH  TYR A 435     -19.085   2.032 -43.581  1.00 26.66           O  
ATOM   3040  N   TYR A 436     -14.027   0.784 -36.726  1.00 11.04           N  
ATOM   3041  CA  TYR A 436     -13.422   0.117 -35.591  1.00 10.11           C  
ATOM   3042  C   TYR A 436     -14.434  -0.288 -34.550  1.00 14.34           C  
ATOM   3043  O   TYR A 436     -15.298   0.507 -34.156  1.00 13.44           O  
ATOM   3044  CB  TYR A 436     -12.257   0.938 -34.971  1.00 10.63           C  
ATOM   3045  CG  TYR A 436     -11.566   0.244 -33.811  1.00 11.14           C  
ATOM   3046  CD1 TYR A 436     -10.888  -0.956 -33.997  1.00 13.00           C  
ATOM   3047  CD2 TYR A 436     -11.665   0.742 -32.513  1.00 11.26           C  
ATOM   3048  CE1 TYR A 436     -10.291  -1.623 -32.933  1.00 11.41           C  
ATOM   3049  CE2 TYR A 436     -11.032   0.108 -31.446  1.00 12.61           C  
ATOM   3050  CZ  TYR A 436     -10.371  -1.089 -31.658  1.00 14.94           C  
ATOM   3051  OH  TYR A 436      -9.750  -1.727 -30.623  1.00 14.84           O  
ATOM   3052  N   ASP A 437     -14.322  -1.538 -34.100  1.00 11.29           N  
ATOM   3053  CA  ASP A 437     -15.151  -2.072 -33.020  1.00 11.71           C  
ATOM   3054  C   ASP A 437     -14.244  -2.284 -31.812  1.00 14.62           C  
ATOM   3055  O   ASP A 437     -13.493  -3.253 -31.791  1.00 13.72           O  
ATOM   3056  CB  ASP A 437     -15.795  -3.420 -33.433  1.00 13.16           C  
ATOM   3057  CG  ASP A 437     -16.544  -4.089 -32.287  1.00 24.33           C  
ATOM   3058  OD1 ASP A 437     -16.896  -3.388 -31.312  1.00 23.30           O  
ATOM   3059  OD2 ASP A 437     -16.692  -5.310 -32.322  1.00 28.64           O  
ATOM   3060  N   SER A 438     -14.335  -1.416 -30.796  1.00 13.59           N  
ATOM   3061  CA  SER A 438     -13.507  -1.556 -29.590  1.00 14.61           C  
ATOM   3062  C   SER A 438     -13.853  -2.778 -28.704  1.00 21.90           C  
ATOM   3063  O   SER A 438     -12.998  -3.228 -27.936  1.00 22.39           O  
ATOM   3064  CB  SER A 438     -13.588  -0.291 -28.737  1.00 16.66           C  
ATOM   3065  OG  SER A 438     -14.925  -0.059 -28.318  1.00 22.84           O  
ATOM   3066  N   THR A 439     -15.084  -3.296 -28.789  1.00 18.53           N  
ATOM   3067  CA  THR A 439     -15.501  -4.436 -27.935  1.00 17.57           C  
ATOM   3068  C   THR A 439     -14.761  -5.734 -28.317  1.00 19.72           C  
ATOM   3069  O   THR A 439     -14.231  -6.415 -27.447  1.00 19.07           O  
ATOM   3070  CB  THR A 439     -17.044  -4.622 -27.894  1.00 29.83           C  
ATOM   3071  OG1 THR A 439     -17.528  -4.973 -29.184  1.00 39.12           O  
ATOM   3072  CG2 THR A 439     -17.782  -3.400 -27.386  1.00 28.26           C  
ATOM   3073  N   LYS A 440     -14.662  -6.021 -29.625  1.00 15.15           N  
ATOM   3074  CA  LYS A 440     -14.003  -7.219 -30.139  1.00 15.42           C  
ATOM   3075  C   LYS A 440     -12.602  -6.883 -30.665  1.00 19.03           C  
ATOM   3076  O   LYS A 440     -11.911  -7.786 -31.117  1.00 18.48           O  
ATOM   3077  CB  LYS A 440     -14.855  -7.805 -31.294  1.00 17.52           C  
ATOM   3078  CG  LYS A 440     -16.202  -8.398 -30.884  1.00 26.41           C  
ATOM   3079  CD  LYS A 440     -16.034  -9.748 -30.163  1.00 37.44           C  
ATOM   3080  CE  LYS A 440     -17.120 -10.761 -30.446  1.00 55.84           C  
ATOM   3081  NZ  LYS A 440     -18.483 -10.257 -30.103  1.00 68.66           N1+
ATOM   3082  N   ASP A 441     -12.199  -5.578 -30.646  1.00 15.26           N  
ATOM   3083  CA  ASP A 441     -10.918  -5.116 -31.184  1.00 13.52           C  
ATOM   3084  C   ASP A 441     -10.773  -5.488 -32.676  1.00 16.74           C  
ATOM   3085  O   ASP A 441      -9.907  -6.270 -33.062  1.00 17.23           O  
ATOM   3086  CB  ASP A 441      -9.723  -5.575 -30.341  1.00 15.09           C  
ATOM   3087  CG  ASP A 441      -8.423  -5.009 -30.871  1.00 17.57           C  
ATOM   3088  OD1 ASP A 441      -8.422  -3.845 -31.292  1.00 19.43           O  
ATOM   3089  OD2 ASP A 441      -7.458  -5.790 -31.037  1.00 16.93           O  
ATOM   3090  N   ASP A 442     -11.678  -4.959 -33.494  1.00 14.31           N  
ATOM   3091  CA  ASP A 442     -11.706  -5.227 -34.915  1.00 13.55           C  
ATOM   3092  C   ASP A 442     -11.640  -3.950 -35.699  1.00 15.80           C  
ATOM   3093  O   ASP A 442     -12.640  -3.234 -35.807  1.00 14.15           O  
ATOM   3094  CB  ASP A 442     -12.944  -6.058 -35.323  1.00 14.02           C  
ATOM   3095  CG  ASP A 442     -13.004  -6.447 -36.815  1.00 18.67           C  
ATOM   3096  OD1 ASP A 442     -11.996  -6.273 -37.517  1.00 19.11           O  
ATOM   3097  OD2 ASP A 442     -14.032  -7.013 -37.244  1.00 15.17           O  
ATOM   3098  N   LEU A 443     -10.483  -3.709 -36.310  1.00 13.20           N  
ATOM   3099  CA  LEU A 443     -10.283  -2.596 -37.230  1.00 13.16           C  
ATOM   3100  C   LEU A 443     -10.461  -3.116 -38.667  1.00 17.69           C  
ATOM   3101  O   LEU A 443      -9.600  -3.858 -39.186  1.00 16.69           O  
ATOM   3102  CB  LEU A 443      -8.893  -1.957 -37.069  1.00 12.99           C  
ATOM   3103  CG  LEU A 443      -8.583  -0.773 -38.017  1.00 15.59           C  
ATOM   3104  CD1 LEU A 443      -9.525   0.443 -37.751  1.00 14.59           C  
ATOM   3105  CD2 LEU A 443      -7.109  -0.315 -37.878  1.00 16.86           C  
ATOM   3106  N   SER A 444     -11.578  -2.746 -39.289  1.00 14.70           N  
ATOM   3107  CA  SER A 444     -11.892  -3.115 -40.666  1.00 16.02           C  
ATOM   3108  C   SER A 444     -11.279  -2.028 -41.524  1.00 24.07           C  
ATOM   3109  O   SER A 444     -11.653  -0.871 -41.380  1.00 25.51           O  
ATOM   3110  CB  SER A 444     -13.404  -3.195 -40.860  1.00 20.51           C  
ATOM   3111  OG  SER A 444     -13.719  -3.427 -42.222  1.00 29.17           O  
ATOM   3112  N   TRP A 445     -10.258  -2.364 -42.328  1.00 20.33           N  
ATOM   3113  CA  TRP A 445      -9.516  -1.360 -43.080  1.00 19.69           C  
ATOM   3114  C   TRP A 445      -9.731  -1.474 -44.597  1.00 26.25           C  
ATOM   3115  O   TRP A 445      -9.479  -2.529 -45.167  1.00 24.02           O  
ATOM   3116  CB  TRP A 445      -8.030  -1.456 -42.688  1.00 17.84           C  
ATOM   3117  CG  TRP A 445      -7.248  -0.205 -42.940  1.00 18.16           C  
ATOM   3118  CD1 TRP A 445      -6.215  -0.045 -43.817  1.00 20.94           C  
ATOM   3119  CD2 TRP A 445      -7.423   1.063 -42.285  1.00 17.58           C  
ATOM   3120  NE1 TRP A 445      -5.751   1.254 -43.773  1.00 20.19           N  
ATOM   3121  CE2 TRP A 445      -6.484   1.959 -42.847  1.00 21.63           C  
ATOM   3122  CE3 TRP A 445      -8.298   1.536 -41.287  1.00 18.34           C  
ATOM   3123  CZ2 TRP A 445      -6.373   3.294 -42.423  1.00 20.29           C  
ATOM   3124  CZ3 TRP A 445      -8.189   2.862 -40.875  1.00 18.86           C  
ATOM   3125  CH2 TRP A 445      -7.241   3.721 -41.444  1.00 19.30           C  
ATOM   3126  N   SER A 446     -10.191  -0.379 -45.242  1.00 23.10           N  
ATOM   3127  CA  SER A 446     -10.510  -0.328 -46.678  1.00 23.36           C  
ATOM   3128  C   SER A 446      -9.282  -0.231 -47.590  1.00 26.73           C  
ATOM   3129  O   SER A 446      -9.424  -0.446 -48.794  1.00 25.96           O  
ATOM   3130  CB  SER A 446     -11.409   0.883 -46.957  1.00 27.85           C  
ATOM   3131  OG  SER A 446     -12.399   1.116 -45.966  1.00 41.74           O  
ATOM   3132  N   LYS A 447      -8.113   0.205 -47.049  1.00 21.93           N  
ATOM   3133  CA  LYS A 447      -6.868   0.495 -47.794  1.00 22.60           C  
ATOM   3134  C   LYS A 447      -7.116   1.629 -48.793  1.00 25.97           C  
ATOM   3135  O   LYS A 447      -6.586   1.612 -49.909  1.00 27.33           O  
ATOM   3136  CB  LYS A 447      -6.279  -0.754 -48.509  1.00 25.37           C  
ATOM   3137  CG  LYS A 447      -5.908  -1.893 -47.580  1.00 42.47           C  
ATOM   3138  CD  LYS A 447      -4.443  -1.889 -47.218  1.00 57.45           C  
ATOM   3139  CE  LYS A 447      -4.306  -2.347 -45.788  1.00 75.03           C  
ATOM   3140  NZ  LYS A 447      -2.923  -2.211 -45.267  1.00 81.58           N1+
ATOM   3141  N   THR A 448      -7.955   2.603 -48.409  1.00 19.42           N  
ATOM   3142  CA  THR A 448      -8.298   3.746 -49.280  1.00 18.01           C  
ATOM   3143  C   THR A 448      -7.674   5.067 -48.776  1.00 20.61           C  
ATOM   3144  O   THR A 448      -7.905   6.123 -49.370  1.00 19.95           O  
ATOM   3145  CB  THR A 448      -9.823   3.881 -49.415  1.00 28.16           C  
ATOM   3146  OG1 THR A 448     -10.396   3.910 -48.112  1.00 24.85           O  
ATOM   3147  CG2 THR A 448     -10.457   2.754 -50.252  1.00 23.90           C  
ATOM   3148  N   ASP A 449      -6.917   5.013 -47.666  1.00 15.88           N  
ATOM   3149  CA  ASP A 449      -6.265   6.210 -47.119  1.00 15.53           C  
ATOM   3150  C   ASP A 449      -5.094   6.628 -47.997  1.00 20.53           C  
ATOM   3151  O   ASP A 449      -4.430   5.767 -48.587  1.00 20.35           O  
ATOM   3152  CB  ASP A 449      -5.832   6.003 -45.643  1.00 17.17           C  
ATOM   3153  CG  ASP A 449      -4.957   4.798 -45.392  1.00 21.72           C  
ATOM   3154  OD1 ASP A 449      -5.370   3.681 -45.754  1.00 19.81           O  
ATOM   3155  OD2 ASP A 449      -3.896   4.962 -44.770  1.00 20.74           O  
ATOM   3156  N   LYS A 450      -4.830   7.941 -48.081  1.00 16.43           N  
ATOM   3157  CA  LYS A 450      -3.776   8.478 -48.940  1.00 16.31           C  
ATOM   3158  C   LYS A 450      -2.918   9.455 -48.170  1.00 18.85           C  
ATOM   3159  O   LYS A 450      -3.436  10.202 -47.350  1.00 15.66           O  
ATOM   3160  CB  LYS A 450      -4.402   9.165 -50.173  1.00 17.41           C  
ATOM   3161  CG  LYS A 450      -4.996   8.168 -51.164  1.00 31.92           C  
ATOM   3162  CD  LYS A 450      -5.874   8.818 -52.213  1.00 44.44           C  
ATOM   3163  CE  LYS A 450      -5.917   7.979 -53.469  1.00 60.33           C  
ATOM   3164  NZ  LYS A 450      -7.288   7.876 -54.030  1.00 71.15           N1+
ATOM   3165  N   TRP A 451      -1.603   9.429 -48.435  1.00 18.43           N  
ATOM   3166  CA  TRP A 451      -0.597  10.246 -47.756  1.00 18.67           C  
ATOM   3167  C   TRP A 451       0.445  10.760 -48.752  1.00 26.04           C  
ATOM   3168  O   TRP A 451       0.830  10.019 -49.654  1.00 25.87           O  
ATOM   3169  CB  TRP A 451       0.090   9.390 -46.669  1.00 16.69           C  
ATOM   3170  CG  TRP A 451      -0.863   8.785 -45.670  1.00 17.03           C  
ATOM   3171  CD1 TRP A 451      -1.423   7.541 -45.718  1.00 19.71           C  
ATOM   3172  CD2 TRP A 451      -1.488   9.462 -44.570  1.00 16.69           C  
ATOM   3173  NE1 TRP A 451      -2.376   7.410 -44.733  1.00 18.38           N  
ATOM   3174  CE2 TRP A 451      -2.393   8.552 -43.975  1.00 20.14           C  
ATOM   3175  CE3 TRP A 451      -1.358  10.751 -44.014  1.00 17.59           C  
ATOM   3176  CZ2 TRP A 451      -3.165   8.887 -42.850  1.00 18.42           C  
ATOM   3177  CZ3 TRP A 451      -2.147  11.088 -42.920  1.00 18.06           C  
ATOM   3178  CH2 TRP A 451      -3.004  10.152 -42.325  1.00 18.33           C  
ATOM   3179  N   ILE A 452       0.915  12.011 -48.569  1.00 25.18           N  
ATOM   3180  CA  ILE A 452       1.966  12.630 -49.395  1.00 26.83           C  
ATOM   3181  C   ILE A 452       3.226  11.762 -49.254  1.00 31.43           C  
ATOM   3182  O   ILE A 452       3.707  11.542 -48.137  1.00 28.57           O  
ATOM   3183  CB  ILE A 452       2.231  14.116 -48.980  1.00 30.66           C  
ATOM   3184  CG1 ILE A 452       0.991  14.994 -49.223  1.00 30.83           C  
ATOM   3185  CG2 ILE A 452       3.473  14.697 -49.722  1.00 32.11           C  
ATOM   3186  CD1 ILE A 452       1.015  16.343 -48.528  1.00 38.85           C  
ATOM   3187  N   GLY A 453       3.700  11.232 -50.380  1.00 30.04           N  
ATOM   3188  CA  GLY A 453       4.866  10.356 -50.397  1.00 30.34           C  
ATOM   3189  C   GLY A 453       4.529   8.892 -50.191  1.00 34.52           C  
ATOM   3190  O   GLY A 453       5.431   8.044 -50.144  1.00 34.86           O  
ATOM   3191  N   GLY A 454       3.233   8.604 -50.065  1.00 29.06           N  
ATOM   3192  CA  GLY A 454       2.708   7.250 -49.925  1.00 28.16           C  
ATOM   3193  C   GLY A 454       2.639   6.668 -48.532  1.00 31.01           C  
ATOM   3194  O   GLY A 454       2.196   5.532 -48.384  1.00 31.74           O  
ATOM   3195  N   SER A 455       3.084   7.404 -47.497  1.00 25.72           N  
ATOM   3196  CA  SER A 455       3.036   6.879 -46.117  1.00 24.48           C  
ATOM   3197  C   SER A 455       2.785   7.994 -45.087  1.00 23.53           C  
ATOM   3198  O   SER A 455       3.207   9.110 -45.345  1.00 20.78           O  
ATOM   3199  CB  SER A 455       4.322   6.127 -45.793  1.00 29.50           C  
ATOM   3200  OG  SER A 455       5.449   6.985 -45.841  1.00 42.37           O  
ATOM   3201  N   PRO A 456       2.124   7.738 -43.921  1.00 18.90           N  
ATOM   3202  CA  PRO A 456       1.902   8.825 -42.951  1.00 17.52           C  
ATOM   3203  C   PRO A 456       3.217   9.395 -42.408  1.00 18.65           C  
ATOM   3204  O   PRO A 456       4.252   8.730 -42.476  1.00 16.59           O  
ATOM   3205  CB  PRO A 456       1.079   8.150 -41.831  1.00 19.59           C  
ATOM   3206  CG  PRO A 456       0.558   6.897 -42.425  1.00 24.18           C  
ATOM   3207  CD  PRO A 456       1.586   6.459 -43.409  1.00 20.02           C  
ATOM   3208  N   PRO A 457       3.203  10.633 -41.868  1.00 15.37           N  
ATOM   3209  CA  PRO A 457       4.438  11.210 -41.321  1.00 15.04           C  
ATOM   3210  C   PRO A 457       4.768  10.658 -39.946  1.00 15.94           C  
ATOM   3211  O   PRO A 457       4.038   9.814 -39.416  1.00 14.15           O  
ATOM   3212  CB  PRO A 457       4.094  12.702 -41.233  1.00 16.80           C  
ATOM   3213  CG  PRO A 457       2.661  12.713 -40.936  1.00 20.11           C  
ATOM   3214  CD  PRO A 457       2.065  11.565 -41.707  1.00 15.63           C  
ATOM   3215  N   ALA A 458       5.855  11.158 -39.354  1.00 13.35           N  
ATOM   3216  CA  ALA A 458       6.271  10.770 -38.008  1.00 13.77           C  
ATOM   3217  C   ALA A 458       5.646  11.673 -36.944  1.00 14.54           C  
ATOM   3218  O   ALA A 458       5.042  12.706 -37.261  1.00 13.21           O  
ATOM   3219  CB  ALA A 458       7.791  10.783 -37.889  1.00 15.42           C  
ATOM   3220  N   ASP A 459       5.776  11.282 -35.666  1.00 10.23           N  
ATOM   3221  CA  ASP A 459       5.225  12.106 -34.599  1.00  9.87           C  
ATOM   3222  C   ASP A 459       6.179  13.195 -34.131  1.00 14.18           C  
ATOM   3223  O   ASP A 459       5.781  14.021 -33.319  1.00 13.11           O  
ATOM   3224  CB  ASP A 459       4.751  11.235 -33.413  1.00 11.37           C  
ATOM   3225  CG  ASP A 459       5.828  10.405 -32.734  1.00 15.49           C  
ATOM   3226  OD1 ASP A 459       7.018  10.564 -33.092  1.00 15.68           O  
ATOM   3227  OD2 ASP A 459       5.494   9.669 -31.790  1.00 13.82           O  
ATOM   3228  N   ASP A 460       7.436  13.172 -34.637  1.00 12.13           N  
ATOM   3229  CA  ASP A 460       8.524  14.089 -34.284  1.00 11.61           C  
ATOM   3230  C   ASP A 460       9.735  13.776 -35.145  1.00 13.30           C  
ATOM   3231  O   ASP A 460       9.780  12.721 -35.784  1.00 10.25           O  
ATOM   3232  CB  ASP A 460       8.922  13.788 -32.828  1.00 12.80           C  
ATOM   3233  CG  ASP A 460       9.718  14.845 -32.093  1.00 25.93           C  
ATOM   3234  OD1 ASP A 460      10.004  15.922 -32.695  1.00 26.75           O  
ATOM   3235  OD2 ASP A 460      10.042  14.615 -30.923  1.00 27.09           O  
ATOM   3236  N   TYR A 461      10.774  14.644 -35.096  1.00 10.66           N  
ATOM   3237  CA  TYR A 461      12.059  14.297 -35.690  1.00 10.58           C  
ATOM   3238  C   TYR A 461      12.649  13.177 -34.806  1.00 15.39           C  
ATOM   3239  O   TYR A 461      12.399  13.162 -33.588  1.00 16.06           O  
ATOM   3240  CB  TYR A 461      13.038  15.491 -35.611  1.00 10.97           C  
ATOM   3241  CG  TYR A 461      12.709  16.630 -36.544  1.00 12.51           C  
ATOM   3242  CD1 TYR A 461      12.563  16.413 -37.915  1.00 13.45           C  
ATOM   3243  CD2 TYR A 461      12.678  17.946 -36.083  1.00 13.55           C  
ATOM   3244  CE1 TYR A 461      12.327  17.476 -38.791  1.00 14.22           C  
ATOM   3245  CE2 TYR A 461      12.426  19.009 -36.947  1.00 14.79           C  
ATOM   3246  CZ  TYR A 461      12.300  18.771 -38.304  1.00 19.63           C  
ATOM   3247  OH  TYR A 461      12.081  19.820 -39.151  1.00 20.47           O  
ATOM   3248  N   LYS A 462      13.450  12.282 -35.394  1.00 11.77           N  
ATOM   3249  CA  LYS A 462      14.069  11.159 -34.668  1.00 12.10           C  
ATOM   3250  C   LYS A 462      15.576  11.152 -34.851  1.00 18.37           C  
ATOM   3251  O   LYS A 462      16.263  10.322 -34.243  1.00 17.61           O  
ATOM   3252  CB  LYS A 462      13.519   9.826 -35.242  1.00 15.02           C  
ATOM   3253  CG  LYS A 462      11.987   9.769 -35.376  1.00 15.35           C  
ATOM   3254  CD  LYS A 462      11.367   9.414 -34.050  1.00 17.64           C  
ATOM   3255  CE  LYS A 462       9.860   9.331 -34.080  1.00 15.29           C  
ATOM   3256  NZ  LYS A 462       9.343   9.163 -32.687  1.00 17.52           N1+
ATOM   3257  N   ASP A 463      16.101  12.089 -35.667  1.00 15.23           N  
ATOM   3258  CA  ASP A 463      17.501  12.081 -36.100  1.00 14.24           C  
ATOM   3259  C   ASP A 463      18.487  12.957 -35.307  1.00 20.95           C  
ATOM   3260  O   ASP A 463      19.661  12.989 -35.675  1.00 22.21           O  
ATOM   3261  CB  ASP A 463      17.549  12.467 -37.597  1.00 14.18           C  
ATOM   3262  CG  ASP A 463      17.143  13.904 -37.837  1.00 15.00           C  
ATOM   3263  OD1 ASP A 463      16.081  14.331 -37.297  1.00 17.69           O  
ATOM   3264  OD2 ASP A 463      17.925  14.633 -38.471  1.00 14.33           O  
ATOM   3265  N   ASP A 464      18.059  13.653 -34.250  1.00 19.30           N  
ATOM   3266  CA  ASP A 464      19.015  14.459 -33.498  1.00 21.20           C  
ATOM   3267  C   ASP A 464      19.667  13.484 -32.502  1.00 30.58           C  
ATOM   3268  O   ASP A 464      19.103  13.240 -31.436  1.00 33.71           O  
ATOM   3269  CB  ASP A 464      18.317  15.649 -32.792  1.00 22.93           C  
ATOM   3270  CG  ASP A 464      19.248  16.607 -32.035  1.00 44.25           C  
ATOM   3271  OD1 ASP A 464      20.414  16.229 -31.769  1.00 48.41           O  
ATOM   3272  OD2 ASP A 464      18.829  17.762 -31.771  1.00 47.66           O  
ATOM   3273  N   ASP A 465      20.794  12.867 -32.902  1.00 28.17           N  
ATOM   3274  CA  ASP A 465      21.574  11.877 -32.138  1.00 59.16           C  
ATOM   3275  C   ASP A 465      21.950  12.392 -30.748  1.00 94.53           C  
ATOM   3276  O   ASP A 465      22.571  11.678 -29.963  1.00 64.08           O  
ATOM   3277  CB  ASP A 465      22.848  11.477 -32.911  1.00 60.98           C  
ATOM   3278  CG  ASP A 465      22.652  10.708 -34.208  1.00 71.84           C  
ATOM   3279  OD1 ASP A 465      21.592  10.878 -34.851  1.00 72.07           O  
ATOM   3280  OD2 ASP A 465      23.590   9.991 -34.617  1.00 79.48           O  
TER    3281      ASP A 465 
HETATM 3282 CL   2C0 A 501     -18.186  18.414 -32.794  1.00 19.52          CL  
HETATM 3283  C8  2C0 A 501     -19.692  17.611 -32.291  1.00 14.14           C  
HETATM 3284  C7  2C0 A 501     -20.899  17.896 -32.947  1.00 11.83           C  
HETATM 3285  C6  2C0 A 501     -22.056  17.246 -32.522  1.00 11.42           C  
HETATM 3286  C9  2C0 A 501     -19.646  16.761 -31.196  1.00 13.32           C  
HETATM 3287  C10 2C0 A 501     -20.801  16.089 -30.783  1.00 13.01           C  
HETATM 3288  C5  2C0 A 501     -22.017  16.337 -31.458  1.00 12.72           C  
HETATM 3289  C2  2C0 A 501     -23.254  15.710 -30.926  1.00 12.54           C  
HETATM 3290  C1  2C0 A 501     -24.132  15.111 -32.054  1.00 11.87           C  
HETATM 3291  N   2C0 A 501     -23.470  13.930 -32.627  1.00 12.66           N  
HETATM 3292  C3  2C0 A 501     -24.073  16.817 -30.210  1.00 13.81           C  
HETATM 3293  C4  2C0 A 501     -23.534  17.231 -28.850  1.00 13.80           C  
HETATM 3294  O2  2C0 A 501     -23.004  16.429 -28.074  1.00 13.40           O  
HETATM 3295  O1  2C0 A 501     -23.699  18.501 -28.473  1.00 14.54           O  
TER    3296      2C0 A 501 
HETATM 3297  C   184 d   4     -24.428  15.637 -40.359  0.00  0.00      4ms4 C  
HETATM 3298  C   184 d   4     -25.184  15.677 -41.665  0.00  0.00      4ms4 C  
HETATM 3299  C   184 d   4     -25.546  16.815 -42.278  0.00  0.00      4ms4 C  
HETATM 3300  C   184 d   4     -25.184  18.092 -41.664  0.00  0.00      4ms4 C  
HETATM 3301  C   184 d   4     -24.434  18.040 -40.483  0.00  0.00      4ms4 C  
HETATM 3302  O   184 d   4     -24.025  16.890 -39.866  0.00  0.00      4ms4 O  
HETATM 3303  C   184 d   4     -25.568  19.304 -42.273  0.00  0.00      4ms4 C  
HETATM 3304  C   184 d   4     -25.189  20.504 -41.646  0.00  0.00      4ms4 C  
HETATM 3305  C   184 d   4     -24.461  20.509 -40.445  0.00  0.00      4ms4 C  
HETATM 3306  C   184 d   4     -24.108  19.273 -39.903  0.00  0.00      4ms4 C  
HETATM 3307  C   184 d   4     -23.160  14.796 -40.560  0.00  0.00      4ms4 C  
HETATM 3308  C   184 d   4     -25.324  14.980 -39.300  0.00  0.00      4ms4 C  
HETATM 3309  C   184 d   4     -25.538  21.828 -42.222  0.00  0.00      4ms4 C  
HETATM 3310  C   184 d   4     -25.185  23.027 -41.420  0.00  0.00      4ms4 C  
HETATM 3311  C   184 d   4     -24.465  22.856 -40.285  0.00  0.00      4ms4 C  
HETATM 3312  O   184 d   4     -24.063  21.645 -39.804  0.00  0.00      4ms4 O  
HETATM 3313  O   184 d   4     -26.058  21.949 -43.325  0.00  0.00      4ms4 O  
HETATM 3314  C   184 d   4     -25.547  24.399 -41.954  0.00  0.00      4ms4 C  
HETATM 3315  O   184 d   4     -25.433  25.464 -41.026  0.00  0.00      4ms4 O  
HETATM 3316  C   184 d   4     -24.555  25.324 -39.995  0.00  0.00      4ms4 C  
HETATM 3317  C   184 d   4     -24.046  24.081 -39.591  0.00  0.00      4ms4 C  
HETATM 3318  C   184 d   4     -24.075  26.466 -39.338  0.00  0.00      4ms4 C  
HETATM 3319  C   184 d   4     -23.170  26.422 -38.275  0.00  0.00      4ms4 C  
HETATM 3320  C   184 d   4     -22.726  25.163 -37.858  0.00  0.00      4ms4 C  
HETATM 3321  C   184 d   4     -23.153  24.009 -38.508  0.00  0.00      4ms4 C  
HETATM 3322  C   184 d   4     -26.980  24.408 -42.449  0.00  0.00      4ms4 C  
HETATM 3323  C   184 d   4     -27.558  25.251 -43.324  0.00  0.00      4ms4 C  
HETATM 3324  C   184 d   4     -29.016  25.100 -43.693  0.00  0.00      4ms4 C  
HETATM 3325  C   184 d   4     -26.862  26.389 -44.032  0.00  0.00      4ms4 C  
HETATM 3326  O   184 d   4     -26.300  19.263 -43.421  0.00  0.00      4ms4 O  
HETATM 3327  H   184 d   4     -25.888  18.738 -44.118  0.00  0.00      4ms4 H  
HETATM 3328  O   184 d   4     -22.741  27.551 -37.654  0.00  0.00      4ms4 O  
HETATM 3329  H   184 d   4     -21.774  27.513 -37.567  0.00  0.00      4ms4 H  
TER    3330      184 d   4 
CONECT  420  627
CONECT  627  420
CONECT 1679 1985
CONECT 1985 1679
CONECT 3282 3283
CONECT 3283 3282 3284 3286
CONECT 3284 3283 3285
CONECT 3285 3284 3288
CONECT 3286 3283 3287
CONECT 3287 3286 3288
CONECT 3288 3285 3287 3289
CONECT 3289 3288 3290 3292
CONECT 3290 3289 3291
CONECT 3291 3290
CONECT 3292 3289 3293
CONECT 3293 3292 3294 3295
CONECT 3294 3293
CONECT 3295 3293
CONECT 3297 3307 3308 3302 3298
CONECT 3298 3297 3299
CONECT 3299 3298 3300
CONECT 3300 3299 3303 3301
CONECT 3301 3300 3306 3302
CONECT 3302 3297 3301
CONECT 3303 3300 3304 3326
CONECT 3304 3303 3309 3305
CONECT 3305 3304 3312 3306
CONECT 3306 3301 3305
CONECT 3307 3297
CONECT 3308 3297
CONECT 3309 3304 3310 3313
CONECT 3310 3309 3314 3311
CONECT 3311 3310 3312 3317
CONECT 3312 3305 3311
CONECT 3313 3309
CONECT 3314 3310 3322 3315
CONECT 3315 3314 3316
CONECT 3316 3315 3318 3317
CONECT 3317 3311 3316 3321
CONECT 3318 3316 3319
CONECT 3319 3318 3320 3328
CONECT 3320 3319 3321
CONECT 3321 3317 3320
CONECT 3322 3314 3323
CONECT 3323 3322 3325 3324
CONECT 3324 3323
CONECT 3325 3323
CONECT 3326 3303 3327
CONECT 3327 3326
CONECT 3328 3319 3329
CONECT 3329 3328
END
