# Supplementary material for: A strategy to find novel candidate anti-Alzheimer’s disease drugs by constructing interaction networks between drug targets and natural compounds in medical plants
Source: PeerJ. 2018 May 11;6:e4756. doi: 10.7717/peerj.4756 (PMC5951129; doi:10.7717/peerj.4756)
Supplement: Data S1 — (A) Docking results of 30 proteins with TCM compounds (B) PDB coordinates (C) TCM_compounds_2D_structures (D) Top0.5%_TCM_compounds_3D_structures [file peerj-06-4756-s036.zip › Raw_Data/PDB coordinates/4oc7.pdb]

REMARK   Accelrys Discovery Studio PDB file
REMARK   Created:  Wed Mar 07 16:28:50 �й���׼ʱ�� 2018
CRYST1   67.554   67.554  110.075  90.00  90.00  90.00 P43212     
ATOM      1  N   ASP A 229      87.296   2.483 126.337  1.00 85.68           N1+
ATOM      2  CA  ASP A 229      87.709   2.655 124.949  1.00 88.84           C  
ATOM      3  C   ASP A 229      87.038   1.610 124.060  1.00 89.74           C  
ATOM      4  O   ASP A 229      86.524   0.606 124.551  1.00 85.33           O  
ATOM      5  CB  ASP A 229      89.234   2.562 124.828  1.00 66.59           C  
ATOM      6  CG  ASP A 229      89.767   3.246 123.578  1.00 81.30           C  
ATOM      7  OD1 ASP A 229      90.790   3.957 123.676  1.00 91.83           O  
ATOM      8  OD2 ASP A 229      89.171   3.070 122.496  1.00 91.58           O  
ATOM      9  N   MET A 230      87.046   1.854 122.753  1.00 83.03           N  
ATOM     10  CA  MET A 230      86.477   0.918 121.788  1.00 72.43           C  
ATOM     11  C   MET A 230      87.324   0.902 120.512  1.00 68.15           C  
ATOM     12  O   MET A 230      86.966   1.529 119.516  1.00 77.21           O  
ATOM     13  CB  MET A 230      85.021   1.293 121.480  1.00 78.05           C  
ATOM     14  CG  MET A 230      84.262   0.309 120.589  1.00 74.19           C  
ATOM     15  SD  MET A 230      83.952  -1.312 121.330  1.00 69.90           S  
ATOM     16  CE  MET A 230      82.796  -0.898 122.639  1.00 61.40           C  
ATOM     17  N   PRO A 231      88.460   0.187 120.547  1.00 75.36           N  
ATOM     18  CA  PRO A 231      89.411   0.133 119.430  1.00 66.57           C  
ATOM     19  C   PRO A 231      88.925  -0.721 118.268  1.00 73.67           C  
ATOM     20  O   PRO A 231      88.579  -1.888 118.462  1.00 77.96           O  
ATOM     21  CB  PRO A 231      90.653  -0.497 120.063  1.00 74.70           C  
ATOM     22  CG  PRO A 231      90.106  -1.367 121.148  1.00 66.30           C  
ATOM     23  CD  PRO A 231      88.912  -0.625 121.693  1.00 76.41           C  
ATOM     24  N   VAL A 232      88.925  -0.154 117.067  1.00 65.01           N  
ATOM     25  CA  VAL A 232      88.493  -0.890 115.884  1.00 68.60           C  
ATOM     26  C   VAL A 232      89.410  -2.072 115.590  1.00 63.57           C  
ATOM     27  O   VAL A 232      89.057  -2.964 114.822  1.00 73.92           O  
ATOM     28  CB  VAL A 232      88.438   0.015 114.633  1.00 70.09           C  
ATOM     29  CG1 VAL A 232      87.467   1.163 114.848  1.00 67.36           C  
ATOM     30  CG2 VAL A 232      89.822   0.541 114.290  1.00 73.33           C  
ATOM     31  N   GLU A 233      90.587  -2.080 116.203  1.00 71.57           N  
ATOM     32  CA  GLU A 233      91.559  -3.137 115.959  1.00 67.42           C  
ATOM     33  C   GLU A 233      91.112  -4.459 116.575  1.00 69.42           C  
ATOM     34  O   GLU A 233      91.286  -5.518 115.977  1.00 76.53           O  
ATOM     35  CB  GLU A 233      92.935  -2.736 116.501  1.00 72.69           C  
ATOM     36  CG  GLU A 233      93.566  -1.537 115.797  1.00 68.01           C  
ATOM     37  CD  GLU A 233      93.073  -0.203 116.336  1.00 87.12           C  
ATOM     38  OE1 GLU A 233      92.187  -0.202 117.216  1.00107.66           O  
ATOM     39  OE2 GLU A 233      93.574   0.848 115.883  1.00111.45           O  
ATOM     40  N   ARG A 234      90.526  -4.397 117.767  1.00 69.01           N  
ATOM     41  CA  ARG A 234      90.123  -5.613 118.468  1.00 76.90           C  
ATOM     42  C   ARG A 234      88.818  -6.171 117.912  1.00 62.15           C  
ATOM     43  O   ARG A 234      88.550  -7.368 118.002  1.00 62.48           O  
ATOM     44  CB  ARG A 234      89.997  -5.342 119.965  1.00 65.40           C  
ATOM     45  CG  ARG A 234      91.343  -5.245 120.660  1.00 82.43           C  
ATOM     46  CD  ARG A 234      91.196  -4.751 122.081  1.00 85.78           C  
ATOM     47  NE  ARG A 234      90.301  -5.599 122.859  1.00 89.08           N  
ATOM     48  CZ  ARG A 234      89.645  -5.192 123.940  1.00 84.92           C  
ATOM     49  NH1 ARG A 234      89.779  -3.942 124.366  1.00 78.16           N  
ATOM     50  NH2 ARG A 234      88.851  -6.031 124.590  1.00 88.42           N  
ATOM     51  N   ILE A 235      88.011  -5.297 117.331  1.00 74.08           N  
ATOM     52  CA  ILE A 235      86.796  -5.731 116.668  1.00 61.10           C  
ATOM     53  C   ILE A 235      87.147  -6.606 115.468  1.00 65.87           C  
ATOM     54  O   ILE A 235      86.553  -7.666 115.271  1.00 69.77           O  
ATOM     55  CB  ILE A 235      85.942  -4.536 116.224  1.00 59.54           C  
ATOM     56  CG1 ILE A 235      85.382  -3.819 117.456  1.00 52.10           C  
ATOM     57  CG2 ILE A 235      84.808  -4.997 115.325  1.00 56.12           C  
ATOM     58  CD1 ILE A 235      84.417  -2.705 117.142  1.00 51.70           C  
ATOM     59  N   LEU A 236      88.132  -6.182 114.681  1.00 60.25           N  
ATOM     60  CA  LEU A 236      88.553  -6.978 113.535  1.00 68.31           C  
ATOM     61  C   LEU A 236      89.175  -8.294 113.996  1.00 71.82           C  
ATOM     62  O   LEU A 236      89.030  -9.325 113.335  1.00 79.78           O  
ATOM     63  CB  LEU A 236      89.533  -6.200 112.651  1.00 58.03           C  
ATOM     64  CG  LEU A 236      90.143  -7.018 111.507  1.00 70.44           C  
ATOM     65  CD1 LEU A 236      90.038  -6.294 110.180  1.00 78.09           C  
ATOM     66  CD2 LEU A 236      91.597  -7.358 111.800  1.00 74.96           C  
ATOM     67  N   GLU A 237      89.861  -8.255 115.135  1.00 64.86           N  
ATOM     68  CA  GLU A 237      90.432  -9.460 115.728  1.00 69.04           C  
ATOM     69  C   GLU A 237      89.341 -10.477 116.023  1.00 72.94           C  
ATOM     70  O   GLU A 237      89.516 -11.676 115.792  1.00 82.09           O  
ATOM     71  CB  GLU A 237      91.193  -9.126 117.013  1.00 84.71           C  
ATOM     72  CG  GLU A 237      92.597  -8.587 116.794  1.00 94.40           C  
ATOM     73  CD  GLU A 237      93.272  -8.174 118.091  1.00111.10           C  
ATOM     74  OE1 GLU A 237      92.555  -7.871 119.069  1.00105.02           O  
ATOM     75  OE2 GLU A 237      94.521  -8.156 118.133  1.00124.53           O  
ATOM     76  N   ALA A 238      88.215  -9.988 116.535  1.00 54.24           N  
ATOM     77  CA  ALA A 238      87.074 -10.843 116.829  1.00 62.44           C  
ATOM     78  C   ALA A 238      86.583 -11.530 115.560  1.00 65.71           C  
ATOM     79  O   ALA A 238      86.207 -12.702 115.583  1.00 71.62           O  
ATOM     80  CB  ALA A 238      85.958 -10.037 117.469  1.00 68.90           C  
ATOM     81  N   GLU A 239      86.606 -10.797 114.450  1.00 69.58           N  
ATOM     82  CA  GLU A 239      86.181 -11.339 113.164  1.00 66.60           C  
ATOM     83  C   GLU A 239      87.170 -12.363 112.613  1.00 71.24           C  
ATOM     84  O   GLU A 239      86.767 -13.399 112.085  1.00 74.72           O  
ATOM     85  CB  GLU A 239      85.983 -10.212 112.151  1.00 55.84           C  
ATOM     86  CG  GLU A 239      84.691  -9.424 112.333  1.00 66.29           C  
ATOM     87  CD  GLU A 239      83.449 -10.239 112.000  1.00 79.16           C  
ATOM     88  OE1 GLU A 239      82.361  -9.891 112.506  1.00 60.20           O  
ATOM     89  OE2 GLU A 239      83.559 -11.222 111.231  1.00 74.59           O  
ATOM     90  N   LEU A 240      88.462 -12.073 112.733  1.00 68.78           N  
ATOM     91  CA  LEU A 240      89.486 -12.965 112.201  1.00 70.78           C  
ATOM     92  C   LEU A 240      89.585 -14.262 112.992  1.00 76.31           C  
ATOM     93  O   LEU A 240      89.805 -15.333 112.424  1.00 75.88           O  
ATOM     94  CB  LEU A 240      90.849 -12.280 112.193  1.00 75.65           C  
ATOM     95  CG  LEU A 240      91.041 -11.084 111.269  1.00 73.75           C  
ATOM     96  CD1 LEU A 240      92.524 -10.799 111.148  1.00 72.39           C  
ATOM     97  CD2 LEU A 240      90.413 -11.334 109.905  1.00 59.62           C  
ATOM     98  N   ALA A 241      89.423 -14.152 114.306  1.00 72.60           N  
ATOM     99  CA  ALA A 241      89.602 -15.285 115.207  1.00 70.46           C  
ATOM    100  C   ALA A 241      88.603 -16.410 114.956  1.00 76.93           C  
ATOM    101  O   ALA A 241      88.848 -17.557 115.328  1.00 93.29           O  
ATOM    102  CB  ALA A 241      89.505 -14.818 116.649  1.00 66.39           C  
ATOM    103  N   VAL A 242      87.481 -16.082 114.322  1.00 83.88           N  
ATOM    104  CA  VAL A 242      86.397 -17.044 114.150  1.00 88.11           C  
ATOM    105  C   VAL A 242      86.226 -17.545 112.712  1.00 94.49           C  
ATOM    106  O   VAL A 242      85.264 -18.250 112.408  1.00 92.02           O  
ATOM    107  CB  VAL A 242      85.055 -16.449 114.616  1.00 89.58           C  
ATOM    108  CG1 VAL A 242      85.057 -16.237 116.123  1.00 67.84           C  
ATOM    109  CG2 VAL A 242      84.751 -15.154 113.875  1.00 75.04           C  
ATOM    110  N   GLU A 243      87.154 -17.188 111.831  1.00 96.10           N  
ATOM    111  CA  GLU A 243      87.107 -17.678 110.457  1.00 94.61           C  
ATOM    112  C   GLU A 243      87.564 -19.130 110.377  1.00101.26           C  
ATOM    113  O   GLU A 243      88.549 -19.510 111.009  1.00111.44           O  
ATOM    114  CB  GLU A 243      87.965 -16.807 109.544  1.00 88.75           C  
ATOM    115  CG  GLU A 243      87.304 -15.505 109.160  1.00 80.69           C  
ATOM    116  CD  GLU A 243      88.030 -14.805 108.036  1.00101.26           C  
ATOM    117  OE1 GLU A 243      88.895 -15.441 107.395  1.00 99.15           O  
ATOM    118  OE2 GLU A 243      87.739 -13.616 107.795  1.00 98.27           O  
ATOM    119  N   PRO A 244      86.847 -19.945 109.588  1.00109.30           N  
ATOM    120  CA  PRO A 244      87.111 -21.385 109.460  1.00108.87           C  
ATOM    121  C   PRO A 244      88.477 -21.704 108.854  1.00103.84           C  
ATOM    122  O   PRO A 244      89.187 -20.792 108.433  1.00114.97           O  
ATOM    123  CB  PRO A 244      85.983 -21.866 108.538  1.00112.77           C  
ATOM    124  CG  PRO A 244      85.559 -20.649 107.785  1.00 99.55           C  
ATOM    125  CD  PRO A 244      85.717 -19.513 108.747  1.00 94.36           C  
ATOM    126  N   ASN A 262      73.887 -31.843  99.920  1.00 65.93           N  
ATOM    127  CA  ASN A 262      72.603 -32.532 100.016  1.00 83.26           C  
ATOM    128  C   ASN A 262      71.406 -31.615  99.778  1.00100.98           C  
ATOM    129  O   ASN A 262      71.248 -31.050  98.694  1.00111.49           O  
ATOM    130  CB  ASN A 262      72.468 -33.201 101.383  1.00 84.50           C  
ATOM    131  CG  ASN A 262      73.010 -34.612 101.393  1.00102.50           C  
ATOM    132  OD1 ASN A 262      72.773 -35.386 100.464  1.00 97.68           O  
ATOM    133  ND2 ASN A 262      73.747 -34.956 102.442  1.00102.09           N  
ATOM    134  N   ASP A 263      70.559 -31.489 100.797  1.00 88.92           N  
ATOM    135  CA  ASP A 263      69.379 -30.628 100.740  1.00 90.42           C  
ATOM    136  C   ASP A 263      69.702 -29.256 101.327  1.00 82.12           C  
ATOM    137  O   ASP A 263      70.126 -29.164 102.478  1.00 90.05           O  
ATOM    138  CB  ASP A 263      68.208 -31.275 101.492  1.00 88.62           C  
ATOM    139  CG  ASP A 263      67.009 -30.344 101.639  1.00 89.12           C  
ATOM    140  OD1 ASP A 263      66.740 -29.555 100.711  1.00101.03           O  
ATOM    141  OD2 ASP A 263      66.325 -30.408 102.683  1.00 85.70           O  
ATOM    142  N   PRO A 264      69.512 -28.190 100.528  1.00 92.26           N  
ATOM    143  CA  PRO A 264      69.810 -26.803 100.908  1.00 83.66           C  
ATOM    144  C   PRO A 264      69.358 -26.430 102.318  1.00 71.80           C  
ATOM    145  O   PRO A 264      70.127 -25.855 103.087  1.00 79.86           O  
ATOM    146  CB  PRO A 264      69.035 -25.994  99.869  1.00 82.05           C  
ATOM    147  CG  PRO A 264      69.086 -26.848  98.649  1.00 79.51           C  
ATOM    148  CD  PRO A 264      69.046 -28.281  99.131  1.00 81.41           C  
ATOM    149  N   VAL A 265      68.123 -26.772 102.655  1.00 70.88           N  
ATOM    150  CA  VAL A 265      67.548 -26.374 103.931  1.00 64.05           C  
ATOM    151  C   VAL A 265      68.187 -27.126 105.099  1.00 73.74           C  
ATOM    152  O   VAL A 265      68.449 -26.549 106.159  1.00 79.14           O  
ATOM    153  CB  VAL A 265      66.019 -26.595 103.938  1.00 81.61           C  
ATOM    154  CG1 VAL A 265      65.457 -26.365 105.318  1.00 68.00           C  
ATOM    155  CG2 VAL A 265      65.341 -25.663 102.941  1.00 57.91           C  
ATOM    156  N   THR A 266      68.441 -28.414 104.901  1.00 80.18           N  
ATOM    157  CA  THR A 266      69.108 -29.217 105.915  1.00 81.46           C  
ATOM    158  C   THR A 266      70.501 -28.664 106.193  1.00 69.90           C  
ATOM    159  O   THR A 266      70.898 -28.524 107.349  1.00 62.91           O  
ATOM    160  CB  THR A 266      69.216 -30.685 105.489  1.00 83.31           C  
ATOM    161  OG1 THR A 266      67.958 -31.122 104.960  1.00 81.42           O  
ATOM    162  CG2 THR A 266      69.594 -31.547 106.677  1.00 85.48           C  
ATOM    163  N   ASN A 267      71.232 -28.344 105.125  1.00 67.09           N  
ATOM    164  CA  ASN A 267      72.548 -27.721 105.245  1.00 72.32           C  
ATOM    165  C   ASN A 267      72.468 -26.388 105.989  1.00 71.22           C  
ATOM    166  O   ASN A 267      73.342 -26.060 106.796  1.00 63.40           O  
ATOM    167  CB  ASN A 267      73.175 -27.500 103.864  1.00 77.45           C  
ATOM    168  CG  ASN A 267      73.292 -28.778 103.055  1.00 80.39           C  
ATOM    169  OD1 ASN A 267      73.307 -29.880 103.604  1.00 81.82           O  
ATOM    170  ND2 ASN A 267      73.385 -28.634 101.736  1.00 74.58           N  
ATOM    171  N   ILE A 268      71.410 -25.630 105.708  1.00 65.81           N  
ATOM    172  CA  ILE A 268      71.193 -24.326 106.327  1.00 62.14           C  
ATOM    173  C   ILE A 268      70.959 -24.459 107.830  1.00 63.25           C  
ATOM    174  O   ILE A 268      71.584 -23.756 108.621  1.00 59.39           O  
ATOM    175  CB  ILE A 268      70.005 -23.583 105.671  1.00 61.49           C  
ATOM    176  CG1 ILE A 268      70.443 -22.954 104.346  1.00 71.37           C  
ATOM    177  CG2 ILE A 268      69.458 -22.501 106.588  1.00 65.55           C  
ATOM    178  CD1 ILE A 268      69.360 -22.149 103.661  1.00 65.77           C  
ATOM    179  N   CYS A 269      70.066 -25.363 108.223  1.00 65.36           N  
ATOM    180  CA  CYS A 269      69.836 -25.622 109.639  1.00 54.59           C  
ATOM    181  C   CYS A 269      71.111 -26.136 110.291  1.00 59.39           C  
ATOM    182  O   CYS A 269      71.432 -25.775 111.420  1.00 69.56           O  
ATOM    183  CB  CYS A 269      68.703 -26.628 109.834  1.00 71.98           C  
ATOM    184  SG  CYS A 269      67.088 -26.030 109.306  1.00 66.18           S  
ATOM    185  N   GLN A 270      71.840 -26.972 109.562  1.00 62.55           N  
ATOM    186  CA  GLN A 270      73.088 -27.533 110.057  1.00 70.63           C  
ATOM    187  C   GLN A 270      74.131 -26.444 110.309  1.00 66.21           C  
ATOM    188  O   GLN A 270      74.777 -26.419 111.353  1.00 60.88           O  
ATOM    189  CB  GLN A 270      73.631 -28.560 109.063  1.00 77.63           C  
ATOM    190  CG  GLN A 270      74.206 -29.809 109.703  1.00 96.85           C  
ATOM    191  CD  GLN A 270      75.019 -30.631 108.724  1.00112.22           C  
ATOM    192  OE1 GLN A 270      75.143 -30.274 107.551  1.00101.56           O  
ATOM    193  NE2 GLN A 270      75.581 -31.736 109.200  1.00126.86           N  
ATOM    194  N   ALA A 271      74.285 -25.543 109.345  1.00 58.10           N  
ATOM    195  CA  ALA A 271      75.308 -24.507 109.421  1.00 62.40           C  
ATOM    196  C   ALA A 271      74.974 -23.441 110.462  1.00 61.50           C  
ATOM    197  O   ALA A 271      75.866 -22.810 111.027  1.00 67.42           O  
ATOM    198  CB  ALA A 271      75.498 -23.867 108.060  1.00 65.46           C  
ATOM    199  N   ALA A 272      73.684 -23.246 110.709  1.00 52.07           N  
ATOM    200  CA  ALA A 272      73.224 -22.226 111.637  1.00 51.10           C  
ATOM    201  C   ALA A 272      73.481 -22.649 113.075  1.00 54.75           C  
ATOM    202  O   ALA A 272      73.836 -21.829 113.921  1.00 51.23           O  
ATOM    203  CB  ALA A 272      71.748 -21.942 111.422  1.00 50.80           C  
ATOM    204  N   ASP A 273      73.292 -23.935 113.345  1.00 56.80           N  
ATOM    205  CA  ASP A 273      73.611 -24.491 114.649  1.00 54.10           C  
ATOM    206  C   ASP A 273      75.116 -24.430 114.877  1.00 60.89           C  
ATOM    207  O   ASP A 273      75.579 -24.009 115.937  1.00 57.38           O  
ATOM    208  CB  ASP A 273      73.113 -25.933 114.765  1.00 56.99           C  
ATOM    209  CG  ASP A 273      73.473 -26.564 116.098  1.00 82.40           C  
ATOM    210  OD1 ASP A 273      72.680 -26.429 117.058  1.00 62.42           O  
ATOM    211  OD2 ASP A 273      74.551 -27.193 116.186  1.00 83.37           O  
ATOM    212  N   LYS A 274      75.868 -24.852 113.867  1.00 53.77           N  
ATOM    213  CA  LYS A 274      77.324 -24.805 113.898  1.00 49.11           C  
ATOM    214  C   LYS A 274      77.856 -23.400 114.197  1.00 58.55           C  
ATOM    215  O   LYS A 274      78.774 -23.239 114.995  1.00 65.46           O  
ATOM    216  CB  LYS A 274      77.881 -25.307 112.563  1.00 55.40           C  
ATOM    217  CG  LYS A 274      79.395 -25.324 112.453  1.00 61.88           C  
ATOM    218  CD  LYS A 274      79.817 -25.602 111.013  1.00 62.42           C  
ATOM    219  CE  LYS A 274      81.289 -25.971 110.917  1.00 74.23           C  
ATOM    220  NZ  LYS A 274      82.167 -24.896 111.457  1.00 88.09           N1+
ATOM    221  N   GLN A 275      77.272 -22.385 113.566  1.00 59.46           N  
ATOM    222  CA  GLN A 275      77.771 -21.017 113.704  1.00 60.19           C  
ATOM    223  C   GLN A 275      77.374 -20.354 115.017  1.00 54.91           C  
ATOM    224  O   GLN A 275      77.992 -19.374 115.432  1.00 64.72           O  
ATOM    225  CB  GLN A 275      77.289 -20.152 112.536  1.00 55.96           C  
ATOM    226  CG  GLN A 275      78.075 -20.349 111.253  1.00 71.98           C  
ATOM    227  CD  GLN A 275      79.571 -20.151 111.439  1.00 70.32           C  
ATOM    228  OE1 GLN A 275      80.321 -21.116 111.600  1.00 77.04           O  
ATOM    229  NE2 GLN A 275      80.013 -18.897 111.404  1.00 72.34           N  
ATOM    230  N   LEU A 276      76.341 -20.880 115.665  1.00 52.66           N  
ATOM    231  CA  LEU A 276      75.884 -20.333 116.936  1.00 53.69           C  
ATOM    232  C   LEU A 276      76.943 -20.479 118.027  1.00 56.89           C  
ATOM    233  O   LEU A 276      77.035 -19.643 118.925  1.00 61.59           O  
ATOM    234  CB  LEU A 276      74.579 -21.008 117.370  1.00 51.65           C  
ATOM    235  CG  LEU A 276      73.314 -20.376 116.787  1.00 59.00           C  
ATOM    236  CD1 LEU A 276      72.081 -21.184 117.148  1.00 46.79           C  
ATOM    237  CD2 LEU A 276      73.174 -18.940 117.264  1.00 37.49           C  
ATOM    238  N   PHE A 277      77.740 -21.540 117.949  1.00 56.58           N  
ATOM    239  CA  PHE A 277      78.853 -21.724 118.875  1.00 64.14           C  
ATOM    240  C   PHE A 277      79.924 -20.670 118.621  1.00 60.92           C  
ATOM    241  O   PHE A 277      80.443 -20.050 119.550  1.00 70.89           O  
ATOM    242  CB  PHE A 277      79.450 -23.126 118.735  1.00 49.95           C  
ATOM    243  CG  PHE A 277      78.544 -24.215 119.211  1.00 57.56           C  
ATOM    244  CD1 PHE A 277      77.726 -24.894 118.324  1.00 52.85           C  
ATOM    245  CD2 PHE A 277      78.504 -24.556 120.550  1.00 55.11           C  
ATOM    246  CE1 PHE A 277      76.885 -25.897 118.766  1.00 58.21           C  
ATOM    247  CE2 PHE A 277      77.665 -25.558 120.999  1.00 58.74           C  
ATOM    248  CZ  PHE A 277      76.853 -26.229 120.106  1.00 56.57           C  
ATOM    249  N   THR A 278      80.242 -20.484 117.345  1.00 58.04           N  
ATOM    250  CA  THR A 278      81.222 -19.504 116.896  1.00 53.26           C  
ATOM    251  C   THR A 278      80.821 -18.077 117.290  1.00 60.64           C  
ATOM    252  O   THR A 278      81.666 -17.241 117.626  1.00 63.42           O  
ATOM    253  CB  THR A 278      81.401 -19.604 115.366  1.00 64.14           C  
ATOM    254  OG1 THR A 278      82.017 -20.856 115.040  1.00 60.09           O  
ATOM    255  CG2 THR A 278      82.256 -18.479 114.836  1.00 71.24           C  
ATOM    256  N   LEU A 279      79.521 -17.815 117.260  1.00 51.98           N  
ATOM    257  CA  LEU A 279      78.978 -16.512 117.618  1.00 51.38           C  
ATOM    258  C   LEU A 279      79.263 -16.153 119.074  1.00 56.05           C  
ATOM    259  O   LEU A 279      79.563 -15.000 119.394  1.00 51.99           O  
ATOM    260  CB  LEU A 279      77.472 -16.491 117.363  1.00 56.92           C  
ATOM    261  CG  LEU A 279      76.790 -15.133 117.470  1.00 49.86           C  
ATOM    262  CD1 LEU A 279      77.285 -14.241 116.350  1.00 53.57           C  
ATOM    263  CD2 LEU A 279      75.286 -15.304 117.414  1.00 41.46           C  
ATOM    264  N   VAL A 280      79.152 -17.144 119.955  1.00 55.75           N  
ATOM    265  CA  VAL A 280      79.426 -16.943 121.374  1.00 70.32           C  
ATOM    266  C   VAL A 280      80.880 -16.539 121.574  1.00 65.68           C  
ATOM    267  O   VAL A 280      81.176 -15.552 122.252  1.00 62.35           O  
ATOM    268  CB  VAL A 280      79.124 -18.212 122.202  1.00 66.16           C  
ATOM    269  CG1 VAL A 280      79.578 -18.030 123.641  1.00 52.62           C  
ATOM    270  CG2 VAL A 280      77.638 -18.540 122.150  1.00 50.39           C  
ATOM    271  N   GLU A 281      81.780 -17.300 120.962  1.00 62.17           N  
ATOM    272  CA  GLU A 281      83.206 -17.018 121.037  1.00 66.31           C  
ATOM    273  C   GLU A 281      83.533 -15.671 120.407  1.00 69.23           C  
ATOM    274  O   GLU A 281      84.387 -14.934 120.902  1.00 70.76           O  
ATOM    275  CB  GLU A 281      84.005 -18.130 120.356  1.00 57.73           C  
ATOM    276  CG  GLU A 281      84.186 -19.368 121.220  1.00 86.48           C  
ATOM    277  CD  GLU A 281      84.736 -19.040 122.598  1.00105.99           C  
ATOM    278  OE1 GLU A 281      84.172 -19.531 123.601  1.00107.76           O  
ATOM    279  OE2 GLU A 281      85.732 -18.289 122.677  1.00108.14           O  
ATOM    280  N   TRP A 282      82.851 -15.353 119.312  1.00 65.08           N  
ATOM    281  CA  TRP A 282      83.032 -14.063 118.672  1.00 56.44           C  
ATOM    282  C   TRP A 282      82.597 -12.952 119.617  1.00 57.06           C  
ATOM    283  O   TRP A 282      83.286 -11.943 119.764  1.00 62.43           O  
ATOM    284  CB  TRP A 282      82.246 -13.976 117.363  1.00 50.22           C  
ATOM    285  CG  TRP A 282      82.212 -12.583 116.832  1.00 37.70           C  
ATOM    286  CD1 TRP A 282      83.146 -11.987 116.038  1.00 58.80           C  
ATOM    287  CD2 TRP A 282      81.206 -11.594 117.083  1.00 38.46           C  
ATOM    288  NE1 TRP A 282      82.778 -10.690 115.770  1.00 60.48           N  
ATOM    289  CE2 TRP A 282      81.595 -10.424 116.403  1.00 50.14           C  
ATOM    290  CE3 TRP A 282      80.013 -11.588 117.813  1.00 45.07           C  
ATOM    291  CZ2 TRP A 282      80.828  -9.257 116.428  1.00 50.68           C  
ATOM    292  CZ3 TRP A 282      79.257 -10.426 117.842  1.00 39.29           C  
ATOM    293  CH2 TRP A 282      79.668  -9.276 117.153  1.00 38.53           C  
ATOM    294  N   ALA A 283      81.452 -13.150 120.260  1.00 51.14           N  
ATOM    295  CA  ALA A 283      80.882 -12.139 121.140  1.00 52.82           C  
ATOM    296  C   ALA A 283      81.824 -11.797 122.286  1.00 58.02           C  
ATOM    297  O   ALA A 283      81.990 -10.627 122.627  1.00 61.70           O  
ATOM    298  CB  ALA A 283      79.538 -12.606 121.681  1.00 56.58           C  
ATOM    299  N   LYS A 284      82.446 -12.821 122.867  1.00 71.54           N  
ATOM    300  CA  LYS A 284      83.336 -12.636 124.014  1.00 71.92           C  
ATOM    301  C   LYS A 284      84.562 -11.801 123.672  1.00 66.08           C  
ATOM    302  O   LYS A 284      85.110 -11.110 124.530  1.00 70.80           O  
ATOM    303  CB  LYS A 284      83.784 -13.988 124.568  1.00 71.20           C  
ATOM    304  CG  LYS A 284      82.653 -14.897 124.987  1.00 65.06           C  
ATOM    305  CD  LYS A 284      83.044 -15.720 126.196  1.00 74.32           C  
ATOM    306  CE  LYS A 284      82.555 -17.144 126.049  1.00 80.78           C  
ATOM    307  NZ  LYS A 284      83.035 -18.008 127.156  1.00 84.78           N1+
ATOM    308  N   ARG A 285      84.991 -11.874 122.417  1.00 70.57           N  
ATOM    309  CA  ARG A 285      86.162 -11.134 121.962  1.00 53.78           C  
ATOM    310  C   ARG A 285      85.814  -9.691 121.603  1.00 61.57           C  
ATOM    311  O   ARG A 285      86.652  -8.953 121.088  1.00 65.44           O  
ATOM    312  CB  ARG A 285      86.794 -11.838 120.764  1.00 65.24           C  
ATOM    313  CG  ARG A 285      87.414 -13.188 121.095  1.00 67.17           C  
ATOM    314  CD  ARG A 285      87.820 -13.922 119.827  1.00 73.59           C  
ATOM    315  NE  ARG A 285      88.721 -15.041 120.089  1.00 91.81           N  
ATOM    316  CZ  ARG A 285      90.047 -14.939 120.123  1.00 93.71           C  
ATOM    317  NH1 ARG A 285      90.627 -13.764 119.919  1.00 81.76           N  
ATOM    318  NH2 ARG A 285      90.794 -16.009 120.365  1.00 98.18           N  
ATOM    319  N   ILE A 286      84.574  -9.294 121.870  1.00 61.93           N  
ATOM    320  CA  ILE A 286      84.150  -7.916 121.644  1.00 55.98           C  
ATOM    321  C   ILE A 286      84.341  -7.113 122.925  1.00 66.58           C  
ATOM    322  O   ILE A 286      83.894  -7.532 123.993  1.00 65.24           O  
ATOM    323  CB  ILE A 286      82.674  -7.834 121.185  1.00 57.76           C  
ATOM    324  CG1 ILE A 286      82.485  -8.538 119.842  1.00 54.91           C  
ATOM    325  CG2 ILE A 286      82.228  -6.386 121.054  1.00 55.40           C  
ATOM    326  CD1 ILE A 286      83.186  -7.857 118.695  1.00 51.13           C  
ATOM    327  N   PRO A 287      85.024  -5.961 122.822  1.00 65.76           N  
ATOM    328  CA  PRO A 287      85.328  -5.096 123.966  1.00 53.22           C  
ATOM    329  C   PRO A 287      84.122  -4.805 124.849  1.00 57.85           C  
ATOM    330  O   PRO A 287      83.059  -4.445 124.342  1.00 69.53           O  
ATOM    331  CB  PRO A 287      85.834  -3.816 123.302  1.00 57.98           C  
ATOM    332  CG  PRO A 287      86.466  -4.292 122.046  1.00 60.26           C  
ATOM    333  CD  PRO A 287      85.626  -5.451 121.577  1.00 62.93           C  
ATOM    334  N   HIS A 288      84.306  -4.998 126.153  1.00 75.87           N  
ATOM    335  CA  HIS A 288      83.325  -4.665 127.187  1.00 72.66           C  
ATOM    336  C   HIS A 288      82.103  -5.583 127.205  1.00 73.37           C  
ATOM    337  O   HIS A 288      81.216  -5.407 128.040  1.00 76.64           O  
ATOM    338  CB  HIS A 288      82.869  -3.207 127.045  1.00 53.68           C  
ATOM    339  CG  HIS A 288      83.961  -2.207 127.256  1.00 68.42           C  
ATOM    340  ND1 HIS A 288      85.131  -2.213 126.525  1.00 81.90           N  
ATOM    341  CD2 HIS A 288      84.066  -1.169 128.121  1.00 87.95           C  
ATOM    342  CE1 HIS A 288      85.907  -1.225 126.931  1.00 86.71           C  
ATOM    343  NE2 HIS A 288      85.284  -0.575 127.898  1.00 94.18           N  
ATOM    344  N   PHE A 289      82.052  -6.564 126.307  1.00 67.87           N  
ATOM    345  CA  PHE A 289      80.894  -7.457 126.262  1.00 67.03           C  
ATOM    346  C   PHE A 289      80.878  -8.406 127.453  1.00 68.59           C  
ATOM    347  O   PHE A 289      79.875  -8.499 128.162  1.00 69.38           O  
ATOM    348  CB  PHE A 289      80.857  -8.262 124.958  1.00 65.10           C  
ATOM    349  CG  PHE A 289      79.720  -9.254 124.891  1.00 58.40           C  
ATOM    350  CD1 PHE A 289      78.418  -8.823 124.695  1.00 43.79           C  
ATOM    351  CD2 PHE A 289      79.955 -10.615 125.023  1.00 50.46           C  
ATOM    352  CE1 PHE A 289      77.368  -9.729 124.641  1.00 49.46           C  
ATOM    353  CE2 PHE A 289      78.913 -11.525 124.967  1.00 61.53           C  
ATOM    354  CZ  PHE A 289      77.618 -11.081 124.775  1.00 68.52           C  
ATOM    355  N   SER A 290      81.993  -9.102 127.672  1.00 64.91           N  
ATOM    356  CA  SER A 290      82.093 -10.095 128.740  1.00 69.11           C  
ATOM    357  C   SER A 290      81.882  -9.485 130.122  1.00 72.27           C  
ATOM    358  O   SER A 290      81.591 -10.194 131.086  1.00 75.03           O  
ATOM    359  CB  SER A 290      83.452 -10.794 128.692  1.00 63.64           C  
ATOM    360  OG  SER A 290      83.632 -11.478 127.465  1.00 83.71           O  
ATOM    361  N   GLU A 291      82.024  -8.167 130.209  1.00 63.76           N  
ATOM    362  CA  GLU A 291      81.897  -7.457 131.473  1.00 63.68           C  
ATOM    363  C   GLU A 291      80.449  -7.036 131.746  1.00 77.12           C  
ATOM    364  O   GLU A 291      80.163  -6.350 132.727  1.00 64.50           O  
ATOM    365  CB  GLU A 291      82.824  -6.239 131.480  1.00 77.18           C  
ATOM    366  CG  GLU A 291      84.219  -6.535 130.928  1.00 85.44           C  
ATOM    367  CD  GLU A 291      85.115  -5.308 130.894  1.00 99.92           C  
ATOM    368  OE1 GLU A 291      84.583  -4.178 130.855  1.00 91.12           O  
ATOM    369  OE2 GLU A 291      86.354  -5.477 130.906  1.00103.22           O  
ATOM    370  N   LEU A 292      79.538  -7.451 130.873  1.00 83.80           N  
ATOM    371  CA  LEU A 292      78.112  -7.244 131.105  1.00 77.58           C  
ATOM    372  C   LEU A 292      77.553  -8.381 131.957  1.00 68.81           C  
ATOM    373  O   LEU A 292      78.074  -9.497 131.921  1.00 69.69           O  
ATOM    374  CB  LEU A 292      77.354  -7.149 129.779  1.00 65.67           C  
ATOM    375  CG  LEU A 292      77.450  -5.829 129.016  1.00 79.19           C  
ATOM    376  CD1 LEU A 292      76.579  -5.873 127.771  1.00 62.05           C  
ATOM    377  CD2 LEU A 292      77.051  -4.665 129.906  1.00 76.81           C  
ATOM    378  N   PRO A 293      76.494  -8.103 132.733  1.00 59.61           N  
ATOM    379  CA  PRO A 293      75.871  -9.169 133.527  1.00 57.55           C  
ATOM    380  C   PRO A 293      75.446 -10.333 132.643  1.00 72.14           C  
ATOM    381  O   PRO A 293      74.867 -10.108 131.581  1.00 74.33           O  
ATOM    382  CB  PRO A 293      74.659  -8.478 134.166  1.00 49.59           C  
ATOM    383  CG  PRO A 293      74.440  -7.235 133.355  1.00 66.52           C  
ATOM    384  CD  PRO A 293      75.799  -6.815 132.896  1.00 49.53           C  
ATOM    385  N   LEU A 294      75.751 -11.552 133.081  1.00 62.38           N  
ATOM    386  CA  LEU A 294      75.521 -12.760 132.294  1.00 57.49           C  
ATOM    387  C   LEU A 294      74.112 -12.837 131.692  1.00 70.96           C  
ATOM    388  O   LEU A 294      73.933 -13.352 130.589  1.00 74.88           O  
ATOM    389  CB  LEU A 294      75.792 -13.995 133.160  1.00 66.73           C  
ATOM    390  CG  LEU A 294      75.619 -15.372 132.512  1.00 84.17           C  
ATOM    391  CD1 LEU A 294      76.388 -15.433 131.210  1.00 68.87           C  
ATOM    392  CD2 LEU A 294      76.071 -16.485 133.449  1.00 64.05           C  
ATOM    393  N   ASP A 295      73.120 -12.312 132.408  1.00 73.07           N  
ATOM    394  CA  ASP A 295      71.729 -12.369 131.957  1.00 65.46           C  
ATOM    395  C   ASP A 295      71.478 -11.487 130.741  1.00 72.76           C  
ATOM    396  O   ASP A 295      70.661 -11.821 129.883  1.00 68.20           O  
ATOM    397  CB  ASP A 295      70.781 -11.957 133.083  1.00 88.48           C  
ATOM    398  CG  ASP A 295      70.919 -12.831 134.311  1.00104.43           C  
ATOM    399  OD1 ASP A 295      70.923 -14.072 134.164  1.00112.65           O  
ATOM    400  OD2 ASP A 295      71.027 -12.273 135.423  1.00103.32           O  
ATOM    401  N   ASP A 296      72.175 -10.357 130.679  1.00 66.55           N  
ATOM    402  CA  ASP A 296      72.024  -9.423 129.570  1.00 67.50           C  
ATOM    403  C   ASP A 296      72.826  -9.877 128.351  1.00 63.33           C  
ATOM    404  O   ASP A 296      72.417  -9.647 127.214  1.00 68.67           O  
ATOM    405  CB  ASP A 296      72.440  -8.015 130.000  1.00 58.82           C  
ATOM    406  CG  ASP A 296      71.451  -7.388 130.966  1.00 61.85           C  
ATOM    407  OD1 ASP A 296      70.581  -8.123 131.476  1.00 77.14           O  
ATOM    408  OD2 ASP A 296      71.537  -6.167 131.218  1.00 71.71           O  
ATOM    409  N   GLN A 297      73.964 -10.522 128.599  1.00 60.25           N  
ATOM    410  CA  GLN A 297      74.727 -11.182 127.545  1.00 51.66           C  
ATOM    411  C   GLN A 297      73.852 -12.201 126.829  1.00 58.90           C  
ATOM    412  O   GLN A 297      73.922 -12.358 125.611  1.00 65.51           O  
ATOM    413  CB  GLN A 297      75.960 -11.888 128.115  1.00 65.60           C  
ATOM    414  CG  GLN A 297      77.069 -10.980 128.610  1.00 60.12           C  
ATOM    415  CD  GLN A 297      78.314 -11.763 129.000  1.00 64.25           C  
ATOM    416  OE1 GLN A 297      78.622 -12.797 128.407  1.00 65.47           O  
ATOM    417  NE2 GLN A 297      79.026 -11.279 130.010  1.00 72.06           N  
ATOM    418  N   VAL A 298      73.035 -12.902 127.606  1.00 61.48           N  
ATOM    419  CA  VAL A 298      72.113 -13.887 127.062  1.00 66.41           C  
ATOM    420  C   VAL A 298      71.014 -13.208 126.250  1.00 56.53           C  
ATOM    421  O   VAL A 298      70.695 -13.640 125.140  1.00 68.75           O  
ATOM    422  CB  VAL A 298      71.489 -14.745 128.189  1.00 69.44           C  
ATOM    423  CG1 VAL A 298      70.218 -15.435 127.716  1.00 59.34           C  
ATOM    424  CG2 VAL A 298      72.498 -15.767 128.689  1.00 55.67           C  
ATOM    425  N   ILE A 299      70.453 -12.135 126.800  1.00 61.73           N  
ATOM    426  CA  ILE A 299      69.371 -11.404 126.145  1.00 58.26           C  
ATOM    427  C   ILE A 299      69.815 -10.791 124.813  1.00 58.44           C  
ATOM    428  O   ILE A 299      69.109 -10.895 123.813  1.00 52.28           O  
ATOM    429  CB  ILE A 299      68.818 -10.302 127.065  1.00 56.14           C  
ATOM    430  CG1 ILE A 299      68.036 -10.935 128.216  1.00 60.18           C  
ATOM    431  CG2 ILE A 299      67.918  -9.351 126.294  1.00 56.50           C  
ATOM    432  CD1 ILE A 299      67.421  -9.939 129.171  1.00 51.60           C  
ATOM    433  N   LEU A 300      70.990 -10.169 124.802  1.00 60.90           N  
ATOM    434  CA  LEU A 300      71.536  -9.587 123.580  1.00 44.88           C  
ATOM    435  C   LEU A 300      71.813 -10.660 122.532  1.00 55.13           C  
ATOM    436  O   LEU A 300      71.493 -10.491 121.359  1.00 49.86           O  
ATOM    437  CB  LEU A 300      72.819  -8.813 123.876  1.00 45.57           C  
ATOM    438  CG  LEU A 300      72.686  -7.525 124.690  1.00 52.54           C  
ATOM    439  CD1 LEU A 300      74.027  -6.807 124.758  1.00 46.28           C  
ATOM    440  CD2 LEU A 300      71.612  -6.613 124.119  1.00 43.39           C  
ATOM    441  N   LEU A 301      72.407 -11.768 122.958  1.00 56.60           N  
ATOM    442  CA  LEU A 301      72.717 -12.846 122.031  1.00 50.99           C  
ATOM    443  C   LEU A 301      71.455 -13.521 121.511  1.00 56.00           C  
ATOM    444  O   LEU A 301      71.429 -14.007 120.385  1.00 62.69           O  
ATOM    445  CB  LEU A 301      73.635 -13.872 122.686  1.00 36.20           C  
ATOM    446  CG  LEU A 301      75.120 -13.519 122.554  1.00 48.56           C  
ATOM    447  CD1 LEU A 301      75.981 -14.580 123.192  1.00 50.19           C  
ATOM    448  CD2 LEU A 301      75.501 -13.339 121.090  1.00 38.37           C  
ATOM    449  N   ARG A 302      70.399 -13.537 122.315  1.00 51.11           N  
ATOM    450  CA  ARG A 302      69.155 -14.150 121.869  1.00 52.56           C  
ATOM    451  C   ARG A 302      68.363 -13.196 120.978  1.00 45.77           C  
ATOM    452  O   ARG A 302      67.591 -13.626 120.125  1.00 61.58           O  
ATOM    453  CB  ARG A 302      68.315 -14.597 123.066  1.00 49.64           C  
ATOM    454  CG  ARG A 302      68.804 -15.897 123.693  1.00 61.56           C  
ATOM    455  CD  ARG A 302      67.921 -16.328 124.849  1.00 64.77           C  
ATOM    456  NE  ARG A 302      66.521 -16.448 124.453  1.00 69.98           N  
ATOM    457  CZ  ARG A 302      65.982 -17.543 123.927  1.00 74.37           C  
ATOM    458  NH1 ARG A 302      66.728 -18.622 123.731  1.00 56.86           N  
ATOM    459  NH2 ARG A 302      64.698 -17.559 123.596  1.00 77.31           N  
ATOM    460  N   ALA A 303      68.572 -11.901 121.174  1.00 46.40           N  
ATOM    461  CA  ALA A 303      67.904 -10.884 120.374  1.00 51.66           C  
ATOM    462  C   ALA A 303      68.518 -10.744 118.979  1.00 41.17           C  
ATOM    463  O   ALA A 303      67.803 -10.541 118.000  1.00 56.24           O  
ATOM    464  CB  ALA A 303      67.939  -9.541 121.099  1.00 37.05           C  
ATOM    465  N   GLY A 304      69.838 -10.867 118.886  1.00 53.95           N  
ATOM    466  CA  GLY A 304      70.533 -10.540 117.652  1.00 46.34           C  
ATOM    467  C   GLY A 304      71.137 -11.679 116.856  1.00 47.85           C  
ATOM    468  O   GLY A 304      71.624 -11.457 115.748  1.00 60.61           O  
ATOM    469  N   TRP A 305      71.098 -12.893 117.401  1.00 50.54           N  
ATOM    470  CA  TRP A 305      71.805 -14.023 116.800  1.00 51.92           C  
ATOM    471  C   TRP A 305      71.452 -14.223 115.329  1.00 53.25           C  
ATOM    472  O   TRP A 305      72.315 -14.542 114.508  1.00 46.60           O  
ATOM    473  CB  TRP A 305      71.525 -15.315 117.580  1.00 48.78           C  
ATOM    474  CG  TRP A 305      70.153 -15.903 117.378  1.00 50.70           C  
ATOM    475  CD1 TRP A 305      69.037 -15.665 118.130  1.00 49.00           C  
ATOM    476  CD2 TRP A 305      69.757 -16.833 116.357  1.00 44.59           C  
ATOM    477  NE1 TRP A 305      67.975 -16.391 117.642  1.00 52.31           N  
ATOM    478  CE2 TRP A 305      68.390 -17.112 116.555  1.00 44.72           C  
ATOM    479  CE3 TRP A 305      70.426 -17.449 115.295  1.00 51.65           C  
ATOM    480  CZ2 TRP A 305      67.681 -17.983 115.730  1.00 54.50           C  
ATOM    481  CZ3 TRP A 305      69.720 -18.315 114.478  1.00 50.67           C  
ATOM    482  CH2 TRP A 305      68.361 -18.574 114.700  1.00 49.95           C  
ATOM    483  N   ASN A 306      70.188 -14.022 114.989  1.00 54.22           N  
ATOM    484  CA  ASN A 306      69.764 -14.284 113.630  1.00 52.76           C  
ATOM    485  C   ASN A 306      70.357 -13.273 112.664  1.00 50.01           C  
ATOM    486  O   ASN A 306      70.866 -13.648 111.615  1.00 52.29           O  
ATOM    487  CB  ASN A 306      68.245 -14.290 113.525  1.00 50.45           C  
ATOM    488  CG  ASN A 306      67.772 -14.779 112.178  1.00 61.10           C  
ATOM    489  OD1 ASN A 306      66.977 -14.122 111.513  1.00 73.75           O  
ATOM    490  ND2 ASN A 306      68.286 -15.928 111.751  1.00 49.96           N  
ATOM    491  N   GLU A 307      70.309 -11.995 113.023  1.00 51.16           N  
ATOM    492  CA  GLU A 307      70.867 -10.949 112.168  1.00 47.19           C  
ATOM    493  C   GLU A 307      72.392 -11.028 112.116  1.00 56.51           C  
ATOM    494  O   GLU A 307      73.004 -10.738 111.087  1.00 58.01           O  
ATOM    495  CB  GLU A 307      70.435  -9.566 112.657  1.00 43.08           C  
ATOM    496  CG  GLU A 307      68.945  -9.283 112.540  1.00 40.81           C  
ATOM    497  CD  GLU A 307      68.534  -8.038 113.310  1.00 56.99           C  
ATOM    498  OE1 GLU A 307      67.750  -8.165 114.277  1.00 81.01           O  
ATOM    499  OE2 GLU A 307      69.004  -6.935 112.962  1.00 62.78           O  
ATOM    500  N   LEU A 308      73.004 -11.414 113.231  1.00 54.00           N  
ATOM    501  CA  LEU A 308      74.458 -11.497 113.307  1.00 47.14           C  
ATOM    502  C   LEU A 308      75.004 -12.582 112.385  1.00 50.91           C  
ATOM    503  O   LEU A 308      76.047 -12.410 111.755  1.00 50.83           O  
ATOM    504  CB  LEU A 308      74.899 -11.756 114.744  1.00 42.66           C  
ATOM    505  CG  LEU A 308      74.668 -10.572 115.678  1.00 41.53           C  
ATOM    506  CD1 LEU A 308      75.031 -10.934 117.099  1.00 39.45           C  
ATOM    507  CD2 LEU A 308      75.470  -9.373 115.200  1.00 38.79           C  
ATOM    508  N   LEU A 309      74.287 -13.696 112.310  1.00 49.24           N  
ATOM    509  CA  LEU A 309      74.682 -14.806 111.458  1.00 49.28           C  
ATOM    510  C   LEU A 309      74.376 -14.510 109.995  1.00 54.15           C  
ATOM    511  O   LEU A 309      75.076 -14.976 109.098  1.00 47.14           O  
ATOM    512  CB  LEU A 309      73.978 -16.093 111.890  1.00 44.44           C  
ATOM    513  CG  LEU A 309      74.379 -16.664 113.252  1.00 58.34           C  
ATOM    514  CD1 LEU A 309      73.697 -18.005 113.502  1.00 55.51           C  
ATOM    515  CD2 LEU A 309      75.887 -16.799 113.355  1.00 56.30           C  
ATOM    516  N   ILE A 310      73.327 -13.735 109.754  1.00 44.91           N  
ATOM    517  CA  ILE A 310      72.956 -13.398 108.386  1.00 49.91           C  
ATOM    518  C   ILE A 310      73.988 -12.443 107.792  1.00 48.08           C  
ATOM    519  O   ILE A 310      74.385 -12.582 106.636  1.00 45.79           O  
ATOM    520  CB  ILE A 310      71.547 -12.791 108.323  1.00 46.79           C  
ATOM    521  CG1 ILE A 310      70.516 -13.880 108.622  1.00 46.91           C  
ATOM    522  CG2 ILE A 310      71.271 -12.217 106.949  1.00 44.94           C  
ATOM    523  CD1 ILE A 310      69.138 -13.353 108.941  1.00 36.52           C  
ATOM    524  N   ALA A 311      74.443 -11.496 108.604  1.00 52.39           N  
ATOM    525  CA  ALA A 311      75.495 -10.574 108.195  1.00 55.18           C  
ATOM    526  C   ALA A 311      76.784 -11.306 107.829  1.00 50.75           C  
ATOM    527  O   ALA A 311      77.435 -10.969 106.842  1.00 65.27           O  
ATOM    528  CB  ALA A 311      75.761  -9.560 109.296  1.00 46.58           C  
ATOM    529  N   SER A 312      77.147 -12.309 108.620  1.00 49.47           N  
ATOM    530  CA  SER A 312      78.406 -13.024 108.421  1.00 55.80           C  
ATOM    531  C   SER A 312      78.473 -13.765 107.086  1.00 56.50           C  
ATOM    532  O   SER A 312      79.465 -13.649 106.368  1.00 62.57           O  
ATOM    533  CB  SER A 312      78.646 -14.016 109.564  1.00 61.79           C  
ATOM    534  OG  SER A 312      78.775 -13.344 110.805  1.00 79.03           O  
ATOM    535  N   PHE A 313      77.438 -14.532 106.748  1.00 49.93           N  
ATOM    536  CA  PHE A 313      77.506 -15.324 105.526  1.00 50.02           C  
ATOM    537  C   PHE A 313      77.194 -14.478 104.293  1.00 60.65           C  
ATOM    538  O   PHE A 313      77.484 -14.884 103.169  1.00 65.59           O  
ATOM    539  CB  PHE A 313      76.592 -16.571 105.602  1.00 62.38           C  
ATOM    540  CG  PHE A 313      75.099 -16.295 105.536  1.00 54.08           C  
ATOM    541  CD1 PHE A 313      74.491 -15.862 104.362  1.00 62.47           C  
ATOM    542  CD2 PHE A 313      74.290 -16.578 106.625  1.00 59.46           C  
ATOM    543  CE1 PHE A 313      73.126 -15.643 104.302  1.00 54.35           C  
ATOM    544  CE2 PHE A 313      72.922 -16.370 106.569  1.00 62.70           C  
ATOM    545  CZ  PHE A 313      72.341 -15.901 105.404  1.00 58.28           C  
ATOM    546  N   SER A 314      76.606 -13.304 104.501  1.00 62.24           N  
ATOM    547  CA  SER A 314      76.376 -12.380 103.398  1.00 49.01           C  
ATOM    548  C   SER A 314      77.707 -11.804 102.936  1.00 66.32           C  
ATOM    549  O   SER A 314      77.987 -11.740 101.739  1.00 71.26           O  
ATOM    550  CB  SER A 314      75.421 -11.252 103.804  1.00 55.66           C  
ATOM    551  OG  SER A 314      74.081 -11.705 103.890  1.00 45.74           O  
ATOM    552  N   HIS A 315      78.525 -11.383 103.896  1.00 67.01           N  
ATOM    553  CA  HIS A 315      79.827 -10.812 103.588  1.00 63.78           C  
ATOM    554  C   HIS A 315      80.769 -11.898 103.088  1.00 57.97           C  
ATOM    555  O   HIS A 315      81.676 -11.640 102.299  1.00 57.46           O  
ATOM    556  CB  HIS A 315      80.420 -10.120 104.814  1.00 44.85           C  
ATOM    557  CG  HIS A 315      81.697  -9.394 104.532  1.00 62.16           C  
ATOM    558  ND1 HIS A 315      82.931 -10.003 104.607  1.00 57.25           N  
ATOM    559  CD2 HIS A 315      81.931  -8.113 104.159  1.00 55.21           C  
ATOM    560  CE1 HIS A 315      83.871  -9.127 104.299  1.00 66.98           C  
ATOM    561  NE2 HIS A 315      83.291  -7.973 104.026  1.00 56.14           N  
ATOM    562  N   ARG A 316      80.534 -13.118 103.556  1.00 55.03           N  
ATOM    563  CA  ARG A 316      81.351 -14.269 103.194  1.00 62.22           C  
ATOM    564  C   ARG A 316      81.152 -14.645 101.729  1.00 59.62           C  
ATOM    565  O   ARG A 316      82.040 -15.213 101.090  1.00 69.12           O  
ATOM    566  CB  ARG A 316      81.003 -15.456 104.095  1.00 59.30           C  
ATOM    567  CG  ARG A 316      81.844 -16.692 103.882  1.00 61.55           C  
ATOM    568  CD  ARG A 316      81.209 -17.896 104.558  1.00 62.12           C  
ATOM    569  NE  ARG A 316      80.951 -17.665 105.976  1.00 71.35           N  
ATOM    570  CZ  ARG A 316      79.930 -18.188 106.648  1.00 73.67           C  
ATOM    571  NH1 ARG A 316      79.058 -18.972 106.028  1.00 71.81           N  
ATOM    572  NH2 ARG A 316      79.776 -17.924 107.940  1.00 74.95           N  
ATOM    573  N   SER A 317      79.980 -14.304 101.204  1.00 56.91           N  
ATOM    574  CA  SER A 317      79.575 -14.714  99.869  1.00 45.82           C  
ATOM    575  C   SER A 317      79.774 -13.640  98.796  1.00 62.66           C  
ATOM    576  O   SER A 317      79.320 -13.816  97.668  1.00 65.81           O  
ATOM    577  CB  SER A 317      78.102 -15.128  99.883  1.00 65.31           C  
ATOM    578  OG  SER A 317      77.826 -16.026 100.939  1.00 47.11           O  
ATOM    579  N   ILE A 318      80.437 -12.533  99.128  1.00 62.34           N  
ATOM    580  CA  ILE A 318      80.634 -11.465  98.144  1.00 64.88           C  
ATOM    581  C   ILE A 318      81.516 -11.919  96.984  1.00 67.67           C  
ATOM    582  O   ILE A 318      81.483 -11.330  95.903  1.00 69.48           O  
ATOM    583  CB  ILE A 318      81.263 -10.205  98.767  1.00 61.73           C  
ATOM    584  CG1 ILE A 318      82.643 -10.527  99.339  1.00 63.83           C  
ATOM    585  CG2 ILE A 318      80.344  -9.610  99.825  1.00 60.86           C  
ATOM    586  CD1 ILE A 318      83.435  -9.302  99.727  1.00 73.51           C  
ATOM    587  N   ALA A 319      82.304 -12.963  97.216  1.00 64.32           N  
ATOM    588  CA  ALA A 319      83.150 -13.533  96.174  1.00 79.68           C  
ATOM    589  C   ALA A 319      82.527 -14.812  95.625  1.00 73.15           C  
ATOM    590  O   ALA A 319      83.225 -15.784  95.348  1.00 63.45           O  
ATOM    591  CB  ALA A 319      84.546 -13.809  96.707  1.00 66.72           C  
ATOM    592  N   VAL A 320      81.206 -14.801  95.484  1.00 60.81           N  
ATOM    593  CA  VAL A 320      80.463 -15.939  94.958  1.00 53.31           C  
ATOM    594  C   VAL A 320      79.396 -15.432  93.990  1.00 74.63           C  
ATOM    595  O   VAL A 320      78.799 -14.377  94.216  1.00 67.75           O  
ATOM    596  CB  VAL A 320      79.809 -16.763  96.095  1.00 78.93           C  
ATOM    597  CG1 VAL A 320      78.816 -17.777  95.543  1.00 72.33           C  
ATOM    598  CG2 VAL A 320      80.874 -17.460  96.938  1.00 60.64           C  
ATOM    599  N   LYS A 321      79.171 -16.164  92.903  1.00 83.11           N  
ATOM    600  CA  LYS A 321      78.165 -15.767  91.926  1.00 77.20           C  
ATOM    601  C   LYS A 321      76.807 -16.387  92.262  1.00 74.56           C  
ATOM    602  O   LYS A 321      76.716 -17.580  92.569  1.00 84.83           O  
ATOM    603  CB  LYS A 321      78.615 -16.144  90.502  1.00 84.11           C  
ATOM    604  CG  LYS A 321      77.979 -17.406  89.922  1.00 94.36           C  
ATOM    605  CD  LYS A 321      78.296 -17.585  88.444  1.00109.12           C  
ATOM    606  CE  LYS A 321      77.582 -18.806  87.868  1.00 95.77           C  
ATOM    607  NZ  LYS A 321      76.128 -18.837  88.205  1.00 87.69           N1+
ATOM    608  N   ASP A 322      75.775 -15.542  92.229  1.00 78.14           N  
ATOM    609  CA  ASP A 322      74.376 -15.910  92.485  1.00 71.23           C  
ATOM    610  C   ASP A 322      74.185 -17.086  93.446  1.00 75.15           C  
ATOM    611  O   ASP A 322      73.606 -18.114  93.086  1.00 80.56           O  
ATOM    612  CB  ASP A 322      73.676 -16.207  91.159  1.00 81.68           C  
ATOM    613  CG  ASP A 322      73.656 -15.002  90.233  1.00 90.59           C  
ATOM    614  OD1 ASP A 322      72.815 -14.966  89.311  1.00104.16           O  
ATOM    615  OD2 ASP A 322      74.485 -14.086  90.433  1.00 90.88           O  
ATOM    616  N   GLY A 323      74.685 -16.924  94.666  1.00 63.18           N  
ATOM    617  CA  GLY A 323      74.549 -17.936  95.698  1.00 65.29           C  
ATOM    618  C   GLY A 323      75.271 -17.543  96.975  1.00 65.77           C  
ATOM    619  O   GLY A 323      75.984 -16.540  97.012  1.00 64.80           O  
ATOM    620  N   ILE A 324      75.090 -18.334  98.028  1.00 55.83           N  
ATOM    621  CA  ILE A 324      75.737 -18.050  99.303  1.00 62.90           C  
ATOM    622  C   ILE A 324      76.652 -19.185  99.748  1.00 66.24           C  
ATOM    623  O   ILE A 324      76.407 -20.360  99.458  1.00 52.27           O  
ATOM    624  CB  ILE A 324      74.706 -17.783 100.420  1.00 57.57           C  
ATOM    625  CG1 ILE A 324      73.815 -19.008 100.628  1.00 71.78           C  
ATOM    626  CG2 ILE A 324      73.867 -16.556 100.095  1.00 50.79           C  
ATOM    627  CD1 ILE A 324      72.800 -18.838 101.733  1.00 80.15           C  
ATOM    628  N   LEU A 325      77.709 -18.817 100.464  1.00 61.57           N  
ATOM    629  CA  LEU A 325      78.646 -19.787 101.010  1.00 65.77           C  
ATOM    630  C   LEU A 325      78.353 -20.053 102.484  1.00 65.36           C  
ATOM    631  O   LEU A 325      78.482 -19.164 103.321  1.00 69.04           O  
ATOM    632  CB  LEU A 325      80.080 -19.288 100.828  1.00 65.14           C  
ATOM    633  CG  LEU A 325      81.200 -20.040 101.543  1.00 75.70           C  
ATOM    634  CD1 LEU A 325      81.170 -21.520 101.196  1.00 80.29           C  
ATOM    635  CD2 LEU A 325      82.538 -19.425 101.170  1.00 65.97           C  
ATOM    636  N   LEU A 326      77.951 -21.280 102.798  1.00 73.84           N  
ATOM    637  CA  LEU A 326      77.658 -21.650 104.177  1.00 64.10           C  
ATOM    638  C   LEU A 326      78.948 -21.947 104.935  1.00 75.75           C  
ATOM    639  O   LEU A 326      80.011 -22.102 104.332  1.00 75.78           O  
ATOM    640  CB  LEU A 326      76.721 -22.858 104.222  1.00 68.71           C  
ATOM    641  CG  LEU A 326      75.365 -22.691 103.530  1.00 75.28           C  
ATOM    642  CD1 LEU A 326      74.519 -23.950 103.681  1.00 66.28           C  
ATOM    643  CD2 LEU A 326      74.626 -21.474 104.066  1.00 58.09           C  
ATOM    644  N   ALA A 327      78.851 -22.026 106.258  1.00 84.10           N  
ATOM    645  CA  ALA A 327      80.019 -22.274 107.099  1.00 69.57           C  
ATOM    646  C   ALA A 327      80.476 -23.726 107.016  1.00 87.31           C  
ATOM    647  O   ALA A 327      81.642 -24.031 107.274  1.00 86.80           O  
ATOM    648  CB  ALA A 327      79.720 -21.904 108.529  1.00 76.67           C  
ATOM    649  N   THR A 328      79.550 -24.616 106.663  1.00 83.04           N  
ATOM    650  CA  THR A 328      79.873 -26.023 106.455  1.00 74.42           C  
ATOM    651  C   THR A 328      80.760 -26.192 105.225  1.00 94.79           C  
ATOM    652  O   THR A 328      81.479 -27.184 105.097  1.00107.69           O  
ATOM    653  CB  THR A 328      78.602 -26.892 106.286  1.00 93.87           C  
ATOM    654  OG1 THR A 328      77.761 -26.332 105.267  1.00 96.03           O  
ATOM    655  CG2 THR A 328      77.824 -26.974 107.592  1.00 73.51           C  
ATOM    656  N   GLY A 329      80.702 -25.219 104.320  1.00 81.80           N  
ATOM    657  CA  GLY A 329      81.527 -25.239 103.128  1.00 75.14           C  
ATOM    658  C   GLY A 329      80.751 -25.550 101.863  1.00 84.74           C  
ATOM    659  O   GLY A 329      81.321 -25.584 100.773  1.00 93.57           O  
ATOM    660  N   LEU A 330      79.449 -25.780 102.004  1.00 78.46           N  
ATOM    661  CA  LEU A 330      78.599 -26.057 100.850  1.00 80.17           C  
ATOM    662  C   LEU A 330      78.003 -24.770 100.283  1.00 89.76           C  
ATOM    663  O   LEU A 330      77.562 -23.900 101.032  1.00 88.98           O  
ATOM    664  CB  LEU A 330      77.481 -27.031 101.227  1.00 80.89           C  
ATOM    665  CG  LEU A 330      77.911 -28.429 101.679  1.00100.82           C  
ATOM    666  CD1 LEU A 330      76.702 -29.348 101.781  1.00101.71           C  
ATOM    667  CD2 LEU A 330      78.962 -29.012 100.737  1.00 80.24           C  
ATOM    668  N   HIS A 331      78.002 -24.641  98.961  1.00 79.00           N  
ATOM    669  CA  HIS A 331      77.378 -23.487  98.330  1.00 66.22           C  
ATOM    670  C   HIS A 331      75.916 -23.765  98.059  1.00 71.55           C  
ATOM    671  O   HIS A 331      75.541 -24.872  97.681  1.00 87.14           O  
ATOM    672  CB  HIS A 331      78.064 -23.115  97.017  1.00 63.33           C  
ATOM    673  CG  HIS A 331      79.469 -22.624  97.177  1.00 80.08           C  
ATOM    674  ND1 HIS A 331      80.045 -21.732  96.298  1.00 95.99           N  
ATOM    675  CD2 HIS A 331      80.418 -22.914  98.097  1.00 85.72           C  
ATOM    676  CE1 HIS A 331      81.288 -21.486  96.677  1.00 75.16           C  
ATOM    677  NE2 HIS A 331      81.538 -22.189  97.764  1.00 79.23           N  
ATOM    678  N   VAL A 332      75.093 -22.746  98.251  1.00 74.69           N  
ATOM    679  CA  VAL A 332      73.691 -22.827  97.896  1.00 75.65           C  
ATOM    680  C   VAL A 332      73.387 -21.767  96.854  1.00 77.59           C  
ATOM    681  O   VAL A 332      73.412 -20.573  97.151  1.00 67.98           O  
ATOM    682  CB  VAL A 332      72.784 -22.631  99.114  1.00 71.27           C  
ATOM    683  CG1 VAL A 332      71.329 -22.765  98.703  1.00 73.72           C  
ATOM    684  CG2 VAL A 332      73.139 -23.637 100.201  1.00 67.59           C  
ATOM    685  N   HIS A 333      73.104 -22.200  95.631  1.00 67.72           N  
ATOM    686  CA  HIS A 333      72.905 -21.262  94.537  1.00 55.80           C  
ATOM    687  C   HIS A 333      71.442 -20.923  94.318  1.00 67.98           C  
ATOM    688  O   HIS A 333      70.551 -21.540  94.902  1.00 69.44           O  
ATOM    689  CB  HIS A 333      73.516 -21.819  93.258  1.00 75.04           C  
ATOM    690  CG  HIS A 333      74.978 -22.107  93.381  1.00 86.35           C  
ATOM    691  ND1 HIS A 333      75.947 -21.176  93.081  1.00 81.18           N  
ATOM    692  CD2 HIS A 333      75.634 -23.214  93.801  1.00 82.63           C  
ATOM    693  CE1 HIS A 333      77.140 -21.702  93.295  1.00 88.46           C  
ATOM    694  NE2 HIS A 333      76.978 -22.937  93.732  1.00102.58           N  
ATOM    695  N   ARG A 334      71.222 -19.932  93.462  1.00 69.56           N  
ATOM    696  CA  ARG A 334      69.908 -19.353  93.215  1.00 63.69           C  
ATOM    697  C   ARG A 334      68.844 -20.384  92.855  1.00 73.55           C  
ATOM    698  O   ARG A 334      67.688 -20.269  93.263  1.00 68.81           O  
ATOM    699  CB  ARG A 334      70.017 -18.315  92.100  1.00 65.06           C  
ATOM    700  CG  ARG A 334      68.992 -17.212  92.178  1.00 78.84           C  
ATOM    701  CD  ARG A 334      69.288 -16.132  91.157  1.00 80.51           C  
ATOM    702  NE  ARG A 334      68.369 -15.009  91.291  1.00100.89           N  
ATOM    703  CZ  ARG A 334      67.145 -14.984  90.777  1.00 98.31           C  
ATOM    704  NH1 ARG A 334      66.692 -16.024  90.093  1.00 87.79           N  
ATOM    705  NH2 ARG A 334      66.372 -13.920  90.950  1.00105.65           N  
ATOM    706  N   ASN A 335      69.242 -21.391  92.089  1.00 75.01           N  
ATOM    707  CA  ASN A 335      68.306 -22.398  91.613  1.00 73.94           C  
ATOM    708  C   ASN A 335      67.973 -23.403  92.700  1.00 62.82           C  
ATOM    709  O   ASN A 335      66.828 -23.826  92.838  1.00 66.67           O  
ATOM    710  CB  ASN A 335      68.878 -23.115  90.392  1.00 76.89           C  
ATOM    711  CG  ASN A 335      69.586 -22.170  89.445  1.00 83.54           C  
ATOM    712  OD1 ASN A 335      70.742 -21.801  89.666  1.00 96.08           O  
ATOM    713  ND2 ASN A 335      68.897 -21.771  88.382  1.00 89.12           N  
ATOM    714  N   SER A 336      68.986 -23.780  93.471  1.00 60.22           N  
ATOM    715  CA  SER A 336      68.818 -24.754  94.540  1.00 67.12           C  
ATOM    716  C   SER A 336      67.918 -24.213  95.648  1.00 67.46           C  
ATOM    717  O   SER A 336      67.140 -24.954  96.246  1.00 69.57           O  
ATOM    718  CB  SER A 336      70.180 -25.146  95.107  1.00 70.39           C  
ATOM    719  OG  SER A 336      71.142 -25.234  94.067  1.00 80.16           O  
ATOM    720  N   ALA A 337      68.029 -22.915  95.912  1.00 72.05           N  
ATOM    721  CA  ALA A 337      67.223 -22.272  96.942  1.00 76.82           C  
ATOM    722  C   ALA A 337      65.805 -22.069  96.440  1.00 68.91           C  
ATOM    723  O   ALA A 337      64.840 -22.158  97.202  1.00 61.00           O  
ATOM    724  CB  ALA A 337      67.836 -20.945  97.351  1.00 64.48           C  
ATOM    725  N   HIS A 338      65.691 -21.790  95.148  1.00 59.43           N  
ATOM    726  CA  HIS A 338      64.392 -21.617  94.524  1.00 66.61           C  
ATOM    727  C   HIS A 338      63.659 -22.957  94.449  1.00 69.67           C  
ATOM    728  O   HIS A 338      62.439 -23.013  94.598  1.00 66.93           O  
ATOM    729  CB  HIS A 338      64.544 -20.998  93.135  1.00 60.20           C  
ATOM    730  CG  HIS A 338      63.242 -20.641  92.489  1.00 95.15           C  
ATOM    731  ND1 HIS A 338      62.463 -21.563  91.823  1.00 92.20           N  
ATOM    732  CD2 HIS A 338      62.578 -19.462  92.411  1.00 93.21           C  
ATOM    733  CE1 HIS A 338      61.377 -20.970  91.361  1.00 84.29           C  
ATOM    734  NE2 HIS A 338      61.422 -19.695  91.704  1.00101.98           N  
ATOM    735  N   SER A 339      64.411 -24.036  94.238  1.00 59.74           N  
ATOM    736  CA  SER A 339      63.837 -25.380  94.178  1.00 65.63           C  
ATOM    737  C   SER A 339      63.540 -25.933  95.569  1.00 74.96           C  
ATOM    738  O   SER A 339      62.917 -26.985  95.709  1.00 73.08           O  
ATOM    739  CB  SER A 339      64.777 -26.333  93.436  1.00 64.12           C  
ATOM    740  OG  SER A 339      64.896 -25.981  92.068  1.00 77.87           O  
ATOM    741  N   ALA A 340      64.002 -25.225  96.595  1.00 69.70           N  
ATOM    742  CA  ALA A 340      63.769 -25.629  97.973  1.00 61.05           C  
ATOM    743  C   ALA A 340      62.542 -24.922  98.527  1.00 69.24           C  
ATOM    744  O   ALA A 340      62.034 -25.282  99.590  1.00 69.42           O  
ATOM    745  CB  ALA A 340      64.988 -25.331  98.828  1.00 64.81           C  
ATOM    746  N   GLY A 341      62.074 -23.913  97.796  1.00 62.85           N  
ATOM    747  CA  GLY A 341      60.917 -23.135  98.199  1.00 58.71           C  
ATOM    748  C   GLY A 341      61.251 -21.919  99.050  1.00 74.79           C  
ATOM    749  O   GLY A 341      60.416 -21.443  99.821  1.00 72.18           O  
ATOM    750  N   VAL A 342      62.474 -21.412  98.920  1.00 57.04           N  
ATOM    751  CA  VAL A 342      62.883 -20.231  99.674  1.00 67.05           C  
ATOM    752  C   VAL A 342      63.541 -19.189  98.777  1.00 73.36           C  
ATOM    753  O   VAL A 342      64.317 -18.357  99.245  1.00 74.00           O  
ATOM    754  CB  VAL A 342      63.859 -20.590 100.814  1.00 70.40           C  
ATOM    755  CG1 VAL A 342      63.173 -21.471 101.849  1.00 71.93           C  
ATOM    756  CG2 VAL A 342      65.099 -21.275 100.259  1.00 76.90           C  
ATOM    757  N   GLY A 343      63.217 -19.232  97.488  1.00 63.90           N  
ATOM    758  CA  GLY A 343      63.815 -18.335  96.516  1.00 60.96           C  
ATOM    759  C   GLY A 343      63.602 -16.863  96.813  1.00 56.62           C  
ATOM    760  O   GLY A 343      64.477 -16.040  96.552  1.00 65.25           O  
ATOM    761  N   ALA A 344      62.440 -16.532  97.366  1.00 62.22           N  
ATOM    762  CA  ALA A 344      62.086 -15.145  97.647  1.00 63.17           C  
ATOM    763  C   ALA A 344      63.035 -14.507  98.661  1.00 53.89           C  
ATOM    764  O   ALA A 344      63.668 -13.490  98.383  1.00 58.99           O  
ATOM    765  CB  ALA A 344      60.653 -15.064  98.146  1.00 59.08           C  
ATOM    766  N   ILE A 345      63.134 -15.110  99.838  1.00 57.63           N  
ATOM    767  CA  ILE A 345      63.982 -14.564 100.883  1.00 62.99           C  
ATOM    768  C   ILE A 345      65.454 -14.657 100.476  1.00 55.02           C  
ATOM    769  O   ILE A 345      66.269 -13.822 100.866  1.00 62.82           O  
ATOM    770  CB  ILE A 345      63.743 -15.280 102.233  1.00 62.68           C  
ATOM    771  CG1 ILE A 345      64.460 -14.537 103.361  1.00 53.42           C  
ATOM    772  CG2 ILE A 345      64.160 -16.750 102.162  1.00 53.23           C  
ATOM    773  CD1 ILE A 345      64.217 -13.044 103.345  1.00 48.99           C  
ATOM    774  N   PHE A 346      65.779 -15.656  99.662  1.00 55.69           N  
ATOM    775  CA  PHE A 346      67.137 -15.847  99.161  1.00 60.60           C  
ATOM    776  C   PHE A 346      67.525 -14.731  98.200  1.00 57.67           C  
ATOM    777  O   PHE A 346      68.666 -14.272  98.192  1.00 64.63           O  
ATOM    778  CB  PHE A 346      67.255 -17.208  98.470  1.00 72.34           C  
ATOM    779  CG  PHE A 346      68.619 -17.500  97.905  1.00 65.69           C  
ATOM    780  CD1 PHE A 346      69.583 -18.126  98.677  1.00 61.74           C  
ATOM    781  CD2 PHE A 346      68.927 -17.178  96.593  1.00 70.84           C  
ATOM    782  CE1 PHE A 346      70.832 -18.411  98.156  1.00 59.71           C  
ATOM    783  CE2 PHE A 346      70.175 -17.458  96.070  1.00 68.47           C  
ATOM    784  CZ  PHE A 346      71.127 -18.075  96.852  1.00 59.27           C  
ATOM    785  N   ASP A 347      66.570 -14.306  97.382  1.00 58.20           N  
ATOM    786  CA  ASP A 347      66.807 -13.226  96.435  1.00 55.26           C  
ATOM    787  C   ASP A 347      67.013 -11.902  97.164  1.00 52.68           C  
ATOM    788  O   ASP A 347      67.873 -11.104  96.786  1.00 54.60           O  
ATOM    789  CB  ASP A 347      65.647 -13.112  95.441  1.00 59.36           C  
ATOM    790  CG  ASP A 347      65.643 -14.234  94.412  1.00 73.29           C  
ATOM    791  OD1 ASP A 347      64.549 -14.599  93.928  1.00 72.61           O  
ATOM    792  OD2 ASP A 347      66.732 -14.753  94.086  1.00 85.42           O  
ATOM    793  N   ARG A 348      66.225 -11.671  98.210  1.00 62.68           N  
ATOM    794  CA  ARG A 348      66.366 -10.459  99.012  1.00 54.93           C  
ATOM    795  C   ARG A 348      67.772 -10.362  99.604  1.00 51.61           C  
ATOM    796  O   ARG A 348      68.364  -9.289  99.642  1.00 42.78           O  
ATOM    797  CB  ARG A 348      65.323 -10.423 100.128  1.00 64.85           C  
ATOM    798  CG  ARG A 348      63.886 -10.354  99.640  1.00 50.49           C  
ATOM    799  CD  ARG A 348      62.979  -9.876 100.751  1.00 55.02           C  
ATOM    800  NE  ARG A 348      63.377  -8.552 101.216  1.00 55.92           N  
ATOM    801  CZ  ARG A 348      63.110  -8.076 102.428  1.00 67.93           C  
ATOM    802  NH1 ARG A 348      62.451  -8.826 103.300  1.00 56.35           N  
ATOM    803  NH2 ARG A 348      63.511  -6.856 102.772  1.00 62.11           N  
ATOM    804  N   VAL A 349      68.306 -11.492 100.055  1.00 39.61           N  
ATOM    805  CA  VAL A 349      69.654 -11.516 100.598  1.00 44.44           C  
ATOM    806  C   VAL A 349      70.681 -11.134  99.533  1.00 55.53           C  
ATOM    807  O   VAL A 349      71.582 -10.333  99.790  1.00 56.12           O  
ATOM    808  CB  VAL A 349      69.998 -12.896 101.184  1.00 46.23           C  
ATOM    809  CG1 VAL A 349      71.467 -12.962 101.564  1.00 38.20           C  
ATOM    810  CG2 VAL A 349      69.125 -13.181 102.400  1.00 47.29           C  
ATOM    811  N   LEU A 350      70.532 -11.690  98.333  1.00 56.82           N  
ATOM    812  CA  LEU A 350      71.459 -11.408  97.236  1.00 43.22           C  
ATOM    813  C   LEU A 350      71.471  -9.932  96.843  1.00 47.37           C  
ATOM    814  O   LEU A 350      72.535  -9.331  96.714  1.00 52.10           O  
ATOM    815  CB  LEU A 350      71.114 -12.259  96.014  1.00 49.49           C  
ATOM    816  CG  LEU A 350      71.383 -13.759  96.125  1.00 63.72           C  
ATOM    817  CD1 LEU A 350      71.310 -14.416  94.753  1.00 64.30           C  
ATOM    818  CD2 LEU A 350      72.731 -14.021  96.778  1.00 57.05           C  
ATOM    819  N   THR A 351      70.291  -9.348  96.656  1.00 55.83           N  
ATOM    820  CA  THR A 351      70.197  -7.969  96.181  1.00 59.83           C  
ATOM    821  C   THR A 351      70.404  -6.935  97.284  1.00 57.95           C  
ATOM    822  O   THR A 351      71.186  -5.997  97.125  1.00 60.78           O  
ATOM    823  CB  THR A 351      68.836  -7.695  95.504  1.00 49.55           C  
ATOM    824  OG1 THR A 351      67.787  -8.279  96.282  1.00 70.18           O  
ATOM    825  CG2 THR A 351      68.806  -8.294  94.115  1.00 48.53           C  
ATOM    826  N   GLU A 352      69.703  -7.099  98.399  1.00 56.90           N  
ATOM    827  CA  GLU A 352      69.748  -6.099  99.460  1.00 49.03           C  
ATOM    828  C   GLU A 352      71.027  -6.196 100.296  1.00 43.26           C  
ATOM    829  O   GLU A 352      71.488  -5.198 100.844  1.00 54.06           O  
ATOM    830  CB  GLU A 352      68.513  -6.226 100.360  1.00 46.09           C  
ATOM    831  CG  GLU A 352      67.199  -5.865  99.665  1.00 54.21           C  
ATOM    832  CD  GLU A 352      65.972  -6.183 100.507  1.00 68.12           C  
ATOM    833  OE1 GLU A 352      66.008  -5.947 101.736  1.00 61.76           O  
ATOM    834  OE2 GLU A 352      64.968  -6.670  99.938  1.00 68.67           O  
ATOM    835  N   LEU A 353      71.617  -7.383 100.386  1.00 54.68           N  
ATOM    836  CA  LEU A 353      72.778  -7.552 101.259  1.00 58.04           C  
ATOM    837  C   LEU A 353      74.067  -7.913 100.512  1.00 50.80           C  
ATOM    838  O   LEU A 353      74.988  -7.104 100.449  1.00 57.18           O  
ATOM    839  CB  LEU A 353      72.482  -8.609 102.330  1.00 39.88           C  
ATOM    840  CG  LEU A 353      71.492  -8.232 103.440  1.00 55.01           C  
ATOM    841  CD1 LEU A 353      71.339  -9.377 104.436  1.00 47.73           C  
ATOM    842  CD2 LEU A 353      71.921  -6.962 104.163  1.00 39.23           C  
ATOM    843  N   VAL A 354      74.131  -9.119  99.953  1.00 59.36           N  
ATOM    844  CA  VAL A 354      75.361  -9.631  99.340  1.00 54.18           C  
ATOM    845  C   VAL A 354      75.917  -8.737  98.229  1.00 51.23           C  
ATOM    846  O   VAL A 354      77.107  -8.420  98.224  1.00 60.22           O  
ATOM    847  CB  VAL A 354      75.149 -11.046  98.770  1.00 59.31           C  
ATOM    848  CG1 VAL A 354      76.392 -11.516  98.047  1.00 39.00           C  
ATOM    849  CG2 VAL A 354      74.791 -12.018  99.889  1.00 45.99           C  
ATOM    850  N   SER A 355      75.055  -8.326  97.302  1.00 53.05           N  
ATOM    851  CA  SER A 355      75.464  -7.445  96.205  1.00 51.71           C  
ATOM    852  C   SER A 355      75.889  -6.069  96.692  1.00 65.95           C  
ATOM    853  O   SER A 355      76.860  -5.500  96.192  1.00 71.48           O  
ATOM    854  CB  SER A 355      74.336  -7.288  95.186  1.00 52.45           C  
ATOM    855  OG  SER A 355      74.124  -8.494  94.472  1.00 71.11           O  
ATOM    856  N   LYS A 356      75.148  -5.531  97.657  1.00 70.85           N  
ATOM    857  CA  LYS A 356      75.432  -4.204  98.195  1.00 53.91           C  
ATOM    858  C   LYS A 356      76.773  -4.191  98.920  1.00 58.78           C  
ATOM    859  O   LYS A 356      77.509  -3.208  98.867  1.00 61.51           O  
ATOM    860  CB  LYS A 356      74.312  -3.753  99.137  1.00 58.66           C  
ATOM    861  CG  LYS A 356      72.973  -3.484  98.452  1.00 46.18           C  
ATOM    862  CD  LYS A 356      73.020  -2.233  97.590  1.00 61.96           C  
ATOM    863  CE  LYS A 356      71.683  -1.968  96.911  1.00 64.41           C  
ATOM    864  NZ  LYS A 356      70.685  -1.363  97.835  1.00 68.65           N1+
ATOM    865  N   MET A 357      77.090  -5.293  99.590  1.00 56.09           N  
ATOM    866  CA  MET A 357      78.370  -5.418 100.271  1.00 61.64           C  
ATOM    867  C   MET A 357      79.506  -5.483  99.268  1.00 57.35           C  
ATOM    868  O   MET A 357      80.523  -4.809  99.422  1.00 55.06           O  
ATOM    869  CB  MET A 357      78.390  -6.655 101.166  1.00 56.22           C  
ATOM    870  CG  MET A 357      77.469  -6.548 102.357  1.00 56.63           C  
ATOM    871  SD  MET A 357      77.535  -7.985 103.434  1.00 53.49           S  
ATOM    872  CE  MET A 357      76.341  -7.501 104.674  1.00 45.11           C  
ATOM    873  N   ARG A 358      79.322  -6.303  98.239  1.00 58.81           N  
ATOM    874  CA  ARG A 358      80.323  -6.460  97.194  1.00 64.83           C  
ATOM    875  C   ARG A 358      80.601  -5.147  96.465  1.00 53.28           C  
ATOM    876  O   ARG A 358      81.753  -4.812  96.201  1.00 67.82           O  
ATOM    877  CB  ARG A 358      79.881  -7.531  96.193  1.00 77.32           C  
ATOM    878  CG  ARG A 358      80.696  -7.555  94.907  1.00 68.05           C  
ATOM    879  CD  ARG A 358      80.346  -8.753  94.042  1.00 56.47           C  
ATOM    880  NE  ARG A 358      78.907  -8.881  93.834  1.00 79.68           N  
ATOM    881  CZ  ARG A 358      78.212  -9.988  94.084  1.00 72.39           C  
ATOM    882  NH1 ARG A 358      78.828 -11.070  94.544  1.00 62.59           N  
ATOM    883  NH2 ARG A 358      76.904 -10.015  93.870  1.00 75.72           N  
ATOM    884  N   ASP A 359      79.548  -4.394  96.164  1.00 62.91           N  
ATOM    885  CA  ASP A 359      79.681  -3.205  95.324  1.00 71.65           C  
ATOM    886  C   ASP A 359      80.232  -1.976  96.055  1.00 71.36           C  
ATOM    887  O   ASP A 359      80.636  -1.003  95.418  1.00 89.78           O  
ATOM    888  CB  ASP A 359      78.333  -2.865  94.685  1.00 75.97           C  
ATOM    889  CG  ASP A 359      77.928  -3.865  93.607  1.00 77.22           C  
ATOM    890  OD1 ASP A 359      78.755  -4.732  93.247  1.00 69.60           O  
ATOM    891  OD2 ASP A 359      76.783  -3.779  93.115  1.00 80.67           O  
ATOM    892  N   MET A 360      80.249  -2.010  97.383  1.00 73.70           N  
ATOM    893  CA  MET A 360      80.873  -0.932  98.145  1.00 56.12           C  
ATOM    894  C   MET A 360      82.176  -1.431  98.747  1.00 68.03           C  
ATOM    895  O   MET A 360      82.887  -0.683  99.423  1.00 67.14           O  
ATOM    896  CB  MET A 360      79.941  -0.411  99.245  1.00 66.31           C  
ATOM    897  CG  MET A 360      79.840  -1.322 100.462  1.00 60.99           C  
ATOM    898  SD  MET A 360      78.879  -0.620 101.822  1.00 71.36           S  
ATOM    899  CE  MET A 360      79.891   0.772 102.310  1.00 55.07           C  
ATOM    900  N   GLN A 361      82.475  -2.704  98.494  1.00 65.48           N  
ATOM    901  CA  GLN A 361      83.689  -3.343  98.990  1.00 62.30           C  
ATOM    902  C   GLN A 361      83.815  -3.183 100.495  1.00 61.27           C  
ATOM    903  O   GLN A 361      84.875  -2.824 101.000  1.00 79.76           O  
ATOM    904  CB  GLN A 361      84.924  -2.766  98.294  1.00 62.37           C  
ATOM    905  CG  GLN A 361      84.841  -2.796  96.778  1.00 82.19           C  
ATOM    906  CD  GLN A 361      85.830  -1.855  96.120  1.00 89.46           C  
ATOM    907  OE1 GLN A 361      87.006  -2.183  95.956  1.00 88.48           O  
ATOM    908  NE2 GLN A 361      85.357  -0.671  95.745  1.00 79.46           N  
ATOM    909  N   MET A 362      82.717  -3.431 101.202  1.00 75.19           N  
ATOM    910  CA  MET A 362      82.713  -3.404 102.660  1.00 70.38           C  
ATOM    911  C   MET A 362      83.774  -4.357 103.206  1.00 61.80           C  
ATOM    912  O   MET A 362      83.821  -5.525 102.823  1.00 68.40           O  
ATOM    913  CB  MET A 362      81.329  -3.780 103.197  1.00 61.46           C  
ATOM    914  CG  MET A 362      81.287  -4.020 104.699  1.00 76.47           C  
ATOM    915  SD  MET A 362      79.787  -4.855 105.260  1.00 55.25           S  
ATOM    916  CE  MET A 362      78.525  -3.655 104.859  1.00 39.75           C  
ATOM    917  N   ASP A 363      84.637  -3.858 104.086  1.00 65.71           N  
ATOM    918  CA  ASP A 363      85.714  -4.682 104.635  1.00 68.10           C  
ATOM    919  C   ASP A 363      85.315  -5.357 105.949  1.00 65.05           C  
ATOM    920  O   ASP A 363      84.252  -5.075 106.508  1.00 58.77           O  
ATOM    921  CB  ASP A 363      86.979  -3.842 104.833  1.00 65.43           C  
ATOM    922  CG  ASP A 363      86.738  -2.603 105.675  1.00 75.01           C  
ATOM    923  OD1 ASP A 363      87.118  -1.500 105.227  1.00 73.03           O  
ATOM    924  OD2 ASP A 363      86.187  -2.727 106.791  1.00 71.74           O  
ATOM    925  N   LYS A 364      86.181  -6.238 106.441  1.00 57.27           N  
ATOM    926  CA  LYS A 364      85.888  -7.022 107.635  1.00 59.99           C  
ATOM    927  C   LYS A 364      85.826  -6.170 108.904  1.00 59.05           C  
ATOM    928  O   LYS A 364      85.201  -6.567 109.885  1.00 59.68           O  
ATOM    929  CB  LYS A 364      86.920  -8.139 107.801  1.00 69.51           C  
ATOM    930  CG  LYS A 364      86.885  -9.170 106.679  1.00 72.36           C  
ATOM    931  CD  LYS A 364      87.948 -10.248 106.857  1.00 60.01           C  
ATOM    932  CE  LYS A 364      87.857 -11.298 105.756  1.00 68.95           C  
ATOM    933  NZ  LYS A 364      88.155 -10.735 104.411  1.00 80.84           N1+
ATOM    934  N   THR A 365      86.464  -5.003 108.881  1.00 56.05           N  
ATOM    935  CA  THR A 365      86.364  -4.060 109.989  1.00 51.93           C  
ATOM    936  C   THR A 365      84.977  -3.423 110.025  1.00 54.01           C  
ATOM    937  O   THR A 365      84.352  -3.324 111.084  1.00 69.54           O  
ATOM    938  CB  THR A 365      87.434  -2.946 109.900  1.00 58.53           C  
ATOM    939  OG1 THR A 365      88.738  -3.525 109.984  1.00 60.98           O  
ATOM    940  CG2 THR A 365      87.274  -1.946 111.035  1.00 54.54           C  
ATOM    941  N   GLU A 366      84.502  -2.988 108.864  1.00 59.91           N  
ATOM    942  CA  GLU A 366      83.183  -2.380 108.760  1.00 56.77           C  
ATOM    943  C   GLU A 366      82.097  -3.396 109.092  1.00 50.71           C  
ATOM    944  O   GLU A 366      81.121  -3.071 109.767  1.00 52.31           O  
ATOM    945  CB  GLU A 366      82.974  -1.796 107.362  1.00 63.78           C  
ATOM    946  CG  GLU A 366      83.812  -0.547 107.100  1.00 77.39           C  
ATOM    947  CD  GLU A 366      83.889  -0.170 105.630  1.00 70.00           C  
ATOM    948  OE1 GLU A 366      83.812   1.039 105.324  1.00 67.47           O  
ATOM    949  OE2 GLU A 366      84.041  -1.078 104.785  1.00 67.29           O  
ATOM    950  N   LEU A 367      82.281  -4.624 108.619  1.00 59.36           N  
ATOM    951  CA  LEU A 367      81.386  -5.726 108.949  1.00 59.11           C  
ATOM    952  C   LEU A 367      81.386  -5.968 110.452  1.00 61.81           C  
ATOM    953  O   LEU A 367      80.334  -6.173 111.062  1.00 59.33           O  
ATOM    954  CB  LEU A 367      81.800  -7.005 108.214  1.00 59.70           C  
ATOM    955  CG  LEU A 367      81.034  -8.268 108.621  1.00 49.48           C  
ATOM    956  CD1 LEU A 367      79.672  -8.288 107.954  1.00 61.89           C  
ATOM    957  CD2 LEU A 367      81.816  -9.532 108.300  1.00 51.14           C  
ATOM    958  N   GLY A 368      82.579  -5.941 111.038  1.00 62.19           N  
ATOM    959  CA  GLY A 368      82.748  -6.130 112.466  1.00 50.68           C  
ATOM    960  C   GLY A 368      81.995  -5.104 113.287  1.00 47.70           C  
ATOM    961  O   GLY A 368      81.293  -5.457 114.237  1.00 55.18           O  
ATOM    962  N   CYS A 369      82.134  -3.832 112.924  1.00 51.07           N  
ATOM    963  CA  CYS A 369      81.467  -2.761 113.658  1.00 53.24           C  
ATOM    964  C   CYS A 369      79.956  -2.878 113.546  1.00 56.82           C  
ATOM    965  O   CYS A 369      79.237  -2.694 114.527  1.00 53.03           O  
ATOM    966  CB  CYS A 369      81.920  -1.393 113.153  1.00 68.06           C  
ATOM    967  SG  CYS A 369      83.637  -0.998 113.533  1.00 65.95           S  
ATOM    968  N   LEU A 370      79.482  -3.187 112.345  1.00 60.39           N  
ATOM    969  CA  LEU A 370      78.054  -3.327 112.112  1.00 57.97           C  
ATOM    970  C   LEU A 370      77.466  -4.446 112.953  1.00 45.84           C  
ATOM    971  O   LEU A 370      76.374  -4.311 113.499  1.00 49.52           O  
ATOM    972  CB  LEU A 370      77.771  -3.584 110.636  1.00 48.64           C  
ATOM    973  CG  LEU A 370      77.989  -2.379 109.730  1.00 55.63           C  
ATOM    974  CD1 LEU A 370      77.596  -2.730 108.307  1.00 55.78           C  
ATOM    975  CD2 LEU A 370      77.201  -1.182 110.242  1.00 46.36           C  
ATOM    976  N   ARG A 371      78.192  -5.553 113.054  1.00 37.96           N  
ATOM    977  CA  ARG A 371      77.739  -6.666 113.871  1.00 47.34           C  
ATOM    978  C   ARG A 371      77.819  -6.311 115.351  1.00 48.69           C  
ATOM    979  O   ARG A 371      77.025  -6.796 116.151  1.00 58.79           O  
ATOM    980  CB  ARG A 371      78.551  -7.923 113.566  1.00 49.41           C  
ATOM    981  CG  ARG A 371      78.370  -8.408 112.143  1.00 48.90           C  
ATOM    982  CD  ARG A 371      79.170  -9.658 111.858  1.00 51.22           C  
ATOM    983  NE  ARG A 371      78.653 -10.818 112.573  1.00 52.82           N  
ATOM    984  CZ  ARG A 371      79.392 -11.613 113.339  1.00 62.63           C  
ATOM    985  NH1 ARG A 371      80.686 -11.375 113.494  1.00 65.08           N  
ATOM    986  NH2 ARG A 371      78.836 -12.652 113.944  1.00 63.44           N  
ATOM    987  N   ALA A 372      78.761  -5.446 115.712  1.00 48.23           N  
ATOM    988  CA  ALA A 372      78.866  -4.981 117.091  1.00 51.95           C  
ATOM    989  C   ALA A 372      77.715  -4.043 117.439  1.00 50.85           C  
ATOM    990  O   ALA A 372      77.202  -4.073 118.557  1.00 52.53           O  
ATOM    991  CB  ALA A 372      80.201  -4.295 117.324  1.00 42.19           C  
ATOM    992  N   ILE A 373      77.316  -3.210 116.481  1.00 50.00           N  
ATOM    993  CA  ILE A 373      76.198  -2.289 116.681  1.00 53.99           C  
ATOM    994  C   ILE A 373      74.899  -3.064 116.868  1.00 60.50           C  
ATOM    995  O   ILE A 373      74.069  -2.724 117.713  1.00 62.61           O  
ATOM    996  CB  ILE A 373      76.050  -1.314 115.496  1.00 48.16           C  
ATOM    997  CG1 ILE A 373      77.223  -0.334 115.466  1.00 56.46           C  
ATOM    998  CG2 ILE A 373      74.743  -0.547 115.580  1.00 43.84           C  
ATOM    999  CD1 ILE A 373      77.122   0.701 114.361  1.00 56.67           C  
ATOM   1000  N   VAL A 374      74.741  -4.117 116.073  1.00 52.84           N  
ATOM   1001  CA  VAL A 374      73.582  -4.994 116.161  1.00 55.65           C  
ATOM   1002  C   VAL A 374      73.573  -5.765 117.480  1.00 47.61           C  
ATOM   1003  O   VAL A 374      72.523  -5.930 118.095  1.00 48.66           O  
ATOM   1004  CB  VAL A 374      73.547  -5.989 114.983  1.00 57.72           C  
ATOM   1005  CG1 VAL A 374      72.444  -7.021 115.174  1.00 49.85           C  
ATOM   1006  CG2 VAL A 374      73.363  -5.243 113.674  1.00 40.98           C  
ATOM   1007  N   LEU A 375      74.745  -6.230 117.909  1.00 56.74           N  
ATOM   1008  CA  LEU A 375      74.870  -6.951 119.174  1.00 45.33           C  
ATOM   1009  C   LEU A 375      74.503  -6.043 120.347  1.00 51.14           C  
ATOM   1010  O   LEU A 375      73.766  -6.444 121.243  1.00 47.36           O  
ATOM   1011  CB  LEU A 375      76.289  -7.503 119.353  1.00 58.60           C  
ATOM   1012  CG  LEU A 375      76.553  -8.287 120.649  1.00 58.45           C  
ATOM   1013  CD1 LEU A 375      75.799  -9.611 120.671  1.00 53.22           C  
ATOM   1014  CD2 LEU A 375      78.040  -8.515 120.875  1.00 51.62           C  
ATOM   1015  N   PHE A 376      75.004  -4.812 120.329  1.00 58.14           N  
ATOM   1016  CA  PHE A 376      74.659  -3.844 121.365  1.00 41.25           C  
ATOM   1017  C   PHE A 376      73.335  -3.151 121.053  1.00 50.90           C  
ATOM   1018  O   PHE A 376      73.295  -1.961 120.746  1.00 53.33           O  
ATOM   1019  CB  PHE A 376      75.784  -2.826 121.531  1.00 47.10           C  
ATOM   1020  CG  PHE A 376      77.030  -3.410 122.138  1.00 54.15           C  
ATOM   1021  CD1 PHE A 376      78.274  -3.173 121.576  1.00 43.39           C  
ATOM   1022  CD2 PHE A 376      76.954  -4.203 123.271  1.00 47.58           C  
ATOM   1023  CE1 PHE A 376      79.417  -3.719 122.132  1.00 58.86           C  
ATOM   1024  CE2 PHE A 376      78.094  -4.754 123.831  1.00 53.50           C  
ATOM   1025  CZ  PHE A 376      79.326  -4.510 123.260  1.00 58.63           C  
ATOM   1026  N   ASN A 377      72.252  -3.918 121.140  1.00 52.85           N  
ATOM   1027  CA  ASN A 377      70.909  -3.416 120.872  1.00 47.57           C  
ATOM   1028  C   ASN A 377      70.198  -3.046 122.162  1.00 59.01           C  
ATOM   1029  O   ASN A 377      69.810  -3.921 122.935  1.00 52.75           O  
ATOM   1030  CB  ASN A 377      70.098  -4.460 120.099  1.00 53.77           C  
ATOM   1031  CG  ASN A 377      68.716  -3.964 119.701  1.00 55.80           C  
ATOM   1032  OD1 ASN A 377      68.374  -2.798 119.893  1.00 58.44           O  
ATOM   1033  ND2 ASN A 377      67.919  -4.855 119.121  1.00 57.78           N  
ATOM   1034  N   PRO A 378      70.020  -1.740 122.399  1.00 64.15           N  
ATOM   1035  CA  PRO A 378      69.406  -1.252 123.637  1.00 55.80           C  
ATOM   1036  C   PRO A 378      67.892  -1.397 123.624  1.00 62.74           C  
ATOM   1037  O   PRO A 378      67.247  -1.240 124.660  1.00 65.11           O  
ATOM   1038  CB  PRO A 378      69.809   0.223 123.665  1.00 57.87           C  
ATOM   1039  CG  PRO A 378      69.901   0.592 122.216  1.00 53.27           C  
ATOM   1040  CD  PRO A 378      70.415  -0.636 121.507  1.00 58.91           C  
ATOM   1041  N   ASP A 379      67.332  -1.688 122.456  1.00 58.66           N  
ATOM   1042  CA  ASP A 379      65.891  -1.863 122.336  1.00 54.91           C  
ATOM   1043  C   ASP A 379      65.460  -3.216 122.898  1.00 56.65           C  
ATOM   1044  O   ASP A 379      64.283  -3.416 123.194  1.00 50.41           O  
ATOM   1045  CB  ASP A 379      65.448  -1.734 120.875  1.00 46.74           C  
ATOM   1046  CG  ASP A 379      65.554  -0.312 120.350  1.00 70.04           C  
ATOM   1047  OD1 ASP A 379      65.180   0.626 121.085  1.00 70.83           O  
ATOM   1048  OD2 ASP A 379      66.011  -0.136 119.199  1.00 62.40           O  
ATOM   1049  N   SER A 380      66.416  -4.134 123.041  1.00 48.36           N  
ATOM   1050  CA  SER A 380      66.132  -5.489 123.518  1.00 55.93           C  
ATOM   1051  C   SER A 380      65.381  -5.491 124.848  1.00 66.59           C  
ATOM   1052  O   SER A 380      65.766  -4.805 125.798  1.00 59.37           O  
ATOM   1053  CB  SER A 380      67.426  -6.297 123.661  1.00 59.62           C  
ATOM   1054  OG  SER A 380      68.313  -6.054 122.585  1.00 61.43           O  
ATOM   1055  N   LYS A 381      64.303  -6.263 124.905  1.00 64.72           N  
ATOM   1056  CA  LYS A 381      63.462  -6.301 126.091  1.00 72.45           C  
ATOM   1057  C   LYS A 381      64.087  -7.174 127.175  1.00 69.90           C  
ATOM   1058  O   LYS A 381      64.616  -8.249 126.892  1.00 75.31           O  
ATOM   1059  CB  LYS A 381      62.058  -6.796 125.729  1.00 67.27           C  
ATOM   1060  CG  LYS A 381      61.472  -7.827 126.682  1.00 91.32           C  
ATOM   1061  CD  LYS A 381      59.975  -8.014 126.455  1.00 92.87           C  
ATOM   1062  CE  LYS A 381      59.446  -9.205 127.241  1.00 97.41           C  
ATOM   1063  NZ  LYS A 381      59.807  -9.126 128.687  1.00 88.03           N1+
ATOM   1064  N   GLY A 382      64.040  -6.694 128.413  1.00 67.38           N  
ATOM   1065  CA  GLY A 382      64.538  -7.458 129.539  1.00 65.03           C  
ATOM   1066  C   GLY A 382      65.872  -6.980 130.077  1.00 70.10           C  
ATOM   1067  O   GLY A 382      66.310  -7.433 131.131  1.00 74.34           O  
ATOM   1068  N   LEU A 383      66.523  -6.070 129.359  1.00 77.63           N  
ATOM   1069  CA  LEU A 383      67.834  -5.575 129.776  1.00 89.27           C  
ATOM   1070  C   LEU A 383      67.769  -4.884 131.133  1.00 64.96           C  
ATOM   1071  O   LEU A 383      66.877  -4.074 131.388  1.00 68.21           O  
ATOM   1072  CB  LEU A 383      68.408  -4.618 128.731  1.00 57.18           C  
ATOM   1073  CG  LEU A 383      68.857  -5.263 127.421  1.00 69.42           C  
ATOM   1074  CD1 LEU A 383      69.441  -4.213 126.490  1.00 72.69           C  
ATOM   1075  CD2 LEU A 383      69.861  -6.373 127.686  1.00 60.27           C  
ATOM   1076  N   SER A 384      68.718  -5.213 132.003  1.00 74.59           N  
ATOM   1077  CA  SER A 384      68.773  -4.608 133.331  1.00 76.33           C  
ATOM   1078  C   SER A 384      69.298  -3.183 133.235  1.00 78.73           C  
ATOM   1079  O   SER A 384      68.930  -2.321 134.031  1.00 84.89           O  
ATOM   1080  CB  SER A 384      69.651  -5.435 134.271  1.00 72.48           C  
ATOM   1081  OG  SER A 384      71.024  -5.290 133.950  1.00 86.62           O  
ATOM   1082  N   ASN A 385      70.159  -2.940 132.253  1.00 76.16           N  
ATOM   1083  CA  ASN A 385      70.699  -1.605 132.036  1.00 73.54           C  
ATOM   1084  C   ASN A 385      70.697  -1.225 130.562  1.00 66.42           C  
ATOM   1085  O   ASN A 385      71.731  -1.295 129.902  1.00 69.56           O  
ATOM   1086  CB  ASN A 385      72.119  -1.506 132.593  1.00 76.69           C  
ATOM   1087  CG  ASN A 385      72.584  -0.070 132.755  1.00 81.78           C  
ATOM   1088  OD1 ASN A 385      72.002   0.857 132.187  1.00 95.23           O  
ATOM   1089  ND2 ASN A 385      73.641   0.122 133.536  1.00 86.50           N  
ATOM   1090  N   PRO A 386      69.533  -0.809 130.044  1.00 61.13           N  
ATOM   1091  CA  PRO A 386      69.422  -0.406 128.638  1.00 72.96           C  
ATOM   1092  C   PRO A 386      70.346   0.761 128.285  1.00 71.61           C  
ATOM   1093  O   PRO A 386      70.820   0.838 127.152  1.00 63.19           O  
ATOM   1094  CB  PRO A 386      67.948  -0.002 128.499  1.00 62.37           C  
ATOM   1095  CG  PRO A 386      67.477   0.251 129.895  1.00 63.67           C  
ATOM   1096  CD  PRO A 386      68.252  -0.688 130.759  1.00 69.52           C  
ATOM   1097  N   ALA A 387      70.613   1.638 129.248  1.00 76.71           N  
ATOM   1098  CA  ALA A 387      71.430   2.823 128.999  1.00 66.76           C  
ATOM   1099  C   ALA A 387      72.897   2.481 128.742  1.00 72.05           C  
ATOM   1100  O   ALA A 387      73.555   3.124 127.923  1.00 72.84           O  
ATOM   1101  CB  ALA A 387      71.317   3.790 130.163  1.00 61.66           C  
ATOM   1102  N   GLU A 388      73.414   1.474 129.438  1.00 56.33           N  
ATOM   1103  CA  GLU A 388      74.821   1.116 129.280  1.00 69.10           C  
ATOM   1104  C   GLU A 388      75.087   0.441 127.941  1.00 66.42           C  
ATOM   1105  O   GLU A 388      76.130   0.664 127.325  1.00 66.70           O  
ATOM   1106  CB  GLU A 388      75.280   0.205 130.414  1.00 71.52           C  
ATOM   1107  CG  GLU A 388      76.731  -0.223 130.293  1.00 83.05           C  
ATOM   1108  CD  GLU A 388      77.166  -1.124 131.427  1.00 97.02           C  
ATOM   1109  OE1 GLU A 388      76.393  -2.034 131.794  1.00 92.29           O  
ATOM   1110  OE2 GLU A 388      78.282  -0.923 131.952  1.00108.43           O  
ATOM   1111  N   VAL A 389      74.149  -0.396 127.503  1.00 64.71           N  
ATOM   1112  CA  VAL A 389      74.246  -1.036 126.197  1.00 55.64           C  
ATOM   1113  C   VAL A 389      74.297   0.041 125.129  1.00 49.28           C  
ATOM   1114  O   VAL A 389      75.122   0.000 124.217  1.00 55.17           O  
ATOM   1115  CB  VAL A 389      73.060  -1.982 125.927  1.00 63.55           C  
ATOM   1116  CG1 VAL A 389      73.099  -2.488 124.489  1.00 41.42           C  
ATOM   1117  CG2 VAL A 389      73.072  -3.146 126.910  1.00 48.88           C  
ATOM   1118  N   GLU A 390      73.409   1.017 125.273  1.00 52.28           N  
ATOM   1119  CA  GLU A 390      73.387   2.179 124.406  1.00 49.74           C  
ATOM   1120  C   GLU A 390      74.739   2.885 124.402  1.00 60.35           C  
ATOM   1121  O   GLU A 390      75.249   3.250 123.345  1.00 63.50           O  
ATOM   1122  CB  GLU A 390      72.289   3.139 124.849  1.00 52.55           C  
ATOM   1123  CG  GLU A 390      72.126   4.354 123.965  1.00 73.11           C  
ATOM   1124  CD  GLU A 390      70.737   4.942 124.071  1.00 76.10           C  
ATOM   1125  OE1 GLU A 390      69.996   4.534 124.991  1.00 82.30           O  
ATOM   1126  OE2 GLU A 390      70.383   5.805 123.239  1.00 76.53           O  
ATOM   1127  N   ALA A 391      75.321   3.061 125.585  1.00 66.10           N  
ATOM   1128  CA  ALA A 391      76.611   3.734 125.708  1.00 67.12           C  
ATOM   1129  C   ALA A 391      77.679   3.007 124.905  1.00 60.10           C  
ATOM   1130  O   ALA A 391      78.547   3.632 124.296  1.00 73.97           O  
ATOM   1131  CB  ALA A 391      77.025   3.834 127.166  1.00 48.63           C  
ATOM   1132  N   LEU A 392      77.603   1.681 124.902  1.00 48.91           N  
ATOM   1133  CA  LEU A 392      78.561   0.864 124.171  1.00 58.67           C  
ATOM   1134  C   LEU A 392      78.327   0.937 122.661  1.00 60.35           C  
ATOM   1135  O   LEU A 392      79.280   0.993 121.889  1.00 59.62           O  
ATOM   1136  CB  LEU A 392      78.495  -0.588 124.653  1.00 58.37           C  
ATOM   1137  CG  LEU A 392      78.936  -0.795 126.106  1.00 71.46           C  
ATOM   1138  CD1 LEU A 392      78.556  -2.176 126.613  1.00 56.46           C  
ATOM   1139  CD2 LEU A 392      80.436  -0.570 126.246  1.00 59.09           C  
ATOM   1140  N   ARG A 393      77.062   0.940 122.246  1.00 55.29           N  
ATOM   1141  CA  ARG A 393      76.723   1.059 120.830  1.00 69.54           C  
ATOM   1142  C   ARG A 393      77.238   2.376 120.261  1.00 61.74           C  
ATOM   1143  O   ARG A 393      77.807   2.418 119.168  1.00 54.74           O  
ATOM   1144  CB  ARG A 393      75.207   0.949 120.617  1.00 54.91           C  
ATOM   1145  CG  ARG A 393      74.730   1.558 119.299  1.00 55.12           C  
ATOM   1146  CD  ARG A 393      73.236   1.371 119.072  1.00 49.66           C  
ATOM   1147  NE  ARG A 393      72.921   0.020 118.613  1.00 50.62           N  
ATOM   1148  CZ  ARG A 393      71.770  -0.328 118.046  1.00 56.62           C  
ATOM   1149  NH1 ARG A 393      70.816   0.575 117.860  1.00 49.41           N  
ATOM   1150  NH2 ARG A 393      71.575  -1.582 117.658  1.00 50.16           N  
ATOM   1151  N   GLU A 394      77.040   3.447 121.019  1.00 64.03           N  
ATOM   1152  CA  GLU A 394      77.489   4.769 120.609  1.00 64.71           C  
ATOM   1153  C   GLU A 394      79.000   4.798 120.408  1.00 70.27           C  
ATOM   1154  O   GLU A 394      79.502   5.440 119.483  1.00 65.59           O  
ATOM   1155  CB  GLU A 394      77.062   5.812 121.641  1.00 56.01           C  
ATOM   1156  CG  GLU A 394      75.552   5.932 121.781  1.00 63.68           C  
ATOM   1157  CD  GLU A 394      75.126   6.727 123.002  1.00 77.93           C  
ATOM   1158  OE1 GLU A 394      75.542   6.376 124.127  1.00 83.24           O  
ATOM   1159  OE2 GLU A 394      74.370   7.706 122.834  1.00 89.24           O  
ATOM   1160  N   LYS A 395      79.723   4.085 121.264  1.00 63.96           N  
ATOM   1161  CA  LYS A 395      81.176   4.060 121.169  1.00 65.44           C  
ATOM   1162  C   LYS A 395      81.634   3.149 120.036  1.00 63.81           C  
ATOM   1163  O   LYS A 395      82.782   3.221 119.598  1.00 68.08           O  
ATOM   1164  CB  LYS A 395      81.798   3.627 122.499  1.00 70.04           C  
ATOM   1165  CG  LYS A 395      81.800   4.732 123.559  1.00 65.81           C  
ATOM   1166  CD  LYS A 395      82.638   4.354 124.774  1.00 80.44           C  
ATOM   1167  CE  LYS A 395      81.817   3.579 125.794  1.00 78.15           C  
ATOM   1168  NZ  LYS A 395      82.625   3.145 126.970  1.00 78.93           N1+
ATOM   1169  N   VAL A 396      80.739   2.296 119.552  1.00 68.32           N  
ATOM   1170  CA  VAL A 396      81.072   1.465 118.404  1.00 57.92           C  
ATOM   1171  C   VAL A 396      80.962   2.273 117.116  1.00 61.97           C  
ATOM   1172  O   VAL A 396      81.821   2.173 116.241  1.00 58.88           O  
ATOM   1173  CB  VAL A 396      80.174   0.220 118.295  1.00 60.96           C  
ATOM   1174  CG1 VAL A 396      80.483  -0.538 117.012  1.00 59.35           C  
ATOM   1175  CG2 VAL A 396      80.383  -0.689 119.486  1.00 47.63           C  
ATOM   1176  N   TYR A 397      79.921   3.091 116.994  1.00 50.86           N  
ATOM   1177  CA  TYR A 397      79.746   3.801 115.738  1.00 56.96           C  
ATOM   1178  C   TYR A 397      80.488   5.133 115.730  1.00 70.55           C  
ATOM   1179  O   TYR A 397      80.571   5.796 114.695  1.00 73.59           O  
ATOM   1180  CB  TYR A 397      78.258   3.984 115.402  1.00 49.95           C  
ATOM   1181  CG  TYR A 397      77.399   4.813 116.333  1.00 49.12           C  
ATOM   1182  CD1 TYR A 397      77.608   6.176 116.485  1.00 49.02           C  
ATOM   1183  CD2 TYR A 397      76.319   4.242 116.994  1.00 52.69           C  
ATOM   1184  CE1 TYR A 397      76.803   6.936 117.310  1.00 54.87           C  
ATOM   1185  CE2 TYR A 397      75.502   4.996 117.815  1.00 48.25           C  
ATOM   1186  CZ  TYR A 397      75.751   6.343 117.971  1.00 53.07           C  
ATOM   1187  OH  TYR A 397      74.946   7.101 118.786  1.00 57.53           O  
ATOM   1188  N   ALA A 398      81.043   5.514 116.876  1.00 74.86           N  
ATOM   1189  CA  ALA A 398      81.985   6.626 116.913  1.00 57.34           C  
ATOM   1190  C   ALA A 398      83.304   6.161 116.310  1.00 62.21           C  
ATOM   1191  O   ALA A 398      83.901   6.847 115.481  1.00 69.23           O  
ATOM   1192  CB  ALA A 398      82.186   7.127 118.329  1.00 60.13           C  
ATOM   1193  N   SER A 399      83.744   4.977 116.722  1.00 54.39           N  
ATOM   1194  CA  SER A 399      84.973   4.399 116.201  1.00 58.50           C  
ATOM   1195  C   SER A 399      84.847   4.029 114.722  1.00 60.48           C  
ATOM   1196  O   SER A 399      85.837   4.045 113.993  1.00 75.32           O  
ATOM   1197  CB  SER A 399      85.368   3.164 117.014  1.00 49.87           C  
ATOM   1198  OG  SER A 399      85.529   3.479 118.386  1.00 64.07           O  
ATOM   1199  N   LEU A 400      83.635   3.696 114.281  1.00 70.69           N  
ATOM   1200  CA  LEU A 400      83.416   3.293 112.889  1.00 62.21           C  
ATOM   1201  C   LEU A 400      83.429   4.498 111.956  1.00 67.77           C  
ATOM   1202  O   LEU A 400      84.043   4.452 110.889  1.00 63.54           O  
ATOM   1203  CB  LEU A 400      82.095   2.528 112.738  1.00 73.26           C  
ATOM   1204  CG  LEU A 400      81.640   2.189 111.310  1.00 68.09           C  
ATOM   1205  CD1 LEU A 400      82.557   1.167 110.640  1.00 48.44           C  
ATOM   1206  CD2 LEU A 400      80.198   1.705 111.292  1.00 54.43           C  
ATOM   1207  N   GLU A 401      82.751   5.572 112.357  1.00 59.87           N  
ATOM   1208  CA  GLU A 401      82.745   6.804 111.573  1.00 62.14           C  
ATOM   1209  C   GLU A 401      84.172   7.307 111.377  1.00 72.01           C  
ATOM   1210  O   GLU A 401      84.556   7.695 110.274  1.00 68.91           O  
ATOM   1211  CB  GLU A 401      81.884   7.882 112.245  1.00 66.03           C  
ATOM   1212  CG  GLU A 401      81.734   9.166 111.427  1.00 55.74           C  
ATOM   1213  CD  GLU A 401      80.783  10.172 112.060  1.00 62.27           C  
ATOM   1214  OE1 GLU A 401      80.830  10.348 113.296  1.00 73.52           O  
ATOM   1215  OE2 GLU A 401      79.983  10.789 111.319  1.00 73.98           O  
ATOM   1216  N   ALA A 402      84.957   7.272 112.451  1.00 78.86           N  
ATOM   1217  CA  ALA A 402      86.350   7.703 112.412  1.00 67.13           C  
ATOM   1218  C   ALA A 402      87.169   6.873 111.427  1.00 68.33           C  
ATOM   1219  O   ALA A 402      87.889   7.417 110.592  1.00 72.87           O  
ATOM   1220  CB  ALA A 402      86.961   7.626 113.801  1.00 61.98           C  
ATOM   1221  N   TYR A 403      87.051   5.554 111.536  1.00 65.96           N  
ATOM   1222  CA  TYR A 403      87.754   4.633 110.650  1.00 61.63           C  
ATOM   1223  C   TYR A 403      87.400   4.877 109.187  1.00 62.16           C  
ATOM   1224  O   TYR A 403      88.262   4.804 108.318  1.00 85.93           O  
ATOM   1225  CB  TYR A 403      87.433   3.189 111.036  1.00 56.27           C  
ATOM   1226  CG  TYR A 403      87.899   2.145 110.044  1.00 62.41           C  
ATOM   1227  CD1 TYR A 403      89.180   1.615 110.112  1.00 51.33           C  
ATOM   1228  CD2 TYR A 403      87.046   1.671 109.053  1.00 65.59           C  
ATOM   1229  CE1 TYR A 403      89.604   0.654 109.212  1.00 64.47           C  
ATOM   1230  CE2 TYR A 403      87.459   0.714 108.153  1.00 52.35           C  
ATOM   1231  CZ  TYR A 403      88.738   0.208 108.235  1.00 59.04           C  
ATOM   1232  OH  TYR A 403      89.150  -0.748 107.334  1.00 59.29           O  
ATOM   1233  N   CYS A 404      86.131   5.168 108.922  1.00 65.89           N  
ATOM   1234  CA  CYS A 404      85.674   5.429 107.560  1.00 80.57           C  
ATOM   1235  C   CYS A 404      86.259   6.722 107.007  1.00 74.89           C  
ATOM   1236  O   CYS A 404      86.795   6.743 105.899  1.00 69.85           O  
ATOM   1237  CB  CYS A 404      84.145   5.491 107.503  1.00 77.61           C  
ATOM   1238  SG  CYS A 404      83.319   3.904 107.736  1.00 68.66           S  
ATOM   1239  N   LYS A 405      86.150   7.799 107.778  1.00 73.07           N  
ATOM   1240  CA  LYS A 405      86.653   9.102 107.350  1.00 86.51           C  
ATOM   1241  C   LYS A 405      88.171   9.072 107.168  1.00 89.38           C  
ATOM   1242  O   LYS A 405      88.731   9.863 106.410  1.00 86.63           O  
ATOM   1243  CB  LYS A 405      86.261  10.190 108.354  1.00 82.50           C  
ATOM   1244  CG  LYS A 405      84.758  10.390 108.517  1.00 76.14           C  
ATOM   1245  CD  LYS A 405      84.297  11.730 107.962  1.00 71.14           C  
ATOM   1246  CE  LYS A 405      83.053  12.221 108.682  1.00 79.41           C  
ATOM   1247  NZ  LYS A 405      83.325  12.473 110.131  1.00 67.97           N1+
ATOM   1248  N   HIS A 406      88.826   8.150 107.868  1.00 84.41           N  
ATOM   1249  CA  HIS A 406      90.266   7.958 107.749  1.00 81.09           C  
ATOM   1250  C   HIS A 406      90.616   7.080 106.552  1.00 79.89           C  
ATOM   1251  O   HIS A 406      91.370   7.488 105.672  1.00 88.23           O  
ATOM   1252  CB  HIS A 406      90.830   7.336 109.033  1.00 80.27           C  
ATOM   1253  CG  HIS A 406      92.249   6.868 108.911  1.00 96.23           C  
ATOM   1254  ND1 HIS A 406      92.600   5.714 108.245  1.00106.42           N  
ATOM   1255  CD2 HIS A 406      93.405   7.401 109.374  1.00100.62           C  
ATOM   1256  CE1 HIS A 406      93.911   5.556 108.298  1.00107.49           C  
ATOM   1257  NE2 HIS A 406      94.422   6.565 108.980  1.00 99.26           N  
ATOM   1258  N   LYS A 407      90.072   5.867 106.541  1.00 77.24           N  
ATOM   1259  CA  LYS A 407      90.393   4.868 105.526  1.00 80.78           C  
ATOM   1260  C   LYS A 407      89.783   5.212 104.165  1.00 82.71           C  
ATOM   1261  O   LYS A 407      90.343   4.882 103.120  1.00 82.67           O  
ATOM   1262  CB  LYS A 407      89.913   3.489 105.986  1.00 66.92           C  
ATOM   1263  CG  LYS A 407      90.250   2.351 105.047  1.00 73.46           C  
ATOM   1264  CD  LYS A 407      91.619   1.773 105.341  1.00 88.67           C  
ATOM   1265  CE  LYS A 407      91.903   0.586 104.438  1.00 87.03           C  
ATOM   1266  NZ  LYS A 407      91.778   0.956 103.000  1.00 93.03           N1+
ATOM   1267  N   TYR A 408      88.631   5.873 104.183  1.00 84.96           N  
ATOM   1268  CA  TYR A 408      87.987   6.310 102.950  1.00 67.99           C  
ATOM   1269  C   TYR A 408      87.593   7.781 103.024  1.00 77.10           C  
ATOM   1270  O   TYR A 408      86.404   8.102 103.042  1.00 81.90           O  
ATOM   1271  CB  TYR A 408      86.746   5.465 102.658  1.00 65.94           C  
ATOM   1272  CG  TYR A 408      86.983   3.973 102.679  1.00 66.81           C  
ATOM   1273  CD1 TYR A 408      86.811   3.240 103.845  1.00 72.66           C  
ATOM   1274  CD2 TYR A 408      87.370   3.295 101.532  1.00 69.72           C  
ATOM   1275  CE1 TYR A 408      87.020   1.874 103.870  1.00 67.22           C  
ATOM   1276  CE2 TYR A 408      87.584   1.928 101.547  1.00 80.86           C  
ATOM   1277  CZ  TYR A 408      87.408   1.224 102.721  1.00 75.99           C  
ATOM   1278  OH  TYR A 408      87.617  -0.135 102.745  1.00 66.15           O  
ATOM   1279  N   PRO A 409      88.585   8.686 103.060  1.00 91.13           N  
ATOM   1280  CA  PRO A 409      88.259  10.115 103.133  1.00 94.22           C  
ATOM   1281  C   PRO A 409      87.547  10.588 101.870  1.00 77.89           C  
ATOM   1282  O   PRO A 409      86.866  11.611 101.882  1.00 85.19           O  
ATOM   1283  CB  PRO A 409      89.629  10.781 103.285  1.00 61.78           C  
ATOM   1284  CG  PRO A 409      90.577   9.823 102.653  1.00 81.87           C  
ATOM   1285  CD  PRO A 409      90.037   8.456 102.955  1.00 80.35           C  
ATOM   1286  N   GLU A 410      87.707   9.826 100.793  1.00 84.05           N  
ATOM   1287  CA  GLU A 410      87.029  10.100  99.536  1.00 76.60           C  
ATOM   1288  C   GLU A 410      85.513  10.038  99.683  1.00 96.04           C  
ATOM   1289  O   GLU A 410      84.788  10.815  99.062  1.00 88.29           O  
ATOM   1290  CB  GLU A 410      87.470   9.101  98.468  1.00 79.54           C  
ATOM   1291  CG  GLU A 410      88.944   9.156  98.121  1.00 95.54           C  
ATOM   1292  CD  GLU A 410      89.804   8.325  99.051  1.00104.12           C  
ATOM   1293  OE1 GLU A 410      89.252   7.744 100.010  1.00 91.58           O  
ATOM   1294  OE2 GLU A 410      91.030   8.245  98.814  1.00 99.13           O  
ATOM   1295  N   GLN A 411      85.043   9.101 100.502  1.00 88.21           N  
ATOM   1296  CA  GLN A 411      83.616   8.823 100.624  1.00 78.07           C  
ATOM   1297  C   GLN A 411      83.043   9.369 101.929  1.00 77.23           C  
ATOM   1298  O   GLN A 411      83.153   8.732 102.978  1.00 74.65           O  
ATOM   1299  CB  GLN A 411      83.373   7.318 100.524  1.00 64.78           C  
ATOM   1300  CG  GLN A 411      84.322   6.627  99.560  1.00 66.59           C  
ATOM   1301  CD  GLN A 411      84.030   5.150  99.391  1.00 71.65           C  
ATOM   1302  OE1 GLN A 411      83.005   4.650  99.851  1.00 86.15           O  
ATOM   1303  NE2 GLN A 411      84.938   4.441  98.727  1.00 64.46           N  
ATOM   1304  N   PRO A 412      82.424  10.556 101.864  1.00 64.40           N  
ATOM   1305  CA  PRO A 412      81.887  11.215 103.056  1.00 79.56           C  
ATOM   1306  C   PRO A 412      80.578  10.584 103.533  1.00 70.36           C  
ATOM   1307  O   PRO A 412      80.234  10.695 104.711  1.00 68.54           O  
ATOM   1308  CB  PRO A 412      81.670  12.654 102.581  1.00 54.85           C  
ATOM   1309  CG  PRO A 412      81.364  12.515 101.132  1.00 60.36           C  
ATOM   1310  CD  PRO A 412      82.169  11.337 100.640  1.00 75.94           C  
ATOM   1311  N   GLY A 413      79.866   9.925 102.625  1.00 72.15           N  
ATOM   1312  CA  GLY A 413      78.625   9.260 102.972  1.00 66.43           C  
ATOM   1313  C   GLY A 413      78.795   7.767 103.187  1.00 78.94           C  
ATOM   1314  O   GLY A 413      77.811   7.026 103.240  1.00 66.11           O  
ATOM   1315  N   ARG A 414      80.038   7.313 103.318  1.00 51.48           N  
ATOM   1316  CA  ARG A 414      80.282   5.886 103.467  1.00 61.66           C  
ATOM   1317  C   ARG A 414      79.790   5.389 104.821  1.00 64.49           C  
ATOM   1318  O   ARG A 414      79.298   4.268 104.944  1.00 67.49           O  
ATOM   1319  CB  ARG A 414      81.764   5.562 103.296  1.00 60.62           C  
ATOM   1320  CG  ARG A 414      82.064   4.079 103.399  1.00 56.35           C  
ATOM   1321  CD  ARG A 414      83.456   3.752 102.909  1.00 52.07           C  
ATOM   1322  NE  ARG A 414      83.757   2.328 103.028  1.00 50.78           N  
ATOM   1323  CZ  ARG A 414      83.629   1.451 102.037  1.00 58.53           C  
ATOM   1324  NH1 ARG A 414      83.203   1.853 100.847  1.00 51.75           N  
ATOM   1325  NH2 ARG A 414      83.929   0.173 102.234  1.00 47.84           N  
ATOM   1326  N   PHE A 415      79.922   6.233 105.834  1.00 62.69           N  
ATOM   1327  CA  PHE A 415      79.452   5.897 107.166  1.00 51.06           C  
ATOM   1328  C   PHE A 415      77.935   5.680 107.167  1.00 61.89           C  
ATOM   1329  O   PHE A 415      77.439   4.693 107.714  1.00 58.82           O  
ATOM   1330  CB  PHE A 415      79.848   7.001 108.149  1.00 58.71           C  
ATOM   1331  CG  PHE A 415      79.394   6.757 109.555  1.00 62.74           C  
ATOM   1332  CD1 PHE A 415      79.702   5.574 110.202  1.00 63.62           C  
ATOM   1333  CD2 PHE A 415      78.670   7.721 110.237  1.00 73.86           C  
ATOM   1334  CE1 PHE A 415      79.287   5.351 111.498  1.00 51.63           C  
ATOM   1335  CE2 PHE A 415      78.256   7.504 111.534  1.00 60.04           C  
ATOM   1336  CZ  PHE A 415      78.566   6.318 112.165  1.00 50.06           C  
ATOM   1337  N   ALA A 416      77.204   6.593 106.537  1.00 51.13           N  
ATOM   1338  CA  ALA A 416      75.748   6.496 106.480  1.00 53.03           C  
ATOM   1339  C   ALA A 416      75.278   5.320 105.621  1.00 63.96           C  
ATOM   1340  O   ALA A 416      74.204   4.766 105.848  1.00 72.74           O  
ATOM   1341  CB  ALA A 416      75.159   7.787 105.959  1.00 54.92           C  
ATOM   1342  N   LYS A 417      76.080   4.943 104.634  1.00 61.23           N  
ATOM   1343  CA  LYS A 417      75.719   3.838 103.760  1.00 55.80           C  
ATOM   1344  C   LYS A 417      75.858   2.518 104.516  1.00 52.23           C  
ATOM   1345  O   LYS A 417      75.144   1.553 104.249  1.00 52.08           O  
ATOM   1346  CB  LYS A 417      76.586   3.841 102.494  1.00 50.29           C  
ATOM   1347  CG  LYS A 417      76.152   2.837 101.432  1.00 60.71           C  
ATOM   1348  CD  LYS A 417      76.962   2.968 100.143  1.00 58.50           C  
ATOM   1349  CE  LYS A 417      76.612   4.244  99.394  1.00 77.03           C  
ATOM   1350  NZ  LYS A 417      75.186   4.262  98.952  1.00 82.05           N1+
ATOM   1351  N   LEU A 418      76.781   2.476 105.466  1.00 59.87           N  
ATOM   1352  CA  LEU A 418      76.943   1.288 106.285  1.00 49.63           C  
ATOM   1353  C   LEU A 418      75.733   1.088 107.200  1.00 61.50           C  
ATOM   1354  O   LEU A 418      75.207  -0.020 107.305  1.00 55.66           O  
ATOM   1355  CB  LEU A 418      78.228   1.378 107.107  1.00 54.33           C  
ATOM   1356  CG  LEU A 418      79.541   1.166 106.351  1.00 58.52           C  
ATOM   1357  CD1 LEU A 418      80.708   1.455 107.270  1.00 66.89           C  
ATOM   1358  CD2 LEU A 418      79.639  -0.250 105.808  1.00 57.03           C  
ATOM   1359  N   LEU A 419      75.284   2.162 107.844  1.00 48.35           N  
ATOM   1360  CA  LEU A 419      74.189   2.064 108.806  1.00 47.40           C  
ATOM   1361  C   LEU A 419      72.843   1.802 108.122  1.00 56.69           C  
ATOM   1362  O   LEU A 419      71.947   1.199 108.717  1.00 58.26           O  
ATOM   1363  CB  LEU A 419      74.101   3.341 109.654  1.00 54.40           C  
ATOM   1364  CG  LEU A 419      75.333   3.783 110.457  1.00 60.57           C  
ATOM   1365  CD1 LEU A 419      75.009   4.981 111.347  1.00 43.79           C  
ATOM   1366  CD2 LEU A 419      75.918   2.647 111.281  1.00 46.04           C  
ATOM   1367  N   LEU A 420      72.698   2.244 106.875  1.00 50.56           N  
ATOM   1368  CA  LEU A 420      71.408   2.134 106.194  1.00 53.11           C  
ATOM   1369  C   LEU A 420      71.201   0.778 105.518  1.00 37.88           C  
ATOM   1370  O   LEU A 420      70.262   0.602 104.742  1.00 51.30           O  
ATOM   1371  CB  LEU A 420      71.246   3.265 105.180  1.00 47.10           C  
ATOM   1372  CG  LEU A 420      71.014   4.615 105.869  1.00 57.92           C  
ATOM   1373  CD1 LEU A 420      70.870   5.744 104.861  1.00 60.94           C  
ATOM   1374  CD2 LEU A 420      69.797   4.547 106.783  1.00 52.22           C  
ATOM   1375  N   ARG A 421      72.073  -0.178 105.831  1.00 48.93           N  
ATOM   1376  CA  ARG A 421      71.852  -1.581 105.481  1.00 44.62           C  
ATOM   1377  C   ARG A 421      71.186  -2.334 106.641  1.00 43.39           C  
ATOM   1378  O   ARG A 421      70.654  -3.429 106.465  1.00 37.72           O  
ATOM   1379  CB  ARG A 421      73.172  -2.268 105.114  1.00 38.10           C  
ATOM   1380  CG  ARG A 421      73.709  -1.961 103.713  1.00 43.41           C  
ATOM   1381  CD  ARG A 421      72.727  -2.352 102.627  1.00 37.07           C  
ATOM   1382  NE  ARG A 421      71.806  -1.262 102.327  1.00 49.73           N  
ATOM   1383  CZ  ARG A 421      70.651  -1.421 101.695  1.00 51.38           C  
ATOM   1384  NH1 ARG A 421      70.280  -2.632 101.306  1.00 45.23           N  
ATOM   1385  NH2 ARG A 421      69.867  -0.375 101.461  1.00 49.61           N  
ATOM   1386  N   LEU A 422      71.232  -1.744 107.831  1.00 36.15           N  
ATOM   1387  CA  LEU A 422      70.641  -2.356 109.013  1.00 44.64           C  
ATOM   1388  C   LEU A 422      69.119  -2.511 108.921  1.00 39.03           C  
ATOM   1389  O   LEU A 422      68.590  -3.511 109.408  1.00 50.93           O  
ATOM   1390  CB  LEU A 422      71.018  -1.562 110.275  1.00 34.99           C  
ATOM   1391  CG  LEU A 422      72.504  -1.675 110.648  1.00 37.83           C  
ATOM   1392  CD1 LEU A 422      72.792  -1.099 112.018  1.00 46.30           C  
ATOM   1393  CD2 LEU A 422      72.974  -3.118 110.568  1.00 40.38           C  
ATOM   1394  N   PRO A 423      68.404  -1.539 108.313  1.00 40.24           N  
ATOM   1395  CA  PRO A 423      66.971  -1.806 108.121  1.00 43.11           C  
ATOM   1396  C   PRO A 423      66.693  -3.085 107.318  1.00 47.16           C  
ATOM   1397  O   PRO A 423      65.887  -3.911 107.752  1.00 47.96           O  
ATOM   1398  CB  PRO A 423      66.490  -0.570 107.359  1.00 35.64           C  
ATOM   1399  CG  PRO A 423      67.391   0.508 107.809  1.00 37.82           C  
ATOM   1400  CD  PRO A 423      68.738  -0.142 107.976  1.00 45.23           C  
ATOM   1401  N   ALA A 424      67.357  -3.247 106.177  1.00 43.79           N  
ATOM   1402  CA  ALA A 424      67.206  -4.449 105.359  1.00 38.26           C  
ATOM   1403  C   ALA A 424      67.610  -5.698 106.136  1.00 44.32           C  
ATOM   1404  O   ALA A 424      66.980  -6.748 106.019  1.00 52.53           O  
ATOM   1405  CB  ALA A 424      68.029  -4.334 104.086  1.00 39.29           C  
ATOM   1406  N   LEU A 425      68.666  -5.577 106.929  1.00 38.15           N  
ATOM   1407  CA  LEU A 425      69.144  -6.698 107.728  1.00 39.11           C  
ATOM   1408  C   LEU A 425      68.126  -7.090 108.797  1.00 42.36           C  
ATOM   1409  O   LEU A 425      67.922  -8.272 109.067  1.00 41.87           O  
ATOM   1410  CB  LEU A 425      70.483  -6.357 108.379  1.00 44.26           C  
ATOM   1411  CG  LEU A 425      71.050  -7.492 109.230  1.00 48.06           C  
ATOM   1412  CD1 LEU A 425      71.328  -8.719 108.369  1.00 36.42           C  
ATOM   1413  CD2 LEU A 425      72.290  -7.049 109.978  1.00 50.23           C  
ATOM   1414  N   ARG A 426      67.493  -6.095 109.406  1.00 43.95           N  
ATOM   1415  CA  ARG A 426      66.411  -6.350 110.347  1.00 45.02           C  
ATOM   1416  C   ARG A 426      65.252  -7.051 109.633  1.00 54.14           C  
ATOM   1417  O   ARG A 426      64.715  -8.045 110.125  1.00 52.17           O  
ATOM   1418  CB  ARG A 426      65.936  -5.044 110.991  1.00 34.99           C  
ATOM   1419  CG  ARG A 426      64.726  -5.193 111.911  1.00 42.03           C  
ATOM   1420  CD  ARG A 426      65.078  -5.920 113.212  1.00 46.49           C  
ATOM   1421  NE  ARG A 426      66.124  -5.237 113.970  1.00 40.18           N  
ATOM   1422  CZ  ARG A 426      65.902  -4.221 114.799  1.00 39.81           C  
ATOM   1423  NH1 ARG A 426      64.671  -3.762 114.966  1.00 42.63           N  
ATOM   1424  NH2 ARG A 426      66.909  -3.654 115.452  1.00 41.83           N  
ATOM   1425  N   SER A 427      64.894  -6.541 108.458  1.00 54.76           N  
ATOM   1426  CA  SER A 427      63.753  -7.049 107.699  1.00 38.73           C  
ATOM   1427  C   SER A 427      63.969  -8.482 107.244  1.00 41.36           C  
ATOM   1428  O   SER A 427      63.067  -9.318 107.312  1.00 47.23           O  
ATOM   1429  CB  SER A 427      63.490  -6.156 106.484  1.00 37.06           C  
ATOM   1430  OG  SER A 427      62.349  -6.594 105.776  1.00 60.21           O  
ATOM   1431  N   ILE A 428      65.178  -8.755 106.776  1.00 35.04           N  
ATOM   1432  CA  ILE A 428      65.521 -10.061 106.243  1.00 43.71           C  
ATOM   1433  C   ILE A 428      65.627 -11.092 107.361  1.00 50.40           C  
ATOM   1434  O   ILE A 428      65.254 -12.254 107.191  1.00 58.44           O  
ATOM   1435  CB  ILE A 428      66.838  -9.985 105.445  1.00 50.72           C  
ATOM   1436  CG1 ILE A 428      66.574  -9.330 104.089  1.00 47.96           C  
ATOM   1437  CG2 ILE A 428      67.448 -11.361 105.256  1.00 50.83           C  
ATOM   1438  CD1 ILE A 428      67.818  -9.103 103.269  1.00 51.78           C  
ATOM   1439  N   GLY A 429      66.120 -10.651 108.511  1.00 41.85           N  
ATOM   1440  CA  GLY A 429      66.218 -11.506 109.674  1.00 44.44           C  
ATOM   1441  C   GLY A 429      64.864 -12.009 110.125  1.00 36.73           C  
ATOM   1442  O   GLY A 429      64.708 -13.181 110.455  1.00 46.60           O  
ATOM   1443  N   LEU A 430      63.878 -11.123 110.139  1.00 45.98           N  
ATOM   1444  CA  LEU A 430      62.536 -11.507 110.556  1.00 42.45           C  
ATOM   1445  C   LEU A 430      61.963 -12.574 109.636  1.00 42.89           C  
ATOM   1446  O   LEU A 430      61.397 -13.560 110.101  1.00 59.22           O  
ATOM   1447  CB  LEU A 430      61.615 -10.289 110.593  1.00 41.44           C  
ATOM   1448  CG  LEU A 430      61.883  -9.342 111.763  1.00 54.39           C  
ATOM   1449  CD1 LEU A 430      61.040  -8.090 111.651  1.00 44.99           C  
ATOM   1450  CD2 LEU A 430      61.624 -10.051 113.083  1.00 38.84           C  
ATOM   1451  N   LYS A 431      62.129 -12.383 108.332  1.00 51.97           N  
ATOM   1452  CA  LYS A 431      61.594 -13.323 107.355  1.00 49.86           C  
ATOM   1453  C   LYS A 431      62.342 -14.656 107.408  1.00 51.09           C  
ATOM   1454  O   LYS A 431      61.738 -15.720 107.264  1.00 53.52           O  
ATOM   1455  CB  LYS A 431      61.653 -12.721 105.945  1.00 50.51           C  
ATOM   1456  CG  LYS A 431      61.129 -13.637 104.834  1.00 49.98           C  
ATOM   1457  CD  LYS A 431      59.655 -13.988 104.991  1.00 59.54           C  
ATOM   1458  CE  LYS A 431      58.752 -12.808 104.665  1.00 58.75           C  
ATOM   1459  NZ  LYS A 431      57.340 -13.233 104.471  1.00 70.97           N1+
ATOM   1460  N   CYS A 432      63.652 -14.606 107.619  1.00 47.39           N  
ATOM   1461  CA  CYS A 432      64.423 -15.837 107.739  1.00 44.99           C  
ATOM   1462  C   CYS A 432      63.978 -16.601 108.975  1.00 53.45           C  
ATOM   1463  O   CYS A 432      63.785 -17.816 108.929  1.00 60.65           O  
ATOM   1464  CB  CYS A 432      65.921 -15.547 107.804  1.00 37.86           C  
ATOM   1465  SG  CYS A 432      66.661 -15.098 106.222  1.00 63.11           S  
ATOM   1466  N   LEU A 433      63.806 -15.876 110.076  1.00 50.18           N  
ATOM   1467  CA  LEU A 433      63.370 -16.476 111.332  1.00 45.67           C  
ATOM   1468  C   LEU A 433      62.028 -17.188 111.150  1.00 57.26           C  
ATOM   1469  O   LEU A 433      61.848 -18.312 111.617  1.00 51.94           O  
ATOM   1470  CB  LEU A 433      63.271 -15.411 112.426  1.00 41.58           C  
ATOM   1471  CG  LEU A 433      63.335 -15.891 113.878  1.00 59.37           C  
ATOM   1472  CD1 LEU A 433      64.733 -16.374 114.218  1.00 54.74           C  
ATOM   1473  CD2 LEU A 433      62.908 -14.787 114.825  1.00 48.23           C  
ATOM   1474  N   GLU A 434      61.097 -16.538 110.456  1.00 57.65           N  
ATOM   1475  CA  GLU A 434      59.798 -17.141 110.172  1.00 55.38           C  
ATOM   1476  C   GLU A 434      59.963 -18.449 109.397  1.00 52.41           C  
ATOM   1477  O   GLU A 434      59.280 -19.432 109.676  1.00 72.60           O  
ATOM   1478  CB  GLU A 434      58.911 -16.175 109.384  1.00 43.30           C  
ATOM   1479  CG  GLU A 434      58.475 -14.946 110.159  1.00 73.10           C  
ATOM   1480  CD  GLU A 434      57.732 -13.948 109.283  1.00 97.17           C  
ATOM   1481  OE1 GLU A 434      57.423 -14.290 108.120  1.00 67.17           O  
ATOM   1482  OE2 GLU A 434      57.467 -12.820 109.755  1.00 84.81           O  
ATOM   1483  N   HIS A 435      60.869 -18.455 108.423  1.00 56.80           N  
ATOM   1484  CA  HIS A 435      61.160 -19.664 107.664  1.00 45.88           C  
ATOM   1485  C   HIS A 435      61.690 -20.757 108.583  1.00 58.21           C  
ATOM   1486  O   HIS A 435      61.331 -21.924 108.441  1.00 73.55           O  
ATOM   1487  CB  HIS A 435      62.161 -19.378 106.542  1.00 53.71           C  
ATOM   1488  CG  HIS A 435      61.526 -18.909 105.266  1.00 59.79           C  
ATOM   1489  ND1 HIS A 435      61.535 -17.589 104.870  1.00 67.88           N  
ATOM   1490  CD2 HIS A 435      60.871 -19.588 104.295  1.00 55.92           C  
ATOM   1491  CE1 HIS A 435      60.908 -17.474 103.711  1.00 54.31           C  
ATOM   1492  NE2 HIS A 435      60.496 -18.672 103.342  1.00 59.49           N  
ATOM   1493  N   LEU A 436      62.532 -20.369 109.536  1.00 66.98           N  
ATOM   1494  CA  LEU A 436      63.096 -21.309 110.500  1.00 53.04           C  
ATOM   1495  C   LEU A 436      62.030 -21.949 111.382  1.00 58.89           C  
ATOM   1496  O   LEU A 436      62.134 -23.119 111.752  1.00 64.17           O  
ATOM   1497  CB  LEU A 436      64.127 -20.609 111.381  1.00 55.42           C  
ATOM   1498  CG  LEU A 436      65.484 -20.345 110.740  1.00 65.61           C  
ATOM   1499  CD1 LEU A 436      66.389 -19.619 111.718  1.00 58.25           C  
ATOM   1500  CD2 LEU A 436      66.108 -21.652 110.288  1.00 65.22           C  
ATOM   1501  N   PHE A 437      61.009 -21.175 111.726  1.00 61.94           N  
ATOM   1502  CA  PHE A 437      59.958 -21.665 112.602  1.00 55.73           C  
ATOM   1503  C   PHE A 437      59.070 -22.690 111.912  1.00 76.11           C  
ATOM   1504  O   PHE A 437      58.678 -23.687 112.520  1.00 75.81           O  
ATOM   1505  CB  PHE A 437      59.123 -20.503 113.123  1.00 55.32           C  
ATOM   1506  CG  PHE A 437      59.632 -19.939 114.410  1.00 67.14           C  
ATOM   1507  CD1 PHE A 437      60.260 -18.707 114.444  1.00 55.11           C  
ATOM   1508  CD2 PHE A 437      59.500 -20.655 115.588  1.00 65.67           C  
ATOM   1509  CE1 PHE A 437      60.737 -18.191 115.634  1.00 64.29           C  
ATOM   1510  CE2 PHE A 437      59.972 -20.143 116.782  1.00 71.46           C  
ATOM   1511  CZ  PHE A 437      60.593 -18.909 116.804  1.00 67.61           C  
ATOM   1512  N   PHE A 438      58.761 -22.451 110.642  1.00 75.94           N  
ATOM   1513  CA  PHE A 438      57.950 -23.390 109.882  1.00 73.72           C  
ATOM   1514  C   PHE A 438      58.662 -24.737 109.783  1.00 84.09           C  
ATOM   1515  O   PHE A 438      58.032 -25.784 109.915  1.00 86.05           O  
ATOM   1516  CB  PHE A 438      57.639 -22.840 108.490  1.00 72.15           C  
ATOM   1517  CG  PHE A 438      56.499 -23.538 107.808  1.00 85.56           C  
ATOM   1518  CD1 PHE A 438      55.199 -23.373 108.260  1.00 83.04           C  
ATOM   1519  CD2 PHE A 438      56.723 -24.361 106.716  1.00 95.85           C  
ATOM   1520  CE1 PHE A 438      54.144 -24.014 107.638  1.00 86.11           C  
ATOM   1521  CE2 PHE A 438      55.671 -25.005 106.088  1.00 93.42           C  
ATOM   1522  CZ  PHE A 438      54.379 -24.831 106.551  1.00 89.00           C  
ATOM   1523  N   PHE A 439      59.976 -24.699 109.570  1.00 83.99           N  
ATOM   1524  CA  PHE A 439      60.795 -25.912 109.543  1.00 75.70           C  
ATOM   1525  C   PHE A 439      60.606 -26.729 110.824  1.00 83.82           C  
ATOM   1526  O   PHE A 439      60.282 -27.917 110.772  1.00 87.21           O  
ATOM   1527  CB  PHE A 439      62.282 -25.572 109.366  1.00 74.44           C  
ATOM   1528  CG  PHE A 439      62.597 -24.786 108.116  1.00 68.66           C  
ATOM   1529  CD1 PHE A 439      63.739 -24.000 108.051  1.00 64.47           C  
ATOM   1530  CD2 PHE A 439      61.762 -24.832 107.011  1.00 67.36           C  
ATOM   1531  CE1 PHE A 439      64.041 -23.271 106.910  1.00 71.97           C  
ATOM   1532  CE2 PHE A 439      62.060 -24.103 105.861  1.00 64.13           C  
ATOM   1533  CZ  PHE A 439      63.200 -23.324 105.813  1.00 69.82           C  
ATOM   1534  N   LYS A 440      60.805 -26.078 111.968  1.00 77.62           N  
ATOM   1535  CA  LYS A 440      60.686 -26.723 113.275  1.00 71.86           C  
ATOM   1536  C   LYS A 440      59.288 -27.273 113.527  1.00 80.59           C  
ATOM   1537  O   LYS A 440      59.132 -28.407 113.987  1.00 84.31           O  
ATOM   1538  CB  LYS A 440      61.058 -25.741 114.386  1.00 64.16           C  
ATOM   1539  CG  LYS A 440      60.765 -26.249 115.785  1.00 70.20           C  
ATOM   1540  CD  LYS A 440      60.833 -25.120 116.793  1.00 73.84           C  
ATOM   1541  CE  LYS A 440      60.330 -25.557 118.155  1.00 79.03           C  
ATOM   1542  NZ  LYS A 440      60.244 -24.399 119.088  1.00 83.37           N1+
ATOM   1543  N   LEU A 441      58.279 -26.457 113.237  1.00 72.63           N  
ATOM   1544  CA  LEU A 441      56.886 -26.857 113.403  1.00 81.99           C  
ATOM   1545  C   LEU A 441      56.586 -28.117 112.601  1.00 94.28           C  
ATOM   1546  O   LEU A 441      56.184 -29.137 113.165  1.00 93.93           O  
ATOM   1547  CB  LEU A 441      55.945 -25.724 112.982  1.00 75.53           C  
ATOM   1548  CG  LEU A 441      54.477 -26.097 112.753  1.00 88.66           C  
ATOM   1549  CD1 LEU A 441      53.807 -26.500 114.056  1.00 83.27           C  
ATOM   1550  CD2 LEU A 441      53.718 -24.956 112.084  1.00 74.08           C  
ATOM   1551  N   ILE A 442      56.794 -28.041 111.287  1.00 83.87           N  
ATOM   1552  CA  ILE A 442      56.614 -29.195 110.413  1.00 96.22           C  
ATOM   1553  C   ILE A 442      57.591 -30.302 110.818  1.00103.59           C  
ATOM   1554  O   ILE A 442      57.302 -31.487 110.656  1.00107.85           O  
ATOM   1555  CB  ILE A 442      56.814 -28.825 108.924  1.00 90.05           C  
ATOM   1556  CG1 ILE A 442      55.959 -27.613 108.554  1.00 89.00           C  
ATOM   1557  CG2 ILE A 442      56.448 -29.993 108.024  1.00 97.95           C  
ATOM   1558  CD1 ILE A 442      54.472 -27.852 108.659  1.00107.63           C  
ATOM   1559  N   GLY A 443      58.744 -29.901 111.349  1.00103.83           N  
ATOM   1560  CA  GLY A 443      59.681 -30.820 111.977  1.00105.19           C  
ATOM   1561  C   GLY A 443      60.200 -31.950 111.109  1.00111.82           C  
ATOM   1562  O   GLY A 443      60.641 -32.980 111.619  1.00122.95           O  
ATOM   1563  N   ASP A 444      60.148 -31.760 109.796  1.00117.37           N  
ATOM   1564  CA  ASP A 444      60.649 -32.757 108.859  1.00110.16           C  
ATOM   1565  C   ASP A 444      62.121 -32.513 108.559  1.00119.10           C  
ATOM   1566  O   ASP A 444      62.788 -33.338 107.933  1.00119.21           O  
ATOM   1567  CB  ASP A 444      59.830 -32.734 107.569  1.00119.93           C  
ATOM   1568  CG  ASP A 444      59.481 -31.325 107.129  1.00126.68           C  
ATOM   1569  OD1 ASP A 444      59.697 -30.384 107.923  1.00114.63           O  
ATOM   1570  OD2 ASP A 444      58.991 -31.155 105.992  1.00142.27           O  
ATOM   1571  N   THR A 445      62.616 -31.364 109.003  1.00118.04           N  
ATOM   1572  CA  THR A 445      64.027 -31.035 108.874  1.00107.85           C  
ATOM   1573  C   THR A 445      64.686 -31.113 110.247  1.00101.47           C  
ATOM   1574  O   THR A 445      64.225 -30.477 111.197  1.00 93.79           O  
ATOM   1575  CB  THR A 445      64.234 -29.631 108.267  1.00100.16           C  
ATOM   1576  OG1 THR A 445      63.507 -29.529 107.037  1.00 92.73           O  
ATOM   1577  CG2 THR A 445      65.712 -29.364 108.008  1.00 92.40           C  
ATOM   1578  N   PRO A 446      65.755 -31.916 110.359  1.00103.11           N  
ATOM   1579  CA  PRO A 446      66.470 -32.079 111.628  1.00 93.82           C  
ATOM   1580  C   PRO A 446      67.023 -30.755 112.132  1.00 93.95           C  
ATOM   1581  O   PRO A 446      67.648 -30.013 111.375  1.00 94.39           O  
ATOM   1582  CB  PRO A 446      67.606 -33.046 111.276  1.00 80.76           C  
ATOM   1583  CG  PRO A 446      67.148 -33.746 110.050  1.00 97.19           C  
ATOM   1584  CD  PRO A 446      66.340 -32.742 109.290  1.00106.07           C  
ATOM   1585  N   ILE A 447      66.780 -30.461 113.402  1.00 78.73           N  
ATOM   1586  CA  ILE A 447      67.257 -29.224 113.995  1.00 67.36           C  
ATOM   1587  C   ILE A 447      68.023 -29.518 115.276  1.00 73.47           C  
ATOM   1588  O   ILE A 447      67.443 -29.980 116.261  1.00 79.06           O  
ATOM   1589  CB  ILE A 447      66.095 -28.267 114.283  1.00 82.33           C  
ATOM   1590  CG1 ILE A 447      65.328 -27.981 112.989  1.00 66.32           C  
ATOM   1591  CG2 ILE A 447      66.609 -26.984 114.915  1.00 68.02           C  
ATOM   1592  CD1 ILE A 447      64.246 -26.956 113.129  1.00 70.29           C  
ATOM   1593  N   ASP A 448      69.327 -29.254 115.259  1.00 70.20           N  
ATOM   1594  CA  ASP A 448      70.183 -29.596 116.389  1.00 68.72           C  
ATOM   1595  C   ASP A 448      69.918 -28.691 117.593  1.00 61.53           C  
ATOM   1596  O   ASP A 448      69.210 -27.689 117.487  1.00 65.51           O  
ATOM   1597  CB  ASP A 448      71.655 -29.536 115.987  1.00 79.38           C  
ATOM   1598  CG  ASP A 448      72.493 -30.592 116.691  1.00 96.68           C  
ATOM   1599  OD1 ASP A 448      72.336 -30.755 117.922  1.00 80.04           O  
ATOM   1600  OD2 ASP A 448      73.299 -31.265 116.012  1.00 88.33           O  
ATOM   1601  N   THR A 449      70.510 -29.048 118.729  1.00 69.41           N  
ATOM   1602  CA  THR A 449      70.062 -28.563 120.033  1.00 63.78           C  
ATOM   1603  C   THR A 449      70.250 -27.071 120.297  1.00 61.12           C  
ATOM   1604  O   THR A 449      69.415 -26.455 120.961  1.00 73.83           O  
ATOM   1605  CB  THR A 449      70.763 -29.334 121.173  1.00 57.93           C  
ATOM   1606  OG1 THR A 449      72.180 -29.316 120.971  1.00 71.49           O  
ATOM   1607  CG2 THR A 449      70.282 -30.775 121.209  1.00 52.62           C  
ATOM   1608  N   PHE A 450      71.335 -26.484 119.806  1.00 67.15           N  
ATOM   1609  CA  PHE A 450      71.589 -25.076 120.104  1.00 70.68           C  
ATOM   1610  C   PHE A 450      70.695 -24.179 119.253  1.00 59.81           C  
ATOM   1611  O   PHE A 450      70.203 -23.153 119.719  1.00 57.63           O  
ATOM   1612  CB  PHE A 450      73.066 -24.728 119.900  1.00 53.54           C  
ATOM   1613  CG  PHE A 450      73.471 -23.426 120.534  1.00 55.81           C  
ATOM   1614  CD1 PHE A 450      72.650 -22.810 121.468  1.00 59.67           C  
ATOM   1615  CD2 PHE A 450      74.684 -22.834 120.224  1.00 63.32           C  
ATOM   1616  CE1 PHE A 450      73.015 -21.618 122.056  1.00 54.33           C  
ATOM   1617  CE2 PHE A 450      75.060 -21.639 120.816  1.00 56.91           C  
ATOM   1618  CZ  PHE A 450      74.222 -21.033 121.733  1.00 54.95           C  
ATOM   1619  N   LEU A 451      70.489 -24.575 118.004  1.00 51.98           N  
ATOM   1620  CA  LEU A 451      69.546 -23.887 117.142  1.00 58.37           C  
ATOM   1621  C   LEU A 451      68.142 -24.049 117.704  1.00 54.91           C  
ATOM   1622  O   LEU A 451      67.346 -23.112 117.712  1.00 67.25           O  
ATOM   1623  CB  LEU A 451      69.622 -24.435 115.720  1.00 62.12           C  
ATOM   1624  CG  LEU A 451      68.651 -23.834 114.708  1.00 42.52           C  
ATOM   1625  CD1 LEU A 451      68.871 -22.341 114.590  1.00 43.54           C  
ATOM   1626  CD2 LEU A 451      68.830 -24.515 113.363  1.00 65.38           C  
ATOM   1627  N   MET A 452      67.854 -25.250 118.185  1.00 60.67           N  
ATOM   1628  CA  MET A 452      66.565 -25.554 118.786  1.00 73.40           C  
ATOM   1629  C   MET A 452      66.314 -24.680 120.009  1.00 66.75           C  
ATOM   1630  O   MET A 452      65.180 -24.293 120.288  1.00 76.14           O  
ATOM   1631  CB  MET A 452      66.488 -27.032 119.176  1.00 69.61           C  
ATOM   1632  CG  MET A 452      65.113 -27.459 119.646  1.00 79.76           C  
ATOM   1633  SD  MET A 452      63.934 -27.486 118.284  1.00 84.87           S  
ATOM   1634  CE  MET A 452      64.407 -29.012 117.477  1.00 66.46           C  
ATOM   1635  N   GLU A 453      67.384 -24.367 120.731  1.00 52.54           N  
ATOM   1636  CA  GLU A 453      67.285 -23.557 121.940  1.00 65.65           C  
ATOM   1637  C   GLU A 453      66.973 -22.091 121.623  1.00 61.39           C  
ATOM   1638  O   GLU A 453      66.264 -21.429 122.378  1.00 65.21           O  
ATOM   1639  CB  GLU A 453      68.581 -23.664 122.754  1.00 62.06           C  
ATOM   1640  CG  GLU A 453      68.566 -22.915 124.082  1.00 70.91           C  
ATOM   1641  CD  GLU A 453      69.791 -23.203 124.937  1.00 77.04           C  
ATOM   1642  OE1 GLU A 453      70.587 -22.267 125.169  1.00 76.73           O  
ATOM   1643  OE2 GLU A 453      69.952 -24.357 125.391  1.00 73.64           O  
ATOM   1644  N   MET A 454      67.496 -21.587 120.508  1.00 57.50           N  
ATOM   1645  CA  MET A 454      67.276 -20.190 120.136  1.00 63.65           C  
ATOM   1646  C   MET A 454      65.868 -19.964 119.602  1.00 59.56           C  
ATOM   1647  O   MET A 454      65.339 -18.857 119.667  1.00 66.34           O  
ATOM   1648  CB  MET A 454      68.306 -19.737 119.098  1.00 51.56           C  
ATOM   1649  CG  MET A 454      69.736 -19.793 119.601  1.00 50.51           C  
ATOM   1650  SD  MET A 454      69.936 -18.890 121.148  1.00 60.20           S  
ATOM   1651  CE  MET A 454      70.522 -17.306 120.577  1.00 56.80           C  
ATOM   1652  N   LEU A 455      65.263 -21.023 119.080  1.00 55.13           N  
ATOM   1653  CA  LEU A 455      63.921 -20.936 118.523  1.00 62.24           C  
ATOM   1654  C   LEU A 455      62.825 -21.107 119.569  1.00 65.83           C  
ATOM   1655  O   LEU A 455      61.642 -21.086 119.233  1.00 80.07           O  
ATOM   1656  CB  LEU A 455      63.736 -21.989 117.433  1.00 55.93           C  
ATOM   1657  CG  LEU A 455      64.649 -21.853 116.223  1.00 61.40           C  
ATOM   1658  CD1 LEU A 455      64.253 -22.863 115.165  1.00 59.99           C  
ATOM   1659  CD2 LEU A 455      64.585 -20.437 115.683  1.00 59.10           C  
ATOM   1660  N   GLU A 456      63.200 -21.289 120.831  1.00 79.38           N  
ATOM   1661  CA  GLU A 456      62.189 -21.538 121.853  1.00 82.00           C  
ATOM   1662  C   GLU A 456      61.992 -20.351 122.796  1.00 85.24           C  
ATOM   1663  O   GLU A 456      62.855 -19.480 122.916  1.00 77.96           O  
ATOM   1664  CB  GLU A 456      62.521 -22.812 122.637  1.00 82.53           C  
ATOM   1665  CG  GLU A 456      62.191 -24.090 121.853  1.00 87.52           C  
ATOM   1666  CD  GLU A 456      61.091 -24.927 122.495  1.00113.85           C  
ATOM   1667  OE1 GLU A 456      61.233 -25.297 123.681  1.00114.22           O  
ATOM   1668  OE2 GLU A 456      60.078 -25.207 121.815  1.00 95.63           O  
ATOM   1669  N   ALA A 457      60.842 -20.364 123.467  1.00104.30           N  
ATOM   1670  CA  ALA A 457      60.212 -19.191 124.083  1.00 99.59           C  
ATOM   1671  C   ALA A 457      61.094 -18.267 124.926  1.00100.71           C  
ATOM   1672  O   ALA A 457      61.957 -18.722 125.679  1.00 93.87           O  
ATOM   1673  CB  ALA A 457      59.033 -19.656 124.932  1.00 86.85           C  
ATOM   1674  N   PRO A 458      60.863 -16.951 124.787  1.00109.02           N  
ATOM   1675  CA  PRO A 458      61.377 -15.915 125.688  1.00114.70           C  
ATOM   1676  C   PRO A 458      60.555 -15.827 126.974  1.00117.19           C  
ATOM   1677  O   PRO A 458      60.500 -14.763 127.594  1.00113.38           O  
ATOM   1678  CB  PRO A 458      61.242 -14.631 124.862  1.00109.62           C  
ATOM   1679  CG  PRO A 458      60.118 -14.907 123.928  1.00 95.48           C  
ATOM   1680  CD  PRO A 458      60.219 -16.370 123.593  1.00100.74           C  
TER    1681      PRO A 458 
HETATM 1682  C01 2QO A 501      69.814 -17.198 102.588  1.00 67.86           C  
HETATM 1683  C02 2QO A 501      68.533 -17.364 102.967  1.00 73.18           C  
HETATM 1684  C03 2QO A 501      68.012 -18.752 103.258  1.00 56.42           C  
HETATM 1685  C04 2QO A 501      67.736 -18.931 104.733  1.00 71.54           C  
HETATM 1686  C05 2QO A 501      66.472 -19.295 105.166  1.00 66.66           C  
HETATM 1687  C06 2QO A 501      66.232 -19.454 106.521  1.00 65.73           C  
HETATM 1688  C07 2QO A 501      67.253 -19.254 107.440  1.00 71.15           C  
HETATM 1689  C08 2QO A 501      68.518 -18.876 107.011  1.00 69.63           C  
HETATM 1690  C09 2QO A 501      69.564 -18.680 107.915  1.00 76.07           C  
HETATM 1691  C10 2QO A 501      70.766 -19.333 107.672  1.00 70.46           C  
HETATM 1692  C11 2QO A 501      71.851 -19.186 108.524  1.00 66.33           C  
HETATM 1693  C12 2QO A 501      73.154 -19.914 108.226  1.00 68.75           C  
HETATM 1694  C13 2QO A 501      74.312 -19.594 108.847  1.00 63.79           C  
HETATM 1695  C14 2QO A 501      75.648 -19.794 108.154  1.00 65.24           C  
HETATM 1696  O15 2QO A 501      75.852 -20.815 107.451  1.00 65.77           O  
HETATM 1697  O16 2QO A 501      76.568 -18.943 108.278  1.00 77.81           O1-
HETATM 1698  C17 2QO A 501      71.727 -18.375 109.641  1.00 55.11           C  
HETATM 1699  C18 2QO A 501      70.530 -17.720 109.894  1.00 51.21           C  
HETATM 1700  C19 2QO A 501      69.448 -17.864 109.039  1.00 56.06           C  
HETATM 1701  O20 2QO A 501      68.254 -17.179 109.338  1.00 61.62           O  
HETATM 1702  C21 2QO A 501      68.755 -18.722 105.652  1.00 68.46           C  
TER    1703      2QO A 501 
HETATM 1704  C   477 d   0      65.340 -18.951 104.687  0.00  0.00      4oc7 C  
HETATM 1705  C   477 d   0      66.125 -19.258 103.636  0.00  0.00      4oc7 C  
HETATM 1706  C   477 d   0      67.452 -19.408 103.785  0.00  0.00      4oc7 C  
HETATM 1707  C   477 d   0      67.965 -19.233 105.008  0.00  0.00      4oc7 C  
HETATM 1708  C   477 d   0      67.185 -18.917 106.051  0.00  0.00      4oc7 C  
HETATM 1709  C   477 d   0      65.862 -18.777 105.914  0.00  0.00      4oc7 C  
HETATM 1710  N   477 d   0      69.160 -19.322 105.423  0.00  0.00      4oc7 N  
HETATM 1711  C   477 d   0      69.243 -19.074 106.668  0.00  0.00      4oc7 C  
HETATM 1712  C   477 d   0      70.319 -19.080 107.470  0.00  0.00      4oc7 C  
HETATM 1713  N   477 d   0      70.209 -18.679 108.761  0.00  0.00      4oc7 N  
HETATM 1714  C   477 d   0      68.954 -18.095 109.265  0.00  0.00      4oc7 C  
HETATM 1715  C   477 d   0      67.687 -18.571 108.542  0.00  0.00      4oc7 C  
HETATM 1716  C   477 d   0      68.003 -18.821 107.107  0.00  0.00      4oc7 C  
HETATM 1717  C   477 d   0      71.516 -19.484 107.014  0.00  0.00      4oc7 C  
HETATM 1718  C   477 d   0      72.582 -19.514 107.828  0.00  0.00      4oc7 C  
HETATM 1719  C   477 d   0      72.479 -19.122 109.109  0.00  0.00      4oc7 C  
HETATM 1720  C   477 d   0      71.293 -18.681 109.608  0.00  0.00      4oc7 C  
HETATM 1721  C   477 d   0      73.787 -19.937 107.405  0.00  0.00      4oc7 C  
HETATM 1722  C   477 d   0      74.829 -19.953 108.254  0.00  0.00      4oc7 C  
HETATM 1723  N   477 d   0      74.716 -19.576 109.457  0.00  0.00      4oc7 N  
HETATM 1724  C   477 d   0      73.588 -19.176 109.870  0.00  0.00      4oc7 C  
HETATM 1725  C   477 d   0      76.206 -20.419 107.853  0.00  0.00      4oc7 C  
HETATM 1726  O   477 d   0      71.204 -18.300 110.753  0.00  0.00      4oc7 O  
HETATM 1727  H   477 d   0      69.970 -19.564 104.808  0.00  0.00      4oc7 H  
TER    1728      477 d   0 
CONECT 1682 1683
CONECT 1683 1682 1684
CONECT 1684 1683 1685
CONECT 1685 1684 1686 1702
CONECT 1686 1685 1687
CONECT 1687 1686 1688
CONECT 1688 1687 1689
CONECT 1689 1688 1690 1702
CONECT 1690 1689 1691 1700
CONECT 1691 1690 1692
CONECT 1692 1691 1693 1698
CONECT 1693 1692 1694
CONECT 1694 1693 1695
CONECT 1695 1694 1696 1697
CONECT 1696 1695
CONECT 1697 1695
CONECT 1698 1692 1699
CONECT 1699 1698 1700
CONECT 1700 1690 1699 1701
CONECT 1701 1700
CONECT 1702 1685 1689
CONECT 1704 1709 1705
CONECT 1705 1704 1706
CONECT 1706 1705 1707
CONECT 1707 1706 1708 1710
CONECT 1708 1707 1709 1716
CONECT 1709 1704 1708
CONECT 1710 1707 1727 1711
CONECT 1711 1710 1712 1716
CONECT 1712 1711 1717 1713
CONECT 1713 1712 1714 1720
CONECT 1714 1713 1715
CONECT 1715 1714 1716
CONECT 1716 1708 1711 1715
CONECT 1717 1712 1718
CONECT 1718 1717 1721 1719
CONECT 1719 1718 1720 1724
CONECT 1720 1713 1719 1726
CONECT 1721 1718 1722
CONECT 1722 1721 1723 1725
CONECT 1723 1722 1724
CONECT 1724 1719 1723
CONECT 1725 1722
CONECT 1726 1720
CONECT 1727 1710
END
