# Supplementary material for: A strategy to find novel candidate anti-Alzheimer’s disease drugs by constructing interaction networks between drug targets and natural compounds in medical plants
Source: PeerJ. 2018 May 11;6:e4756. doi: 10.7717/peerj.4756 (PMC5951129; doi:10.7717/peerj.4756)
Supplement: Data S1 — (A) Docking results of 30 proteins with TCM compounds (B) PDB coordinates (C) TCM_compounds_2D_structures (D) Top0.5%_TCM_compounds_3D_structures [file peerj-06-4756-s036.zip › Raw_Data/PDB coordinates/4xar.pdb]

REMARK   Accelrys Discovery Studio PDB file
REMARK   Created:  Wed Mar 07 16:29:04 �й���׼ʱ�� 2018
SSBOND   1 CYS A   57    CYS A   99                                     
SSBOND   2 CYS A  361    CYS A  373                                     
SSBOND   3 CYS A  412    CYS A  419                                     
CRYST1   80.338   80.338  155.688  90.00  90.00 120.00 P3221      
ATOM      1  N   ARG A  30      46.678 -50.416  18.214  1.00 61.85           N1+
ATOM      2  CA  ARG A  30      46.356 -49.939  16.865  1.00 61.66           C  
ATOM      3  C   ARG A  30      45.190 -48.942  16.939  1.00 62.72           C  
ATOM      4  O   ARG A  30      44.037 -49.329  16.716  1.00 63.38           O  
ATOM      5  CB  ARG A  30      46.030 -51.130  15.944  1.00 63.75           C  
ATOM      6  N   ARG A  31      45.495 -47.661  17.297  1.00 55.14           N  
ATOM      7  CA  ARG A  31      44.487 -46.619  17.506  1.00 51.67           C  
ATOM      8  C   ARG A  31      43.997 -45.975  16.229  1.00 49.17           C  
ATOM      9  O   ARG A  31      44.784 -45.478  15.428  1.00 46.16           O  
ATOM     10  CB  ARG A  31      44.943 -45.565  18.513  1.00 51.45           C  
ATOM     11  CG  ARG A  31      45.066 -46.121  19.932  1.00 64.60           C  
ATOM     12  CD  ARG A  31      44.702 -45.111  21.004  1.00 67.87           C  
ATOM     13  NE  ARG A  31      45.780 -44.149  21.212  1.00 73.06           N  
ATOM     14  CZ  ARG A  31      45.917 -43.382  22.288  1.00 85.23           C  
ATOM     15  NH1 ARG A  31      45.040 -43.458  23.283  1.00 68.12           N  
ATOM     16  NH2 ARG A  31      46.927 -42.528  22.376  1.00 74.47           N  
ATOM     17  N   GLU A  32      42.661 -45.954  16.080  1.00 44.40           N  
ATOM     18  CA  GLU A  32      41.927 -45.413  14.932  1.00 43.29           C  
ATOM     19  C   GLU A  32      40.440 -45.234  15.254  1.00 46.13           C  
ATOM     20  O   GLU A  32      39.960 -45.724  16.273  1.00 44.80           O  
ATOM     21  CB  GLU A  32      42.079 -46.359  13.726  1.00 44.26           C  
ATOM     22  CG  GLU A  32      41.628 -47.792  13.980  1.00 50.99           C  
ATOM     23  CD  GLU A  32      41.800 -48.761  12.827  1.00 73.83           C  
ATOM     24  OE1 GLU A  32      42.472 -48.411  11.827  1.00 64.41           O  
ATOM     25  OE2 GLU A  32      41.259 -49.886  12.933  1.00 69.55           O  
ATOM     26  N   ILE A  33      39.715 -44.556  14.353  1.00 42.99           N  
ATOM     27  CA  ILE A  33      38.272 -44.339  14.414  1.00 41.91           C  
ATOM     28  C   ILE A  33      37.705 -44.926  13.133  1.00 46.68           C  
ATOM     29  O   ILE A  33      37.967 -44.401  12.043  1.00 46.23           O  
ATOM     30  CB  ILE A  33      37.886 -42.840  14.557  1.00 44.03           C  
ATOM     31  CG1 ILE A  33      38.408 -42.253  15.871  1.00 42.65           C  
ATOM     32  CG2 ILE A  33      36.363 -42.644  14.419  1.00 44.71           C  
ATOM     33  CD1 ILE A  33      38.313 -40.808  15.987  1.00 32.83           C  
ATOM     34  N   LYS A  34      36.977 -46.030  13.256  1.00 43.93           N  
ATOM     35  CA  LYS A  34      36.319 -46.673  12.116  1.00 44.98           C  
ATOM     36  C   LYS A  34      34.811 -46.619  12.353  1.00 50.13           C  
ATOM     37  O   LYS A  34      34.294 -47.285  13.257  1.00 49.11           O  
ATOM     38  CB  LYS A  34      36.767 -48.140  11.943  1.00 47.21           C  
ATOM     39  CG  LYS A  34      38.009 -48.347  11.117  1.00 48.97           C  
ATOM     40  CD  LYS A  34      37.922 -49.703  10.424  1.00 55.04           C  
ATOM     41  CE  LYS A  34      39.135 -50.014   9.588  1.00 65.18           C  
ATOM     42  NZ  LYS A  34      38.828 -51.023   8.541  1.00 73.09           N1+
ATOM     43  N   ILE A  35      34.125 -45.782  11.581  1.00 48.01           N  
ATOM     44  CA  ILE A  35      32.677 -45.635  11.640  1.00 48.36           C  
ATOM     45  C   ILE A  35      32.186 -46.054  10.251  1.00 52.67           C  
ATOM     46  O   ILE A  35      32.621 -45.502   9.234  1.00 51.71           O  
ATOM     47  CB  ILE A  35      32.233 -44.193  12.055  1.00 52.10           C  
ATOM     48  CG1 ILE A  35      32.901 -43.691  13.388  1.00 52.07           C  
ATOM     49  CG2 ILE A  35      30.706 -44.038  12.107  1.00 53.62           C  
ATOM     50  CD1 ILE A  35      32.800 -44.530  14.616  1.00 64.09           C  
ATOM     51  N   GLU A  36      31.348 -47.093  10.215  1.00 49.11           N  
ATOM     52  CA  GLU A  36      30.792 -47.682   8.993  1.00 47.92           C  
ATOM     53  C   GLU A  36      29.779 -46.755   8.302  1.00 48.20           C  
ATOM     54  O   GLU A  36      29.050 -46.018   8.967  1.00 47.55           O  
ATOM     55  CB  GLU A  36      30.218 -49.090   9.272  1.00 49.58           C  
ATOM     56  CG  GLU A  36      29.329 -49.197  10.508  1.00 66.84           C  
ATOM     57  CD  GLU A  36      30.007 -49.510  11.834  1.00 92.61           C  
ATOM     58  OE1 GLU A  36      29.894 -50.669  12.296  1.00 98.65           O  
ATOM     59  OE2 GLU A  36      30.599 -48.586  12.440  1.00 74.04           O  
ATOM     60  N   GLY A  37      29.789 -46.770   6.968  1.00 42.60           N  
ATOM     61  CA  GLY A  37      28.893 -45.969   6.142  1.00 41.00           C  
ATOM     62  C   GLY A  37      28.801 -46.511   4.734  1.00 44.08           C  
ATOM     63  O   GLY A  37      29.538 -47.434   4.384  1.00 43.60           O  
ATOM     64  N   ASP A  38      27.915 -45.924   3.900  1.00 40.36           N  
ATOM     65  CA  ASP A  38      27.747 -46.306   2.485  1.00 40.23           C  
ATOM     66  C   ASP A  38      29.015 -45.919   1.700  1.00 45.23           C  
ATOM     67  O   ASP A  38      29.481 -46.678   0.849  1.00 46.26           O  
ATOM     68  CB  ASP A  38      26.481 -45.655   1.898  1.00 41.47           C  
ATOM     69  CG  ASP A  38      25.211 -46.040   2.669  1.00 49.93           C  
ATOM     70  OD1 ASP A  38      24.979 -47.251   2.872  1.00 53.11           O  
ATOM     71  OD2 ASP A  38      24.467 -45.137   3.068  1.00 47.79           O  
ATOM     72  N   LEU A  39      29.580 -44.747   2.041  1.00 40.38           N  
ATOM     73  CA  LEU A  39      30.846 -44.220   1.565  1.00 39.06           C  
ATOM     74  C   LEU A  39      31.631 -43.827   2.807  1.00 42.56           C  
ATOM     75  O   LEU A  39      31.061 -43.280   3.749  1.00 40.75           O  
ATOM     76  CB  LEU A  39      30.678 -43.015   0.630  1.00 38.73           C  
ATOM     77  CG  LEU A  39      30.038 -43.254  -0.733  1.00 42.85           C  
ATOM     78  CD1 LEU A  39      29.966 -41.983  -1.497  1.00 43.35           C  
ATOM     79  CD2 LEU A  39      30.772 -44.314  -1.551  1.00 42.47           C  
ATOM     80  N   VAL A  40      32.926 -44.156   2.829  1.00 39.77           N  
ATOM     81  CA  VAL A  40      33.809 -43.860   3.949  1.00 38.82           C  
ATOM     82  C   VAL A  40      34.853 -42.805   3.531  1.00 40.77           C  
ATOM     83  O   VAL A  40      35.491 -42.921   2.465  1.00 39.10           O  
ATOM     84  CB  VAL A  40      34.465 -45.157   4.500  1.00 42.57           C  
ATOM     85  CG1 VAL A  40      35.460 -44.865   5.619  1.00 41.15           C  
ATOM     86  CG2 VAL A  40      33.400 -46.139   4.992  1.00 43.12           C  
ATOM     87  N   LEU A  41      35.034 -41.795   4.393  1.00 34.27           N  
ATOM     88  CA  LEU A  41      36.065 -40.794   4.180  1.00 33.27           C  
ATOM     89  C   LEU A  41      37.212 -41.076   5.129  1.00 36.15           C  
ATOM     90  O   LEU A  41      36.989 -41.335   6.332  1.00 35.58           O  
ATOM     91  CB  LEU A  41      35.550 -39.361   4.413  1.00 32.97           C  
ATOM     92  CG  LEU A  41      34.480 -38.799   3.459  1.00 36.80           C  
ATOM     93  CD1 LEU A  41      34.398 -37.299   3.610  1.00 36.97           C  
ATOM     94  CD2 LEU A  41      34.769 -39.159   1.989  1.00 34.62           C  
ATOM     95  N   GLY A  42      38.426 -41.033   4.579  1.00 30.02           N  
ATOM     96  CA  GLY A  42      39.639 -41.140   5.368  1.00 28.86           C  
ATOM     97  C   GLY A  42      39.879 -39.796   6.038  1.00 32.21           C  
ATOM     98  O   GLY A  42      39.463 -38.759   5.512  1.00 31.19           O  
ATOM     99  N   GLY A  43      40.518 -39.816   7.203  1.00 28.98           N  
ATOM    100  CA  GLY A  43      40.870 -38.613   7.939  1.00 29.20           C  
ATOM    101  C   GLY A  43      42.262 -38.736   8.538  1.00 34.42           C  
ATOM    102  O   GLY A  43      42.604 -39.796   9.090  1.00 34.25           O  
ATOM    103  N   LEU A  44      43.081 -37.654   8.433  1.00 29.12           N  
ATOM    104  CA  LEU A  44      44.444 -37.640   8.982  1.00 28.34           C  
ATOM    105  C   LEU A  44      44.654 -36.374   9.794  1.00 30.12           C  
ATOM    106  O   LEU A  44      44.512 -35.284   9.262  1.00 30.86           O  
ATOM    107  CB  LEU A  44      45.488 -37.738   7.847  1.00 28.71           C  
ATOM    108  CG  LEU A  44      45.619 -39.085   7.093  1.00 31.85           C  
ATOM    109  CD1 LEU A  44      46.476 -38.911   5.885  1.00 30.97           C  
ATOM    110  CD2 LEU A  44      46.201 -40.189   7.980  1.00 28.39           C  
ATOM    111  N   PHE A  45      44.964 -36.505  11.084  1.00 26.45           N  
ATOM    112  CA  PHE A  45      45.123 -35.353  11.975  1.00 26.08           C  
ATOM    113  C   PHE A  45      46.324 -35.532  12.834  1.00 32.47           C  
ATOM    114  O   PHE A  45      46.558 -36.656  13.254  1.00 33.64           O  
ATOM    115  CB  PHE A  45      43.852 -35.149  12.867  1.00 27.18           C  
ATOM    116  CG  PHE A  45      42.604 -34.900  12.062  1.00 27.76           C  
ATOM    117  CD1 PHE A  45      41.824 -35.961  11.613  1.00 29.69           C  
ATOM    118  CD2 PHE A  45      42.252 -33.613  11.679  1.00 29.77           C  
ATOM    119  CE1 PHE A  45      40.704 -35.736  10.807  1.00 30.29           C  
ATOM    120  CE2 PHE A  45      41.138 -33.389  10.872  1.00 32.24           C  
ATOM    121  CZ  PHE A  45      40.380 -34.457  10.430  1.00 30.42           C  
ATOM    122  N   PRO A  46      47.104 -34.453  13.140  1.00 29.74           N  
ATOM    123  CA  PRO A  46      48.275 -34.621  14.024  1.00 29.25           C  
ATOM    124  C   PRO A  46      47.806 -34.723  15.459  1.00 33.39           C  
ATOM    125  O   PRO A  46      48.002 -33.789  16.217  1.00 34.36           O  
ATOM    126  CB  PRO A  46      49.092 -33.336  13.782  1.00 31.06           C  
ATOM    127  CG  PRO A  46      48.083 -32.294  13.419  1.00 34.75           C  
ATOM    128  CD  PRO A  46      46.941 -33.045  12.717  1.00 30.75           C  
ATOM    129  N   ILE A  47      47.160 -35.836  15.834  1.00 31.71           N  
ATOM    130  CA  ILE A  47      46.629 -36.042  17.213  1.00 31.49           C  
ATOM    131  C   ILE A  47      47.744 -35.891  18.272  1.00 34.42           C  
ATOM    132  O   ILE A  47      47.548 -35.287  19.328  1.00 34.18           O  
ATOM    133  CB  ILE A  47      45.853 -37.396  17.367  1.00 34.26           C  
ATOM    134  CG1 ILE A  47      44.884 -37.695  16.188  1.00 34.51           C  
ATOM    135  CG2 ILE A  47      45.130 -37.482  18.712  1.00 34.79           C  
ATOM    136  CD1 ILE A  47      43.924 -36.699  15.915  1.00 47.00           C  
ATOM    137  N   ASN A  48      48.910 -36.422  17.971  1.00 32.82           N  
ATOM    138  CA  ASN A  48      50.071 -36.322  18.852  1.00 32.56           C  
ATOM    139  C   ASN A  48      51.162 -35.564  18.145  1.00 37.83           C  
ATOM    140  O   ASN A  48      51.240 -35.594  16.900  1.00 36.59           O  
ATOM    141  CB  ASN A  48      50.586 -37.698  19.213  1.00 31.62           C  
ATOM    142  CG  ASN A  48      49.701 -38.463  20.156  1.00 47.15           C  
ATOM    143  OD1 ASN A  48      49.897 -38.478  21.363  1.00 47.13           O  
ATOM    144  ND2 ASN A  48      48.737 -39.155  19.622  1.00 35.75           N  
ATOM    145  N   GLU A  49      52.043 -34.929  18.941  1.00 35.53           N  
ATOM    146  CA  GLU A  49      53.238 -34.229  18.472  1.00 36.80           C  
ATOM    147  C   GLU A  49      54.264 -35.299  17.995  1.00 47.11           C  
ATOM    148  O   GLU A  49      54.045 -36.497  18.213  1.00 46.63           O  
ATOM    149  CB  GLU A  49      53.872 -33.435  19.655  1.00 37.79           C  
ATOM    150  CG  GLU A  49      53.007 -32.335  20.268  1.00 44.73           C  
ATOM    151  CD  GLU A  49      52.691 -31.107  19.422  1.00 60.64           C  
ATOM    152  OE1 GLU A  49      51.772 -30.347  19.811  1.00 49.98           O  
ATOM    153  OE2 GLU A  49      53.361 -30.895  18.382  1.00 47.03           O  
ATOM    154  N   LYS A  50      55.404 -34.871  17.396  1.00 48.01           N  
ATOM    155  CA  LYS A  50      56.491 -35.797  17.059  1.00 49.70           C  
ATOM    156  C   LYS A  50      57.102 -36.201  18.416  1.00 58.02           C  
ATOM    157  O   LYS A  50      57.104 -35.391  19.352  1.00 57.17           O  
ATOM    158  CB  LYS A  50      57.596 -35.114  16.235  1.00 52.20           C  
ATOM    159  CG  LYS A  50      57.228 -34.707  14.822  1.00 70.17           C  
ATOM    160  CD  LYS A  50      58.447 -34.113  14.115  1.00 80.86           C  
ATOM    161  CE  LYS A  50      58.291 -34.059  12.615  1.00 93.02           C  
ATOM    162  NZ  LYS A  50      59.432 -33.368  11.959  1.00105.56           N1+
ATOM    163  N   GLY A  51      57.578 -37.438  18.523  1.00 58.60           N  
ATOM    164  CA  GLY A  51      58.222 -37.901  19.745  1.00 60.61           C  
ATOM    165  C   GLY A  51      59.664 -37.424  19.799  1.00 70.08           C  
ATOM    166  O   GLY A  51      60.292 -37.243  18.752  1.00 69.77           O  
ATOM    167  N   THR A  52      60.195 -37.186  21.015  1.00 70.52           N  
ATOM    168  CA  THR A  52      61.579 -36.734  21.211  1.00 71.81           C  
ATOM    169  C   THR A  52      62.578 -37.884  21.020  1.00 79.59           C  
ATOM    170  O   THR A  52      62.246 -39.042  21.292  1.00 78.88           O  
ATOM    171  CB  THR A  52      61.752 -35.998  22.557  1.00 81.69           C  
ATOM    172  OG1 THR A  52      61.007 -36.665  23.579  1.00 80.93           O  
ATOM    173  CG2 THR A  52      61.342 -34.526  22.482  1.00 80.34           C  
ATOM    174  N   GLY A  53      63.778 -37.544  20.542  1.00 79.15           N  
ATOM    175  CA  GLY A  53      64.870 -38.482  20.293  1.00 79.96           C  
ATOM    176  C   GLY A  53      64.565 -39.561  19.269  1.00 86.28           C  
ATOM    177  O   GLY A  53      64.907 -39.423  18.088  1.00 86.35           O  
ATOM    178  N   THR A  54      63.912 -40.647  19.720  1.00 83.48           N  
ATOM    179  CA  THR A  54      63.580 -41.796  18.873  1.00 83.43           C  
ATOM    180  C   THR A  54      62.073 -42.018  18.679  1.00 85.08           C  
ATOM    181  O   THR A  54      61.646 -42.208  17.535  1.00 85.15           O  
ATOM    182  CB  THR A  54      64.267 -43.075  19.398  1.00 95.60           C  
ATOM    183  OG1 THR A  54      63.895 -43.285  20.765  1.00 95.20           O  
ATOM    184  CG2 THR A  54      65.792 -43.032  19.261  1.00 95.57           C  
ATOM    185  N   GLU A  55      61.279 -42.027  19.790  1.00 78.59           N  
ATOM    186  CA  GLU A  55      59.825 -42.285  19.816  1.00 76.56           C  
ATOM    187  C   GLU A  55      59.048 -41.554  18.710  1.00 74.81           C  
ATOM    188  O   GLU A  55      59.317 -40.385  18.429  1.00 74.20           O  
ATOM    189  CB  GLU A  55      59.206 -42.020  21.210  1.00 78.15           C  
ATOM    190  CG  GLU A  55      59.473 -40.648  21.805  1.00 90.93           C  
ATOM    191  CD  GLU A  55      58.918 -40.420  23.198  1.00118.91           C  
ATOM    192  OE1 GLU A  55      57.814 -39.840  23.311  1.00116.56           O  
ATOM    193  OE2 GLU A  55      59.601 -40.794  24.180  1.00113.35           O  
ATOM    194  N   GLU A  56      58.134 -42.282  18.049  1.00 67.35           N  
ATOM    195  CA  GLU A  56      57.308 -41.789  16.941  1.00 65.36           C  
ATOM    196  C   GLU A  56      56.302 -40.727  17.398  1.00 63.23           C  
ATOM    197  O   GLU A  56      56.121 -39.711  16.716  1.00 62.73           O  
ATOM    198  CB  GLU A  56      56.547 -42.950  16.270  1.00 67.05           C  
ATOM    199  CG  GLU A  56      57.431 -43.988  15.595  1.00 79.91           C  
ATOM    200  CD  GLU A  56      56.802 -45.358  15.414  1.00 98.96           C  
ATOM    201  OE1 GLU A  56      56.186 -45.868  16.378  1.00 91.03           O  
ATOM    202  OE2 GLU A  56      56.975 -45.946  14.322  1.00 90.82           O  
ATOM    203  N   CYS A  57      55.649 -40.968  18.549  1.00 54.91           N  
ATOM    204  CA  CYS A  57      54.605 -40.093  19.071  1.00 52.36           C  
ATOM    205  C   CYS A  57      54.925 -39.494  20.429  1.00 55.68           C  
ATOM    206  O   CYS A  57      55.532 -40.153  21.272  1.00 55.28           O  
ATOM    207  CB  CYS A  57      53.278 -40.838  19.077  1.00 51.09           C  
ATOM    208  SG  CYS A  57      52.957 -41.736  17.536  1.00 54.15           S  
ATOM    209  N   GLY A  58      54.536 -38.234  20.610  1.00 51.58           N  
ATOM    210  CA  GLY A  58      54.767 -37.492  21.847  1.00 50.77           C  
ATOM    211  C   GLY A  58      53.481 -37.140  22.569  1.00 52.05           C  
ATOM    212  O   GLY A  58      52.541 -37.939  22.589  1.00 53.06           O  
ATOM    213  N   ARG A  59      53.418 -35.931  23.142  1.00 44.44           N  
ATOM    214  CA  ARG A  59      52.241 -35.416  23.838  1.00 43.10           C  
ATOM    215  C   ARG A  59      51.080 -35.286  22.853  1.00 44.93           C  
ATOM    216  O   ARG A  59      51.289 -35.270  21.631  1.00 43.43           O  
ATOM    217  CB  ARG A  59      52.535 -34.009  24.388  1.00 45.74           C  
ATOM    218  CG  ARG A  59      53.611 -33.947  25.456  1.00 61.71           C  
ATOM    219  CD  ARG A  59      53.834 -32.511  25.896  1.00 71.89           C  
ATOM    220  NE  ARG A  59      52.971 -32.157  27.022  1.00 75.55           N  
ATOM    221  CZ  ARG A  59      51.950 -31.310  26.957  1.00 80.61           C  
ATOM    222  NH1 ARG A  59      51.664 -30.690  25.818  1.00 67.43           N  
ATOM    223  NH2 ARG A  59      51.226 -31.054  28.035  1.00 62.45           N  
ATOM    224  N   ILE A  60      49.868 -35.131  23.383  1.00 39.78           N  
ATOM    225  CA  ILE A  60      48.674 -34.903  22.578  1.00 39.24           C  
ATOM    226  C   ILE A  60      48.740 -33.441  22.082  1.00 40.11           C  
ATOM    227  O   ILE A  60      49.140 -32.558  22.838  1.00 36.27           O  
ATOM    228  CB  ILE A  60      47.389 -35.167  23.455  1.00 42.23           C  
ATOM    229  CG1 ILE A  60      47.128 -36.689  23.674  1.00 42.73           C  
ATOM    230  CG2 ILE A  60      46.134 -34.437  22.925  1.00 41.51           C  
ATOM    231  CD1 ILE A  60      46.659 -37.570  22.432  1.00 43.07           C  
ATOM    232  N   ASN A  61      48.341 -33.205  20.817  1.00 37.31           N  
ATOM    233  CA  ASN A  61      48.221 -31.870  20.240  1.00 36.46           C  
ATOM    234  C   ASN A  61      46.734 -31.518  20.430  1.00 38.04           C  
ATOM    235  O   ASN A  61      45.876 -32.030  19.719  1.00 36.92           O  
ATOM    236  CB  ASN A  61      48.642 -31.898  18.771  1.00 35.75           C  
ATOM    237  CG  ASN A  61      48.473 -30.595  18.041  1.00 49.79           C  
ATOM    238  OD1 ASN A  61      48.014 -29.569  18.577  1.00 38.48           O  
ATOM    239  ND2 ASN A  61      48.807 -30.629  16.779  1.00 47.95           N  
ATOM    240  N   GLU A  62      46.431 -30.726  21.455  1.00 35.89           N  
ATOM    241  CA  GLU A  62      45.066 -30.423  21.910  1.00 35.83           C  
ATOM    242  C   GLU A  62      44.184 -29.695  20.884  1.00 40.70           C  
ATOM    243  O   GLU A  62      43.116 -30.194  20.535  1.00 39.95           O  
ATOM    244  CB  GLU A  62      45.099 -29.651  23.246  1.00 36.59           C  
ATOM    245  CG  GLU A  62      45.778 -30.443  24.357  1.00 41.93           C  
ATOM    246  CD  GLU A  62      46.031 -29.756  25.689  1.00 52.82           C  
ATOM    247  OE1 GLU A  62      46.926 -30.223  26.431  1.00 47.12           O  
ATOM    248  OE2 GLU A  62      45.288 -28.809  26.032  1.00 39.63           O  
ATOM    249  N   ASP A  63      44.626 -28.538  20.417  1.00 37.67           N  
ATOM    250  CA  ASP A  63      43.870 -27.684  19.504  1.00 38.15           C  
ATOM    251  C   ASP A  63      44.048 -28.026  18.031  1.00 38.84           C  
ATOM    252  O   ASP A  63      43.067 -27.985  17.302  1.00 38.51           O  
ATOM    253  CB  ASP A  63      44.177 -26.197  19.769  1.00 41.48           C  
ATOM    254  CG  ASP A  63      45.652 -25.815  19.819  1.00 59.85           C  
ATOM    255  OD1 ASP A  63      46.421 -26.495  20.535  1.00 62.16           O  
ATOM    256  OD2 ASP A  63      46.016 -24.769  19.229  1.00 69.78           O  
ATOM    257  N   ARG A  64      45.268 -28.350  17.577  1.00 33.53           N  
ATOM    258  CA  ARG A  64      45.470 -28.670  16.156  1.00 32.32           C  
ATOM    259  C   ARG A  64      45.301 -30.159  15.874  1.00 35.27           C  
ATOM    260  O   ARG A  64      45.164 -30.564  14.723  1.00 35.68           O  
ATOM    261  CB  ARG A  64      46.807 -28.110  15.637  1.00 30.27           C  
ATOM    262  CG  ARG A  64      46.760 -26.581  15.543  1.00 35.24           C  
ATOM    263  CD  ARG A  64      48.018 -25.960  14.973  1.00 38.71           C  
ATOM    264  NE  ARG A  64      47.759 -24.591  14.507  1.00 37.88           N  
ATOM    265  CZ  ARG A  64      48.667 -23.780  13.980  1.00 44.61           C  
ATOM    266  NH1 ARG A  64      49.926 -24.177  13.847  1.00 35.56           N  
ATOM    267  NH2 ARG A  64      48.334 -22.550  13.618  1.00 34.96           N  
ATOM    268  N   GLY A  65      45.257 -30.954  16.931  1.00 31.94           N  
ATOM    269  CA  GLY A  65      45.059 -32.391  16.824  1.00 32.05           C  
ATOM    270  C   GLY A  65      43.636 -32.792  17.124  1.00 36.29           C  
ATOM    271  O   GLY A  65      42.845 -32.994  16.200  1.00 36.49           O  
ATOM    272  N   ILE A  66      43.305 -32.882  18.420  1.00 33.72           N  
ATOM    273  CA  ILE A  66      41.995 -33.305  18.948  1.00 33.84           C  
ATOM    274  C   ILE A  66      40.803 -32.463  18.457  1.00 36.08           C  
ATOM    275  O   ILE A  66      39.843 -33.067  18.010  1.00 35.85           O  
ATOM    276  CB  ILE A  66      42.009 -33.400  20.500  1.00 36.25           C  
ATOM    277  CG1 ILE A  66      42.951 -34.546  20.994  1.00 35.01           C  
ATOM    278  CG2 ILE A  66      40.579 -33.499  21.086  1.00 36.14           C  
ATOM    279  CD1 ILE A  66      42.428 -36.044  20.864  1.00 36.01           C  
ATOM    280  N   GLN A  67      40.832 -31.120  18.569  1.00 31.86           N  
ATOM    281  CA  GLN A  67      39.714 -30.271  18.118  1.00 32.10           C  
ATOM    282  C   GLN A  67      39.408 -30.503  16.636  1.00 35.26           C  
ATOM    283  O   GLN A  67      38.239 -30.612  16.269  1.00 36.08           O  
ATOM    284  CB  GLN A  67      40.024 -28.764  18.273  1.00 33.53           C  
ATOM    285  CG  GLN A  67      40.047 -28.198  19.670  1.00 37.25           C  
ATOM    286  CD  GLN A  67      39.876 -26.706  19.635  1.00 44.49           C  
ATOM    287  OE1 GLN A  67      39.201 -26.137  18.759  1.00 35.76           O  
ATOM    288  NE2 GLN A  67      40.473 -26.039  20.603  1.00 37.78           N  
ATOM    289  N   ARG A  68      40.458 -30.567  15.793  1.00 29.16           N  
ATOM    290  CA  ARG A  68      40.320 -30.752  14.338  1.00 29.17           C  
ATOM    291  C   ARG A  68      39.692 -32.071  14.003  1.00 33.52           C  
ATOM    292  O   ARG A  68      38.794 -32.111  13.158  1.00 33.04           O  
ATOM    293  CB  ARG A  68      41.664 -30.581  13.616  1.00 27.10           C  
ATOM    294  CG  ARG A  68      42.078 -29.112  13.578  1.00 30.95           C  
ATOM    295  CD  ARG A  68      43.314 -28.930  12.754  1.00 31.92           C  
ATOM    296  NE  ARG A  68      43.858 -27.580  12.898  1.00 28.20           N  
ATOM    297  CZ  ARG A  68      45.018 -27.194  12.388  1.00 34.69           C  
ATOM    298  NH1 ARG A  68      45.790 -28.062  11.741  1.00 24.49           N  
ATOM    299  NH2 ARG A  68      45.434 -25.951  12.549  1.00 28.50           N  
ATOM    300  N   LEU A  69      40.152 -33.142  14.686  1.00 30.37           N  
ATOM    301  CA  LEU A  69      39.648 -34.505  14.585  1.00 31.70           C  
ATOM    302  C   LEU A  69      38.135 -34.412  14.878  1.00 33.32           C  
ATOM    303  O   LEU A  69      37.311 -34.864  14.079  1.00 31.21           O  
ATOM    304  CB  LEU A  69      40.352 -35.352  15.693  1.00 33.01           C  
ATOM    305  CG  LEU A  69      39.925 -36.823  15.994  1.00 40.49           C  
ATOM    306  CD1 LEU A  69      40.719 -37.379  17.185  1.00 41.92           C  
ATOM    307  CD2 LEU A  69      38.511 -36.921  16.485  1.00 44.22           C  
ATOM    308  N   GLU A  70      37.794 -33.776  16.017  1.00 29.26           N  
ATOM    309  CA  GLU A  70      36.412 -33.640  16.465  1.00 28.87           C  
ATOM    310  C   GLU A  70      35.572 -32.808  15.499  1.00 32.27           C  
ATOM    311  O   GLU A  70      34.410 -33.151  15.295  1.00 32.30           O  
ATOM    312  CB  GLU A  70      36.351 -33.149  17.921  1.00 29.54           C  
ATOM    313  CG  GLU A  70      36.836 -34.224  18.906  1.00 27.83           C  
ATOM    314  CD  GLU A  70      35.903 -35.408  19.099  1.00 44.38           C  
ATOM    315  OE1 GLU A  70      34.792 -35.377  18.525  1.00 37.40           O  
ATOM    316  OE2 GLU A  70      36.286 -36.376  19.798  1.00 37.63           O  
ATOM    317  N   ALA A  71      36.178 -31.800  14.831  1.00 27.98           N  
ATOM    318  CA  ALA A  71      35.494 -30.986  13.824  1.00 29.21           C  
ATOM    319  C   ALA A  71      35.106 -31.840  12.612  1.00 33.26           C  
ATOM    320  O   ALA A  71      34.091 -31.571  11.971  1.00 32.08           O  
ATOM    321  CB  ALA A  71      36.374 -29.815  13.386  1.00 29.92           C  
ATOM    322  N   MET A  72      35.897 -32.892  12.320  1.00 30.39           N  
ATOM    323  CA  MET A  72      35.560 -33.786  11.217  1.00 30.20           C  
ATOM    324  C   MET A  72      34.393 -34.710  11.638  1.00 34.71           C  
ATOM    325  O   MET A  72      33.491 -34.951  10.828  1.00 34.44           O  
ATOM    326  CB  MET A  72      36.766 -34.605  10.747  1.00 31.54           C  
ATOM    327  CG  MET A  72      36.373 -35.705   9.775  1.00 34.03           C  
ATOM    328  SD  MET A  72      37.745 -36.320   8.803  1.00 36.67           S  
ATOM    329  CE  MET A  72      36.887 -37.545   7.809  1.00 33.25           C  
ATOM    330  N   LEU A  73      34.437 -35.239  12.885  1.00 30.30           N  
ATOM    331  CA  LEU A  73      33.393 -36.114  13.406  1.00 30.65           C  
ATOM    332  C   LEU A  73      32.052 -35.342  13.464  1.00 34.15           C  
ATOM    333  O   LEU A  73      31.031 -35.870  13.046  1.00 33.52           O  
ATOM    334  CB  LEU A  73      33.775 -36.692  14.783  1.00 30.81           C  
ATOM    335  CG  LEU A  73      34.861 -37.790  14.812  1.00 35.36           C  
ATOM    336  CD1 LEU A  73      35.221 -38.172  16.260  1.00 34.38           C  
ATOM    337  CD2 LEU A  73      34.442 -39.042  14.021  1.00 35.11           C  
ATOM    338  N   PHE A  74      32.105 -34.065  13.876  1.00 30.95           N  
ATOM    339  CA  PHE A  74      30.992 -33.132  13.950  1.00 31.02           C  
ATOM    340  C   PHE A  74      30.399 -32.894  12.546  1.00 38.20           C  
ATOM    341  O   PHE A  74      29.181 -33.002  12.386  1.00 38.68           O  
ATOM    342  CB  PHE A  74      31.455 -31.803  14.598  1.00 32.78           C  
ATOM    343  CG  PHE A  74      30.593 -30.589  14.287  1.00 35.01           C  
ATOM    344  CD1 PHE A  74      29.468 -30.300  15.051  1.00 38.70           C  
ATOM    345  CD2 PHE A  74      30.888 -29.763  13.203  1.00 35.62           C  
ATOM    346  CE1 PHE A  74      28.662 -29.197  14.748  1.00 40.03           C  
ATOM    347  CE2 PHE A  74      30.057 -28.699  12.871  1.00 39.33           C  
ATOM    348  CZ  PHE A  74      28.950 -28.414  13.647  1.00 38.64           C  
ATOM    349  N   ALA A  75      31.257 -32.565  11.530  1.00 34.00           N  
ATOM    350  CA  ALA A  75      30.785 -32.303  10.163  1.00 32.19           C  
ATOM    351  C   ALA A  75      30.101 -33.516   9.589  1.00 35.22           C  
ATOM    352  O   ALA A  75      29.066 -33.372   8.958  1.00 36.01           O  
ATOM    353  CB  ALA A  75      31.931 -31.849   9.262  1.00 32.37           C  
ATOM    354  N   ILE A  76      30.643 -34.717   9.843  1.00 32.79           N  
ATOM    355  CA  ILE A  76      30.082 -35.996   9.351  1.00 31.56           C  
ATOM    356  C   ILE A  76      28.688 -36.212   9.970  1.00 36.13           C  
ATOM    357  O   ILE A  76      27.745 -36.552   9.240  1.00 33.44           O  
ATOM    358  CB  ILE A  76      31.067 -37.181   9.588  1.00 33.50           C  
ATOM    359  CG1 ILE A  76      32.332 -37.061   8.670  1.00 33.98           C  
ATOM    360  CG2 ILE A  76      30.397 -38.581   9.467  1.00 32.31           C  
ATOM    361  CD1 ILE A  76      32.171 -37.434   7.104  1.00 37.04           C  
ATOM    362  N   ASP A  77      28.567 -35.966  11.304  1.00 34.51           N  
ATOM    363  CA  ASP A  77      27.302 -36.092  12.051  1.00 35.00           C  
ATOM    364  C   ASP A  77      26.271 -35.143  11.450  1.00 39.14           C  
ATOM    365  O   ASP A  77      25.143 -35.555  11.239  1.00 40.74           O  
ATOM    366  CB  ASP A  77      27.492 -35.762  13.554  1.00 36.06           C  
ATOM    367  CG  ASP A  77      28.209 -36.785  14.406  1.00 37.70           C  
ATOM    368  OD1 ASP A  77      28.429 -37.916  13.922  1.00 38.35           O  
ATOM    369  OD2 ASP A  77      28.449 -36.494  15.594  1.00 42.63           O  
ATOM    370  N   GLU A  78      26.664 -33.887  11.159  1.00 36.19           N  
ATOM    371  CA  GLU A  78      25.793 -32.881  10.535  1.00 36.45           C  
ATOM    372  C   GLU A  78      25.331 -33.312   9.124  1.00 42.13           C  
ATOM    373  O   GLU A  78      24.122 -33.298   8.846  1.00 43.07           O  
ATOM    374  CB  GLU A  78      26.466 -31.499  10.497  1.00 37.39           C  
ATOM    375  CG  GLU A  78      26.464 -30.757  11.830  1.00 50.15           C  
ATOM    376  CD  GLU A  78      25.134 -30.598  12.553  1.00 69.48           C  
ATOM    377  OE1 GLU A  78      25.132 -30.666  13.803  1.00 59.53           O  
ATOM    378  OE2 GLU A  78      24.100 -30.396  11.875  1.00 61.64           O  
ATOM    379  N   ILE A  79      26.275 -33.741   8.262  1.00 38.04           N  
ATOM    380  CA  ILE A  79      25.960 -34.241   6.906  1.00 37.19           C  
ATOM    381  C   ILE A  79      24.992 -35.434   6.980  1.00 42.08           C  
ATOM    382  O   ILE A  79      24.055 -35.505   6.189  1.00 43.53           O  
ATOM    383  CB  ILE A  79      27.229 -34.583   6.083  1.00 39.32           C  
ATOM    384  CG1 ILE A  79      28.097 -33.301   5.868  1.00 39.23           C  
ATOM    385  CG2 ILE A  79      26.842 -35.217   4.715  1.00 37.85           C  
ATOM    386  CD1 ILE A  79      29.556 -33.548   5.690  1.00 37.26           C  
ATOM    387  N   ASN A  80      25.185 -36.326   7.949  1.00 38.81           N  
ATOM    388  CA  ASN A  80      24.332 -37.506   8.131  1.00 39.89           C  
ATOM    389  C   ASN A  80      22.916 -37.144   8.655  1.00 46.03           C  
ATOM    390  O   ASN A  80      22.047 -37.998   8.649  1.00 45.98           O  
ATOM    391  CB  ASN A  80      25.028 -38.579   8.995  1.00 37.27           C  
ATOM    392  CG  ASN A  80      26.121 -39.349   8.275  1.00 47.37           C  
ATOM    393  OD1 ASN A  80      26.203 -39.362   7.041  1.00 43.29           O  
ATOM    394  ND2 ASN A  80      26.990 -40.027   9.027  1.00 32.42           N  
ATOM    395  N   LYS A  81      22.683 -35.867   9.026  1.00 45.10           N  
ATOM    396  CA  LYS A  81      21.397 -35.311   9.474  1.00 45.33           C  
ATOM    397  C   LYS A  81      20.831 -34.361   8.393  1.00 48.32           C  
ATOM    398  O   LYS A  81      19.705 -33.882   8.518  1.00 47.83           O  
ATOM    399  CB  LYS A  81      21.578 -34.531  10.793  1.00 47.73           C  
ATOM    400  CG  LYS A  81      21.744 -35.421  12.016  1.00 69.71           C  
ATOM    401  CD  LYS A  81      22.287 -34.664  13.234  1.00 77.69           C  
ATOM    402  CE  LYS A  81      22.399 -35.603  14.416  1.00 90.78           C  
ATOM    403  NZ  LYS A  81      23.329 -35.097  15.463  1.00 99.47           N1+
ATOM    404  N   ASP A  82      21.624 -34.068   7.352  1.00 44.64           N  
ATOM    405  CA  ASP A  82      21.229 -33.143   6.280  1.00 43.60           C  
ATOM    406  C   ASP A  82      20.329 -33.833   5.231  1.00 46.41           C  
ATOM    407  O   ASP A  82      20.746 -34.810   4.602  1.00 43.25           O  
ATOM    408  CB  ASP A  82      22.477 -32.531   5.627  1.00 44.87           C  
ATOM    409  CG  ASP A  82      22.258 -31.232   4.885  1.00 53.86           C  
ATOM    410  OD1 ASP A  82      21.179 -31.073   4.259  1.00 54.68           O  
ATOM    411  OD2 ASP A  82      23.197 -30.407   4.850  1.00 57.45           O  
ATOM    412  N   ASP A  83      19.089 -33.308   5.058  1.00 44.06           N  
ATOM    413  CA  ASP A  83      18.107 -33.811   4.094  1.00 44.23           C  
ATOM    414  C   ASP A  83      18.427 -33.368   2.670  1.00 46.57           C  
ATOM    415  O   ASP A  83      17.945 -33.982   1.729  1.00 47.68           O  
ATOM    416  CB  ASP A  83      16.681 -33.333   4.464  1.00 47.48           C  
ATOM    417  CG  ASP A  83      16.105 -33.822   5.788  1.00 58.12           C  
ATOM    418  OD1 ASP A  83      16.567 -34.876   6.292  1.00 57.12           O  
ATOM    419  OD2 ASP A  83      15.171 -33.170   6.300  1.00 65.57           O  
ATOM    420  N   TYR A  84      19.220 -32.306   2.509  1.00 43.17           N  
ATOM    421  CA  TYR A  84      19.594 -31.743   1.205  1.00 44.06           C  
ATOM    422  C   TYR A  84      20.980 -32.166   0.702  1.00 49.17           C  
ATOM    423  O   TYR A  84      21.314 -31.894  -0.453  1.00 50.65           O  
ATOM    424  CB  TYR A  84      19.471 -30.201   1.244  1.00 45.91           C  
ATOM    425  CG  TYR A  84      18.052 -29.738   1.482  1.00 49.24           C  
ATOM    426  CD1 TYR A  84      17.147 -29.636   0.430  1.00 51.82           C  
ATOM    427  CD2 TYR A  84      17.586 -29.484   2.772  1.00 50.46           C  
ATOM    428  CE1 TYR A  84      15.826 -29.248   0.646  1.00 54.72           C  
ATOM    429  CE2 TYR A  84      16.266 -29.097   3.002  1.00 51.88           C  
ATOM    430  CZ  TYR A  84      15.390 -28.972   1.933  1.00 62.80           C  
ATOM    431  OH  TYR A  84      14.083 -28.595   2.138  1.00 64.71           O  
ATOM    432  N   LEU A  85      21.793 -32.802   1.564  1.00 44.75           N  
ATOM    433  CA  LEU A  85      23.155 -33.228   1.231  1.00 42.49           C  
ATOM    434  C   LEU A  85      23.323 -34.684   1.565  1.00 44.07           C  
ATOM    435  O   LEU A  85      23.329 -35.042   2.735  1.00 43.01           O  
ATOM    436  CB  LEU A  85      24.177 -32.359   1.980  1.00 41.88           C  
ATOM    437  CG  LEU A  85      25.676 -32.565   1.683  1.00 44.85           C  
ATOM    438  CD1 LEU A  85      26.001 -32.386   0.207  1.00 43.97           C  
ATOM    439  CD2 LEU A  85      26.514 -31.613   2.515  1.00 43.00           C  
ATOM    440  N   LEU A  86      23.423 -35.523   0.520  1.00 39.59           N  
ATOM    441  CA  LEU A  86      23.533 -36.977   0.574  1.00 40.02           C  
ATOM    442  C   LEU A  86      22.449 -37.646   1.456  1.00 46.03           C  
ATOM    443  O   LEU A  86      22.801 -38.434   2.337  1.00 42.89           O  
ATOM    444  CB  LEU A  86      24.956 -37.474   0.957  1.00 40.41           C  
ATOM    445  CG  LEU A  86      26.083 -37.235  -0.058  1.00 45.35           C  
ATOM    446  CD1 LEU A  86      27.439 -37.258   0.627  1.00 46.04           C  
ATOM    447  CD2 LEU A  86      26.038 -38.230  -1.184  1.00 47.29           C  
ATOM    448  N   PRO A  87      21.127 -37.379   1.258  1.00 47.28           N  
ATOM    449  CA  PRO A  87      20.127 -38.163   2.013  1.00 48.05           C  
ATOM    450  C   PRO A  87      20.133 -39.542   1.330  1.00 54.57           C  
ATOM    451  O   PRO A  87      20.348 -39.631   0.118  1.00 57.22           O  
ATOM    452  CB  PRO A  87      18.822 -37.384   1.799  1.00 49.93           C  
ATOM    453  CG  PRO A  87      18.991 -36.694   0.487  1.00 54.43           C  
ATOM    454  CD  PRO A  87      20.481 -36.515   0.239  1.00 49.70           C  
ATOM    455  N   GLY A  88      20.074 -40.607   2.095  1.00 50.18           N  
ATOM    456  CA  GLY A  88      20.166 -41.926   1.477  1.00 48.69           C  
ATOM    457  C   GLY A  88      21.587 -42.426   1.328  1.00 49.74           C  
ATOM    458  O   GLY A  88      21.785 -43.606   1.041  1.00 50.00           O  
ATOM    459  N   VAL A  89      22.595 -41.539   1.482  1.00 44.51           N  
ATOM    460  CA  VAL A  89      24.013 -41.936   1.407  1.00 43.62           C  
ATOM    461  C   VAL A  89      24.722 -41.532   2.720  1.00 44.21           C  
ATOM    462  O   VAL A  89      25.169 -40.391   2.877  1.00 42.71           O  
ATOM    463  CB  VAL A  89      24.791 -41.509   0.117  1.00 47.05           C  
ATOM    464  CG1 VAL A  89      26.225 -42.050   0.138  1.00 47.07           C  
ATOM    465  CG2 VAL A  89      24.090 -41.991  -1.150  1.00 46.43           C  
ATOM    466  N   LYS A  90      24.764 -42.480   3.665  1.00 38.58           N  
ATOM    467  CA  LYS A  90      25.387 -42.327   4.974  1.00 38.41           C  
ATOM    468  C   LYS A  90      26.942 -42.260   4.857  1.00 41.20           C  
ATOM    469  O   LYS A  90      27.563 -43.155   4.270  1.00 40.03           O  
ATOM    470  CB  LYS A  90      24.960 -43.484   5.894  1.00 40.54           C  
ATOM    471  CG  LYS A  90      24.980 -43.102   7.369  1.00 59.33           C  
ATOM    472  CD  LYS A  90      25.409 -44.248   8.282  1.00 65.91           C  
ATOM    473  CE  LYS A  90      25.311 -43.839   9.734  1.00 82.24           C  
ATOM    474  NZ  LYS A  90      25.848 -44.883  10.645  1.00 95.99           N1+
ATOM    475  N   LEU A  91      27.552 -41.188   5.403  1.00 37.14           N  
ATOM    476  CA  LEU A  91      29.017 -41.040   5.392  1.00 36.35           C  
ATOM    477  C   LEU A  91      29.647 -41.656   6.628  1.00 39.83           C  
ATOM    478  O   LEU A  91      29.350 -41.257   7.752  1.00 40.68           O  
ATOM    479  CB  LEU A  91      29.485 -39.562   5.286  1.00 35.97           C  
ATOM    480  CG  LEU A  91      29.303 -38.787   3.979  1.00 39.45           C  
ATOM    481  CD1 LEU A  91      29.882 -37.399   4.114  1.00 39.01           C  
ATOM    482  CD2 LEU A  91      29.955 -39.485   2.784  1.00 40.90           C  
ATOM    483  N   GLY A  92      30.527 -42.605   6.400  1.00 35.88           N  
ATOM    484  CA  GLY A  92      31.335 -43.232   7.433  1.00 35.86           C  
ATOM    485  C   GLY A  92      32.733 -42.628   7.442  1.00 38.46           C  
ATOM    486  O   GLY A  92      33.061 -41.800   6.579  1.00 36.88           O  
ATOM    487  N   VAL A  93      33.565 -43.011   8.427  1.00 34.53           N  
ATOM    488  CA  VAL A  93      34.923 -42.477   8.538  1.00 34.78           C  
ATOM    489  C   VAL A  93      35.980 -43.546   8.845  1.00 40.39           C  
ATOM    490  O   VAL A  93      35.658 -44.625   9.349  1.00 40.68           O  
ATOM    491  CB  VAL A  93      35.052 -41.287   9.541  1.00 37.30           C  
ATOM    492  CG1 VAL A  93      34.078 -40.154   9.236  1.00 36.47           C  
ATOM    493  CG2 VAL A  93      34.957 -41.741  10.996  1.00 36.66           C  
ATOM    494  N   HIS A  94      37.247 -43.213   8.556  1.00 36.38           N  
ATOM    495  CA  HIS A  94      38.434 -43.989   8.918  1.00 35.37           C  
ATOM    496  C   HIS A  94      39.502 -42.957   9.240  1.00 36.45           C  
ATOM    497  O   HIS A  94      40.150 -42.409   8.345  1.00 36.20           O  
ATOM    498  CB  HIS A  94      38.866 -45.042   7.873  1.00 36.22           C  
ATOM    499  CG  HIS A  94      39.944 -45.960   8.388  1.00 39.64           C  
ATOM    500  ND1 HIS A  94      40.583 -46.855   7.553  1.00 41.60           N  
ATOM    501  CD2 HIS A  94      40.447 -46.100   9.642  1.00 41.32           C  
ATOM    502  CE1 HIS A  94      41.456 -47.504   8.313  1.00 40.99           C  
ATOM    503  NE2 HIS A  94      41.404 -47.087   9.581  1.00 41.38           N  
ATOM    504  N   ILE A  95      39.576 -42.595  10.517  1.00 31.25           N  
ATOM    505  CA  ILE A  95      40.438 -41.515  10.983  1.00 29.82           C  
ATOM    506  C   ILE A  95      41.635 -42.056  11.702  1.00 33.97           C  
ATOM    507  O   ILE A  95      41.482 -42.852  12.627  1.00 32.40           O  
ATOM    508  CB  ILE A  95      39.677 -40.435  11.807  1.00 32.20           C  
ATOM    509  CG1 ILE A  95      38.415 -39.898  11.052  1.00 31.97           C  
ATOM    510  CG2 ILE A  95      40.604 -39.294  12.201  1.00 32.13           C  
ATOM    511  CD1 ILE A  95      37.538 -38.909  11.901  1.00 33.12           C  
ATOM    512  N   LEU A  96      42.846 -41.569  11.283  1.00 31.10           N  
ATOM    513  CA  LEU A  96      44.129 -41.979  11.820  1.00 30.79           C  
ATOM    514  C   LEU A  96      45.006 -40.799  12.262  1.00 33.66           C  
ATOM    515  O   LEU A  96      44.808 -39.662  11.835  1.00 31.43           O  
ATOM    516  CB  LEU A  96      44.874 -42.889  10.805  1.00 30.60           C  
ATOM    517  CG  LEU A  96      44.168 -44.190  10.421  1.00 33.86           C  
ATOM    518  CD1 LEU A  96      44.604 -44.676   9.081  1.00 33.61           C  
ATOM    519  CD2 LEU A  96      44.392 -45.254  11.437  1.00 36.57           C  
ATOM    520  N   ASP A  97      45.939 -41.089  13.172  1.00 31.79           N  
ATOM    521  CA  ASP A  97      46.897 -40.140  13.710  1.00 32.67           C  
ATOM    522  C   ASP A  97      48.122 -40.112  12.806  1.00 38.44           C  
ATOM    523  O   ASP A  97      48.594 -41.164  12.369  1.00 38.55           O  
ATOM    524  CB  ASP A  97      47.339 -40.642  15.083  1.00 34.81           C  
ATOM    525  CG  ASP A  97      48.191 -39.699  15.920  1.00 41.69           C  
ATOM    526  OD1 ASP A  97      48.480 -38.563  15.452  1.00 40.78           O  
ATOM    527  OD2 ASP A  97      48.520 -40.069  17.054  1.00 47.06           O  
ATOM    528  N   THR A  98      48.676 -38.930  12.576  1.00 34.93           N  
ATOM    529  CA  THR A  98      49.900 -38.804  11.773  1.00 34.61           C  
ATOM    530  C   THR A  98      51.143 -38.644  12.685  1.00 40.41           C  
ATOM    531  O   THR A  98      52.256 -38.664  12.186  1.00 38.28           O  
ATOM    532  CB  THR A  98      49.808 -37.585  10.873  1.00 34.41           C  
ATOM    533  OG1 THR A  98      49.780 -36.412  11.702  1.00 31.36           O  
ATOM    534  CG2 THR A  98      48.621 -37.628   9.916  1.00 30.69           C  
ATOM    535  N   CYS A  99      50.935 -38.422  14.003  1.00 40.84           N  
ATOM    536  CA  CYS A  99      51.955 -38.130  15.020  1.00 42.74           C  
ATOM    537  C   CYS A  99      52.878 -36.957  14.586  1.00 40.99           C  
ATOM    538  O   CYS A  99      54.023 -36.848  15.022  1.00 38.82           O  
ATOM    539  CB  CYS A  99      52.726 -39.375  15.466  1.00 46.45           C  
ATOM    540  SG  CYS A  99      51.722 -40.537  16.438  1.00 52.62           S  
ATOM    541  N   SER A 100      52.315 -36.046  13.746  1.00 35.23           N  
ATOM    542  CA  SER A 100      52.954 -34.846  13.213  1.00 35.29           C  
ATOM    543  C   SER A 100      54.210 -35.163  12.366  1.00 39.53           C  
ATOM    544  O   SER A 100      55.033 -34.272  12.180  1.00 37.82           O  
ATOM    545  CB  SER A 100      53.287 -33.856  14.337  1.00 36.94           C  
ATOM    546  OG  SER A 100      52.205 -33.658  15.234  1.00 39.00           O  
ATOM    547  N   ARG A 101      54.339 -36.426  11.861  1.00 36.84           N  
ATOM    548  CA  ARG A 101      55.467 -36.932  11.050  1.00 36.79           C  
ATOM    549  C   ARG A 101      55.005 -37.454   9.706  1.00 36.93           C  
ATOM    550  O   ARG A 101      54.094 -38.279   9.668  1.00 35.62           O  
ATOM    551  CB  ARG A 101      56.164 -38.114  11.750  1.00 37.45           C  
ATOM    552  CG  ARG A 101      56.887 -37.798  13.032  1.00 47.58           C  
ATOM    553  CD  ARG A 101      57.472 -39.074  13.613  1.00 56.40           C  
ATOM    554  NE  ARG A 101      58.130 -38.851  14.901  1.00 57.42           N  
ATOM    555  CZ  ARG A 101      59.410 -38.529  15.043  1.00 66.36           C  
ATOM    556  NH1 ARG A 101      60.185 -38.370  13.977  1.00 50.87           N  
ATOM    557  NH2 ARG A 101      59.922 -38.342  16.250  1.00 51.82           N  
ATOM    558  N   ASP A 102      55.696 -37.082   8.622  1.00 33.05           N  
ATOM    559  CA  ASP A 102      55.349 -37.587   7.290  1.00 32.93           C  
ATOM    560  C   ASP A 102      55.588 -39.093   7.137  1.00 38.59           C  
ATOM    561  O   ASP A 102      54.840 -39.769   6.435  1.00 40.01           O  
ATOM    562  CB  ASP A 102      56.027 -36.789   6.173  1.00 33.99           C  
ATOM    563  CG  ASP A 102      57.547 -36.766   6.152  1.00 41.75           C  
ATOM    564  OD1 ASP A 102      58.164 -37.148   7.166  1.00 41.08           O  
ATOM    565  OD2 ASP A 102      58.117 -36.281   5.150  1.00 50.43           O  
ATOM    566  N   THR A 103      56.584 -39.620   7.836  1.00 35.58           N  
ATOM    567  CA  THR A 103      56.956 -41.037   7.802  1.00 35.65           C  
ATOM    568  C   THR A 103      55.893 -41.887   8.502  1.00 40.26           C  
ATOM    569  O   THR A 103      55.556 -42.983   8.050  1.00 38.79           O  
ATOM    570  CB  THR A 103      58.357 -41.195   8.403  1.00 39.23           C  
ATOM    571  OG1 THR A 103      58.325 -40.685   9.730  1.00 41.80           O  
ATOM    572  CG2 THR A 103      59.439 -40.436   7.592  1.00 36.11           C  
ATOM    573  N   TYR A 104      55.355 -41.367   9.603  1.00 38.16           N  
ATOM    574  CA  TYR A 104      54.297 -42.030  10.353  1.00 37.80           C  
ATOM    575  C   TYR A 104      52.982 -41.979   9.543  1.00 40.68           C  
ATOM    576  O   TYR A 104      52.256 -42.975   9.484  1.00 41.27           O  
ATOM    577  CB  TYR A 104      54.145 -41.356  11.717  1.00 39.12           C  
ATOM    578  CG  TYR A 104      53.332 -42.162  12.701  1.00 43.11           C  
ATOM    579  CD1 TYR A 104      51.940 -42.090  12.712  1.00 45.03           C  
ATOM    580  CD2 TYR A 104      53.951 -43.015  13.612  1.00 45.04           C  
ATOM    581  CE1 TYR A 104      51.183 -42.843  13.608  1.00 45.92           C  
ATOM    582  CE2 TYR A 104      53.203 -43.773  14.515  1.00 47.10           C  
ATOM    583  CZ  TYR A 104      51.816 -43.683  14.506  1.00 53.25           C  
ATOM    584  OH  TYR A 104      51.060 -44.419  15.380  1.00 53.02           O  
ATOM    585  N   ALA A 105      52.707 -40.840   8.893  1.00 35.21           N  
ATOM    586  CA  ALA A 105      51.523 -40.619   8.057  1.00 34.93           C  
ATOM    587  C   ALA A 105      51.466 -41.598   6.882  1.00 39.62           C  
ATOM    588  O   ALA A 105      50.375 -42.074   6.532  1.00 38.78           O  
ATOM    589  CB  ALA A 105      51.514 -39.192   7.536  1.00 35.28           C  
ATOM    590  N   LEU A 106      52.630 -41.882   6.261  1.00 35.35           N  
ATOM    591  CA  LEU A 106      52.707 -42.831   5.148  1.00 35.20           C  
ATOM    592  C   LEU A 106      52.276 -44.235   5.630  1.00 37.37           C  
ATOM    593  O   LEU A 106      51.483 -44.903   4.957  1.00 32.93           O  
ATOM    594  CB  LEU A 106      54.136 -42.879   4.569  1.00 35.19           C  
ATOM    595  CG  LEU A 106      54.432 -43.927   3.492  1.00 39.49           C  
ATOM    596  CD1 LEU A 106      53.592 -43.701   2.236  1.00 39.01           C  
ATOM    597  CD2 LEU A 106      55.873 -43.890   3.122  1.00 43.41           C  
ATOM    598  N   GLU A 107      52.809 -44.663   6.793  1.00 35.60           N  
ATOM    599  CA  GLU A 107      52.485 -45.969   7.364  1.00 36.08           C  
ATOM    600  C   GLU A 107      50.968 -46.081   7.562  1.00 42.07           C  
ATOM    601  O   GLU A 107      50.349 -46.997   7.032  1.00 43.19           O  
ATOM    602  CB  GLU A 107      53.247 -46.189   8.682  1.00 36.92           C  
ATOM    603  CG  GLU A 107      53.021 -47.580   9.257  1.00 48.29           C  
ATOM    604  CD  GLU A 107      53.850 -47.985  10.461  1.00 72.54           C  
ATOM    605  OE1 GLU A 107      53.890 -49.200  10.761  1.00 85.28           O  
ATOM    606  OE2 GLU A 107      54.453 -47.099  11.110  1.00 59.96           O  
ATOM    607  N   GLN A 108      50.373 -45.082   8.230  1.00 37.22           N  
ATOM    608  CA  GLN A 108      48.940 -44.989   8.482  1.00 35.27           C  
ATOM    609  C   GLN A 108      48.144 -44.932   7.187  1.00 38.51           C  
ATOM    610  O   GLN A 108      47.123 -45.590   7.091  1.00 39.09           O  
ATOM    611  CB  GLN A 108      48.637 -43.771   9.364  1.00 35.54           C  
ATOM    612  CG  GLN A 108      49.278 -43.841  10.750  1.00 37.57           C  
ATOM    613  CD  GLN A 108      48.840 -45.020  11.585  1.00 60.55           C  
ATOM    614  OE1 GLN A 108      47.652 -45.302  11.743  1.00 55.08           O  
ATOM    615  NE2 GLN A 108      49.798 -45.730  12.150  1.00 59.11           N  
ATOM    616  N   SER A 109      48.626 -44.212   6.177  1.00 34.56           N  
ATOM    617  CA  SER A 109      47.923 -44.081   4.904  1.00 34.45           C  
ATOM    618  C   SER A 109      47.832 -45.361   4.101  1.00 39.68           C  
ATOM    619  O   SER A 109      46.960 -45.466   3.222  1.00 38.98           O  
ATOM    620  CB  SER A 109      48.517 -42.963   4.065  1.00 39.01           C  
ATOM    621  OG  SER A 109      48.128 -41.745   4.673  1.00 54.45           O  
ATOM    622  N   LEU A 110      48.695 -46.349   4.423  1.00 38.01           N  
ATOM    623  CA  LEU A 110      48.680 -47.662   3.770  1.00 37.91           C  
ATOM    624  C   LEU A 110      47.363 -48.377   4.080  1.00 41.54           C  
ATOM    625  O   LEU A 110      46.868 -49.092   3.221  1.00 40.47           O  
ATOM    626  CB  LEU A 110      49.888 -48.520   4.177  1.00 37.48           C  
ATOM    627  CG  LEU A 110      51.243 -48.129   3.535  1.00 41.64           C  
ATOM    628  CD1 LEU A 110      52.391 -48.815   4.254  1.00 42.04           C  
ATOM    629  CD2 LEU A 110      51.284 -48.435   2.037  1.00 41.41           C  
ATOM    630  N   GLU A 111      46.756 -48.107   5.270  1.00 38.17           N  
ATOM    631  CA  GLU A 111      45.465 -48.664   5.680  1.00 38.32           C  
ATOM    632  C   GLU A 111      44.364 -48.235   4.715  1.00 43.60           C  
ATOM    633  O   GLU A 111      43.496 -49.039   4.390  1.00 46.40           O  
ATOM    634  CB  GLU A 111      45.113 -48.232   7.105  1.00 39.91           C  
ATOM    635  CG  GLU A 111      45.985 -48.862   8.180  1.00 51.41           C  
ATOM    636  CD  GLU A 111      46.199 -50.360   8.053  1.00 72.34           C  
ATOM    637  OE1 GLU A 111      45.204 -51.117   8.109  1.00 68.12           O  
ATOM    638  OE2 GLU A 111      47.367 -50.774   7.876  1.00 70.73           O  
ATOM    639  N   PHE A 112      44.437 -47.006   4.197  1.00 37.04           N  
ATOM    640  CA  PHE A 112      43.445 -46.505   3.254  1.00 36.63           C  
ATOM    641  C   PHE A 112      43.531 -47.167   1.879  1.00 41.61           C  
ATOM    642  O   PHE A 112      42.602 -47.016   1.090  1.00 41.02           O  
ATOM    643  CB  PHE A 112      43.614 -44.977   3.056  1.00 37.64           C  
ATOM    644  CG  PHE A 112      43.459 -44.091   4.265  1.00 38.04           C  
ATOM    645  CD1 PHE A 112      42.627 -44.462   5.320  1.00 39.92           C  
ATOM    646  CD2 PHE A 112      44.093 -42.853   4.324  1.00 38.42           C  
ATOM    647  CE1 PHE A 112      42.456 -43.622   6.422  1.00 41.01           C  
ATOM    648  CE2 PHE A 112      43.945 -42.026   5.437  1.00 41.24           C  
ATOM    649  CZ  PHE A 112      43.125 -42.412   6.478  1.00 39.93           C  
ATOM    650  N   VAL A 113      44.671 -47.789   1.540  1.00 40.04           N  
ATOM    651  CA  VAL A 113      44.868 -48.347   0.192  1.00 41.31           C  
ATOM    652  C   VAL A 113      44.976 -49.880   0.192  1.00 49.42           C  
ATOM    653  O   VAL A 113      45.037 -50.492  -0.874  1.00 48.43           O  
ATOM    654  CB  VAL A 113      46.067 -47.671  -0.544  1.00 44.84           C  
ATOM    655  CG1 VAL A 113      45.931 -46.149  -0.546  1.00 44.22           C  
ATOM    656  CG2 VAL A 113      47.413 -48.094   0.052  1.00 44.57           C  
ATOM    657  N   ARG A 114      45.000 -50.487   1.388  1.00 51.63           N  
ATOM    658  CA  ARG A 114      45.067 -51.931   1.605  1.00 54.01           C  
ATOM    659  C   ARG A 114      43.883 -52.618   0.888  1.00 64.44           C  
ATOM    660  O   ARG A 114      44.064 -53.671   0.281  1.00 65.44           O  
ATOM    661  CB  ARG A 114      45.070 -52.216   3.113  1.00 53.70           C  
ATOM    662  CG  ARG A 114      45.363 -53.657   3.483  1.00 64.81           C  
ATOM    663  CD  ARG A 114      45.564 -53.819   4.975  1.00 73.26           C  
ATOM    664  NE  ARG A 114      46.931 -53.491   5.378  1.00 86.78           N  
ATOM    665  CZ  ARG A 114      47.438 -53.746   6.580  1.00109.23           C  
ATOM    666  NH1 ARG A 114      46.696 -54.335   7.511  1.00104.27           N  
ATOM    667  NH2 ARG A 114      48.692 -53.418   6.860  1.00 95.25           N  
ATOM    668  N   ALA A 115      42.705 -51.960   0.884  1.00 64.44           N  
ATOM    669  CA  ALA A 115      41.473 -52.424   0.232  1.00 65.68           C  
ATOM    670  C   ALA A 115      41.583 -52.500  -1.305  1.00 70.38           C  
ATOM    671  O   ALA A 115      40.704 -53.092  -1.950  1.00 70.53           O  
ATOM    672  CB  ALA A 115      40.308 -51.530   0.628  1.00 66.60           C  
ATOM    673  N   SER A 116      42.640 -51.894  -1.882  1.00 65.58           N  
ATOM    674  CA  SER A 116      42.905 -51.925  -3.320  1.00 65.11           C  
ATOM    675  C   SER A 116      44.129 -52.794  -3.659  1.00 69.56           C  
ATOM    676  O   SER A 116      44.346 -53.110  -4.829  1.00 69.72           O  
ATOM    677  CB  SER A 116      43.052 -50.520  -3.880  1.00 68.57           C  
ATOM    678  OG  SER A 116      43.207 -50.571  -5.289  1.00 79.19           O  
ATOM    679  N   LEU A 117      44.902 -53.203  -2.630  1.00 65.95           N  
ATOM    680  CA  LEU A 117      46.070 -54.075  -2.760  1.00 86.07           C  
ATOM    681  C   LEU A 117      45.685 -55.503  -2.358  1.00117.88           C  
ATOM    682  O   LEU A 117      46.466 -56.440  -2.526  1.00 80.67           O  
ATOM    683  CB  LEU A 117      47.223 -53.568  -1.875  1.00 85.91           C  
ATOM    684  CG  LEU A 117      48.036 -52.393  -2.403  1.00 90.36           C  
ATOM    685  CD1 LEU A 117      48.801 -51.727  -1.280  1.00 90.45           C  
ATOM    686  CD2 LEU A 117      49.002 -52.827  -3.506  1.00 92.31           C  
ATOM    687  N   LEU A 140      38.071 -52.365   3.455  1.00 67.92           N  
ATOM    688  CA  LEU A 140      37.511 -51.052   3.777  1.00 67.89           C  
ATOM    689  C   LEU A 140      37.856 -49.990   2.706  1.00 70.51           C  
ATOM    690  O   LEU A 140      38.899 -49.330   2.793  1.00 71.06           O  
ATOM    691  CB  LEU A 140      37.963 -50.608   5.181  1.00 68.10           C  
ATOM    692  N   LEU A 141      36.985 -49.855   1.683  1.00 64.44           N  
ATOM    693  CA  LEU A 141      37.144 -48.917   0.556  1.00 62.87           C  
ATOM    694  C   LEU A 141      37.028 -47.444   1.012  1.00 62.39           C  
ATOM    695  O   LEU A 141      36.156 -47.139   1.830  1.00 62.58           O  
ATOM    696  CB  LEU A 141      36.086 -49.238  -0.510  1.00 62.95           C  
ATOM    697  CG  LEU A 141      36.392 -48.848  -1.961  1.00 68.33           C  
ATOM    698  CD1 LEU A 141      37.441 -49.781  -2.592  1.00 68.51           C  
ATOM    699  CD2 LEU A 141      35.115 -48.887  -2.801  1.00 69.94           C  
ATOM    700  N   ILE A 142      37.910 -46.543   0.487  1.00 53.53           N  
ATOM    701  CA  ILE A 142      37.951 -45.108   0.830  1.00 50.14           C  
ATOM    702  C   ILE A 142      37.572 -44.217  -0.371  1.00 51.45           C  
ATOM    703  O   ILE A 142      38.208 -44.294  -1.422  1.00 52.51           O  
ATOM    704  CB  ILE A 142      39.332 -44.722   1.446  1.00 52.28           C  
ATOM    705  CG1 ILE A 142      39.686 -45.581   2.699  1.00 52.73           C  
ATOM    706  CG2 ILE A 142      39.446 -43.222   1.736  1.00 51.00           C  
ATOM    707  CD1 ILE A 142      38.696 -45.458   3.974  1.00 50.93           C  
ATOM    708  N   ALA A 143      36.565 -43.352  -0.196  1.00 43.56           N  
ATOM    709  CA  ALA A 143      36.075 -42.448  -1.238  1.00 41.91           C  
ATOM    710  C   ALA A 143      36.923 -41.179  -1.419  1.00 44.64           C  
ATOM    711  O   ALA A 143      37.003 -40.646  -2.529  1.00 43.37           O  
ATOM    712  CB  ALA A 143      34.649 -42.048  -0.931  1.00 42.37           C  
ATOM    713  N   GLY A 144      37.456 -40.659  -0.309  1.00 38.49           N  
ATOM    714  CA  GLY A 144      38.256 -39.443  -0.283  1.00 35.92           C  
ATOM    715  C   GLY A 144      38.989 -39.321   1.031  1.00 37.10           C  
ATOM    716  O   GLY A 144      38.625 -39.983   2.010  1.00 36.45           O  
ATOM    717  N   VAL A 145      40.034 -38.485   1.075  1.00 32.73           N  
ATOM    718  CA  VAL A 145      40.786 -38.338   2.320  1.00 32.33           C  
ATOM    719  C   VAL A 145      40.809 -36.883   2.781  1.00 33.92           C  
ATOM    720  O   VAL A 145      41.074 -35.984   1.986  1.00 34.47           O  
ATOM    721  CB  VAL A 145      42.194 -38.994   2.210  1.00 35.89           C  
ATOM    722  CG1 VAL A 145      43.056 -38.743   3.461  1.00 35.60           C  
ATOM    723  CG2 VAL A 145      42.067 -40.494   1.947  1.00 35.46           C  
ATOM    724  N   ILE A 146      40.548 -36.666   4.073  1.00 28.75           N  
ATOM    725  CA  ILE A 146      40.576 -35.330   4.681  1.00 27.92           C  
ATOM    726  C   ILE A 146      41.900 -35.183   5.452  1.00 30.01           C  
ATOM    727  O   ILE A 146      42.157 -35.932   6.395  1.00 27.12           O  
ATOM    728  CB  ILE A 146      39.270 -35.054   5.545  1.00 29.93           C  
ATOM    729  CG1 ILE A 146      37.980 -35.317   4.713  1.00 30.16           C  
ATOM    730  CG2 ILE A 146      39.258 -33.631   6.155  1.00 27.22           C  
ATOM    731  CD1 ILE A 146      37.829 -34.460   3.341  1.00 35.30           C  
ATOM    732  N   GLY A 147      42.740 -34.250   5.012  1.00 28.49           N  
ATOM    733  CA  GLY A 147      44.049 -34.040   5.624  1.00 28.09           C  
ATOM    734  C   GLY A 147      45.250 -34.089   4.691  1.00 31.45           C  
ATOM    735  O   GLY A 147      45.091 -34.174   3.466  1.00 28.59           O  
ATOM    736  N   GLY A 148      46.459 -33.970   5.259  1.00 26.76           N  
ATOM    737  CA  GLY A 148      46.693 -33.738   6.678  1.00 26.14           C  
ATOM    738  C   GLY A 148      46.801 -32.246   6.967  1.00 29.19           C  
ATOM    739  O   GLY A 148      46.237 -31.426   6.238  1.00 27.88           O  
ATOM    740  N   SER A 149      47.502 -31.896   8.050  1.00 24.11           N  
ATOM    741  CA  SER A 149      47.794 -30.543   8.529  1.00 25.04           C  
ATOM    742  C   SER A 149      49.147 -30.067   7.977  1.00 30.65           C  
ATOM    743  O   SER A 149      49.166 -29.178   7.137  1.00 30.80           O  
ATOM    744  CB  SER A 149      47.855 -30.520  10.054  1.00 25.62           C  
ATOM    745  OG  SER A 149      46.551 -30.667  10.579  1.00 35.54           O  
ATOM    746  N   TYR A 150      50.270 -30.668   8.447  1.00 26.89           N  
ATOM    747  CA  TYR A 150      51.636 -30.335   8.009  1.00 24.86           C  
ATOM    748  C   TYR A 150      51.759 -30.596   6.528  1.00 27.33           C  
ATOM    749  O   TYR A 150      51.268 -31.616   6.073  1.00 25.77           O  
ATOM    750  CB  TYR A 150      52.686 -31.171   8.782  1.00 24.69           C  
ATOM    751  CG  TYR A 150      52.827 -30.719  10.218  1.00 24.38           C  
ATOM    752  CD1 TYR A 150      53.413 -29.491  10.527  1.00 25.11           C  
ATOM    753  CD2 TYR A 150      52.222 -31.425  11.248  1.00 25.30           C  
ATOM    754  CE1 TYR A 150      53.469 -29.024  11.837  1.00 25.51           C  
ATOM    755  CE2 TYR A 150      52.273 -30.969  12.567  1.00 26.78           C  
ATOM    756  CZ  TYR A 150      52.927 -29.784  12.861  1.00 35.20           C  
ATOM    757  OH  TYR A 150      52.980 -29.332  14.160  1.00 41.07           O  
ATOM    758  N   SER A 151      52.376 -29.670   5.774  1.00 24.75           N  
ATOM    759  CA  SER A 151      52.531 -29.846   4.339  1.00 25.70           C  
ATOM    760  C   SER A 151      53.349 -31.094   3.983  1.00 29.19           C  
ATOM    761  O   SER A 151      53.021 -31.725   2.986  1.00 29.08           O  
ATOM    762  CB  SER A 151      53.151 -28.611   3.693  1.00 29.94           C  
ATOM    763  OG  SER A 151      52.317 -27.465   3.732  1.00 34.07           O  
ATOM    764  N   SER A 152      54.407 -31.446   4.764  1.00 26.54           N  
ATOM    765  CA  SER A 152      55.219 -32.642   4.441  1.00 28.01           C  
ATOM    766  C   SER A 152      54.364 -33.917   4.532  1.00 31.03           C  
ATOM    767  O   SER A 152      54.412 -34.750   3.640  1.00 30.75           O  
ATOM    768  CB  SER A 152      56.475 -32.738   5.305  1.00 28.29           C  
ATOM    769  OG  SER A 152      56.112 -32.775   6.672  1.00 33.18           O  
ATOM    770  N   VAL A 153      53.496 -33.996   5.540  1.00 28.41           N  
ATOM    771  CA  VAL A 153      52.530 -35.094   5.693  1.00 27.74           C  
ATOM    772  C   VAL A 153      51.596 -35.148   4.465  1.00 31.87           C  
ATOM    773  O   VAL A 153      51.514 -36.189   3.821  1.00 31.98           O  
ATOM    774  CB  VAL A 153      51.731 -34.918   6.996  1.00 31.44           C  
ATOM    775  CG1 VAL A 153      50.448 -35.770   6.995  1.00 31.12           C  
ATOM    776  CG2 VAL A 153      52.605 -35.210   8.225  1.00 30.53           C  
ATOM    777  N   SER A 154      50.933 -34.023   4.117  1.00 27.85           N  
ATOM    778  CA  SER A 154      50.001 -33.996   2.986  1.00 27.59           C  
ATOM    779  C   SER A 154      50.649 -34.408   1.704  1.00 29.76           C  
ATOM    780  O   SER A 154      49.995 -35.040   0.882  1.00 28.88           O  
ATOM    781  CB  SER A 154      49.341 -32.624   2.831  1.00 30.29           C  
ATOM    782  OG  SER A 154      48.444 -32.409   3.904  1.00 35.78           O  
ATOM    783  N   ILE A 155      51.930 -34.019   1.512  1.00 27.52           N  
ATOM    784  CA  ILE A 155      52.719 -34.347   0.321  1.00 27.08           C  
ATOM    785  C   ILE A 155      52.981 -35.853   0.268  1.00 30.31           C  
ATOM    786  O   ILE A 155      52.746 -36.468  -0.762  1.00 29.18           O  
ATOM    787  CB  ILE A 155      54.009 -33.480   0.259  1.00 29.96           C  
ATOM    788  CG1 ILE A 155      53.667 -32.081  -0.282  1.00 30.88           C  
ATOM    789  CG2 ILE A 155      55.136 -34.128  -0.577  1.00 28.81           C  
ATOM    790  CD1 ILE A 155      54.589 -30.968   0.101  1.00 30.61           C  
ATOM    791  N   GLN A 156      53.465 -36.433   1.370  1.00 28.40           N  
ATOM    792  CA  GLN A 156      53.763 -37.864   1.459  1.00 28.13           C  
ATOM    793  C   GLN A 156      52.518 -38.713   1.207  1.00 34.99           C  
ATOM    794  O   GLN A 156      52.594 -39.710   0.486  1.00 36.50           O  
ATOM    795  CB  GLN A 156      54.409 -38.196   2.815  1.00 29.33           C  
ATOM    796  CG  GLN A 156      54.794 -39.681   2.991  1.00 44.84           C  
ATOM    797  CD  GLN A 156      55.813 -40.165   1.968  1.00 56.50           C  
ATOM    798  OE1 GLN A 156      57.019 -40.071   2.169  1.00 51.00           O  
ATOM    799  NE2 GLN A 156      55.351 -40.673   0.838  1.00 40.63           N  
ATOM    800  N   VAL A 157      51.365 -38.296   1.778  1.00 30.46           N  
ATOM    801  CA  VAL A 157      50.071 -38.961   1.649  1.00 29.54           C  
ATOM    802  C   VAL A 157      49.620 -38.878   0.192  1.00 31.86           C  
ATOM    803  O   VAL A 157      49.273 -39.898  -0.398  1.00 32.72           O  
ATOM    804  CB  VAL A 157      49.055 -38.343   2.657  1.00 33.62           C  
ATOM    805  CG1 VAL A 157      47.621 -38.720   2.327  1.00 33.70           C  
ATOM    806  CG2 VAL A 157      49.408 -38.729   4.097  1.00 32.86           C  
ATOM    807  N   ALA A 158      49.692 -37.687  -0.401  1.00 28.35           N  
ATOM    808  CA  ALA A 158      49.331 -37.449  -1.800  1.00 29.04           C  
ATOM    809  C   ALA A 158      50.114 -38.329  -2.782  1.00 36.67           C  
ATOM    810  O   ALA A 158      49.536 -38.772  -3.769  1.00 37.94           O  
ATOM    811  CB  ALA A 158      49.512 -35.979  -2.159  1.00 29.61           C  
ATOM    812  N   ASN A 159      51.420 -38.563  -2.525  1.00 33.44           N  
ATOM    813  CA  ASN A 159      52.293 -39.408  -3.360  1.00 33.17           C  
ATOM    814  C   ASN A 159      51.723 -40.844  -3.421  1.00 36.07           C  
ATOM    815  O   ASN A 159      51.748 -41.481  -4.468  1.00 34.68           O  
ATOM    816  CB  ASN A 159      53.729 -39.426  -2.791  1.00 31.57           C  
ATOM    817  CG  ASN A 159      54.507 -38.140  -2.972  1.00 39.86           C  
ATOM    818  OD1 ASN A 159      54.236 -37.335  -3.871  1.00 34.75           O  
ATOM    819  ND2 ASN A 159      55.507 -37.920  -2.112  1.00 28.93           N  
ATOM    820  N   LEU A 160      51.187 -41.321  -2.297  1.00 32.54           N  
ATOM    821  CA  LEU A 160      50.561 -42.627  -2.211  1.00 32.72           C  
ATOM    822  C   LEU A 160      49.120 -42.640  -2.788  1.00 37.34           C  
ATOM    823  O   LEU A 160      48.812 -43.507  -3.607  1.00 38.07           O  
ATOM    824  CB  LEU A 160      50.568 -43.121  -0.755  1.00 32.57           C  
ATOM    825  CG  LEU A 160      50.025 -44.548  -0.542  1.00 37.37           C  
ATOM    826  CD1 LEU A 160      50.935 -45.603  -1.242  1.00 36.58           C  
ATOM    827  CD2 LEU A 160      49.852 -44.847   0.941  1.00 37.21           C  
ATOM    828  N   LEU A 161      48.238 -41.709  -2.341  1.00 32.27           N  
ATOM    829  CA  LEU A 161      46.815 -41.663  -2.776  1.00 31.03           C  
ATOM    830  C   LEU A 161      46.617 -41.534  -4.255  1.00 33.43           C  
ATOM    831  O   LEU A 161      45.702 -42.159  -4.798  1.00 33.33           O  
ATOM    832  CB  LEU A 161      46.010 -40.555  -2.053  1.00 30.27           C  
ATOM    833  CG  LEU A 161      45.954 -40.666  -0.542  1.00 32.80           C  
ATOM    834  CD1 LEU A 161      45.085 -39.602   0.016  1.00 32.35           C  
ATOM    835  CD2 LEU A 161      45.477 -42.067  -0.092  1.00 32.97           C  
ATOM    836  N   ARG A 162      47.451 -40.722  -4.923  1.00 30.53           N  
ATOM    837  CA  ARG A 162      47.320 -40.549  -6.371  1.00 30.62           C  
ATOM    838  C   ARG A 162      47.449 -41.879  -7.151  1.00 34.72           C  
ATOM    839  O   ARG A 162      46.939 -41.978  -8.258  1.00 35.23           O  
ATOM    840  CB  ARG A 162      48.294 -39.487  -6.894  1.00 31.08           C  
ATOM    841  CG  ARG A 162      49.786 -39.885  -6.856  1.00 35.17           C  
ATOM    842  CD  ARG A 162      50.608 -38.980  -7.755  1.00 39.71           C  
ATOM    843  NE  ARG A 162      50.264 -39.166  -9.166  1.00 46.70           N  
ATOM    844  CZ  ARG A 162      50.844 -40.057  -9.967  1.00 64.38           C  
ATOM    845  NH1 ARG A 162      51.823 -40.839  -9.509  1.00 42.47           N  
ATOM    846  NH2 ARG A 162      50.452 -40.175 -11.228  1.00 56.08           N  
ATOM    847  N   LEU A 163      48.090 -42.896  -6.556  1.00 32.91           N  
ATOM    848  CA  LEU A 163      48.291 -44.220  -7.192  1.00 34.51           C  
ATOM    849  C   LEU A 163      47.029 -45.070  -7.175  1.00 40.52           C  
ATOM    850  O   LEU A 163      46.978 -46.101  -7.836  1.00 40.27           O  
ATOM    851  CB  LEU A 163      49.442 -44.989  -6.500  1.00 33.99           C  
ATOM    852  CG  LEU A 163      50.789 -44.300  -6.445  1.00 36.45           C  
ATOM    853  CD1 LEU A 163      51.761 -45.095  -5.605  1.00 35.74           C  
ATOM    854  CD2 LEU A 163      51.344 -44.102  -7.829  1.00 37.52           C  
ATOM    855  N   PHE A 164      46.024 -44.645  -6.391  1.00 37.80           N  
ATOM    856  CA  PHE A 164      44.752 -45.338  -6.233  1.00 37.14           C  
ATOM    857  C   PHE A 164      43.592 -44.393  -6.603  1.00 40.42           C  
ATOM    858  O   PHE A 164      42.447 -44.667  -6.267  1.00 39.47           O  
ATOM    859  CB  PHE A 164      44.641 -45.888  -4.794  1.00 38.66           C  
ATOM    860  CG  PHE A 164      45.745 -46.867  -4.461  1.00 40.54           C  
ATOM    861  CD1 PHE A 164      45.603 -48.223  -4.744  1.00 43.66           C  
ATOM    862  CD2 PHE A 164      46.950 -46.427  -3.916  1.00 41.79           C  
ATOM    863  CE1 PHE A 164      46.636 -49.130  -4.456  1.00 44.42           C  
ATOM    864  CE2 PHE A 164      47.984 -47.330  -3.640  1.00 44.97           C  
ATOM    865  CZ  PHE A 164      47.821 -48.676  -3.914  1.00 43.40           C  
ATOM    866  N   GLN A 165      43.902 -43.270  -7.297  1.00 36.38           N  
ATOM    867  CA  GLN A 165      42.914 -42.268  -7.723  1.00 35.95           C  
ATOM    868  C   GLN A 165      42.023 -41.810  -6.548  1.00 37.63           C  
ATOM    869  O   GLN A 165      40.820 -41.635  -6.717  1.00 37.45           O  
ATOM    870  CB  GLN A 165      42.050 -42.761  -8.923  1.00 37.32           C  
ATOM    871  CG  GLN A 165      42.830 -43.135 -10.204  1.00 45.29           C  
ATOM    872  CD  GLN A 165      43.596 -44.438 -10.125  1.00 62.56           C  
ATOM    873  OE1 GLN A 165      43.095 -45.467  -9.649  1.00 58.55           O  
ATOM    874  NE2 GLN A 165      44.842 -44.417 -10.587  1.00 57.82           N  
ATOM    875  N   ILE A 166      42.600 -41.681  -5.347  1.00 31.96           N  
ATOM    876  CA  ILE A 166      41.829 -41.242  -4.183  1.00 30.38           C  
ATOM    877  C   ILE A 166      41.955 -39.729  -3.997  1.00 33.20           C  
ATOM    878  O   ILE A 166      43.039 -39.255  -3.670  1.00 32.56           O  
ATOM    879  CB  ILE A 166      42.144 -42.026  -2.881  1.00 32.44           C  
ATOM    880  CG1 ILE A 166      41.915 -43.544  -3.057  1.00 31.87           C  
ATOM    881  CG2 ILE A 166      41.340 -41.457  -1.680  1.00 31.75           C  
ATOM    882  CD1 ILE A 166      42.634 -44.411  -1.963  1.00 36.28           C  
ATOM    883  N   PRO A 167      40.847 -38.964  -4.137  1.00 29.74           N  
ATOM    884  CA  PRO A 167      40.924 -37.513  -3.895  1.00 28.96           C  
ATOM    885  C   PRO A 167      41.279 -37.173  -2.446  1.00 30.12           C  
ATOM    886  O   PRO A 167      40.926 -37.896  -1.498  1.00 27.78           O  
ATOM    887  CB  PRO A 167      39.534 -37.009  -4.282  1.00 31.33           C  
ATOM    888  CG  PRO A 167      38.945 -38.126  -5.142  1.00 35.67           C  
ATOM    889  CD  PRO A 167      39.477 -39.367  -4.507  1.00 30.59           C  
ATOM    890  N   GLN A 168      42.061 -36.108  -2.299  1.00 26.32           N  
ATOM    891  CA  GLN A 168      42.535 -35.660  -1.004  1.00 27.09           C  
ATOM    892  C   GLN A 168      42.256 -34.179  -0.809  1.00 31.72           C  
ATOM    893  O   GLN A 168      42.520 -33.370  -1.707  1.00 31.28           O  
ATOM    894  CB  GLN A 168      44.040 -35.941  -0.892  1.00 27.48           C  
ATOM    895  CG  GLN A 168      44.654 -35.542   0.431  1.00 26.29           C  
ATOM    896  CD  GLN A 168      46.153 -35.710   0.362  1.00 42.28           C  
ATOM    897  OE1 GLN A 168      46.683 -36.363  -0.542  1.00 29.16           O  
ATOM    898  NE2 GLN A 168      46.861 -35.112   1.297  1.00 27.38           N  
ATOM    899  N   ILE A 169      41.734 -33.814   0.364  1.00 28.15           N  
ATOM    900  CA  ILE A 169      41.492 -32.385   0.620  1.00 27.05           C  
ATOM    901  C   ILE A 169      42.170 -32.039   1.909  1.00 29.95           C  
ATOM    902  O   ILE A 169      41.799 -32.585   2.960  1.00 29.63           O  
ATOM    903  CB  ILE A 169      39.985 -31.940   0.650  1.00 29.64           C  
ATOM    904  CG1 ILE A 169      39.184 -32.455  -0.563  1.00 29.99           C  
ATOM    905  CG2 ILE A 169      39.862 -30.392   0.801  1.00 28.91           C  
ATOM    906  CD1 ILE A 169      37.647 -32.316  -0.395  1.00 32.03           C  
ATOM    907  N   SER A 170      43.121 -31.102   1.856  1.00 26.20           N  
ATOM    908  CA  SER A 170      43.747 -30.666   3.103  1.00 26.10           C  
ATOM    909  C   SER A 170      43.016 -29.438   3.634  1.00 30.88           C  
ATOM    910  O   SER A 170      42.633 -28.551   2.865  1.00 30.12           O  
ATOM    911  CB  SER A 170      45.223 -30.329   2.916  1.00 25.23           C  
ATOM    912  OG  SER A 170      45.760 -29.919   4.167  1.00 27.35           O  
ATOM    913  N   TYR A 171      42.920 -29.347   4.945  1.00 26.24           N  
ATOM    914  CA  TYR A 171      42.281 -28.215   5.621  1.00 26.60           C  
ATOM    915  C   TYR A 171      43.349 -27.264   6.232  1.00 29.43           C  
ATOM    916  O   TYR A 171      42.977 -26.297   6.885  1.00 28.89           O  
ATOM    917  CB  TYR A 171      41.355 -28.769   6.731  1.00 26.98           C  
ATOM    918  CG  TYR A 171      42.071 -29.805   7.567  1.00 27.46           C  
ATOM    919  CD1 TYR A 171      43.036 -29.428   8.501  1.00 28.56           C  
ATOM    920  CD2 TYR A 171      41.901 -31.163   7.319  1.00 27.82           C  
ATOM    921  CE1 TYR A 171      43.758 -30.376   9.219  1.00 27.71           C  
ATOM    922  CE2 TYR A 171      42.610 -32.121   8.040  1.00 28.90           C  
ATOM    923  CZ  TYR A 171      43.559 -31.719   8.970  1.00 34.28           C  
ATOM    924  OH  TYR A 171      44.320 -32.639   9.636  1.00 33.98           O  
ATOM    925  N   ALA A 172      44.662 -27.577   6.101  1.00 26.01           N  
ATOM    926  CA  ALA A 172      45.725 -26.744   6.713  1.00 25.01           C  
ATOM    927  C   ALA A 172      47.055 -26.664   5.945  1.00 30.17           C  
ATOM    928  O   ALA A 172      47.865 -25.778   6.255  1.00 30.69           O  
ATOM    929  CB  ALA A 172      45.998 -27.193   8.142  1.00 25.07           C  
ATOM    930  N   SER A 173      47.303 -27.567   4.976  1.00 25.25           N  
ATOM    931  CA  SER A 173      48.586 -27.534   4.251  1.00 25.14           C  
ATOM    932  C   SER A 173      48.644 -26.408   3.249  1.00 27.97           C  
ATOM    933  O   SER A 173      47.923 -26.413   2.263  1.00 26.25           O  
ATOM    934  CB  SER A 173      48.893 -28.874   3.584  1.00 26.74           C  
ATOM    935  OG  SER A 173      48.877 -29.906   4.553  1.00 29.31           O  
ATOM    936  N   THR A 174      49.522 -25.449   3.496  1.00 26.54           N  
ATOM    937  CA  THR A 174      49.641 -24.268   2.644  1.00 26.77           C  
ATOM    938  C   THR A 174      50.854 -24.213   1.693  1.00 29.33           C  
ATOM    939  O   THR A 174      51.011 -23.196   1.011  1.00 28.53           O  
ATOM    940  CB  THR A 174      49.628 -23.038   3.535  1.00 30.30           C  
ATOM    941  OG1 THR A 174      50.695 -23.177   4.467  1.00 28.18           O  
ATOM    942  CG2 THR A 174      48.272 -22.847   4.241  1.00 23.42           C  
ATOM    943  N   SER A 175      51.713 -25.257   1.639  1.00 26.91           N  
ATOM    944  CA  SER A 175      52.880 -25.223   0.732  1.00 26.62           C  
ATOM    945  C   SER A 175      52.461 -24.913  -0.694  1.00 30.98           C  
ATOM    946  O   SER A 175      51.474 -25.478  -1.184  1.00 32.27           O  
ATOM    947  CB  SER A 175      53.645 -26.547   0.760  1.00 31.02           C  
ATOM    948  OG  SER A 175      54.840 -26.507  -0.009  1.00 39.43           O  
ATOM    949  N   ALA A 176      53.195 -24.006  -1.366  1.00 27.63           N  
ATOM    950  CA  ALA A 176      52.927 -23.661  -2.765  1.00 27.97           C  
ATOM    951  C   ALA A 176      53.223 -24.857  -3.673  1.00 33.73           C  
ATOM    952  O   ALA A 176      52.728 -24.887  -4.789  1.00 35.83           O  
ATOM    953  CB  ALA A 176      53.751 -22.452  -3.193  1.00 28.59           C  
ATOM    954  N   LYS A 177      54.040 -25.828  -3.199  1.00 31.92           N  
ATOM    955  CA  LYS A 177      54.414 -27.080  -3.890  1.00 32.79           C  
ATOM    956  C   LYS A 177      53.169 -27.887  -4.229  1.00 36.30           C  
ATOM    957  O   LYS A 177      53.054 -28.389  -5.342  1.00 36.63           O  
ATOM    958  CB  LYS A 177      55.333 -27.943  -2.995  1.00 35.31           C  
ATOM    959  CG  LYS A 177      56.812 -27.575  -3.048  1.00 48.10           C  
ATOM    960  CD  LYS A 177      57.630 -28.398  -2.055  1.00 48.53           C  
ATOM    961  CE  LYS A 177      59.115 -28.247  -2.288  1.00 52.82           C  
ATOM    962  NZ  LYS A 177      59.901 -28.536  -1.053  1.00 48.34           N1+
ATOM    963  N   LEU A 178      52.204 -27.944  -3.289  1.00 32.22           N  
ATOM    964  CA  LEU A 178      50.941 -28.680  -3.448  1.00 30.68           C  
ATOM    965  C   LEU A 178      50.005 -28.115  -4.517  1.00 36.02           C  
ATOM    966  O   LEU A 178      49.020 -28.776  -4.854  1.00 36.45           O  
ATOM    967  CB  LEU A 178      50.230 -28.813  -2.099  1.00 29.79           C  
ATOM    968  CG  LEU A 178      50.855 -29.859  -1.160  1.00 32.09           C  
ATOM    969  CD1 LEU A 178      50.511 -29.580   0.313  1.00 30.34           C  
ATOM    970  CD2 LEU A 178      50.451 -31.288  -1.571  1.00 30.43           C  
ATOM    971  N   SER A 179      50.330 -26.935  -5.092  1.00 34.37           N  
ATOM    972  CA  SER A 179      49.564 -26.332  -6.195  1.00 35.59           C  
ATOM    973  C   SER A 179      49.985 -26.943  -7.555  1.00 41.64           C  
ATOM    974  O   SER A 179      49.304 -26.714  -8.560  1.00 40.29           O  
ATOM    975  CB  SER A 179      49.744 -24.817  -6.230  1.00 39.34           C  
ATOM    976  OG  SER A 179      49.407 -24.200  -4.998  1.00 45.50           O  
ATOM    977  N   ASP A 180      51.087 -27.742  -7.574  1.00 39.48           N  
ATOM    978  CA  ASP A 180      51.582 -28.428  -8.776  1.00 39.81           C  
ATOM    979  C   ASP A 180      50.686 -29.626  -9.073  1.00 42.51           C  
ATOM    980  O   ASP A 180      50.853 -30.699  -8.473  1.00 41.55           O  
ATOM    981  CB  ASP A 180      53.044 -28.887  -8.589  1.00 42.47           C  
ATOM    982  CG  ASP A 180      53.745 -29.459  -9.816  1.00 52.92           C  
ATOM    983  OD1 ASP A 180      53.074 -29.645 -10.860  1.00 52.62           O  
ATOM    984  OD2 ASP A 180      54.964 -29.731  -9.727  1.00 58.30           O  
ATOM    985  N   LYS A 181      49.735 -29.427 -10.000  1.00 39.85           N  
ATOM    986  CA  LYS A 181      48.777 -30.446 -10.429  1.00 40.49           C  
ATOM    987  C   LYS A 181      49.383 -31.541 -11.316  1.00 46.89           C  
ATOM    988  O   LYS A 181      48.787 -32.606 -11.415  1.00 47.76           O  
ATOM    989  CB  LYS A 181      47.537 -29.817 -11.078  1.00 42.65           C  
ATOM    990  CG  LYS A 181      46.742 -28.883 -10.143  1.00 45.39           C  
ATOM    991  CD  LYS A 181      46.259 -29.580  -8.829  1.00 46.30           C  
ATOM    992  CE  LYS A 181      47.177 -29.261  -7.664  1.00 41.41           C  
ATOM    993  NZ  LYS A 181      46.743 -29.885  -6.400  1.00 40.73           N1+
ATOM    994  N   SER A 182      50.580 -31.337 -11.894  1.00 44.76           N  
ATOM    995  CA  SER A 182      51.217 -32.410 -12.677  1.00 45.58           C  
ATOM    996  C   SER A 182      51.777 -33.470 -11.720  1.00 48.23           C  
ATOM    997  O   SER A 182      51.929 -34.626 -12.109  1.00 51.14           O  
ATOM    998  CB  SER A 182      52.302 -31.871 -13.610  1.00 49.29           C  
ATOM    999  OG  SER A 182      53.529 -31.606 -12.945  1.00 60.36           O  
ATOM   1000  N   ARG A 183      52.059 -33.075 -10.465  1.00 41.00           N  
ATOM   1001  CA  ARG A 183      52.556 -33.950  -9.396  1.00 39.44           C  
ATOM   1002  C   ARG A 183      51.457 -34.370  -8.376  1.00 41.22           C  
ATOM   1003  O   ARG A 183      51.444 -35.515  -7.933  1.00 41.21           O  
ATOM   1004  CB  ARG A 183      53.719 -33.256  -8.676  1.00 41.39           C  
ATOM   1005  CG  ARG A 183      54.459 -34.137  -7.673  1.00 52.16           C  
ATOM   1006  CD  ARG A 183      55.639 -33.403  -7.072  1.00 62.52           C  
ATOM   1007  NE  ARG A 183      56.846 -33.557  -7.875  1.00 73.44           N  
ATOM   1008  CZ  ARG A 183      57.727 -34.537  -7.708  1.00 80.60           C  
ATOM   1009  NH1 ARG A 183      57.538 -35.456  -6.767  1.00 56.65           N  
ATOM   1010  NH2 ARG A 183      58.802 -34.607  -8.481  1.00 68.43           N  
ATOM   1011  N   TYR A 184      50.570 -33.441  -7.967  1.00 37.34           N  
ATOM   1012  CA  TYR A 184      49.526 -33.719  -6.950  1.00 35.12           C  
ATOM   1013  C   TYR A 184      48.167 -33.581  -7.622  1.00 40.41           C  
ATOM   1014  O   TYR A 184      47.381 -32.690  -7.304  1.00 39.41           O  
ATOM   1015  CB  TYR A 184      49.700 -32.785  -5.725  1.00 33.86           C  
ATOM   1016  CG  TYR A 184      51.105 -32.832  -5.159  1.00 32.41           C  
ATOM   1017  CD1 TYR A 184      51.565 -33.956  -4.469  1.00 32.39           C  
ATOM   1018  CD2 TYR A 184      51.998 -31.783  -5.370  1.00 32.94           C  
ATOM   1019  CE1 TYR A 184      52.875 -34.036  -4.009  1.00 30.13           C  
ATOM   1020  CE2 TYR A 184      53.316 -31.855  -4.918  1.00 32.91           C  
ATOM   1021  CZ  TYR A 184      53.744 -32.976  -4.225  1.00 37.64           C  
ATOM   1022  OH  TYR A 184      55.029 -33.035  -3.752  1.00 38.79           O  
ATOM   1023  N   ASP A 185      47.930 -34.467  -8.609  1.00 38.26           N  
ATOM   1024  CA  ASP A 185      46.745 -34.496  -9.464  1.00 37.98           C  
ATOM   1025  C   ASP A 185      45.456 -34.912  -8.724  1.00 39.66           C  
ATOM   1026  O   ASP A 185      44.385 -34.703  -9.265  1.00 40.31           O  
ATOM   1027  CB  ASP A 185      46.982 -35.348 -10.755  1.00 39.36           C  
ATOM   1028  CG  ASP A 185      47.639 -36.717 -10.626  1.00 50.52           C  
ATOM   1029  OD1 ASP A 185      48.179 -37.021  -9.549  1.00 49.69           O  
ATOM   1030  OD2 ASP A 185      47.621 -37.483 -11.622  1.00 62.35           O  
ATOM   1031  N   TYR A 186      45.539 -35.408  -7.494  1.00 36.21           N  
ATOM   1032  CA  TYR A 186      44.336 -35.776  -6.730  1.00 36.08           C  
ATOM   1033  C   TYR A 186      44.164 -34.935  -5.483  1.00 37.97           C  
ATOM   1034  O   TYR A 186      43.352 -35.264  -4.605  1.00 37.72           O  
ATOM   1035  CB  TYR A 186      44.351 -37.270  -6.397  1.00 37.79           C  
ATOM   1036  CG  TYR A 186      43.966 -38.083  -7.608  1.00 41.15           C  
ATOM   1037  CD1 TYR A 186      42.633 -38.385  -7.870  1.00 43.79           C  
ATOM   1038  CD2 TYR A 186      44.922 -38.464  -8.552  1.00 41.59           C  
ATOM   1039  CE1 TYR A 186      42.261 -39.068  -9.025  1.00 45.49           C  
ATOM   1040  CE2 TYR A 186      44.563 -39.166  -9.700  1.00 42.55           C  
ATOM   1041  CZ  TYR A 186      43.227 -39.452  -9.939  1.00 48.82           C  
ATOM   1042  OH  TYR A 186      42.849 -40.141 -11.061  1.00 48.25           O  
ATOM   1043  N   PHE A 187      44.910 -33.833  -5.416  1.00 31.13           N  
ATOM   1044  CA  PHE A 187      44.908 -32.987  -4.231  1.00 29.82           C  
ATOM   1045  C   PHE A 187      44.217 -31.653  -4.453  1.00 32.83           C  
ATOM   1046  O   PHE A 187      44.416 -30.977  -5.463  1.00 30.32           O  
ATOM   1047  CB  PHE A 187      46.355 -32.783  -3.720  1.00 30.41           C  
ATOM   1048  CG  PHE A 187      46.488 -31.877  -2.508  1.00 30.89           C  
ATOM   1049  CD1 PHE A 187      46.653 -30.501  -2.658  1.00 31.67           C  
ATOM   1050  CD2 PHE A 187      46.478 -32.404  -1.221  1.00 30.93           C  
ATOM   1051  CE1 PHE A 187      46.751 -29.667  -1.538  1.00 32.34           C  
ATOM   1052  CE2 PHE A 187      46.581 -31.567  -0.103  1.00 32.46           C  
ATOM   1053  CZ  PHE A 187      46.727 -30.205  -0.269  1.00 29.93           C  
ATOM   1054  N   ALA A 188      43.424 -31.271  -3.469  1.00 29.39           N  
ATOM   1055  CA  ALA A 188      42.803 -29.957  -3.409  1.00 28.75           C  
ATOM   1056  C   ALA A 188      42.853 -29.530  -1.929  1.00 32.55           C  
ATOM   1057  O   ALA A 188      43.337 -30.285  -1.076  1.00 31.30           O  
ATOM   1058  CB  ALA A 188      41.368 -29.985  -3.947  1.00 28.86           C  
ATOM   1059  N   ARG A 189      42.439 -28.302  -1.638  1.00 30.59           N  
ATOM   1060  CA  ARG A 189      42.515 -27.776  -0.279  1.00 29.84           C  
ATOM   1061  C   ARG A 189      41.633 -26.559  -0.092  1.00 33.73           C  
ATOM   1062  O   ARG A 189      41.529 -25.716  -0.997  1.00 31.24           O  
ATOM   1063  CB  ARG A 189      43.959 -27.433   0.110  1.00 26.55           C  
ATOM   1064  CG  ARG A 189      44.697 -26.568  -0.912  1.00 30.76           C  
ATOM   1065  CD  ARG A 189      46.056 -26.193  -0.377  1.00 37.96           C  
ATOM   1066  NE  ARG A 189      46.898 -25.727  -1.469  1.00 27.22           N  
ATOM   1067  CZ  ARG A 189      48.215 -25.630  -1.413  1.00 35.44           C  
ATOM   1068  NH1 ARG A 189      48.868 -25.959  -0.305  1.00 19.21           N  
ATOM   1069  NH2 ARG A 189      48.893 -25.206  -2.467  1.00 24.44           N  
ATOM   1070  N   THR A 190      41.055 -26.432   1.124  1.00 30.15           N  
ATOM   1071  CA  THR A 190      40.205 -25.282   1.456  1.00 29.42           C  
ATOM   1072  C   THR A 190      41.045 -24.096   1.886  1.00 32.38           C  
ATOM   1073  O   THR A 190      40.513 -23.066   2.302  1.00 34.37           O  
ATOM   1074  CB  THR A 190      39.146 -25.692   2.479  1.00 36.40           C  
ATOM   1075  OG1 THR A 190      39.808 -26.340   3.570  1.00 30.25           O  
ATOM   1076  CG2 THR A 190      38.081 -26.601   1.868  1.00 37.82           C  
ATOM   1077  N   VAL A 191      42.365 -24.241   1.810  1.00 26.09           N  
ATOM   1078  CA  VAL A 191      43.300 -23.215   2.245  1.00 24.32           C  
ATOM   1079  C   VAL A 191      44.125 -22.700   1.063  1.00 32.57           C  
ATOM   1080  O   VAL A 191      44.242 -23.411   0.064  1.00 33.31           O  
ATOM   1081  CB  VAL A 191      44.163 -23.723   3.446  1.00 26.92           C  
ATOM   1082  CG1 VAL A 191      43.266 -24.045   4.647  1.00 25.87           C  
ATOM   1083  CG2 VAL A 191      45.028 -24.943   3.074  1.00 25.64           C  
ATOM   1084  N   PRO A 192      44.696 -21.474   1.130  1.00 31.00           N  
ATOM   1085  CA  PRO A 192      45.461 -20.975  -0.019  1.00 30.90           C  
ATOM   1086  C   PRO A 192      46.946 -21.372  -0.029  1.00 34.74           C  
ATOM   1087  O   PRO A 192      47.484 -21.732   1.025  1.00 32.95           O  
ATOM   1088  CB  PRO A 192      45.322 -19.455   0.122  1.00 32.54           C  
ATOM   1089  CG  PRO A 192      45.212 -19.228   1.606  1.00 36.90           C  
ATOM   1090  CD  PRO A 192      44.586 -20.453   2.199  1.00 32.17           C  
ATOM   1091  N   PRO A 193      47.655 -21.219  -1.182  1.00 31.97           N  
ATOM   1092  CA  PRO A 193      49.110 -21.486  -1.181  1.00 32.21           C  
ATOM   1093  C   PRO A 193      49.841 -20.317  -0.500  1.00 36.60           C  
ATOM   1094  O   PRO A 193      49.324 -19.201  -0.491  1.00 36.11           O  
ATOM   1095  CB  PRO A 193      49.463 -21.566  -2.678  1.00 33.61           C  
ATOM   1096  CG  PRO A 193      48.444 -20.695  -3.353  1.00 37.65           C  
ATOM   1097  CD  PRO A 193      47.178 -20.801  -2.524  1.00 33.46           C  
ATOM   1098  N   ASP A 194      51.043 -20.560   0.043  1.00 32.64           N  
ATOM   1099  CA  ASP A 194      51.838 -19.548   0.740  1.00 31.78           C  
ATOM   1100  C   ASP A 194      52.479 -18.494  -0.147  1.00 37.43           C  
ATOM   1101  O   ASP A 194      53.152 -17.597   0.369  1.00 36.78           O  
ATOM   1102  CB  ASP A 194      52.879 -20.194   1.642  1.00 33.70           C  
ATOM   1103  CG  ASP A 194      52.205 -20.692   2.899  1.00 39.09           C  
ATOM   1104  OD1 ASP A 194      51.195 -20.083   3.313  1.00 38.71           O  
ATOM   1105  OD2 ASP A 194      52.680 -21.674   3.467  1.00 39.07           O  
ATOM   1106  N   PHE A 195      52.175 -18.510  -1.450  1.00 36.25           N  
ATOM   1107  CA  PHE A 195      52.576 -17.438  -2.356  1.00 36.97           C  
ATOM   1108  C   PHE A 195      51.978 -16.121  -1.788  1.00 36.43           C  
ATOM   1109  O   PHE A 195      52.664 -15.102  -1.733  1.00 35.08           O  
ATOM   1110  CB  PHE A 195      51.986 -17.708  -3.756  1.00 40.97           C  
ATOM   1111  CG  PHE A 195      52.240 -16.590  -4.740  1.00 45.32           C  
ATOM   1112  CD1 PHE A 195      51.341 -15.533  -4.866  1.00 49.90           C  
ATOM   1113  CD2 PHE A 195      53.388 -16.581  -5.527  1.00 49.07           C  
ATOM   1114  CE1 PHE A 195      51.600 -14.475  -5.744  1.00 51.68           C  
ATOM   1115  CE2 PHE A 195      53.631 -15.537  -6.424  1.00 52.55           C  
ATOM   1116  CZ  PHE A 195      52.736 -14.489  -6.524  1.00 50.66           C  
ATOM   1117  N   TYR A 196      50.724 -16.179  -1.313  1.00 32.34           N  
ATOM   1118  CA  TYR A 196      50.013 -15.016  -0.756  1.00 33.00           C  
ATOM   1119  C   TYR A 196      50.473 -14.619   0.642  1.00 35.09           C  
ATOM   1120  O   TYR A 196      50.722 -13.443   0.861  1.00 35.62           O  
ATOM   1121  CB  TYR A 196      48.492 -15.239  -0.811  1.00 35.03           C  
ATOM   1122  CG  TYR A 196      48.041 -15.453  -2.235  1.00 39.61           C  
ATOM   1123  CD1 TYR A 196      48.103 -14.420  -3.169  1.00 41.73           C  
ATOM   1124  CD2 TYR A 196      47.633 -16.710  -2.676  1.00 41.36           C  
ATOM   1125  CE1 TYR A 196      47.730 -14.622  -4.496  1.00 45.37           C  
ATOM   1126  CE2 TYR A 196      47.276 -16.929  -4.002  1.00 43.24           C  
ATOM   1127  CZ  TYR A 196      47.320 -15.881  -4.911  1.00 56.83           C  
ATOM   1128  OH  TYR A 196      46.948 -16.084  -6.222  1.00 61.93           O  
ATOM   1129  N   GLN A 197      50.650 -15.582   1.564  1.00 31.18           N  
ATOM   1130  CA  GLN A 197      51.117 -15.286   2.932  1.00 29.75           C  
ATOM   1131  C   GLN A 197      52.453 -14.583   2.919  1.00 33.35           C  
ATOM   1132  O   GLN A 197      52.630 -13.611   3.647  1.00 33.30           O  
ATOM   1133  CB  GLN A 197      51.176 -16.542   3.775  1.00 30.00           C  
ATOM   1134  CG  GLN A 197      51.512 -16.270   5.241  1.00 31.11           C  
ATOM   1135  CD  GLN A 197      51.177 -17.399   6.170  1.00 37.46           C  
ATOM   1136  OE1 GLN A 197      51.133 -17.208   7.371  1.00 34.77           O  
ATOM   1137  NE2 GLN A 197      50.968 -18.614   5.659  1.00 29.30           N  
ATOM   1138  N   ALA A 198      53.373 -15.049   2.064  1.00 30.64           N  
ATOM   1139  CA  ALA A 198      54.706 -14.480   1.897  1.00 31.35           C  
ATOM   1140  C   ALA A 198      54.615 -13.010   1.446  1.00 36.84           C  
ATOM   1141  O   ALA A 198      55.376 -12.174   1.941  1.00 34.86           O  
ATOM   1142  CB  ALA A 198      55.486 -15.292   0.874  1.00 31.65           C  
ATOM   1143  N   LYS A 199      53.688 -12.722   0.486  1.00 35.74           N  
ATOM   1144  CA  LYS A 199      53.391 -11.387  -0.059  1.00 35.38           C  
ATOM   1145  C   LYS A 199      52.849 -10.524   1.106  1.00 37.67           C  
ATOM   1146  O   LYS A 199      53.398  -9.454   1.377  1.00 37.51           O  
ATOM   1147  CB  LYS A 199      52.358 -11.510  -1.196  1.00 37.02           C  
ATOM   1148  CG  LYS A 199      52.089 -10.232  -1.977  1.00 52.00           C  
ATOM   1149  CD  LYS A 199      51.148 -10.517  -3.154  1.00 63.03           C  
ATOM   1150  CE  LYS A 199      51.241  -9.506  -4.275  1.00 77.23           C  
ATOM   1151  NZ  LYS A 199      50.308  -8.366  -4.091  1.00 85.50           N1+
ATOM   1152  N   ALA A 200      51.836 -11.046   1.839  1.00 31.94           N  
ATOM   1153  CA  ALA A 200      51.232 -10.410   3.006  1.00 30.77           C  
ATOM   1154  C   ALA A 200      52.284  -9.980   4.026  1.00 35.86           C  
ATOM   1155  O   ALA A 200      52.232  -8.847   4.491  1.00 35.78           O  
ATOM   1156  CB  ALA A 200      50.200 -11.333   3.644  1.00 30.50           C  
ATOM   1157  N   MET A 201      53.274 -10.848   4.317  1.00 33.48           N  
ATOM   1158  CA  MET A 201      54.365 -10.570   5.267  1.00 33.65           C  
ATOM   1159  C   MET A 201      55.334  -9.541   4.738  1.00 37.58           C  
ATOM   1160  O   MET A 201      55.778  -8.682   5.497  1.00 38.37           O  
ATOM   1161  CB  MET A 201      55.112 -11.856   5.684  1.00 35.81           C  
ATOM   1162  CG  MET A 201      54.218 -12.836   6.422  1.00 39.28           C  
ATOM   1163  SD  MET A 201      54.889 -14.506   6.615  1.00 42.68           S  
ATOM   1164  CE  MET A 201      55.900 -14.278   8.090  1.00 38.78           C  
ATOM   1165  N   ALA A 202      55.667  -9.604   3.447  1.00 34.74           N  
ATOM   1166  CA  ALA A 202      56.561  -8.599   2.857  1.00 34.50           C  
ATOM   1167  C   ALA A 202      55.864  -7.228   2.862  1.00 36.16           C  
ATOM   1168  O   ALA A 202      56.529  -6.225   3.090  1.00 35.21           O  
ATOM   1169  CB  ALA A 202      56.965  -8.982   1.445  1.00 34.80           C  
ATOM   1170  N   GLU A 203      54.530  -7.194   2.651  1.00 30.64           N  
ATOM   1171  CA  GLU A 203      53.794  -5.940   2.676  1.00 30.83           C  
ATOM   1172  C   GLU A 203      53.751  -5.333   4.093  1.00 37.82           C  
ATOM   1173  O   GLU A 203      53.915  -4.115   4.220  1.00 37.70           O  
ATOM   1174  CB  GLU A 203      52.418  -6.085   2.032  1.00 31.80           C  
ATOM   1175  CG  GLU A 203      52.588  -6.284   0.532  1.00 40.28           C  
ATOM   1176  CD  GLU A 203      51.362  -6.174  -0.343  1.00 53.99           C  
ATOM   1177  OE1 GLU A 203      51.517  -6.188  -1.587  1.00 66.87           O  
ATOM   1178  OE2 GLU A 203      50.246  -6.074   0.210  1.00 42.00           O  
ATOM   1179  N   ILE A 204      53.661  -6.184   5.157  1.00 34.54           N  
ATOM   1180  CA  ILE A 204      53.721  -5.722   6.544  1.00 33.81           C  
ATOM   1181  C   ILE A 204      55.069  -5.047   6.791  1.00 39.92           C  
ATOM   1182  O   ILE A 204      55.099  -3.959   7.365  1.00 39.53           O  
ATOM   1183  CB  ILE A 204      53.447  -6.850   7.577  1.00 36.44           C  
ATOM   1184  CG1 ILE A 204      51.983  -7.339   7.521  1.00 36.24           C  
ATOM   1185  CG2 ILE A 204      53.821  -6.416   9.009  1.00 35.88           C  
ATOM   1186  CD1 ILE A 204      51.762  -8.714   8.132  1.00 38.17           C  
ATOM   1187  N   LEU A 205      56.178  -5.667   6.337  1.00 37.72           N  
ATOM   1188  CA  LEU A 205      57.479  -5.085   6.595  1.00 37.82           C  
ATOM   1189  C   LEU A 205      57.657  -3.783   5.838  1.00 42.93           C  
ATOM   1190  O   LEU A 205      58.195  -2.825   6.393  1.00 40.61           O  
ATOM   1191  CB  LEU A 205      58.654  -6.017   6.287  1.00 37.94           C  
ATOM   1192  CG  LEU A 205      58.658  -7.514   6.623  1.00 42.08           C  
ATOM   1193  CD1 LEU A 205      60.071  -8.045   6.482  1.00 40.98           C  
ATOM   1194  CD2 LEU A 205      58.035  -7.862   7.997  1.00 40.23           C  
ATOM   1195  N   ARG A 206      57.214  -3.762   4.566  1.00 41.78           N  
ATOM   1196  CA  ARG A 206      57.303  -2.596   3.703  1.00 41.97           C  
ATOM   1197  C   ARG A 206      56.515  -1.421   4.315  1.00 47.01           C  
ATOM   1198  O   ARG A 206      57.027  -0.311   4.347  1.00 47.55           O  
ATOM   1199  CB  ARG A 206      56.853  -2.930   2.260  1.00 40.75           C  
ATOM   1200  CG  ARG A 206      56.837  -1.747   1.279  1.00 47.23           C  
ATOM   1201  CD  ARG A 206      58.225  -1.260   0.866  1.00 49.13           C  
ATOM   1202  NE  ARG A 206      58.847  -0.421   1.896  1.00 48.12           N  
ATOM   1203  CZ  ARG A 206      60.085   0.059   1.826  1.00 57.83           C  
ATOM   1204  NH1 ARG A 206      60.841  -0.187   0.767  1.00 45.21           N  
ATOM   1205  NH2 ARG A 206      60.572   0.796   2.812  1.00 40.21           N  
ATOM   1206  N   PHE A 207      55.314  -1.693   4.858  1.00 43.31           N  
ATOM   1207  CA  PHE A 207      54.459  -0.709   5.512  1.00 42.97           C  
ATOM   1208  C   PHE A 207      55.166  -0.010   6.699  1.00 46.80           C  
ATOM   1209  O   PHE A 207      54.993   1.193   6.889  1.00 47.26           O  
ATOM   1210  CB  PHE A 207      53.144  -1.365   5.963  1.00 44.59           C  
ATOM   1211  CG  PHE A 207      52.179  -0.410   6.620  1.00 46.96           C  
ATOM   1212  CD1 PHE A 207      51.258   0.307   5.861  1.00 50.62           C  
ATOM   1213  CD2 PHE A 207      52.182  -0.232   7.999  1.00 49.68           C  
ATOM   1214  CE1 PHE A 207      50.376   1.202   6.468  1.00 51.19           C  
ATOM   1215  CE2 PHE A 207      51.309   0.674   8.604  1.00 52.37           C  
ATOM   1216  CZ  PHE A 207      50.406   1.376   7.837  1.00 50.52           C  
ATOM   1217  N   PHE A 208      55.931  -0.772   7.492  1.00 41.56           N  
ATOM   1218  CA  PHE A 208      56.644  -0.284   8.675  1.00 40.32           C  
ATOM   1219  C   PHE A 208      58.092   0.068   8.401  1.00 44.17           C  
ATOM   1220  O   PHE A 208      58.827   0.370   9.334  1.00 45.70           O  
ATOM   1221  CB  PHE A 208      56.537  -1.290   9.828  1.00 41.12           C  
ATOM   1222  CG  PHE A 208      55.149  -1.427  10.395  1.00 41.84           C  
ATOM   1223  CD1 PHE A 208      54.533  -0.355  11.037  1.00 43.74           C  
ATOM   1224  CD2 PHE A 208      54.465  -2.636  10.315  1.00 43.22           C  
ATOM   1225  CE1 PHE A 208      53.239  -0.480  11.553  1.00 44.87           C  
ATOM   1226  CE2 PHE A 208      53.188  -2.772  10.861  1.00 45.67           C  
ATOM   1227  CZ  PHE A 208      52.578  -1.689  11.471  1.00 43.96           C  
ATOM   1228  N   ASN A 209      58.502   0.035   7.129  1.00 39.93           N  
ATOM   1229  CA  ASN A 209      59.860   0.356   6.685  1.00 40.30           C  
ATOM   1230  C   ASN A 209      60.924  -0.524   7.354  1.00 44.63           C  
ATOM   1231  O   ASN A 209      62.024  -0.061   7.650  1.00 44.55           O  
ATOM   1232  CB  ASN A 209      60.160   1.880   6.832  1.00 42.56           C  
ATOM   1233  CG  ASN A 209      59.153   2.747   6.106  1.00 56.98           C  
ATOM   1234  OD1 ASN A 209      58.720   2.446   4.986  1.00 48.44           O  
ATOM   1235  ND2 ASN A 209      58.705   3.802   6.755  1.00 55.40           N  
ATOM   1236  N   TRP A 210      60.584  -1.814   7.572  1.00 40.85           N  
ATOM   1237  CA  TRP A 210      61.485  -2.837   8.104  1.00 39.82           C  
ATOM   1238  C   TRP A 210      62.209  -3.346   6.848  1.00 43.84           C  
ATOM   1239  O   TRP A 210      61.753  -4.259   6.158  1.00 42.74           O  
ATOM   1240  CB  TRP A 210      60.672  -3.933   8.833  1.00 37.73           C  
ATOM   1241  CG  TRP A 210      59.938  -3.466  10.065  1.00 37.78           C  
ATOM   1242  CD1 TRP A 210      60.301  -2.447  10.902  1.00 40.49           C  
ATOM   1243  CD2 TRP A 210      58.791  -4.092  10.670  1.00 37.37           C  
ATOM   1244  NE1 TRP A 210      59.440  -2.385  11.975  1.00 39.73           N  
ATOM   1245  CE2 TRP A 210      58.513  -3.392  11.866  1.00 40.74           C  
ATOM   1246  CE3 TRP A 210      57.994  -5.209  10.339  1.00 37.92           C  
ATOM   1247  CZ2 TRP A 210      57.422  -3.713  12.685  1.00 39.14           C  
ATOM   1248  CZ3 TRP A 210      56.925  -5.535  11.160  1.00 38.95           C  
ATOM   1249  CH2 TRP A 210      56.649  -4.793  12.318  1.00 39.45           C  
ATOM   1250  N   THR A 211      63.275  -2.633   6.486  1.00 41.62           N  
ATOM   1251  CA  THR A 211      64.023  -2.830   5.249  1.00 41.28           C  
ATOM   1252  C   THR A 211      65.314  -3.668   5.413  1.00 43.95           C  
ATOM   1253  O   THR A 211      65.975  -3.964   4.414  1.00 42.31           O  
ATOM   1254  CB  THR A 211      64.271  -1.452   4.604  1.00 52.08           C  
ATOM   1255  OG1 THR A 211      64.707  -1.639   3.260  1.00 63.37           O  
ATOM   1256  CG2 THR A 211      65.263  -0.616   5.362  1.00 46.41           C  
ATOM   1257  N   TYR A 212      65.659  -4.058   6.648  1.00 40.87           N  
ATOM   1258  CA  TYR A 212      66.831  -4.895   6.921  1.00 41.30           C  
ATOM   1259  C   TYR A 212      66.398  -5.888   7.998  1.00 47.55           C  
ATOM   1260  O   TYR A 212      66.273  -5.529   9.184  1.00 47.59           O  
ATOM   1261  CB  TYR A 212      68.030  -4.044   7.351  1.00 41.81           C  
ATOM   1262  CG  TYR A 212      69.332  -4.792   7.515  1.00 42.18           C  
ATOM   1263  CD1 TYR A 212      70.048  -5.240   6.407  1.00 44.54           C  
ATOM   1264  CD2 TYR A 212      69.888  -4.986   8.770  1.00 41.97           C  
ATOM   1265  CE1 TYR A 212      71.265  -5.905   6.554  1.00 44.95           C  
ATOM   1266  CE2 TYR A 212      71.096  -5.656   8.932  1.00 42.68           C  
ATOM   1267  CZ  TYR A 212      71.790  -6.103   7.821  1.00 50.66           C  
ATOM   1268  OH  TYR A 212      72.973  -6.781   7.993  1.00 52.47           O  
ATOM   1269  N   VAL A 213      66.052  -7.116   7.546  1.00 42.43           N  
ATOM   1270  CA  VAL A 213      65.473  -8.157   8.399  1.00 41.32           C  
ATOM   1271  C   VAL A 213      66.225  -9.479   8.352  1.00 44.81           C  
ATOM   1272  O   VAL A 213      66.939  -9.753   7.402  1.00 44.89           O  
ATOM   1273  CB  VAL A 213      63.960  -8.362   8.048  1.00 43.97           C  
ATOM   1274  CG1 VAL A 213      63.171  -7.051   8.164  1.00 43.14           C  
ATOM   1275  CG2 VAL A 213      63.776  -8.982   6.656  1.00 43.42           C  
ATOM   1276  N   SER A 214      66.019 -10.322   9.354  1.00 40.55           N  
ATOM   1277  CA  SER A 214      66.582 -11.664   9.330  1.00 39.15           C  
ATOM   1278  C   SER A 214      65.423 -12.653   9.087  1.00 39.09           C  
ATOM   1279  O   SER A 214      64.252 -12.311   9.290  1.00 37.38           O  
ATOM   1280  CB  SER A 214      67.299 -11.976  10.637  1.00 42.45           C  
ATOM   1281  OG  SER A 214      68.528 -11.275  10.736  1.00 50.00           O  
ATOM   1282  N   THR A 215      65.743 -13.846   8.590  1.00 34.39           N  
ATOM   1283  CA  THR A 215      64.732 -14.862   8.339  1.00 33.98           C  
ATOM   1284  C   THR A 215      65.126 -16.153   9.014  1.00 37.83           C  
ATOM   1285  O   THR A 215      66.318 -16.468   9.084  1.00 38.10           O  
ATOM   1286  CB  THR A 215      64.474 -15.098   6.839  1.00 37.86           C  
ATOM   1287  OG1 THR A 215      65.581 -15.765   6.224  1.00 40.75           O  
ATOM   1288  CG2 THR A 215      64.110 -13.846   6.089  1.00 31.00           C  
ATOM   1289  N   VAL A 216      64.130 -16.865   9.554  1.00 33.33           N  
ATOM   1290  CA  VAL A 216      64.283 -18.202  10.136  1.00 33.38           C  
ATOM   1291  C   VAL A 216      63.168 -19.080   9.566  1.00 35.34           C  
ATOM   1292  O   VAL A 216      61.995 -18.708   9.631  1.00 32.72           O  
ATOM   1293  CB  VAL A 216      64.392 -18.312  11.686  1.00 38.25           C  
ATOM   1294  CG1 VAL A 216      64.664 -19.765  12.100  1.00 38.62           C  
ATOM   1295  CG2 VAL A 216      65.484 -17.392  12.251  1.00 38.02           C  
ATOM   1296  N   ALA A 217      63.536 -20.246   9.022  1.00 32.10           N  
ATOM   1297  CA  ALA A 217      62.570 -21.167   8.435  1.00 31.86           C  
ATOM   1298  C   ALA A 217      62.723 -22.599   8.932  1.00 34.69           C  
ATOM   1299  O   ALA A 217      63.823 -23.047   9.212  1.00 34.69           O  
ATOM   1300  CB  ALA A 217      62.679 -21.127   6.926  1.00 32.45           C  
ATOM   1301  N   SER A 218      61.613 -23.305   9.059  1.00 29.63           N  
ATOM   1302  CA  SER A 218      61.632 -24.715   9.419  1.00 29.05           C  
ATOM   1303  C   SER A 218      62.047 -25.434   8.142  1.00 33.36           C  
ATOM   1304  O   SER A 218      61.535 -25.104   7.061  1.00 31.14           O  
ATOM   1305  CB  SER A 218      60.225 -25.196   9.775  1.00 29.16           C  
ATOM   1306  OG  SER A 218      59.874 -24.883  11.109  1.00 31.83           O  
ATOM   1307  N   GLU A 219      62.915 -26.452   8.260  1.00 30.18           N  
ATOM   1308  CA  GLU A 219      63.269 -27.265   7.108  1.00 30.12           C  
ATOM   1309  C   GLU A 219      62.028 -28.048   6.703  1.00 35.33           C  
ATOM   1310  O   GLU A 219      61.146 -28.310   7.525  1.00 34.00           O  
ATOM   1311  CB  GLU A 219      64.386 -28.250   7.447  1.00 31.52           C  
ATOM   1312  CG  GLU A 219      64.009 -29.318   8.447  1.00 37.46           C  
ATOM   1313  CD  GLU A 219      65.172 -30.217   8.803  1.00 55.86           C  
ATOM   1314  OE1 GLU A 219      65.105 -30.886   9.862  1.00 42.08           O  
ATOM   1315  OE2 GLU A 219      66.173 -30.209   8.048  1.00 35.46           O  
ATOM   1316  N   GLY A 220      61.963 -28.417   5.445  1.00 34.38           N  
ATOM   1317  CA  GLY A 220      60.792 -29.144   4.985  1.00 34.74           C  
ATOM   1318  C   GLY A 220      60.012 -28.326   3.995  1.00 35.49           C  
ATOM   1319  O   GLY A 220      60.420 -27.226   3.630  1.00 34.98           O  
ATOM   1320  N   ASP A 221      58.894 -28.873   3.567  1.00 32.18           N  
ATOM   1321  CA  ASP A 221      58.028 -28.343   2.526  1.00 32.39           C  
ATOM   1322  C   ASP A 221      57.333 -27.023   2.872  1.00 33.71           C  
ATOM   1323  O   ASP A 221      57.123 -26.188   2.005  1.00 33.32           O  
ATOM   1324  CB  ASP A 221      57.033 -29.431   2.148  1.00 34.15           C  
ATOM   1325  CG  ASP A 221      57.773 -30.655   1.603  1.00 46.64           C  
ATOM   1326  OD1 ASP A 221      58.497 -30.512   0.577  1.00 46.61           O  
ATOM   1327  OD2 ASP A 221      57.691 -31.727   2.238  1.00 53.26           O  
ATOM   1328  N   TYR A 222      57.016 -26.823   4.123  1.00 28.33           N  
ATOM   1329  CA  TYR A 222      56.362 -25.596   4.518  1.00 26.67           C  
ATOM   1330  C   TYR A 222      57.323 -24.421   4.599  1.00 29.92           C  
ATOM   1331  O   TYR A 222      57.114 -23.426   3.908  1.00 29.67           O  
ATOM   1332  CB  TYR A 222      55.608 -25.794   5.842  1.00 26.05           C  
ATOM   1333  CG  TYR A 222      55.060 -24.511   6.439  1.00 24.95           C  
ATOM   1334  CD1 TYR A 222      54.006 -23.829   5.831  1.00 25.57           C  
ATOM   1335  CD2 TYR A 222      55.607 -23.973   7.601  1.00 25.42           C  
ATOM   1336  CE1 TYR A 222      53.480 -22.661   6.392  1.00 27.05           C  
ATOM   1337  CE2 TYR A 222      55.076 -22.823   8.186  1.00 27.46           C  
ATOM   1338  CZ  TYR A 222      54.022 -22.166   7.571  1.00 31.84           C  
ATOM   1339  OH  TYR A 222      53.469 -21.093   8.189  1.00 32.10           O  
ATOM   1340  N   GLY A 223      58.324 -24.520   5.480  1.00 25.79           N  
ATOM   1341  CA  GLY A 223      59.236 -23.419   5.768  1.00 25.89           C  
ATOM   1342  C   GLY A 223      60.096 -22.907   4.638  1.00 33.38           C  
ATOM   1343  O   GLY A 223      60.215 -21.690   4.443  1.00 33.60           O  
ATOM   1344  N   GLU A 224      60.709 -23.832   3.896  1.00 30.90           N  
ATOM   1345  CA  GLU A 224      61.667 -23.489   2.859  1.00 31.47           C  
ATOM   1346  C   GLU A 224      61.061 -22.797   1.687  1.00 32.89           C  
ATOM   1347  O   GLU A 224      61.608 -21.786   1.283  1.00 33.42           O  
ATOM   1348  CB  GLU A 224      62.492 -24.711   2.426  1.00 33.00           C  
ATOM   1349  CG  GLU A 224      63.424 -25.181   3.530  1.00 41.05           C  
ATOM   1350  CD  GLU A 224      64.206 -26.412   3.136  1.00 57.27           C  
ATOM   1351  OE1 GLU A 224      65.122 -26.275   2.296  1.00 68.46           O  
ATOM   1352  OE2 GLU A 224      63.858 -27.521   3.603  1.00 43.08           O  
ATOM   1353  N   THR A 225      59.935 -23.292   1.158  1.00 29.66           N  
ATOM   1354  CA  THR A 225      59.292 -22.654   0.005  1.00 30.03           C  
ATOM   1355  C   THR A 225      58.576 -21.374   0.424  1.00 34.52           C  
ATOM   1356  O   THR A 225      58.585 -20.400  -0.339  1.00 34.34           O  
ATOM   1357  CB  THR A 225      58.425 -23.629  -0.778  1.00 40.46           C  
ATOM   1358  OG1 THR A 225      57.504 -24.239   0.105  1.00 44.66           O  
ATOM   1359  CG2 THR A 225      59.249 -24.703  -1.439  1.00 47.16           C  
ATOM   1360  N   GLY A 226      58.065 -21.351   1.664  1.00 30.80           N  
ATOM   1361  CA  GLY A 226      57.430 -20.166   2.234  1.00 29.32           C  
ATOM   1362  C   GLY A 226      58.424 -19.035   2.347  1.00 32.46           C  
ATOM   1363  O   GLY A 226      58.188 -17.950   1.817  1.00 31.46           O  
ATOM   1364  N   ILE A 227      59.578 -19.294   2.967  1.00 30.17           N  
ATOM   1365  CA  ILE A 227      60.571 -18.236   3.098  1.00 30.96           C  
ATOM   1366  C   ILE A 227      61.207 -17.868   1.727  1.00 36.12           C  
ATOM   1367  O   ILE A 227      61.462 -16.688   1.504  1.00 34.59           O  
ATOM   1368  CB  ILE A 227      61.605 -18.503   4.198  1.00 34.18           C  
ATOM   1369  CG1 ILE A 227      62.117 -17.191   4.791  1.00 34.78           C  
ATOM   1370  CG2 ILE A 227      62.738 -19.417   3.753  1.00 35.52           C  
ATOM   1371  CD1 ILE A 227      61.155 -16.557   5.873  1.00 32.98           C  
ATOM   1372  N   GLU A 228      61.434 -18.858   0.818  1.00 33.45           N  
ATOM   1373  CA  GLU A 228      61.944 -18.565  -0.523  1.00 34.27           C  
ATOM   1374  C   GLU A 228      61.004 -17.572  -1.256  1.00 38.50           C  
ATOM   1375  O   GLU A 228      61.493 -16.603  -1.838  1.00 40.05           O  
ATOM   1376  CB  GLU A 228      62.163 -19.841  -1.340  1.00 36.02           C  
ATOM   1377  CG  GLU A 228      62.755 -19.579  -2.721  1.00 49.91           C  
ATOM   1378  CD  GLU A 228      62.960 -20.773  -3.635  1.00 76.57           C  
ATOM   1379  OE1 GLU A 228      62.363 -21.848  -3.384  1.00 63.91           O  
ATOM   1380  OE2 GLU A 228      63.683 -20.608  -4.645  1.00 76.50           O  
ATOM   1381  N   ALA A 229      59.673 -17.772  -1.159  1.00 33.36           N  
ATOM   1382  CA  ALA A 229      58.682 -16.856  -1.740  1.00 32.64           C  
ATOM   1383  C   ALA A 229      58.753 -15.477  -1.043  1.00 35.72           C  
ATOM   1384  O   ALA A 229      58.662 -14.443  -1.709  1.00 34.27           O  
ATOM   1385  CB  ALA A 229      57.282 -17.444  -1.597  1.00 32.82           C  
ATOM   1386  N   PHE A 230      58.938 -15.470   0.294  1.00 31.82           N  
ATOM   1387  CA  PHE A 230      59.032 -14.231   1.061  1.00 31.51           C  
ATOM   1388  C   PHE A 230      60.245 -13.435   0.596  1.00 39.31           C  
ATOM   1389  O   PHE A 230      60.132 -12.237   0.410  1.00 38.37           O  
ATOM   1390  CB  PHE A 230      59.096 -14.489   2.583  1.00 32.42           C  
ATOM   1391  CG  PHE A 230      59.654 -13.297   3.330  1.00 33.73           C  
ATOM   1392  CD1 PHE A 230      58.829 -12.230   3.691  1.00 35.19           C  
ATOM   1393  CD2 PHE A 230      61.015 -13.210   3.622  1.00 35.13           C  
ATOM   1394  CE1 PHE A 230      59.357 -11.102   4.323  1.00 35.92           C  
ATOM   1395  CE2 PHE A 230      61.542 -12.078   4.252  1.00 37.70           C  
ATOM   1396  CZ  PHE A 230      60.713 -11.025   4.582  1.00 35.46           C  
ATOM   1397  N   GLU A 231      61.400 -14.105   0.403  1.00 39.48           N  
ATOM   1398  CA  GLU A 231      62.644 -13.464  -0.010  1.00 40.90           C  
ATOM   1399  C   GLU A 231      62.486 -12.743  -1.370  1.00 45.38           C  
ATOM   1400  O   GLU A 231      62.998 -11.633  -1.518  1.00 45.87           O  
ATOM   1401  CB  GLU A 231      63.842 -14.455   0.043  1.00 42.65           C  
ATOM   1402  CG  GLU A 231      64.558 -14.438   1.398  1.00 56.22           C  
ATOM   1403  CD  GLU A 231      65.142 -15.706   2.018  1.00 68.82           C  
ATOM   1404  OE1 GLU A 231      65.248 -16.743   1.322  1.00 65.53           O  
ATOM   1405  OE2 GLU A 231      65.498 -15.653   3.220  1.00 45.33           O  
ATOM   1406  N   GLN A 232      61.705 -13.317  -2.305  1.00 41.50           N  
ATOM   1407  CA  GLN A 232      61.444 -12.711  -3.624  1.00 41.69           C  
ATOM   1408  C   GLN A 232      60.530 -11.476  -3.500  1.00 46.36           C  
ATOM   1409  O   GLN A 232      60.812 -10.445  -4.105  1.00 47.87           O  
ATOM   1410  CB  GLN A 232      60.867 -13.740  -4.615  1.00 42.91           C  
ATOM   1411  CG  GLN A 232      61.791 -14.941  -4.835  1.00 63.45           C  
ATOM   1412  CD  GLN A 232      61.618 -15.589  -6.187  1.00 93.03           C  
ATOM   1413  OE1 GLN A 232      62.459 -15.437  -7.083  1.00 90.18           O  
ATOM   1414  NE2 GLN A 232      60.543 -16.354  -6.357  1.00 85.57           N  
ATOM   1415  N   GLU A 233      59.475 -11.568  -2.677  1.00 41.54           N  
ATOM   1416  CA  GLU A 233      58.541 -10.471  -2.420  1.00 40.36           C  
ATOM   1417  C   GLU A 233      59.246  -9.327  -1.697  1.00 43.02           C  
ATOM   1418  O   GLU A 233      59.063  -8.169  -2.069  1.00 42.71           O  
ATOM   1419  CB  GLU A 233      57.308 -10.955  -1.628  1.00 40.98           C  
ATOM   1420  CG  GLU A 233      56.397 -11.897  -2.402  1.00 44.45           C  
ATOM   1421  CD  GLU A 233      55.614 -11.329  -3.577  1.00 62.64           C  
ATOM   1422  OE1 GLU A 233      55.656 -10.098  -3.801  1.00 50.03           O  
ATOM   1423  OE2 GLU A 233      54.929 -12.122  -4.262  1.00 54.90           O  
ATOM   1424  N   ALA A 234      60.100  -9.658  -0.732  1.00 39.07           N  
ATOM   1425  CA  ALA A 234      60.872  -8.680   0.014  1.00 40.52           C  
ATOM   1426  C   ALA A 234      61.824  -7.915  -0.937  1.00 49.03           C  
ATOM   1427  O   ALA A 234      61.871  -6.686  -0.894  1.00 48.64           O  
ATOM   1428  CB  ALA A 234      61.659  -9.368   1.119  1.00 41.07           C  
ATOM   1429  N   ARG A 235      62.512  -8.650  -1.834  1.00 48.59           N  
ATOM   1430  CA  ARG A 235      63.439  -8.112  -2.832  1.00 49.85           C  
ATOM   1431  C   ARG A 235      62.719  -7.179  -3.816  1.00 52.55           C  
ATOM   1432  O   ARG A 235      63.316  -6.196  -4.237  1.00 53.78           O  
ATOM   1433  CB  ARG A 235      64.164  -9.249  -3.568  1.00 53.96           C  
ATOM   1434  CG  ARG A 235      65.593  -8.898  -3.988  1.00 72.22           C  
ATOM   1435  CD  ARG A 235      66.478 -10.132  -4.160  1.00 89.54           C  
ATOM   1436  NE  ARG A 235      66.791 -10.780  -2.879  1.00103.34           N  
ATOM   1437  CZ  ARG A 235      66.370 -11.991  -2.518  1.00116.82           C  
ATOM   1438  NH1 ARG A 235      65.627 -12.718  -3.346  1.00104.37           N  
ATOM   1439  NH2 ARG A 235      66.700 -12.489  -1.334  1.00 99.41           N  
ATOM   1440  N   LEU A 236      61.433  -7.452  -4.134  1.00 46.88           N  
ATOM   1441  CA  LEU A 236      60.605  -6.594  -4.992  1.00 46.31           C  
ATOM   1442  C   LEU A 236      60.263  -5.279  -4.273  1.00 51.49           C  
ATOM   1443  O   LEU A 236      59.905  -4.296  -4.928  1.00 51.97           O  
ATOM   1444  CB  LEU A 236      59.288  -7.298  -5.375  1.00 46.18           C  
ATOM   1445  CG  LEU A 236      59.348  -8.453  -6.385  1.00 51.61           C  
ATOM   1446  CD1 LEU A 236      58.004  -9.159  -6.470  1.00 52.03           C  
ATOM   1447  CD2 LEU A 236      59.789  -7.974  -7.800  1.00 52.79           C  
ATOM   1448  N   ARG A 237      60.335  -5.276  -2.923  1.00 46.62           N  
ATOM   1449  CA  ARG A 237      59.999  -4.128  -2.083  1.00 45.39           C  
ATOM   1450  C   ARG A 237      61.210  -3.464  -1.422  1.00 49.88           C  
ATOM   1451  O   ARG A 237      61.058  -2.732  -0.445  1.00 50.29           O  
ATOM   1452  CB  ARG A 237      58.969  -4.556  -1.049  1.00 43.49           C  
ATOM   1453  CG  ARG A 237      57.685  -4.956  -1.708  1.00 39.00           C  
ATOM   1454  CD  ARG A 237      56.671  -5.529  -0.736  1.00 38.98           C  
ATOM   1455  NE  ARG A 237      55.416  -5.806  -1.444  1.00 42.05           N  
ATOM   1456  CZ  ARG A 237      55.250  -6.819  -2.288  1.00 50.82           C  
ATOM   1457  NH1 ARG A 237      56.243  -7.664  -2.525  1.00 39.91           N  
ATOM   1458  NH2 ARG A 237      54.090  -6.993  -2.903  1.00 41.34           N  
ATOM   1459  N   ASN A 238      62.409  -3.696  -1.979  1.00 47.45           N  
ATOM   1460  CA  ASN A 238      63.697  -3.159  -1.523  1.00 47.52           C  
ATOM   1461  C   ASN A 238      63.973  -3.480  -0.037  1.00 50.50           C  
ATOM   1462  O   ASN A 238      64.632  -2.708   0.669  1.00 51.30           O  
ATOM   1463  CB  ASN A 238      63.844  -1.646  -1.863  1.00 49.65           C  
ATOM   1464  CG  ASN A 238      63.803  -1.332  -3.354  1.00 74.85           C  
ATOM   1465  OD1 ASN A 238      64.166  -2.152  -4.210  1.00 65.70           O  
ATOM   1466  ND2 ASN A 238      63.379  -0.123  -3.704  1.00 70.15           N  
ATOM   1467  N   ILE A 239      63.492  -4.656   0.417  1.00 44.75           N  
ATOM   1468  CA  ILE A 239      63.731  -5.185   1.761  1.00 43.33           C  
ATOM   1469  C   ILE A 239      64.935  -6.125   1.629  1.00 48.60           C  
ATOM   1470  O   ILE A 239      64.914  -7.045   0.813  1.00 48.97           O  
ATOM   1471  CB  ILE A 239      62.477  -5.894   2.348  1.00 44.82           C  
ATOM   1472  CG1 ILE A 239      61.323  -4.884   2.566  1.00 43.43           C  
ATOM   1473  CG2 ILE A 239      62.819  -6.666   3.655  1.00 44.28           C  
ATOM   1474  CD1 ILE A 239      59.919  -5.518   2.703  1.00 45.07           C  
ATOM   1475  N   SER A 240      65.994  -5.861   2.396  1.00 45.53           N  
ATOM   1476  CA  SER A 240      67.225  -6.647   2.384  1.00 44.93           C  
ATOM   1477  C   SER A 240      67.211  -7.657   3.509  1.00 46.92           C  
ATOM   1478  O   SER A 240      66.703  -7.367   4.586  1.00 45.94           O  
ATOM   1479  CB  SER A 240      68.444  -5.733   2.502  1.00 49.08           C  
ATOM   1480  OG  SER A 240      69.619  -6.476   2.789  1.00 58.81           O  
ATOM   1481  N   ILE A 241      67.772  -8.845   3.259  1.00 44.05           N  
ATOM   1482  CA  ILE A 241      67.823  -9.923   4.250  1.00 44.24           C  
ATOM   1483  C   ILE A 241      69.244 -10.030   4.849  1.00 48.59           C  
ATOM   1484  O   ILE A 241      70.198 -10.343   4.136  1.00 49.44           O  
ATOM   1485  CB  ILE A 241      67.246 -11.270   3.675  1.00 46.58           C  
ATOM   1486  CG1 ILE A 241      65.704 -11.189   3.515  1.00 46.61           C  
ATOM   1487  CG2 ILE A 241      67.602 -12.468   4.563  1.00 45.50           C  
ATOM   1488  CD1 ILE A 241      65.236 -10.822   2.224  1.00 55.95           C  
ATOM   1489  N   ALA A 242      69.361  -9.749   6.155  1.00 44.63           N  
ATOM   1490  CA  ALA A 242      70.606  -9.766   6.935  1.00 45.05           C  
ATOM   1491  C   ALA A 242      71.208 -11.170   6.998  1.00 50.65           C  
ATOM   1492  O   ALA A 242      72.353 -11.360   6.578  1.00 50.54           O  
ATOM   1493  CB  ALA A 242      70.358  -9.231   8.333  1.00 45.22           C  
ATOM   1494  N   THR A 243      70.428 -12.151   7.506  1.00 46.36           N  
ATOM   1495  CA  THR A 243      70.831 -13.555   7.565  1.00 45.55           C  
ATOM   1496  C   THR A 243      69.623 -14.473   7.335  1.00 46.79           C  
ATOM   1497  O   THR A 243      68.499 -14.138   7.711  1.00 47.66           O  
ATOM   1498  CB  THR A 243      71.648 -13.882   8.827  1.00 54.81           C  
ATOM   1499  OG1 THR A 243      72.340 -15.114   8.604  1.00 53.42           O  
ATOM   1500  CG2 THR A 243      70.805 -13.945  10.101  1.00 50.85           C  
ATOM   1501  N   ALA A 244      69.861 -15.609   6.694  1.00 41.00           N  
ATOM   1502  CA  ALA A 244      68.831 -16.586   6.366  1.00 39.57           C  
ATOM   1503  C   ALA A 244      69.136 -17.893   7.066  1.00 44.16           C  
ATOM   1504  O   ALA A 244      70.057 -18.602   6.661  1.00 45.87           O  
ATOM   1505  CB  ALA A 244      68.749 -16.788   4.859  1.00 39.23           C  
ATOM   1506  N   GLU A 245      68.395 -18.204   8.136  1.00 38.72           N  
ATOM   1507  CA  GLU A 245      68.643 -19.453   8.853  1.00 38.49           C  
ATOM   1508  C   GLU A 245      67.538 -20.467   8.665  1.00 40.56           C  
ATOM   1509  O   GLU A 245      66.396 -20.106   8.387  1.00 39.02           O  
ATOM   1510  CB  GLU A 245      68.911 -19.228  10.354  1.00 40.40           C  
ATOM   1511  CG  GLU A 245      70.075 -18.304  10.681  1.00 51.04           C  
ATOM   1512  CD  GLU A 245      71.385 -18.581   9.972  1.00 61.68           C  
ATOM   1513  OE1 GLU A 245      71.763 -19.766   9.825  1.00 54.47           O  
ATOM   1514  OE2 GLU A 245      72.051 -17.597   9.586  1.00 58.92           O  
ATOM   1515  N   LYS A 246      67.897 -21.737   8.811  1.00 36.79           N  
ATOM   1516  CA  LYS A 246      66.998 -22.880   8.729  1.00 36.61           C  
ATOM   1517  C   LYS A 246      67.135 -23.697  10.008  1.00 40.19           C  
ATOM   1518  O   LYS A 246      68.241 -23.842  10.539  1.00 40.52           O  
ATOM   1519  CB  LYS A 246      67.314 -23.738   7.491  1.00 38.82           C  
ATOM   1520  CG  LYS A 246      67.031 -23.027   6.170  1.00 44.89           C  
ATOM   1521  CD  LYS A 246      67.065 -23.973   4.994  1.00 51.68           C  
ATOM   1522  CE  LYS A 246      66.885 -23.204   3.698  1.00 55.78           C  
ATOM   1523  NZ  LYS A 246      66.810 -24.108   2.522  1.00 58.21           N1+
ATOM   1524  N   VAL A 247      66.009 -24.200  10.526  1.00 36.14           N  
ATOM   1525  CA  VAL A 247      65.946 -25.013  11.753  1.00 34.73           C  
ATOM   1526  C   VAL A 247      65.251 -26.339  11.467  1.00 38.37           C  
ATOM   1527  O   VAL A 247      64.503 -26.442  10.497  1.00 35.40           O  
ATOM   1528  CB  VAL A 247      65.280 -24.283  12.947  1.00 37.89           C  
ATOM   1529  CG1 VAL A 247      66.125 -23.115  13.432  1.00 37.95           C  
ATOM   1530  CG2 VAL A 247      63.871 -23.821  12.599  1.00 37.59           C  
ATOM   1531  N   GLY A 248      65.492 -27.333  12.318  1.00 38.18           N  
ATOM   1532  CA  GLY A 248      64.872 -28.642  12.180  1.00 39.15           C  
ATOM   1533  C   GLY A 248      65.579 -29.776  12.891  1.00 44.65           C  
ATOM   1534  O   GLY A 248      66.690 -29.615  13.406  1.00 42.82           O  
ATOM   1535  N   ARG A 249      64.924 -30.938  12.919  1.00 44.32           N  
ATOM   1536  CA  ARG A 249      65.447 -32.138  13.580  1.00 45.31           C  
ATOM   1537  C   ARG A 249      66.501 -32.903  12.775  1.00 49.68           C  
ATOM   1538  O   ARG A 249      67.132 -33.790  13.345  1.00 49.76           O  
ATOM   1539  CB  ARG A 249      64.298 -33.083  13.965  1.00 45.52           C  
ATOM   1540  CG  ARG A 249      63.645 -32.689  15.274  1.00 60.35           C  
ATOM   1541  CD  ARG A 249      62.138 -32.750  15.183  1.00 73.95           C  
ATOM   1542  NE  ARG A 249      61.512 -32.281  16.417  1.00 82.43           N  
ATOM   1543  CZ  ARG A 249      61.113 -33.077  17.405  1.00 94.53           C  
ATOM   1544  NH1 ARG A 249      61.260 -34.396  17.305  1.00 68.74           N  
ATOM   1545  NH2 ARG A 249      60.560 -32.564  18.496  1.00 83.67           N  
ATOM   1546  N   SER A 250      66.695 -32.584  11.476  1.00 44.39           N  
ATOM   1547  CA  SER A 250      67.635 -33.328  10.628  1.00 44.28           C  
ATOM   1548  C   SER A 250      69.112 -33.067  10.910  1.00 49.85           C  
ATOM   1549  O   SER A 250      69.459 -32.039  11.478  1.00 49.64           O  
ATOM   1550  CB  SER A 250      67.342 -33.096   9.149  1.00 44.77           C  
ATOM   1551  OG  SER A 250      68.195 -32.099   8.611  1.00 45.09           O  
ATOM   1552  N   ASN A 251      69.977 -33.983  10.418  1.00 47.07           N  
ATOM   1553  CA  ASN A 251      71.447 -33.977  10.502  1.00 46.79           C  
ATOM   1554  C   ASN A 251      72.134 -32.762   9.815  1.00 52.23           C  
ATOM   1555  O   ASN A 251      73.317 -32.523  10.049  1.00 51.85           O  
ATOM   1556  CB  ASN A 251      71.968 -35.285   9.858  1.00 47.04           C  
ATOM   1557  CG  ASN A 251      71.650 -35.417   8.365  1.00 60.73           C  
ATOM   1558  OD1 ASN A 251      70.502 -35.283   7.919  1.00 53.85           O  
ATOM   1559  ND2 ASN A 251      72.668 -35.633   7.548  1.00 44.38           N  
ATOM   1560  N   ILE A 252      71.395 -31.983   9.067  1.00 51.26           N  
ATOM   1561  CA  ILE A 252      72.002 -30.957   8.259  1.00 52.10           C  
ATOM   1562  C   ILE A 252      71.775 -29.579   8.852  1.00 55.84           C  
ATOM   1563  O   ILE A 252      72.362 -28.613   8.438  1.00 55.35           O  
ATOM   1564  CB  ILE A 252      71.482 -31.073   6.816  1.00 55.58           C  
ATOM   1565  CG1 ILE A 252      72.165 -32.216   6.115  1.00 55.14           C  
ATOM   1566  CG2 ILE A 252      71.752 -29.834   6.010  1.00 58.20           C  
ATOM   1567  CD1 ILE A 252      71.273 -32.867   5.115  1.00 58.36           C  
ATOM   1568  N   ARG A 253      70.921 -29.527   9.849  1.00 52.36           N  
ATOM   1569  CA  ARG A 253      70.552 -28.295  10.544  1.00 51.79           C  
ATOM   1570  C   ARG A 253      71.502 -27.863  11.631  1.00 53.82           C  
ATOM   1571  O   ARG A 253      71.991 -28.687  12.412  1.00 51.17           O  
ATOM   1572  CB  ARG A 253      69.128 -28.387  11.112  1.00 50.20           C  
ATOM   1573  CG  ARG A 253      68.062 -28.530  10.036  1.00 55.96           C  
ATOM   1574  CD  ARG A 253      67.716 -27.228   9.335  1.00 52.62           C  
ATOM   1575  NE  ARG A 253      68.675 -26.814   8.306  1.00 49.78           N  
ATOM   1576  CZ  ARG A 253      68.618 -27.178   7.028  1.00 56.88           C  
ATOM   1577  NH1 ARG A 253      67.690 -28.031   6.611  1.00 43.69           N  
ATOM   1578  NH2 ARG A 253      69.495 -26.704   6.161  1.00 37.12           N  
ATOM   1579  N   LYS A 254      71.729 -26.548  11.710  1.00 50.54           N  
ATOM   1580  CA  LYS A 254      72.532 -26.034  12.802  1.00 50.84           C  
ATOM   1581  C   LYS A 254      71.651 -25.888  14.043  1.00 53.90           C  
ATOM   1582  O   LYS A 254      70.413 -25.931  13.950  1.00 53.26           O  
ATOM   1583  CB  LYS A 254      73.347 -24.774  12.433  1.00 53.93           C  
ATOM   1584  CG  LYS A 254      72.561 -23.512  12.123  1.00 67.63           C  
ATOM   1585  CD  LYS A 254      73.197 -22.738  10.959  1.00 78.78           C  
ATOM   1586  CE  LYS A 254      74.328 -21.803  11.329  1.00 85.81           C  
ATOM   1587  NZ  LYS A 254      74.721 -20.948  10.176  1.00 88.98           N1+
ATOM   1588  N   SER A 255      72.297 -25.812  15.205  1.00 48.95           N  
ATOM   1589  CA  SER A 255      71.684 -25.685  16.523  1.00 48.16           C  
ATOM   1590  C   SER A 255      70.723 -24.478  16.615  1.00 49.10           C  
ATOM   1591  O   SER A 255      70.943 -23.472  15.930  1.00 48.08           O  
ATOM   1592  CB  SER A 255      72.800 -25.548  17.560  1.00 51.51           C  
ATOM   1593  OG  SER A 255      72.358 -25.041  18.806  1.00 65.65           O  
ATOM   1594  N   TYR A 256      69.693 -24.565  17.496  1.00 43.61           N  
ATOM   1595  CA  TYR A 256      68.788 -23.437  17.749  1.00 43.59           C  
ATOM   1596  C   TYR A 256      69.578 -22.273  18.367  1.00 49.97           C  
ATOM   1597  O   TYR A 256      69.315 -21.111  18.041  1.00 49.45           O  
ATOM   1598  CB  TYR A 256      67.603 -23.843  18.644  1.00 44.09           C  
ATOM   1599  CG  TYR A 256      66.526 -24.583  17.881  1.00 44.57           C  
ATOM   1600  CD1 TYR A 256      65.512 -23.893  17.221  1.00 45.85           C  
ATOM   1601  CD2 TYR A 256      66.567 -25.967  17.744  1.00 44.83           C  
ATOM   1602  CE1 TYR A 256      64.546 -24.564  16.475  1.00 44.63           C  
ATOM   1603  CE2 TYR A 256      65.615 -26.648  16.990  1.00 45.45           C  
ATOM   1604  CZ  TYR A 256      64.609 -25.941  16.351  1.00 49.96           C  
ATOM   1605  OH  TYR A 256      63.646 -26.614  15.643  1.00 49.43           O  
ATOM   1606  N   ASP A 257      70.589 -22.601  19.213  1.00 48.10           N  
ATOM   1607  CA  ASP A 257      71.487 -21.625  19.842  1.00 48.39           C  
ATOM   1608  C   ASP A 257      72.428 -21.047  18.796  1.00 50.98           C  
ATOM   1609  O   ASP A 257      72.733 -19.862  18.852  1.00 51.26           O  
ATOM   1610  CB  ASP A 257      72.263 -22.239  21.030  1.00 51.10           C  
ATOM   1611  CG  ASP A 257      71.529 -22.141  22.370  1.00 69.52           C  
ATOM   1612  OD1 ASP A 257      71.179 -21.002  22.785  1.00 72.08           O  
ATOM   1613  OD2 ASP A 257      71.360 -23.182  23.030  1.00 76.53           O  
ATOM   1614  N   SER A 258      72.828 -21.848  17.800  1.00 47.49           N  
ATOM   1615  CA  SER A 258      73.701 -21.349  16.726  1.00 47.68           C  
ATOM   1616  C   SER A 258      72.936 -20.358  15.816  1.00 51.36           C  
ATOM   1617  O   SER A 258      73.507 -19.352  15.390  1.00 51.34           O  
ATOM   1618  CB  SER A 258      74.314 -22.503  15.935  1.00 51.20           C  
ATOM   1619  OG  SER A 258      75.288 -22.063  15.002  1.00 60.87           O  
ATOM   1620  N   VAL A 259      71.623 -20.611  15.601  1.00 46.85           N  
ATOM   1621  CA  VAL A 259      70.707 -19.762  14.833  1.00 45.09           C  
ATOM   1622  C   VAL A 259      70.509 -18.418  15.566  1.00 46.82           C  
ATOM   1623  O   VAL A 259      70.624 -17.360  14.939  1.00 45.24           O  
ATOM   1624  CB  VAL A 259      69.367 -20.497  14.519  1.00 48.46           C  
ATOM   1625  CG1 VAL A 259      68.281 -19.525  14.059  1.00 47.71           C  
ATOM   1626  CG2 VAL A 259      69.579 -21.588  13.468  1.00 48.21           C  
ATOM   1627  N   ILE A 260      70.248 -18.462  16.886  1.00 43.85           N  
ATOM   1628  CA  ILE A 260      70.084 -17.251  17.713  1.00 44.47           C  
ATOM   1629  C   ILE A 260      71.383 -16.407  17.676  1.00 50.04           C  
ATOM   1630  O   ILE A 260      71.309 -15.191  17.451  1.00 50.30           O  
ATOM   1631  CB  ILE A 260      69.556 -17.598  19.143  1.00 47.13           C  
ATOM   1632  CG1 ILE A 260      68.095 -18.113  19.071  1.00 46.35           C  
ATOM   1633  CG2 ILE A 260      69.695 -16.429  20.149  1.00 47.26           C  
ATOM   1634  CD1 ILE A 260      66.984 -17.090  18.601  1.00 43.80           C  
ATOM   1635  N   ARG A 261      72.557 -17.078  17.729  1.00 46.88           N  
ATOM   1636  CA  ARG A 261      73.861 -16.429  17.599  1.00 47.47           C  
ATOM   1637  C   ARG A 261      74.019 -15.733  16.241  1.00 52.16           C  
ATOM   1638  O   ARG A 261      74.620 -14.670  16.183  1.00 51.73           O  
ATOM   1639  CB  ARG A 261      75.014 -17.414  17.860  1.00 49.08           C  
ATOM   1640  CG  ARG A 261      75.305 -17.582  19.349  1.00 65.88           C  
ATOM   1641  CD  ARG A 261      76.554 -18.400  19.627  1.00 78.99           C  
ATOM   1642  NE  ARG A 261      76.246 -19.787  19.989  1.00 85.60           N  
ATOM   1643  CZ  ARG A 261      76.425 -20.829  19.181  1.00 94.53           C  
ATOM   1644  NH1 ARG A 261      76.904 -20.654  17.954  1.00 79.52           N  
ATOM   1645  NH2 ARG A 261      76.133 -22.057  19.597  1.00 73.98           N  
ATOM   1646  N   GLU A 262      73.462 -16.314  15.160  1.00 49.99           N  
ATOM   1647  CA  GLU A 262      73.485 -15.707  13.822  1.00 49.89           C  
ATOM   1648  C   GLU A 262      72.598 -14.448  13.768  1.00 50.20           C  
ATOM   1649  O   GLU A 262      72.961 -13.467  13.114  1.00 48.92           O  
ATOM   1650  CB  GLU A 262      73.056 -16.713  12.727  1.00 51.64           C  
ATOM   1651  CG  GLU A 262      74.084 -17.786  12.420  1.00 66.36           C  
ATOM   1652  CD  GLU A 262      75.418 -17.290  11.902  1.00 90.86           C  
ATOM   1653  OE1 GLU A 262      75.539 -17.091  10.673  1.00 86.91           O  
ATOM   1654  OE2 GLU A 262      76.344 -17.103  12.724  1.00 90.79           O  
ATOM   1655  N   LEU A 263      71.463 -14.472  14.478  1.00 45.28           N  
ATOM   1656  CA  LEU A 263      70.547 -13.334  14.524  1.00 45.09           C  
ATOM   1657  C   LEU A 263      71.167 -12.163  15.319  1.00 52.19           C  
ATOM   1658  O   LEU A 263      70.981 -11.006  14.947  1.00 51.19           O  
ATOM   1659  CB  LEU A 263      69.192 -13.736  15.149  1.00 44.42           C  
ATOM   1660  CG  LEU A 263      68.351 -14.838  14.487  1.00 46.80           C  
ATOM   1661  CD1 LEU A 263      67.130 -15.145  15.312  1.00 45.71           C  
ATOM   1662  CD2 LEU A 263      67.949 -14.479  13.077  1.00 44.76           C  
ATOM   1663  N   LEU A 264      71.895 -12.472  16.408  1.00 51.92           N  
ATOM   1664  CA  LEU A 264      72.543 -11.465  17.253  1.00 52.90           C  
ATOM   1665  C   LEU A 264      73.777 -10.826  16.598  1.00 59.60           C  
ATOM   1666  O   LEU A 264      74.105  -9.687  16.922  1.00 61.25           O  
ATOM   1667  CB  LEU A 264      72.862 -12.016  18.650  1.00 52.87           C  
ATOM   1668  CG  LEU A 264      71.647 -12.212  19.577  1.00 57.31           C  
ATOM   1669  CD1 LEU A 264      71.983 -13.120  20.744  1.00 57.58           C  
ATOM   1670  CD2 LEU A 264      71.087 -10.885  20.075  1.00 57.64           C  
ATOM   1671  N   GLN A 265      74.417 -11.528  15.646  1.00 55.60           N  
ATOM   1672  CA  GLN A 265      75.561 -11.041  14.871  1.00 55.09           C  
ATOM   1673  C   GLN A 265      75.164  -9.954  13.847  1.00 60.15           C  
ATOM   1674  O   GLN A 265      76.039  -9.381  13.197  1.00 60.48           O  
ATOM   1675  CB  GLN A 265      76.266 -12.200  14.168  1.00 56.15           C  
ATOM   1676  CG  GLN A 265      77.311 -12.902  15.020  1.00 69.97           C  
ATOM   1677  CD  GLN A 265      78.069 -13.924  14.201  1.00101.58           C  
ATOM   1678  OE1 GLN A 265      77.883 -15.138  14.351  1.00100.14           O  
ATOM   1679  NE2 GLN A 265      78.934 -13.456  13.302  1.00 95.29           N  
ATOM   1680  N   LYS A 266      73.850  -9.689  13.686  1.00 56.08           N  
ATOM   1681  CA  LYS A 266      73.320  -8.636  12.804  1.00 55.29           C  
ATOM   1682  C   LYS A 266      72.379  -7.826  13.708  1.00 58.21           C  
ATOM   1683  O   LYS A 266      71.162  -8.042  13.656  1.00 57.39           O  
ATOM   1684  CB  LYS A 266      72.562  -9.223  11.585  1.00 57.25           C  
ATOM   1685  CG  LYS A 266      73.280 -10.330  10.822  1.00 61.50           C  
ATOM   1686  CD  LYS A 266      74.261  -9.821   9.784  1.00 64.89           C  
ATOM   1687  CE  LYS A 266      75.086 -10.966   9.256  1.00 68.17           C  
ATOM   1688  NZ  LYS A 266      76.021 -10.519   8.202  1.00 83.52           N1+
ATOM   1689  N   PRO A 267      72.925  -6.953  14.609  1.00 54.34           N  
ATOM   1690  CA  PRO A 267      72.062  -6.269  15.593  1.00 53.10           C  
ATOM   1691  C   PRO A 267      71.083  -5.263  15.011  1.00 53.05           C  
ATOM   1692  O   PRO A 267      70.069  -4.993  15.642  1.00 51.61           O  
ATOM   1693  CB  PRO A 267      73.058  -5.624  16.573  1.00 55.34           C  
ATOM   1694  CG  PRO A 267      74.369  -6.313  16.316  1.00 60.54           C  
ATOM   1695  CD  PRO A 267      74.346  -6.621  14.844  1.00 56.27           C  
ATOM   1696  N   ASN A 268      71.369  -4.754  13.801  1.00 49.23           N  
ATOM   1697  CA  ASN A 268      70.527  -3.821  13.040  1.00 48.94           C  
ATOM   1698  C   ASN A 268      69.196  -4.467  12.642  1.00 51.07           C  
ATOM   1699  O   ASN A 268      68.193  -3.760  12.494  1.00 50.18           O  
ATOM   1700  CB  ASN A 268      71.246  -3.378  11.765  1.00 53.95           C  
ATOM   1701  CG  ASN A 268      72.624  -2.807  11.981  1.00 88.56           C  
ATOM   1702  OD1 ASN A 268      72.791  -1.602  12.187  1.00 81.13           O  
ATOM   1703  ND2 ASN A 268      73.643  -3.661  11.894  1.00 83.15           N  
ATOM   1704  N   ALA A 269      69.199  -5.807  12.426  1.00 46.26           N  
ATOM   1705  CA  ALA A 269      68.008  -6.563  12.038  1.00 44.43           C  
ATOM   1706  C   ALA A 269      67.262  -7.005  13.300  1.00 46.85           C  
ATOM   1707  O   ALA A 269      67.521  -8.079  13.841  1.00 46.80           O  
ATOM   1708  CB  ALA A 269      68.411  -7.760  11.183  1.00 44.83           C  
ATOM   1709  N   ARG A 270      66.366  -6.141  13.787  1.00 42.86           N  
ATOM   1710  CA  ARG A 270      65.580  -6.359  15.006  1.00 42.66           C  
ATOM   1711  C   ARG A 270      64.296  -7.138  14.730  1.00 42.98           C  
ATOM   1712  O   ARG A 270      63.735  -7.751  15.633  1.00 41.45           O  
ATOM   1713  CB  ARG A 270      65.285  -5.014  15.704  1.00 45.65           C  
ATOM   1714  CG  ARG A 270      64.988  -5.132  17.212  1.00 65.93           C  
ATOM   1715  CD  ARG A 270      66.193  -5.548  18.060  1.00 80.29           C  
ATOM   1716  NE  ARG A 270      65.881  -5.510  19.491  1.00 94.62           N  
ATOM   1717  CZ  ARG A 270      66.619  -4.893  20.414  1.00109.48           C  
ATOM   1718  NH1 ARG A 270      67.741  -4.269  20.071  1.00 95.23           N  
ATOM   1719  NH2 ARG A 270      66.246  -4.906  21.688  1.00 95.92           N  
ATOM   1720  N   VAL A 271      63.845  -7.109  13.469  1.00 38.54           N  
ATOM   1721  CA  VAL A 271      62.677  -7.816  12.985  1.00 37.23           C  
ATOM   1722  C   VAL A 271      63.175  -9.137  12.370  1.00 39.94           C  
ATOM   1723  O   VAL A 271      64.056  -9.116  11.514  1.00 40.09           O  
ATOM   1724  CB  VAL A 271      61.857  -6.936  11.998  1.00 40.52           C  
ATOM   1725  CG1 VAL A 271      60.883  -7.763  11.158  1.00 39.97           C  
ATOM   1726  CG2 VAL A 271      61.111  -5.838  12.744  1.00 40.28           C  
ATOM   1727  N   VAL A 272      62.656 -10.271  12.857  1.00 34.90           N  
ATOM   1728  CA  VAL A 272      62.993 -11.615  12.376  1.00 34.18           C  
ATOM   1729  C   VAL A 272      61.709 -12.257  11.822  1.00 36.13           C  
ATOM   1730  O   VAL A 272      60.729 -12.418  12.554  1.00 34.44           O  
ATOM   1731  CB  VAL A 272      63.682 -12.512  13.445  1.00 38.93           C  
ATOM   1732  CG1 VAL A 272      64.047 -13.877  12.865  1.00 38.95           C  
ATOM   1733  CG2 VAL A 272      64.937 -11.840  14.011  1.00 38.78           C  
ATOM   1734  N   VAL A 273      61.704 -12.543  10.513  1.00 31.31           N  
ATOM   1735  CA  VAL A 273      60.573 -13.160   9.824  1.00 30.91           C  
ATOM   1736  C   VAL A 273      60.707 -14.674   9.960  1.00 34.14           C  
ATOM   1737  O   VAL A 273      61.770 -15.231   9.660  1.00 33.01           O  
ATOM   1738  CB  VAL A 273      60.486 -12.691   8.344  1.00 35.03           C  
ATOM   1739  CG1 VAL A 273      59.537 -13.560   7.532  1.00 34.16           C  
ATOM   1740  CG2 VAL A 273      60.061 -11.228   8.274  1.00 35.38           C  
ATOM   1741  N   LEU A 274      59.646 -15.347  10.376  1.00 29.98           N  
ATOM   1742  CA  LEU A 274      59.627 -16.781  10.566  1.00 29.48           C  
ATOM   1743  C   LEU A 274      58.598 -17.506   9.719  1.00 34.53           C  
ATOM   1744  O   LEU A 274      57.452 -17.174   9.740  1.00 35.07           O  
ATOM   1745  CB  LEU A 274      59.367 -17.103  12.027  1.00 29.38           C  
ATOM   1746  CG  LEU A 274      60.140 -16.389  13.102  1.00 33.57           C  
ATOM   1747  CD1 LEU A 274      59.567 -16.682  14.461  1.00 35.17           C  
ATOM   1748  CD2 LEU A 274      61.577 -16.778  13.044  1.00 31.77           C  
ATOM   1749  N   PHE A 275      59.023 -18.518   8.990  1.00 29.69           N  
ATOM   1750  CA  PHE A 275      58.118 -19.444   8.349  1.00 28.49           C  
ATOM   1751  C   PHE A 275      58.427 -20.794   8.948  1.00 32.95           C  
ATOM   1752  O   PHE A 275      59.320 -21.459   8.537  1.00 33.48           O  
ATOM   1753  CB  PHE A 275      58.348 -19.455   6.861  1.00 29.71           C  
ATOM   1754  CG  PHE A 275      57.176 -19.033   6.058  1.00 31.07           C  
ATOM   1755  CD1 PHE A 275      56.120 -19.873   5.848  1.00 32.99           C  
ATOM   1756  CD2 PHE A 275      57.148 -17.800   5.485  1.00 33.44           C  
ATOM   1757  CE1 PHE A 275      55.057 -19.481   5.087  1.00 33.46           C  
ATOM   1758  CE2 PHE A 275      56.091 -17.403   4.723  1.00 35.85           C  
ATOM   1759  CZ  PHE A 275      55.042 -18.243   4.527  1.00 33.48           C  
ATOM   1760  N   MET A 276      57.695 -21.170   9.962  1.00 29.36           N  
ATOM   1761  CA  MET A 276      58.141 -22.189  10.855  1.00 29.01           C  
ATOM   1762  C   MET A 276      57.029 -23.004  11.421  1.00 31.79           C  
ATOM   1763  O   MET A 276      55.977 -22.523  11.670  1.00 31.84           O  
ATOM   1764  CB  MET A 276      58.890 -21.575  12.011  1.00 30.87           C  
ATOM   1765  CG  MET A 276      60.331 -21.287  11.756  1.00 34.83           C  
ATOM   1766  SD  MET A 276      61.082 -20.570  13.194  1.00 39.51           S  
ATOM   1767  CE  MET A 276      61.548 -21.983  14.089  1.00 34.79           C  
ATOM   1768  N   ARG A 277      57.307 -24.264  11.622  1.00 27.33           N  
ATOM   1769  CA  ARG A 277      56.431 -25.124  12.343  1.00 28.16           C  
ATOM   1770  C   ARG A 277      56.297 -24.655  13.763  1.00 33.20           C  
ATOM   1771  O   ARG A 277      57.125 -23.985  14.299  1.00 31.69           O  
ATOM   1772  CB  ARG A 277      56.954 -26.548  12.347  1.00 28.18           C  
ATOM   1773  CG  ARG A 277      56.807 -27.321  11.070  1.00 28.28           C  
ATOM   1774  CD  ARG A 277      57.631 -28.575  11.148  1.00 36.38           C  
ATOM   1775  NE  ARG A 277      57.120 -29.484  12.148  1.00 38.86           N  
ATOM   1776  CZ  ARG A 277      56.491 -30.604  11.862  1.00 52.84           C  
ATOM   1777  NH1 ARG A 277      56.335 -30.958  10.599  1.00 39.38           N  
ATOM   1778  NH2 ARG A 277      56.033 -31.359  12.826  1.00 41.96           N  
ATOM   1779  N   SER A 278      55.218 -25.080  14.365  1.00 32.64           N  
ATOM   1780  CA  SER A 278      54.899 -24.761  15.723  1.00 34.81           C  
ATOM   1781  C   SER A 278      55.909 -25.339  16.675  1.00 41.75           C  
ATOM   1782  O   SER A 278      56.426 -24.649  17.510  1.00 42.42           O  
ATOM   1783  CB  SER A 278      53.518 -25.286  16.032  1.00 39.16           C  
ATOM   1784  OG  SER A 278      53.303 -25.306  17.395  1.00 57.62           O  
ATOM   1785  N   ASP A 279      56.194 -26.616  16.528  1.00 38.69           N  
ATOM   1786  CA  ASP A 279      57.178 -27.264  17.351  1.00 37.81           C  
ATOM   1787  C   ASP A 279      58.520 -26.598  17.233  1.00 40.81           C  
ATOM   1788  O   ASP A 279      59.157 -26.380  18.210  1.00 40.70           O  
ATOM   1789  CB  ASP A 279      57.273 -28.773  17.098  1.00 40.14           C  
ATOM   1790  CG  ASP A 279      57.358 -29.147  15.617  1.00 49.37           C  
ATOM   1791  OD1 ASP A 279      57.750 -28.337  14.781  1.00 47.01           O  
ATOM   1792  OD2 ASP A 279      57.027 -30.283  15.306  1.00 54.42           O  
ATOM   1793  N   ASP A 280      58.939 -26.257  16.030  1.00 35.90           N  
ATOM   1794  CA  ASP A 280      60.168 -25.517  15.850  1.00 34.05           C  
ATOM   1795  C   ASP A 280      60.169 -24.092  16.445  1.00 37.24           C  
ATOM   1796  O   ASP A 280      61.184 -23.656  16.887  1.00 37.68           O  
ATOM   1797  CB  ASP A 280      60.583 -25.444  14.380  1.00 35.45           C  
ATOM   1798  CG  ASP A 280      60.858 -26.785  13.761  1.00 42.23           C  
ATOM   1799  OD1 ASP A 280      60.834 -27.804  14.429  1.00 42.40           O  
ATOM   1800  OD2 ASP A 280      61.102 -26.811  12.577  1.00 42.42           O  
ATOM   1801  N   SER A 281      59.046 -23.382  16.400  1.00 32.65           N  
ATOM   1802  CA  SER A 281      58.875 -22.011  16.929  1.00 33.24           C  
ATOM   1803  C   SER A 281      59.169 -21.968  18.428  1.00 42.93           C  
ATOM   1804  O   SER A 281      59.791 -21.013  18.886  1.00 43.67           O  
ATOM   1805  CB  SER A 281      57.470 -21.466  16.665  1.00 32.44           C  
ATOM   1806  OG  SER A 281      57.191 -21.319  15.286  1.00 38.13           O  
ATOM   1807  N   ARG A 282      58.747 -23.018  19.170  1.00 42.27           N  
ATOM   1808  CA  ARG A 282      58.939 -23.189  20.621  1.00 42.83           C  
ATOM   1809  C   ARG A 282      60.425 -23.317  20.949  1.00 46.99           C  
ATOM   1810  O   ARG A 282      60.916 -22.649  21.859  1.00 46.43           O  
ATOM   1811  CB  ARG A 282      58.193 -24.441  21.110  1.00 44.23           C  
ATOM   1812  CG  ARG A 282      56.840 -24.167  21.733  1.00 61.92           C  
ATOM   1813  CD  ARG A 282      56.187 -25.437  22.280  1.00 68.07           C  
ATOM   1814  NE  ARG A 282      54.832 -25.569  21.743  1.00 74.23           N  
ATOM   1815  CZ  ARG A 282      54.444 -26.501  20.878  1.00 82.54           C  
ATOM   1816  NH1 ARG A 282      55.286 -27.454  20.492  1.00 66.82           N  
ATOM   1817  NH2 ARG A 282      53.201 -26.508  20.418  1.00 65.38           N  
ATOM   1818  N   GLU A 283      61.149 -24.155  20.189  1.00 43.85           N  
ATOM   1819  CA  GLU A 283      62.581 -24.367  20.416  1.00 43.71           C  
ATOM   1820  C   GLU A 283      63.391 -23.101  20.162  1.00 49.31           C  
ATOM   1821  O   GLU A 283      64.353 -22.860  20.886  1.00 50.16           O  
ATOM   1822  CB  GLU A 283      63.121 -25.550  19.600  1.00 44.76           C  
ATOM   1823  CG  GLU A 283      62.636 -26.906  20.089  1.00 57.01           C  
ATOM   1824  CD  GLU A 283      63.151 -28.095  19.300  1.00 81.61           C  
ATOM   1825  OE1 GLU A 283      64.356 -28.415  19.418  1.00 75.52           O  
ATOM   1826  OE2 GLU A 283      62.345 -28.712  18.565  1.00 77.61           O  
ATOM   1827  N   LEU A 284      62.990 -22.277  19.162  1.00 44.80           N  
ATOM   1828  CA  LEU A 284      63.689 -21.029  18.841  1.00 44.12           C  
ATOM   1829  C   LEU A 284      63.479 -19.989  19.939  1.00 48.23           C  
ATOM   1830  O   LEU A 284      64.424 -19.299  20.322  1.00 47.74           O  
ATOM   1831  CB  LEU A 284      63.243 -20.473  17.475  1.00 43.83           C  
ATOM   1832  CG  LEU A 284      64.118 -19.361  16.872  1.00 47.81           C  
ATOM   1833  CD1 LEU A 284      65.517 -19.874  16.526  1.00 46.79           C  
ATOM   1834  CD2 LEU A 284      63.465 -18.775  15.627  1.00 49.86           C  
ATOM   1835  N   ILE A 285      62.234 -19.877  20.423  1.00 45.93           N  
ATOM   1836  CA  ILE A 285      61.824 -18.974  21.492  1.00 46.68           C  
ATOM   1837  C   ILE A 285      62.614 -19.325  22.788  1.00 49.19           C  
ATOM   1838  O   ILE A 285      63.174 -18.429  23.431  1.00 48.57           O  
ATOM   1839  CB  ILE A 285      60.263 -19.036  21.631  1.00 50.36           C  
ATOM   1840  CG1 ILE A 285      59.533 -18.224  20.523  1.00 50.96           C  
ATOM   1841  CG2 ILE A 285      59.756 -18.658  23.009  1.00 52.13           C  
ATOM   1842  CD1 ILE A 285      60.072 -16.786  20.180  1.00 59.60           C  
ATOM   1843  N   ALA A 286      62.733 -20.632  23.099  1.00 45.21           N  
ATOM   1844  CA  ALA A 286      63.500 -21.122  24.252  1.00 44.71           C  
ATOM   1845  C   ALA A 286      64.980 -20.746  24.103  1.00 47.15           C  
ATOM   1846  O   ALA A 286      65.584 -20.280  25.069  1.00 48.22           O  
ATOM   1847  CB  ALA A 286      63.336 -22.625  24.400  1.00 45.22           C  
ATOM   1848  N   ALA A 287      65.538 -20.880  22.884  1.00 41.15           N  
ATOM   1849  CA  ALA A 287      66.918 -20.501  22.593  1.00 40.77           C  
ATOM   1850  C   ALA A 287      67.121 -18.978  22.725  1.00 47.80           C  
ATOM   1851  O   ALA A 287      68.120 -18.558  23.316  1.00 48.67           O  
ATOM   1852  CB  ALA A 287      67.317 -20.978  21.216  1.00 40.81           C  
ATOM   1853  N   ALA A 288      66.172 -18.161  22.206  1.00 44.76           N  
ATOM   1854  CA  ALA A 288      66.202 -16.693  22.314  1.00 45.11           C  
ATOM   1855  C   ALA A 288      66.199 -16.270  23.799  1.00 51.63           C  
ATOM   1856  O   ALA A 288      66.886 -15.323  24.156  1.00 49.70           O  
ATOM   1857  CB  ALA A 288      65.002 -16.086  21.610  1.00 45.21           C  
ATOM   1858  N   SER A 289      65.412 -16.980  24.640  1.00 52.55           N  
ATOM   1859  CA  SER A 289      65.272 -16.772  26.087  1.00 53.59           C  
ATOM   1860  C   SER A 289      66.617 -16.994  26.799  1.00 58.44           C  
ATOM   1861  O   SER A 289      67.068 -16.109  27.525  1.00 59.00           O  
ATOM   1862  CB  SER A 289      64.186 -17.687  26.655  1.00 57.29           C  
ATOM   1863  OG  SER A 289      63.756 -17.289  27.947  1.00 67.37           O  
ATOM   1864  N   ARG A 290      67.284 -18.124  26.516  1.00 55.15           N  
ATOM   1865  CA  ARG A 290      68.593 -18.500  27.060  1.00 55.74           C  
ATOM   1866  C   ARG A 290      69.689 -17.480  26.750  1.00 62.31           C  
ATOM   1867  O   ARG A 290      70.642 -17.345  27.522  1.00 62.91           O  
ATOM   1868  CB  ARG A 290      69.040 -19.862  26.505  1.00 55.87           C  
ATOM   1869  CG  ARG A 290      68.309 -21.057  27.100  1.00 61.41           C  
ATOM   1870  CD  ARG A 290      68.895 -22.340  26.562  1.00 65.58           C  
ATOM   1871  NE  ARG A 290      67.843 -23.302  26.240  1.00 74.28           N  
ATOM   1872  CZ  ARG A 290      67.601 -23.777  25.022  1.00 80.31           C  
ATOM   1873  NH1 ARG A 290      68.356 -23.406  23.995  1.00 54.72           N  
ATOM   1874  NH2 ARG A 290      66.628 -24.655  24.829  1.00 74.86           N  
ATOM   1875  N   ALA A 291      69.587 -16.810  25.599  1.00 59.19           N  
ATOM   1876  CA  ALA A 291      70.575 -15.829  25.182  1.00 58.95           C  
ATOM   1877  C   ALA A 291      70.095 -14.411  25.466  1.00 62.40           C  
ATOM   1878  O   ALA A 291      70.787 -13.453  25.105  1.00 62.81           O  
ATOM   1879  CB  ALA A 291      70.899 -16.010  23.709  1.00 59.67           C  
ATOM   1880  N   ASN A 292      68.930 -14.275  26.153  1.00 58.13           N  
ATOM   1881  CA  ASN A 292      68.310 -12.992  26.500  1.00 58.76           C  
ATOM   1882  C   ASN A 292      68.181 -12.084  25.257  1.00 63.74           C  
ATOM   1883  O   ASN A 292      68.308 -10.856  25.339  1.00 63.86           O  
ATOM   1884  CB  ASN A 292      69.036 -12.293  27.679  1.00 61.55           C  
ATOM   1885  CG  ASN A 292      68.825 -12.952  29.022  1.00 92.77           C  
ATOM   1886  OD1 ASN A 292      69.775 -13.384  29.684  1.00 93.08           O  
ATOM   1887  ND2 ASN A 292      67.579 -13.028  29.470  1.00 85.50           N  
ATOM   1888  N   ALA A 293      67.938 -12.732  24.095  1.00 59.33           N  
ATOM   1889  CA  ALA A 293      67.788 -12.114  22.790  1.00 57.68           C  
ATOM   1890  C   ALA A 293      66.417 -11.462  22.697  1.00 58.30           C  
ATOM   1891  O   ALA A 293      65.414 -12.040  23.124  1.00 57.71           O  
ATOM   1892  CB  ALA A 293      67.947 -13.163  21.707  1.00 58.39           C  
ATOM   1893  N   SER A 294      66.387 -10.242  22.182  1.00 53.06           N  
ATOM   1894  CA  SER A 294      65.151  -9.494  22.023  1.00 52.06           C  
ATOM   1895  C   SER A 294      64.911  -9.244  20.537  1.00 52.60           C  
ATOM   1896  O   SER A 294      65.774  -8.671  19.858  1.00 54.23           O  
ATOM   1897  CB  SER A 294      65.226  -8.177  22.784  1.00 56.24           C  
ATOM   1898  OG  SER A 294      63.947  -7.566  22.829  1.00 70.47           O  
ATOM   1899  N   PHE A 295      63.763  -9.707  20.015  1.00 43.25           N  
ATOM   1900  CA  PHE A 295      63.434  -9.500  18.604  1.00 39.68           C  
ATOM   1901  C   PHE A 295      61.970  -9.227  18.394  1.00 38.93           C  
ATOM   1902  O   PHE A 295      61.139  -9.692  19.168  1.00 36.80           O  
ATOM   1903  CB  PHE A 295      63.833 -10.729  17.766  1.00 40.69           C  
ATOM   1904  CG  PHE A 295      65.311 -11.021  17.699  1.00 41.92           C  
ATOM   1905  CD1 PHE A 295      66.161 -10.224  16.940  1.00 45.69           C  
ATOM   1906  CD2 PHE A 295      65.846 -12.122  18.345  1.00 43.59           C  
ATOM   1907  CE1 PHE A 295      67.526 -10.511  16.853  1.00 46.40           C  
ATOM   1908  CE2 PHE A 295      67.215 -12.403  18.271  1.00 46.28           C  
ATOM   1909  CZ  PHE A 295      68.048 -11.582  17.548  1.00 44.80           C  
ATOM   1910  N   THR A 296      61.644  -8.530  17.297  1.00 35.29           N  
ATOM   1911  CA  THR A 296      60.269  -8.357  16.858  1.00 34.44           C  
ATOM   1912  C   THR A 296      60.041  -9.506  15.853  1.00 37.02           C  
ATOM   1913  O   THR A 296      60.537  -9.483  14.725  1.00 36.12           O  
ATOM   1914  CB  THR A 296      60.034  -6.957  16.296  1.00 42.10           C  
ATOM   1915  OG1 THR A 296      60.221  -6.010  17.357  1.00 47.22           O  
ATOM   1916  CG2 THR A 296      58.647  -6.802  15.684  1.00 38.19           C  
ATOM   1917  N   TRP A 297      59.323 -10.520  16.288  1.00 34.78           N  
ATOM   1918  CA  TRP A 297      59.020 -11.695  15.475  1.00 34.30           C  
ATOM   1919  C   TRP A 297      57.841 -11.384  14.566  1.00 36.70           C  
ATOM   1920  O   TRP A 297      56.821 -10.869  15.039  1.00 37.74           O  
ATOM   1921  CB  TRP A 297      58.650 -12.869  16.392  1.00 33.52           C  
ATOM   1922  CG  TRP A 297      59.647 -13.172  17.481  1.00 35.04           C  
ATOM   1923  CD1 TRP A 297      59.467 -13.013  18.826  1.00 38.06           C  
ATOM   1924  CD2 TRP A 297      60.951 -13.754  17.316  1.00 34.45           C  
ATOM   1925  NE1 TRP A 297      60.588 -13.435  19.508  1.00 37.18           N  
ATOM   1926  CE2 TRP A 297      61.515 -13.893  18.606  1.00 38.26           C  
ATOM   1927  CE3 TRP A 297      61.708 -14.145  16.202  1.00 35.68           C  
ATOM   1928  CZ2 TRP A 297      62.785 -14.443  18.813  1.00 37.27           C  
ATOM   1929  CZ3 TRP A 297      62.964 -14.702  16.406  1.00 37.42           C  
ATOM   1930  CH2 TRP A 297      63.474 -14.882  17.704  1.00 38.06           C  
ATOM   1931  N   VAL A 298      57.968 -11.717  13.278  1.00 30.80           N  
ATOM   1932  CA  VAL A 298      56.900 -11.605  12.273  1.00 30.36           C  
ATOM   1933  C   VAL A 298      56.756 -13.050  11.743  1.00 32.98           C  
ATOM   1934  O   VAL A 298      57.611 -13.514  10.981  1.00 32.22           O  
ATOM   1935  CB  VAL A 298      57.219 -10.565  11.163  1.00 33.49           C  
ATOM   1936  CG1 VAL A 298      56.137 -10.579  10.066  1.00 32.95           C  
ATOM   1937  CG2 VAL A 298      57.370  -9.161  11.757  1.00 32.44           C  
ATOM   1938  N   ALA A 299      55.714 -13.768  12.206  1.00 27.60           N  
ATOM   1939  CA  ALA A 299      55.543 -15.194  11.967  1.00 27.23           C  
ATOM   1940  C   ALA A 299      54.354 -15.589  11.133  1.00 32.71           C  
ATOM   1941  O   ALA A 299      53.282 -14.999  11.241  1.00 31.65           O  
ATOM   1942  CB  ALA A 299      55.496 -15.929  13.305  1.00 28.00           C  
ATOM   1943  N   SER A 300      54.535 -16.672  10.347  1.00 29.71           N  
ATOM   1944  CA  SER A 300      53.515 -17.250   9.468  1.00 28.66           C  
ATOM   1945  C   SER A 300      52.455 -18.031  10.271  1.00 29.08           C  
ATOM   1946  O   SER A 300      52.537 -18.089  11.498  1.00 27.99           O  
ATOM   1947  CB  SER A 300      54.187 -18.129   8.416  1.00 32.67           C  
ATOM   1948  OG  SER A 300      54.925 -19.149   9.068  1.00 38.52           O  
ATOM   1949  N   ASP A 301      51.479 -18.654   9.595  1.00 25.56           N  
ATOM   1950  CA  ASP A 301      50.405 -19.403  10.281  1.00 26.04           C  
ATOM   1951  C   ASP A 301      50.880 -20.585  11.136  1.00 31.96           C  
ATOM   1952  O   ASP A 301      50.098 -21.081  11.943  1.00 32.39           O  
ATOM   1953  CB  ASP A 301      49.332 -19.865   9.287  1.00 26.58           C  
ATOM   1954  CG  ASP A 301      49.852 -21.018   8.449  1.00 31.07           C  
ATOM   1955  OD1 ASP A 301      50.815 -20.808   7.694  1.00 29.92           O  
ATOM   1956  OD2 ASP A 301      49.392 -22.142   8.655  1.00 28.95           O  
ATOM   1957  N   GLY A 302      52.102 -21.075  10.895  1.00 28.70           N  
ATOM   1958  CA  GLY A 302      52.688 -22.164  11.672  1.00 28.89           C  
ATOM   1959  C   GLY A 302      52.685 -21.831  13.156  1.00 33.71           C  
ATOM   1960  O   GLY A 302      52.458 -22.700  13.996  1.00 32.30           O  
ATOM   1961  N   TRP A 303      52.944 -20.557  13.477  1.00 32.55           N  
ATOM   1962  CA  TRP A 303      52.865 -19.983  14.824  1.00 33.15           C  
ATOM   1963  C   TRP A 303      51.416 -19.532  15.006  1.00 35.72           C  
ATOM   1964  O   TRP A 303      50.769 -19.997  15.930  1.00 34.94           O  
ATOM   1965  CB  TRP A 303      53.819 -18.790  14.958  1.00 32.70           C  
ATOM   1966  CG  TRP A 303      53.870 -18.111  16.307  1.00 34.73           C  
ATOM   1967  CD1 TRP A 303      52.814 -17.783  17.112  1.00 37.73           C  
ATOM   1968  CD2 TRP A 303      55.027 -17.510  16.903  1.00 34.95           C  
ATOM   1969  NE1 TRP A 303      53.254 -17.070  18.200  1.00 37.34           N  
ATOM   1970  CE2 TRP A 303      54.600 -16.847  18.073  1.00 38.46           C  
ATOM   1971  CE3 TRP A 303      56.393 -17.477  16.564  1.00 36.70           C  
ATOM   1972  CZ2 TRP A 303      55.492 -16.199  18.930  1.00 38.00           C  
ATOM   1973  CZ3 TRP A 303      57.267 -16.788  17.392  1.00 38.46           C  
ATOM   1974  CH2 TRP A 303      56.818 -16.169  18.562  1.00 39.02           C  
ATOM   1975  N   GLY A 304      50.917 -18.671  14.103  1.00 33.16           N  
ATOM   1976  CA  GLY A 304      49.542 -18.171  14.114  1.00 33.47           C  
ATOM   1977  C   GLY A 304      49.172 -17.494  15.422  1.00 39.66           C  
ATOM   1978  O   GLY A 304      49.981 -16.763  15.998  1.00 38.61           O  
ATOM   1979  N   ALA A 305      47.986 -17.783  15.934  1.00 38.78           N  
ATOM   1980  CA  ALA A 305      47.516 -17.208  17.208  1.00 40.11           C  
ATOM   1981  C   ALA A 305      47.447 -18.311  18.262  1.00 47.10           C  
ATOM   1982  O   ALA A 305      46.473 -18.417  19.006  1.00 48.26           O  
ATOM   1983  CB  ALA A 305      46.149 -16.550  17.009  1.00 40.75           C  
ATOM   1984  N   GLN A 306      48.485 -19.117  18.315  1.00 44.13           N  
ATOM   1985  CA  GLN A 306      48.520 -20.221  19.235  1.00 43.39           C  
ATOM   1986  C   GLN A 306      49.197 -19.862  20.517  1.00 47.14           C  
ATOM   1987  O   GLN A 306      50.308 -19.424  20.536  1.00 44.27           O  
ATOM   1988  CB  GLN A 306      49.287 -21.369  18.650  1.00 44.29           C  
ATOM   1989  CG  GLN A 306      48.681 -22.020  17.452  1.00 50.95           C  
ATOM   1990  CD  GLN A 306      49.558 -23.129  16.985  1.00 68.85           C  
ATOM   1991  OE1 GLN A 306      49.412 -24.273  17.402  1.00 58.39           O  
ATOM   1992  NE2 GLN A 306      50.512 -22.794  16.160  1.00 60.85           N  
ATOM   1993  N   GLU A 307      48.488 -20.099  21.603  1.00 46.98           N  
ATOM   1994  CA  GLU A 307      49.006 -19.802  22.924  1.00 48.70           C  
ATOM   1995  C   GLU A 307      49.994 -20.873  23.407  1.00 55.05           C  
ATOM   1996  O   GLU A 307      50.813 -20.601  24.290  1.00 56.27           O  
ATOM   1997  CB  GLU A 307      47.859 -19.551  23.901  1.00 50.47           C  
ATOM   1998  CG  GLU A 307      47.115 -18.267  23.560  1.00 64.79           C  
ATOM   1999  CD  GLU A 307      46.363 -17.630  24.708  1.00 93.66           C  
ATOM   2000  OE1 GLU A 307      46.864 -16.617  25.248  1.00 91.03           O  
ATOM   2001  OE2 GLU A 307      45.282 -18.145  25.074  1.00 90.92           O  
ATOM   2002  N   SER A 308      49.963 -22.065  22.777  1.00 50.99           N  
ATOM   2003  CA  SER A 308      50.840 -23.193  23.107  1.00 50.65           C  
ATOM   2004  C   SER A 308      52.306 -22.871  22.829  1.00 54.98           C  
ATOM   2005  O   SER A 308      53.184 -23.374  23.530  1.00 55.36           O  
ATOM   2006  CB  SER A 308      50.402 -24.447  22.357  1.00 53.39           C  
ATOM   2007  OG  SER A 308      50.326 -24.224  20.956  1.00 60.53           O  
ATOM   2008  N   ILE A 309      52.565 -22.001  21.858  1.00 51.75           N  
ATOM   2009  CA  ILE A 309      53.934 -21.609  21.529  1.00 50.96           C  
ATOM   2010  C   ILE A 309      54.534 -20.607  22.521  1.00 55.74           C  
ATOM   2011  O   ILE A 309      55.726 -20.661  22.821  1.00 56.53           O  
ATOM   2012  CB  ILE A 309      54.022 -21.018  20.108  1.00 53.04           C  
ATOM   2013  CG1 ILE A 309      53.564 -22.048  19.073  1.00 52.84           C  
ATOM   2014  CG2 ILE A 309      55.439 -20.552  19.813  1.00 51.42           C  
ATOM   2015  CD1 ILE A 309      52.916 -21.437  17.850  1.00 58.11           C  
ATOM   2016  N   ILE A 310      53.706 -19.694  23.021  1.00 53.59           N  
ATOM   2017  CA  ILE A 310      54.166 -18.633  23.925  1.00 54.15           C  
ATOM   2018  C   ILE A 310      54.056 -18.951  25.436  1.00 60.42           C  
ATOM   2019  O   ILE A 310      54.771 -18.317  26.216  1.00 59.90           O  
ATOM   2020  CB  ILE A 310      53.448 -17.294  23.591  1.00 56.81           C  
ATOM   2021  CG1 ILE A 310      51.901 -17.451  23.513  1.00 57.19           C  
ATOM   2022  CG2 ILE A 310      53.996 -16.710  22.297  1.00 57.11           C  
ATOM   2023  CD1 ILE A 310      51.099 -17.402  24.861  1.00 60.85           C  
ATOM   2024  N   LYS A 311      53.139 -19.873  25.847  1.00 57.65           N  
ATOM   2025  CA  LYS A 311      52.894 -20.241  27.252  1.00 57.48           C  
ATOM   2026  C   LYS A 311      54.195 -20.534  28.015  1.00 60.51           C  
ATOM   2027  O   LYS A 311      54.939 -21.436  27.637  1.00 59.67           O  
ATOM   2028  CB  LYS A 311      51.901 -21.418  27.348  1.00 60.68           C  
ATOM   2029  CG  LYS A 311      51.262 -21.583  28.727  1.00 76.04           C  
ATOM   2030  CD  LYS A 311      49.877 -22.217  28.638  1.00 83.81           C  
ATOM   2031  CE  LYS A 311      49.195 -22.338  29.985  1.00 88.44           C  
ATOM   2032  NZ  LYS A 311      49.686 -23.506  30.764  1.00 90.26           N1+
ATOM   2033  N   GLY A 312      54.468 -19.720  29.034  1.00 57.17           N  
ATOM   2034  CA  GLY A 312      55.665 -19.811  29.862  1.00 56.97           C  
ATOM   2035  C   GLY A 312      56.792 -18.891  29.425  1.00 61.74           C  
ATOM   2036  O   GLY A 312      57.651 -18.536  30.241  1.00 61.52           O  
ATOM   2037  N   SER A 313      56.804 -18.501  28.130  1.00 58.04           N  
ATOM   2038  CA  SER A 313      57.823 -17.625  27.527  1.00 57.78           C  
ATOM   2039  C   SER A 313      57.175 -16.385  26.871  1.00 61.46           C  
ATOM   2040  O   SER A 313      57.601 -15.949  25.796  1.00 60.20           O  
ATOM   2041  CB  SER A 313      58.635 -18.404  26.494  1.00 61.58           C  
ATOM   2042  OG  SER A 313      59.011 -19.681  26.972  1.00 70.20           O  
ATOM   2043  N   GLU A 314      56.118 -15.842  27.510  1.00 58.34           N  
ATOM   2044  CA  GLU A 314      55.379 -14.678  27.014  1.00 58.11           C  
ATOM   2045  C   GLU A 314      56.263 -13.442  26.837  1.00 63.19           C  
ATOM   2046  O   GLU A 314      56.087 -12.722  25.857  1.00 63.02           O  
ATOM   2047  CB  GLU A 314      54.169 -14.357  27.907  1.00 59.04           C  
ATOM   2048  CG  GLU A 314      53.100 -15.440  27.910  1.00 66.44           C  
ATOM   2049  CD  GLU A 314      53.193 -16.504  28.989  1.00 77.31           C  
ATOM   2050  OE1 GLU A 314      54.293 -16.710  29.550  1.00 65.32           O  
ATOM   2051  OE2 GLU A 314      52.158 -17.154  29.255  1.00 70.42           O  
ATOM   2052  N   HIS A 315      57.249 -13.238  27.737  1.00 60.70           N  
ATOM   2053  CA  HIS A 315      58.150 -12.079  27.717  1.00 61.21           C  
ATOM   2054  C   HIS A 315      59.056 -11.972  26.471  1.00 61.87           C  
ATOM   2055  O   HIS A 315      59.303 -10.861  26.006  1.00 61.91           O  
ATOM   2056  CB  HIS A 315      58.992 -12.012  29.009  1.00 63.16           C  
ATOM   2057  CG  HIS A 315      60.068 -13.049  29.108  1.00 67.61           C  
ATOM   2058  ND1 HIS A 315      61.370 -12.778  28.712  1.00 69.89           N  
ATOM   2059  CD2 HIS A 315      60.002 -14.326  29.553  1.00 70.17           C  
ATOM   2060  CE1 HIS A 315      62.052 -13.893  28.928  1.00 69.70           C  
ATOM   2061  NE2 HIS A 315      61.273 -14.853  29.434  1.00 70.12           N  
ATOM   2062  N   VAL A 316      59.562 -13.104  25.953  1.00 55.47           N  
ATOM   2063  CA  VAL A 316      60.483 -13.128  24.811  1.00 53.67           C  
ATOM   2064  C   VAL A 316      59.742 -13.021  23.449  1.00 54.08           C  
ATOM   2065  O   VAL A 316      60.349 -12.656  22.442  1.00 51.83           O  
ATOM   2066  CB  VAL A 316      61.418 -14.356  24.923  1.00 57.87           C  
ATOM   2067  CG1 VAL A 316      60.681 -15.658  24.679  1.00 57.84           C  
ATOM   2068  CG2 VAL A 316      62.651 -14.234  24.033  1.00 58.02           C  
ATOM   2069  N   ALA A 317      58.426 -13.271  23.448  1.00 49.94           N  
ATOM   2070  CA  ALA A 317      57.603 -13.198  22.246  1.00 49.55           C  
ATOM   2071  C   ALA A 317      56.675 -11.981  22.246  1.00 52.04           C  
ATOM   2072  O   ALA A 317      55.846 -11.841  21.338  1.00 50.50           O  
ATOM   2073  CB  ALA A 317      56.803 -14.480  22.092  1.00 50.39           C  
ATOM   2074  N   TYR A 318      56.834 -11.085  23.249  1.00 48.71           N  
ATOM   2075  CA  TYR A 318      56.015  -9.877  23.385  1.00 48.45           C  
ATOM   2076  C   TYR A 318      56.144  -8.971  22.177  1.00 47.70           C  
ATOM   2077  O   TYR A 318      57.249  -8.743  21.709  1.00 46.86           O  
ATOM   2078  CB  TYR A 318      56.348  -9.089  24.674  1.00 50.91           C  
ATOM   2079  CG  TYR A 318      55.184  -8.243  25.131  1.00 53.58           C  
ATOM   2080  CD1 TYR A 318      54.916  -7.010  24.539  1.00 56.10           C  
ATOM   2081  CD2 TYR A 318      54.295  -8.711  26.092  1.00 54.96           C  
ATOM   2082  CE1 TYR A 318      53.796  -6.258  24.903  1.00 57.34           C  
ATOM   2083  CE2 TYR A 318      53.169  -7.972  26.458  1.00 56.37           C  
ATOM   2084  CZ  TYR A 318      52.933  -6.737  25.874  1.00 63.74           C  
ATOM   2085  OH  TYR A 318      51.836  -6.001  26.247  1.00 65.12           O  
ATOM   2086  N   GLY A 319      55.009  -8.490  21.683  1.00 43.45           N  
ATOM   2087  CA  GLY A 319      54.942  -7.593  20.536  1.00 42.88           C  
ATOM   2088  C   GLY A 319      55.051  -8.270  19.180  1.00 44.76           C  
ATOM   2089  O   GLY A 319      55.188  -7.584  18.163  1.00 46.18           O  
ATOM   2090  N   ALA A 320      54.995  -9.614  19.151  1.00 37.20           N  
ATOM   2091  CA  ALA A 320      55.072 -10.417  17.922  1.00 35.15           C  
ATOM   2092  C   ALA A 320      53.894 -10.135  17.030  1.00 37.94           C  
ATOM   2093  O   ALA A 320      52.772  -9.984  17.510  1.00 38.03           O  
ATOM   2094  CB  ALA A 320      55.079 -11.900  18.261  1.00 35.18           C  
ATOM   2095  N   ILE A 321      54.149 -10.107  15.729  1.00 33.37           N  
ATOM   2096  CA  ILE A 321      53.137  -9.964  14.703  1.00 32.74           C  
ATOM   2097  C   ILE A 321      52.999 -11.342  14.081  1.00 38.00           C  
ATOM   2098  O   ILE A 321      53.991 -11.913  13.632  1.00 37.74           O  
ATOM   2099  CB  ILE A 321      53.523  -8.882  13.652  1.00 35.51           C  
ATOM   2100  CG1 ILE A 321      53.565  -7.487  14.294  1.00 37.02           C  
ATOM   2101  CG2 ILE A 321      52.580  -8.908  12.436  1.00 34.74           C  
ATOM   2102  CD1 ILE A 321      54.929  -7.154  14.779  1.00 56.95           C  
ATOM   2103  N   THR A 322      51.784 -11.886  14.062  1.00 34.39           N  
ATOM   2104  CA  THR A 322      51.573 -13.192  13.452  1.00 33.66           C  
ATOM   2105  C   THR A 322      50.451 -13.133  12.434  1.00 38.41           C  
ATOM   2106  O   THR A 322      49.571 -12.264  12.504  1.00 38.27           O  
ATOM   2107  CB  THR A 322      51.324 -14.310  14.504  1.00 35.01           C  
ATOM   2108  OG1 THR A 322      50.094 -14.055  15.177  1.00 34.47           O  
ATOM   2109  CG2 THR A 322      52.458 -14.473  15.513  1.00 29.49           C  
ATOM   2110  N   LEU A 323      50.484 -14.066  11.484  1.00 33.90           N  
ATOM   2111  CA  LEU A 323      49.430 -14.238  10.493  1.00 32.48           C  
ATOM   2112  C   LEU A 323      48.763 -15.550  10.763  1.00 35.98           C  
ATOM   2113  O   LEU A 323      49.379 -16.490  11.272  1.00 35.20           O  
ATOM   2114  CB  LEU A 323      49.959 -14.257   9.047  1.00 32.38           C  
ATOM   2115  CG  LEU A 323      50.570 -12.981   8.470  1.00 39.36           C  
ATOM   2116  CD1 LEU A 323      50.578 -13.053   6.965  1.00 39.64           C  
ATOM   2117  CD2 LEU A 323      49.756 -11.774   8.828  1.00 46.20           C  
ATOM   2118  N   GLU A 324      47.530 -15.640  10.346  1.00 32.72           N  
ATOM   2119  CA  GLU A 324      46.754 -16.854  10.385  1.00 33.06           C  
ATOM   2120  C   GLU A 324      45.737 -16.657   9.293  1.00 38.80           C  
ATOM   2121  O   GLU A 324      45.443 -15.511   8.951  1.00 39.94           O  
ATOM   2122  CB  GLU A 324      46.123 -17.064  11.760  1.00 34.28           C  
ATOM   2123  CG  GLU A 324      45.377 -18.374  11.918  1.00 47.66           C  
ATOM   2124  CD  GLU A 324      45.956 -19.709  11.464  1.00 58.44           C  
ATOM   2125  OE1 GLU A 324      46.238 -20.543  12.353  1.00 43.81           O  
ATOM   2126  OE2 GLU A 324      45.974 -19.982  10.238  1.00 37.79           O  
ATOM   2127  N   LEU A 325      45.291 -17.748   8.667  1.00 34.64           N  
ATOM   2128  CA  LEU A 325      44.295 -17.713   7.591  1.00 34.51           C  
ATOM   2129  C   LEU A 325      43.020 -17.068   8.109  1.00 38.74           C  
ATOM   2130  O   LEU A 325      42.627 -17.320   9.264  1.00 37.96           O  
ATOM   2131  CB  LEU A 325      43.970 -19.138   7.118  1.00 34.68           C  
ATOM   2132  CG  LEU A 325      45.138 -20.036   6.760  1.00 40.51           C  
ATOM   2133  CD1 LEU A 325      44.647 -21.325   6.247  1.00 42.46           C  
ATOM   2134  CD2 LEU A 325      46.008 -19.435   5.715  1.00 41.81           C  
ATOM   2135  N   ALA A 326      42.398 -16.209   7.283  1.00 35.07           N  
ATOM   2136  CA  ALA A 326      41.180 -15.542   7.720  1.00 35.85           C  
ATOM   2137  C   ALA A 326      40.054 -16.570   7.832  1.00 39.17           C  
ATOM   2138  O   ALA A 326      39.756 -17.291   6.881  1.00 37.75           O  
ATOM   2139  CB  ALA A 326      40.809 -14.397   6.791  1.00 36.42           C  
ATOM   2140  N   SER A 327      39.531 -16.706   9.049  1.00 36.07           N  
ATOM   2141  CA  SER A 327      38.471 -17.650   9.352  1.00 36.54           C  
ATOM   2142  C   SER A 327      37.465 -17.041  10.315  1.00 44.60           C  
ATOM   2143  O   SER A 327      37.743 -16.060  10.997  1.00 44.54           O  
ATOM   2144  CB  SER A 327      39.037 -18.953   9.908  1.00 36.46           C  
ATOM   2145  OG  SER A 327      39.422 -18.784  11.258  1.00 41.03           O  
ATOM   2146  N   GLN A 328      36.312 -17.667  10.376  1.00 44.98           N  
ATOM   2147  CA  GLN A 328      35.145 -17.296  11.164  1.00 46.65           C  
ATOM   2148  C   GLN A 328      34.793 -18.572  11.991  1.00 50.92           C  
ATOM   2149  O   GLN A 328      34.739 -19.660  11.390  1.00 49.84           O  
ATOM   2150  CB  GLN A 328      33.997 -16.916  10.174  1.00 48.15           C  
ATOM   2151  CG  GLN A 328      34.357 -15.824   9.108  1.00 59.63           C  
ATOM   2152  CD  GLN A 328      35.004 -16.285   7.787  1.00 70.33           C  
ATOM   2153  OE1 GLN A 328      34.434 -17.059   7.014  1.00 70.49           O  
ATOM   2154  NE2 GLN A 328      36.139 -15.697   7.408  1.00 46.74           N  
ATOM   2155  N   PRO A 329      34.650 -18.506  13.347  1.00 46.52           N  
ATOM   2156  CA  PRO A 329      34.345 -19.737  14.103  1.00 45.70           C  
ATOM   2157  C   PRO A 329      32.994 -20.343  13.752  1.00 49.53           C  
ATOM   2158  O   PRO A 329      32.056 -19.617  13.447  1.00 49.18           O  
ATOM   2159  CB  PRO A 329      34.385 -19.294  15.579  1.00 47.55           C  
ATOM   2160  CG  PRO A 329      34.999 -17.933  15.590  1.00 51.97           C  
ATOM   2161  CD  PRO A 329      34.706 -17.329  14.240  1.00 48.17           C  
ATOM   2162  N   VAL A 330      32.922 -21.680  13.744  1.00 46.10           N  
ATOM   2163  CA  VAL A 330      31.699 -22.459  13.518  1.00 45.79           C  
ATOM   2164  C   VAL A 330      31.061 -22.573  14.944  1.00 50.61           C  
ATOM   2165  O   VAL A 330      31.554 -23.338  15.779  1.00 49.73           O  
ATOM   2166  CB  VAL A 330      32.035 -23.856  12.891  1.00 49.22           C  
ATOM   2167  CG1 VAL A 330      30.777 -24.711  12.702  1.00 48.87           C  
ATOM   2168  CG2 VAL A 330      32.790 -23.709  11.569  1.00 48.83           C  
ATOM   2169  N   ARG A 331      30.017 -21.758  15.228  1.00 48.09           N  
ATOM   2170  CA  ARG A 331      29.321 -21.680  16.533  1.00 47.73           C  
ATOM   2171  C   ARG A 331      28.745 -23.020  17.014  1.00 48.11           C  
ATOM   2172  O   ARG A 331      28.846 -23.353  18.198  1.00 46.81           O  
ATOM   2173  CB  ARG A 331      28.228 -20.586  16.515  1.00 49.90           C  
ATOM   2174  CG  ARG A 331      28.752 -19.139  16.519  1.00 63.02           C  
ATOM   2175  CD  ARG A 331      29.073 -18.663  17.928  1.00 78.88           C  
ATOM   2176  NE  ARG A 331      28.854 -17.225  18.109  1.00 92.02           N  
ATOM   2177  CZ  ARG A 331      27.712 -16.680  18.524  1.00110.41           C  
ATOM   2178  NH1 ARG A 331      26.655 -17.443  18.776  1.00101.41           N  
ATOM   2179  NH2 ARG A 331      27.615 -15.366  18.676  1.00 97.22           N  
ATOM   2180  N   GLN A 332      28.176 -23.795  16.084  1.00 43.26           N  
ATOM   2181  CA  GLN A 332      27.613 -25.116  16.351  1.00 42.61           C  
ATOM   2182  C   GLN A 332      28.724 -26.079  16.796  1.00 45.65           C  
ATOM   2183  O   GLN A 332      28.463 -26.967  17.613  1.00 46.76           O  
ATOM   2184  CB  GLN A 332      26.848 -25.640  15.123  1.00 43.80           C  
ATOM   2185  CG  GLN A 332      25.546 -24.869  14.819  1.00 50.02           C  
ATOM   2186  CD  GLN A 332      25.712 -23.602  13.984  1.00 73.09           C  
ATOM   2187  OE1 GLN A 332      26.796 -23.007  13.857  1.00 63.99           O  
ATOM   2188  NE2 GLN A 332      24.619 -23.156  13.376  1.00 69.48           N  
ATOM   2189  N   PHE A 333      29.983 -25.848  16.329  1.00 39.77           N  
ATOM   2190  CA  PHE A 333      31.122 -26.673  16.745  1.00 36.82           C  
ATOM   2191  C   PHE A 333      31.453 -26.448  18.204  1.00 37.78           C  
ATOM   2192  O   PHE A 333      31.708 -27.426  18.903  1.00 36.39           O  
ATOM   2193  CB  PHE A 333      32.369 -26.481  15.872  1.00 36.62           C  
ATOM   2194  CG  PHE A 333      33.549 -27.271  16.391  1.00 36.02           C  
ATOM   2195  CD1 PHE A 333      33.612 -28.651  16.226  1.00 37.06           C  
ATOM   2196  CD2 PHE A 333      34.578 -26.642  17.080  1.00 37.00           C  
ATOM   2197  CE1 PHE A 333      34.696 -29.383  16.720  1.00 37.71           C  
ATOM   2198  CE2 PHE A 333      35.674 -27.376  17.560  1.00 38.99           C  
ATOM   2199  CZ  PHE A 333      35.727 -28.739  17.371  1.00 36.76           C  
ATOM   2200  N   ASP A 334      31.474 -25.172  18.654  1.00 35.65           N  
ATOM   2201  CA  ASP A 334      31.729 -24.789  20.062  1.00 36.77           C  
ATOM   2202  C   ASP A 334      30.799 -25.563  21.005  1.00 39.87           C  
ATOM   2203  O   ASP A 334      31.253 -26.142  21.990  1.00 38.53           O  
ATOM   2204  CB  ASP A 334      31.509 -23.283  20.281  1.00 39.24           C  
ATOM   2205  CG  ASP A 334      32.551 -22.369  19.681  1.00 52.26           C  
ATOM   2206  OD1 ASP A 334      33.730 -22.778  19.610  1.00 51.57           O  
ATOM   2207  OD2 ASP A 334      32.199 -21.215  19.338  1.00 59.03           O  
ATOM   2208  N   ARG A 335      29.508 -25.606  20.662  1.00 38.03           N  
ATOM   2209  CA  ARG A 335      28.482 -26.321  21.420  1.00 38.37           C  
ATOM   2210  C   ARG A 335      28.813 -27.813  21.464  1.00 42.28           C  
ATOM   2211  O   ARG A 335      28.818 -28.414  22.543  1.00 42.41           O  
ATOM   2212  CB  ARG A 335      27.094 -26.066  20.790  1.00 38.08           C  
ATOM   2213  CG  ARG A 335      25.920 -26.755  21.488  1.00 51.22           C  
ATOM   2214  CD  ARG A 335      24.596 -26.109  21.130  1.00 69.30           C  
ATOM   2215  NE  ARG A 335      24.153 -26.437  19.771  1.00 92.73           N  
ATOM   2216  CZ  ARG A 335      23.170 -27.289  19.478  1.00110.97           C  
ATOM   2217  NH1 ARG A 335      22.510 -27.915  20.448  1.00 99.52           N  
ATOM   2218  NH2 ARG A 335      22.837 -27.514  18.213  1.00 92.82           N  
ATOM   2219  N   TYR A 336      29.114 -28.395  20.292  1.00 37.93           N  
ATOM   2220  CA  TYR A 336      29.420 -29.817  20.166  1.00 37.10           C  
ATOM   2221  C   TYR A 336      30.667 -30.196  20.986  1.00 39.73           C  
ATOM   2222  O   TYR A 336      30.627 -31.160  21.765  1.00 38.49           O  
ATOM   2223  CB  TYR A 336      29.547 -30.210  18.667  1.00 38.60           C  
ATOM   2224  CG  TYR A 336      30.242 -31.533  18.450  1.00 40.07           C  
ATOM   2225  CD1 TYR A 336      29.540 -32.731  18.526  1.00 41.88           C  
ATOM   2226  CD2 TYR A 336      31.622 -31.594  18.252  1.00 39.91           C  
ATOM   2227  CE1 TYR A 336      30.188 -33.959  18.405  1.00 42.09           C  
ATOM   2228  CE2 TYR A 336      32.278 -32.815  18.122  1.00 40.43           C  
ATOM   2229  CZ  TYR A 336      31.558 -33.996  18.197  1.00 44.70           C  
ATOM   2230  OH  TYR A 336      32.198 -35.207  18.096  1.00 41.15           O  
ATOM   2231  N   PHE A 337      31.752 -29.403  20.833  1.00 35.57           N  
ATOM   2232  CA  PHE A 337      33.038 -29.666  21.467  1.00 34.67           C  
ATOM   2233  C   PHE A 337      33.005 -29.532  22.980  1.00 38.73           C  
ATOM   2234  O   PHE A 337      33.617 -30.348  23.662  1.00 38.16           O  
ATOM   2235  CB  PHE A 337      34.175 -28.821  20.847  1.00 36.01           C  
ATOM   2236  CG  PHE A 337      35.554 -29.372  21.175  1.00 36.64           C  
ATOM   2237  CD1 PHE A 337      35.994 -30.574  20.622  1.00 38.64           C  
ATOM   2238  CD2 PHE A 337      36.390 -28.713  22.067  1.00 36.69           C  
ATOM   2239  CE1 PHE A 337      37.240 -31.111  20.972  1.00 38.64           C  
ATOM   2240  CE2 PHE A 337      37.645 -29.243  22.400  1.00 38.32           C  
ATOM   2241  CZ  PHE A 337      38.058 -30.439  21.856  1.00 36.01           C  
ATOM   2242  N   GLN A 338      32.304 -28.515  23.496  1.00 35.98           N  
ATOM   2243  CA  GLN A 338      32.180 -28.267  24.932  1.00 36.69           C  
ATOM   2244  C   GLN A 338      31.320 -29.336  25.646  1.00 40.60           C  
ATOM   2245  O   GLN A 338      31.459 -29.505  26.848  1.00 40.06           O  
ATOM   2246  CB  GLN A 338      31.653 -26.848  25.199  1.00 37.59           C  
ATOM   2247  CG  GLN A 338      32.698 -25.767  24.920  1.00 47.31           C  
ATOM   2248  CD  GLN A 338      32.134 -24.362  24.919  1.00 58.74           C  
ATOM   2249  OE1 GLN A 338      31.052 -24.090  24.395  1.00 49.79           O  
ATOM   2250  NE2 GLN A 338      32.901 -23.419  25.433  1.00 53.81           N  
ATOM   2251  N   SER A 339      30.489 -30.082  24.904  1.00 37.51           N  
ATOM   2252  CA  SER A 339      29.653 -31.147  25.460  1.00 37.79           C  
ATOM   2253  C   SER A 339      30.433 -32.446  25.631  1.00 43.56           C  
ATOM   2254  O   SER A 339      29.931 -33.376  26.276  1.00 45.12           O  
ATOM   2255  CB  SER A 339      28.457 -31.403  24.551  1.00 41.97           C  
ATOM   2256  OG  SER A 339      28.829 -32.227  23.458  1.00 49.94           O  
ATOM   2257  N   LEU A 340      31.634 -32.540  25.031  1.00 38.72           N  
ATOM   2258  CA  LEU A 340      32.404 -33.778  25.093  1.00 38.54           C  
ATOM   2259  C   LEU A 340      33.126 -33.975  26.449  1.00 42.27           C  
ATOM   2260  O   LEU A 340      33.691 -33.022  27.001  1.00 43.26           O  
ATOM   2261  CB  LEU A 340      33.423 -33.843  23.938  1.00 38.62           C  
ATOM   2262  CG  LEU A 340      32.911 -33.770  22.468  1.00 42.36           C  
ATOM   2263  CD1 LEU A 340      34.064 -33.507  21.518  1.00 41.69           C  
ATOM   2264  CD2 LEU A 340      32.203 -35.053  22.046  1.00 40.52           C  
ATOM   2265  N   ASN A 341      33.120 -35.212  26.963  1.00 36.12           N  
ATOM   2266  CA  ASN A 341      33.833 -35.591  28.180  1.00 36.40           C  
ATOM   2267  C   ASN A 341      34.262 -37.056  28.050  1.00 41.85           C  
ATOM   2268  O   ASN A 341      33.790 -37.727  27.121  1.00 38.03           O  
ATOM   2269  CB  ASN A 341      33.018 -35.306  29.452  1.00 38.56           C  
ATOM   2270  CG  ASN A 341      31.689 -35.988  29.494  1.00 48.76           C  
ATOM   2271  OD1 ASN A 341      31.587 -37.220  29.460  1.00 45.34           O  
ATOM   2272  ND2 ASN A 341      30.648 -35.195  29.568  1.00 38.79           N  
ATOM   2273  N   PRO A 342      35.166 -37.591  28.915  1.00 41.73           N  
ATOM   2274  CA  PRO A 342      35.606 -38.977  28.715  1.00 42.97           C  
ATOM   2275  C   PRO A 342      34.540 -40.039  29.001  1.00 51.18           C  
ATOM   2276  O   PRO A 342      34.783 -41.224  28.717  1.00 51.43           O  
ATOM   2277  CB  PRO A 342      36.831 -39.099  29.626  1.00 44.30           C  
ATOM   2278  CG  PRO A 342      36.628 -38.081  30.664  1.00 48.31           C  
ATOM   2279  CD  PRO A 342      35.865 -36.963  30.052  1.00 43.08           C  
ATOM   2280  N   TYR A 343      33.352 -39.616  29.496  1.00 48.48           N  
ATOM   2281  CA  TYR A 343      32.262 -40.524  29.846  1.00 49.46           C  
ATOM   2282  C   TYR A 343      31.219 -40.648  28.749  1.00 54.98           C  
ATOM   2283  O   TYR A 343      30.547 -41.670  28.687  1.00 56.05           O  
ATOM   2284  CB  TYR A 343      31.636 -40.134  31.212  1.00 51.11           C  
ATOM   2285  CG  TYR A 343      32.689 -39.712  32.221  1.00 52.59           C  
ATOM   2286  CD1 TYR A 343      33.611 -40.631  32.722  1.00 54.85           C  
ATOM   2287  CD2 TYR A 343      32.841 -38.374  32.582  1.00 52.45           C  
ATOM   2288  CE1 TYR A 343      34.640 -40.234  33.578  1.00 55.40           C  
ATOM   2289  CE2 TYR A 343      33.861 -37.967  33.440  1.00 52.83           C  
ATOM   2290  CZ  TYR A 343      34.758 -38.903  33.939  1.00 59.75           C  
ATOM   2291  OH  TYR A 343      35.763 -38.524  34.799  1.00 57.74           O  
ATOM   2292  N   ASN A 344      31.096 -39.646  27.863  1.00 50.39           N  
ATOM   2293  CA  ASN A 344      30.131 -39.695  26.758  1.00 48.57           C  
ATOM   2294  C   ASN A 344      30.815 -39.845  25.368  1.00 51.70           C  
ATOM   2295  O   ASN A 344      30.139 -40.146  24.384  1.00 51.13           O  
ATOM   2296  CB  ASN A 344      29.175 -38.474  26.813  1.00 41.71           C  
ATOM   2297  CG  ASN A 344      29.786 -37.134  26.438  1.00 53.52           C  
ATOM   2298  OD1 ASN A 344      30.873 -37.053  25.859  1.00 48.47           O  
ATOM   2299  ND2 ASN A 344      29.069 -36.035  26.694  1.00 41.42           N  
ATOM   2300  N   ASN A 345      32.138 -39.589  25.278  1.00 47.90           N  
ATOM   2301  CA  ASN A 345      32.852 -39.673  23.997  1.00 46.67           C  
ATOM   2302  C   ASN A 345      33.535 -41.018  23.844  1.00 49.34           C  
ATOM   2303  O   ASN A 345      34.739 -41.162  24.090  1.00 49.41           O  
ATOM   2304  CB  ASN A 345      33.813 -38.480  23.786  1.00 45.83           C  
ATOM   2305  CG  ASN A 345      34.430 -38.392  22.396  1.00 52.95           C  
ATOM   2306  OD1 ASN A 345      34.108 -39.158  21.481  1.00 41.01           O  
ATOM   2307  ND2 ASN A 345      35.358 -37.461  22.208  1.00 38.19           N  
ATOM   2308  N   HIS A 346      32.745 -42.006  23.421  1.00 44.54           N  
ATOM   2309  CA  HIS A 346      33.181 -43.390  23.247  1.00 44.58           C  
ATOM   2310  C   HIS A 346      33.941 -43.647  21.938  1.00 46.90           C  
ATOM   2311  O   HIS A 346      34.817 -44.505  21.919  1.00 47.13           O  
ATOM   2312  CB  HIS A 346      31.970 -44.359  23.365  1.00 45.50           C  
ATOM   2313  CG  HIS A 346      31.137 -44.115  24.591  1.00 48.79           C  
ATOM   2314  ND1 HIS A 346      31.608 -44.426  25.861  1.00 50.62           N  
ATOM   2315  CD2 HIS A 346      29.926 -43.524  24.708  1.00 50.23           C  
ATOM   2316  CE1 HIS A 346      30.662 -44.039  26.699  1.00 49.94           C  
ATOM   2317  NE2 HIS A 346      29.634 -43.480  26.054  1.00 50.19           N  
ATOM   2318  N   ARG A 347      33.598 -42.932  20.859  1.00 41.42           N  
ATOM   2319  CA  ARG A 347      34.158 -43.161  19.528  1.00 40.72           C  
ATOM   2320  C   ARG A 347      35.604 -42.624  19.308  1.00 44.59           C  
ATOM   2321  O   ARG A 347      36.266 -43.090  18.384  1.00 44.41           O  
ATOM   2322  CB  ARG A 347      33.204 -42.642  18.442  1.00 37.38           C  
ATOM   2323  CG  ARG A 347      33.094 -41.131  18.379  1.00 41.64           C  
ATOM   2324  CD  ARG A 347      31.890 -40.760  17.564  1.00 41.97           C  
ATOM   2325  NE  ARG A 347      31.705 -39.318  17.530  1.00 38.70           N  
ATOM   2326  CZ  ARG A 347      30.890 -38.695  16.693  1.00 47.39           C  
ATOM   2327  NH1 ARG A 347      30.180 -39.387  15.810  1.00 33.91           N  
ATOM   2328  NH2 ARG A 347      30.771 -37.377  16.736  1.00 34.19           N  
ATOM   2329  N   ASN A 348      36.093 -41.683  20.142  1.00 40.18           N  
ATOM   2330  CA  ASN A 348      37.449 -41.144  20.006  1.00 39.27           C  
ATOM   2331  C   ASN A 348      38.426 -41.853  20.991  1.00 42.74           C  
ATOM   2332  O   ASN A 348      38.397 -41.555  22.188  1.00 42.14           O  
ATOM   2333  CB  ASN A 348      37.438 -39.600  20.167  1.00 37.59           C  
ATOM   2334  CG  ASN A 348      38.779 -38.902  19.998  1.00 48.25           C  
ATOM   2335  OD1 ASN A 348      39.837 -39.520  19.937  1.00 38.19           O  
ATOM   2336  ND2 ASN A 348      38.772 -37.578  19.988  1.00 39.61           N  
ATOM   2337  N   PRO A 349      39.314 -42.770  20.504  1.00 40.17           N  
ATOM   2338  CA  PRO A 349      40.208 -43.507  21.435  1.00 39.82           C  
ATOM   2339  C   PRO A 349      41.345 -42.694  22.059  1.00 41.52           C  
ATOM   2340  O   PRO A 349      41.953 -43.160  23.024  1.00 40.67           O  
ATOM   2341  CB  PRO A 349      40.737 -44.663  20.578  1.00 41.76           C  
ATOM   2342  CG  PRO A 349      40.677 -44.152  19.183  1.00 46.35           C  
ATOM   2343  CD  PRO A 349      39.474 -43.257  19.115  1.00 41.69           C  
ATOM   2344  N   TRP A 350      41.600 -41.465  21.549  1.00 35.83           N  
ATOM   2345  CA  TRP A 350      42.630 -40.571  22.077  1.00 33.47           C  
ATOM   2346  C   TRP A 350      42.066 -39.568  23.051  1.00 36.45           C  
ATOM   2347  O   TRP A 350      42.831 -38.826  23.668  1.00 36.71           O  
ATOM   2348  CB  TRP A 350      43.315 -39.804  20.939  1.00 31.36           C  
ATOM   2349  CG  TRP A 350      43.962 -40.661  19.897  1.00 30.65           C  
ATOM   2350  CD1 TRP A 350      45.227 -41.166  19.925  1.00 33.67           C  
ATOM   2351  CD2 TRP A 350      43.409 -41.018  18.620  1.00 29.48           C  
ATOM   2352  NE1 TRP A 350      45.483 -41.861  18.762  1.00 34.03           N  
ATOM   2353  CE2 TRP A 350      44.403 -41.736  17.920  1.00 34.17           C  
ATOM   2354  CE3 TRP A 350      42.197 -40.729  17.966  1.00 29.73           C  
ATOM   2355  CZ2 TRP A 350      44.208 -42.204  16.617  1.00 33.19           C  
ATOM   2356  CZ3 TRP A 350      41.994 -41.202  16.677  1.00 30.53           C  
ATOM   2357  CH2 TRP A 350      42.970 -41.966  16.032  1.00 31.88           C  
ATOM   2358  N   PHE A 351      40.739 -39.524  23.204  1.00 33.64           N  
ATOM   2359  CA  PHE A 351      40.107 -38.507  24.055  1.00 33.24           C  
ATOM   2360  C   PHE A 351      40.504 -38.589  25.535  1.00 37.26           C  
ATOM   2361  O   PHE A 351      40.641 -37.541  26.175  1.00 36.03           O  
ATOM   2362  CB  PHE A 351      38.576 -38.512  23.889  1.00 34.65           C  
ATOM   2363  CG  PHE A 351      37.941 -37.200  24.271  1.00 35.77           C  
ATOM   2364  CD1 PHE A 351      38.005 -36.100  23.418  1.00 38.11           C  
ATOM   2365  CD2 PHE A 351      37.303 -37.050  25.494  1.00 38.66           C  
ATOM   2366  CE1 PHE A 351      37.416 -34.881  23.770  1.00 38.82           C  
ATOM   2367  CE2 PHE A 351      36.709 -35.831  25.844  1.00 41.63           C  
ATOM   2368  CZ  PHE A 351      36.765 -34.757  24.971  1.00 39.23           C  
ATOM   2369  N   ARG A 352      40.733 -39.814  26.061  1.00 35.94           N  
ATOM   2370  CA  ARG A 352      41.145 -40.016  27.464  1.00 36.68           C  
ATOM   2371  C   ARG A 352      42.528 -39.421  27.712  1.00 40.94           C  
ATOM   2372  O   ARG A 352      42.687 -38.649  28.662  1.00 41.01           O  
ATOM   2373  CB  ARG A 352      41.055 -41.498  27.889  1.00 37.84           C  
ATOM   2374  CG  ARG A 352      39.606 -41.952  28.113  1.00 45.70           C  
ATOM   2375  CD  ARG A 352      39.477 -43.424  28.466  1.00 51.85           C  
ATOM   2376  NE  ARG A 352      40.036 -43.736  29.785  1.00 59.35           N  
ATOM   2377  CZ  ARG A 352      39.360 -43.678  30.931  1.00 67.75           C  
ATOM   2378  NH1 ARG A 352      38.087 -43.294  30.942  1.00 48.56           N  
ATOM   2379  NH2 ARG A 352      39.960 -43.967  32.076  1.00 52.99           N  
ATOM   2380  N   ASP A 353      43.498 -39.697  26.808  1.00 37.49           N  
ATOM   2381  CA  ASP A 353      44.847 -39.129  26.888  1.00 37.99           C  
ATOM   2382  C   ASP A 353      44.815 -37.602  26.805  1.00 39.45           C  
ATOM   2383  O   ASP A 353      45.511 -36.938  27.584  1.00 38.51           O  
ATOM   2384  CB  ASP A 353      45.746 -39.711  25.801  1.00 41.28           C  
ATOM   2385  CG  ASP A 353      46.047 -41.180  25.982  1.00 56.29           C  
ATOM   2386  OD1 ASP A 353      45.810 -41.708  27.105  1.00 58.12           O  
ATOM   2387  OD2 ASP A 353      46.543 -41.804  25.015  1.00 60.25           O  
ATOM   2388  N   PHE A 354      43.950 -37.053  25.900  1.00 35.22           N  
ATOM   2389  CA  PHE A 354      43.710 -35.613  25.701  1.00 33.01           C  
ATOM   2390  C   PHE A 354      43.252 -34.978  27.002  1.00 38.06           C  
ATOM   2391  O   PHE A 354      43.780 -33.947  27.381  1.00 37.92           O  
ATOM   2392  CB  PHE A 354      42.631 -35.366  24.600  1.00 33.08           C  
ATOM   2393  CG  PHE A 354      41.918 -34.020  24.659  1.00 33.39           C  
ATOM   2394  CD1 PHE A 354      42.533 -32.863  24.185  1.00 34.99           C  
ATOM   2395  CD2 PHE A 354      40.636 -33.911  25.196  1.00 33.53           C  
ATOM   2396  CE1 PHE A 354      41.873 -31.619  24.250  1.00 34.91           C  
ATOM   2397  CE2 PHE A 354      39.983 -32.675  25.261  1.00 34.16           C  
ATOM   2398  CZ  PHE A 354      40.598 -31.540  24.766  1.00 32.45           C  
ATOM   2399  N   TRP A 355      42.194 -35.545  27.613  1.00 36.62           N  
ATOM   2400  CA  TRP A 355      41.582 -35.090  28.860  1.00 36.72           C  
ATOM   2401  C   TRP A 355      42.603 -35.075  30.009  1.00 40.15           C  
ATOM   2402  O   TRP A 355      42.727 -34.070  30.694  1.00 39.05           O  
ATOM   2403  CB  TRP A 355      40.396 -36.006  29.213  1.00 35.51           C  
ATOM   2404  CG  TRP A 355      39.431 -35.399  30.179  1.00 36.30           C  
ATOM   2405  CD1 TRP A 355      39.425 -35.548  31.536  1.00 39.22           C  
ATOM   2406  CD2 TRP A 355      38.347 -34.517  29.865  1.00 35.96           C  
ATOM   2407  NE1 TRP A 355      38.374 -34.842  32.084  1.00 38.43           N  
ATOM   2408  CE2 TRP A 355      37.685 -34.216  31.079  1.00 39.19           C  
ATOM   2409  CE3 TRP A 355      37.834 -33.992  28.664  1.00 37.37           C  
ATOM   2410  CZ2 TRP A 355      36.546 -33.407  31.131  1.00 38.10           C  
ATOM   2411  CZ3 TRP A 355      36.707 -33.180  28.718  1.00 38.46           C  
ATOM   2412  CH2 TRP A 355      36.072 -32.902  29.941  1.00 39.08           C  
ATOM   2413  N   GLU A 356      43.353 -36.174  30.175  1.00 38.98           N  
ATOM   2414  CA  GLU A 356      44.391 -36.330  31.199  1.00 39.73           C  
ATOM   2415  C   GLU A 356      45.487 -35.304  31.042  1.00 45.03           C  
ATOM   2416  O   GLU A 356      45.950 -34.767  32.046  1.00 45.02           O  
ATOM   2417  CB  GLU A 356      44.962 -37.751  31.196  1.00 40.74           C  
ATOM   2418  CG  GLU A 356      43.992 -38.746  31.816  1.00 51.01           C  
ATOM   2419  CD  GLU A 356      44.480 -40.169  31.988  1.00 74.92           C  
ATOM   2420  OE1 GLU A 356      43.925 -40.877  32.861  1.00 67.80           O  
ATOM   2421  OE2 GLU A 356      45.388 -40.590  31.234  1.00 73.37           O  
ATOM   2422  N   GLN A 357      45.856 -34.973  29.777  1.00 40.76           N  
ATOM   2423  CA  GLN A 357      46.876 -33.955  29.514  1.00 39.71           C  
ATOM   2424  C   GLN A 357      46.314 -32.551  29.758  1.00 43.21           C  
ATOM   2425  O   GLN A 357      46.904 -31.797  30.527  1.00 42.23           O  
ATOM   2426  CB  GLN A 357      47.433 -34.084  28.096  1.00 40.39           C  
ATOM   2427  CG  GLN A 357      48.526 -33.071  27.792  1.00 45.11           C  
ATOM   2428  CD  GLN A 357      48.945 -33.158  26.353  1.00 51.09           C  
ATOM   2429  OE1 GLN A 357      49.591 -34.108  25.936  1.00 39.29           O  
ATOM   2430  NE2 GLN A 357      48.536 -32.199  25.553  1.00 40.19           N  
ATOM   2431  N   LYS A 358      45.181 -32.208  29.103  1.00 40.89           N  
ATOM   2432  CA  LYS A 358      44.516 -30.903  29.213  1.00 41.16           C  
ATOM   2433  C   LYS A 358      44.277 -30.475  30.664  1.00 48.22           C  
ATOM   2434  O   LYS A 358      44.459 -29.304  30.978  1.00 49.12           O  
ATOM   2435  CB  LYS A 358      43.195 -30.894  28.420  1.00 42.02           C  
ATOM   2436  CG  LYS A 358      42.322 -29.666  28.665  1.00 40.48           C  
ATOM   2437  CD  LYS A 358      41.160 -29.563  27.697  1.00 44.28           C  
ATOM   2438  CE  LYS A 358      40.456 -28.221  27.798  1.00 42.28           C  
ATOM   2439  NZ  LYS A 358      41.297 -27.101  27.285  1.00 45.26           N1+
ATOM   2440  N   PHE A 359      43.851 -31.407  31.534  1.00 46.11           N  
ATOM   2441  CA  PHE A 359      43.547 -31.078  32.928  1.00 45.82           C  
ATOM   2442  C   PHE A 359      44.629 -31.539  33.932  1.00 50.87           C  
ATOM   2443  O   PHE A 359      44.445 -31.355  35.136  1.00 50.06           O  
ATOM   2444  CB  PHE A 359      42.144 -31.581  33.311  1.00 46.56           C  
ATOM   2445  CG  PHE A 359      41.038 -30.954  32.485  1.00 46.85           C  
ATOM   2446  CD1 PHE A 359      40.705 -29.613  32.639  1.00 48.66           C  
ATOM   2447  CD2 PHE A 359      40.333 -31.706  31.553  1.00 48.28           C  
ATOM   2448  CE1 PHE A 359      39.692 -29.029  31.866  1.00 49.44           C  
ATOM   2449  CE2 PHE A 359      39.312 -31.127  30.788  1.00 51.01           C  
ATOM   2450  CZ  PHE A 359      38.997 -29.791  30.949  1.00 48.85           C  
ATOM   2451  N   GLN A 360      45.774 -32.059  33.438  1.00 48.85           N  
ATOM   2452  CA  GLN A 360      46.946 -32.461  34.252  1.00 49.96           C  
ATOM   2453  C   GLN A 360      46.546 -33.387  35.420  1.00 57.40           C  
ATOM   2454  O   GLN A 360      46.884 -33.118  36.582  1.00 57.90           O  
ATOM   2455  CB  GLN A 360      47.706 -31.209  34.779  1.00 51.07           C  
ATOM   2456  CG  GLN A 360      47.955 -30.111  33.750  1.00 60.66           C  
ATOM   2457  CD  GLN A 360      48.632 -28.912  34.366  1.00 81.87           C  
ATOM   2458  OE1 GLN A 360      47.989 -28.026  34.935  1.00 77.81           O  
ATOM   2459  NE2 GLN A 360      49.951 -28.862  34.280  1.00 73.73           N  
ATOM   2460  N   CYS A 361      45.790 -34.455  35.106  1.00 54.48           N  
ATOM   2461  CA  CYS A 361      45.279 -35.402  36.100  1.00 54.46           C  
ATOM   2462  C   CYS A 361      45.147 -36.815  35.541  1.00 55.27           C  
ATOM   2463  O   CYS A 361      45.298 -37.024  34.339  1.00 52.69           O  
ATOM   2464  CB  CYS A 361      43.955 -34.909  36.680  1.00 55.06           C  
ATOM   2465  SG  CYS A 361      42.651 -34.660  35.444  1.00 59.60           S  
ATOM   2466  N   SER A 362      44.828 -37.775  36.421  1.00 51.48           N  
ATOM   2467  CA  SER A 362      44.602 -39.176  36.068  1.00 51.69           C  
ATOM   2468  C   SER A 362      43.133 -39.507  36.337  1.00 56.18           C  
ATOM   2469  O   SER A 362      42.601 -39.110  37.376  1.00 56.41           O  
ATOM   2470  CB  SER A 362      45.522 -40.094  36.862  1.00 54.31           C  
ATOM   2471  OG  SER A 362      45.523 -41.382  36.268  1.00 66.52           O  
ATOM   2472  N   LEU A 363      42.467 -40.182  35.385  1.00 52.73           N  
ATOM   2473  CA  LEU A 363      41.036 -40.518  35.475  1.00 56.02           C  
ATOM   2474  C   LEU A 363      40.731 -41.607  36.499  1.00 83.27           C  
ATOM   2475  O   LEU A 363      41.466 -42.585  36.591  1.00 64.42           O  
ATOM   2476  CB  LEU A 363      40.466 -40.893  34.086  1.00 55.59           C  
ATOM   2477  CG  LEU A 363      40.353 -39.770  33.046  1.00 59.12           C  
ATOM   2478  CD1 LEU A 363      40.204 -40.335  31.653  1.00 59.09           C  
ATOM   2479  CD2 LEU A 363      39.177 -38.859  33.332  1.00 60.63           C  
ATOM   2480  N   ARG A 371      45.902 -34.575  41.013  1.00 64.62           N  
ATOM   2481  CA  ARG A 371      46.224 -35.982  40.795  1.00 64.38           C  
ATOM   2482  C   ARG A 371      45.057 -36.738  40.176  1.00 66.90           C  
ATOM   2483  O   ARG A 371      45.231 -37.327  39.113  1.00 67.59           O  
ATOM   2484  CB  ARG A 371      46.697 -36.671  42.086  1.00 66.72           C  
ATOM   2485  CG  ARG A 371      48.209 -36.744  42.242  1.00 80.08           C  
ATOM   2486  CD  ARG A 371      48.603 -37.666  43.384  1.00 92.84           C  
ATOM   2487  NE  ARG A 371      48.595 -39.080  42.993  1.00105.47           N  
ATOM   2488  CZ  ARG A 371      49.677 -39.854  42.940  1.00118.60           C  
ATOM   2489  NH1 ARG A 371      50.867 -39.366  43.267  1.00107.23           N  
ATOM   2490  NH2 ARG A 371      49.574 -41.124  42.569  1.00100.85           N  
ATOM   2491  N   VAL A 372      43.880 -36.743  40.823  1.00 61.33           N  
ATOM   2492  CA  VAL A 372      42.722 -37.464  40.281  1.00 60.24           C  
ATOM   2493  C   VAL A 372      41.778 -36.486  39.598  1.00 61.66           C  
ATOM   2494  O   VAL A 372      41.403 -35.482  40.215  1.00 60.94           O  
ATOM   2495  CB  VAL A 372      41.995 -38.383  41.320  1.00 64.11           C  
ATOM   2496  CG1 VAL A 372      40.913 -39.237  40.653  1.00 63.74           C  
ATOM   2497  CG2 VAL A 372      42.982 -39.286  42.054  1.00 64.08           C  
ATOM   2498  N   CYS A 373      41.392 -36.786  38.323  1.00 56.15           N  
ATOM   2499  CA  CYS A 373      40.451 -35.981  37.528  1.00 55.06           C  
ATOM   2500  C   CYS A 373      39.099 -35.912  38.230  1.00 57.21           C  
ATOM   2501  O   CYS A 373      38.497 -36.949  38.529  1.00 58.22           O  
ATOM   2502  CB  CYS A 373      40.292 -36.525  36.102  1.00 55.42           C  
ATOM   2503  SG  CYS A 373      41.794 -36.478  35.078  1.00 59.09           S  
ATOM   2504  N   ASP A 374      38.621 -34.694  38.474  1.00 51.35           N  
ATOM   2505  CA  ASP A 374      37.304 -34.443  39.039  1.00 50.65           C  
ATOM   2506  C   ASP A 374      36.279 -34.793  37.947  1.00 53.94           C  
ATOM   2507  O   ASP A 374      36.399 -34.316  36.811  1.00 54.11           O  
ATOM   2508  CB  ASP A 374      37.182 -32.959  39.426  1.00 52.41           C  
ATOM   2509  CG  ASP A 374      35.872 -32.559  40.085  1.00 61.44           C  
ATOM   2510  OD1 ASP A 374      34.852 -32.480  39.375  1.00 59.16           O  
ATOM   2511  OD2 ASP A 374      35.888 -32.240  41.295  1.00 72.26           O  
ATOM   2512  N   LYS A 375      35.282 -35.619  38.296  1.00 49.32           N  
ATOM   2513  CA  LYS A 375      34.197 -36.070  37.420  1.00 48.91           C  
ATOM   2514  C   LYS A 375      33.489 -34.930  36.679  1.00 51.26           C  
ATOM   2515  O   LYS A 375      32.958 -35.168  35.591  1.00 51.76           O  
ATOM   2516  CB  LYS A 375      33.142 -36.866  38.232  1.00 52.17           C  
ATOM   2517  CG  LYS A 375      32.899 -38.292  37.765  1.00 63.24           C  
ATOM   2518  CD  LYS A 375      32.004 -38.383  36.535  1.00 73.35           C  
ATOM   2519  CE  LYS A 375      31.396 -39.750  36.359  1.00 78.70           C  
ATOM   2520  NZ  LYS A 375      30.282 -39.970  37.323  1.00 84.66           N1+
ATOM   2521  N   HIS A 376      33.460 -33.713  37.262  1.00 46.09           N  
ATOM   2522  CA  HIS A 376      32.756 -32.574  36.660  1.00 45.58           C  
ATOM   2523  C   HIS A 376      33.665 -31.574  35.930  1.00 48.60           C  
ATOM   2524  O   HIS A 376      33.221 -30.474  35.582  1.00 46.86           O  
ATOM   2525  CB  HIS A 376      31.847 -31.877  37.682  1.00 46.09           C  
ATOM   2526  CG  HIS A 376      30.654 -32.704  38.037  1.00 49.58           C  
ATOM   2527  ND1 HIS A 376      29.794 -32.336  39.051  1.00 51.23           N  
ATOM   2528  CD2 HIS A 376      30.213 -33.863  37.492  1.00 51.16           C  
ATOM   2529  CE1 HIS A 376      28.870 -33.282  39.090  1.00 50.33           C  
ATOM   2530  NE2 HIS A 376      29.087 -34.219  38.177  1.00 50.54           N  
ATOM   2531  N   LEU A 377      34.890 -32.005  35.576  1.00 47.35           N  
ATOM   2532  CA  LEU A 377      35.768 -31.200  34.716  1.00 47.19           C  
ATOM   2533  C   LEU A 377      35.017 -31.051  33.366  1.00 48.78           C  
ATOM   2534  O   LEU A 377      34.346 -31.993  32.932  1.00 46.67           O  
ATOM   2535  CB  LEU A 377      37.112 -31.913  34.499  1.00 47.29           C  
ATOM   2536  CG  LEU A 377      38.149 -31.789  35.617  1.00 52.21           C  
ATOM   2537  CD1 LEU A 377      39.216 -32.876  35.497  1.00 52.17           C  
ATOM   2538  CD2 LEU A 377      38.794 -30.388  35.643  1.00 53.24           C  
ATOM   2539  N   ALA A 378      35.032 -29.840  32.788  1.00 45.95           N  
ATOM   2540  CA  ALA A 378      34.346 -29.534  31.527  1.00 45.14           C  
ATOM   2541  C   ALA A 378      35.138 -28.576  30.610  1.00 48.52           C  
ATOM   2542  O   ALA A 378      35.747 -27.612  31.077  1.00 45.84           O  
ATOM   2543  CB  ALA A 378      32.962 -28.960  31.800  1.00 45.02           C  
ATOM   2544  N   ILE A 379      35.104 -28.855  29.291  1.00 46.09           N  
ATOM   2545  CA  ILE A 379      35.685 -27.992  28.263  1.00 45.53           C  
ATOM   2546  C   ILE A 379      34.697 -26.830  28.180  1.00 49.18           C  
ATOM   2547  O   ILE A 379      33.509 -27.055  27.954  1.00 47.87           O  
ATOM   2548  CB  ILE A 379      35.816 -28.707  26.888  1.00 47.85           C  
ATOM   2549  CG1 ILE A 379      36.770 -29.917  26.953  1.00 47.31           C  
ATOM   2550  CG2 ILE A 379      36.212 -27.705  25.768  1.00 46.62           C  
ATOM   2551  CD1 ILE A 379      36.518 -30.964  25.809  1.00 49.39           C  
ATOM   2552  N   ASP A 380      35.176 -25.609  28.413  1.00 47.34           N  
ATOM   2553  CA  ASP A 380      34.333 -24.413  28.398  1.00 49.01           C  
ATOM   2554  C   ASP A 380      35.156 -23.194  27.978  1.00 54.58           C  
ATOM   2555  O   ASP A 380      36.389 -23.301  27.855  1.00 53.49           O  
ATOM   2556  CB  ASP A 380      33.704 -24.180  29.797  1.00 51.73           C  
ATOM   2557  CG  ASP A 380      34.694 -24.214  30.949  1.00 62.64           C  
ATOM   2558  OD1 ASP A 380      35.820 -23.694  30.781  1.00 62.22           O  
ATOM   2559  OD2 ASP A 380      34.337 -24.755  32.024  1.00 70.18           O  
ATOM   2560  N   SER A 381      34.479 -22.020  27.840  1.00 51.40           N  
ATOM   2561  CA  SER A 381      35.076 -20.734  27.463  1.00 51.25           C  
ATOM   2562  C   SER A 381      36.213 -20.276  28.383  1.00 53.95           C  
ATOM   2563  O   SER A 381      36.980 -19.401  27.990  1.00 54.99           O  
ATOM   2564  CB  SER A 381      34.004 -19.653  27.340  1.00 57.11           C  
ATOM   2565  OG  SER A 381      33.360 -19.387  28.577  1.00 69.83           O  
ATOM   2566  N   SER A 382      36.345 -20.878  29.578  1.00 48.45           N  
ATOM   2567  CA  SER A 382      37.410 -20.564  30.519  1.00 47.56           C  
ATOM   2568  C   SER A 382      38.715 -21.301  30.190  1.00 51.92           C  
ATOM   2569  O   SER A 382      39.776 -20.872  30.640  1.00 53.21           O  
ATOM   2570  CB  SER A 382      36.968 -20.865  31.953  1.00 50.12           C  
ATOM   2571  OG  SER A 382      37.356 -22.155  32.402  1.00 55.25           O  
ATOM   2572  N   ASN A 383      38.642 -22.431  29.463  1.00 46.63           N  
ATOM   2573  CA  ASN A 383      39.831 -23.225  29.120  1.00 45.76           C  
ATOM   2574  C   ASN A 383      39.884 -23.590  27.618  1.00 47.68           C  
ATOM   2575  O   ASN A 383      40.740 -24.376  27.206  1.00 47.28           O  
ATOM   2576  CB  ASN A 383      39.882 -24.501  29.996  1.00 42.90           C  
ATOM   2577  CG  ASN A 383      38.691 -25.425  29.835  1.00 57.81           C  
ATOM   2578  OD1 ASN A 383      38.242 -25.732  28.718  1.00 51.51           O  
ATOM   2579  ND2 ASN A 383      38.173 -25.931  30.953  1.00 47.12           N  
ATOM   2580  N   TYR A 384      38.951 -23.050  26.815  1.00 42.55           N  
ATOM   2581  CA  TYR A 384      38.866 -23.407  25.411  1.00 41.50           C  
ATOM   2582  C   TYR A 384      38.484 -22.272  24.489  1.00 45.27           C  
ATOM   2583  O   TYR A 384      37.569 -21.503  24.782  1.00 44.97           O  
ATOM   2584  CB  TYR A 384      37.889 -24.607  25.227  1.00 41.89           C  
ATOM   2585  CG  TYR A 384      37.213 -24.690  23.873  1.00 40.83           C  
ATOM   2586  CD1 TYR A 384      37.853 -25.283  22.787  1.00 41.23           C  
ATOM   2587  CD2 TYR A 384      35.959 -24.125  23.664  1.00 41.52           C  
ATOM   2588  CE1 TYR A 384      37.271 -25.291  21.520  1.00 39.00           C  
ATOM   2589  CE2 TYR A 384      35.351 -24.155  22.408  1.00 42.57           C  
ATOM   2590  CZ  TYR A 384      36.016 -24.734  21.336  1.00 46.71           C  
ATOM   2591  OH  TYR A 384      35.428 -24.770  20.101  1.00 44.19           O  
ATOM   2592  N   GLU A 385      39.118 -22.266  23.305  1.00 41.67           N  
ATOM   2593  CA  GLU A 385      38.830 -21.369  22.201  1.00 41.65           C  
ATOM   2594  C   GLU A 385      38.985 -22.179  20.899  1.00 42.29           C  
ATOM   2595  O   GLU A 385      39.943 -22.945  20.758  1.00 41.92           O  
ATOM   2596  CB  GLU A 385      39.767 -20.160  22.225  1.00 43.98           C  
ATOM   2597  CG  GLU A 385      39.105 -18.916  21.657  1.00 58.88           C  
ATOM   2598  CD  GLU A 385      40.039 -17.746  21.431  1.00 87.78           C  
ATOM   2599  OE1 GLU A 385      40.518 -17.164  22.432  1.00 94.63           O  
ATOM   2600  OE2 GLU A 385      40.259 -17.385  20.252  1.00 77.38           O  
ATOM   2601  N   GLN A 386      38.009 -22.064  19.994  1.00 36.43           N  
ATOM   2602  CA  GLN A 386      37.990 -22.778  18.725  1.00 36.06           C  
ATOM   2603  C   GLN A 386      39.283 -22.496  17.962  1.00 37.33           C  
ATOM   2604  O   GLN A 386      39.660 -21.331  17.796  1.00 35.70           O  
ATOM   2605  CB  GLN A 386      36.782 -22.348  17.886  1.00 37.74           C  
ATOM   2606  CG  GLN A 386      36.389 -23.393  16.837  1.00 39.33           C  
ATOM   2607  CD  GLN A 386      35.165 -22.997  16.059  1.00 47.14           C  
ATOM   2608  OE1 GLN A 386      35.203 -22.828  14.843  1.00 38.47           O  
ATOM   2609  NE2 GLN A 386      34.040 -22.845  16.738  1.00 43.89           N  
ATOM   2610  N   GLU A 387      40.010 -23.569  17.602  1.00 32.22           N  
ATOM   2611  CA  GLU A 387      41.266 -23.468  16.878  1.00 30.26           C  
ATOM   2612  C   GLU A 387      40.957 -22.705  15.577  1.00 32.33           C  
ATOM   2613  O   GLU A 387      39.902 -22.888  14.956  1.00 29.13           O  
ATOM   2614  CB  GLU A 387      41.827 -24.874  16.607  1.00 31.47           C  
ATOM   2615  CG  GLU A 387      43.330 -24.891  16.354  1.00 38.94           C  
ATOM   2616  CD  GLU A 387      43.790 -24.443  14.978  1.00 53.30           C  
ATOM   2617  OE1 GLU A 387      43.066 -24.717  13.996  1.00 39.15           O  
ATOM   2618  OE2 GLU A 387      44.869 -23.814  14.882  1.00 46.87           O  
ATOM   2619  N   SER A 388      41.804 -21.764  15.259  1.00 31.45           N  
ATOM   2620  CA  SER A 388      41.628 -20.900  14.109  1.00 32.59           C  
ATOM   2621  C   SER A 388      41.241 -21.613  12.770  1.00 36.17           C  
ATOM   2622  O   SER A 388      40.428 -21.072  12.053  1.00 37.05           O  
ATOM   2623  CB  SER A 388      42.873 -20.047  13.928  1.00 37.78           C  
ATOM   2624  OG  SER A 388      42.903 -19.558  12.600  1.00 56.26           O  
ATOM   2625  N   LYS A 389      41.732 -22.824  12.477  1.00 32.42           N  
ATOM   2626  CA  LYS A 389      41.476 -23.525  11.189  1.00 31.82           C  
ATOM   2627  C   LYS A 389      40.294 -24.538  11.159  1.00 34.99           C  
ATOM   2628  O   LYS A 389      40.125 -25.253  10.161  1.00 33.19           O  
ATOM   2629  CB  LYS A 389      42.769 -24.216  10.705  1.00 32.76           C  
ATOM   2630  CG  LYS A 389      43.882 -23.234  10.319  1.00 27.66           C  
ATOM   2631  CD  LYS A 389      44.889 -23.874   9.348  1.00 31.50           C  
ATOM   2632  CE  LYS A 389      46.077 -23.004   8.999  1.00 35.18           C  
ATOM   2633  NZ  LYS A 389      47.031 -22.822  10.137  1.00 31.90           N1+
ATOM   2634  N   ILE A 390      39.448 -24.553  12.199  1.00 32.50           N  
ATOM   2635  CA  ILE A 390      38.275 -25.446  12.275  1.00 31.91           C  
ATOM   2636  C   ILE A 390      37.317 -25.216  11.091  1.00 32.50           C  
ATOM   2637  O   ILE A 390      36.791 -26.178  10.528  1.00 32.11           O  
ATOM   2638  CB  ILE A 390      37.567 -25.308  13.650  1.00 34.31           C  
ATOM   2639  CG1 ILE A 390      38.500 -25.755  14.829  1.00 34.10           C  
ATOM   2640  CG2 ILE A 390      36.194 -26.013  13.660  1.00 33.73           C  
ATOM   2641  CD1 ILE A 390      38.928 -27.250  14.919  1.00 36.53           C  
ATOM   2642  N   MET A 391      37.096 -23.948  10.721  1.00 28.17           N  
ATOM   2643  CA  MET A 391      36.251 -23.603   9.574  1.00 30.53           C  
ATOM   2644  C   MET A 391      36.683 -24.405   8.317  1.00 33.25           C  
ATOM   2645  O   MET A 391      35.836 -25.000   7.658  1.00 34.62           O  
ATOM   2646  CB  MET A 391      36.349 -22.082   9.306  1.00 34.02           C  
ATOM   2647  CG  MET A 391      35.389 -21.566   8.250  1.00 38.48           C  
ATOM   2648  SD  MET A 391      35.819 -19.854   7.894  1.00 44.18           S  
ATOM   2649  CE  MET A 391      36.724 -20.031   6.378  1.00 41.16           C  
ATOM   2650  N   PHE A 392      38.010 -24.495   8.064  1.00 28.69           N  
ATOM   2651  CA  PHE A 392      38.617 -25.213   6.926  1.00 27.77           C  
ATOM   2652  C   PHE A 392      38.429 -26.724   6.976  1.00 31.01           C  
ATOM   2653  O   PHE A 392      38.268 -27.335   5.908  1.00 30.00           O  
ATOM   2654  CB  PHE A 392      40.109 -24.826   6.778  1.00 28.52           C  
ATOM   2655  CG  PHE A 392      40.273 -23.328   6.645  1.00 28.97           C  
ATOM   2656  CD1 PHE A 392      39.834 -22.662   5.504  1.00 31.87           C  
ATOM   2657  CD2 PHE A 392      40.858 -22.583   7.661  1.00 31.11           C  
ATOM   2658  CE1 PHE A 392      39.996 -21.278   5.378  1.00 33.33           C  
ATOM   2659  CE2 PHE A 392      41.002 -21.189   7.545  1.00 32.94           C  
ATOM   2660  CZ  PHE A 392      40.586 -20.551   6.401  1.00 31.87           C  
ATOM   2661  N   VAL A 393      38.425 -27.327   8.196  1.00 27.21           N  
ATOM   2662  CA  VAL A 393      38.198 -28.768   8.418  1.00 26.89           C  
ATOM   2663  C   VAL A 393      36.776 -29.089   7.986  1.00 32.94           C  
ATOM   2664  O   VAL A 393      36.559 -29.976   7.148  1.00 30.72           O  
ATOM   2665  CB  VAL A 393      38.442 -29.217   9.902  1.00 30.66           C  
ATOM   2666  CG1 VAL A 393      38.140 -30.710  10.091  1.00 30.52           C  
ATOM   2667  CG2 VAL A 393      39.859 -28.898  10.377  1.00 30.26           C  
ATOM   2668  N   VAL A 394      35.787 -28.342   8.568  1.00 32.02           N  
ATOM   2669  CA  VAL A 394      34.356 -28.516   8.277  1.00 30.14           C  
ATOM   2670  C   VAL A 394      34.126 -28.321   6.775  1.00 33.06           C  
ATOM   2671  O   VAL A 394      33.505 -29.176   6.135  1.00 32.70           O  
ATOM   2672  CB  VAL A 394      33.499 -27.555   9.164  1.00 33.46           C  
ATOM   2673  CG1 VAL A 394      32.039 -27.496   8.688  1.00 32.74           C  
ATOM   2674  CG2 VAL A 394      33.603 -27.925  10.664  1.00 31.92           C  
ATOM   2675  N   ASN A 395      34.676 -27.228   6.205  1.00 30.22           N  
ATOM   2676  CA  ASN A 395      34.551 -26.929   4.769  1.00 29.60           C  
ATOM   2677  C   ASN A 395      35.137 -28.014   3.875  1.00 34.04           C  
ATOM   2678  O   ASN A 395      34.562 -28.279   2.826  1.00 35.53           O  
ATOM   2679  CB  ASN A 395      35.149 -25.569   4.438  1.00 28.50           C  
ATOM   2680  CG  ASN A 395      34.330 -24.385   4.921  1.00 42.22           C  
ATOM   2681  OD1 ASN A 395      33.239 -24.519   5.470  1.00 35.29           O  
ATOM   2682  ND2 ASN A 395      34.849 -23.191   4.727  1.00 37.73           N  
ATOM   2683  N   ALA A 396      36.246 -28.671   4.297  1.00 28.67           N  
ATOM   2684  CA  ALA A 396      36.869 -29.772   3.520  1.00 27.92           C  
ATOM   2685  C   ALA A 396      35.984 -31.030   3.492  1.00 31.79           C  
ATOM   2686  O   ALA A 396      35.805 -31.667   2.431  1.00 30.55           O  
ATOM   2687  CB  ALA A 396      38.246 -30.099   4.078  1.00 28.19           C  
ATOM   2688  N   VAL A 397      35.401 -31.375   4.657  1.00 27.26           N  
ATOM   2689  CA  VAL A 397      34.485 -32.513   4.748  1.00 27.05           C  
ATOM   2690  C   VAL A 397      33.243 -32.238   3.843  1.00 33.61           C  
ATOM   2691  O   VAL A 397      32.818 -33.109   3.071  1.00 33.87           O  
ATOM   2692  CB  VAL A 397      34.074 -32.816   6.217  1.00 29.52           C  
ATOM   2693  CG1 VAL A 397      33.136 -34.021   6.264  1.00 29.12           C  
ATOM   2694  CG2 VAL A 397      35.305 -33.067   7.103  1.00 28.25           C  
ATOM   2695  N   TYR A 398      32.711 -31.008   3.926  1.00 30.95           N  
ATOM   2696  CA  TYR A 398      31.563 -30.551   3.147  1.00 31.54           C  
ATOM   2697  C   TYR A 398      31.860 -30.502   1.662  1.00 36.72           C  
ATOM   2698  O   TYR A 398      30.985 -30.857   0.869  1.00 38.09           O  
ATOM   2699  CB  TYR A 398      31.041 -29.200   3.676  1.00 32.42           C  
ATOM   2700  CG  TYR A 398      29.965 -29.406   4.722  1.00 34.80           C  
ATOM   2701  CD1 TYR A 398      30.294 -29.747   6.034  1.00 37.02           C  
ATOM   2702  CD2 TYR A 398      28.616 -29.355   4.380  1.00 34.48           C  
ATOM   2703  CE1 TYR A 398      29.307 -29.939   7.004  1.00 37.30           C  
ATOM   2704  CE2 TYR A 398      27.620 -29.598   5.328  1.00 35.46           C  
ATOM   2705  CZ  TYR A 398      27.970 -29.864   6.643  1.00 42.71           C  
ATOM   2706  OH  TYR A 398      26.990 -30.078   7.575  1.00 42.94           O  
ATOM   2707  N   ALA A 399      33.097 -30.123   1.286  1.00 31.92           N  
ATOM   2708  CA  ALA A 399      33.538 -30.092  -0.116  1.00 33.08           C  
ATOM   2709  C   ALA A 399      33.495 -31.493  -0.693  1.00 37.53           C  
ATOM   2710  O   ALA A 399      32.906 -31.681  -1.751  1.00 38.53           O  
ATOM   2711  CB  ALA A 399      34.941 -29.507  -0.222  1.00 34.38           C  
ATOM   2712  N   MET A 400      34.019 -32.499   0.047  1.00 34.28           N  
ATOM   2713  CA  MET A 400      33.980 -33.910  -0.348  1.00 33.92           C  
ATOM   2714  C   MET A 400      32.529 -34.404  -0.485  1.00 38.69           C  
ATOM   2715  O   MET A 400      32.203 -35.060  -1.473  1.00 39.33           O  
ATOM   2716  CB  MET A 400      34.737 -34.794   0.670  1.00 36.56           C  
ATOM   2717  CG  MET A 400      35.111 -36.164   0.112  1.00 41.31           C  
ATOM   2718  SD  MET A 400      36.411 -36.070  -1.163  1.00 47.03           S  
ATOM   2719  CE  MET A 400      35.478 -36.426  -2.592  1.00 44.36           C  
ATOM   2720  N   ALA A 401      31.669 -34.096   0.516  1.00 34.45           N  
ATOM   2721  CA  ALA A 401      30.258 -34.500   0.530  1.00 34.29           C  
ATOM   2722  C   ALA A 401      29.469 -33.910  -0.653  1.00 37.62           C  
ATOM   2723  O   ALA A 401      28.683 -34.634  -1.260  1.00 37.20           O  
ATOM   2724  CB  ALA A 401      29.605 -34.112   1.858  1.00 34.87           C  
ATOM   2725  N   HIS A 402      29.707 -32.624  -0.990  1.00 34.99           N  
ATOM   2726  CA  HIS A 402      29.067 -31.907  -2.105  1.00 36.13           C  
ATOM   2727  C   HIS A 402      29.467 -32.485  -3.438  1.00 40.68           C  
ATOM   2728  O   HIS A 402      28.623 -32.607  -4.317  1.00 40.45           O  
ATOM   2729  CB  HIS A 402      29.372 -30.405  -2.064  1.00 37.42           C  
ATOM   2730  CG  HIS A 402      28.387 -29.629  -1.242  1.00 42.10           C  
ATOM   2731  ND1 HIS A 402      27.118 -29.320  -1.731  1.00 44.26           N  
ATOM   2732  CD2 HIS A 402      28.502 -29.142   0.019  1.00 44.02           C  
ATOM   2733  CE1 HIS A 402      26.524 -28.634  -0.766  1.00 43.96           C  
ATOM   2734  NE2 HIS A 402      27.317 -28.504   0.307  1.00 44.20           N  
ATOM   2735  N   ALA A 403      30.759 -32.851  -3.592  1.00 37.65           N  
ATOM   2736  CA  ALA A 403      31.259 -33.497  -4.793  1.00 36.79           C  
ATOM   2737  C   ALA A 403      30.575 -34.868  -4.922  1.00 38.99           C  
ATOM   2738  O   ALA A 403      30.184 -35.245  -6.036  1.00 38.47           O  
ATOM   2739  CB  ALA A 403      32.769 -33.680  -4.700  1.00 37.59           C  
ATOM   2740  N   LEU A 404      30.430 -35.613  -3.791  1.00 34.05           N  
ATOM   2741  CA  LEU A 404      29.801 -36.940  -3.822  1.00 34.45           C  
ATOM   2742  C   LEU A 404      28.297 -36.864  -4.125  1.00 40.15           C  
ATOM   2743  O   LEU A 404      27.783 -37.691  -4.886  1.00 38.27           O  
ATOM   2744  CB  LEU A 404      30.084 -37.774  -2.555  1.00 34.47           C  
ATOM   2745  CG  LEU A 404      31.531 -38.246  -2.377  1.00 39.11           C  
ATOM   2746  CD1 LEU A 404      31.781 -38.715  -0.947  1.00 39.37           C  
ATOM   2747  CD2 LEU A 404      31.899 -39.343  -3.381  1.00 38.52           C  
ATOM   2748  N   HIS A 405      27.618 -35.850  -3.560  1.00 37.85           N  
ATOM   2749  CA  HIS A 405      26.199 -35.596  -3.766  1.00 38.36           C  
ATOM   2750  C   HIS A 405      25.929 -35.318  -5.255  1.00 44.00           C  
ATOM   2751  O   HIS A 405      25.052 -35.968  -5.827  1.00 43.60           O  
ATOM   2752  CB  HIS A 405      25.732 -34.428  -2.885  1.00 39.55           C  
ATOM   2753  CG  HIS A 405      24.293 -34.061  -3.083  1.00 43.12           C  
ATOM   2754  ND1 HIS A 405      23.276 -34.787  -2.490  1.00 44.71           N  
ATOM   2755  CD2 HIS A 405      23.748 -33.058  -3.810  1.00 44.92           C  
ATOM   2756  CE1 HIS A 405      22.150 -34.208  -2.873  1.00 44.03           C  
ATOM   2757  NE2 HIS A 405      22.381 -33.161  -3.661  1.00 44.51           N  
ATOM   2758  N   LYS A 406      26.727 -34.412  -5.884  1.00 40.54           N  
ATOM   2759  CA  LYS A 406      26.631 -34.034  -7.303  1.00 40.98           C  
ATOM   2760  C   LYS A 406      26.839 -35.243  -8.228  1.00 45.68           C  
ATOM   2761  O   LYS A 406      26.090 -35.396  -9.196  1.00 45.79           O  
ATOM   2762  CB  LYS A 406      27.654 -32.938  -7.627  1.00 44.74           C  
ATOM   2763  CG  LYS A 406      27.195 -31.902  -8.648  1.00 65.90           C  
ATOM   2764  CD  LYS A 406      28.123 -30.686  -8.619  1.00 81.40           C  
ATOM   2765  CE  LYS A 406      27.617 -29.515  -9.430  1.00 93.56           C  
ATOM   2766  NZ  LYS A 406      28.395 -28.273  -9.155  1.00 97.04           N1+
ATOM   2767  N   MET A 407      27.841 -36.112  -7.924  1.00 41.84           N  
ATOM   2768  CA  MET A 407      28.113 -37.339  -8.694  1.00 40.97           C  
ATOM   2769  C   MET A 407      26.912 -38.273  -8.548  1.00 44.75           C  
ATOM   2770  O   MET A 407      26.483 -38.881  -9.522  1.00 44.38           O  
ATOM   2771  CB  MET A 407      29.406 -38.023  -8.205  1.00 42.78           C  
ATOM   2772  CG  MET A 407      29.602 -39.438  -8.741  1.00 45.66           C  
ATOM   2773  SD  MET A 407      31.184 -40.193  -8.293  1.00 49.10           S  
ATOM   2774  CE  MET A 407      32.170 -39.686  -9.652  1.00 45.60           C  
ATOM   2775  N   GLN A 408      26.372 -38.359  -7.320  1.00 40.81           N  
ATOM   2776  CA  GLN A 408      25.213 -39.159  -6.949  1.00 39.99           C  
ATOM   2777  C   GLN A 408      23.971 -38.740  -7.749  1.00 44.25           C  
ATOM   2778  O   GLN A 408      23.267 -39.598  -8.271  1.00 42.95           O  
ATOM   2779  CB  GLN A 408      25.014 -39.097  -5.410  1.00 41.15           C  
ATOM   2780  CG  GLN A 408      23.580 -39.064  -4.894  1.00 65.90           C  
ATOM   2781  CD  GLN A 408      22.880 -40.364  -5.123  1.00 75.23           C  
ATOM   2782  OE1 GLN A 408      23.471 -41.445  -5.027  1.00 77.27           O  
ATOM   2783  NE2 GLN A 408      21.626 -40.274  -5.483  1.00 45.31           N  
ATOM   2784  N   ARG A 409      23.732 -37.431  -7.867  1.00 41.29           N  
ATOM   2785  CA  ARG A 409      22.585 -36.901  -8.592  1.00 42.32           C  
ATOM   2786  C   ARG A 409      22.767 -37.024 -10.119  1.00 49.26           C  
ATOM   2787  O   ARG A 409      21.774 -37.128 -10.843  1.00 49.34           O  
ATOM   2788  CB  ARG A 409      22.294 -35.466  -8.140  1.00 43.84           C  
ATOM   2789  CG  ARG A 409      21.562 -35.415  -6.777  1.00 54.86           C  
ATOM   2790  CD  ARG A 409      20.280 -34.578  -6.769  1.00 65.50           C  
ATOM   2791  NE  ARG A 409      19.295 -34.996  -7.775  1.00 75.74           N  
ATOM   2792  CZ  ARG A 409      18.708 -34.168  -8.636  1.00 95.84           C  
ATOM   2793  NH1 ARG A 409      18.986 -32.869  -8.616  1.00 88.45           N  
ATOM   2794  NH2 ARG A 409      17.831 -34.629  -9.518  1.00 84.34           N  
ATOM   2795  N   THR A 410      24.038 -37.077 -10.596  1.00 45.97           N  
ATOM   2796  CA  THR A 410      24.353 -37.238 -12.023  1.00 45.07           C  
ATOM   2797  C   THR A 410      24.269 -38.715 -12.429  1.00 49.33           C  
ATOM   2798  O   THR A 410      23.707 -39.022 -13.477  1.00 48.83           O  
ATOM   2799  CB  THR A 410      25.699 -36.580 -12.354  1.00 48.40           C  
ATOM   2800  OG1 THR A 410      25.666 -35.230 -11.906  1.00 50.31           O  
ATOM   2801  CG2 THR A 410      26.020 -36.591 -13.846  1.00 48.22           C  
ATOM   2802  N   LEU A 411      24.799 -39.624 -11.597  1.00 46.37           N  
ATOM   2803  CA  LEU A 411      24.802 -41.054 -11.899  1.00 46.77           C  
ATOM   2804  C   LEU A 411      23.550 -41.812 -11.426  1.00 50.50           C  
ATOM   2805  O   LEU A 411      23.228 -42.827 -12.015  1.00 49.91           O  
ATOM   2806  CB  LEU A 411      26.082 -41.754 -11.377  1.00 46.88           C  
ATOM   2807  CG  LEU A 411      27.451 -41.266 -11.898  1.00 51.69           C  
ATOM   2808  CD1 LEU A 411      28.583 -42.032 -11.224  1.00 51.32           C  
ATOM   2809  CD2 LEU A 411      27.581 -41.421 -13.419  1.00 53.64           C  
ATOM   2810  N   CYS A 412      22.871 -41.358 -10.363  1.00 49.33           N  
ATOM   2811  CA  CYS A 412      21.670 -42.028  -9.815  1.00 50.00           C  
ATOM   2812  C   CYS A 412      20.528 -41.000  -9.724  1.00 49.75           C  
ATOM   2813  O   CYS A 412      20.173 -40.603  -8.609  1.00 47.85           O  
ATOM   2814  CB  CYS A 412      21.969 -42.643  -8.448  1.00 52.13           C  
ATOM   2815  SG  CYS A 412      23.582 -43.456  -8.324  1.00 57.22           S  
ATOM   2816  N   PRO A 413      19.978 -40.500 -10.867  1.00 45.62           N  
ATOM   2817  CA  PRO A 413      18.950 -39.450 -10.779  1.00 45.07           C  
ATOM   2818  C   PRO A 413      17.606 -39.871 -10.178  1.00 50.00           C  
ATOM   2819  O   PRO A 413      16.916 -39.013  -9.633  1.00 51.47           O  
ATOM   2820  CB  PRO A 413      18.803 -38.980 -12.234  1.00 46.54           C  
ATOM   2821  CG  PRO A 413      19.159 -40.154 -13.042  1.00 51.15           C  
ATOM   2822  CD  PRO A 413      20.264 -40.842 -12.281  1.00 46.86           C  
ATOM   2823  N   ASN A 414      17.253 -41.168 -10.235  1.00 45.38           N  
ATOM   2824  CA  ASN A 414      15.958 -41.666  -9.761  1.00 44.88           C  
ATOM   2825  C   ASN A 414      16.009 -42.378  -8.397  1.00 50.02           C  
ATOM   2826  O   ASN A 414      15.078 -43.112  -8.068  1.00 50.31           O  
ATOM   2827  CB  ASN A 414      15.309 -42.534 -10.855  1.00 41.58           C  
ATOM   2828  CG  ASN A 414      15.162 -41.751 -12.150  1.00 49.17           C  
ATOM   2829  OD1 ASN A 414      14.925 -40.549 -12.131  1.00 35.66           O  
ATOM   2830  ND2 ASN A 414      15.373 -42.378 -13.305  1.00 44.93           N  
ATOM   2831  N   THR A 415      17.058 -42.097  -7.584  1.00 46.67           N  
ATOM   2832  CA  THR A 415      17.258 -42.604  -6.214  1.00 46.49           C  
ATOM   2833  C   THR A 415      18.125 -41.648  -5.408  1.00 50.06           C  
ATOM   2834  O   THR A 415      18.905 -40.886  -5.978  1.00 49.76           O  
ATOM   2835  CB  THR A 415      17.994 -43.953  -6.177  1.00 61.43           C  
ATOM   2836  OG1 THR A 415      17.984 -44.505  -4.860  1.00 68.33           O  
ATOM   2837  CG2 THR A 415      19.373 -43.877  -6.740  1.00 61.77           C  
ATOM   2838  N   THR A 416      18.045 -41.757  -4.078  1.00 46.42           N  
ATOM   2839  CA  THR A 416      18.850 -40.992  -3.133  1.00 46.77           C  
ATOM   2840  C   THR A 416      20.029 -41.890  -2.735  1.00 52.83           C  
ATOM   2841  O   THR A 416      21.009 -41.428  -2.132  1.00 53.00           O  
ATOM   2842  CB  THR A 416      18.014 -40.690  -1.893  1.00 49.01           C  
ATOM   2843  OG1 THR A 416      17.551 -41.940  -1.361  1.00 48.67           O  
ATOM   2844  CG2 THR A 416      16.851 -39.736  -2.182  1.00 43.24           C  
ATOM   2845  N   LYS A 417      19.893 -43.188  -3.066  1.00 48.55           N  
ATOM   2846  CA  LYS A 417      20.826 -44.251  -2.743  1.00 48.26           C  
ATOM   2847  C   LYS A 417      21.987 -44.379  -3.730  1.00 52.87           C  
ATOM   2848  O   LYS A 417      21.969 -43.796  -4.822  1.00 51.25           O  
ATOM   2849  CB  LYS A 417      20.071 -45.580  -2.581  1.00 50.08           C  
ATOM   2850  CG  LYS A 417      19.369 -45.694  -1.224  1.00 63.02           C  
ATOM   2851  CD  LYS A 417      19.808 -46.953  -0.482  1.00 72.79           C  
ATOM   2852  CE  LYS A 417      20.009 -46.723   0.996  1.00 82.59           C  
ATOM   2853  NZ  LYS A 417      20.730 -47.865   1.629  1.00 88.29           N1+
ATOM   2854  N   LEU A 418      23.013 -45.133  -3.311  1.00 50.24           N  
ATOM   2855  CA  LEU A 418      24.218 -45.385  -4.083  1.00 51.11           C  
ATOM   2856  C   LEU A 418      23.909 -46.487  -5.104  1.00 56.39           C  
ATOM   2857  O   LEU A 418      24.003 -47.675  -4.784  1.00 57.26           O  
ATOM   2858  CB  LEU A 418      25.365 -45.761  -3.112  1.00 51.31           C  
ATOM   2859  CG  LEU A 418      26.784 -45.653  -3.631  1.00 56.18           C  
ATOM   2860  CD1 LEU A 418      27.259 -44.208  -3.636  1.00 55.91           C  
ATOM   2861  CD2 LEU A 418      27.717 -46.517  -2.807  1.00 58.94           C  
ATOM   2862  N   CYS A 419      23.475 -46.081  -6.319  1.00 53.74           N  
ATOM   2863  CA  CYS A 419      23.087 -46.991  -7.401  1.00 54.18           C  
ATOM   2864  C   CYS A 419      24.266 -47.822  -7.962  1.00 59.05           C  
ATOM   2865  O   CYS A 419      25.429 -47.502  -7.693  1.00 57.76           O  
ATOM   2866  CB  CYS A 419      22.335 -46.248  -8.509  1.00 54.40           C  
ATOM   2867  SG  CYS A 419      23.359 -45.110  -9.495  1.00 58.28           S  
ATOM   2868  N   ASP A 420      23.947 -48.885  -8.748  1.00 56.41           N  
ATOM   2869  CA  ASP A 420      24.911 -49.797  -9.376  1.00 56.91           C  
ATOM   2870  C   ASP A 420      25.966 -49.044 -10.181  1.00 59.71           C  
ATOM   2871  O   ASP A 420      27.144 -49.409 -10.157  1.00 59.93           O  
ATOM   2872  CB  ASP A 420      24.191 -50.810 -10.291  1.00 59.75           C  
ATOM   2873  CG  ASP A 420      23.269 -51.773  -9.572  1.00 77.51           C  
ATOM   2874  OD1 ASP A 420      23.673 -52.305  -8.507  1.00 79.28           O  
ATOM   2875  OD2 ASP A 420      22.157 -52.030 -10.093  1.00 85.69           O  
ATOM   2876  N   ALA A 421      25.528 -47.981 -10.868  1.00 54.60           N  
ATOM   2877  CA  ALA A 421      26.338 -47.099 -11.698  1.00 53.73           C  
ATOM   2878  C   ALA A 421      27.400 -46.325 -10.888  1.00 55.85           C  
ATOM   2879  O   ALA A 421      28.334 -45.810 -11.483  1.00 55.78           O  
ATOM   2880  CB  ALA A 421      25.428 -46.121 -12.434  1.00 54.35           C  
ATOM   2881  N   MET A 422      27.240 -46.228  -9.552  1.00 50.86           N  
ATOM   2882  CA  MET A 422      28.138 -45.505  -8.654  1.00 50.27           C  
ATOM   2883  C   MET A 422      28.743 -46.407  -7.558  1.00 56.49           C  
ATOM   2884  O   MET A 422      29.423 -45.905  -6.661  1.00 56.72           O  
ATOM   2885  CB  MET A 422      27.408 -44.280  -8.053  1.00 52.05           C  
ATOM   2886  CG  MET A 422      28.342 -43.177  -7.584  1.00 54.74           C  
ATOM   2887  SD  MET A 422      27.491 -41.854  -6.713  1.00 57.44           S  
ATOM   2888  CE  MET A 422      28.772 -41.286  -5.598  1.00 54.02           C  
ATOM   2889  N   LYS A 423      28.534 -47.736  -7.640  1.00 54.71           N  
ATOM   2890  CA  LYS A 423      29.120 -48.664  -6.657  1.00 54.96           C  
ATOM   2891  C   LYS A 423      30.659 -48.707  -6.749  1.00 57.74           C  
ATOM   2892  O   LYS A 423      31.321 -48.728  -5.714  1.00 57.59           O  
ATOM   2893  CB  LYS A 423      28.485 -50.055  -6.735  1.00 57.67           C  
ATOM   2894  CG  LYS A 423      27.327 -50.209  -5.759  1.00 74.11           C  
ATOM   2895  CD  LYS A 423      26.514 -51.451  -6.049  1.00 86.81           C  
ATOM   2896  CE  LYS A 423      25.256 -51.498  -5.222  1.00 97.56           C  
ATOM   2897  NZ  LYS A 423      24.384 -52.627  -5.631  1.00106.64           N1+
ATOM   2898  N   ILE A 424      31.214 -48.644  -7.974  1.00 53.42           N  
ATOM   2899  CA  ILE A 424      32.661 -48.596  -8.220  1.00 52.60           C  
ATOM   2900  C   ILE A 424      32.947 -47.141  -8.542  1.00 53.68           C  
ATOM   2901  O   ILE A 424      32.652 -46.680  -9.653  1.00 52.11           O  
ATOM   2902  CB  ILE A 424      33.140 -49.565  -9.357  1.00 56.18           C  
ATOM   2903  CG1 ILE A 424      32.846 -51.053  -9.000  1.00 56.77           C  
ATOM   2904  CG2 ILE A 424      34.648 -49.353  -9.677  1.00 56.12           C  
ATOM   2905  CD1 ILE A 424      32.922 -52.026 -10.197  1.00 61.45           C  
ATOM   2906  N   LEU A 425      33.470 -46.404  -7.546  1.00 49.45           N  
ATOM   2907  CA  LEU A 425      33.753 -44.985  -7.699  1.00 48.49           C  
ATOM   2908  C   LEU A 425      34.890 -44.726  -8.647  1.00 48.87           C  
ATOM   2909  O   LEU A 425      35.912 -45.412  -8.585  1.00 48.75           O  
ATOM   2910  CB  LEU A 425      34.047 -44.311  -6.351  1.00 49.02           C  
ATOM   2911  CG  LEU A 425      32.879 -44.041  -5.412  1.00 54.48           C  
ATOM   2912  CD1 LEU A 425      33.341 -43.234  -4.238  1.00 55.32           C  
ATOM   2913  CD2 LEU A 425      31.782 -43.267  -6.097  1.00 57.22           C  
ATOM   2914  N   ASP A 426      34.696 -43.744  -9.534  1.00 41.65           N  
ATOM   2915  CA  ASP A 426      35.696 -43.287 -10.466  1.00 40.96           C  
ATOM   2916  C   ASP A 426      36.353 -42.029  -9.830  1.00 42.66           C  
ATOM   2917  O   ASP A 426      35.841 -40.908  -9.981  1.00 41.84           O  
ATOM   2918  CB  ASP A 426      35.044 -42.986 -11.832  1.00 42.86           C  
ATOM   2919  CG  ASP A 426      36.048 -42.711 -12.940  1.00 56.06           C  
ATOM   2920  OD1 ASP A 426      36.938 -41.850 -12.741  1.00 55.00           O  
ATOM   2921  OD2 ASP A 426      35.898 -43.295 -14.032  1.00 67.84           O  
ATOM   2922  N   GLY A 427      37.453 -42.250  -9.088  1.00 38.00           N  
ATOM   2923  CA  GLY A 427      38.199 -41.216  -8.367  1.00 35.80           C  
ATOM   2924  C   GLY A 427      38.672 -40.070  -9.238  1.00 38.10           C  
ATOM   2925  O   GLY A 427      38.613 -38.903  -8.831  1.00 37.20           O  
ATOM   2926  N   LYS A 428      39.108 -40.398 -10.466  1.00 35.43           N  
ATOM   2927  CA  LYS A 428      39.540 -39.427 -11.465  1.00 35.94           C  
ATOM   2928  C   LYS A 428      38.388 -38.461 -11.778  1.00 40.88           C  
ATOM   2929  O   LYS A 428      38.574 -37.245 -11.674  1.00 40.07           O  
ATOM   2930  CB  LYS A 428      40.000 -40.144 -12.750  1.00 39.48           C  
ATOM   2931  CG  LYS A 428      40.699 -39.203 -13.729  1.00 59.69           C  
ATOM   2932  CD  LYS A 428      41.103 -39.890 -15.025  1.00 72.49           C  
ATOM   2933  CE  LYS A 428      41.823 -38.920 -15.938  1.00 86.66           C  
ATOM   2934  NZ  LYS A 428      42.580 -39.617 -17.014  1.00 97.14           N1+
ATOM   2935  N   LYS A 429      37.190 -39.008 -12.114  1.00 37.96           N  
ATOM   2936  CA  LYS A 429      36.007 -38.196 -12.426  1.00 37.36           C  
ATOM   2937  C   LYS A 429      35.530 -37.462 -11.186  1.00 38.32           C  
ATOM   2938  O   LYS A 429      35.319 -36.257 -11.262  1.00 37.23           O  
ATOM   2939  CB  LYS A 429      34.881 -39.033 -13.076  1.00 39.71           C  
ATOM   2940  CG  LYS A 429      35.237 -39.480 -14.487  1.00 48.71           C  
ATOM   2941  CD  LYS A 429      34.251 -40.493 -15.068  1.00 65.05           C  
ATOM   2942  CE  LYS A 429      34.625 -40.940 -16.467  1.00 80.83           C  
ATOM   2943  NZ  LYS A 429      35.981 -41.567 -16.533  1.00 96.02           N1+
ATOM   2944  N   LEU A 430      35.469 -38.155 -10.022  1.00 33.59           N  
ATOM   2945  CA  LEU A 430      35.105 -37.519  -8.756  1.00 32.50           C  
ATOM   2946  C   LEU A 430      35.969 -36.264  -8.528  1.00 37.69           C  
ATOM   2947  O   LEU A 430      35.426 -35.184  -8.260  1.00 36.87           O  
ATOM   2948  CB  LEU A 430      35.261 -38.532  -7.598  1.00 31.96           C  
ATOM   2949  CG  LEU A 430      35.015 -38.027  -6.150  1.00 36.18           C  
ATOM   2950  CD1 LEU A 430      33.635 -37.377  -5.993  1.00 36.47           C  
ATOM   2951  CD2 LEU A 430      35.233 -39.135  -5.147  1.00 34.35           C  
ATOM   2952  N   TYR A 431      37.300 -36.381  -8.731  1.00 34.30           N  
ATOM   2953  CA  TYR A 431      38.179 -35.230  -8.539  1.00 33.58           C  
ATOM   2954  C   TYR A 431      37.977 -34.098  -9.569  1.00 38.88           C  
ATOM   2955  O   TYR A 431      37.786 -32.942  -9.181  1.00 37.53           O  
ATOM   2956  CB  TYR A 431      39.675 -35.653  -8.467  1.00 33.13           C  
ATOM   2957  CG  TYR A 431      40.617 -34.478  -8.286  1.00 32.17           C  
ATOM   2958  CD1 TYR A 431      40.910 -33.982  -7.018  1.00 32.20           C  
ATOM   2959  CD2 TYR A 431      41.208 -33.854  -9.387  1.00 32.38           C  
ATOM   2960  CE1 TYR A 431      41.715 -32.858  -6.850  1.00 31.60           C  
ATOM   2961  CE2 TYR A 431      42.027 -32.740  -9.231  1.00 32.72           C  
ATOM   2962  CZ  TYR A 431      42.289 -32.253  -7.957  1.00 42.36           C  
ATOM   2963  OH  TYR A 431      43.115 -31.168  -7.795  1.00 45.68           O  
ATOM   2964  N   LYS A 432      38.105 -34.406 -10.860  1.00 37.70           N  
ATOM   2965  CA  LYS A 432      38.091 -33.376 -11.900  1.00 37.82           C  
ATOM   2966  C   LYS A 432      36.723 -32.830 -12.273  1.00 41.75           C  
ATOM   2967  O   LYS A 432      36.600 -31.643 -12.571  1.00 39.87           O  
ATOM   2968  CB  LYS A 432      38.806 -33.892 -13.166  1.00 40.07           C  
ATOM   2969  N   ASP A 433      35.711 -33.694 -12.307  1.00 39.35           N  
ATOM   2970  CA  ASP A 433      34.391 -33.311 -12.777  1.00 40.00           C  
ATOM   2971  C   ASP A 433      33.460 -32.842 -11.705  1.00 45.86           C  
ATOM   2972  O   ASP A 433      32.494 -32.142 -12.018  1.00 46.25           O  
ATOM   2973  CB  ASP A 433      33.773 -34.477 -13.559  1.00 42.22           C  
ATOM   2974  CG  ASP A 433      34.645 -34.949 -14.703  1.00 52.57           C  
ATOM   2975  OD1 ASP A 433      35.368 -34.103 -15.295  1.00 52.08           O  
ATOM   2976  OD2 ASP A 433      34.615 -36.160 -15.006  1.00 60.71           O  
ATOM   2977  N   TYR A 434      33.731 -33.219 -10.436  1.00 42.39           N  
ATOM   2978  CA  TYR A 434      32.855 -32.840  -9.322  1.00 40.71           C  
ATOM   2979  C   TYR A 434      33.544 -32.027  -8.247  1.00 41.25           C  
ATOM   2980  O   TYR A 434      33.103 -30.915  -7.999  1.00 40.21           O  
ATOM   2981  CB  TYR A 434      32.155 -34.075  -8.728  1.00 41.20           C  
ATOM   2982  CG  TYR A 434      31.369 -34.833  -9.776  1.00 42.63           C  
ATOM   2983  CD1 TYR A 434      30.116 -34.388 -10.194  1.00 44.27           C  
ATOM   2984  CD2 TYR A 434      31.902 -35.963 -10.396  1.00 43.12           C  
ATOM   2985  CE1 TYR A 434      29.405 -35.058 -11.191  1.00 44.50           C  
ATOM   2986  CE2 TYR A 434      31.205 -36.633 -11.401  1.00 43.96           C  
ATOM   2987  CZ  TYR A 434      29.947 -36.188 -11.780  1.00 50.72           C  
ATOM   2988  OH  TYR A 434      29.233 -36.865 -12.736  1.00 53.28           O  
ATOM   2989  N   LEU A 435      34.636 -32.541  -7.631  1.00 38.65           N  
ATOM   2990  CA  LEU A 435      35.316 -31.857  -6.525  1.00 39.07           C  
ATOM   2991  C   LEU A 435      35.628 -30.379  -6.816  1.00 46.98           C  
ATOM   2992  O   LEU A 435      35.398 -29.555  -5.941  1.00 44.88           O  
ATOM   2993  CB  LEU A 435      36.542 -32.602  -5.991  1.00 38.64           C  
ATOM   2994  CG  LEU A 435      37.135 -32.030  -4.686  1.00 43.39           C  
ATOM   2995  CD1 LEU A 435      36.062 -31.919  -3.557  1.00 43.46           C  
ATOM   2996  CD2 LEU A 435      38.382 -32.807  -4.255  1.00 45.52           C  
ATOM   2997  N   LEU A 436      36.024 -30.009  -8.029  1.00 49.48           N  
ATOM   2998  CA  LEU A 436      36.169 -28.566  -8.288  1.00 51.62           C  
ATOM   2999  C   LEU A 436      34.739 -27.938  -8.501  1.00 59.19           C  
ATOM   3000  O   LEU A 436      34.321 -27.703  -9.631  1.00 59.35           O  
ATOM   3001  CB  LEU A 436      37.161 -28.315  -9.432  1.00 51.73           C  
ATOM   3002  CG  LEU A 436      38.326 -29.341  -9.542  1.00 56.18           C  
ATOM   3003  CD1 LEU A 436      38.897 -29.382 -10.938  1.00 57.15           C  
ATOM   3004  CD2 LEU A 436      39.444 -29.067  -8.533  1.00 58.07           C  
ATOM   3005  N   LYS A 437      33.976 -27.729  -7.356  1.00 57.00           N  
ATOM   3006  CA  LYS A 437      32.583 -27.211  -7.215  1.00 55.68           C  
ATOM   3007  C   LYS A 437      32.429 -25.847  -6.429  1.00 57.47           C  
ATOM   3008  O   LYS A 437      33.435 -25.188  -6.185  1.00 56.04           O  
ATOM   3009  CB  LYS A 437      31.659 -28.287  -6.595  1.00 57.89           C  
ATOM   3010  CG  LYS A 437      32.192 -29.078  -5.390  1.00 60.63           C  
ATOM   3011  CD  LYS A 437      32.213 -28.298  -4.096  1.00 66.55           C  
ATOM   3012  CE  LYS A 437      33.624 -28.067  -3.619  1.00 63.48           C  
ATOM   3013  NZ  LYS A 437      34.033 -26.651  -3.750  1.00 61.75           N1+
ATOM   3014  N   ILE A 438      31.205 -25.551  -5.949  1.00 53.49           N  
ATOM   3015  CA  ILE A 438      30.763 -24.254  -5.358  1.00 53.81           C  
ATOM   3016  C   ILE A 438      29.530 -24.249  -4.411  1.00 55.06           C  
ATOM   3017  O   ILE A 438      28.435 -24.482  -4.849  1.00 55.54           O  
ATOM   3018  CB  ILE A 438      30.470 -23.193  -6.452  1.00 58.15           C  
ATOM   3019  CG1 ILE A 438      30.133 -21.830  -5.857  1.00 59.39           C  
ATOM   3020  CG2 ILE A 438      29.270 -23.565  -7.289  1.00 59.84           C  
ATOM   3021  CD1 ILE A 438      29.785 -20.783  -6.904  1.00 67.00           C  
ATOM   3022  N   ASN A 439      29.718 -23.934  -3.134  1.00 48.46           N  
ATOM   3023  CA  ASN A 439      28.650 -23.892  -2.119  1.00 47.68           C  
ATOM   3024  C   ASN A 439      28.870 -22.874  -0.989  1.00 49.69           C  
ATOM   3025  O   ASN A 439      29.969 -22.486  -0.713  1.00 48.12           O  
ATOM   3026  CB  ASN A 439      28.349 -25.293  -1.520  1.00 46.96           C  
ATOM   3027  CG  ASN A 439      29.495 -25.869  -0.674  1.00 66.61           C  
ATOM   3028  OD1 ASN A 439      30.388 -26.519  -1.198  1.00 62.08           O  
ATOM   3029  ND2 ASN A 439      29.447 -25.665   0.632  1.00 49.31           N  
ATOM   3030  N   PHE A 440      27.798 -22.455  -0.344  1.00 46.71           N  
ATOM   3031  CA  PHE A 440      27.882 -21.566   0.805  1.00 47.08           C  
ATOM   3032  C   PHE A 440      28.217 -22.366   2.048  1.00 50.19           C  
ATOM   3033  O   PHE A 440      27.656 -23.397   2.268  1.00 50.11           O  
ATOM   3034  CB  PHE A 440      26.560 -20.820   1.000  1.00 49.08           C  
ATOM   3035  N   THR A 441      29.137 -21.880   2.849  1.00 47.21           N  
ATOM   3036  CA  THR A 441      29.599 -22.613   4.004  1.00 48.50           C  
ATOM   3037  C   THR A 441      28.498 -23.113   4.912  1.00 55.17           C  
ATOM   3038  O   THR A 441      27.483 -22.495   5.043  1.00 55.28           O  
ATOM   3039  CB  THR A 441      30.586 -21.785   4.820  1.00 52.01           C  
ATOM   3040  N   ALA A 442      28.741 -24.246   5.537  1.00 53.70           N  
ATOM   3041  CA  ALA A 442      27.797 -24.880   6.430  1.00 54.34           C  
ATOM   3042  C   ALA A 442      27.530 -24.182   7.800  1.00 60.26           C  
ATOM   3043  O   ALA A 442      27.291 -23.004   7.839  1.00 57.50           O  
ATOM   3044  CB  ALA A 442      28.225 -26.311   6.625  1.00 54.65           C  
ATOM   3045  N   PRO A 443      27.601 -24.981   8.959  1.00 59.90           N  
ATOM   3046  CA  PRO A 443      26.965 -24.377  10.132  1.00 60.17           C  
ATOM   3047  C   PRO A 443      27.806 -23.287  10.729  1.00108.68           C  
ATOM   3048  O   PRO A 443      27.694 -22.174  10.217  1.00 82.27           O  
ATOM   3049  CB  PRO A 443      26.783 -25.542  11.101  1.00 61.23           C  
ATOM   3050  CG  PRO A 443      27.117 -26.763  10.365  1.00 65.44           C  
ATOM   3051  CD  PRO A 443      28.194 -26.297   9.480  1.00 61.43           C  
ATOM   3052  N   ASP A 449      29.673 -12.090   5.187  1.00 95.29           N  
ATOM   3053  CA  ASP A 449      29.814 -10.887   4.370  1.00 95.07           C  
ATOM   3054  C   ASP A 449      29.089 -11.046   3.022  1.00 98.11           C  
ATOM   3055  O   ASP A 449      27.938 -10.623   2.895  1.00 98.03           O  
ATOM   3056  CB  ASP A 449      31.302 -10.536   4.179  1.00 96.96           C  
ATOM   3057  N   ALA A 450      29.764 -11.665   2.032  1.00 93.43           N  
ATOM   3058  CA  ALA A 450      29.269 -11.954   0.681  1.00 92.56           C  
ATOM   3059  C   ALA A 450      30.067 -13.124   0.099  1.00 93.93           C  
ATOM   3060  O   ALA A 450      29.509 -13.939  -0.639  1.00 93.46           O  
ATOM   3061  CB  ALA A 450      29.407 -10.727  -0.213  1.00 93.37           C  
ATOM   3062  N   ASP A 451      31.370 -13.207   0.451  1.00 88.36           N  
ATOM   3063  CA  ASP A 451      32.290 -14.259   0.016  1.00 86.87           C  
ATOM   3064  C   ASP A 451      32.605 -15.254   1.150  1.00 85.47           C  
ATOM   3065  O   ASP A 451      33.690 -15.255   1.752  1.00 84.94           O  
ATOM   3066  CB  ASP A 451      33.548 -13.669  -0.639  1.00 89.22           C  
ATOM   3067  CG  ASP A 451      33.247 -13.069  -2.001  1.00103.67           C  
ATOM   3068  OD1 ASP A 451      32.668 -11.956  -2.046  1.00104.76           O  
ATOM   3069  OD2 ASP A 451      33.550 -13.731  -3.023  1.00110.02           O  
ATOM   3070  N   SER A 452      31.592 -16.076   1.444  1.00 76.84           N  
ATOM   3071  CA  SER A 452      31.598 -17.168   2.411  1.00 73.92           C  
ATOM   3072  C   SER A 452      31.362 -18.464   1.598  1.00 71.43           C  
ATOM   3073  O   SER A 452      30.779 -19.432   2.099  1.00 71.21           O  
ATOM   3074  CB  SER A 452      30.477 -16.964   3.426  1.00 76.61           C  
ATOM   3075  OG  SER A 452      29.218 -16.906   2.773  1.00 83.85           O  
ATOM   3076  N   ILE A 453      31.779 -18.449   0.317  1.00 61.72           N  
ATOM   3077  CA  ILE A 453      31.593 -19.595  -0.564  1.00 58.56           C  
ATOM   3078  C   ILE A 453      32.823 -20.503  -0.546  1.00 53.64           C  
ATOM   3079  O   ILE A 453      33.967 -20.047  -0.455  1.00 52.49           O  
ATOM   3080  CB  ILE A 453      31.129 -19.229  -2.007  1.00 61.86           C  
ATOM   3081  CG1 ILE A 453      32.230 -18.490  -2.805  1.00 62.73           C  
ATOM   3082  CG2 ILE A 453      29.800 -18.450  -1.978  1.00 62.87           C  
ATOM   3083  CD1 ILE A 453      32.011 -18.408  -4.287  1.00 76.08           C  
ATOM   3084  N   VAL A 454      32.553 -21.795  -0.629  1.00 43.59           N  
ATOM   3085  CA  VAL A 454      33.537 -22.852  -0.649  1.00 39.58           C  
ATOM   3086  C   VAL A 454      33.720 -23.255  -2.107  1.00 37.92           C  
ATOM   3087  O   VAL A 454      32.781 -23.723  -2.742  1.00 34.64           O  
ATOM   3088  CB  VAL A 454      33.124 -24.032   0.266  1.00 41.06           C  
ATOM   3089  CG1 VAL A 454      34.179 -25.137   0.239  1.00 39.76           C  
ATOM   3090  CG2 VAL A 454      32.884 -23.541   1.702  1.00 40.53           C  
ATOM   3091  N   LYS A 455      34.920 -23.026  -2.636  1.00 34.16           N  
ATOM   3092  CA  LYS A 455      35.275 -23.373  -4.013  1.00 35.39           C  
ATOM   3093  C   LYS A 455      36.776 -23.547  -4.100  1.00 40.69           C  
ATOM   3094  O   LYS A 455      37.497 -23.137  -3.197  1.00 41.09           O  
ATOM   3095  CB  LYS A 455      34.797 -22.287  -5.038  1.00 36.97           C  
ATOM   3096  CG  LYS A 455      35.364 -20.886  -4.755  1.00 45.55           C  
ATOM   3097  CD  LYS A 455      35.037 -19.840  -5.815  1.00 57.75           C  
ATOM   3098  CE  LYS A 455      35.539 -18.477  -5.385  1.00 72.87           C  
ATOM   3099  NZ  LYS A 455      35.385 -17.457  -6.453  1.00 86.56           N1+
ATOM   3100  N   PHE A 456      37.239 -24.092  -5.221  1.00 36.41           N  
ATOM   3101  CA  PHE A 456      38.641 -24.295  -5.511  1.00 35.07           C  
ATOM   3102  C   PHE A 456      38.967 -23.564  -6.805  1.00 40.99           C  
ATOM   3103  O   PHE A 456      38.122 -23.484  -7.693  1.00 39.30           O  
ATOM   3104  CB  PHE A 456      38.927 -25.802  -5.679  1.00 35.51           C  
ATOM   3105  CG  PHE A 456      38.565 -26.656  -4.482  1.00 35.60           C  
ATOM   3106  CD1 PHE A 456      39.184 -26.464  -3.253  1.00 35.74           C  
ATOM   3107  CD2 PHE A 456      37.615 -27.667  -4.589  1.00 35.85           C  
ATOM   3108  CE1 PHE A 456      38.847 -27.264  -2.146  1.00 35.42           C  
ATOM   3109  CE2 PHE A 456      37.289 -28.466  -3.486  1.00 36.98           C  
ATOM   3110  CZ  PHE A 456      37.910 -28.261  -2.275  1.00 34.02           C  
ATOM   3111  N   ASP A 457      40.196 -23.060  -6.942  1.00 39.44           N  
ATOM   3112  CA  ASP A 457      40.576 -22.444  -8.210  1.00 39.82           C  
ATOM   3113  C   ASP A 457      40.936 -23.566  -9.187  1.00 44.85           C  
ATOM   3114  O   ASP A 457      40.667 -24.733  -8.887  1.00 43.34           O  
ATOM   3115  CB  ASP A 457      41.721 -21.418  -8.021  1.00 41.14           C  
ATOM   3116  CG  ASP A 457      43.079 -21.969  -7.617  1.00 51.38           C  
ATOM   3117  OD1 ASP A 457      43.216 -23.209  -7.497  1.00 51.81           O  
ATOM   3118  OD2 ASP A 457      44.010 -21.165  -7.448  1.00 59.86           O  
ATOM   3119  N   THR A 458      41.601 -23.228 -10.312  1.00 43.75           N  
ATOM   3120  CA  THR A 458      42.052 -24.174 -11.346  1.00 44.11           C  
ATOM   3121  C   THR A 458      43.030 -25.169 -10.765  1.00 48.32           C  
ATOM   3122  O   THR A 458      43.123 -26.303 -11.234  1.00 48.75           O  
ATOM   3123  CB  THR A 458      42.807 -23.405 -12.468  1.00 54.22           C  
ATOM   3124  OG1 THR A 458      42.269 -22.094 -12.637  1.00 59.47           O  
ATOM   3125  CG2 THR A 458      42.833 -24.153 -13.785  1.00 52.20           C  
ATOM   3126  N   PHE A 459      43.797 -24.721  -9.778  1.00 46.58           N  
ATOM   3127  CA  PHE A 459      44.862 -25.498  -9.156  1.00 46.83           C  
ATOM   3128  C   PHE A 459      44.439 -26.210  -7.882  1.00 45.05           C  
ATOM   3129  O   PHE A 459      45.293 -26.782  -7.220  1.00 44.07           O  
ATOM   3130  CB  PHE A 459      46.085 -24.591  -8.921  1.00 50.05           C  
ATOM   3131  CG  PHE A 459      46.335 -23.604 -10.040  1.00 53.27           C  
ATOM   3132  CD1 PHE A 459      46.709 -24.042 -11.308  1.00 58.08           C  
ATOM   3133  CD2 PHE A 459      46.170 -22.240  -9.833  1.00 57.20           C  
ATOM   3134  CE1 PHE A 459      46.915 -23.129 -12.353  1.00 59.44           C  
ATOM   3135  CE2 PHE A 459      46.397 -21.324 -10.871  1.00 61.08           C  
ATOM   3136  CZ  PHE A 459      46.750 -21.779 -12.127  1.00 59.45           C  
ATOM   3137  N   GLY A 460      43.140 -26.183  -7.561  1.00 38.14           N  
ATOM   3138  CA  GLY A 460      42.565 -26.840  -6.377  1.00 36.04           C  
ATOM   3139  C   GLY A 460      42.828 -26.149  -5.053  1.00 37.35           C  
ATOM   3140  O   GLY A 460      42.677 -26.760  -3.981  1.00 35.26           O  
ATOM   3141  N   ASP A 461      43.155 -24.843  -5.117  1.00 34.57           N  
ATOM   3142  CA  ASP A 461      43.512 -24.011  -3.960  1.00 35.67           C  
ATOM   3143  C   ASP A 461      42.391 -23.070  -3.483  1.00 42.01           C  
ATOM   3144  O   ASP A 461      41.548 -22.664  -4.281  1.00 41.40           O  
ATOM   3145  CB  ASP A 461      44.731 -23.130  -4.334  1.00 36.96           C  
ATOM   3146  CG  ASP A 461      46.046 -23.836  -4.598  1.00 42.50           C  
ATOM   3147  OD1 ASP A 461      46.280 -24.897  -4.002  1.00 42.35           O  
ATOM   3148  OD2 ASP A 461      46.868 -23.291  -5.356  1.00 52.62           O  
ATOM   3149  N   GLY A 462      42.472 -22.676  -2.204  1.00 39.17           N  
ATOM   3150  CA  GLY A 462      41.629 -21.677  -1.556  1.00 37.80           C  
ATOM   3151  C   GLY A 462      42.125 -20.268  -1.854  1.00 44.16           C  
ATOM   3152  O   GLY A 462      43.133 -20.093  -2.552  1.00 44.28           O  
ATOM   3153  N   MET A 463      41.426 -19.246  -1.330  1.00 43.33           N  
ATOM   3154  CA  MET A 463      41.730 -17.821  -1.555  1.00 44.06           C  
ATOM   3155  C   MET A 463      42.717 -17.244  -0.540  1.00 41.31           C  
ATOM   3156  O   MET A 463      42.587 -17.502   0.653  1.00 39.37           O  
ATOM   3157  CB  MET A 463      40.441 -16.992  -1.497  1.00 48.46           C  
ATOM   3158  CG  MET A 463      39.366 -17.408  -2.507  1.00 54.94           C  
ATOM   3159  SD  MET A 463      39.801 -17.026  -4.210  1.00 62.10           S  
ATOM   3160  CE  MET A 463      39.841 -15.154  -4.132  1.00 58.78           C  
ATOM   3161  N   GLY A 464      43.639 -16.404  -1.014  1.00 36.21           N  
ATOM   3162  CA  GLY A 464      44.629 -15.747  -0.163  1.00 36.68           C  
ATOM   3163  C   GLY A 464      44.079 -14.672   0.770  1.00 40.97           C  
ATOM   3164  O   GLY A 464      44.221 -13.488   0.478  1.00 41.24           O  
ATOM   3165  N   ARG A 465      43.479 -15.069   1.912  1.00 36.20           N  
ATOM   3166  CA  ARG A 465      42.936 -14.138   2.910  1.00 35.85           C  
ATOM   3167  C   ARG A 465      43.564 -14.447   4.278  1.00 36.66           C  
ATOM   3168  O   ARG A 465      43.434 -15.571   4.758  1.00 34.83           O  
ATOM   3169  CB  ARG A 465      41.399 -14.264   3.033  1.00 38.79           C  
ATOM   3170  CG  ARG A 465      40.602 -14.079   1.751  1.00 50.29           C  
ATOM   3171  CD  ARG A 465      39.229 -14.718   1.883  1.00 52.65           C  
ATOM   3172  NE  ARG A 465      38.520 -14.788   0.600  1.00 65.69           N  
ATOM   3173  CZ  ARG A 465      37.614 -15.714   0.290  1.00 86.75           C  
ATOM   3174  NH1 ARG A 465      37.317 -16.681   1.151  1.00 73.18           N  
ATOM   3175  NH2 ARG A 465      37.012 -15.691  -0.892  1.00 77.12           N  
ATOM   3176  N   TYR A 466      44.198 -13.449   4.914  1.00 32.00           N  
ATOM   3177  CA  TYR A 466      44.867 -13.606   6.212  1.00 31.97           C  
ATOM   3178  C   TYR A 466      44.454 -12.528   7.203  1.00 37.65           C  
ATOM   3179  O   TYR A 466      44.141 -11.410   6.794  1.00 36.42           O  
ATOM   3180  CB  TYR A 466      46.414 -13.554   6.054  1.00 31.75           C  
ATOM   3181  CG  TYR A 466      46.935 -14.494   4.983  1.00 33.60           C  
ATOM   3182  CD1 TYR A 466      47.179 -15.839   5.266  1.00 34.64           C  
ATOM   3183  CD2 TYR A 466      47.070 -14.069   3.663  1.00 34.25           C  
ATOM   3184  CE1 TYR A 466      47.560 -16.728   4.264  1.00 36.02           C  
ATOM   3185  CE2 TYR A 466      47.473 -14.945   2.659  1.00 35.08           C  
ATOM   3186  CZ  TYR A 466      47.696 -16.276   2.958  1.00 41.66           C  
ATOM   3187  OH  TYR A 466      48.140 -17.110   1.966  1.00 43.17           O  
ATOM   3188  N   ASN A 467      44.506 -12.868   8.500  1.00 33.71           N  
ATOM   3189  CA  ASN A 467      44.294 -11.947   9.606  1.00 34.32           C  
ATOM   3190  C   ASN A 467      45.636 -11.732  10.272  1.00 38.59           C  
ATOM   3191  O   ASN A 467      46.464 -12.655  10.328  1.00 38.52           O  
ATOM   3192  CB  ASN A 467      43.266 -12.482  10.601  1.00 32.12           C  
ATOM   3193  CG  ASN A 467      41.849 -12.334  10.121  1.00 38.25           C  
ATOM   3194  OD1 ASN A 467      41.487 -11.367   9.444  1.00 40.24           O  
ATOM   3195  ND2 ASN A 467      41.006 -13.286  10.459  1.00 31.37           N  
ATOM   3196  N   VAL A 468      45.894 -10.492  10.678  1.00 32.96           N  
ATOM   3197  CA  VAL A 468      47.144 -10.074  11.315  1.00 31.12           C  
ATOM   3198  C   VAL A 468      46.853  -9.924  12.807  1.00 35.21           C  
ATOM   3199  O   VAL A 468      45.852  -9.305  13.191  1.00 34.02           O  
ATOM   3200  CB  VAL A 468      47.709  -8.781  10.681  1.00 34.56           C  
ATOM   3201  CG1 VAL A 468      49.132  -8.494  11.148  1.00 33.38           C  
ATOM   3202  CG2 VAL A 468      47.642  -8.835   9.145  1.00 34.53           C  
ATOM   3203  N   PHE A 469      47.710 -10.539  13.630  1.00 31.38           N  
ATOM   3204  CA  PHE A 469      47.615 -10.572  15.078  1.00 31.05           C  
ATOM   3205  C   PHE A 469      48.850 -10.024  15.718  1.00 37.10           C  
ATOM   3206  O   PHE A 469      49.923 -10.045  15.121  1.00 36.59           O  
ATOM   3207  CB  PHE A 469      47.346 -11.998  15.583  1.00 32.01           C  
ATOM   3208  CG  PHE A 469      46.028 -12.582  15.136  1.00 32.82           C  
ATOM   3209  CD1 PHE A 469      45.934 -13.305  13.955  1.00 35.06           C  
ATOM   3210  CD2 PHE A 469      44.891 -12.461  15.929  1.00 33.55           C  
ATOM   3211  CE1 PHE A 469      44.719 -13.878  13.566  1.00 35.35           C  
ATOM   3212  CE2 PHE A 469      43.681 -13.035  15.537  1.00 34.88           C  
ATOM   3213  CZ  PHE A 469      43.601 -13.735  14.358  1.00 32.57           C  
ATOM   3214  N   ASN A 470      48.679  -9.491  16.934  1.00 35.66           N  
ATOM   3215  CA  ASN A 470      49.732  -8.902  17.754  1.00 35.70           C  
ATOM   3216  C   ASN A 470      49.648  -9.527  19.138  1.00 39.90           C  
ATOM   3217  O   ASN A 470      48.573  -9.555  19.737  1.00 39.15           O  
ATOM   3218  CB  ASN A 470      49.565  -7.383  17.808  1.00 37.37           C  
ATOM   3219  CG  ASN A 470      50.508  -6.638  18.717  1.00 57.09           C  
ATOM   3220  OD1 ASN A 470      50.075  -5.847  19.549  1.00 54.64           O  
ATOM   3221  ND2 ASN A 470      51.812  -6.818  18.552  1.00 43.56           N  
ATOM   3222  N   PHE A 471      50.761 -10.093  19.618  1.00 37.98           N  
ATOM   3223  CA  PHE A 471      50.780 -10.727  20.925  1.00 38.66           C  
ATOM   3224  C   PHE A 471      50.982  -9.638  21.961  1.00 47.25           C  
ATOM   3225  O   PHE A 471      51.996  -8.934  21.921  1.00 45.83           O  
ATOM   3226  CB  PHE A 471      51.843 -11.837  21.004  1.00 39.83           C  
ATOM   3227  CG  PHE A 471      51.874 -12.565  22.324  1.00 41.25           C  
ATOM   3228  CD1 PHE A 471      50.807 -13.359  22.725  1.00 45.07           C  
ATOM   3229  CD2 PHE A 471      52.975 -12.466  23.165  1.00 43.71           C  
ATOM   3230  CE1 PHE A 471      50.827 -14.008  23.966  1.00 46.20           C  
ATOM   3231  CE2 PHE A 471      52.999 -13.132  24.395  1.00 45.93           C  
ATOM   3232  CZ  PHE A 471      51.932 -13.907  24.778  1.00 44.23           C  
ATOM   3233  N   GLN A 472      49.976  -9.478  22.850  1.00 49.39           N  
ATOM   3234  CA  GLN A 472      49.855  -8.420  23.868  1.00 52.23           C  
ATOM   3235  C   GLN A 472      49.536  -8.909  25.276  1.00 62.36           C  
ATOM   3236  O   GLN A 472      49.208 -10.077  25.476  1.00 62.05           O  
ATOM   3237  CB  GLN A 472      48.654  -7.536  23.491  1.00 53.54           C  
ATOM   3238  CG  GLN A 472      48.903  -6.459  22.473  1.00 60.10           C  
ATOM   3239  CD  GLN A 472      47.595  -5.867  21.994  1.00 74.13           C  
ATOM   3240  OE1 GLN A 472      46.556  -5.909  22.679  1.00 64.99           O  
ATOM   3241  NE2 GLN A 472      47.615  -5.295  20.799  1.00 63.05           N  
ATOM   3242  N   ASN A 473      49.524  -7.946  26.233  1.00 63.46           N  
ATOM   3243  CA  ASN A 473      49.106  -8.080  27.629  1.00 65.22           C  
ATOM   3244  C   ASN A 473      48.027  -6.992  27.809  1.00 74.44           C  
ATOM   3245  O   ASN A 473      48.339  -5.797  27.932  1.00 73.15           O  
ATOM   3246  CB  ASN A 473      50.280  -7.886  28.588  1.00 66.13           C  
ATOM   3247  CG  ASN A 473      50.015  -8.290  30.015  1.00 91.25           C  
ATOM   3248  OD1 ASN A 473      48.886  -8.242  30.519  1.00 84.69           O  
ATOM   3249  ND2 ASN A 473      51.076  -8.645  30.721  1.00 85.37           N  
ATOM   3250  N   VAL A 474      46.751  -7.425  27.724  1.00 75.57           N  
ATOM   3251  CA  VAL A 474      45.537  -6.598  27.746  1.00 77.10           C  
ATOM   3252  C   VAL A 474      45.351  -5.846  29.070  1.00 83.17           C  
ATOM   3253  O   VAL A 474      45.245  -4.617  29.062  1.00 83.71           O  
ATOM   3254  CB  VAL A 474      44.266  -7.408  27.356  1.00 81.76           C  
ATOM   3255  CG1 VAL A 474      43.164  -6.481  26.844  1.00 81.84           C  
ATOM   3256  CG2 VAL A 474      44.583  -8.482  26.317  1.00 81.54           C  
ATOM   3257  N   GLY A 475      45.291  -6.587  30.173  1.00 79.77           N  
ATOM   3258  CA  GLY A 475      45.126  -6.042  31.517  1.00 79.23           C  
ATOM   3259  C   GLY A 475      45.412  -7.114  32.542  1.00 82.01           C  
ATOM   3260  O   GLY A 475      44.556  -7.429  33.373  1.00 82.07           O  
ATOM   3261  N   GLY A 476      46.610  -7.686  32.445  1.00 77.05           N  
ATOM   3262  CA  GLY A 476      47.062  -8.789  33.280  1.00 76.05           C  
ATOM   3263  C   GLY A 476      47.145 -10.088  32.500  1.00 78.23           C  
ATOM   3264  O   GLY A 476      47.994 -10.932  32.800  1.00 78.11           O  
ATOM   3265  N   LYS A 477      46.281 -10.240  31.466  1.00 73.39           N  
ATOM   3266  CA  LYS A 477      46.194 -11.431  30.609  1.00 72.40           C  
ATOM   3267  C   LYS A 477      46.894 -11.264  29.246  1.00 72.43           C  
ATOM   3268  O   LYS A 477      46.652 -10.285  28.535  1.00 71.95           O  
ATOM   3269  CB  LYS A 477      44.716 -11.846  30.408  1.00 75.62           C  
ATOM   3270  CG  LYS A 477      44.525 -13.258  29.832  1.00 91.35           C  
ATOM   3271  CD  LYS A 477      43.116 -13.473  29.264  1.00100.48           C  
ATOM   3272  CE  LYS A 477      43.023 -14.676  28.345  1.00109.51           C  
ATOM   3273  NZ  LYS A 477      43.059 -15.971  29.084  1.00116.59           N1+
ATOM   3274  N   TYR A 478      47.726 -12.252  28.877  1.00 66.16           N  
ATOM   3275  CA  TYR A 478      48.431 -12.283  27.600  1.00 64.60           C  
ATOM   3276  C   TYR A 478      47.559 -12.941  26.524  1.00 63.63           C  
ATOM   3277  O   TYR A 478      47.031 -14.035  26.754  1.00 63.96           O  
ATOM   3278  CB  TYR A 478      49.751 -13.055  27.720  1.00 66.69           C  
ATOM   3279  CG  TYR A 478      50.842 -12.366  28.510  1.00 70.26           C  
ATOM   3280  CD1 TYR A 478      51.656 -11.403  27.920  1.00 72.39           C  
ATOM   3281  CD2 TYR A 478      51.132 -12.752  29.814  1.00 71.63           C  
ATOM   3282  CE1 TYR A 478      52.698 -10.805  28.626  1.00 73.66           C  
ATOM   3283  CE2 TYR A 478      52.177 -12.167  30.528  1.00 72.92           C  
ATOM   3284  CZ  TYR A 478      52.962 -11.197  29.928  1.00 82.59           C  
ATOM   3285  OH  TYR A 478      53.992 -10.613  30.629  1.00 87.20           O  
ATOM   3286  N   SER A 479      47.418 -12.287  25.346  1.00 55.00           N  
ATOM   3287  CA  SER A 479      46.645 -12.820  24.214  1.00 52.52           C  
ATOM   3288  C   SER A 479      47.075 -12.260  22.849  1.00 49.92           C  
ATOM   3289  O   SER A 479      47.921 -11.367  22.773  1.00 49.00           O  
ATOM   3290  CB  SER A 479      45.146 -12.603  24.427  1.00 56.00           C  
ATOM   3291  OG  SER A 479      44.797 -11.236  24.291  1.00 64.26           O  
ATOM   3292  N   TYR A 480      46.459 -12.775  21.777  1.00 42.18           N  
ATOM   3293  CA  TYR A 480      46.685 -12.337  20.404  1.00 40.06           C  
ATOM   3294  C   TYR A 480      45.513 -11.457  20.002  1.00 42.55           C  
ATOM   3295  O   TYR A 480      44.394 -11.952  19.894  1.00 42.98           O  
ATOM   3296  CB  TYR A 480      46.774 -13.544  19.429  1.00 39.53           C  
ATOM   3297  CG  TYR A 480      47.980 -14.430  19.646  1.00 38.99           C  
ATOM   3298  CD1 TYR A 480      47.942 -15.486  20.557  1.00 40.40           C  
ATOM   3299  CD2 TYR A 480      49.143 -14.247  18.905  1.00 38.90           C  
ATOM   3300  CE1 TYR A 480      49.042 -16.327  20.733  1.00 40.00           C  
ATOM   3301  CE2 TYR A 480      50.254 -15.064  19.091  1.00 39.67           C  
ATOM   3302  CZ  TYR A 480      50.198 -16.106  20.000  1.00 48.86           C  
ATOM   3303  OH  TYR A 480      51.305 -16.900  20.172  1.00 52.23           O  
ATOM   3304  N   LEU A 481      45.761 -10.175  19.751  1.00 37.14           N  
ATOM   3305  CA  LEU A 481      44.697  -9.281  19.298  1.00 36.70           C  
ATOM   3306  C   LEU A 481      44.785  -9.111  17.793  1.00 34.39           C  
ATOM   3307  O   LEU A 481      45.867  -8.814  17.288  1.00 31.20           O  
ATOM   3308  CB  LEU A 481      44.775  -7.889  19.997  1.00 37.36           C  
ATOM   3309  CG  LEU A 481      43.721  -6.841  19.540  1.00 43.67           C  
ATOM   3310  CD1 LEU A 481      42.397  -7.007  20.303  1.00 44.08           C  
ATOM   3311  CD2 LEU A 481      44.244  -5.437  19.723  1.00 48.51           C  
ATOM   3312  N   LYS A 482      43.638  -9.269  17.084  1.00 31.26           N  
ATOM   3313  CA  LYS A 482      43.556  -9.035  15.644  1.00 31.39           C  
ATOM   3314  C   LYS A 482      43.781  -7.546  15.411  1.00 38.60           C  
ATOM   3315  O   LYS A 482      43.055  -6.729  15.983  1.00 40.74           O  
ATOM   3316  CB  LYS A 482      42.198  -9.469  15.069  1.00 33.28           C  
ATOM   3317  CG  LYS A 482      42.195  -9.369  13.533  1.00 39.54           C  
ATOM   3318  CD  LYS A 482      40.830  -9.424  12.909  1.00 41.44           C  
ATOM   3319  CE  LYS A 482      40.886  -8.835  11.523  1.00 40.66           C  
ATOM   3320  NZ  LYS A 482      39.674  -9.169  10.729  1.00 52.83           N1+
ATOM   3321  N   VAL A 483      44.795  -7.198  14.607  1.00 34.58           N  
ATOM   3322  CA  VAL A 483      45.204  -5.819  14.311  1.00 34.29           C  
ATOM   3323  C   VAL A 483      45.226  -5.474  12.809  1.00 42.04           C  
ATOM   3324  O   VAL A 483      45.598  -4.358  12.441  1.00 42.89           O  
ATOM   3325  CB  VAL A 483      46.562  -5.483  14.971  1.00 37.34           C  
ATOM   3326  CG1 VAL A 483      46.489  -5.605  16.496  1.00 36.44           C  
ATOM   3327  CG2 VAL A 483      47.699  -6.337  14.401  1.00 37.37           C  
ATOM   3328  N   GLY A 484      44.849  -6.424  11.963  1.00 39.09           N  
ATOM   3329  CA  GLY A 484      44.893  -6.230  10.523  1.00 38.29           C  
ATOM   3330  C   GLY A 484      44.399  -7.396   9.703  1.00 39.78           C  
ATOM   3331  O   GLY A 484      44.056  -8.447  10.246  1.00 38.82           O  
ATOM   3332  N   HIS A 485      44.357  -7.202   8.383  1.00 37.01           N  
ATOM   3333  CA  HIS A 485      43.874  -8.197   7.413  1.00 37.62           C  
ATOM   3334  C   HIS A 485      44.626  -8.022   6.081  1.00 40.65           C  
ATOM   3335  O   HIS A 485      45.157  -6.944   5.789  1.00 39.74           O  
ATOM   3336  CB  HIS A 485      42.347  -8.041   7.228  1.00 38.98           C  
ATOM   3337  CG  HIS A 485      41.657  -9.053   6.353  1.00 43.03           C  
ATOM   3338  ND1 HIS A 485      41.187 -10.263   6.867  1.00 44.80           N  
ATOM   3339  CD2 HIS A 485      41.256  -8.946   5.062  1.00 44.98           C  
ATOM   3340  CE1 HIS A 485      40.576 -10.869   5.859  1.00 44.16           C  
ATOM   3341  NE2 HIS A 485      40.598 -10.120   4.749  1.00 44.67           N  
ATOM   3342  N   TRP A 486      44.709  -9.108   5.310  1.00 36.57           N  
ATOM   3343  CA  TRP A 486      45.312  -9.135   3.987  1.00 36.34           C  
ATOM   3344  C   TRP A 486      44.453  -9.971   3.069  1.00 41.35           C  
ATOM   3345  O   TRP A 486      44.185 -11.136   3.353  1.00 40.22           O  
ATOM   3346  CB  TRP A 486      46.778  -9.624   3.983  1.00 34.50           C  
ATOM   3347  CG  TRP A 486      47.501  -9.291   2.701  1.00 34.79           C  
ATOM   3348  CD1 TRP A 486      48.273  -8.195   2.460  1.00 37.37           C  
ATOM   3349  CD2 TRP A 486      47.435 -10.018   1.456  1.00 34.46           C  
ATOM   3350  NE1 TRP A 486      48.717  -8.202   1.156  1.00 36.96           N  
ATOM   3351  CE2 TRP A 486      48.225  -9.314   0.519  1.00 38.64           C  
ATOM   3352  CE3 TRP A 486      46.788 -11.199   1.044  1.00 35.39           C  
ATOM   3353  CZ2 TRP A 486      48.414  -9.768  -0.797  1.00 37.92           C  
ATOM   3354  CZ3 TRP A 486      46.965 -11.641  -0.262  1.00 36.77           C  
ATOM   3355  CH2 TRP A 486      47.776 -10.934  -1.165  1.00 37.36           C  
ATOM   3356  N   ALA A 487      43.972  -9.345   1.989  1.00 39.24           N  
ATOM   3357  CA  ALA A 487      43.192  -9.981   0.923  1.00 39.67           C  
ATOM   3358  C   ALA A 487      43.463  -9.073  -0.270  1.00 45.31           C  
ATOM   3359  O   ALA A 487      42.868  -8.000  -0.400  1.00 45.87           O  
ATOM   3360  CB  ALA A 487      41.707 -10.027   1.272  1.00 39.95           C  
ATOM   3361  N   GLU A 488      44.496  -9.441  -1.034  1.00 42.07           N  
ATOM   3362  CA  GLU A 488      45.059  -8.731  -2.195  1.00 42.35           C  
ATOM   3363  C   GLU A 488      45.822  -7.484  -1.753  1.00 43.44           C  
ATOM   3364  O   GLU A 488      46.834  -7.153  -2.365  1.00 43.65           O  
ATOM   3365  CB  GLU A 488      44.022  -8.439  -3.308  1.00 44.42           C  
ATOM   3366  CG  GLU A 488      44.638  -8.446  -4.702  1.00 63.55           C  
ATOM   3367  CD  GLU A 488      43.899  -7.641  -5.755  1.00 98.96           C  
ATOM   3368  OE1 GLU A 488      42.672  -7.845  -5.916  1.00 99.67           O  
ATOM   3369  OE2 GLU A 488      44.556  -6.826  -6.443  1.00 97.15           O  
ATOM   3370  N   THR A 489      45.355  -6.794  -0.689  1.00 38.23           N  
ATOM   3371  CA  THR A 489      46.041  -5.615  -0.118  1.00 37.48           C  
ATOM   3372  C   THR A 489      46.094  -5.712   1.408  1.00 37.16           C  
ATOM   3373  O   THR A 489      45.344  -6.475   2.006  1.00 35.72           O  
ATOM   3374  CB  THR A 489      45.406  -4.273  -0.608  1.00 45.76           C  
ATOM   3375  OG1 THR A 489      44.040  -4.230  -0.204  1.00 49.08           O  
ATOM   3376  CG2 THR A 489      45.519  -4.073  -2.125  1.00 42.59           C  
ATOM   3377  N   LEU A 490      46.971  -4.933   2.031  1.00 34.51           N  
ATOM   3378  CA  LEU A 490      47.140  -4.928   3.471  1.00 34.81           C  
ATOM   3379  C   LEU A 490      46.360  -3.799   4.135  1.00 43.63           C  
ATOM   3380  O   LEU A 490      46.495  -2.642   3.742  1.00 43.24           O  
ATOM   3381  CB  LEU A 490      48.636  -4.794   3.799  1.00 34.11           C  
ATOM   3382  CG  LEU A 490      49.014  -4.749   5.287  1.00 36.88           C  
ATOM   3383  CD1 LEU A 490      48.712  -6.087   5.997  1.00 36.18           C  
ATOM   3384  CD2 LEU A 490      50.445  -4.300   5.471  1.00 34.21           C  
ATOM   3385  N   SER A 491      45.582  -4.138   5.167  1.00 43.59           N  
ATOM   3386  CA  SER A 491      44.849  -3.177   5.994  1.00 44.72           C  
ATOM   3387  C   SER A 491      45.251  -3.429   7.446  1.00 50.27           C  
ATOM   3388  O   SER A 491      45.275  -4.580   7.876  1.00 50.68           O  
ATOM   3389  CB  SER A 491      43.336  -3.282   5.780  1.00 48.79           C  
ATOM   3390  OG  SER A 491      42.739  -4.434   6.358  1.00 60.63           O  
ATOM   3391  N   LEU A 492      45.649  -2.377   8.167  1.00 47.77           N  
ATOM   3392  CA  LEU A 492      46.084  -2.472   9.561  1.00 48.55           C  
ATOM   3393  C   LEU A 492      45.464  -1.371  10.431  1.00 55.91           C  
ATOM   3394  O   LEU A 492      45.155  -0.275   9.940  1.00 57.33           O  
ATOM   3395  CB  LEU A 492      47.622  -2.338   9.656  1.00 48.35           C  
ATOM   3396  CG  LEU A 492      48.508  -3.464   9.129  1.00 52.05           C  
ATOM   3397  CD1 LEU A 492      49.961  -3.012   9.088  1.00 51.18           C  
ATOM   3398  CD2 LEU A 492      48.389  -4.716   9.985  1.00 54.42           C  
ATOM   3399  N   ASP A 493      45.346  -1.656  11.736  1.00 51.46           N  
ATOM   3400  CA  ASP A 493      44.890  -0.735  12.779  1.00 50.02           C  
ATOM   3401  C   ASP A 493      46.132  -0.574  13.670  1.00 50.55           C  
ATOM   3402  O   ASP A 493      46.279  -1.233  14.701  1.00 48.98           O  
ATOM   3403  CB  ASP A 493      43.665  -1.324  13.520  1.00 52.29           C  
ATOM   3404  CG  ASP A 493      43.135  -0.566  14.736  1.00 66.47           C  
ATOM   3405  OD1 ASP A 493      43.686   0.511  15.061  1.00 66.55           O  
ATOM   3406  OD2 ASP A 493      42.173  -1.058  15.367  1.00 75.00           O  
ATOM   3407  N   VAL A 494      47.062   0.265  13.189  1.00 46.84           N  
ATOM   3408  CA  VAL A 494      48.377   0.582  13.752  1.00 47.40           C  
ATOM   3409  C   VAL A 494      48.326   1.026  15.238  1.00 54.16           C  
ATOM   3410  O   VAL A 494      49.219   0.644  16.000  1.00 53.28           O  
ATOM   3411  CB  VAL A 494      49.105   1.616  12.844  1.00 51.22           C  
ATOM   3412  CG1 VAL A 494      50.454   2.046  13.424  1.00 50.99           C  
ATOM   3413  CG2 VAL A 494      49.294   1.054  11.437  1.00 50.98           C  
ATOM   3414  N   ASN A 495      47.293   1.820  15.641  1.00 51.97           N  
ATOM   3415  CA  ASN A 495      47.140   2.326  17.018  1.00 51.70           C  
ATOM   3416  C   ASN A 495      46.905   1.224  18.049  1.00 55.05           C  
ATOM   3417  O   ASN A 495      47.298   1.374  19.209  1.00 55.18           O  
ATOM   3418  CB  ASN A 495      46.044   3.407  17.103  1.00 52.35           C  
ATOM   3419  CG  ASN A 495      46.402   4.713  16.422  1.00 71.77           C  
ATOM   3420  OD1 ASN A 495      47.576   5.082  16.272  1.00 56.44           O  
ATOM   3421  ND2 ASN A 495      45.384   5.467  16.025  1.00 68.92           N  
ATOM   3422  N   SER A 496      46.290   0.110  17.615  1.00 50.62           N  
ATOM   3423  CA  SER A 496      45.989  -1.055  18.441  1.00 49.86           C  
ATOM   3424  C   SER A 496      47.206  -1.924  18.778  1.00 51.54           C  
ATOM   3425  O   SER A 496      47.116  -2.762  19.670  1.00 51.16           O  
ATOM   3426  CB  SER A 496      44.933  -1.915  17.759  1.00 53.07           C  
ATOM   3427  OG  SER A 496      43.658  -1.307  17.876  1.00 61.81           O  
ATOM   3428  N   ILE A 497      48.325  -1.736  18.078  1.00 47.19           N  
ATOM   3429  CA  ILE A 497      49.506  -2.576  18.258  1.00 46.46           C  
ATOM   3430  C   ILE A 497      50.368  -2.176  19.454  1.00 53.17           C  
ATOM   3431  O   ILE A 497      50.642  -0.993  19.634  1.00 53.57           O  
ATOM   3432  CB  ILE A 497      50.339  -2.641  16.940  1.00 47.85           C  
ATOM   3433  CG1 ILE A 497      49.478  -3.212  15.769  1.00 46.87           C  
ATOM   3434  CG2 ILE A 497      51.602  -3.492  17.144  1.00 47.74           C  
ATOM   3435  CD1 ILE A 497      50.014  -2.976  14.310  1.00 40.21           C  
ATOM   3436  N   HIS A 498      50.848  -3.178  20.225  1.00 50.91           N  
ATOM   3437  CA  HIS A 498      51.807  -3.005  21.319  1.00 51.94           C  
ATOM   3438  C   HIS A 498      53.114  -3.654  20.846  1.00 55.01           C  
ATOM   3439  O   HIS A 498      53.105  -4.822  20.429  1.00 54.91           O  
ATOM   3440  CB  HIS A 498      51.317  -3.659  22.624  1.00 54.19           C  
ATOM   3441  CG  HIS A 498      50.042  -3.095  23.185  1.00 59.23           C  
ATOM   3442  ND1 HIS A 498      49.534  -3.543  24.401  1.00 61.78           N  
ATOM   3443  CD2 HIS A 498      49.202  -2.154  22.682  1.00 62.04           C  
ATOM   3444  CE1 HIS A 498      48.407  -2.869  24.588  1.00 61.68           C  
ATOM   3445  NE2 HIS A 498      48.167  -2.022  23.580  1.00 62.13           N  
ATOM   3446  N   TRP A 499      54.217  -2.895  20.864  1.00 50.19           N  
ATOM   3447  CA  TRP A 499      55.521  -3.361  20.386  1.00 50.31           C  
ATOM   3448  C   TRP A 499      56.471  -3.892  21.448  1.00 55.09           C  
ATOM   3449  O   TRP A 499      57.322  -4.715  21.125  1.00 55.08           O  
ATOM   3450  CB  TRP A 499      56.230  -2.273  19.583  1.00 48.96           C  
ATOM   3451  CG  TRP A 499      55.428  -1.737  18.445  1.00 50.17           C  
ATOM   3452  CD1 TRP A 499      54.806  -0.527  18.382  1.00 53.15           C  
ATOM   3453  CD2 TRP A 499      55.161  -2.393  17.202  1.00 50.12           C  
ATOM   3454  NE1 TRP A 499      54.196  -0.371  17.160  1.00 52.62           N  
ATOM   3455  CE2 TRP A 499      54.402  -1.499  16.412  1.00 54.03           C  
ATOM   3456  CE3 TRP A 499      55.518  -3.640  16.662  1.00 51.36           C  
ATOM   3457  CZ2 TRP A 499      53.993  -1.812  15.110  1.00 53.11           C  
ATOM   3458  CZ3 TRP A 499      55.113  -3.944  15.373  1.00 52.85           C  
ATOM   3459  CH2 TRP A 499      54.346  -3.046  14.617  1.00 53.49           C  
ATOM   3460  N   SER A 500      56.388  -3.390  22.680  1.00 52.95           N  
ATOM   3461  CA  SER A 500      57.289  -3.820  23.752  1.00 53.85           C  
ATOM   3462  C   SER A 500      56.540  -4.013  25.054  1.00 57.84           C  
ATOM   3463  O   SER A 500      55.442  -3.483  25.203  1.00 56.64           O  
ATOM   3464  CB  SER A 500      58.429  -2.823  23.928  1.00 59.77           C  
ATOM   3465  OG  SER A 500      59.194  -2.730  22.735  1.00 74.37           O  
ATOM   3466  N   ARG A 501      57.103  -4.809  25.981  1.00 55.90           N  
ATOM   3467  CA  ARG A 501      56.445  -5.058  27.259  1.00 56.69           C  
ATOM   3468  C   ARG A 501      56.423  -3.803  28.143  1.00 59.59           C  
ATOM   3469  O   ARG A 501      57.406  -3.063  28.220  1.00 59.16           O  
ATOM   3470  CB  ARG A 501      56.984  -6.301  28.007  1.00 58.38           C  
ATOM   3471  CG  ARG A 501      58.492  -6.372  28.221  1.00 76.69           C  
ATOM   3472  CD  ARG A 501      58.846  -7.564  29.100  1.00 91.68           C  
ATOM   3473  NE  ARG A 501      60.276  -7.621  29.415  1.00104.19           N  
ATOM   3474  CZ  ARG A 501      61.151  -8.417  28.806  1.00119.13           C  
ATOM   3475  NH1 ARG A 501      60.755  -9.237  27.840  1.00107.28           N  
ATOM   3476  NH2 ARG A 501      62.429  -8.401  29.161  1.00104.05           N  
ATOM   3477  N   ASN A 502      55.254  -3.540  28.728  1.00 54.70           N  
ATOM   3478  CA  ASN A 502      55.008  -2.415  29.615  1.00 53.85           C  
ATOM   3479  C   ASN A 502      55.516  -2.768  31.027  1.00 56.07           C  
ATOM   3480  O   ASN A 502      54.730  -3.091  31.919  1.00 56.18           O  
ATOM   3481  CB  ASN A 502      53.514  -2.089  29.610  1.00 53.36           C  
ATOM   3482  CG  ASN A 502      53.164  -0.886  30.430  1.00 71.93           C  
ATOM   3483  OD1 ASN A 502      53.779   0.182  30.309  1.00 60.34           O  
ATOM   3484  ND2 ASN A 502      52.196  -1.059  31.310  1.00 64.05           N  
ATOM   3485  N   SER A 503      56.838  -2.756  31.209  1.00 51.61           N  
ATOM   3486  CA  SER A 503      57.437  -3.114  32.492  1.00 51.60           C  
ATOM   3487  C   SER A 503      57.586  -1.915  33.413  1.00 54.97           C  
ATOM   3488  O   SER A 503      57.999  -0.835  32.972  1.00 53.69           O  
ATOM   3489  CB  SER A 503      58.791  -3.784  32.296  1.00 55.17           C  
ATOM   3490  OG  SER A 503      59.701  -2.916  31.644  1.00 66.52           O  
ATOM   3491  N   VAL A 504      57.249  -2.122  34.703  1.00 51.02           N  
ATOM   3492  CA  VAL A 504      57.377  -1.117  35.753  1.00 49.62           C  
ATOM   3493  C   VAL A 504      58.868  -0.775  35.822  1.00 51.48           C  
ATOM   3494  O   VAL A 504      59.680  -1.699  35.887  1.00 50.81           O  
ATOM   3495  CB  VAL A 504      56.829  -1.630  37.115  1.00 52.79           C  
ATOM   3496  CG1 VAL A 504      57.112  -0.638  38.243  1.00 52.22           C  
ATOM   3497  CG2 VAL A 504      55.335  -1.922  37.024  1.00 52.57           C  
ATOM   3498  N   PRO A 505      59.253   0.524  35.740  1.00 46.25           N  
ATOM   3499  CA  PRO A 505      60.679   0.874  35.808  1.00 45.53           C  
ATOM   3500  C   PRO A 505      61.299   0.485  37.135  1.00 47.99           C  
ATOM   3501  O   PRO A 505      60.593   0.379  38.140  1.00 46.74           O  
ATOM   3502  CB  PRO A 505      60.676   2.400  35.655  1.00 47.53           C  
ATOM   3503  CG  PRO A 505      59.340   2.731  35.034  1.00 51.76           C  
ATOM   3504  CD  PRO A 505      58.418   1.735  35.644  1.00 47.35           C  
ATOM   3505  N   THR A 506      62.613   0.252  37.126  1.00 45.22           N  
ATOM   3506  CA  THR A 506      63.354  -0.092  38.334  1.00 45.56           C  
ATOM   3507  C   THR A 506      64.196   1.125  38.699  1.00 47.38           C  
ATOM   3508  O   THR A 506      64.782   1.742  37.811  1.00 44.98           O  
ATOM   3509  CB  THR A 506      64.181  -1.416  38.189  1.00 57.63           C  
ATOM   3510  OG1 THR A 506      65.468  -1.153  37.625  1.00 62.68           O  
ATOM   3511  CG2 THR A 506      63.461  -2.500  37.386  1.00 55.78           C  
ATOM   3512  N   SER A 507      64.253   1.464  40.001  1.00 44.52           N  
ATOM   3513  CA  SER A 507      65.014   2.598  40.533  1.00 43.95           C  
ATOM   3514  C   SER A 507      65.461   2.184  41.925  1.00 49.14           C  
ATOM   3515  O   SER A 507      64.789   2.503  42.912  1.00 48.51           O  
ATOM   3516  CB  SER A 507      64.131   3.850  40.569  1.00 45.22           C  
ATOM   3517  OG  SER A 507      64.857   5.041  40.305  1.00 44.71           O  
ATOM   3518  N   GLU A 508      66.577   1.404  41.994  1.00 47.30           N  
ATOM   3519  CA  GLU A 508      67.120   0.795  43.230  1.00 64.75           C  
ATOM   3520  C   GLU A 508      68.601   1.063  43.462  1.00 70.95           C  
ATOM   3521  O   GLU A 508      69.390   1.051  42.524  1.00 48.95           O  
ATOM   3522  CB  GLU A 508      66.912  -0.725  43.219  1.00 66.24           C  
ATOM   3523  CG  GLU A 508      65.468  -1.184  43.257  1.00 76.21           C  
ATOM   3524  CD  GLU A 508      65.240  -2.616  42.812  1.00 93.83           C  
ATOM   3525  OE1 GLU A 508      66.003  -3.106  41.946  1.00 81.15           O  
ATOM   3526  OE2 GLU A 508      64.270  -3.238  43.306  1.00 86.38           O  
TER    3527      GLU A 508 
HETATM 3528  O1  40F A 601      52.505 -27.241   7.200  1.00 32.51           O  
HETATM 3529  C7  40F A 601      52.151 -24.728   8.785  1.00 30.15           C  
HETATM 3530  O2  40F A 601      47.641 -25.233  11.152  1.00 33.03           O  
HETATM 3531  C6  40F A 601      52.305 -25.581  10.052  1.00 30.02           C  
HETATM 3532  C1  40F A 601      51.009 -25.368   7.928  1.00 30.91           C  
HETATM 3533  C5  40F A 601      51.025 -26.377  10.162  1.00 31.43           C  
HETATM 3534  C4  40F A 601      48.554 -26.131  10.826  1.00 33.59           C  
HETATM 3535  C3  40F A 601      49.732 -25.557  10.154  1.00 34.01           C  
HETATM 3536  C2  40F A 601      50.222 -26.246   8.880  1.00 32.26           C  
HETATM 3537  O3  40F A 601      48.357 -27.272  11.089  1.00 35.03           O  
HETATM 3538  N   40F A 601      50.179 -24.346   7.236  1.00 25.70           N  
HETATM 3539  C   40F A 601      51.613 -26.289   6.884  1.00 30.03           C  
HETATM 3540  O   40F A 601      51.337 -26.183   5.721  1.00 30.29           O  
TER    3541      40F A 601 
HETATM 3542  C   LIG d   1      61.525 -35.371   6.219  0.00  0.00      4xar C  
HETATM 3543  C   LIG d   1      61.554 -36.647   6.837  0.00  0.00      4xar C  
HETATM 3544  C   LIG d   1      61.413 -36.762   8.240  0.00  0.00      4xar C  
HETATM 3545  C   LIG d   1      61.243 -35.599   9.031  0.00  0.00      4xar C  
HETATM 3546  C   LIG d   1      61.208 -34.320   8.423  0.00  0.00      4xar C  
HETATM 3547  C   LIG d   1      61.359 -34.201   7.012  0.00  0.00      4xar C  
HETATM 3548  O   LIG d   1      61.041 -33.234   9.212  0.00  0.00      4xar O  
HETATM 3549  C   LIG d   1      60.748 -31.942   8.664  0.00  0.00      4xar C  
HETATM 3550  C   LIG d   1      61.591 -31.730   7.395  0.00  0.00      4xar C  
HETATM 3551  C   LIG d   1      61.337 -32.857   6.379  0.00  0.00      4xar C  
HETATM 3552  C   LIG d   1      61.669 -35.271   4.757  0.00  0.00      4xar C  
HETATM 3553  C   LIG d   1      61.445 -38.093   8.870  0.00  0.00      4xar C  
HETATM 3554  C   LIG d   1      61.096 -35.714  10.496  0.00  0.00      4xar C  
HETATM 3555  C   LIG d   1      61.096 -30.897   9.727  0.00  0.00      4xar C  
HETATM 3556  C   LIG d   1      59.247 -31.874   8.351  0.00  0.00      4xar C  
HETATM 3557  C   LIG d   1      58.829 -30.526   7.761  0.00  0.00      4xar C  
HETATM 3558  C   LIG d   1      57.335 -30.346   7.742  0.00  0.00      4xar C  
HETATM 3559  C   LIG d   1      56.840 -29.108   7.578  0.00  0.00      4xar C  
HETATM 3560  C   LIG d   1      57.805 -27.964   7.422  0.00  0.00      4xar C  
HETATM 3561  C   LIG d   1      55.346 -28.929   7.559  0.00  0.00      4xar C  
HETATM 3562  C   LIG d   1      54.879 -27.815   8.496  0.00  0.00      4xar C  
HETATM 3563  C   LIG d   1      53.559 -27.225   8.076  0.00  0.00      4xar C  
HETATM 3564  C   LIG d   1      53.026 -26.250   8.829  0.00  0.00      4xar C  
HETATM 3565  C   LIG d   1      53.772 -25.796  10.053  0.00  0.00      4xar C  
HETATM 3566  C   LIG d   1      51.706 -25.660   8.409  0.00  0.00      4xar C  
HETATM 3567  C   LIG d   1      50.538 -26.622   8.639  0.00  0.00      4xar C  
HETATM 3568  C   LIG d   1      50.638 -27.342   9.956  0.00  0.00      4xar C  
HETATM 3569  C   LIG d   1      49.728 -27.073  10.905  0.00  0.00      4xar C  
HETATM 3570  C   LIG d   1      49.871 -27.740  12.248  0.00  0.00      4xar C  
HETATM 3571  C   LIG d   1      48.611 -26.118  10.578  0.00  0.00      4xar C  
HETATM 3572  O   LIG d   1      61.718 -37.747   6.088  0.00  0.00      4xar O  
HETATM 3573  H   LIG d   1      61.000 -38.394   6.034  0.00  0.00      4xar H  
TER    3574      LIG d   1 
CONECT  208  540
CONECT  540  208
CONECT 2465 2503
CONECT 2503 2465
CONECT 2815 2867
CONECT 2867 2815
CONECT 3528 3539
CONECT 3529 3531 3532
CONECT 3530 3534
CONECT 3531 3529 3533
CONECT 3532 3529 3536 3538 3539
CONECT 3533 3531 3535 3536
CONECT 3534 3530 3535 3537
CONECT 3535 3533 3534 3536
CONECT 3536 3532 3533 3535
CONECT 3537 3534
CONECT 3538 3532
CONECT 3539 3528 3532 3540
CONECT 3540 3539
CONECT 3542 3547 3543 3552
CONECT 3543 3542 3572 3544
CONECT 3544 3543 3545 3553
CONECT 3545 3544 3554 3546
CONECT 3546 3545 3547 3548
CONECT 3547 3542 3546 3551
CONECT 3548 3546 3549
CONECT 3549 3548 3550 3556 3555
CONECT 3550 3549 3551
CONECT 3551 3547 3550
CONECT 3552 3542
CONECT 3553 3544
CONECT 3554 3545
CONECT 3555 3549
CONECT 3556 3549 3557
CONECT 3557 3556 3558
CONECT 3558 3557 3559
CONECT 3559 3558 3561 3560
CONECT 3560 3559
CONECT 3561 3559 3562
CONECT 3562 3561 3563
CONECT 3563 3562 3564
CONECT 3564 3563 3566 3565
CONECT 3565 3564
CONECT 3566 3564 3567
CONECT 3567 3566 3568
CONECT 3568 3567 3569
CONECT 3569 3568 3570 3571
CONECT 3570 3569
CONECT 3571 3569
CONECT 3572 3543 3573
CONECT 3573 3572
END
