# Supplementary material for: A strategy to find novel candidate anti-Alzheimer’s disease drugs by constructing interaction networks between drug targets and natural compounds in medical plants
Source: PeerJ. 2018 May 11;6:e4756. doi: 10.7717/peerj.4756 (PMC5951129; doi:10.7717/peerj.4756)
Supplement: Data S1 — (A) Docking results of 30 proteins with TCM compounds (B) PDB coordinates (C) TCM_compounds_2D_structures (D) Top0.5%_TCM_compounds_3D_structures [file peerj-06-4756-s036.zip › Raw_Data/PDB coordinates/4ylk.pdb]

REMARK   Accelrys Discovery Studio PDB file
REMARK   Created:  Wed Mar 07 16:29:19 �й���׼ʱ�� 2018
CRYST1   99.970   69.870   67.860  90.00 117.69  90.00 C2         
ATOM      1  N   LYS A 134      40.644  32.171  38.577  1.00 42.52           N1+
ATOM      2  CA  LYS A 134      40.507  31.443  39.886  1.00 42.64           C  
ATOM      3  C   LYS A 134      39.793  32.339  40.934  1.00 39.34           C  
ATOM      4  O   LYS A 134      38.602  32.154  41.228  1.00 38.47           O  
ATOM      5  CB  LYS A 134      41.882  31.015  40.390  1.00 45.23           C  
ATOM      6  N   VAL A 135      40.529  33.297  41.500  1.00 37.42           N  
ATOM      7  CA  VAL A 135      39.954  34.247  42.471  1.00 34.74           C  
ATOM      8  C   VAL A 135      39.825  35.601  41.824  1.00 31.34           C  
ATOM      9  O   VAL A 135      40.794  36.097  41.217  1.00 32.13           O  
ATOM     10  CB  VAL A 135      40.858  34.427  43.702  1.00 36.00           C  
ATOM     11  N   TYR A 136      38.645  36.210  41.967  1.00 27.76           N  
ATOM     12  CA  TYR A 136      38.391  37.544  41.470  1.00 24.81           C  
ATOM     13  C   TYR A 136      37.989  38.438  42.649  1.00 22.42           C  
ATOM     14  O   TYR A 136      37.029  38.126  43.362  1.00 21.21           O  
ATOM     15  CB  TYR A 136      37.270  37.517  40.408  1.00 23.88           C  
ATOM     16  CG  TYR A 136      37.523  36.550  39.263  1.00 25.47           C  
ATOM     17  CD1 TYR A 136      38.445  36.842  38.272  1.00 26.14           C  
ATOM     18  CD2 TYR A 136      36.823  35.349  39.178  1.00 26.32           C  
ATOM     19  CE1 TYR A 136      38.700  35.940  37.231  1.00 27.95           C  
ATOM     20  CE2 TYR A 136      37.042  34.453  38.133  1.00 28.14           C  
ATOM     21  CZ  TYR A 136      37.980  34.756  37.165  1.00 28.68           C  
ATOM     22  OH  TYR A 136      38.188  33.878  36.133  1.00 30.71           O  
ATOM     23  N   ASN A 137      38.744  39.515  42.869  1.00 21.45           N  
ATOM     24  CA  ASN A 137      38.401  40.490  43.939  1.00 20.25           C  
ATOM     25  C   ASN A 137      38.248  39.800  45.287  1.00 21.30           C  
ATOM     26  O   ASN A 137      37.240  39.954  45.976  1.00 19.74           O  
ATOM     27  CB  ASN A 137      37.129  41.292  43.577  1.00 17.96           C  
ATOM     28  CG  ASN A 137      36.887  42.481  44.493  1.00 16.78           C  
ATOM     29  OD1 ASN A 137      37.822  43.011  45.081  1.00 17.55           O  
ATOM     30  ND2 ASN A 137      35.658  42.901  44.596  1.00 14.96           N  
ATOM     31  N   ASP A 138      39.268  39.021  45.642  1.00 23.73           N  
ATOM     32  CA  ASP A 138      39.277  38.286  46.922  1.00 25.70           C  
ATOM     33  C   ASP A 138      38.057  37.380  47.103  1.00 25.23           C  
ATOM     34  O   ASP A 138      37.680  37.054  48.241  1.00 25.72           O  
ATOM     35  CB  ASP A 138      39.357  39.267  48.091  1.00 26.52           C  
ATOM     36  CG  ASP A 138      40.704  39.957  48.182  1.00 28.65           C  
ATOM     37  OD1 ASP A 138      41.721  39.318  47.899  1.00 32.23           O  
ATOM     38  OD2 ASP A 138      40.717  41.171  48.500  1.00 30.57           O  
ATOM     39  N   GLY A 139      37.470  36.940  45.988  1.00 24.12           N  
ATOM     40  CA  GLY A 139      36.351  36.035  46.012  1.00 24.03           C  
ATOM     41  C   GLY A 139      35.002  36.729  45.937  1.00 21.70           C  
ATOM     42  O   GLY A 139      33.982  36.065  45.944  1.00 21.98           O  
ATOM     43  N   TYR A 140      34.988  38.062  45.906  1.00 20.01           N  
ATOM     44  CA  TYR A 140      33.702  38.807  45.879  1.00 18.18           C  
ATOM     45  C   TYR A 140      33.107  38.977  44.470  1.00 16.80           C  
ATOM     46  O   TYR A 140      31.930  39.322  44.339  1.00 15.81           O  
ATOM     47  CB  TYR A 140      33.874  40.196  46.491  1.00 17.47           C  
ATOM     48  CG  TYR A 140      34.067  40.194  47.982  1.00 18.99           C  
ATOM     49  CD1 TYR A 140      33.059  39.742  48.828  1.00 19.38           C  
ATOM     50  CD2 TYR A 140      35.248  40.674  48.552  1.00 20.43           C  
ATOM     51  CE1 TYR A 140      33.244  39.706  50.209  1.00 20.98           C  
ATOM     52  CE2 TYR A 140      35.441  40.650  49.934  1.00 21.90           C  
ATOM     53  CZ  TYR A 140      34.424  40.170  50.752  1.00 21.98           C  
ATOM     54  OH  TYR A 140      34.612  40.141  52.129  1.00 25.18           O  
ATOM     55  N   ASP A 141      33.931  38.793  43.440  1.00 17.27           N  
ATOM     56  CA  ASP A 141      33.495  39.034  42.060  1.00 16.59           C  
ATOM     57  C   ASP A 141      33.477  37.720  41.241  1.00 18.45           C  
ATOM     58  O   ASP A 141      34.147  36.728  41.573  1.00 19.92           O  
ATOM     59  CB  ASP A 141      34.439  39.994  41.338  1.00 16.15           C  
ATOM     60  CG  ASP A 141      34.358  41.428  41.838  1.00 14.82           C  
ATOM     61  OD1 ASP A 141      33.638  41.710  42.816  1.00 13.95           O  
ATOM     62  OD2 ASP A 141      35.051  42.283  41.227  1.00 14.76           O  
ATOM     63  N   ASP A 142      32.705  37.748  40.161  1.00 18.67           N  
ATOM     64  CA  ASP A 142      32.727  36.712  39.150  1.00 20.69           C  
ATOM     65  C   ASP A 142      33.760  37.045  38.072  1.00 22.03           C  
ATOM     66  O   ASP A 142      34.494  38.025  38.198  1.00 22.03           O  
ATOM     67  CB  ASP A 142      31.305  36.420  38.602  1.00 20.62           C  
ATOM     68  CG  ASP A 142      30.708  37.564  37.759  1.00 19.60           C  
ATOM     69  OD1 ASP A 142      31.448  38.451  37.305  1.00 19.81           O  
ATOM     70  OD2 ASP A 142      29.452  37.520  37.590  1.00 20.88           O  
ATOM     71  N   ASP A 143      33.842  36.222  37.022  1.00 23.77           N  
ATOM     72  CA  ASP A 143      34.764  36.488  35.916  1.00 25.13           C  
ATOM     73  C   ASP A 143      34.247  37.521  34.903  1.00 23.71           C  
ATOM     74  O   ASP A 143      34.892  37.729  33.893  1.00 25.65           O  
ATOM     75  CB  ASP A 143      35.143  35.190  35.184  1.00 28.04           C  
ATOM     76  CG  ASP A 143      34.030  34.646  34.307  1.00 28.92           C  
ATOM     77  OD1 ASP A 143      32.862  35.005  34.501  1.00 29.35           O  
ATOM     78  OD2 ASP A 143      34.340  33.794  33.429  1.00 32.09           O  
ATOM     79  N   ASN A 144      33.084  38.130  35.164  1.00 21.84           N  
ATOM     80  CA  ASN A 144      32.535  39.215  34.333  1.00 20.09           C  
ATOM     81  C   ASN A 144      32.732  40.638  35.004  1.00 17.44           C  
ATOM     82  O   ASN A 144      32.131  41.611  34.560  1.00 16.18           O  
ATOM     83  CB  ASN A 144      31.021  38.952  34.061  1.00 20.84           C  
ATOM     84  CG  ASN A 144      30.469  39.755  32.875  1.00 20.58           C  
ATOM     85  OD1 ASN A 144      31.098  39.841  31.819  1.00 23.20           O  
ATOM     86  ND2 ASN A 144      29.309  40.396  33.074  1.00 20.48           N  
ATOM     87  N   TYR A 145      33.555  40.710  36.062  1.00 16.64           N  
ATOM     88  CA  TYR A 145      33.789  41.953  36.847  1.00 14.91           C  
ATOM     89  C   TYR A 145      32.610  42.347  37.743  1.00 13.02           C  
ATOM     90  O   TYR A 145      32.592  43.444  38.317  1.00 11.28           O  
ATOM     91  CB  TYR A 145      34.189  43.153  35.960  1.00 14.84           C  
ATOM     92  CG  TYR A 145      35.021  42.840  34.720  1.00 16.61           C  
ATOM     93  CD1 TYR A 145      36.174  42.102  34.805  1.00 18.55           C  
ATOM     94  CD2 TYR A 145      34.647  43.341  33.461  1.00 16.59           C  
ATOM     95  CE1 TYR A 145      36.933  41.811  33.671  1.00 19.82           C  
ATOM     96  CE2 TYR A 145      35.378  43.064  32.330  1.00 18.34           C  
ATOM     97  CZ  TYR A 145      36.528  42.309  32.431  1.00 19.76           C  
ATOM     98  OH  TYR A 145      37.271  42.010  31.285  1.00 22.79           O  
ATOM     99  N   ASP A 146      31.607  41.477  37.844  1.00 12.81           N  
ATOM    100  CA  ASP A 146      30.420  41.765  38.624  1.00 11.72           C  
ATOM    101  C   ASP A 146      30.549  41.269  40.069  1.00 12.26           C  
ATOM    102  O   ASP A 146      31.122  40.209  40.308  1.00 13.65           O  
ATOM    103  CB  ASP A 146      29.162  41.105  38.040  1.00 11.66           C  
ATOM    104  CG  ASP A 146      28.510  41.914  36.925  1.00 10.85           C  
ATOM    105  OD1 ASP A 146      28.394  43.140  37.063  1.00  9.96           O  
ATOM    106  OD2 ASP A 146      28.159  41.258  35.891  1.00 11.65           O  
ATOM    107  N   TYR A 147      29.974  42.014  40.999  1.00 11.50           N  
ATOM    108  CA  TYR A 147      29.843  41.555  42.356  1.00 11.94           C  
ATOM    109  C   TYR A 147      28.930  40.324  42.433  1.00 12.64           C  
ATOM    110  O   TYR A 147      27.842  40.306  41.856  1.00 12.61           O  
ATOM    111  CB  TYR A 147      29.262  42.691  43.208  1.00 10.83           C  
ATOM    112  CG  TYR A 147      29.303  42.400  44.687  1.00 11.14           C  
ATOM    113  CD1 TYR A 147      30.488  42.527  45.423  1.00 11.80           C  
ATOM    114  CD2 TYR A 147      28.169  41.957  45.345  1.00 11.11           C  
ATOM    115  CE1 TYR A 147      30.521  42.211  46.790  1.00 12.30           C  
ATOM    116  CE2 TYR A 147      28.194  41.623  46.687  1.00 11.57           C  
ATOM    117  CZ  TYR A 147      29.345  41.776  47.417  1.00 12.08           C  
ATOM    118  OH  TYR A 147      29.358  41.458  48.762  1.00 12.82           O  
ATOM    119  N   ILE A 148      29.326  39.296  43.156  1.00 13.62           N  
ATOM    120  CA  ILE A 148      28.462  38.127  43.308  1.00 14.45           C  
ATOM    121  C   ILE A 148      27.374  38.425  44.325  1.00 13.89           C  
ATOM    122  O   ILE A 148      27.600  38.466  45.538  1.00 13.79           O  
ATOM    123  CB  ILE A 148      29.278  36.856  43.670  1.00 16.16           C  
ATOM    124  CG1 ILE A 148      30.267  36.542  42.554  1.00 16.99           C  
ATOM    125  CG2 ILE A 148      28.349  35.664  43.865  1.00 17.27           C  
ATOM    126  CD1 ILE A 148      31.289  35.493  42.940  1.00 18.82           C  
ATOM    127  N   VAL A 149      26.172  38.710  43.840  1.00 13.38           N  
ATOM    128  CA  VAL A 149      25.098  39.076  44.718  1.00 13.23           C  
ATOM    129  C   VAL A 149      24.676  37.922  45.638  1.00 14.32           C  
ATOM    130  O   VAL A 149      24.473  36.815  45.180  1.00 15.47           O  
ATOM    131  CB  VAL A 149      23.863  39.625  43.901  1.00 13.00           C  
ATOM    132  CG1 VAL A 149      22.629  39.775  44.788  1.00 12.98           C  
ATOM    133  CG2 VAL A 149      24.222  40.921  43.229  1.00 12.52           C  
ATOM    134  N   LYS A 150      24.470  38.232  46.932  1.00 14.21           N  
ATOM    135  CA  LYS A 150      24.013  37.281  47.957  1.00 15.42           C  
ATOM    136  C   LYS A 150      22.762  37.829  48.636  1.00 14.78           C  
ATOM    137  O   LYS A 150      22.795  38.914  49.199  1.00 13.78           O  
ATOM    138  CB  LYS A 150      25.084  37.112  49.027  1.00 16.82           C  
ATOM    139  CG  LYS A 150      26.318  36.429  48.510  1.00 18.89           C  
ATOM    140  CD  LYS A 150      27.405  36.289  49.557  1.00 21.03           C  
ATOM    141  CE  LYS A 150      28.657  35.655  48.951  1.00 23.21           C  
ATOM    142  NZ  LYS A 150      29.820  35.707  49.884  1.00 24.63           N1+
ATOM    143  N   ASN A 151      21.665  37.063  48.596  1.00 15.33           N  
ATOM    144  CA AASN A 151      20.455  37.440  49.233  0.50 15.06           C  
ATOM    145  CA BASN A 151      20.410  37.437  49.365  0.50 14.98           C  
ATOM    146  C   ASN A 151      20.681  37.581  50.781  1.00 15.37           C  
ATOM    147  O   ASN A 151      21.220  36.677  51.422  1.00 16.24           O  
ATOM    148  CB AASN A 151      19.343  36.380  48.876  0.50 15.96           C  
ATOM    149  CB BASN A 151      19.251  36.385  49.349  0.50 15.77           C  
ATOM    150  CG AASN A 151      19.261  36.035  47.340  0.50 15.90           C  
ATOM    151  CG BASN A 151      18.136  36.682  50.433  0.50 15.68           C  
ATOM    152  OD1AASN A 151      19.655  34.922  46.922  0.50 17.09           O  
ATOM    153  OD1BASN A 151      17.995  35.939  51.433  0.50 16.72           O  
ATOM    154  ND2AASN A 151      18.680  36.932  46.528  0.50 14.74           N  
ATOM    155  ND2BASN A 151      17.361  37.767  50.236  0.50 14.70           N  
ATOM    156  N   GLY A 152      20.267  38.693  51.351  1.00 14.80           N  
ATOM    157  CA  GLY A 152      20.295  38.852  52.751  1.00 15.16           C  
ATOM    158  C   GLY A 152      21.582  39.430  53.345  1.00 14.80           C  
ATOM    159  O   GLY A 152      21.703  39.591  54.534  1.00 16.71           O  
ATOM    160  N   GLU A 153      22.547  39.702  52.467  1.00 14.27           N  
ATOM    161  CA  GLU A 153      23.832  40.275  52.879  1.00 13.88           C  
ATOM    162  C   GLU A 153      23.631  41.684  53.415  1.00 12.98           C  
ATOM    163  O   GLU A 153      22.835  42.439  52.881  1.00 11.46           O  
ATOM    164  CB  GLU A 153      24.820  40.295  51.708  1.00 13.39           C  
ATOM    165  CG  GLU A 153      26.263  40.402  52.138  1.00 13.86           C  
ATOM    166  CD  GLU A 153      27.261  40.324  50.972  1.00 13.72           C  
ATOM    167  OE1 GLU A 153      27.017  40.913  49.905  1.00 12.30           O  
ATOM    168  OE2 GLU A 153      28.331  39.723  51.190  1.00 15.19           O  
ATOM    169  N   LYS A 154      24.368  42.042  54.446  1.00 13.97           N  
ATOM    170  CA  LYS A 154      24.275  43.356  55.012  1.00 14.39           C  
ATOM    171  C   LYS A 154      25.501  44.125  54.614  1.00 13.80           C  
ATOM    172  O   LYS A 154      26.637  43.598  54.744  1.00 14.68           O  
ATOM    173  CB  LYS A 154      24.196  43.256  56.528  1.00 16.96           C  
ATOM    174  CG  LYS A 154      24.128  44.599  57.194  1.00 18.85           C  
ATOM    175  CD  LYS A 154      23.775  44.501  58.650  1.00 21.56           C  
ATOM    176  CE  LYS A 154      24.997  44.152  59.499  1.00 23.65           C  
ATOM    177  NZ  LYS A 154      24.668  43.722  60.893  1.00 26.39           N1+
ATOM    178  N   TRP A 155      25.302  45.367  54.223  1.00 12.33           N  
ATOM    179  CA  TRP A 155      26.404  46.219  53.792  1.00 12.38           C  
ATOM    180  C   TRP A 155      26.477  47.414  54.694  1.00 13.13           C  
ATOM    181  O   TRP A 155      25.490  48.124  54.825  1.00 12.71           O  
ATOM    182  CB  TRP A 155      26.193  46.727  52.384  1.00 10.98           C  
ATOM    183  CG  TRP A 155      26.251  45.709  51.235  1.00 10.32           C  
ATOM    184  CD1 TRP A 155      26.378  44.353  51.307  1.00 10.87           C  
ATOM    185  CD2 TRP A 155      26.220  46.037  49.880  1.00  9.67           C  
ATOM    186  NE1 TRP A 155      26.424  43.818  50.044  1.00 10.53           N  
ATOM    187  CE2 TRP A 155      26.313  44.838  49.151  1.00  9.98           C  
ATOM    188  CE3 TRP A 155      26.072  47.244  49.189  1.00  9.23           C  
ATOM    189  CZ2 TRP A 155      26.311  44.823  47.780  1.00 10.25           C  
ATOM    190  CZ3 TRP A 155      26.076  47.219  47.846  1.00  9.01           C  
ATOM    191  CH2 TRP A 155      26.180  46.019  47.152  1.00  9.57           C  
ATOM    192  N   MET A 156      27.677  47.701  55.228  1.00 14.51           N  
ATOM    193  CA  MET A 156      27.953  49.012  55.874  1.00 15.37           C  
ATOM    194  C   MET A 156      26.988  49.296  57.007  1.00 14.98           C  
ATOM    195  O   MET A 156      26.662  50.473  57.251  1.00 15.60           O  
ATOM    196  CB  MET A 156      27.865  50.148  54.858  1.00 16.20           C  
ATOM    197  CG  MET A 156      28.869  50.038  53.722  1.00 17.46           C  
ATOM    198  SD  MET A 156      28.298  50.769  52.192  1.00 19.42           S  
ATOM    199  CE  MET A 156      28.082  52.473  52.578  1.00 18.94           C  
ATOM    200  N   ASP A 157      26.530  48.255  57.688  1.00 15.01           N  
ATOM    201  CA AASP A 157      25.642  48.430  58.772  0.70 15.41           C  
ATOM    202  CA BASP A 157      25.575  48.382  58.811  0.30 15.22           C  
ATOM    203  C   ASP A 157      24.393  49.254  58.380  1.00 14.09           C  
ATOM    204  O   ASP A 157      23.853  50.022  59.181  1.00 14.73           O  
ATOM    205  CB AASP A 157      26.407  49.140  59.845  0.70 17.07           C  
ATOM    206  CB BASP A 157      26.226  48.978  60.091  0.30 16.62           C  
ATOM    207  CG AASP A 157      25.763  49.055  61.084  0.70 18.25           C  
ATOM    208  CG BASP A 157      27.084  47.979  60.861  0.30 17.90           C  
ATOM    209  OD1AASP A 157      25.141  47.995  61.335  0.70 19.05           O  
ATOM    210  OD1BASP A 157      26.601  46.888  61.233  0.30 18.27           O  
ATOM    211  OD2AASP A 157      25.889  50.015  61.851  0.70 19.94           O  
ATOM    212  OD2BASP A 157      28.238  48.326  61.155  0.30 18.83           O  
ATOM    213  N   ARG A 158      23.962  49.089  57.146  1.00 12.16           N  
ATOM    214  CA  ARG A 158      22.913  49.960  56.606  1.00 11.02           C  
ATOM    215  C   ARG A 158      21.950  49.264  55.596  1.00 10.01           C  
ATOM    216  O   ARG A 158      20.749  49.377  55.751  1.00 10.14           O  
ATOM    217  CB  ARG A 158      23.523  51.204  55.945  1.00 10.45           C  
ATOM    218  CG  ARG A 158      22.494  52.091  55.285  1.00  9.84           C  
ATOM    219  CD  ARG A 158      22.985  53.502  54.977  1.00  9.88           C  
ATOM    220  NE  ARG A 158      21.877  54.343  54.532  1.00  9.66           N  
ATOM    221  CZ  ARG A 158      21.936  55.661  54.399  1.00 10.05           C  
ATOM    222  NH1 ARG A 158      23.064  56.320  54.615  1.00 10.55           N  
ATOM    223  NH2 ARG A 158      20.868  56.316  54.024  1.00 10.11           N  
ATOM    224  N   TYR A 159      22.487  48.608  54.566  1.00  9.39           N  
ATOM    225  CA  TYR A 159      21.644  48.051  53.499  1.00  8.77           C  
ATOM    226  C   TYR A 159      21.545  46.563  53.626  1.00  9.63           C  
ATOM    227  O   TYR A 159      22.570  45.871  53.769  1.00 10.80           O  
ATOM    228  CB  TYR A 159      22.232  48.388  52.124  1.00  7.89           C  
ATOM    229  CG  TYR A 159      22.420  49.879  51.901  1.00  7.59           C  
ATOM    230  CD1 TYR A 159      21.354  50.696  51.538  1.00  7.38           C  
ATOM    231  CD2 TYR A 159      23.662  50.453  52.025  1.00  7.78           C  
ATOM    232  CE1 TYR A 159      21.523  52.062  51.338  1.00  7.34           C  
ATOM    233  CE2 TYR A 159      23.861  51.822  51.848  1.00  7.71           C  
ATOM    234  CZ  TYR A 159      22.775  52.621  51.498  1.00  7.56           C  
ATOM    235  OH  TYR A 159      22.965  53.977  51.302  1.00  8.11           O  
ATOM    236  N   GLU A 160      20.326  46.031  53.609  1.00  9.68           N  
ATOM    237  CA  GLU A 160      20.167  44.571  53.499  1.00 10.27           C  
ATOM    238  C   GLU A 160      19.756  44.230  52.057  1.00  9.29           C  
ATOM    239  O   GLU A 160      18.687  44.655  51.579  1.00  8.68           O  
ATOM    240  CB  GLU A 160      19.105  44.057  54.468  1.00 11.91           C  
ATOM    241  CG  GLU A 160      19.040  42.535  54.452  1.00 13.85           C  
ATOM    242  CD  GLU A 160      17.993  41.916  55.340  1.00 16.47           C  
ATOM    243  OE1 GLU A 160      17.547  42.561  56.341  1.00 19.38           O  
ATOM    244  OE2 GLU A 160      17.698  40.689  55.138  1.00 19.95           O  
ATOM    245  N   ILE A 161      20.631  43.520  51.344  1.00  9.00           N  
ATOM    246  CA  ILE A 161      20.387  43.200  49.950  1.00  8.72           C  
ATOM    247  C   ILE A 161      19.306  42.113  49.864  1.00  9.18           C  
ATOM    248  O   ILE A 161      19.380  41.105  50.549  1.00  9.93           O  
ATOM    249  CB  ILE A 161      21.656  42.644  49.288  1.00  8.94           C  
ATOM    250  CG1 ILE A 161      22.862  43.628  49.444  1.00  8.74           C  
ATOM    251  CG2 ILE A 161      21.379  42.329  47.804  1.00  9.01           C  
ATOM    252  CD1 ILE A 161      22.572  45.049  49.071  1.00  8.08           C  
ATOM    253  N   ASP A 162      18.277  42.370  49.048  1.00  8.72           N  
ATOM    254  CA  ASP A 162      17.212  41.402  48.859  1.00  9.84           C  
ATOM    255  C   ASP A 162      17.417  40.495  47.673  1.00  9.82           C  
ATOM    256  O   ASP A 162      17.606  39.290  47.832  1.00 10.54           O  
ATOM    257  CB  ASP A 162      15.879  42.099  48.747  1.00 10.33           C  
ATOM    258  CG  ASP A 162      14.759  41.113  48.439  1.00 11.93           C  
ATOM    259  OD1 ASP A 162      14.580  40.177  49.248  1.00 14.35           O  
ATOM    260  OD2 ASP A 162      14.080  41.279  47.381  1.00 13.40           O  
ATOM    261  N   SER A 163      17.514  41.085  46.491  1.00  8.98           N  
ATOM    262  CA  SER A 163      17.511  40.300  45.275  1.00  9.48           C  
ATOM    263  C   SER A 163      18.008  41.128  44.130  1.00  8.35           C  
ATOM    264  O   SER A 163      17.958  42.356  44.129  1.00  7.43           O  
ATOM    265  CB  SER A 163      16.107  39.770  44.946  1.00 10.60           C  
ATOM    266  OG  SER A 163      15.177  40.806  44.888  1.00 11.29           O  
ATOM    267  N   LEU A 164      18.479  40.430  43.105  1.00  8.47           N  
ATOM    268  CA  LEU A 164      18.844  41.037  41.828  1.00  8.01           C  
ATOM    269  C   LEU A 164      17.566  41.335  41.035  1.00  8.18           C  
ATOM    270  O   LEU A 164      16.696  40.483  40.898  1.00  9.10           O  
ATOM    271  CB  LEU A 164      19.728  40.067  41.050  1.00  8.72           C  
ATOM    272  CG  LEU A 164      20.371  40.532  39.736  1.00  8.55           C  
ATOM    273  CD1 LEU A 164      21.374  41.667  39.946  1.00  7.58           C  
ATOM    274  CD2 LEU A 164      21.022  39.371  39.024  1.00  9.67           C  
ATOM    275  N   ILE A 165      17.456  42.586  40.580  1.00  7.73           N  
ATOM    276  CA  ILE A 165      16.274  42.996  39.806  1.00  8.19           C  
ATOM    277  C   ILE A 165      16.607  43.532  38.426  1.00  8.30           C  
ATOM    278  O   ILE A 165      15.694  43.897  37.685  1.00  8.56           O  
ATOM    279  CB  ILE A 165      15.407  44.055  40.580  1.00  7.99           C  
ATOM    280  CG1 ILE A 165      16.199  45.338  40.834  1.00  7.18           C  
ATOM    281  CG2 ILE A 165      14.815  43.496  41.852  1.00  8.37           C  
ATOM    282  CD1 ILE A 165      15.372  46.487  41.426  1.00  7.18           C  
ATOM    283  N   GLY A 166      17.883  43.562  38.056  1.00  8.11           N  
ATOM    284  CA  GLY A 166      18.244  43.987  36.692  1.00  8.62           C  
ATOM    285  C   GLY A 166      19.726  43.874  36.496  1.00  8.57           C  
ATOM    286  O   GLY A 166      20.489  43.716  37.462  1.00  8.00           O  
ATOM    287  N   LYS A 167      20.149  43.899  35.243  1.00  9.73           N  
ATOM    288  CA  LYS A 167      21.535  43.862  34.905  1.00 10.12           C  
ATOM    289  C   LYS A 167      21.722  44.455  33.525  1.00 10.31           C  
ATOM    290  O   LYS A 167      20.787  44.543  32.737  1.00 10.89           O  
ATOM    291  CB  LYS A 167      22.072  42.423  34.999  1.00 12.14           C  
ATOM    292  CG  LYS A 167      21.455  41.442  34.056  1.00 14.52           C  
ATOM    293  CD  LYS A 167      21.905  39.982  34.320  1.00 17.15           C  
ATOM    294  CE  LYS A 167      21.181  39.017  33.420  1.00 19.74           C  
ATOM    295  NZ  LYS A 167      19.751  38.901  33.779  1.00 21.17           N1+
ATOM    296  N   GLY A 168      22.951  44.847  33.239  1.00  9.69           N  
ATOM    297  CA  GLY A 168      23.274  45.389  31.920  1.00 10.08           C  
ATOM    298  C   GLY A 168      24.770  45.450  31.799  1.00  9.83           C  
ATOM    299  O   GLY A 168      25.519  44.929  32.624  1.00  9.65           O  
ATOM    300  N   SER A 169      25.222  46.135  30.762  1.00 10.11           N  
ATOM    301  CA ASER A 169      26.652  46.230  30.510  0.60 10.17           C  
ATOM    302  CA BSER A 169      26.648  46.184  30.501  0.40 10.13           C  
ATOM    303  C   SER A 169      27.443  46.840  31.647  1.00  9.01           C  
ATOM    304  O   SER A 169      28.605  46.508  31.877  1.00  9.25           O  
ATOM    305  CB ASER A 169      26.909  47.024  29.225  0.60 10.77           C  
ATOM    306  CB BSER A 169      26.914  46.884  29.157  0.40 10.68           C  
ATOM    307  OG ASER A 169      26.623  46.241  28.116  0.60 12.15           O  
ATOM    308  OG BSER A 169      26.529  48.250  29.231  0.40 10.13           O  
ATOM    309  N   PHE A 170      26.806  47.748  32.354  1.00  7.79           N  
ATOM    310  CA  PHE A 170      27.444  48.470  33.447  1.00  7.07           C  
ATOM    311  C   PHE A 170      27.682  47.601  34.710  1.00  6.55           C  
ATOM    312  O   PHE A 170      28.469  48.016  35.548  1.00  6.29           O  
ATOM    313  CB  PHE A 170      26.564  49.644  33.859  1.00  6.86           C  
ATOM    314  CG  PHE A 170      25.152  49.228  34.244  1.00  6.88           C  
ATOM    315  CD1 PHE A 170      24.853  48.721  35.490  1.00  6.95           C  
ATOM    316  CD2 PHE A 170      24.134  49.285  33.309  1.00  7.68           C  
ATOM    317  CE1 PHE A 170      23.576  48.292  35.768  1.00  7.13           C  
ATOM    318  CE2 PHE A 170      22.860  48.905  33.602  1.00  8.03           C  
ATOM    319  CZ  PHE A 170      22.585  48.377  34.833  1.00  7.87           C  
ATOM    320  N   GLY A 171      26.948  46.488  34.864  1.00  6.64           N  
ATOM    321  CA  GLY A 171      26.857  45.797  36.169  1.00  6.64           C  
ATOM    322  C   GLY A 171      25.435  45.323  36.450  1.00  6.49           C  
ATOM    323  O   GLY A 171      24.785  44.719  35.616  1.00  7.03           O  
ATOM    324  N   GLN A 172      25.013  45.561  37.695  1.00  6.14           N  
ATOM    325  CA  GLN A 172      23.785  44.936  38.216  1.00  6.44           C  
ATOM    326  C   GLN A 172      22.947  45.979  38.932  1.00  5.58           C  
ATOM    327  O   GLN A 172      23.433  47.028  39.350  1.00  5.16           O  
ATOM    328  CB  GLN A 172      24.182  43.810  39.169  1.00  7.26           C  
ATOM    329  CG  GLN A 172      24.770  42.612  38.468  1.00  8.52           C  
ATOM    330  CD  GLN A 172      25.327  41.593  39.412  1.00  9.49           C  
ATOM    331  OE1 GLN A 172      24.763  40.475  39.567  1.00 10.85           O  
ATOM    332  NE2 GLN A 172      26.370  41.986  40.124  1.00  9.84           N  
ATOM    333  N   VAL A 173      21.657  45.675  39.094  1.00  5.57           N  
ATOM    334  CA  VAL A 173      20.770  46.488  39.928  1.00  5.27           C  
ATOM    335  C   VAL A 173      20.124  45.544  40.927  1.00  5.50           C  
ATOM    336  O   VAL A 173      19.511  44.530  40.543  1.00  6.05           O  
ATOM    337  CB  VAL A 173      19.676  47.192  39.098  1.00  5.39           C  
ATOM    338  CG1 VAL A 173      18.838  48.093  40.002  1.00  5.49           C  
ATOM    339  CG2 VAL A 173      20.278  48.020  37.973  1.00  5.42           C  
ATOM    340  N   VAL A 174      20.290  45.863  42.208  1.00  5.35           N  
ATOM    341  CA  VAL A 174      19.666  45.082  43.290  1.00  6.00           C  
ATOM    342  C   VAL A 174      18.627  45.888  44.038  1.00  6.04           C  
ATOM    343  O   VAL A 174      18.723  47.114  44.160  1.00  5.91           O  
ATOM    344  CB  VAL A 174      20.681  44.508  44.316  1.00  6.26           C  
ATOM    345  CG1 VAL A 174      21.617  43.507  43.654  1.00  6.74           C  
ATOM    346  CG2 VAL A 174      21.453  45.612  45.025  1.00  5.90           C  
ATOM    347  N   LYS A 175      17.581  45.189  44.469  1.00  6.40           N  
ATOM    348  CA  LYS A 175      16.632  45.706  45.481  1.00  6.71           C  
ATOM    349  C   LYS A 175      17.259  45.502  46.861  1.00  6.67           C  
ATOM    350  O   LYS A 175      17.705  44.420  47.183  1.00  7.02           O  
ATOM    351  CB  LYS A 175      15.295  44.981  45.373  1.00  7.71           C  
ATOM    352  CG  LYS A 175      14.241  45.397  46.391  1.00  8.59           C  
ATOM    353  CD  LYS A 175      12.907  44.740  46.105  1.00 10.17           C  
ATOM    354  CE  LYS A 175      11.888  44.908  47.193  1.00 11.51           C  
ATOM    355  NZ  LYS A 175      10.685  44.108  46.868  1.00 13.05           N1+
ATOM    356  N   ALA A 176      17.300  46.573  47.647  1.00  6.27           N  
ATOM    357  CA  ALA A 176      17.882  46.520  49.004  1.00  6.60           C  
ATOM    358  C   ALA A 176      17.030  47.355  49.956  1.00  6.88           C  
ATOM    359  O   ALA A 176      16.419  48.340  49.549  1.00  6.90           O  
ATOM    360  CB  ALA A 176      19.305  47.028  48.986  1.00  6.31           C  
ATOM    361  N   TYR A 177      17.015  46.968  51.229  1.00  7.43           N  
ATOM    362  CA  TYR A 177      16.346  47.795  52.218  1.00  8.00           C  
ATOM    363  C   TYR A 177      17.383  48.712  52.884  1.00  7.86           C  
ATOM    364  O   TYR A 177      18.384  48.243  53.424  1.00  8.03           O  
ATOM    365  CB  TYR A 177      15.641  46.959  53.267  1.00  9.01           C  
ATOM    366  CG  TYR A 177      14.648  47.781  54.089  1.00  9.85           C  
ATOM    367  CD1 TYR A 177      13.461  48.248  53.495  1.00 10.08           C  
ATOM    368  CD2 TYR A 177      14.905  48.141  55.403  1.00 10.68           C  
ATOM    369  CE1 TYR A 177      12.548  49.007  54.220  1.00 11.07           C  
ATOM    370  CE2 TYR A 177      13.964  48.901  56.123  1.00 11.62           C  
ATOM    371  CZ  TYR A 177      12.822  49.347  55.509  1.00 11.92           C  
ATOM    372  OH  TYR A 177      11.904  50.104  56.286  1.00 14.06           O  
ATOM    373  N   ASP A 178      17.146  50.023  52.816  1.00  7.68           N  
ATOM    374  CA  ASP A 178      17.948  51.031  53.522  1.00  8.06           C  
ATOM    375  C   ASP A 178      17.392  51.151  54.936  1.00  8.95           C  
ATOM    376  O   ASP A 178      16.334  51.744  55.159  1.00  9.31           O  
ATOM    377  CB  ASP A 178      17.887  52.364  52.788  1.00  8.06           C  
ATOM    378  CG  ASP A 178      18.693  53.443  53.467  1.00  8.72           C  
ATOM    379  OD1 ASP A 178      19.173  53.212  54.590  1.00  9.21           O  
ATOM    380  OD2 ASP A 178      18.885  54.518  52.845  1.00  9.42           O  
ATOM    381  N   ARG A 179      18.100  50.555  55.898  1.00  9.46           N  
ATOM    382  CA  ARG A 179      17.635  50.513  57.288  1.00 10.61           C  
ATOM    383  C   ARG A 179      17.690  51.891  57.973  1.00 11.19           C  
ATOM    384  O   ARG A 179      17.001  52.110  58.978  1.00 12.09           O  
ATOM    385  CB  ARG A 179      18.507  49.525  58.071  1.00 11.44           C  
ATOM    386  CG  ARG A 179      18.367  48.095  57.590  1.00 11.59           C  
ATOM    387  CD  ARG A 179      19.303  47.140  58.310  1.00 12.72           C  
ATOM    388  NE  ARG A 179      18.893  45.769  58.130  1.00 13.51           N  
ATOM    389  CZ  ARG A 179      19.481  44.742  58.718  1.00 15.07           C  
ATOM    390  NH1 ARG A 179      20.504  44.940  59.544  1.00 16.40           N  
ATOM    391  NH2 ARG A 179      18.994  43.531  58.499  1.00 16.18           N  
ATOM    392  N   VAL A 180      18.531  52.790  57.464  1.00 10.79           N  
ATOM    393  CA  VAL A 180      18.671  54.131  58.068  1.00 11.68           C  
ATOM    394  C   VAL A 180      17.496  55.025  57.682  1.00 12.07           C  
ATOM    395  O   VAL A 180      16.883  55.688  58.536  1.00 13.10           O  
ATOM    396  CB  VAL A 180      20.028  54.784  57.687  1.00 11.36           C  
ATOM    397  CG1 VAL A 180      20.101  56.256  58.071  1.00 12.21           C  
ATOM    398  CG2 VAL A 180      21.143  54.009  58.366  1.00 11.68           C  
ATOM    399  N   GLU A 181      17.168  55.018  56.389  1.00 11.47           N  
ATOM    400  CA  GLU A 181      16.005  55.777  55.886  1.00 12.23           C  
ATOM    401  C   GLU A 181      14.680  55.016  55.908  1.00 12.14           C  
ATOM    402  O   GLU A 181      13.623  55.582  55.627  1.00 12.83           O  
ATOM    403  CB  GLU A 181      16.312  56.283  54.461  1.00 12.14           C  
ATOM    404  CG  GLU A 181      17.405  57.337  54.425  1.00 13.34           C  
ATOM    405  CD  GLU A 181      17.004  58.673  55.059  1.00 16.12           C  
ATOM    406  OE1 GLU A 181      15.813  58.942  55.335  1.00 17.79           O  
ATOM    407  OE2 GLU A 181      17.934  59.471  55.302  1.00 20.48           O  
ATOM    408  N   GLN A 182      14.727  53.719  56.281  1.00 11.62           N  
ATOM    409  CA  GLN A 182      13.556  52.898  56.357  1.00 11.91           C  
ATOM    410  C   GLN A 182      12.768  52.904  55.066  1.00 11.64           C  
ATOM    411  O   GLN A 182      11.572  53.173  55.047  1.00 12.42           O  
ATOM    412  CB  GLN A 182      12.682  53.307  57.556  1.00 13.08           C  
ATOM    413  CG  GLN A 182      13.361  53.046  58.895  1.00 13.63           C  
ATOM    414  CD  GLN A 182      12.611  53.656  60.034  1.00 14.99           C  
ATOM    415  OE1 GLN A 182      12.541  54.867  60.156  1.00 15.60           O  
ATOM    416  NE2 GLN A 182      12.127  52.824  60.920  1.00 15.65           N  
ATOM    417  N   GLU A 183      13.437  52.492  53.992  1.00 10.87           N  
ATOM    418  CA  GLU A 183      12.759  52.403  52.683  1.00 10.82           C  
ATOM    419  C   GLU A 183      13.507  51.464  51.793  1.00  9.73           C  
ATOM    420  O   GLU A 183      14.722  51.256  51.953  1.00  8.87           O  
ATOM    421  CB  GLU A 183      12.646  53.784  52.024  1.00 11.54           C  
ATOM    422  CG  GLU A 183      13.994  54.395  51.654  1.00 11.60           C  
ATOM    423  CD  GLU A 183      13.899  55.798  51.065  1.00 13.00           C  
ATOM    424  OE1 GLU A 183      12.774  56.345  51.007  1.00 16.58           O  
ATOM    425  OE2 GLU A 183      14.931  56.371  50.663  1.00 13.26           O  
ATOM    426  N   TRP A 184      12.777  50.911  50.823  1.00  9.56           N  
ATOM    427  CA  TRP A 184      13.403  50.173  49.731  1.00  8.92           C  
ATOM    428  C   TRP A 184      14.106  51.110  48.769  1.00  8.01           C  
ATOM    429  O   TRP A 184      13.654  52.248  48.480  1.00  8.44           O  
ATOM    430  CB  TRP A 184      12.370  49.328  48.984  1.00  9.69           C  
ATOM    431  CG  TRP A 184      11.773  48.242  49.824  1.00 10.95           C  
ATOM    432  CD1 TRP A 184      10.517  48.203  50.371  1.00 12.40           C  
ATOM    433  CD2 TRP A 184      12.391  47.007  50.187  1.00 11.26           C  
ATOM    434  NE1 TRP A 184      10.348  47.054  51.065  1.00 13.15           N  
ATOM    435  CE2 TRP A 184      11.468  46.281  50.943  1.00 12.64           C  
ATOM    436  CE3 TRP A 184      13.635  46.430  49.900  1.00 10.74           C  
ATOM    437  CZ2 TRP A 184      11.774  45.051  51.479  1.00 13.08           C  
ATOM    438  CZ3 TRP A 184      13.921  45.225  50.427  1.00 11.44           C  
ATOM    439  CH2 TRP A 184      13.002  44.529  51.173  1.00 12.33           C  
ATOM    440  N   VAL A 185      15.249  50.636  48.273  1.00  7.15           N  
ATOM    441  CA  VAL A 185      16.065  51.343  47.259  1.00  6.53           C  
ATOM    442  C   VAL A 185      16.552  50.373  46.203  1.00  6.34           C  
ATOM    443  O   VAL A 185      16.587  49.168  46.445  1.00  6.55           O  
ATOM    444  CB  VAL A 185      17.263  52.095  47.897  1.00  6.38           C  
ATOM    445  CG1 VAL A 185      16.778  53.147  48.883  1.00  6.92           C  
ATOM    446  CG2 VAL A 185      18.238  51.142  48.563  1.00  6.54           C  
ATOM    447  N   ALA A 186      16.872  50.919  45.035  1.00  5.82           N  
ATOM    448  CA  ALA A 186      17.590  50.206  44.001  1.00  5.65           C  
ATOM    449  C   ALA A 186      19.054  50.606  44.047  1.00  5.69           C  
ATOM    450  O   ALA A 186      19.352  51.805  44.017  1.00  7.39           O  
ATOM    451  CB  ALA A 186      16.991  50.564  42.637  1.00  5.74           C  
ATOM    452  N   ILE A 187      19.955  49.650  44.111  1.00  5.38           N  
ATOM    453  CA  ILE A 187      21.380  49.971  44.108  1.00  5.07           C  
ATOM    454  C   ILE A 187      21.983  49.449  42.796  1.00  4.99           C  
ATOM    455  O   ILE A 187      21.918  48.224  42.512  1.00  5.11           O  
ATOM    456  CB  ILE A 187      22.124  49.370  45.306  1.00  5.53           C  
ATOM    457  CG1 ILE A 187      21.477  49.739  46.646  1.00  6.13           C  
ATOM    458  CG2 ILE A 187      23.615  49.774  45.250  1.00  5.47           C  
ATOM    459  CD1 ILE A 187      22.194  49.212  47.875  1.00  7.07           C  
ATOM    460  N   LYS A 188      22.523  50.357  41.999  1.00  4.68           N  
ATOM    461  CA  LYS A 188      23.197  50.034  40.751  1.00  4.83           C  
ATOM    462  C   LYS A 188      24.674  49.785  41.114  1.00  4.90           C  
ATOM    463  O   LYS A 188      25.391  50.698  41.534  1.00  5.00           O  
ATOM    464  CB  LYS A 188      23.004  51.185  39.771  1.00  5.07           C  
ATOM    465  CG  LYS A 188      23.622  50.985  38.374  1.00  5.73           C  
ATOM    466  CD  LYS A 188      23.389  52.215  37.500  1.00  6.50           C  
ATOM    467  CE  LYS A 188      23.818  52.012  36.048  1.00  7.43           C  
ATOM    468  NZ  LYS A 188      23.431  53.188  35.220  1.00  8.03           N1+
ATOM    469  N   ILE A 189      25.082  48.524  41.037  1.00  5.27           N  
ATOM    470  CA  ILE A 189      26.420  48.070  41.414  1.00  5.84           C  
ATOM    471  C   ILE A 189      27.252  47.974  40.157  1.00  5.87           C  
ATOM    472  O   ILE A 189      27.094  47.063  39.334  1.00  6.40           O  
ATOM    473  CB  ILE A 189      26.394  46.643  42.050  1.00  6.86           C  
ATOM    474  CG1 ILE A 189      25.419  46.559  43.222  1.00  7.08           C  
ATOM    475  CG2 ILE A 189      27.807  46.274  42.486  1.00  7.50           C  
ATOM    476  CD1 ILE A 189      25.182  45.128  43.698  1.00  8.19           C  
ATOM    477  N   ILE A 190      28.131  48.932  40.004  1.00  5.40           N  
ATOM    478  CA  ILE A 190      28.937  49.036  38.782  1.00  5.53           C  
ATOM    479  C   ILE A 190      30.038  47.986  38.803  1.00  6.22           C  
ATOM    480  O   ILE A 190      30.625  47.695  39.861  1.00  6.51           O  
ATOM    481  CB  ILE A 190      29.563  50.475  38.669  1.00  5.45           C  
ATOM    482  CG1 ILE A 190      28.455  51.530  38.768  1.00  5.04           C  
ATOM    483  CG2 ILE A 190      30.441  50.618  37.404  1.00  5.85           C  
ATOM    484  CD1 ILE A 190      27.516  51.512  37.589  1.00  5.12           C  
ATOM    485  N   LYS A 191      30.370  47.446  37.618  1.00  6.60           N  
ATOM    486  CA  LYS A 191      31.481  46.523  37.478  1.00  7.63           C  
ATOM    487  C   LYS A 191      32.790  47.076  38.050  1.00  8.00           C  
ATOM    488  O   LYS A 191      33.072  48.281  37.965  1.00  7.31           O  
ATOM    489  CB  LYS A 191      31.713  46.136  36.004  1.00  8.36           C  
ATOM    490  CG  LYS A 191      30.675  45.120  35.468  1.00  8.72           C  
ATOM    491  CD  LYS A 191      30.788  44.944  33.976  1.00  9.56           C  
ATOM    492  CE  LYS A 191      29.672  44.001  33.476  1.00 10.25           C  
ATOM    493  NZ  LYS A 191      29.676  43.965  32.012  1.00 11.22           N1+
ATOM    494  N   ASN A 192      33.597  46.173  38.611  1.00  8.97           N  
ATOM    495  CA  ASN A 192      34.920  46.494  39.134  1.00  9.83           C  
ATOM    496  C   ASN A 192      35.903  46.433  37.976  1.00 10.56           C  
ATOM    497  O   ASN A 192      36.620  45.469  37.758  1.00 11.78           O  
ATOM    498  CB  ASN A 192      35.237  45.524  40.260  1.00 10.84           C  
ATOM    499  CG  ASN A 192      36.651  45.638  40.778  1.00 12.20           C  
ATOM    500  OD1 ASN A 192      37.343  46.648  40.571  1.00 12.28           O  
ATOM    501  ND2 ASN A 192      37.096  44.590  41.470  1.00 13.56           N  
ATOM    502  N   LYS A 193      35.894  47.496  37.197  1.00  9.93           N  
ATOM    503  CA ALYS A 193      36.687  47.562  35.975  0.50 10.62           C  
ATOM    504  CA BLYS A 193      36.688  47.566  35.970  0.50 10.64           C  
ATOM    505  C   LYS A 193      36.752  49.045  35.588  1.00  9.98           C  
ATOM    506  O   LYS A 193      35.709  49.697  35.547  1.00  8.72           O  
ATOM    507  CB ALYS A 193      36.007  46.699  34.905  0.50 10.89           C  
ATOM    508  CB BLYS A 193      36.007  46.737  34.879  0.50 10.92           C  
ATOM    509  CG ALYS A 193      36.633  46.719  33.529  0.50 11.69           C  
ATOM    510  CG BLYS A 193      36.866  46.406  33.681  0.50 12.12           C  
ATOM    511  CD ALYS A 193      38.110  46.395  33.573  0.50 13.09           C  
ATOM    512  CD BLYS A 193      38.003  45.481  34.065  0.50 13.68           C  
ATOM    513  CE ALYS A 193      38.320  45.014  34.135  0.50 14.14           C  
ATOM    514  CE BLYS A 193      38.849  45.124  32.871  0.50 15.08           C  
ATOM    515  NZ ALYS A 193      39.640  44.435  33.823  0.50 15.88           N1+
ATOM    516  NZ BLYS A 193      40.039  44.340  33.309  0.50 16.78           N1+
ATOM    517  N   LYS A 194      37.958  49.576  35.327  1.00 10.86           N  
ATOM    518  CA  LYS A 194      38.141  51.032  35.254  1.00 10.94           C  
ATOM    519  C   LYS A 194      37.222  51.716  34.240  1.00  9.53           C  
ATOM    520  O   LYS A 194      36.636  52.769  34.508  1.00  8.47           O  
ATOM    521  CB  LYS A 194      39.599  51.377  34.961  1.00 13.49           C  
ATOM    522  CG  LYS A 194      39.926  52.831  35.229  1.00 15.10           C  
ATOM    523  CD  LYS A 194      41.388  53.150  35.002  1.00 19.33           C  
ATOM    524  CE  LYS A 194      42.149  53.266  36.288  1.00 22.54           C  
ATOM    525  NZ  LYS A 194      43.371  54.095  36.165  1.00 25.60           N1+
ATOM    526  N   ALA A 195      37.056  51.142  33.058  1.00  9.31           N  
ATOM    527  CA  ALA A 195      36.212  51.804  32.072  1.00  8.52           C  
ATOM    528  C   ALA A 195      34.764  51.963  32.545  1.00  7.39           C  
ATOM    529  O   ALA A 195      34.116  52.990  32.279  1.00  6.65           O  
ATOM    530  CB  ALA A 195      36.282  51.062  30.739  1.00  9.26           C  
ATOM    531  N   PHE A 196      34.224  50.924  33.216  1.00  7.17           N  
ATOM    532  CA  PHE A 196      32.879  50.994  33.759  1.00  6.54           C  
ATOM    533  C   PHE A 196      32.781  51.922  34.958  1.00  5.98           C  
ATOM    534  O   PHE A 196      31.844  52.732  35.052  1.00  5.58           O  
ATOM    535  CB  PHE A 196      32.364  49.591  34.097  1.00  6.79           C  
ATOM    536  CG  PHE A 196      32.246  48.671  32.879  1.00  7.57           C  
ATOM    537  CD1 PHE A 196      31.203  48.808  31.987  1.00  7.45           C  
ATOM    538  CD2 PHE A 196      33.185  47.714  32.610  1.00  8.74           C  
ATOM    539  CE1 PHE A 196      31.093  47.998  30.865  1.00  8.31           C  
ATOM    540  CE2 PHE A 196      33.065  46.889  31.501  1.00  9.61           C  
ATOM    541  CZ  PHE A 196      32.009  47.062  30.636  1.00  9.35           C  
ATOM    542  N   LEU A 197      33.745  51.861  35.840  1.00  6.36           N  
ATOM    543  CA  LEU A 197      33.858  52.828  36.933  1.00  6.16           C  
ATOM    544  C   LEU A 197      33.799  54.254  36.435  1.00  5.97           C  
ATOM    545  O   LEU A 197      33.019  55.081  36.937  1.00  5.72           O  
ATOM    546  CB  LEU A 197      35.134  52.600  37.703  1.00  7.03           C  
ATOM    547  CG  LEU A 197      35.511  53.668  38.746  1.00  7.26           C  
ATOM    548  CD1 LEU A 197      34.491  53.769  39.884  1.00  6.86           C  
ATOM    549  CD2 LEU A 197      36.871  53.384  39.294  1.00  8.29           C  
ATOM    550  N   ASN A 198      34.626  54.575  35.445  1.00  6.45           N  
ATOM    551  CA  ASN A 198      34.677  55.974  35.017  1.00  6.54           C  
ATOM    552  C   ASN A 198      33.423  56.417  34.300  1.00  6.19           C  
ATOM    553  O   ASN A 198      32.990  57.583  34.445  1.00  6.13           O  
ATOM    554  CB  ASN A 198      35.940  56.199  34.164  1.00  7.33           C  
ATOM    555  CG  ASN A 198      37.209  56.220  34.994  1.00  8.13           C  
ATOM    556  OD1 ASN A 198      37.148  56.191  36.226  1.00  8.38           O  
ATOM    557  ND2 ASN A 198      38.367  56.259  34.348  1.00  9.07           N  
ATOM    558  N   GLN A 199      32.812  55.556  33.532  1.00  6.12           N  
ATOM    559  CA  GLN A 199      31.501  55.830  32.944  1.00  5.93           C  
ATOM    560  C   GLN A 199      30.492  56.183  34.039  1.00  5.58           C  
ATOM    561  O   GLN A 199      29.748  57.162  33.911  1.00  5.58           O  
ATOM    562  CB  GLN A 199      31.008  54.589  32.168  1.00  6.45           C  
ATOM    563  CG  GLN A 199      29.605  54.691  31.632  1.00  6.72           C  
ATOM    564  CD  GLN A 199      29.226  53.480  30.799  1.00  7.65           C  
ATOM    565  OE1 GLN A 199      29.095  53.603  29.548  1.00 10.17           O  
ATOM    566  NE2 GLN A 199      29.068  52.343  31.426  1.00  7.44           N  
ATOM    567  N   ALA A 200      30.486  55.447  35.116  1.00  5.38           N  
ATOM    568  CA  ALA A 200      29.552  55.700  36.220  1.00  5.08           C  
ATOM    569  C   ALA A 200      29.927  56.970  36.985  1.00  5.33           C  
ATOM    570  O   ALA A 200      29.051  57.599  37.548  1.00  5.29           O  
ATOM    571  CB  ALA A 200      29.500  54.495  37.144  1.00  5.22           C  
ATOM    572  N   GLN A 201      31.193  57.307  37.106  1.00  5.56           N  
ATOM    573  CA  GLN A 201      31.571  58.576  37.728  1.00  5.99           C  
ATOM    574  C   GLN A 201      30.989  59.763  36.942  1.00  6.24           C  
ATOM    575  O   GLN A 201      30.536  60.766  37.555  1.00  6.48           O  
ATOM    576  CB  GLN A 201      33.083  58.674  37.896  1.00  6.69           C  
ATOM    577  CG  GLN A 201      33.675  57.622  38.830  1.00  7.01           C  
ATOM    578  CD  GLN A 201      35.049  57.965  39.333  1.00  7.81           C  
ATOM    579  OE1 GLN A 201      35.197  58.736  40.284  1.00  8.82           O  
ATOM    580  NE2 GLN A 201      36.104  57.422  38.700  1.00  8.19           N  
ATOM    581  N   ILE A 202      31.037  59.711  35.626  1.00  6.36           N  
ATOM    582  CA  ILE A 202      30.382  60.722  34.788  1.00  6.85           C  
ATOM    583  C   ILE A 202      28.910  60.755  35.097  1.00  6.68           C  
ATOM    584  O   ILE A 202      28.332  61.841  35.278  1.00  6.41           O  
ATOM    585  CB  ILE A 202      30.653  60.444  33.276  1.00  7.25           C  
ATOM    586  CG1 ILE A 202      32.128  60.710  32.933  1.00  8.21           C  
ATOM    587  CG2 ILE A 202      29.717  61.289  32.381  1.00  7.68           C  
ATOM    588  CD1 ILE A 202      32.550  60.109  31.612  1.00  8.81           C  
ATOM    589  N   GLU A 203      28.289  59.594  35.158  1.00  6.07           N  
ATOM    590  CA  GLU A 203      26.855  59.518  35.450  1.00  6.06           C  
ATOM    591  C   GLU A 203      26.540  60.171  36.824  1.00  5.69           C  
ATOM    592  O   GLU A 203      25.592  60.967  36.925  1.00  5.88           O  
ATOM    593  CB  GLU A 203      26.341  58.054  35.383  1.00  6.46           C  
ATOM    594  CG  GLU A 203      24.868  57.960  35.591  1.00  7.56           C  
ATOM    595  CD  GLU A 203      24.238  56.590  35.448  1.00  8.17           C  
ATOM    596  OE1 GLU A 203      24.860  55.556  35.844  1.00  9.27           O  
ATOM    597  OE2 GLU A 203      23.089  56.591  34.929  1.00  9.25           O  
ATOM    598  N   VAL A 204      27.349  59.879  37.844  1.00  5.40           N  
ATOM    599  CA  VAL A 204      27.117  60.442  39.157  1.00  5.60           C  
ATOM    600  C   VAL A 204      27.179  61.955  39.128  1.00  6.30           C  
ATOM    601  O   VAL A 204      26.292  62.660  39.700  1.00  6.49           O  
ATOM    602  CB  VAL A 204      28.143  59.913  40.179  1.00  5.74           C  
ATOM    603  CG1 VAL A 204      28.108  60.727  41.442  1.00  6.40           C  
ATOM    604  CG2 VAL A 204      27.866  58.465  40.508  1.00  5.44           C  
ATOM    605  N   ARG A 205      28.169  62.501  38.446  1.00  6.39           N  
ATOM    606  CA  ARG A 205      28.310  63.952  38.388  1.00  7.56           C  
ATOM    607  C   ARG A 205      27.085  64.615  37.720  1.00  7.28           C  
ATOM    608  O   ARG A 205      26.531  65.635  38.197  1.00  7.60           O  
ATOM    609  CB  ARG A 205      29.577  64.343  37.655  1.00  9.35           C  
ATOM    610  CG  ARG A 205      29.666  65.840  37.448  1.00 12.39           C  
ATOM    611  CD  ARG A 205      30.912  66.267  36.745  1.00 14.96           C  
ATOM    612  NE  ARG A 205      30.831  67.675  36.387  1.00 18.24           N  
ATOM    613  CZ  ARG A 205      30.242  68.146  35.281  1.00 20.35           C  
ATOM    614  NH1 ARG A 205      29.698  67.313  34.400  1.00 19.95           N  
ATOM    615  NH2 ARG A 205      30.227  69.439  35.038  1.00 22.98           N  
ATOM    616  N   LEU A 206      26.618  64.038  36.613  1.00  6.64           N  
ATOM    617  CA  LEU A 206      25.445  64.602  35.931  1.00  7.02           C  
ATOM    618  C   LEU A 206      24.178  64.458  36.771  1.00  6.92           C  
ATOM    619  O   LEU A 206      23.393  65.391  36.842  1.00  7.41           O  
ATOM    620  CB  LEU A 206      25.288  63.968  34.515  1.00  6.82           C  
ATOM    621  CG  LEU A 206      26.434  64.267  33.528  1.00  7.26           C  
ATOM    622  CD1 LEU A 206      26.202  63.515  32.225  1.00  7.28           C  
ATOM    623  CD2 LEU A 206      26.533  65.770  33.265  1.00  8.23           C  
ATOM    624  N   LEU A 207      24.004  63.306  37.410  1.00  6.24           N  
ATOM    625  CA  LEU A 207      22.835  63.107  38.259  1.00  6.65           C  
ATOM    626  C   LEU A 207      22.854  64.099  39.446  1.00  7.41           C  
ATOM    627  O   LEU A 207      21.830  64.655  39.789  1.00  7.68           O  
ATOM    628  CB  LEU A 207      22.760  61.694  38.768  1.00  6.31           C  
ATOM    629  CG  LEU A 207      22.398  60.627  37.734  1.00  6.27           C  
ATOM    630  CD1 LEU A 207      22.840  59.254  38.204  1.00  5.73           C  
ATOM    631  CD2 LEU A 207      20.903  60.723  37.444  1.00  7.07           C  
ATOM    632  N   GLU A 208      24.024  64.325  40.041  1.00  7.55           N  
ATOM    633  CA  GLU A 208      24.118  65.261  41.136  1.00  8.77           C  
ATOM    634  C   GLU A 208      23.772  66.649  40.638  1.00  9.43           C  
ATOM    635  O   GLU A 208      23.025  67.386  41.312  1.00 10.43           O  
ATOM    636  CB  GLU A 208      25.494  65.242  41.789  1.00  9.52           C  
ATOM    637  CG  GLU A 208      25.741  63.976  42.593  1.00  9.82           C  
ATOM    638  CD  GLU A 208      27.146  63.908  43.208  1.00 12.18           C  
ATOM    639  OE1 GLU A 208      28.098  64.498  42.660  1.00 16.20           O  
ATOM    640  OE2 GLU A 208      27.281  63.140  44.162  1.00 14.61           O  
ATOM    641  N   LEU A 209      24.271  67.062  39.479  1.00  9.23           N  
ATOM    642  CA  LEU A 209      23.928  68.362  38.895  1.00 10.37           C  
ATOM    643  C   LEU A 209      22.407  68.488  38.672  1.00 10.65           C  
ATOM    644  O   LEU A 209      21.799  69.516  39.012  1.00 12.05           O  
ATOM    645  CB  LEU A 209      24.688  68.521  37.583  1.00 10.43           C  
ATOM    646  CG  LEU A 209      24.452  69.792  36.824  1.00 11.88           C  
ATOM    647  CD1 LEU A 209      24.788  70.979  37.701  1.00 13.35           C  
ATOM    648  CD2 LEU A 209      25.251  69.803  35.521  1.00 11.84           C  
ATOM    649  N   MET A 210      21.803  67.475  38.069  1.00 14.05           N  
ATOM    650  CA  MET A 210      20.381  67.483  37.769  1.00 13.74           C  
ATOM    651  C   MET A 210      19.529  67.474  38.980  1.00 14.79           C  
ATOM    652  O   MET A 210      18.624  68.316  39.100  1.00 15.69           O  
ATOM    653  CB  MET A 210      19.968  66.324  36.861  1.00 12.68           C  
ATOM    654  CG  MET A 210      20.537  66.388  35.442  1.00 12.42           C  
ATOM    655  SD  MET A 210      20.010  65.047  34.291  1.00 12.12           S  
ATOM    656  CE  MET A 210      20.911  63.714  35.013  1.00 12.48           C  
ATOM    657  N   ASN A 211      19.778  66.534  39.866  1.00 15.37           N  
ATOM    658  CA  ASN A 211      18.896  66.333  41.013  1.00 17.02           C  
ATOM    659  C   ASN A 211      18.889  67.600  41.857  1.00 18.97           C  
ATOM    660  O   ASN A 211      17.842  67.976  42.430  1.00 20.50           O  
ATOM    661  CB  ASN A 211      19.311  65.088  41.871  1.00 18.02           C  
ATOM    662  CG  ASN A 211      19.092  63.749  41.161  1.00 17.20           C  
ATOM    663  OD1 ASN A 211      19.580  62.764  41.655  1.00 18.43           O  
ATOM    664  ND2 ASN A 211      18.412  63.715  39.999  1.00 15.80           N  
ATOM    665  N   LYS A 212      20.026  68.263  41.927  1.00 19.27           N  
ATOM    666  CA  LYS A 212      20.202  69.516  42.624  1.00 21.73           C  
ATOM    667  C   LYS A 212      19.240  70.638  42.172  1.00 22.77           C  
ATOM    668  O   LYS A 212      18.828  71.516  42.949  1.00 25.53           O  
ATOM    669  CB  LYS A 212      21.630  69.913  42.351  1.00 21.65           C  
ATOM    670  CG  LYS A 212      22.037  71.272  42.705  1.00 24.05           C  
ATOM    671  CD  LYS A 212      23.481  71.514  42.270  1.00 24.04           C  
ATOM    672  CE  LYS A 212      24.059  72.763  42.951  1.00 27.07           C  
ATOM    673  NZ  LYS A 212      24.790  73.743  42.070  1.00 27.86           N1+
ATOM    674  N   HIS A 213      18.882  70.577  40.902  1.00 21.10           N  
ATOM    675  CA  HIS A 213      17.975  71.568  40.286  1.00 22.42           C  
ATOM    676  C   HIS A 213      16.545  71.041  40.091  1.00 22.56           C  
ATOM    677  O   HIS A 213      15.764  71.641  39.345  1.00 23.06           O  
ATOM    678  CB  HIS A 213      18.584  71.965  38.942  1.00 21.44           C  
ATOM    679  CG  HIS A 213      19.860  72.724  39.057  1.00 22.47           C  
ATOM    680  ND1 HIS A 213      19.914  73.979  39.624  1.00 25.63           N  
ATOM    681  CD2 HIS A 213      21.145  72.391  38.755  1.00 21.58           C  
ATOM    682  CE1 HIS A 213      21.174  74.393  39.622  1.00 26.08           C  
ATOM    683  NE2 HIS A 213      21.939  73.445  39.116  1.00 23.85           N  
ATOM    684  N   ASP A 214      16.202  69.946  40.758  1.00 22.59           N  
ATOM    685  CA  ASP A 214      14.874  69.357  40.720  1.00 23.38           C  
ATOM    686  C   ASP A 214      14.663  68.656  42.045  1.00 25.01           C  
ATOM    687  O   ASP A 214      14.450  67.443  42.112  1.00 24.15           O  
ATOM    688  CB  ASP A 214      14.718  68.365  39.562  1.00 21.38           C  
ATOM    689  CG  ASP A 214      13.277  67.874  39.391  1.00 22.33           C  
ATOM    690  OD1 ASP A 214      12.324  68.530  39.890  1.00 25.16           O  
ATOM    691  OD2 ASP A 214      13.120  66.797  38.755  1.00 22.10           O  
ATOM    692  N   THR A 215      14.690  69.433  43.109  1.00 28.14           N  
ATOM    693  CA  THR A 215      14.578  68.864  44.447  1.00 30.71           C  
ATOM    694  C   THR A 215      13.167  68.318  44.719  1.00 32.74           C  
ATOM    695  O   THR A 215      12.994  67.452  45.591  1.00 34.60           O  
ATOM    696  CB  THR A 215      14.991  69.887  45.536  1.00 34.08           C  
ATOM    697  OG1 THR A 215      14.128  71.020  45.498  1.00 36.53           O  
ATOM    698  CG2 THR A 215      16.432  70.352  45.303  1.00 32.61           C  
ATOM    699  N   GLU A 216      12.169  68.817  43.973  1.00 32.98           N  
ATOM    700  CA  GLU A 216      10.786  68.297  44.051  1.00 34.83           C  
ATOM    701  C   GLU A 216      10.554  67.065  43.152  1.00 31.17           C  
ATOM    702  O   GLU A 216       9.481  66.478  43.190  1.00 32.08           O  
ATOM    703  CB  GLU A 216       9.754  69.399  43.695  1.00 37.89           C  
ATOM    704  CG  GLU A 216       9.925  70.699  44.476  1.00 42.65           C  
ATOM    705  CD  GLU A 216       8.721  71.629  44.371  1.00 47.43           C  
ATOM    706  OE1 GLU A 216       7.662  71.340  44.998  1.00 51.38           O  
ATOM    707  OE2 GLU A 216       8.839  72.698  43.710  1.00 49.11           O  
ATOM    708  N  AMET A 217      11.557  66.704  42.343  0.50 27.53           N  
ATOM    709  N  BMET A 217      11.565  66.691  42.354  0.50 27.74           N  
ATOM    710  CA AMET A 217      11.481  65.531  41.452  0.50 24.90           C  
ATOM    711  CA BMET A 217      11.491  65.517  41.456  0.50 25.23           C  
ATOM    712  C  AMET A 217      10.285  65.591  40.514  0.50 24.37           C  
ATOM    713  C  BMET A 217      10.293  65.585  40.510  0.50 24.54           C  
ATOM    714  O  AMET A 217       9.504  64.638  40.426  0.50 24.72           O  
ATOM    715  O  BMET A 217       9.516  64.631  40.414  0.50 24.86           O  
ATOM    716  CB AMET A 217      11.460  64.235  42.261  0.50 26.04           C  
ATOM    717  CB BMET A 217      11.464  64.206  42.259  0.50 26.63           C  
ATOM    718  CG AMET A 217      12.837  63.842  42.754  0.50 25.70           C  
ATOM    719  CG BMET A 217      12.773  63.902  42.986  0.50 27.11           C  
ATOM    720  SD AMET A 217      13.899  63.622  41.325  0.50 21.95           S  
ATOM    721  SD BMET A 217      12.687  62.585  44.218  0.50 30.60           S  
ATOM    722  CE AMET A 217      15.389  64.542  41.769  0.50 21.69           C  
ATOM    723  CE BMET A 217      11.897  63.420  45.597  0.50 34.86           C  
ATOM    724  N   LYS A 218      10.150  66.711  39.811  1.00 24.04           N  
ATOM    725  CA  LYS A 218       9.009  66.926  38.916  1.00 23.90           C  
ATOM    726  C   LYS A 218       9.350  66.909  37.428  1.00 20.43           C  
ATOM    727  O   LYS A 218       8.468  67.074  36.610  1.00 20.35           O  
ATOM    728  CB  LYS A 218       8.286  68.196  39.284  1.00 27.69           C  
ATOM    729  CG  LYS A 218       9.073  69.462  39.047  1.00 28.55           C  
ATOM    730  CD  LYS A 218       8.623  70.577  39.996  1.00 33.10           C  
ATOM    731  CE  LYS A 218       7.113  70.604  40.208  1.00 36.41           C  
ATOM    732  NZ  LYS A 218       6.622  71.908  40.739  1.00 41.46           N1+
ATOM    733  N   TYR A 219      10.621  66.677  37.080  1.00 17.70           N  
ATOM    734  CA  TYR A 219      11.043  66.703  35.679  1.00 15.72           C  
ATOM    735  C   TYR A 219      11.459  65.348  35.111  1.00 13.38           C  
ATOM    736  O   TYR A 219      12.111  65.288  34.064  1.00 12.09           O  
ATOM    737  CB  TYR A 219      12.146  67.774  35.470  1.00 16.19           C  
ATOM    738  CG  TYR A 219      11.732  69.196  35.885  1.00 19.12           C  
ATOM    739  CD1 TYR A 219      10.511  69.764  35.481  1.00 20.99           C  
ATOM    740  CD2 TYR A 219      12.568  69.963  36.689  1.00 20.68           C  
ATOM    741  CE1 TYR A 219      10.134  71.065  35.848  1.00 24.32           C  
ATOM    742  CE2 TYR A 219      12.217  71.266  37.033  1.00 23.62           C  
ATOM    743  CZ  TYR A 219      10.975  71.817  36.639  1.00 25.74           C  
ATOM    744  OH  TYR A 219      10.534  73.120  36.977  1.00 30.03           O  
ATOM    745  N   TYR A 220      11.070  64.249  35.763  1.00 13.27           N  
ATOM    746  CA  TYR A 220      11.061  62.921  35.112  1.00 12.44           C  
ATOM    747  C   TYR A 220      12.474  62.355  34.907  1.00 12.12           C  
ATOM    748  O   TYR A 220      12.655  61.524  34.008  1.00 11.47           O  
ATOM    749  CB  TYR A 220      10.239  62.963  33.788  1.00 11.85           C  
ATOM    750  CG  TYR A 220       8.870  63.538  34.017  1.00 12.86           C  
ATOM    751  CD1 TYR A 220       7.918  62.847  34.732  1.00 13.99           C  
ATOM    752  CD2 TYR A 220       8.559  64.817  33.617  1.00 13.47           C  
ATOM    753  CE1 TYR A 220       6.697  63.399  35.022  1.00 15.60           C  
ATOM    754  CE2 TYR A 220       7.348  65.389  33.905  1.00 15.19           C  
ATOM    755  CZ  TYR A 220       6.404  64.686  34.615  1.00 16.25           C  
ATOM    756  OH  TYR A 220       5.177  65.229  34.914  1.00 18.59           O  
ATOM    757  N   ILE A 221      13.446  62.748  35.752  1.00  6.41           N  
ATOM    758  CA  ILE A 221      14.807  62.195  35.749  1.00  6.88           C  
ATOM    759  C   ILE A 221      14.936  61.347  37.024  1.00  6.94           C  
ATOM    760  O   ILE A 221      14.492  61.755  38.118  1.00  7.56           O  
ATOM    761  CB  ILE A 221      15.930  63.299  35.784  1.00  7.68           C  
ATOM    762  CG1 ILE A 221      15.721  64.361  34.694  1.00  8.33           C  
ATOM    763  CG2 ILE A 221      17.299  62.619  35.711  1.00  7.94           C  
ATOM    764  CD1 ILE A 221      15.581  63.794  33.347  1.00  7.77           C  
ATOM    765  N   VAL A 222      15.497  60.165  36.884  1.00  6.55           N  
ATOM    766  CA  VAL A 222      15.727  59.309  38.058  1.00  6.58           C  
ATOM    767  C   VAL A 222      16.484  60.058  39.165  1.00  7.11           C  
ATOM    768  O   VAL A 222      17.411  60.826  38.882  1.00  7.35           O  
ATOM    769  CB  VAL A 222      16.446  57.995  37.657  1.00  6.41           C  
ATOM    770  CG1 VAL A 222      17.873  58.226  37.220  1.00  6.17           C  
ATOM    771  CG2 VAL A 222      16.372  56.983  38.797  1.00  6.80           C  
ATOM    772  N   HIS A 223      16.088  59.780  40.417  1.00  7.46           N  
ATOM    773  CA  HIS A 223      16.673  60.408  41.596  1.00  8.37           C  
ATOM    774  C   HIS A 223      17.771  59.545  42.212  1.00  7.70           C  
ATOM    775  O   HIS A 223      17.522  58.459  42.735  1.00  7.68           O  
ATOM    776  CB  HIS A 223      15.615  60.675  42.684  1.00 10.03           C  
ATOM    777  CG  HIS A 223      16.177  61.383  43.873  1.00 12.00           C  
ATOM    778  ND1 HIS A 223      16.830  62.593  43.778  1.00 14.31           N  
ATOM    779  CD2 HIS A 223      16.067  61.133  45.188  1.00 14.43           C  
ATOM    780  CE1 HIS A 223      17.211  62.992  44.982  1.00 14.91           C  
ATOM    781  NE2 HIS A 223      16.817  62.091  45.848  1.00 14.53           N  
ATOM    782  N   LEU A 224      19.001  60.046  42.101  1.00  7.20           N  
ATOM    783  CA  LEU A 224      20.162  59.498  42.824  1.00  7.17           C  
ATOM    784  C   LEU A 224      20.159  60.004  44.247  1.00  7.54           C  
ATOM    785  O   LEU A 224      20.306  61.205  44.491  1.00  8.37           O  
ATOM    786  CB  LEU A 224      21.473  59.914  42.131  1.00  7.22           C  
ATOM    787  CG  LEU A 224      22.766  59.389  42.779  1.00  7.49           C  
ATOM    788  CD1 LEU A 224      22.906  57.907  42.616  1.00  7.30           C  
ATOM    789  CD2 LEU A 224      24.006  60.073  42.175  1.00  7.86           C  
ATOM    790  N   LYS A 225      20.040  59.091  45.183  1.00  7.39           N  
ATOM    791  CA  LYS A 225      19.999  59.446  46.609  1.00  7.83           C  
ATOM    792  C   LYS A 225      21.413  59.668  47.155  1.00  8.00           C  
ATOM    793  O   LYS A 225      21.648  60.596  47.928  1.00  8.59           O  
ATOM    794  CB  LYS A 225      19.246  58.341  47.400  1.00  8.18           C  
ATOM    795  CG  LYS A 225      17.758  58.230  47.005  1.00  8.33           C  
ATOM    796  CD  LYS A 225      17.094  56.991  47.584  1.00  8.87           C  
ATOM    797  CE  LYS A 225      15.595  56.918  47.318  1.00  9.11           C  
ATOM    798  NZ  LYS A 225      14.852  57.811  48.251  1.00  9.78           N1+
ATOM    799  N   ARG A 226      22.344  58.772  46.825  1.00  7.62           N  
ATOM    800  CA  ARG A 226      23.721  58.861  47.290  1.00  7.98           C  
ATOM    801  C   ARG A 226      24.544  57.817  46.556  1.00  7.79           C  
ATOM    802  O   ARG A 226      23.999  57.002  45.791  1.00  7.48           O  
ATOM    803  CB  ARG A 226      23.805  58.693  48.820  1.00  8.63           C  
ATOM    804  CG  ARG A 226      23.557  57.292  49.350  1.00  8.77           C  
ATOM    805  CD  ARG A 226      23.179  57.310  50.864  1.00  9.51           C  
ATOM    806  NE  ARG A 226      21.890  57.933  51.122  1.00  9.93           N  
ATOM    807  CZ  ARG A 226      20.721  57.316  51.023  1.00 10.29           C  
ATOM    808  NH1 ARG A 226      20.685  55.997  50.755  1.00 10.37           N  
ATOM    809  NH2 ARG A 226      19.606  57.970  51.190  1.00 10.79           N  
ATOM    810  N   HIS A 227      25.851  57.815  46.767  1.00  8.33           N  
ATOM    811  CA  HIS A 227      26.701  56.791  46.179  1.00  8.79           C  
ATOM    812  C   HIS A 227      27.804  56.453  47.161  1.00  8.82           C  
ATOM    813  O   HIS A 227      28.036  57.194  48.152  1.00  9.35           O  
ATOM    814  CB  HIS A 227      27.277  57.271  44.827  1.00  9.42           C  
ATOM    815  CG  HIS A 227      28.257  58.369  44.967  1.00 11.18           C  
ATOM    816  ND1 HIS A 227      27.889  59.687  44.946  1.00 12.91           N  
ATOM    817  CD2 HIS A 227      29.586  58.346  45.179  1.00 12.71           C  
ATOM    818  CE1 HIS A 227      28.947  60.440  45.118  1.00 13.32           C  
ATOM    819  NE2 HIS A 227      29.998  59.655  45.256  1.00 14.48           N  
ATOM    820  N   PHE A 228      28.441  55.323  46.960  1.00  8.64           N  
ATOM    821  CA  PHE A 228      29.580  54.887  47.766  1.00  8.98           C  
ATOM    822  C   PHE A 228      30.394  53.856  47.035  1.00  9.20           C  
ATOM    823  O   PHE A 228      29.921  53.281  46.067  1.00  8.70           O  
ATOM    824  CB  PHE A 228      29.084  54.332  49.136  1.00  9.32           C  
ATOM    825  CG  PHE A 228      28.031  53.248  49.033  1.00  9.02           C  
ATOM    826  CD1 PHE A 228      28.394  51.940  48.862  1.00  9.11           C  
ATOM    827  CD2 PHE A 228      26.667  53.538  49.125  1.00  8.87           C  
ATOM    828  CE1 PHE A 228      27.460  50.919  48.805  1.00  9.11           C  
ATOM    829  CE2 PHE A 228      25.722  52.531  49.033  1.00  8.85           C  
ATOM    830  CZ  PHE A 228      26.112  51.216  48.866  1.00  8.93           C  
ATOM    831  N   MET A 229      31.597  53.625  47.511  1.00  9.98           N  
ATOM    832  CA  MET A 229      32.439  52.538  47.031  1.00 10.87           C  
ATOM    833  C   MET A 229      32.360  51.418  48.007  1.00 10.91           C  
ATOM    834  O   MET A 229      32.534  51.642  49.194  1.00 11.90           O  
ATOM    835  CB  MET A 229      33.908  53.072  46.924  1.00 12.03           C  
ATOM    836  CG  MET A 229      34.963  52.124  46.363  1.00 13.40           C  
ATOM    837  SD  MET A 229      34.692  51.560  44.690  1.00 14.40           S  
ATOM    838  CE  MET A 229      34.262  53.112  44.123  1.00 12.83           C  
ATOM    839  N   PHE A 230      32.097  50.208  47.536  1.00 10.45           N  
ATOM    840  CA  PHE A 230      31.953  49.027  48.398  1.00 10.84           C  
ATOM    841  C   PHE A 230      32.622  47.833  47.744  1.00 10.97           C  
ATOM    842  O   PHE A 230      32.257  47.429  46.666  1.00 10.35           O  
ATOM    843  CB  PHE A 230      30.460  48.746  48.672  1.00 10.86           C  
ATOM    844  CG  PHE A 230      30.211  47.550  49.540  1.00 11.75           C  
ATOM    845  CD1 PHE A 230      30.399  47.595  50.914  1.00 12.59           C  
ATOM    846  CD2 PHE A 230      29.786  46.371  48.982  1.00 11.93           C  
ATOM    847  CE1 PHE A 230      30.201  46.452  51.695  1.00 13.20           C  
ATOM    848  CE2 PHE A 230      29.586  45.240  49.767  1.00 12.73           C  
ATOM    849  CZ  PHE A 230      29.756  45.305  51.108  1.00 13.19           C  
ATOM    850  N   ARG A 231      33.635  47.286  48.413  1.00 11.51           N  
ATOM    851  CA  ARG A 231      34.353  46.123  47.899  1.00 12.15           C  
ATOM    852  C   ARG A 231      34.747  46.299  46.435  1.00 11.88           C  
ATOM    853  O   ARG A 231      34.592  45.403  45.621  1.00 11.48           O  
ATOM    854  CB  ARG A 231      33.589  44.828  48.152  1.00 12.67           C  
ATOM    855  CG  ARG A 231      33.372  44.583  49.631  1.00 13.65           C  
ATOM    856  CD  ARG A 231      32.623  43.320  49.936  1.00 14.65           C  
ATOM    857  NE  ARG A 231      32.539  43.128  51.384  1.00 16.00           N  
ATOM    858  CZ  ARG A 231      31.605  42.399  52.001  1.00 17.67           C  
ATOM    859  NH1 ARG A 231      30.659  41.751  51.320  1.00 17.76           N  
ATOM    860  NH2 ARG A 231      31.627  42.324  53.329  1.00 19.12           N  
ATOM    861  N   ASN A 232      35.303  47.477  46.139  1.00 11.93           N  
ATOM    862  CA  ASN A 232      35.845  47.795  44.819  1.00 12.22           C  
ATOM    863  C   ASN A 232      34.785  47.941  43.724  1.00 10.92           C  
ATOM    864  O   ASN A 232      35.102  47.913  42.519  1.00 11.14           O  
ATOM    865  CB  ASN A 232      36.896  46.756  44.395  1.00 13.50           C  
ATOM    866  CG  ASN A 232      38.102  46.753  45.288  1.00 15.13           C  
ATOM    867  OD1 ASN A 232      38.575  47.805  45.653  1.00 16.76           O  
ATOM    868  ND2 ASN A 232      38.596  45.579  45.654  1.00 16.76           N  
ATOM    869  N   HIS A 233      33.528  48.166  44.120  1.00  9.73           N  
ATOM    870  CA  HIS A 233      32.444  48.538  43.205  1.00  8.80           C  
ATOM    871  C   HIS A 233      31.844  49.883  43.551  1.00  8.28           C  
ATOM    872  O   HIS A 233      31.398  50.088  44.674  1.00  8.16           O  
ATOM    873  CB  HIS A 233      31.315  47.504  43.264  1.00  8.59           C  
ATOM    874  CG  HIS A 233      31.746  46.156  42.814  1.00  8.89           C  
ATOM    875  ND1 HIS A 233      31.659  45.756  41.490  1.00  8.90           N  
ATOM    876  CD2 HIS A 233      32.335  45.148  43.482  1.00  9.51           C  
ATOM    877  CE1 HIS A 233      32.128  44.523  41.394  1.00  9.49           C  
ATOM    878  NE2 HIS A 233      32.549  44.137  42.579  1.00  9.82           N  
ATOM    879  N   LEU A 234      31.793  50.791  42.602  1.00  7.81           N  
ATOM    880  CA  LEU A 234      31.000  51.998  42.786  1.00  7.49           C  
ATOM    881  C   LEU A 234      29.514  51.614  42.812  1.00  7.08           C  
ATOM    882  O   LEU A 234      29.030  50.872  41.947  1.00  6.76           O  
ATOM    883  CB  LEU A 234      31.304  53.009  41.693  1.00  7.58           C  
ATOM    884  CG  LEU A 234      30.575  54.366  41.792  1.00  7.49           C  
ATOM    885  CD1 LEU A 234      30.851  55.070  43.074  1.00  8.14           C  
ATOM    886  CD2 LEU A 234      30.926  55.288  40.636  1.00  7.54           C  
ATOM    887  N   CYS A 235      28.792  52.141  43.792  1.00  6.99           N  
ATOM    888  CA  CYS A 235      27.367  51.810  43.987  1.00  6.95           C  
ATOM    889  C   CYS A 235      26.558  53.082  44.000  1.00  6.59           C  
ATOM    890  O   CYS A 235      26.876  54.029  44.746  1.00  7.00           O  
ATOM    891  CB  CYS A 235      27.185  51.043  45.296  1.00  7.35           C  
ATOM    892  SG  CYS A 235      27.970  49.406  45.302  1.00  8.05           S  
ATOM    893  N   LEU A 236      25.536  53.134  43.150  1.00  6.27           N  
ATOM    894  CA  LEU A 236      24.644  54.297  43.039  1.00  6.18           C  
ATOM    895  C   LEU A 236      23.324  53.914  43.664  1.00  6.24           C  
ATOM    896  O   LEU A 236      22.675  52.944  43.216  1.00  5.97           O  
ATOM    897  CB  LEU A 236      24.432  54.671  41.580  1.00  6.03           C  
ATOM    898  CG  LEU A 236      25.562  55.516  40.932  1.00  6.28           C  
ATOM    899  CD1 LEU A 236      26.906  54.786  40.893  1.00  6.68           C  
ATOM    900  CD2 LEU A 236      25.105  55.972  39.555  1.00  6.28           C  
ATOM    901  N   VAL A 237      22.879  54.646  44.683  1.00  6.39           N  
ATOM    902  CA  VAL A 237      21.609  54.322  45.356  1.00  6.70           C  
ATOM    903  C   VAL A 237      20.506  55.189  44.801  1.00  6.62           C  
ATOM    904  O   VAL A 237      20.577  56.430  44.893  1.00  6.65           O  
ATOM    905  CB  VAL A 237      21.712  54.537  46.856  1.00  7.19           C  
ATOM    906  CG1 VAL A 237      20.433  54.123  47.562  1.00  7.54           C  
ATOM    907  CG2 VAL A 237      22.901  53.803  47.422  1.00  7.44           C  
ATOM    908  N   PHE A 238      19.468  54.562  44.250  1.00  6.74           N  
ATOM    909  CA  PHE A 238      18.363  55.255  43.611  1.00  6.85           C  
ATOM    910  C   PHE A 238      17.062  54.910  44.307  1.00  7.31           C  
ATOM    911  O   PHE A 238      16.901  53.915  45.012  1.00  7.26           O  
ATOM    912  CB  PHE A 238      18.226  54.790  42.132  1.00  6.67           C  
ATOM    913  CG  PHE A 238      19.352  55.182  41.245  1.00  6.44           C  
ATOM    914  CD1 PHE A 238      19.433  56.490  40.714  1.00  6.23           C  
ATOM    915  CD2 PHE A 238      20.266  54.248  40.790  1.00  6.44           C  
ATOM    916  CE1 PHE A 238      20.392  56.794  39.766  1.00  6.11           C  
ATOM    917  CE2 PHE A 238      21.235  54.583  39.876  1.00  6.52           C  
ATOM    918  CZ  PHE A 238      21.305  55.866  39.349  1.00  6.46           C  
ATOM    919  N   GLU A 239      16.052  55.702  44.022  1.00  7.68           N  
ATOM    920  CA  GLU A 239      14.687  55.299  44.230  1.00  8.38           C  
ATOM    921  C   GLU A 239      14.395  53.933  43.514  1.00  8.17           C  
ATOM    922  O   GLU A 239      14.952  53.705  42.451  1.00  7.66           O  
ATOM    923  CB  GLU A 239      13.730  56.394  43.664  1.00  9.16           C  
ATOM    924  CG  GLU A 239      13.814  56.648  42.130  1.00  9.50           C  
ATOM    925  CD  GLU A 239      12.939  57.777  41.642  1.00 10.49           C  
ATOM    926  OE1 GLU A 239      11.796  57.936  42.148  1.00 12.55           O  
ATOM    927  OE2 GLU A 239      13.454  58.543  40.793  1.00 10.77           O  
ATOM    928  N   MET A 240      13.503  53.120  44.036  1.00  9.19           N  
ATOM    929  CA  MET A 240      12.972  51.939  43.299  1.00  9.74           C  
ATOM    930  C   MET A 240      12.095  52.391  42.155  1.00  9.34           C  
ATOM    931  O   MET A 240      11.357  53.387  42.235  1.00 10.63           O  
ATOM    932  CB  MET A 240      12.128  51.039  44.200  1.00 11.21           C  
ATOM    933  CG  MET A 240      12.920  50.063  45.060  1.00 12.86           C  
ATOM    934  SD  MET A 240      13.813  48.807  44.131  1.00 15.46           S  
ATOM    935  CE  MET A 240      12.510  47.918  43.298  1.00 16.68           C  
ATOM    936  N   LEU A 241      12.256  51.655  41.045  1.00  8.08           N  
ATOM    937  CA  LEU A 241      11.425  51.829  39.859  1.00  7.76           C  
ATOM    938  C   LEU A 241      11.015  50.431  39.355  1.00  7.56           C  
ATOM    939  O   LEU A 241      11.481  49.407  39.848  1.00  7.28           O  
ATOM    940  CB  LEU A 241      12.149  52.568  38.759  1.00  7.73           C  
ATOM    941  CG  LEU A 241      12.587  54.017  39.149  1.00  7.95           C  
ATOM    942  CD1 LEU A 241      13.527  54.596  38.157  1.00  8.21           C  
ATOM    943  CD2 LEU A 241      11.372  54.942  39.250  1.00  8.50           C  
ATOM    944  N   SER A 242      10.093  50.435  38.415  1.00  7.24           N  
ATOM    945  CA  SER A 242       9.608  49.220  37.727  1.00  7.64           C  
ATOM    946  C   SER A 242      10.468  48.981  36.451  1.00  7.44           C  
ATOM    947  O   SER A 242      11.660  49.388  36.383  1.00  7.23           O  
ATOM    948  CB  SER A 242       8.124  49.431  37.403  1.00  8.00           C  
ATOM    949  OG  SER A 242       7.520  48.232  36.866  1.00  8.66           O  
ATOM    950  N   TYR A 243       9.911  48.250  35.486  1.00  7.70           N  
ATOM    951  CA  TYR A 243      10.605  47.904  34.254  1.00  7.81           C  
ATOM    952  C   TYR A 243      10.486  48.973  33.181  1.00  7.15           C  
ATOM    953  O   TYR A 243       9.991  50.054  33.430  1.00  7.34           O  
ATOM    954  CB  TYR A 243      10.128  46.522  33.770  1.00  8.73           C  
ATOM    955  CG  TYR A 243       8.655  46.327  33.647  1.00 10.08           C  
ATOM    956  CD1 TYR A 243       7.848  47.125  32.805  1.00 10.31           C  
ATOM    957  CD2 TYR A 243       8.053  45.311  34.344  1.00 12.04           C  
ATOM    958  CE1 TYR A 243       6.480  46.904  32.670  1.00 11.74           C  
ATOM    959  CE2 TYR A 243       6.689  45.097  34.242  1.00 14.03           C  
ATOM    960  CZ  TYR A 243       5.918  45.907  33.422  1.00 13.41           C  
ATOM    961  OH  TYR A 243       4.563  45.604  33.341  1.00 17.08           O  
ATOM    962  N   ASN A 244      11.022  48.698  31.991  1.00  6.91           N  
ATOM    963  CA  ASN A 244      11.246  49.762  30.993  1.00  6.55           C  
ATOM    964  C   ASN A 244      10.148  49.730  29.929  1.00  6.56           C  
ATOM    965  O   ASN A 244       9.274  48.844  29.917  1.00  6.78           O  
ATOM    966  CB  ASN A 244      12.668  49.686  30.405  1.00  6.57           C  
ATOM    967  CG  ASN A 244      12.936  48.464  29.537  1.00  7.09           C  
ATOM    968  OD1 ASN A 244      12.155  48.164  28.669  1.00  7.31           O  
ATOM    969  ND2 ASN A 244      14.114  47.829  29.709  1.00  7.85           N  
ATOM    970  N   LEU A 245      10.168  50.713  29.052  1.00  6.20           N  
ATOM    971  CA  LEU A 245       9.102  50.823  28.064  1.00  6.67           C  
ATOM    972  C   LEU A 245       9.183  49.755  26.978  1.00  6.82           C  
ATOM    973  O   LEU A 245       8.141  49.464  26.373  1.00  6.69           O  
ATOM    974  CB  LEU A 245       9.056  52.220  27.432  1.00  6.86           C  
ATOM    975  CG  LEU A 245       8.597  53.360  28.317  1.00  7.70           C  
ATOM    976  CD1 LEU A 245       8.278  54.601  27.529  1.00  7.28           C  
ATOM    977  CD2 LEU A 245       7.508  53.102  29.286  1.00  8.97           C  
ATOM    978  N   TYR A 246      10.342  49.127  26.760  1.00  6.83           N  
ATOM    979  CA  TYR A 246      10.377  47.937  25.896  1.00  7.61           C  
ATOM    980  C   TYR A 246       9.682  46.733  26.554  1.00  7.79           C  
ATOM    981  O   TYR A 246       8.923  46.018  25.891  1.00  7.87           O  
ATOM    982  CB  TYR A 246      11.839  47.598  25.497  1.00  8.34           C  
ATOM    983  CG  TYR A 246      11.891  46.594  24.381  1.00 10.18           C  
ATOM    984  CD1 TYR A 246      11.689  46.999  23.074  1.00 11.45           C  
ATOM    985  CD2 TYR A 246      12.038  45.242  24.621  1.00 11.33           C  
ATOM    986  CE1 TYR A 246      11.709  46.106  22.019  1.00 13.18           C  
ATOM    987  CE2 TYR A 246      12.058  44.317  23.569  1.00 12.91           C  
ATOM    988  CZ  TYR A 246      11.882  44.784  22.266  1.00 13.22           C  
ATOM    989  OH  TYR A 246      11.922  43.883  21.196  1.00 16.76           O  
ATOM    990  N   ASP A 247       9.883  46.549  27.849  1.00  7.46           N  
ATOM    991  CA  ASP A 247       9.106  45.551  28.602  1.00  8.05           C  
ATOM    992  C   ASP A 247       7.603  45.813  28.547  1.00  7.91           C  
ATOM    993  O   ASP A 247       6.829  44.895  28.379  1.00  8.32           O  
ATOM    994  CB  ASP A 247       9.538  45.531  30.081  1.00  8.39           C  
ATOM    995  CG  ASP A 247      10.987  45.197  30.264  1.00  8.66           C  
ATOM    996  OD1 ASP A 247      11.446  44.175  29.735  1.00 10.50           O  
ATOM    997  OD2 ASP A 247      11.699  45.951  30.933  1.00  9.05           O  
ATOM    998  N   LEU A 248       7.211  47.101  28.595  1.00  7.38           N  
ATOM    999  CA  LEU A 248       5.821  47.451  28.383  1.00  7.70           C  
ATOM   1000  C   LEU A 248       5.348  47.043  26.981  1.00  8.00           C  
ATOM   1001  O   LEU A 248       4.293  46.462  26.834  1.00  8.26           O  
ATOM   1002  CB  LEU A 248       5.601  48.941  28.652  1.00  7.54           C  
ATOM   1003  CG  LEU A 248       4.148  49.385  28.502  1.00  8.18           C  
ATOM   1004  CD1 LEU A 248       3.197  48.653  29.437  1.00  9.09           C  
ATOM   1005  CD2 LEU A 248       4.100  50.881  28.714  1.00  7.97           C  
ATOM   1006  N   LEU A 249       6.128  47.354  25.942  1.00  7.70           N  
ATOM   1007  CA  LEU A 249       5.751  46.890  24.602  1.00  8.49           C  
ATOM   1008  C   LEU A 249       5.622  45.383  24.493  1.00  9.01           C  
ATOM   1009  O   LEU A 249       4.674  44.883  23.885  1.00  9.38           O  
ATOM   1010  CB  LEU A 249       6.726  47.408  23.537  1.00  8.66           C  
ATOM   1011  CG  LEU A 249       6.554  48.856  23.213  1.00  8.89           C  
ATOM   1012  CD1 LEU A 249       7.527  49.253  22.132  1.00  9.07           C  
ATOM   1013  CD2 LEU A 249       5.119  49.165  22.742  1.00  9.10           C  
ATOM   1014  N   ARG A 250       6.540  44.645  25.097  1.00  9.03           N  
ATOM   1015  CA  ARG A 250       6.407  43.158  25.141  1.00 10.00           C  
ATOM   1016  C   ARG A 250       5.072  42.763  25.803  1.00 10.30           C  
ATOM   1017  O   ARG A 250       4.376  41.875  25.353  1.00 10.65           O  
ATOM   1018  CB  ARG A 250       7.578  42.558  25.890  1.00 10.64           C  
ATOM   1019  CG  ARG A 250       7.551  41.027  25.878  1.00 12.38           C  
ATOM   1020  CD  ARG A 250       8.707  40.349  26.613  1.00 13.89           C  
ATOM   1021  NE  ARG A 250       9.983  40.503  25.876  1.00 16.15           N  
ATOM   1022  CZ  ARG A 250      11.004  41.283  26.201  1.00 18.54           C  
ATOM   1023  NH1 ARG A 250      11.007  41.977  27.312  1.00 20.01           N  
ATOM   1024  NH2 ARG A 250      12.074  41.343  25.374  1.00 20.99           N  
ATOM   1025  N   ASN A 251       4.681  43.511  26.847  1.00  9.79           N  
ATOM   1026  CA AASN A 251       3.433  43.265  27.580  0.50 10.38           C  
ATOM   1027  CA BASN A 251       3.444  43.201  27.538  0.50 10.39           C  
ATOM   1028  C   ASN A 251       2.201  43.491  26.708  1.00 10.59           C  
ATOM   1029  O   ASN A 251       1.150  42.889  26.949  1.00 11.31           O  
ATOM   1030  CB AASN A 251       3.426  44.179  28.837  0.50 10.14           C  
ATOM   1031  CB BASN A 251       3.386  43.923  28.885  0.50 10.26           C  
ATOM   1032  CG AASN A 251       2.262  43.934  29.785  0.50 11.02           C  
ATOM   1033  CG BASN A 251       2.726  43.099  29.956  0.50 11.27           C  
ATOM   1034  OD1AASN A 251       1.271  44.636  29.751  0.50 11.38           O  
ATOM   1035  OD1BASN A 251       2.892  41.882  30.011  0.50 12.19           O  
ATOM   1036  ND2AASN A 251       2.429  42.989  30.707  0.50 11.58           N  
ATOM   1037  ND2BASN A 251       1.962  43.760  30.821  0.50 11.39           N  
ATOM   1038  N   THR A 252       2.330  44.368  25.703  1.00 10.02           N  
ATOM   1039  CA  THR A 252       1.283  44.545  24.671  1.00 10.31           C  
ATOM   1040  C   THR A 252       1.335  43.522  23.536  1.00 10.93           C  
ATOM   1041  O   THR A 252       0.597  43.685  22.554  1.00 11.06           O  
ATOM   1042  CB  THR A 252       1.280  45.960  24.015  1.00  9.65           C  
ATOM   1043  OG1 THR A 252       2.369  46.114  23.064  1.00  9.29           O  
ATOM   1044  CG2 THR A 252       1.339  47.109  25.040  1.00  9.08           C  
ATOM   1045  N   ASN A 253       2.218  42.526  23.639  1.00 11.13           N  
ATOM   1046  CA  ASN A 253       2.447  41.542  22.567  1.00 11.88           C  
ATOM   1047  C   ASN A 253       2.945  42.295  21.297  1.00 11.49           C  
ATOM   1048  O   ASN A 253       2.628  41.927  20.156  1.00 11.98           O  
ATOM   1049  CB  ASN A 253       1.175  40.720  22.295  1.00 12.98           C  
ATOM   1050  CG  ASN A 253       0.528  40.160  23.577  1.00 13.56           C  
ATOM   1051  OD1 ASN A 253       1.124  39.350  24.285  1.00 14.08           O  
ATOM   1052  ND2 ASN A 253      -0.691  40.539  23.829  1.00 13.88           N  
ATOM   1053  N   PHE A 254       3.706  43.358  21.536  1.00 10.76           N  
ATOM   1054  CA  PHE A 254       4.243  44.208  20.475  1.00 10.74           C  
ATOM   1055  C   PHE A 254       3.190  44.766  19.527  1.00 11.31           C  
ATOM   1056  O   PHE A 254       3.455  44.993  18.323  1.00 11.95           O  
ATOM   1057  CB  PHE A 254       5.397  43.478  19.741  1.00 11.13           C  
ATOM   1058  CG  PHE A 254       6.574  43.178  20.658  1.00 10.88           C  
ATOM   1059  CD1 PHE A 254       7.407  44.190  21.101  1.00 10.17           C  
ATOM   1060  CD2 PHE A 254       6.815  41.893  21.094  1.00 11.49           C  
ATOM   1061  CE1 PHE A 254       8.435  43.926  21.998  1.00  9.95           C  
ATOM   1062  CE2 PHE A 254       7.856  41.641  21.963  1.00 11.24           C  
ATOM   1063  CZ  PHE A 254       8.669  42.652  22.378  1.00 10.49           C  
ATOM   1064  N   ARG A 255       2.017  45.071  20.071  1.00 11.59           N  
ATOM   1065  CA  ARG A 255       0.958  45.726  19.327  1.00 12.08           C  
ATOM   1066  C   ARG A 255       0.828  47.193  19.618  1.00 10.80           C  
ATOM   1067  O   ARG A 255       0.070  47.891  18.932  1.00 10.95           O  
ATOM   1068  CB  ARG A 255      -0.386  45.078  19.596  1.00 13.67           C  
ATOM   1069  CG  ARG A 255      -0.526  43.656  19.102  1.00 16.11           C  
ATOM   1070  CD  ARG A 255      -1.853  43.075  19.609  1.00 18.68           C  
ATOM   1071  NE  ARG A 255      -2.092  41.781  19.062  1.00 21.73           N  
ATOM   1072  CZ  ARG A 255      -3.300  41.256  18.806  1.00 24.02           C  
ATOM   1073  NH1 ARG A 255      -4.428  41.913  19.102  1.00 25.36           N  
ATOM   1074  NH2 ARG A 255      -3.377  40.032  18.296  1.00 26.31           N  
ATOM   1075  N   GLY A 256       1.548  47.684  20.641  1.00  9.81           N  
ATOM   1076  CA  GLY A 256       1.573  49.094  20.939  1.00  9.20           C  
ATOM   1077  C   GLY A 256       0.655  49.488  22.078  1.00  9.20           C  
ATOM   1078  O   GLY A 256      -0.357  48.825  22.343  1.00  9.98           O  
ATOM   1079  N   VAL A 257       1.007  50.577  22.743  1.00  8.62           N  
ATOM   1080  CA  VAL A 257       0.091  51.197  23.718  1.00  8.83           C  
ATOM   1081  C   VAL A 257      -0.851  52.177  23.028  1.00  8.90           C  
ATOM   1082  O   VAL A 257      -0.598  52.625  21.900  1.00  8.79           O  
ATOM   1083  CB  VAL A 257       0.860  51.872  24.886  1.00  8.49           C  
ATOM   1084  CG1 VAL A 257       1.792  50.841  25.574  1.00  8.54           C  
ATOM   1085  CG2 VAL A 257       1.640  53.081  24.437  1.00  7.95           C  
ATOM   1086  N   SER A 258      -1.903  52.581  23.718  1.00  9.52           N  
ATOM   1087  CA  SER A 258      -2.882  53.480  23.128  1.00  9.97           C  
ATOM   1088  C   SER A 258      -2.308  54.845  22.801  1.00  9.45           C  
ATOM   1089  O   SER A 258      -1.269  55.260  23.354  1.00  8.72           O  
ATOM   1090  CB  SER A 258      -4.086  53.663  24.094  1.00 10.90           C  
ATOM   1091  OG  SER A 258      -3.631  54.436  25.215  1.00 10.75           O  
ATOM   1092  N   LEU A 259      -2.969  55.567  21.920  1.00  9.62           N  
ATOM   1093  CA  LEU A 259      -2.572  56.940  21.664  1.00  9.65           C  
ATOM   1094  C   LEU A 259      -2.627  57.805  22.926  1.00  9.31           C  
ATOM   1095  O   LEU A 259      -1.755  58.683  23.123  1.00  8.99           O  
ATOM   1096  CB  LEU A 259      -3.434  57.546  20.538  1.00 10.63           C  
ATOM   1097  CG  LEU A 259      -2.939  58.809  19.910  1.00 11.13           C  
ATOM   1098  CD1 LEU A 259      -1.526  58.652  19.324  1.00 10.98           C  
ATOM   1099  CD2 LEU A 259      -3.940  59.206  18.836  1.00 12.08           C  
ATOM   1100  N   ASN A 260      -3.593  57.549  23.810  1.00  9.74           N  
ATOM   1101  CA  ASN A 260      -3.679  58.341  25.047  1.00  9.85           C  
ATOM   1102  C   ASN A 260      -2.460  58.081  25.953  1.00  8.88           C  
ATOM   1103  O   ASN A 260      -1.918  58.994  26.591  1.00  8.71           O  
ATOM   1104  CB  ASN A 260      -4.953  58.018  25.817  1.00 11.15           C  
ATOM   1105  CG  ASN A 260      -6.222  58.589  25.171  1.00 12.45           C  
ATOM   1106  OD1 ASN A 260      -6.181  59.512  24.393  1.00 13.03           O  
ATOM   1107  ND2 ASN A 260      -7.356  58.068  25.571  1.00 14.44           N  
ATOM   1108  N   LEU A 261      -2.019  56.837  26.052  1.00  8.59           N  
ATOM   1109  CA  LEU A 261      -0.853  56.543  26.877  1.00  8.08           C  
ATOM   1110  C   LEU A 261       0.428  57.064  26.222  1.00  7.51           C  
ATOM   1111  O   LEU A 261       1.341  57.615  26.885  1.00  6.77           O  
ATOM   1112  CB  LEU A 261      -0.738  55.033  27.190  1.00  8.43           C  
ATOM   1113  CG  LEU A 261       0.385  54.650  28.138  1.00  8.28           C  
ATOM   1114  CD1 LEU A 261       0.392  55.497  29.420  1.00  8.44           C  
ATOM   1115  CD2 LEU A 261       0.297  53.185  28.487  1.00  8.71           C  
ATOM   1116  N   THR A 262       0.511  56.943  24.893  1.00  7.44           N  
ATOM   1117  CA  THR A 262       1.626  57.494  24.156  1.00  7.01           C  
ATOM   1118  C   THR A 262       1.755  59.015  24.442  1.00  6.72           C  
ATOM   1119  O   THR A 262       2.838  59.546  24.600  1.00  6.39           O  
ATOM   1120  CB  THR A 262       1.464  57.267  22.637  1.00  7.17           C  
ATOM   1121  OG1 THR A 262       1.361  55.873  22.359  1.00  7.71           O  
ATOM   1122  CG2 THR A 262       2.610  57.837  21.828  1.00  6.85           C  
ATOM   1123  N   ARG A 263       0.624  59.722  24.455  1.00  7.08           N  
ATOM   1124  CA  ARG A 263       0.577  61.156  24.757  1.00  7.23           C  
ATOM   1125  C   ARG A 263       1.130  61.457  26.153  1.00  7.06           C  
ATOM   1126  O   ARG A 263       1.866  62.414  26.323  1.00  6.71           O  
ATOM   1127  CB  ARG A 263      -0.879  61.708  24.629  1.00  8.06           C  
ATOM   1128  CG  ARG A 263      -0.933  63.231  24.768  1.00  8.47           C  
ATOM   1129  CD  ARG A 263      -2.345  63.799  24.641  1.00  9.52           C  
ATOM   1130  NE  ARG A 263      -2.967  63.517  23.350  1.00 10.46           N  
ATOM   1131  CZ  ARG A 263      -3.881  62.574  23.120  1.00 11.19           C  
ATOM   1132  NH1 ARG A 263      -4.326  61.770  24.091  1.00 11.26           N  
ATOM   1133  NH2 ARG A 263      -4.340  62.425  21.890  1.00 12.06           N  
ATOM   1134  N   LYS A 264       0.766  60.644  27.135  1.00  7.26           N  
ATOM   1135  CA  LYS A 264       1.251  60.855  28.501  1.00  7.56           C  
ATOM   1136  C   LYS A 264       2.773  60.654  28.566  1.00  6.82           C  
ATOM   1137  O   LYS A 264       3.476  61.444  29.191  1.00  6.93           O  
ATOM   1138  CB  LYS A 264       0.560  59.897  29.469  1.00  8.32           C  
ATOM   1139  CG  LYS A 264      -0.911  60.186  29.670  1.00  9.50           C  
ATOM   1140  CD  LYS A 264      -1.530  59.149  30.586  1.00 10.81           C  
ATOM   1141  CE  LYS A 264      -3.000  59.351  30.736  1.00 12.41           C  
ATOM   1142  NZ  LYS A 264      -3.625  58.265  31.559  1.00 14.06           N1+
ATOM   1143  N   PHE A 265       3.307  59.616  27.900  1.00  6.47           N  
ATOM   1144  CA  PHE A 265       4.773  59.426  27.807  1.00  6.15           C  
ATOM   1145  C   PHE A 265       5.398  60.601  27.096  1.00  6.00           C  
ATOM   1146  O   PHE A 265       6.445  61.089  27.514  1.00  5.82           O  
ATOM   1147  CB  PHE A 265       5.094  58.130  27.082  1.00  5.92           C  
ATOM   1148  CG  PHE A 265       4.668  56.863  27.808  1.00  6.28           C  
ATOM   1149  CD1 PHE A 265       4.634  56.785  29.183  1.00  6.42           C  
ATOM   1150  CD2 PHE A 265       4.340  55.740  27.084  1.00  6.59           C  
ATOM   1151  CE1 PHE A 265       4.301  55.605  29.834  1.00  6.67           C  
ATOM   1152  CE2 PHE A 265       4.001  54.558  27.722  1.00  7.03           C  
ATOM   1153  CZ  PHE A 265       3.976  54.481  29.105  1.00  6.99           C  
ATOM   1154  N   ALA A 266       4.784  61.072  26.021  1.00  5.94           N  
ATOM   1155  CA  ALA A 266       5.354  62.166  25.230  1.00  5.84           C  
ATOM   1156  C   ALA A 266       5.442  63.449  26.056  1.00  5.93           C  
ATOM   1157  O   ALA A 266       6.427  64.176  25.995  1.00  6.10           O  
ATOM   1158  CB  ALA A 266       4.524  62.388  23.965  1.00  5.93           C  
ATOM   1159  N   GLN A 267       4.410  63.719  26.850  1.00  6.37           N  
ATOM   1160  CA  GLN A 267       4.367  64.979  27.603  1.00  6.92           C  
ATOM   1161  C   GLN A 267       5.452  64.955  28.666  1.00  6.52           C  
ATOM   1162  O   GLN A 267       6.170  65.944  28.874  1.00  6.58           O  
ATOM   1163  CB  GLN A 267       2.983  65.204  28.230  1.00  8.23           C  
ATOM   1164  CG  GLN A 267       2.797  66.641  28.731  1.00 10.17           C  
ATOM   1165  CD  GLN A 267       1.371  66.922  29.161  1.00 12.72           C  
ATOM   1166  OE1 GLN A 267       0.776  66.122  29.857  1.00 16.37           O  
ATOM   1167  NE2 GLN A 267       0.826  68.062  28.778  1.00 15.04           N  
ATOM   1168  N   GLN A 268       5.612  63.813  29.340  1.00  6.04           N  
ATOM   1169  CA  GLN A 268       6.665  63.670  30.381  1.00  5.88           C  
ATOM   1170  C   GLN A 268       8.041  63.762  29.745  1.00  5.59           C  
ATOM   1171  O   GLN A 268       8.905  64.473  30.275  1.00  5.55           O  
ATOM   1172  CB  GLN A 268       6.494  62.336  31.094  1.00  6.12           C  
ATOM   1173  CG  GLN A 268       5.198  62.276  31.923  1.00  6.64           C  
ATOM   1174  CD  GLN A 268       4.982  60.922  32.543  1.00  6.79           C  
ATOM   1175  OE1 GLN A 268       5.503  60.654  33.586  1.00  7.38           O  
ATOM   1176  NE2 GLN A 268       4.325  60.042  31.832  1.00  6.95           N  
ATOM   1177  N   MET A 269       8.262  63.077  28.622  1.00  5.27           N  
ATOM   1178  CA  MET A 269       9.573  63.140  27.986  1.00  5.11           C  
ATOM   1179  C   MET A 269       9.923  64.552  27.519  1.00  5.12           C  
ATOM   1180  O   MET A 269      11.064  64.992  27.669  1.00  4.99           O  
ATOM   1181  CB  MET A 269       9.658  62.172  26.842  1.00  5.18           C  
ATOM   1182  CG  MET A 269       9.705  60.706  27.241  1.00  5.39           C  
ATOM   1183  SD  MET A 269      11.140  60.253  28.253  1.00  6.08           S  
ATOM   1184  CE  MET A 269      12.425  60.528  27.069  1.00  6.19           C  
ATOM   1185  N   CYS A 270       8.970  65.253  26.927  1.00  5.40           N  
ATOM   1186  CA  CYS A 270       9.265  66.626  26.479  1.00  5.55           C  
ATOM   1187  C   CYS A 270       9.592  67.555  27.672  1.00  5.70           C  
ATOM   1188  O   CYS A 270      10.429  68.440  27.586  1.00  5.70           O  
ATOM   1189  CB  CYS A 270       8.088  67.196  25.649  1.00  6.05           C  
ATOM   1190  SG  CYS A 270       7.932  66.488  23.986  1.00  6.85           S  
ATOM   1191  N   THR A 271       8.906  67.344  28.798  1.00  5.78           N  
ATOM   1192  CA  THR A 271       9.204  68.078  30.010  1.00  6.18           C  
ATOM   1193  C   THR A 271      10.608  67.784  30.536  1.00  5.94           C  
ATOM   1194  O   THR A 271      11.348  68.710  30.922  1.00  6.18           O  
ATOM   1195  CB  THR A 271       8.118  67.782  31.084  1.00  6.50           C  
ATOM   1196  OG1 THR A 271       6.842  68.154  30.579  1.00  7.24           O  
ATOM   1197  CG2 THR A 271       8.350  68.572  32.339  1.00  7.04           C  
ATOM   1198  N   ALA A 272      10.985  66.530  30.475  1.00  5.64           N  
ATOM   1199  CA  ALA A 272      12.394  66.182  30.808  1.00  5.44           C  
ATOM   1200  C   ALA A 272      13.385  66.865  29.890  1.00  5.48           C  
ATOM   1201  O   ALA A 272      14.413  67.373  30.333  1.00  5.61           O  
ATOM   1202  CB  ALA A 272      12.596  64.691  30.801  1.00  5.24           C  
ATOM   1203  N   LEU A 273      13.137  66.803  28.588  1.00  5.30           N  
ATOM   1204  CA  LEU A 273      14.059  67.445  27.629  1.00  5.43           C  
ATOM   1205  C   LEU A 273      14.126  68.965  27.831  1.00  5.71           C  
ATOM   1206  O   LEU A 273      15.172  69.578  27.656  1.00  6.08           O  
ATOM   1207  CB  LEU A 273      13.676  67.104  26.190  1.00  5.51           C  
ATOM   1208  CG  LEU A 273      13.814  65.638  25.773  1.00  5.41           C  
ATOM   1209  CD1 LEU A 273      13.497  65.485  24.326  1.00  5.74           C  
ATOM   1210  CD2 LEU A 273      15.217  65.119  26.090  1.00  5.51           C  
ATOM   1211  N   LEU A 274      13.011  69.583  28.238  1.00  5.76           N  
ATOM   1212  CA  LEU A 274      13.026  71.026  28.575  1.00  6.21           C  
ATOM   1213  C   LEU A 274      13.975  71.300  29.743  1.00  6.25           C  
ATOM   1214  O   LEU A 274      14.767  72.234  29.729  1.00  6.59           O  
ATOM   1215  CB  LEU A 274      11.590  71.477  28.903  1.00  6.52           C  
ATOM   1216  CG  LEU A 274      11.403  72.970  29.192  1.00  7.30           C  
ATOM   1217  CD1 LEU A 274      11.617  73.799  27.963  1.00  7.76           C  
ATOM   1218  CD2 LEU A 274      10.008  73.291  29.768  1.00  7.74           C  
ATOM   1219  N   PHE A 275      13.920  70.444  30.770  1.00  6.03           N  
ATOM   1220  CA  PHE A 275      14.801  70.615  31.922  1.00  6.33           C  
ATOM   1221  C   PHE A 275      16.280  70.404  31.518  1.00  6.24           C  
ATOM   1222  O   PHE A 275      17.163  71.174  31.907  1.00  6.57           O  
ATOM   1223  CB  PHE A 275      14.383  69.578  32.959  1.00  6.33           C  
ATOM   1224  CG  PHE A 275      15.235  69.541  34.218  1.00  6.66           C  
ATOM   1225  CD1 PHE A 275      15.440  70.672  34.990  1.00  7.36           C  
ATOM   1226  CD2 PHE A 275      15.792  68.349  34.643  1.00  6.60           C  
ATOM   1227  CE1 PHE A 275      16.186  70.609  36.149  1.00  7.64           C  
ATOM   1228  CE2 PHE A 275      16.537  68.307  35.805  1.00  7.04           C  
ATOM   1229  CZ  PHE A 275      16.697  69.429  36.564  1.00  7.50           C  
ATOM   1230  N   LEU A 276      16.556  69.342  30.734  1.00  5.95           N  
ATOM   1231  CA  LEU A 276      17.952  69.086  30.307  1.00  6.12           C  
ATOM   1232  C   LEU A 276      18.528  70.232  29.494  1.00  6.43           C  
ATOM   1233  O   LEU A 276      19.725  70.478  29.553  1.00  6.59           O  
ATOM   1234  CB  LEU A 276      18.047  67.797  29.502  1.00  6.10           C  
ATOM   1235  CG  LEU A 276      17.687  66.493  30.195  1.00  6.15           C  
ATOM   1236  CD1 LEU A 276      17.983  65.332  29.246  1.00  6.19           C  
ATOM   1237  CD2 LEU A 276      18.415  66.290  31.489  1.00  6.28           C  
ATOM   1238  N   ALA A 277      17.641  70.982  28.812  1.00  6.42           N  
ATOM   1239  CA  ALA A 277      18.047  72.136  27.987  1.00  6.88           C  
ATOM   1240  C   ALA A 277      18.278  73.401  28.802  1.00  7.37           C  
ATOM   1241  O   ALA A 277      18.771  74.402  28.281  1.00  8.00           O  
ATOM   1242  CB  ALA A 277      17.031  72.395  26.885  1.00  6.96           C  
ATOM   1243  N   THR A 278      17.958  73.379  30.081  1.00  7.37           N  
ATOM   1244  CA  THR A 278      18.215  74.616  30.879  1.00  8.12           C  
ATOM   1245  C   THR A 278      19.706  74.903  30.856  1.00  8.79           C  
ATOM   1246  O   THR A 278      20.510  73.985  30.895  1.00  8.24           O  
ATOM   1247  CB  THR A 278      17.666  74.537  32.324  1.00  8.15           C  
ATOM   1248  OG1 THR A 278      18.270  73.443  33.078  1.00  7.79           O  
ATOM   1249  CG2 THR A 278      16.170  74.376  32.296  1.00  7.97           C  
ATOM   1250  N   PRO A 279      20.128  76.170  30.772  1.00 10.08           N  
ATOM   1251  CA  PRO A 279      21.550  76.431  30.476  1.00 10.97           C  
ATOM   1252  C   PRO A 279      22.541  75.844  31.453  1.00 11.53           C  
ATOM   1253  O   PRO A 279      23.614  75.380  31.017  1.00 12.16           O  
ATOM   1254  CB  PRO A 279      21.637  77.953  30.446  1.00 11.88           C  
ATOM   1255  CG  PRO A 279      20.253  78.441  30.331  1.00 12.10           C  
ATOM   1256  CD  PRO A 279      19.296  77.362  30.491  1.00 10.82           C  
ATOM   1257  N   GLU A 280      22.240  75.850  32.758  1.00 11.72           N  
ATOM   1258  CA AGLU A 280      23.158  75.290  33.759  0.50 12.40           C  
ATOM   1259  CA BGLU A 280      23.211  75.328  33.701  0.50 12.06           C  
ATOM   1260  C   GLU A 280      23.385  73.799  33.573  1.00 11.34           C  
ATOM   1261  O   GLU A 280      24.358  73.251  34.061  1.00 11.42           O  
ATOM   1262  CB AGLU A 280      22.645  75.556  35.187  0.50 13.48           C  
ATOM   1263  CB BGLU A 280      22.885  75.794  35.131  0.50 12.76           C  
ATOM   1264  CG AGLU A 280      22.829  76.983  35.656  0.50 15.59           C  
ATOM   1265  CG BGLU A 280      23.020  77.306  35.294  0.50 14.28           C  
ATOM   1266  CD AGLU A 280      24.229  77.502  35.402  0.50 17.33           C  
ATOM   1267  CD BGLU A 280      23.316  77.735  36.718  0.50 15.27           C  
ATOM   1268  OE1AGLU A 280      25.166  76.867  35.925  0.50 18.46           O  
ATOM   1269  OE1BGLU A 280      23.517  76.857  37.597  0.50 15.98           O  
ATOM   1270  OE2AGLU A 280      24.380  78.527  34.691  0.50 19.68           O  
ATOM   1271  OE2BGLU A 280      23.386  78.970  36.924  0.50 16.64           O  
ATOM   1272  N   LEU A 281      22.431  73.113  32.939  1.00 10.02           N  
ATOM   1273  CA  LEU A 281      22.561  71.708  32.627  1.00  9.21           C  
ATOM   1274  C   LEU A 281      23.131  71.504  31.204  1.00  8.63           C  
ATOM   1275  O   LEU A 281      24.266  71.038  31.045  1.00  8.50           O  
ATOM   1276  CB  LEU A 281      21.201  71.003  32.768  1.00  9.23           C  
ATOM   1277  CG  LEU A 281      20.772  70.533  34.167  1.00 10.41           C  
ATOM   1278  CD1 LEU A 281      20.795  71.582  35.199  1.00 12.06           C  
ATOM   1279  CD2 LEU A 281      19.470  69.782  34.210  1.00 10.16           C  
ATOM   1280  N   SER A 282      22.366  71.904  30.181  1.00  8.11           N  
ATOM   1281  CA  SER A 282      22.741  71.705  28.772  1.00  8.05           C  
ATOM   1282  C   SER A 282      23.169  70.265  28.525  1.00  7.53           C  
ATOM   1283  O   SER A 282      24.164  70.034  27.864  1.00  7.76           O  
ATOM   1284  CB  SER A 282      23.826  72.702  28.367  1.00  9.13           C  
ATOM   1285  OG  SER A 282      23.360  74.052  28.462  1.00 10.26           O  
ATOM   1286  N   ILE A 283      22.420  69.331  29.078  1.00  6.77           N  
ATOM   1287  CA  ILE A 283      22.759  67.898  29.001  1.00  6.41           C  
ATOM   1288  C   ILE A 283      22.132  67.245  27.799  1.00  6.12           C  
ATOM   1289  O   ILE A 283      20.924  67.392  27.541  1.00  6.11           O  
ATOM   1290  CB  ILE A 283      22.331  67.156  30.289  1.00  6.14           C  
ATOM   1291  CG1 ILE A 283      23.229  67.621  31.456  1.00  6.61           C  
ATOM   1292  CG2 ILE A 283      22.406  65.653  30.090  1.00  5.92           C  
ATOM   1293  CD1 ILE A 283      22.708  67.221  32.819  1.00  6.41           C  
ATOM   1294  N   ILE A 284      22.965  66.561  27.018  1.00  6.00           N  
ATOM   1295  CA  ILE A 284      22.498  65.705  25.936  1.00  5.79           C  
ATOM   1296  C   ILE A 284      22.550  64.274  26.448  1.00  5.47           C  
ATOM   1297  O   ILE A 284      23.632  63.784  26.839  1.00  5.63           O  
ATOM   1298  CB  ILE A 284      23.375  65.829  24.665  1.00  6.26           C  
ATOM   1299  CG1 ILE A 284      23.757  67.305  24.343  1.00  6.86           C  
ATOM   1300  CG2 ILE A 284      22.685  65.141  23.479  1.00  6.20           C  
ATOM   1301  CD1 ILE A 284      24.717  67.452  23.171  1.00  7.55           C  
ATOM   1302  N   HIS A 285      21.399  63.588  26.563  1.00  5.11           N  
ATOM   1303  CA  HIS A 285      21.396  62.231  27.076  1.00  5.08           C  
ATOM   1304  C   HIS A 285      22.219  61.286  26.215  1.00  5.44           C  
ATOM   1305  O   HIS A 285      23.028  60.511  26.733  1.00  5.18           O  
ATOM   1306  CB  HIS A 285      19.933  61.756  27.200  1.00  4.94           C  
ATOM   1307  CG  HIS A 285      19.820  60.410  27.787  1.00  5.02           C  
ATOM   1308  ND1 HIS A 285      20.104  59.262  27.085  1.00  5.23           N  
ATOM   1309  CD2 HIS A 285      19.422  60.015  29.012  1.00  5.02           C  
ATOM   1310  CE1 HIS A 285      19.945  58.216  27.867  1.00  5.10           C  
ATOM   1311  NE2 HIS A 285      19.546  58.650  29.059  1.00  4.88           N  
ATOM   1312  N   CYS A 286      22.016  61.390  24.900  1.00  5.68           N  
ATOM   1313  CA  CYS A 286      22.793  60.635  23.867  1.00  6.31           C  
ATOM   1314  C   CYS A 286      22.466  59.164  23.765  1.00  6.41           C  
ATOM   1315  O   CYS A 286      23.078  58.516  22.926  1.00  7.07           O  
ATOM   1316  CB  CYS A 286      24.313  60.781  24.004  1.00  6.81           C  
ATOM   1317  SG  CYS A 286      24.957  62.435  23.884  1.00  7.21           S  
ATOM   1318  N   ASP A 287      21.536  58.629  24.519  1.00  6.30           N  
ATOM   1319  CA  ASP A 287      21.165  57.210  24.358  1.00  7.16           C  
ATOM   1320  C   ASP A 287      19.709  56.987  24.735  1.00  6.53           C  
ATOM   1321  O   ASP A 287      19.336  55.976  25.383  1.00  6.49           O  
ATOM   1322  CB  ASP A 287      22.116  56.311  25.137  1.00  8.37           C  
ATOM   1323  CG  ASP A 287      22.115  54.854  24.609  1.00  9.88           C  
ATOM   1324  OD1 ASP A 287      21.672  54.614  23.491  1.00 11.55           O  
ATOM   1325  OD2 ASP A 287      22.550  54.002  25.411  1.00 13.93           O  
ATOM   1326  N   LEU A 288      18.839  57.858  24.282  1.00  6.21           N  
ATOM   1327  CA  LEU A 288      17.395  57.660  24.538  1.00  6.13           C  
ATOM   1328  C   LEU A 288      16.898  56.518  23.636  1.00  6.27           C  
ATOM   1329  O   LEU A 288      17.223  56.430  22.439  1.00  6.98           O  
ATOM   1330  CB  LEU A 288      16.603  58.914  24.305  1.00  6.25           C  
ATOM   1331  CG  LEU A 288      16.813  60.032  25.270  1.00  6.54           C  
ATOM   1332  CD1 LEU A 288      16.000  61.251  24.876  1.00  7.05           C  
ATOM   1333  CD2 LEU A 288      16.491  59.657  26.710  1.00  6.52           C  
ATOM   1334  N   LYS A 289      16.159  55.621  24.280  1.00  6.11           N  
ATOM   1335  CA  LYS A 289      15.566  54.439  23.650  1.00  6.81           C  
ATOM   1336  C   LYS A 289      14.530  53.931  24.659  1.00  6.20           C  
ATOM   1337  O   LYS A 289      14.570  54.316  25.816  1.00  5.51           O  
ATOM   1338  CB  LYS A 289      16.610  53.387  23.298  1.00  8.25           C  
ATOM   1339  CG  LYS A 289      17.503  52.991  24.425  1.00  9.03           C  
ATOM   1340  CD  LYS A 289      18.567  52.052  23.906  1.00 11.72           C  
ATOM   1341  CE  LYS A 289      19.540  51.616  24.899  1.00 13.40           C  
ATOM   1342  NZ  LYS A 289      20.421  50.641  24.207  1.00 15.27           N1+
ATOM   1343  N   PRO A 290      13.601  53.046  24.223  1.00  6.14           N  
ATOM   1344  CA  PRO A 290      12.581  52.571  25.173  1.00  6.33           C  
ATOM   1345  C   PRO A 290      13.199  51.940  26.426  1.00  6.51           C  
ATOM   1346  O   PRO A 290      12.652  52.072  27.543  1.00  6.18           O  
ATOM   1347  CB  PRO A 290      11.792  51.562  24.318  1.00  6.70           C  
ATOM   1348  CG  PRO A 290      11.921  52.117  22.910  1.00  6.68           C  
ATOM   1349  CD  PRO A 290      13.349  52.569  22.838  1.00  6.43           C  
ATOM   1350  N   GLU A 291      14.352  51.306  26.261  1.00  6.87           N  
ATOM   1351  CA  GLU A 291      14.970  50.574  27.382  1.00  7.59           C  
ATOM   1352  C   GLU A 291      15.513  51.530  28.470  1.00  6.82           C  
ATOM   1353  O   GLU A 291      15.753  51.109  29.606  1.00  7.01           O  
ATOM   1354  CB  GLU A 291      16.088  49.633  26.878  1.00  9.17           C  
ATOM   1355  CG  GLU A 291      15.581  48.522  25.928  1.00 10.84           C  
ATOM   1356  CD  GLU A 291      15.301  48.945  24.440  1.00 12.17           C  
ATOM   1357  OE1 GLU A 291      15.432  50.101  23.996  1.00 11.29           O  
ATOM   1358  OE2 GLU A 291      14.963  48.000  23.616  1.00 17.48           O  
ATOM   1359  N   ASN A 292      15.702  52.801  28.127  1.00  6.12           N  
ATOM   1360  CA  ASN A 292      16.232  53.763  29.107  1.00  5.95           C  
ATOM   1361  C   ASN A 292      15.180  54.670  29.697  1.00  5.53           C  
ATOM   1362  O   ASN A 292      15.485  55.707  30.281  1.00  5.71           O  
ATOM   1363  CB  ASN A 292      17.428  54.573  28.552  1.00  6.31           C  
ATOM   1364  CG  ASN A 292      18.706  53.780  28.538  1.00  6.92           C  
ATOM   1365  OD1 ASN A 292      18.842  52.811  29.306  1.00  8.50           O  
ATOM   1366  ND2 ASN A 292      19.614  54.088  27.600  1.00  7.68           N  
ATOM   1367  N   ILE A 293      13.914  54.298  29.531  1.00  5.44           N  
ATOM   1368  CA  ILE A 293      12.788  55.014  30.141  1.00  5.38           C  
ATOM   1369  C   ILE A 293      12.027  53.979  31.015  1.00  5.83           C  
ATOM   1370  O   ILE A 293      11.591  52.925  30.506  1.00  5.83           O  
ATOM   1371  CB  ILE A 293      11.841  55.624  29.059  1.00  5.66           C  
ATOM   1372  CG1 ILE A 293      12.620  56.522  28.080  1.00  5.73           C  
ATOM   1373  CG2 ILE A 293      10.699  56.323  29.716  1.00  5.80           C  
ATOM   1374  CD1 ILE A 293      11.864  56.832  26.813  1.00  6.04           C  
ATOM   1375  N   LEU A 294      12.003  54.218  32.318  1.00  5.79           N  
ATOM   1376  CA  LEU A 294      11.367  53.291  33.239  1.00  6.27           C  
ATOM   1377  C   LEU A 294      10.036  53.760  33.769  1.00  6.13           C  
ATOM   1378  O   LEU A 294       9.859  54.944  34.031  1.00  5.74           O  
ATOM   1379  CB  LEU A 294      12.274  52.998  34.434  1.00  6.83           C  
ATOM   1380  CG  LEU A 294      13.656  52.465  34.217  1.00  7.76           C  
ATOM   1381  CD1 LEU A 294      14.293  51.905  35.463  1.00  7.89           C  
ATOM   1382  CD2 LEU A 294      13.804  51.489  33.140  1.00  8.28           C  
ATOM   1383  N   LEU A 295       9.132  52.820  33.958  1.00  6.50           N  
ATOM   1384  CA  LEU A 295       7.912  53.108  34.712  1.00  6.94           C  
ATOM   1385  C   LEU A 295       8.235  53.219  36.192  1.00  7.38           C  
ATOM   1386  O   LEU A 295       9.021  52.441  36.722  1.00  7.32           O  
ATOM   1387  CB  LEU A 295       6.870  51.979  34.493  1.00  7.70           C  
ATOM   1388  CG  LEU A 295       6.315  51.860  33.076  1.00  7.90           C  
ATOM   1389  CD1 LEU A 295       5.523  50.570  32.913  1.00  8.99           C  
ATOM   1390  CD2 LEU A 295       5.386  53.047  32.762  1.00  7.89           C  
ATOM   1391  N   CYS A 296       7.618  54.163  36.872  1.00  7.74           N  
ATOM   1392  CA  CYS A 296       7.683  54.200  38.325  1.00  8.58           C  
ATOM   1393  C   CYS A 296       6.918  53.044  38.973  1.00  9.60           C  
ATOM   1394  O   CYS A 296       7.382  52.484  39.977  1.00 10.24           O  
ATOM   1395  CB  CYS A 296       7.103  55.542  38.828  1.00  8.92           C  
ATOM   1396  SG  CYS A 296       7.979  57.000  38.276  1.00  9.91           S  
ATOM   1397  N   ASN A 297       5.801  52.676  38.360  1.00 10.11           N  
ATOM   1398  CA AASN A 297       4.834  51.674  38.866  0.50 11.20           C  
ATOM   1399  CA BASN A 297       4.929  51.633  38.852  0.50 11.35           C  
ATOM   1400  C   ASN A 297       4.248  50.978  37.637  1.00 11.29           C  
ATOM   1401  O   ASN A 297       3.841  51.657  36.698  1.00 11.06           O  
ATOM   1402  CB AASN A 297       3.706  52.400  39.629  0.50 12.07           C  
ATOM   1403  CB BASN A 297       3.909  52.206  39.852  0.50 12.54           C  
ATOM   1404  CG AASN A 297       2.656  51.460  40.234  0.50 13.28           C  
ATOM   1405  CG BASN A 297       4.539  52.555  41.216  0.50 13.16           C  
ATOM   1406  OD1AASN A 297       2.176  50.542  39.601  0.50 13.35           O  
ATOM   1407  OD1BASN A 297       4.776  51.668  42.058  0.50 14.45           O  
ATOM   1408  ND2AASN A 297       2.217  51.792  41.422  0.50 14.65           N  
ATOM   1409  ND2BASN A 297       4.774  53.856  41.458  0.50 13.52           N  
ATOM   1410  N   PRO A 298       4.170  49.626  37.612  1.00 12.12           N  
ATOM   1411  CA  PRO A 298       3.777  48.992  36.380  1.00 12.90           C  
ATOM   1412  C   PRO A 298       2.329  49.233  35.969  1.00 14.81           C  
ATOM   1413  O   PRO A 298       2.008  49.008  34.822  1.00 17.80           O  
ATOM   1414  CB  PRO A 298       4.053  47.499  36.659  1.00 12.96           C  
ATOM   1415  CG  PRO A 298       3.934  47.401  38.105  1.00 13.00           C  
ATOM   1416  CD  PRO A 298       4.554  48.653  38.614  1.00 12.27           C  
ATOM   1417  N   LYS A 299       1.499  49.733  36.859  1.00 16.40           N  
ATOM   1418  CA ALYS A 299       0.094  49.955  36.543  0.50 17.87           C  
ATOM   1419  CA BLYS A 299       0.091  49.964  36.533  0.50 17.95           C  
ATOM   1420  C   LYS A 299      -0.219  51.431  36.265  1.00 17.11           C  
ATOM   1421  O   LYS A 299      -1.381  51.782  36.044  1.00 18.03           O  
ATOM   1422  CB ALYS A 299      -0.760  49.438  37.679  0.50 19.77           C  
ATOM   1423  CB BLYS A 299      -0.808  49.430  37.634  0.50 20.00           C  
ATOM   1424  CG ALYS A 299      -0.582  47.950  37.992  0.50 20.77           C  
ATOM   1425  CG BLYS A 299      -0.557  50.002  39.029  0.50 20.99           C  
ATOM   1426  CD ALYS A 299      -1.603  47.471  39.003  0.50 22.93           C  
ATOM   1427  CD BLYS A 299      -1.799  50.643  39.616  0.50 22.63           C  
ATOM   1428  CE ALYS A 299      -1.408  48.158  40.346  0.50 23.57           C  
ATOM   1429  CE BLYS A 299      -1.514  51.301  40.963  0.50 23.37           C  
ATOM   1430  NZ ALYS A 299      -2.255  47.576  41.415  0.50 25.30           N1+
ATOM   1431  NZ BLYS A 299      -2.677  52.095  41.427  0.50 24.77           N1+
ATOM   1432  N   ARG A 300       0.816  52.287  36.250  1.00 14.98           N  
ATOM   1433  CA  ARG A 300       0.624  53.749  36.104  1.00 13.99           C  
ATOM   1434  C   ARG A 300       1.494  54.284  34.974  1.00 11.64           C  
ATOM   1435  O   ARG A 300       2.429  53.625  34.523  1.00 11.30           O  
ATOM   1436  CB  ARG A 300       0.932  54.458  37.425  1.00 15.65           C  
ATOM   1437  CG  ARG A 300       0.136  53.942  38.637  1.00 18.31           C  
ATOM   1438  CD  ARG A 300      -1.334  54.180  38.503  1.00 21.73           C  
ATOM   1439  NE  ARG A 300      -1.625  55.587  38.247  1.00 25.01           N  
ATOM   1440  CZ  ARG A 300      -1.917  56.512  39.167  1.00 29.01           C  
ATOM   1441  NH1 ARG A 300      -1.965  56.200  40.464  1.00 32.11           N  
ATOM   1442  NH2 ARG A 300      -2.173  57.778  38.769  1.00 31.23           N  
ATOM   1443  N   SER A 301       1.199  55.516  34.513  1.00 10.31           N  
ATOM   1444  CA  SER A 301       1.909  56.120  33.381  1.00  9.36           C  
ATOM   1445  C   SER A 301       3.155  56.923  33.719  1.00  8.10           C  
ATOM   1446  O   SER A 301       3.884  57.319  32.787  1.00  7.48           O  
ATOM   1447  CB  SER A 301       0.967  57.044  32.600  1.00  9.71           C  
ATOM   1448  OG  SER A 301       0.594  58.151  33.381  1.00 10.88           O  
ATOM   1449  N   ALA A 302       3.432  57.153  34.990  1.00  7.94           N  
ATOM   1450  CA  ALA A 302       4.584  57.978  35.378  1.00  7.60           C  
ATOM   1451  C   ALA A 302       5.891  57.295  34.985  1.00  7.11           C  
ATOM   1452  O   ALA A 302       6.047  56.073  35.191  1.00  7.05           O  
ATOM   1453  CB  ALA A 302       4.544  58.249  36.861  1.00  8.04           C  
ATOM   1454  N   ILE A 303       6.817  58.068  34.438  1.00  6.95           N  
ATOM   1455  CA  ILE A 303       8.122  57.565  34.011  1.00  7.22           C  
ATOM   1456  C   ILE A 303       9.311  58.332  34.621  1.00  7.21           C  
ATOM   1457  O   ILE A 303       9.175  59.453  35.108  1.00  8.05           O  
ATOM   1458  CB  ILE A 303       8.246  57.546  32.468  1.00  7.78           C  
ATOM   1459  CG1 ILE A 303       8.006  58.963  31.892  1.00  8.58           C  
ATOM   1460  CG2 ILE A 303       7.329  56.508  31.850  1.00  8.04           C  
ATOM   1461  CD1 ILE A 303       8.508  59.137  30.471  1.00  9.54           C  
ATOM   1462  N   LYS A 304      10.487  57.702  34.561  1.00  7.03           N  
ATOM   1463  CA  LYS A 304      11.787  58.370  34.784  1.00  6.96           C  
ATOM   1464  C   LYS A 304      12.764  57.959  33.705  1.00  6.28           C  
ATOM   1465  O   LYS A 304      12.828  56.758  33.333  1.00  6.85           O  
ATOM   1466  CB  LYS A 304      12.410  58.010  36.138  1.00  7.87           C  
ATOM   1467  CG  LYS A 304      11.558  58.321  37.336  1.00  9.51           C  
ATOM   1468  CD  LYS A 304      11.433  59.802  37.621  1.00 10.89           C  
ATOM   1469  CE  LYS A 304      10.763  59.961  39.004  1.00 13.50           C  
ATOM   1470  NZ  LYS A 304      10.285  61.300  39.345  1.00 16.56           N1+
ATOM   1471  N   ILE A 305      13.585  58.882  33.253  1.00  5.79           N  
ATOM   1472  CA  ILE A 305      14.701  58.567  32.378  1.00  5.45           C  
ATOM   1473  C   ILE A 305      15.886  58.085  33.215  1.00  5.29           C  
ATOM   1474  O   ILE A 305      16.222  58.707  34.233  1.00  5.49           O  
ATOM   1475  CB  ILE A 305      15.113  59.811  31.584  1.00  5.57           C  
ATOM   1476  CG1 ILE A 305      13.943  60.354  30.737  1.00  5.86           C  
ATOM   1477  CG2 ILE A 305      16.314  59.515  30.703  1.00  5.72           C  
ATOM   1478  CD1 ILE A 305      14.276  61.563  29.895  1.00  6.20           C  
ATOM   1479  N   VAL A 306      16.546  57.003  32.749  1.00  5.22           N  
ATOM   1480  CA  VAL A 306      17.765  56.489  33.382  1.00  5.29           C  
ATOM   1481  C   VAL A 306      18.941  56.470  32.414  1.00  5.49           C  
ATOM   1482  O   VAL A 306      18.799  56.791  31.214  1.00  5.63           O  
ATOM   1483  CB  VAL A 306      17.550  55.090  33.983  1.00  5.55           C  
ATOM   1484  CG1 VAL A 306      16.435  55.119  34.995  1.00  6.02           C  
ATOM   1485  CG2 VAL A 306      17.265  54.057  32.894  1.00  5.87           C  
ATOM   1486  N   ASP A 307      20.113  56.150  32.951  1.00  5.65           N  
ATOM   1487  CA  ASP A 307      21.354  55.865  32.206  1.00  6.28           C  
ATOM   1488  C   ASP A 307      21.930  57.093  31.521  1.00  6.21           C  
ATOM   1489  O   ASP A 307      21.834  57.250  30.300  1.00  6.58           O  
ATOM   1490  CB  ASP A 307      21.230  54.699  31.248  1.00  7.24           C  
ATOM   1491  CG  ASP A 307      22.606  54.159  30.813  1.00  8.97           C  
ATOM   1492  OD1 ASP A 307      23.634  54.842  31.080  1.00  9.36           O  
ATOM   1493  OD2 ASP A 307      22.695  53.004  30.280  1.00 12.48           O  
ATOM   1494  N   PHE A 308      22.658  57.878  32.304  1.00  6.06           N  
ATOM   1495  CA  PHE A 308      23.368  59.055  31.817  1.00  6.33           C  
ATOM   1496  C   PHE A 308      24.851  58.762  31.638  1.00  6.59           C  
ATOM   1497  O   PHE A 308      25.652  59.669  31.570  1.00  6.91           O  
ATOM   1498  CB  PHE A 308      23.106  60.247  32.701  1.00  6.31           C  
ATOM   1499  CG  PHE A 308      21.712  60.786  32.543  1.00  6.16           C  
ATOM   1500  CD1 PHE A 308      20.651  60.184  33.189  1.00  6.18           C  
ATOM   1501  CD2 PHE A 308      21.475  61.912  31.827  1.00  6.33           C  
ATOM   1502  CE1 PHE A 308      19.350  60.676  33.022  1.00  6.24           C  
ATOM   1503  CE2 PHE A 308      20.196  62.392  31.637  1.00  6.42           C  
ATOM   1504  CZ  PHE A 308      19.161  61.792  32.258  1.00  6.30           C  
ATOM   1505  N   GLY A 309      25.218  57.473  31.564  1.00  7.03           N  
ATOM   1506  CA  GLY A 309      26.639  57.099  31.433  1.00  7.68           C  
ATOM   1507  C   GLY A 309      27.297  57.508  30.135  1.00  8.02           C  
ATOM   1508  O   GLY A 309      28.517  57.722  30.118  1.00  9.21           O  
ATOM   1509  N   SER A 310      26.494  57.684  29.046  1.00  7.83           N  
ATOM   1510  CA ASER A 310      27.023  58.091  27.756  0.50  8.21           C  
ATOM   1511  CA BSER A 310      27.016  58.088  27.741  0.50  8.22           C  
ATOM   1512  C   SER A 310      26.674  59.541  27.427  1.00  7.79           C  
ATOM   1513  O   SER A 310      26.892  59.999  26.321  1.00  8.34           O  
ATOM   1514  CB ASER A 310      26.552  57.130  26.665  0.50  8.68           C  
ATOM   1515  CB BSER A 310      26.492  57.173  26.617  0.50  8.66           C  
ATOM   1516  OG ASER A 310      26.856  55.810  27.082  0.50  9.58           O  
ATOM   1517  OG BSER A 310      27.202  57.371  25.409  0.50  9.97           O  
ATOM   1518  N   SER A 311      26.202  60.286  28.441  1.00  6.98           N  
ATOM   1519  CA  SER A 311      25.745  61.659  28.238  1.00  6.79           C  
ATOM   1520  C   SER A 311      26.877  62.663  28.221  1.00  7.48           C  
ATOM   1521  O   SER A 311      28.001  62.360  28.634  1.00  7.93           O  
ATOM   1522  CB  SER A 311      24.740  62.009  29.340  1.00  6.33           C  
ATOM   1523  OG  SER A 311      23.672  61.061  29.364  1.00  5.77           O  
ATOM   1524  N   CYS A 312      26.578  63.875  27.786  1.00  7.98           N  
ATOM   1525  CA  CYS A 312      27.540  64.961  27.844  1.00  9.28           C  
ATOM   1526  C   CYS A 312      26.819  66.279  27.981  1.00  9.25           C  
ATOM   1527  O   CYS A 312      25.608  66.336  27.907  1.00  8.62           O  
ATOM   1528  CB  CYS A 312      28.410  64.995  26.596  1.00 10.59           C  
ATOM   1529  SG  CYS A 312      27.526  65.382  25.045  1.00 12.56           S  
ATOM   1530  N   GLN A 313      27.600  67.346  28.136  1.00 10.28           N  
ATOM   1531  CA  GLN A 313      27.075  68.718  28.112  1.00 11.01           C  
ATOM   1532  C   GLN A 313      27.491  69.448  26.892  1.00 12.04           C  
ATOM   1533  O   GLN A 313      28.532  69.177  26.302  1.00 12.43           O  
ATOM   1534  CB  GLN A 313      27.517  69.493  29.328  1.00 11.58           C  
ATOM   1535  CG  GLN A 313      26.942  68.963  30.605  1.00 11.65           C  
ATOM   1536  CD  GLN A 313      27.495  69.634  31.807  1.00 12.83           C  
ATOM   1537  OE1 GLN A 313      28.679  69.396  32.180  1.00 15.77           O  
ATOM   1538  NE2 GLN A 313      26.727  70.518  32.427  1.00 13.00           N  
ATOM   1539  N   LEU A 314      26.630  70.386  26.464  1.00 12.21           N  
ATOM   1540  CA  LEU A 314      26.843  71.162  25.269  1.00 14.42           C  
ATOM   1541  C   LEU A 314      28.198  71.814  25.266  1.00 16.46           C  
ATOM   1542  O   LEU A 314      28.854  71.825  24.237  1.00 18.86           O  
ATOM   1543  CB  LEU A 314      25.703  72.170  25.054  1.00 14.56           C  
ATOM   1544  CG  LEU A 314      25.647  72.837  23.689  1.00 15.86           C  
ATOM   1545  CD1 LEU A 314      25.459  71.792  22.591  1.00 15.91           C  
ATOM   1546  CD2 LEU A 314      24.468  73.796  23.716  1.00 16.41           C  
ATOM   1547  N   GLY A 315      28.688  72.271  26.387  1.00 16.80           N  
ATOM   1548  CA  GLY A 315      30.011  72.967  26.348  1.00 20.11           C  
ATOM   1549  C   GLY A 315      31.195  72.018  26.162  1.00 20.53           C  
ATOM   1550  O   GLY A 315      32.334  72.462  25.957  1.00 22.95           O  
ATOM   1551  N   GLN A 316      30.917  70.716  26.241  1.00 20.48           N  
ATOM   1552  CA  GLN A 316      31.918  69.691  26.527  1.00 21.12           C  
ATOM   1553  C   GLN A 316      31.635  68.413  25.720  1.00 18.93           C  
ATOM   1554  O   GLN A 316      31.678  67.291  26.240  1.00 20.36           O  
ATOM   1555  CB  GLN A 316      31.882  69.387  28.029  1.00 22.89           C  
ATOM   1556  CG  GLN A 316      31.941  70.638  28.956  1.00 25.85           C  
ATOM   1557  CD  GLN A 316      33.203  71.473  28.771  1.00 29.08           C  
ATOM   1558  OE1 GLN A 316      34.255  70.959  28.329  1.00 31.21           O  
ATOM   1559  NE2 GLN A 316      33.125  72.780  29.124  1.00 32.06           N  
ATOM   1560  N   ARG A 317      31.272  68.594  24.447  1.00 18.27           N  
ATOM   1561  CA AARG A 317      30.976  67.466  23.592  0.50 17.77           C  
ATOM   1562  CA BARG A 317      30.992  67.462  23.579  0.50 17.69           C  
ATOM   1563  C   ARG A 317      32.338  66.829  23.288  1.00 17.99           C  
ATOM   1564  O   ARG A 317      33.319  67.533  23.060  1.00 20.38           O  
ATOM   1565  CB AARG A 317      30.232  67.932  22.324  0.50 18.07           C  
ATOM   1566  CB BARG A 317      30.327  67.915  22.278  0.50 17.83           C  
ATOM   1567  CG AARG A 317      28.825  68.456  22.627  0.50 17.57           C  
ATOM   1568  CG BARG A 317      28.890  68.369  22.452  0.50 17.17           C  
ATOM   1569  CD AARG A 317      28.236  69.272  21.469  0.50 18.12           C  
ATOM   1570  CD BARG A 317      28.268  68.618  21.082  0.50 17.37           C  
ATOM   1571  NE AARG A 317      28.684  70.667  21.456  0.50 19.21           N  
ATOM   1572  NE BARG A 317      29.095  69.522  20.284  0.50 18.12           N  
ATOM   1573  CZ AARG A 317      29.050  71.334  20.364  0.50 20.43           C  
ATOM   1574  CZ BARG A 317      29.581  69.288  19.053  0.50 18.69           C  
ATOM   1575  NH1AARG A 317      29.068  70.723  19.192  0.50 21.53           N  
ATOM   1576  NH1BARG A 317      29.329  68.169  18.363  0.50 18.17           N  
ATOM   1577  NH2AARG A 317      29.419  72.624  20.430  0.50 20.98           N  
ATOM   1578  NH2BARG A 317      30.310  70.233  18.483  0.50 19.73           N  
ATOM   1579  N   ILE A 318      32.410  65.512  23.381  1.00 17.58           N  
ATOM   1580  CA  ILE A 318      33.681  64.789  23.087  1.00 17.80           C  
ATOM   1581  C   ILE A 318      33.460  63.640  22.068  1.00 16.55           C  
ATOM   1582  O   ILE A 318      34.279  63.387  21.191  1.00 17.40           O  
ATOM   1583  CB  ILE A 318      34.257  64.238  24.399  1.00 18.32           C  
ATOM   1584  CG1 ILE A 318      34.670  65.402  25.333  1.00 19.91           C  
ATOM   1585  CG2 ILE A 318      35.425  63.301  24.118  1.00 19.31           C  
ATOM   1586  CD1 ILE A 318      35.209  64.986  26.675  1.00 20.94           C  
ATOM   1587  N   TYR A 319      32.356  62.956  22.183  1.00 14.69           N  
ATOM   1588  CA  TYR A 319      32.085  61.736  21.407  1.00 14.11           C  
ATOM   1589  C   TYR A 319      31.682  62.045  19.973  1.00 14.54           C  
ATOM   1590  O   TYR A 319      30.908  62.998  19.722  1.00 15.87           O  
ATOM   1591  CB  TYR A 319      30.961  60.915  22.057  1.00 12.61           C  
ATOM   1592  CG  TYR A 319      31.191  60.553  23.524  1.00 12.17           C  
ATOM   1593  CD1 TYR A 319      32.421  60.161  23.994  1.00 12.84           C  
ATOM   1594  CD2 TYR A 319      30.124  60.563  24.398  1.00 11.32           C  
ATOM   1595  CE1 TYR A 319      32.622  59.817  25.316  1.00 12.94           C  
ATOM   1596  CE2 TYR A 319      30.287  60.209  25.704  1.00 11.51           C  
ATOM   1597  CZ  TYR A 319      31.522  59.835  26.179  1.00 12.32           C  
ATOM   1598  OH  TYR A 319      31.750  59.501  27.472  1.00 12.59           O  
ATOM   1599  N   GLN A 320      32.198  61.265  19.033  1.00 15.59           N  
ATOM   1600  CA  GLN A 320      31.746  61.295  17.617  1.00 16.28           C  
ATOM   1601  C   GLN A 320      30.762  60.208  17.358  1.00 14.29           C  
ATOM   1602  O   GLN A 320      29.873  60.357  16.528  1.00 14.94           O  
ATOM   1603  CB  GLN A 320      32.931  61.042  16.675  1.00 19.87           C  
ATOM   1604  CG  GLN A 320      33.813  62.229  16.382  1.00 24.26           C  
ATOM   1605  CD  GLN A 320      35.172  61.788  15.934  1.00 27.80           C  
ATOM   1606  OE1 GLN A 320      35.315  61.105  14.909  1.00 31.67           O  
ATOM   1607  NE2 GLN A 320      36.206  62.152  16.713  1.00 29.99           N  
HETATM 1608  N   PTR A 321      30.944  59.072  18.049  1.00 12.62           N  
HETATM 1609  CA  PTR A 321      30.118  57.868  17.856  1.00 11.74           C  
HETATM 1610  C   PTR A 321      29.167  57.779  19.064  1.00 10.38           C  
HETATM 1611  O   PTR A 321      29.614  57.547  20.190  1.00 10.36           O  
HETATM 1612  CB  PTR A 321      30.970  56.586  17.752  1.00 12.79           C  
HETATM 1613  CG  PTR A 321      31.983  56.661  16.602  1.00 14.50           C  
HETATM 1614  CD1 PTR A 321      33.305  56.952  16.872  1.00 15.85           C  
HETATM 1615  CD2 PTR A 321      31.568  56.388  15.287  1.00 15.42           C  
HETATM 1616  CE1 PTR A 321      34.261  57.027  15.860  1.00 17.75           C  
HETATM 1617  CE2 PTR A 321      32.582  56.460  14.289  1.00 16.86           C  
HETATM 1618  CZ  PTR A 321      33.872  56.810  14.580  1.00 18.67           C  
HETATM 1619  OH  PTR A 321      34.883  56.834  13.610  1.00 22.81           O  
HETATM 1620  P   PTR A 321      35.119  58.091  12.602  1.00 27.41           P  
HETATM 1621  O1P PTR A 321      36.308  57.763  11.732  1.00 27.66           O  
HETATM 1622  O2P PTR A 321      35.447  59.280  13.515  1.00 27.04           O1-
HETATM 1623  O3P PTR A 321      33.723  58.167  11.982  1.00 26.64           O1-
ATOM   1624  N   ILE A 322      27.884  58.004  18.815  1.00  9.18           N  
ATOM   1625  CA  ILE A 322      26.884  58.056  19.869  1.00  8.60           C  
ATOM   1626  C   ILE A 322      25.538  57.624  19.322  1.00  7.64           C  
ATOM   1627  O   ILE A 322      25.300  57.612  18.109  1.00  7.21           O  
ATOM   1628  CB  ILE A 322      26.759  59.495  20.490  1.00  9.07           C  
ATOM   1629  CG1 ILE A 322      26.572  60.566  19.407  1.00  9.30           C  
ATOM   1630  CG2 ILE A 322      27.938  59.841  21.407  1.00 10.71           C  
ATOM   1631  CD1 ILE A 322      26.207  61.918  19.996  1.00  9.69           C  
ATOM   1632  N   GLN A 323      24.639  57.337  20.283  1.00  7.08           N  
ATOM   1633  CA  GLN A 323      23.224  56.966  20.099  1.00  6.96           C  
ATOM   1634  C   GLN A 323      23.067  55.546  19.641  1.00  7.59           C  
ATOM   1635  O   GLN A 323      23.804  55.094  18.737  1.00  9.22           O  
ATOM   1636  CB  GLN A 323      22.485  57.932  19.186  1.00  6.58           C  
ATOM   1637  CG  GLN A 323      22.564  59.374  19.584  1.00  6.53           C  
ATOM   1638  CD  GLN A 323      21.572  60.229  18.819  1.00  6.30           C  
ATOM   1639  OE1 GLN A 323      21.783  60.588  17.641  1.00  6.30           O  
ATOM   1640  NE2 GLN A 323      20.487  60.595  19.483  1.00  5.99           N  
ATOM   1641  N   SER A 324      22.102  54.833  20.200  1.00  7.55           N  
ATOM   1642  CA ASER A 324      21.852  53.482  19.709  0.50  7.64           C  
ATOM   1643  CA BSER A 324      21.737  53.503  19.774  0.50  8.20           C  
ATOM   1644  C   SER A 324      21.208  53.579  18.320  1.00  7.63           C  
ATOM   1645  O   SER A 324      20.444  54.486  18.002  1.00  7.04           O  
ATOM   1646  CB ASER A 324      20.954  52.668  20.630  0.50  7.47           C  
ATOM   1647  CB BSER A 324      20.611  53.027  20.699  0.50  8.55           C  
ATOM   1648  OG ASER A 324      21.614  52.394  21.838  0.50  7.48           O  
ATOM   1649  OG BSER A 324      20.169  51.758  20.385  0.50 10.18           O  
ATOM   1650  N   ARG A 325      21.593  52.643  17.469  1.00  8.41           N  
ATOM   1651  CA  ARG A 325      21.416  52.803  16.027  1.00  8.76           C  
ATOM   1652  C   ARG A 325      20.001  53.151  15.591  1.00  7.81           C  
ATOM   1653  O   ARG A 325      19.804  54.074  14.796  1.00  7.63           O  
ATOM   1654  CB  ARG A 325      21.878  51.557  15.288  1.00 10.26           C  
ATOM   1655  CG  ARG A 325      21.922  51.752  13.780  1.00 11.79           C  
ATOM   1656  CD  ARG A 325      22.060  50.439  13.042  1.00 13.79           C  
ATOM   1657  NE  ARG A 325      23.170  49.655  13.531  1.00 15.49           N  
ATOM   1658  CZ  ARG A 325      23.082  48.442  14.093  1.00 17.18           C  
ATOM   1659  NH1 ARG A 325      21.941  47.765  14.165  1.00 18.47           N  
ATOM   1660  NH2 ARG A 325      24.188  47.876  14.564  1.00 19.46           N  
ATOM   1661  N   PHE A 326      18.998  52.471  16.113  1.00  7.24           N  
ATOM   1662  CA  PHE A 326      17.630  52.712  15.628  1.00  6.89           C  
ATOM   1663  C   PHE A 326      17.175  54.143  15.901  1.00  6.06           C  
ATOM   1664  O   PHE A 326      16.246  54.651  15.254  1.00  6.02           O  
ATOM   1665  CB  PHE A 326      16.576  51.753  16.263  1.00  7.23           C  
ATOM   1666  CG  PHE A 326      16.769  50.268  15.989  1.00  8.09           C  
ATOM   1667  CD1 PHE A 326      17.645  49.768  15.023  1.00  8.66           C  
ATOM   1668  CD2 PHE A 326      15.989  49.392  16.714  1.00  8.62           C  
ATOM   1669  CE1 PHE A 326      17.720  48.409  14.801  1.00  9.62           C  
ATOM   1670  CE2 PHE A 326      16.050  48.047  16.505  1.00  9.58           C  
ATOM   1671  CZ  PHE A 326      16.910  47.546  15.560  1.00  9.90           C  
ATOM   1672  N   TYR A 327      17.794  54.769  16.903  1.00  5.62           N  
ATOM   1673  CA  TYR A 327      17.375  56.041  17.457  1.00  5.22           C  
ATOM   1674  C   TYR A 327      18.400  57.126  17.159  1.00  5.13           C  
ATOM   1675  O   TYR A 327      18.307  58.248  17.693  1.00  5.43           O  
ATOM   1676  CB  TYR A 327      17.166  55.932  18.986  1.00  5.26           C  
ATOM   1677  CG  TYR A 327      16.288  54.765  19.329  1.00  5.65           C  
ATOM   1678  CD1 TYR A 327      14.937  54.834  19.201  1.00  5.79           C  
ATOM   1679  CD2 TYR A 327      16.836  53.558  19.655  1.00  5.95           C  
ATOM   1680  CE1 TYR A 327      14.131  53.709  19.367  1.00  5.96           C  
ATOM   1681  CE2 TYR A 327      16.055  52.439  19.866  1.00  6.28           C  
ATOM   1682  CZ  TYR A 327      14.698  52.501  19.682  1.00  6.29           C  
ATOM   1683  OH  TYR A 327      13.922  51.368  19.861  1.00  7.21           O  
ATOM   1684  N   ARG A 328      19.307  56.847  16.234  1.00  5.57           N  
ATOM   1685  CA  ARG A 328      20.450  57.730  15.930  1.00  5.93           C  
ATOM   1686  C   ARG A 328      20.077  58.809  14.903  1.00  5.93           C  
ATOM   1687  O   ARG A 328      19.441  58.518  13.872  1.00  6.22           O  
ATOM   1688  CB  ARG A 328      21.638  56.892  15.440  1.00  6.63           C  
ATOM   1689  CG  ARG A 328      22.913  57.701  15.200  1.00  7.10           C  
ATOM   1690  CD  ARG A 328      24.090  56.842  14.755  1.00  7.98           C  
ATOM   1691  NE  ARG A 328      24.366  55.795  15.757  1.00  8.09           N  
ATOM   1692  CZ  ARG A 328      24.760  54.576  15.515  1.00  8.83           C  
ATOM   1693  NH1 ARG A 328      25.173  54.239  14.294  1.00  9.59           N  
ATOM   1694  NH2 ARG A 328      24.846  53.699  16.486  1.00  9.42           N  
ATOM   1695  N   SER A 329      20.372  60.047  15.250  1.00  5.80           N  
ATOM   1696  CA  SER A 329      20.005  61.189  14.408  1.00  6.07           C  
ATOM   1697  C   SER A 329      20.768  61.256  13.101  1.00  6.67           C  
ATOM   1698  O   SER A 329      21.882  60.766  13.011  1.00  7.07           O  
ATOM   1699  CB  SER A 329      20.182  62.477  15.212  1.00  6.03           C  
ATOM   1700  OG  SER A 329      21.547  62.696  15.516  1.00  6.61           O  
ATOM   1701  N   PRO A 330      20.177  61.948  12.112  1.00  6.90           N  
ATOM   1702  CA  PRO A 330      20.912  62.079  10.856  1.00  7.61           C  
ATOM   1703  C   PRO A 330      22.217  62.853  10.984  1.00  7.95           C  
ATOM   1704  O   PRO A 330      23.198  62.524  10.316  1.00  8.30           O  
ATOM   1705  CB  PRO A 330      19.902  62.786   9.930  1.00  8.10           C  
ATOM   1706  CG  PRO A 330      18.609  62.689  10.573  1.00  7.99           C  
ATOM   1707  CD  PRO A 330      18.783  62.438  12.014  1.00  6.83           C  
ATOM   1708  N   GLU A 331      22.250  63.883  11.824  1.00  7.70           N  
ATOM   1709  CA  GLU A 331      23.502  64.624  11.988  1.00  8.31           C  
ATOM   1710  C   GLU A 331      24.636  63.752  12.538  1.00  8.31           C  
ATOM   1711  O   GLU A 331      25.775  63.890  12.071  1.00  9.03           O  
ATOM   1712  CB  GLU A 331      23.317  65.902  12.823  1.00  8.42           C  
ATOM   1713  CG  GLU A 331      22.666  65.744  14.183  1.00  7.92           C  
ATOM   1714  CD  GLU A 331      21.137  65.925  14.161  1.00  7.42           C  
ATOM   1715  OE1 GLU A 331      20.461  65.518  13.175  1.00  7.30           O  
ATOM   1716  OE2 GLU A 331      20.556  66.435  15.170  1.00  7.31           O  
ATOM   1717  N   VAL A 332      24.318  62.793  13.422  1.00  7.48           N  
ATOM   1718  CA  VAL A 332      25.347  61.885  13.903  1.00  7.81           C  
ATOM   1719  C   VAL A 332      25.746  60.878  12.821  1.00  8.21           C  
ATOM   1720  O   VAL A 332      26.949  60.638  12.585  1.00  8.95           O  
ATOM   1721  CB  VAL A 332      24.864  61.197  15.194  1.00  7.14           C  
ATOM   1722  CG1 VAL A 332      25.816  60.085  15.624  1.00  7.53           C  
ATOM   1723  CG2 VAL A 332      24.685  62.250  16.280  1.00  6.89           C  
ATOM   1724  N   LEU A 333      24.747  60.308  12.122  1.00  7.82           N  
ATOM   1725  CA  LEU A 333      25.073  59.407  10.973  1.00  8.61           C  
ATOM   1726  C   LEU A 333      25.985  60.100   9.944  1.00  9.47           C  
ATOM   1727  O   LEU A 333      26.868  59.460   9.367  1.00 10.23           O  
ATOM   1728  CB  LEU A 333      23.789  58.905  10.305  1.00  8.49           C  
ATOM   1729  CG  LEU A 333      22.927  57.880  11.069  1.00  8.05           C  
ATOM   1730  CD1 LEU A 333      21.485  57.836  10.555  1.00  8.01           C  
ATOM   1731  CD2 LEU A 333      23.550  56.508  11.019  1.00  8.58           C  
ATOM   1732  N   LEU A 334      25.748  61.410   9.741  1.00  9.48           N  
ATOM   1733  CA  LEU A 334      26.469  62.169   8.738  1.00 10.53           C  
ATOM   1734  C   LEU A 334      27.808  62.750   9.209  1.00 11.30           C  
ATOM   1735  O   LEU A 334      28.530  63.364   8.414  1.00 12.21           O  
ATOM   1736  CB  LEU A 334      25.565  63.287   8.218  1.00 10.44           C  
ATOM   1737  CG  LEU A 334      24.408  62.802   7.326  1.00 10.35           C  
ATOM   1738  CD1 LEU A 334      23.378  63.896   7.190  1.00 10.14           C  
ATOM   1739  CD2 LEU A 334      24.915  62.336   5.973  1.00 11.46           C  
ATOM   1740  N   GLY A 335      28.164  62.523  10.469  1.00 11.08           N  
ATOM   1741  CA  GLY A 335      29.436  63.019  11.014  1.00 12.12           C  
ATOM   1742  C   GLY A 335      29.464  64.528  11.204  1.00 12.65           C  
ATOM   1743  O   GLY A 335      30.516  65.139  11.181  1.00 13.91           O  
ATOM   1744  N   MET A 336      28.299  65.111  11.447  1.00 12.15           N  
ATOM   1745  CA  MET A 336      28.164  66.575  11.538  1.00 12.69           C  
ATOM   1746  C   MET A 336      28.106  67.001  13.010  1.00 12.37           C  
ATOM   1747  O   MET A 336      27.892  66.171  13.893  1.00 11.92           O  
ATOM   1748  CB  MET A 336      26.887  67.032  10.830  1.00 12.55           C  
ATOM   1749  CG  MET A 336      27.002  66.832   9.338  1.00 13.71           C  
ATOM   1750  SD  MET A 336      25.522  67.324   8.442  1.00 14.54           S  
ATOM   1751  CE  MET A 336      25.742  69.074   8.390  1.00 15.22           C  
ATOM   1752  N   PRO A 337      28.252  68.306  13.278  1.00 12.84           N  
ATOM   1753  CA  PRO A 337      28.098  68.795  14.644  1.00 12.51           C  
ATOM   1754  C   PRO A 337      26.738  68.458  15.187  1.00 11.18           C  
ATOM   1755  O   PRO A 337      25.774  68.360  14.437  1.00 11.31           O  
ATOM   1756  CB  PRO A 337      28.286  70.316  14.492  1.00 13.38           C  
ATOM   1757  CG  PRO A 337      29.163  70.462  13.284  1.00 14.50           C  
ATOM   1758  CD  PRO A 337      28.662  69.374  12.360  1.00 13.98           C  
ATOM   1759  N   TYR A 338      26.629  68.282  16.504  1.00 10.25           N  
ATOM   1760  CA  TYR A 338      25.377  67.918  17.116  1.00  9.24           C  
ATOM   1761  C   TYR A 338      25.154  68.675  18.400  1.00  8.63           C  
ATOM   1762  O   TYR A 338      26.073  69.234  18.997  1.00  9.13           O  
ATOM   1763  CB  TYR A 338      25.271  66.396  17.332  1.00  9.01           C  
ATOM   1764  CG  TYR A 338      26.267  65.825  18.325  1.00  9.80           C  
ATOM   1765  CD1 TYR A 338      26.032  65.872  19.698  1.00  9.93           C  
ATOM   1766  CD2 TYR A 338      27.461  65.249  17.886  1.00 11.02           C  
ATOM   1767  CE1 TYR A 338      26.944  65.381  20.598  1.00 11.08           C  
ATOM   1768  CE2 TYR A 338      28.393  64.770  18.790  1.00 11.98           C  
ATOM   1769  CZ  TYR A 338      28.128  64.826  20.157  1.00 11.78           C  
ATOM   1770  OH  TYR A 338      29.037  64.359  21.123  1.00 13.88           O  
ATOM   1771  N   ASP A 339      23.888  68.698  18.813  1.00  7.66           N  
ATOM   1772  CA  ASP A 339      23.499  69.424  20.020  1.00  7.63           C  
ATOM   1773  C   ASP A 339      22.314  68.735  20.668  1.00  6.73           C  
ATOM   1774  O   ASP A 339      22.090  67.547  20.424  1.00  6.21           O  
ATOM   1775  CB  ASP A 339      23.249  70.905  19.714  1.00  8.27           C  
ATOM   1776  CG  ASP A 339      22.097  71.149  18.755  1.00  8.18           C  
ATOM   1777  OD1 ASP A 339      21.253  70.270  18.559  1.00  7.56           O  
ATOM   1778  OD2 ASP A 339      22.033  72.316  18.228  1.00  9.28           O  
ATOM   1779  N   LEU A 340      21.558  69.414  21.537  1.00  6.54           N  
ATOM   1780  CA  LEU A 340      20.481  68.719  22.274  1.00  6.18           C  
ATOM   1781  C   LEU A 340      19.402  68.213  21.348  1.00  5.56           C  
ATOM   1782  O   LEU A 340      18.629  67.330  21.741  1.00  5.35           O  
ATOM   1783  CB  LEU A 340      19.893  69.607  23.371  1.00  6.48           C  
ATOM   1784  CG  LEU A 340      20.751  69.707  24.669  1.00  7.05           C  
ATOM   1785  CD1 LEU A 340      22.084  70.447  24.500  1.00  7.80           C  
ATOM   1786  CD2 LEU A 340      19.919  70.288  25.811  1.00  7.30           C  
ATOM   1787  N   ALA A 341      19.306  68.732  20.108  1.00  5.79           N  
ATOM   1788  CA  ALA A 341      18.277  68.256  19.191  1.00  5.43           C  
ATOM   1789  C   ALA A 341      18.381  66.749  18.863  1.00  5.11           C  
ATOM   1790  O   ALA A 341      17.391  66.148  18.413  1.00  4.98           O  
ATOM   1791  CB  ALA A 341      18.302  69.094  17.914  1.00  5.94           C  
ATOM   1792  N   ILE A 342      19.541  66.132  19.084  1.00  5.28           N  
ATOM   1793  CA  ILE A 342      19.635  64.688  18.800  1.00  5.07           C  
ATOM   1794  C   ILE A 342      18.689  63.875  19.645  1.00  4.72           C  
ATOM   1795  O   ILE A 342      18.252  62.820  19.240  1.00  4.47           O  
ATOM   1796  CB  ILE A 342      21.066  64.103  18.867  1.00  5.53           C  
ATOM   1797  CG1 ILE A 342      21.609  63.987  20.280  1.00  5.67           C  
ATOM   1798  CG2 ILE A 342      22.005  64.928  17.979  1.00  6.24           C  
ATOM   1799  CD1 ILE A 342      22.975  63.307  20.321  1.00  6.06           C  
ATOM   1800  N   ASP A 343      18.419  64.357  20.865  1.00  4.62           N  
ATOM   1801  CA  ASP A 343      17.544  63.663  21.773  1.00  4.55           C  
ATOM   1802  C   ASP A 343      16.079  63.782  21.343  1.00  4.40           C  
ATOM   1803  O   ASP A 343      15.274  62.856  21.564  1.00  4.74           O  
ATOM   1804  CB  ASP A 343      17.695  64.189  23.207  1.00  4.73           C  
ATOM   1805  CG  ASP A 343      18.980  63.733  23.947  1.00  5.20           C  
ATOM   1806  OD1 ASP A 343      19.598  62.678  23.582  1.00  5.38           O  
ATOM   1807  OD2 ASP A 343      19.278  64.423  24.961  1.00  6.07           O  
ATOM   1808  N   MET A 344      15.710  64.907  20.695  1.00  4.45           N  
ATOM   1809  CA  MET A 344      14.391  65.063  20.145  1.00  4.63           C  
ATOM   1810  C   MET A 344      14.147  64.108  18.997  1.00  4.41           C  
ATOM   1811  O   MET A 344      13.024  63.552  18.860  1.00  4.30           O  
ATOM   1812  CB  MET A 344      14.095  66.524  19.785  1.00  5.06           C  
ATOM   1813  CG  MET A 344      12.655  66.789  19.384  1.00  5.36           C  
ATOM   1814  SD  MET A 344      11.486  66.606  20.730  1.00  5.95           S  
ATOM   1815  CE  MET A 344      11.828  68.089  21.670  1.00  6.49           C  
ATOM   1816  N   TRP A 345      15.142  63.942  18.121  1.00  4.41           N  
ATOM   1817  CA  TRP A 345      15.059  62.908  17.058  1.00  4.58           C  
ATOM   1818  C   TRP A 345      14.739  61.547  17.684  1.00  4.39           C  
ATOM   1819  O   TRP A 345      13.817  60.844  17.265  1.00  4.91           O  
ATOM   1820  CB  TRP A 345      16.359  62.871  16.251  1.00  4.92           C  
ATOM   1821  CG  TRP A 345      16.339  61.786  15.223  1.00  5.20           C  
ATOM   1822  CD1 TRP A 345      16.596  60.451  15.409  1.00  5.35           C  
ATOM   1823  CD2 TRP A 345      15.931  61.923  13.853  1.00  5.59           C  
ATOM   1824  NE1 TRP A 345      16.393  59.776  14.242  1.00  5.83           N  
ATOM   1825  CE2 TRP A 345      15.980  60.648  13.277  1.00  6.04           C  
ATOM   1826  CE3 TRP A 345      15.539  63.001  13.061  1.00  6.06           C  
ATOM   1827  CZ2 TRP A 345      15.681  60.438  11.925  1.00  6.58           C  
ATOM   1828  CZ3 TRP A 345      15.271  62.782  11.723  1.00  6.67           C  
ATOM   1829  CH2 TRP A 345      15.352  61.530  11.181  1.00  6.95           C  
ATOM   1830  N   SER A 346      15.537  61.135  18.670  1.00  4.51           N  
ATOM   1831  CA  SER A 346      15.302  59.845  19.326  1.00  4.51           C  
ATOM   1832  C   SER A 346      13.887  59.770  19.865  1.00  4.49           C  
ATOM   1833  O   SER A 346      13.229  58.735  19.753  1.00  4.66           O  
ATOM   1834  CB  SER A 346      16.303  59.617  20.454  1.00  4.66           C  
ATOM   1835  OG  SER A 346      17.670  59.692  20.003  1.00  4.83           O  
ATOM   1836  N   LEU A 347      13.420  60.839  20.492  1.00  4.25           N  
ATOM   1837  CA  LEU A 347      12.062  60.831  21.056  1.00  4.45           C  
ATOM   1838  C   LEU A 347      11.023  60.596  19.992  1.00  4.42           C  
ATOM   1839  O   LEU A 347      10.085  59.833  20.223  1.00  4.44           O  
ATOM   1840  CB  LEU A 347      11.783  62.133  21.812  1.00  4.70           C  
ATOM   1841  CG  LEU A 347      10.415  62.176  22.500  1.00  5.11           C  
ATOM   1842  CD1 LEU A 347      10.200  61.000  23.459  1.00  5.24           C  
ATOM   1843  CD2 LEU A 347      10.244  63.487  23.236  1.00  5.51           C  
ATOM   1844  N   GLY A 348      11.162  61.235  18.813  1.00  4.38           N  
ATOM   1845  CA  GLY A 348      10.193  61.007  17.730  1.00  4.68           C  
ATOM   1846  C   GLY A 348      10.125  59.524  17.378  1.00  4.95           C  
ATOM   1847  O   GLY A 348       9.026  58.930  17.200  1.00  5.02           O  
ATOM   1848  N   CYS A 349      11.304  58.923  17.254  1.00  4.93           N  
ATOM   1849  CA  CYS A 349      11.391  57.486  16.925  1.00  5.28           C  
ATOM   1850  C   CYS A 349      10.710  56.641  18.019  1.00  5.41           C  
ATOM   1851  O   CYS A 349       9.995  55.682  17.731  1.00  5.75           O  
ATOM   1852  CB  CYS A 349      12.877  57.062  16.757  1.00  5.61           C  
ATOM   1853  SG  CYS A 349      13.725  57.819  15.356  1.00  6.31           S  
ATOM   1854  N   ILE A 350      10.990  56.959  19.280  1.00  5.09           N  
ATOM   1855  CA  ILE A 350      10.464  56.194  20.430  1.00  5.09           C  
ATOM   1856  C   ILE A 350       8.944  56.261  20.441  1.00  5.13           C  
ATOM   1857  O   ILE A 350       8.307  55.254  20.667  1.00  5.36           O  
ATOM   1858  CB  ILE A 350      11.046  56.729  21.751  1.00  5.34           C  
ATOM   1859  CG1 ILE A 350      12.557  56.395  21.844  1.00  5.30           C  
ATOM   1860  CG2 ILE A 350      10.258  56.213  22.978  1.00  5.90           C  
ATOM   1861  CD1 ILE A 350      13.326  57.231  22.875  1.00  5.37           C  
ATOM   1862  N   LEU A 351       8.388  57.450  20.194  1.00  4.87           N  
ATOM   1863  CA  LEU A 351       6.929  57.618  20.375  1.00  5.35           C  
ATOM   1864  C   LEU A 351       6.156  56.854  19.297  1.00  5.66           C  
ATOM   1865  O   LEU A 351       5.141  56.240  19.580  1.00  6.14           O  
ATOM   1866  CB  LEU A 351       6.546  59.078  20.390  1.00  5.33           C  
ATOM   1867  CG  LEU A 351       7.044  59.871  21.602  1.00  5.42           C  
ATOM   1868  CD1 LEU A 351       6.801  61.334  21.398  1.00  5.41           C  
ATOM   1869  CD2 LEU A 351       6.403  59.367  22.911  1.00  5.88           C  
ATOM   1870  N   VAL A 352       6.694  56.820  18.070  1.00  5.36           N  
ATOM   1871  CA  VAL A 352       6.039  56.024  17.037  1.00  5.90           C  
ATOM   1872  C   VAL A 352       6.046  54.537  17.436  1.00  6.21           C  
ATOM   1873  O   VAL A 352       5.048  53.851  17.331  1.00  6.81           O  
ATOM   1874  CB  VAL A 352       6.692  56.220  15.643  1.00  5.86           C  
ATOM   1875  CG1 VAL A 352       6.099  55.274  14.612  1.00  6.66           C  
ATOM   1876  CG2 VAL A 352       6.492  57.664  15.201  1.00  5.62           C  
ATOM   1877  N   GLU A 353       7.214  54.053  17.832  1.00  5.92           N  
ATOM   1878  CA  GLU A 353       7.364  52.670  18.303  1.00  6.35           C  
ATOM   1879  C   GLU A 353       6.452  52.329  19.478  1.00  6.59           C  
ATOM   1880  O   GLU A 353       5.898  51.243  19.525  1.00  7.00           O  
ATOM   1881  CB  GLU A 353       8.821  52.418  18.686  1.00  6.32           C  
ATOM   1882  CG  GLU A 353       9.119  51.050  19.236  1.00  7.08           C  
ATOM   1883  CD  GLU A 353      10.606  50.767  19.366  1.00  7.30           C  
ATOM   1884  OE1 GLU A 353      11.456  51.631  19.058  1.00  7.31           O  
ATOM   1885  OE2 GLU A 353      10.936  49.657  19.805  1.00  8.84           O  
ATOM   1886  N   MET A 354       6.288  53.257  20.400  1.00  6.23           N  
ATOM   1887  CA  MET A 354       5.371  52.999  21.526  1.00  6.88           C  
ATOM   1888  C   MET A 354       3.955  52.748  21.046  1.00  7.29           C  
ATOM   1889  O   MET A 354       3.263  51.931  21.641  1.00  7.71           O  
ATOM   1890  CB  MET A 354       5.446  54.138  22.560  1.00  7.02           C  
ATOM   1891  CG  MET A 354       6.744  54.182  23.355  1.00  6.95           C  
ATOM   1892  SD  MET A 354       7.338  52.651  24.009  1.00  8.04           S  
ATOM   1893  CE  MET A 354       5.993  52.213  25.103  1.00  8.48           C  
ATOM   1894  N   HIS A 355       3.504  53.450  19.999  1.00  7.26           N  
ATOM   1895  CA  HIS A 355       2.170  53.223  19.509  1.00  7.90           C  
ATOM   1896  C   HIS A 355       2.014  52.072  18.512  1.00  8.59           C  
ATOM   1897  O   HIS A 355       0.946  51.425  18.493  1.00  9.38           O  
ATOM   1898  CB  HIS A 355       1.579  54.540  18.942  1.00  7.82           C  
ATOM   1899  CG  HIS A 355       0.119  54.425  18.608  1.00  8.62           C  
ATOM   1900  ND1 HIS A 355      -0.833  53.995  19.504  1.00  9.36           N  
ATOM   1901  CD2 HIS A 355      -0.540  54.638  17.446  1.00  9.03           C  
ATOM   1902  CE1 HIS A 355      -2.025  53.992  18.924  1.00 10.19           C  
ATOM   1903  NE2 HIS A 355      -1.867  54.364  17.667  1.00 10.02           N  
ATOM   1904  N   THR A 356       3.030  51.821  17.696  1.00  8.39           N  
ATOM   1905  CA  THR A 356       2.913  50.716  16.712  1.00  9.21           C  
ATOM   1906  C   THR A 356       3.385  49.370  17.227  1.00  9.89           C  
ATOM   1907  O   THR A 356       3.025  48.352  16.687  1.00 10.59           O  
ATOM   1908  CB  THR A 356       3.736  50.999  15.442  1.00  8.96           C  
ATOM   1909  OG1 THR A 356       5.112  50.965  15.783  1.00  8.57           O  
ATOM   1910  CG2 THR A 356       3.369  52.323  14.769  1.00  8.72           C  
ATOM   1911  N   GLY A 357       4.211  49.396  18.280  1.00  9.55           N  
ATOM   1912  CA  GLY A 357       4.866  48.198  18.797  1.00 10.35           C  
ATOM   1913  C   GLY A 357       6.205  47.822  18.193  1.00 10.74           C  
ATOM   1914  O   GLY A 357       6.832  46.884  18.692  1.00 11.51           O  
ATOM   1915  N   GLU A 358       6.647  48.524  17.138  1.00 10.64           N  
ATOM   1916  CA AGLU A 358       7.804  48.133  16.320  0.50 11.27           C  
ATOM   1917  CA BGLU A 358       7.866  48.133  16.423  0.50 11.21           C  
ATOM   1918  C   GLU A 358       8.713  49.346  16.107  1.00  9.96           C  
ATOM   1919  O   GLU A 358       8.200  50.450  15.995  1.00  8.94           O  
ATOM   1920  CB AGLU A 358       7.295  47.616  14.978  0.50 12.80           C  
ATOM   1921  CB BGLU A 358       7.555  47.365  15.140  0.50 12.72           C  
ATOM   1922  CG AGLU A 358       6.499  46.317  15.146  0.50 14.55           C  
ATOM   1923  CG BGLU A 358       7.025  48.213  13.981  0.50 13.22           C  
ATOM   1924  CD AGLU A 358       5.724  45.861  13.909  0.50 16.57           C  
ATOM   1925  CD BGLU A 358       6.778  47.407  12.684  0.50 14.91           C  
ATOM   1926  OE1AGLU A 358       5.560  46.655  12.942  0.50 17.27           O  
ATOM   1927  OE1BGLU A 358       6.600  46.165  12.758  0.50 16.44           O  
ATOM   1928  OE2AGLU A 358       5.268  44.694  13.912  0.50 18.12           O  
ATOM   1929  OE2BGLU A 358       6.824  48.007  11.563  0.50 15.97           O  
ATOM   1930  N   PRO A 359      10.038  49.146  16.011  1.00  9.71           N  
ATOM   1931  CA  PRO A 359      10.882  50.297  15.747  1.00  8.95           C  
ATOM   1932  C   PRO A 359      10.560  50.954  14.401  1.00  8.34           C  
ATOM   1933  O   PRO A 359      10.293  50.254  13.407  1.00  9.14           O  
ATOM   1934  CB  PRO A 359      12.331  49.744  15.796  1.00  9.71           C  
ATOM   1935  CG  PRO A 359      12.204  48.450  16.470  1.00 11.14           C  
ATOM   1936  CD  PRO A 359      10.826  47.919  16.231  1.00 10.97           C  
ATOM   1937  N   LEU A 360      10.592  52.264  14.379  1.00  7.37           N  
ATOM   1938  CA  LEU A 360      10.318  53.021  13.164  1.00  7.46           C  
ATOM   1939  C   LEU A 360      11.404  52.766  12.088  1.00  7.64           C  
ATOM   1940  O   LEU A 360      11.069  52.485  10.928  1.00  8.27           O  
ATOM   1941  CB  LEU A 360      10.211  54.485  13.516  1.00  6.91           C  
ATOM   1942  CG  LEU A 360       9.971  55.471  12.347  1.00  7.27           C  
ATOM   1943  CD1 LEU A 360       8.816  55.057  11.462  1.00  7.98           C  
ATOM   1944  CD2 LEU A 360       9.848  56.879  12.826  1.00  6.88           C  
ATOM   1945  N   PHE A 361      12.677  52.834  12.505  1.00  7.53           N  
ATOM   1946  CA  PHE A 361      13.822  52.737  11.588  1.00  8.11           C  
ATOM   1947  C   PHE A 361      14.741  51.653  12.168  1.00  8.83           C  
ATOM   1948  O   PHE A 361      15.624  51.938  12.958  1.00  8.29           O  
ATOM   1949  CB  PHE A 361      14.574  54.064  11.542  1.00  7.71           C  
ATOM   1950  CG  PHE A 361      13.760  55.250  11.059  1.00  7.70           C  
ATOM   1951  CD1 PHE A 361      13.058  55.211   9.842  1.00  8.09           C  
ATOM   1952  CD2 PHE A 361      13.710  56.425  11.809  1.00  7.05           C  
ATOM   1953  CE1 PHE A 361      12.363  56.330   9.429  1.00  8.24           C  
ATOM   1954  CE2 PHE A 361      13.010  57.528  11.378  1.00  7.26           C  
ATOM   1955  CZ  PHE A 361      12.325  57.479  10.208  1.00  7.63           C  
ATOM   1956  N   SER A 362      14.560  50.418  11.718  1.00 10.05           N  
ATOM   1957  CA  SER A 362      15.287  49.272  12.296  1.00 11.13           C  
ATOM   1958  C   SER A 362      16.513  48.862  11.449  1.00 11.71           C  
ATOM   1959  O   SER A 362      16.611  47.746  10.982  1.00 13.30           O  
ATOM   1960  CB  SER A 362      14.334  48.097  12.524  1.00 12.56           C  
ATOM   1961  OG  SER A 362      13.603  47.805  11.369  1.00 15.05           O  
ATOM   1962  N   GLY A 363      17.486  49.766  11.334  1.00 11.02           N  
ATOM   1963  CA  GLY A 363      18.674  49.485  10.529  1.00 12.00           C  
ATOM   1964  C   GLY A 363      19.561  48.380  11.086  1.00 12.61           C  
ATOM   1965  O   GLY A 363      19.779  48.344  12.288  1.00 12.74           O  
ATOM   1966  N   ALA A 364      20.146  47.593  10.205  1.00 13.59           N  
ATOM   1967  CA  ALA A 364      21.090  46.553  10.608  1.00 14.47           C  
ATOM   1968  C   ALA A 364      22.520  47.091  10.702  1.00 14.56           C  
ATOM   1969  O   ALA A 364      23.430  46.410  11.249  1.00 15.88           O  
ATOM   1970  CB  ALA A 364      21.026  45.450   9.635  1.00 15.77           C  
ATOM   1971  N   ASN A 365      22.742  48.270  10.148  1.00 13.75           N  
ATOM   1972  CA  ASN A 365      24.066  48.880  10.078  1.00 13.70           C  
ATOM   1973  C   ASN A 365      23.800  50.326   9.658  1.00 12.65           C  
ATOM   1974  O   ASN A 365      22.633  50.672   9.379  1.00 11.92           O  
ATOM   1975  CB  ASN A 365      25.003  48.136   9.097  1.00 15.34           C  
ATOM   1976  CG  ASN A 365      24.416  48.000   7.729  1.00 16.22           C  
ATOM   1977  OD1 ASN A 365      24.115  49.001   7.119  1.00 15.96           O  
ATOM   1978  ND2 ASN A 365      24.192  46.785   7.272  1.00 17.61           N  
ATOM   1979  N   GLU A 366      24.809  51.190   9.680  1.00 12.55           N  
ATOM   1980  CA  GLU A 366      24.571  52.606   9.395  1.00 12.21           C  
ATOM   1981  C   GLU A 366      23.985  52.869   8.010  1.00 12.13           C  
ATOM   1982  O   GLU A 366      23.149  53.732   7.865  1.00 11.33           O  
ATOM   1983  CB  GLU A 366      25.844  53.449   9.590  1.00 13.12           C  
ATOM   1984  CG  GLU A 366      26.220  53.681  11.034  1.00 13.29           C  
ATOM   1985  CD  GLU A 366      26.958  54.979  11.239  1.00 14.30           C  
ATOM   1986  OE1 GLU A 366      27.749  55.296  10.314  1.00 15.50           O  
ATOM   1987  OE2 GLU A 366      26.726  55.675  12.300  1.00 14.98           O  
ATOM   1988  N   VAL A 367      24.472  52.191   6.987  1.00 12.91           N  
ATOM   1989  CA  VAL A 367      23.933  52.394   5.641  1.00 13.44           C  
ATOM   1990  C   VAL A 367      22.461  51.997   5.582  1.00 13.04           C  
ATOM   1991  O   VAL A 367      21.623  52.738   5.072  1.00 12.78           O  
ATOM   1992  CB  VAL A 367      24.768  51.646   4.573  1.00 14.73           C  
ATOM   1993  CG1 VAL A 367      24.118  51.740   3.191  1.00 15.48           C  
ATOM   1994  CG2 VAL A 367      26.228  52.182   4.505  1.00 15.42           C  
ATOM   1995  N   ASP A 368      22.123  50.846   6.128  1.00 13.18           N  
ATOM   1996  CA  ASP A 368      20.725  50.416   6.214  1.00 13.07           C  
ATOM   1997  C   ASP A 368      19.886  51.384   7.041  1.00 11.66           C  
ATOM   1998  O   ASP A 368      18.736  51.709   6.666  1.00 11.24           O  
ATOM   1999  CB  ASP A 368      20.683  48.969   6.779  1.00 13.92           C  
ATOM   2000  CG  ASP A 368      19.305  48.308   6.701  1.00 14.44           C  
ATOM   2001  OD1 ASP A 368      18.618  48.404   5.672  1.00 15.59           O  
ATOM   2002  OD2 ASP A 368      18.913  47.674   7.709  1.00 14.75           O  
ATOM   2003  N   GLN A 369      20.421  51.890   8.146  1.00 10.77           N  
ATOM   2004  CA  GLN A 369      19.701  52.867   8.979  1.00  9.72           C  
ATOM   2005  C   GLN A 369      19.367  54.130   8.182  1.00  9.57           C  
ATOM   2006  O   GLN A 369      18.203  54.570   8.165  1.00  8.89           O  
ATOM   2007  CB  GLN A 369      20.552  53.222  10.221  1.00  9.26           C  
ATOM   2008  CG  GLN A 369      19.856  54.093  11.240  1.00  8.46           C  
ATOM   2009  CD  GLN A 369      18.708  53.379  11.888  1.00  8.27           C  
ATOM   2010  OE1 GLN A 369      18.774  52.160  12.052  1.00  8.93           O  
ATOM   2011  NE2 GLN A 369      17.713  54.104  12.304  1.00  7.84           N  
ATOM   2012  N   MET A 370      20.354  54.708   7.510  1.00 10.02           N  
ATOM   2013  CA  MET A 370      20.088  55.898   6.689  1.00 10.30           C  
ATOM   2014  C   MET A 370      19.054  55.574   5.616  1.00 10.60           C  
ATOM   2015  O   MET A 370      18.187  56.399   5.336  1.00 10.46           O  
ATOM   2016  CB  MET A 370      21.367  56.479   6.069  1.00 11.32           C  
ATOM   2017  CG  MET A 370      21.105  57.770   5.268  1.00 11.88           C  
ATOM   2018  SD  MET A 370      20.455  59.171   6.188  1.00 11.50           S  
ATOM   2019  CE  MET A 370      21.971  59.783   6.915  1.00 11.41           C  
ATOM   2020  N   ASN A 371      19.158  54.416   4.973  1.00 11.26           N  
ATOM   2021  CA  ASN A 371      18.219  54.093   3.919  1.00 11.88           C  
ATOM   2022  C   ASN A 371      16.803  53.955   4.457  1.00 11.40           C  
ATOM   2023  O   ASN A 371      15.824  54.344   3.786  1.00 11.47           O  
ATOM   2024  CB  ASN A 371      18.672  52.839   3.177  1.00 12.93           C  
ATOM   2025  CG  ASN A 371      19.606  53.162   2.035  1.00 14.12           C  
ATOM   2026  OD1 ASN A 371      19.170  53.499   0.926  1.00 15.03           O  
ATOM   2027  ND2 ASN A 371      20.895  53.118   2.299  1.00 14.32           N  
ATOM   2028  N   LYS A 372      16.659  53.403   5.638  1.00 11.00           N  
ATOM   2029  CA ALYS A 372      15.338  53.275   6.242  0.50 10.67           C  
ATOM   2030  CA BLYS A 372      15.341  53.270   6.239  0.50 10.68           C  
ATOM   2031  C   LYS A 372      14.767  54.636   6.599  1.00  9.84           C  
ATOM   2032  O   LYS A 372      13.570  54.880   6.413  1.00  9.88           O  
ATOM   2033  CB ALYS A 372      15.389  52.351   7.434  0.50 10.75           C  
ATOM   2034  CB BLYS A 372      15.389  52.296   7.407  0.50 10.78           C  
ATOM   2035  CG ALYS A 372      15.427  50.897   7.037  0.50 12.09           C  
ATOM   2036  CG BLYS A 372      15.390  50.860   6.909  0.50 12.18           C  
ATOM   2037  CD ALYS A 372      15.610  50.024   8.251  0.50 12.45           C  
ATOM   2038  CD BLYS A 372      15.754  49.804   7.950  0.50 12.74           C  
ATOM   2039  CE ALYS A 372      15.529  48.541   7.968  0.50 13.82           C  
ATOM   2040  CE BLYS A 372      15.540  48.393   7.389  0.50 14.40           C  
ATOM   2041  NZ ALYS A 372      14.745  48.125   6.770  0.50 15.20           N1+
ATOM   2042  NZ BLYS A 372      15.662  47.323   8.425  0.50 15.03           N1+
ATOM   2043  N   ILE A 373      15.607  55.554   7.075  1.00  9.07           N  
ATOM   2044  CA  ILE A 373      15.153  56.914   7.316  1.00  8.60           C  
ATOM   2045  C   ILE A 373      14.663  57.566   5.999  1.00  9.15           C  
ATOM   2046  O   ILE A 373      13.576  58.180   5.961  1.00  8.95           O  
ATOM   2047  CB  ILE A 373      16.254  57.747   7.976  1.00  8.19           C  
ATOM   2048  CG1 ILE A 373      16.547  57.223   9.411  1.00  7.55           C  
ATOM   2049  CG2 ILE A 373      15.878  59.222   8.062  1.00  8.21           C  
ATOM   2050  CD1 ILE A 373      17.849  57.773  10.026  1.00  7.52           C  
ATOM   2051  N   VAL A 374      15.438  57.405   4.945  1.00  9.88           N  
ATOM   2052  CA  VAL A 374      15.134  58.009   3.670  1.00 10.65           C  
ATOM   2053  C   VAL A 374      13.828  57.460   3.082  1.00 11.06           C  
ATOM   2054  O   VAL A 374      13.105  58.183   2.384  1.00 11.17           O  
ATOM   2055  CB  VAL A 374      16.334  57.885   2.693  1.00 11.56           C  
ATOM   2056  CG1 VAL A 374      15.921  58.199   1.244  1.00 12.79           C  
ATOM   2057  CG2 VAL A 374      17.424  58.825   3.168  1.00 11.44           C  
ATOM   2058  N   GLU A 375      13.535  56.180   3.286  1.00 11.07           N  
ATOM   2059  CA  GLU A 375      12.252  55.608   2.773  1.00 11.77           C  
ATOM   2060  C   GLU A 375      11.064  56.425   3.283  1.00 11.33           C  
ATOM   2061  O   GLU A 375      10.097  56.604   2.543  1.00 12.06           O  
ATOM   2062  CB  GLU A 375      12.065  54.170   3.240  1.00 12.05           C  
ATOM   2063  CG  GLU A 375      12.876  53.124   2.484  1.00 13.28           C  
ATOM   2064  CD  GLU A 375      12.561  51.708   2.944  1.00 13.79           C  
ATOM   2065  OE1 GLU A 375      12.407  51.472   4.176  1.00 13.66           O  
ATOM   2066  OE2 GLU A 375      12.466  50.840   2.092  1.00 15.50           O  
ATOM   2067  N   VAL A 376      11.148  56.901   4.525  1.00 10.40           N  
ATOM   2068  CA  VAL A 376      10.008  57.639   5.170  1.00 10.49           C  
ATOM   2069  C   VAL A 376      10.090  59.118   4.885  1.00 10.66           C  
ATOM   2070  O   VAL A 376       9.092  59.768   4.555  1.00 11.27           O  
ATOM   2071  CB  VAL A 376       9.941  57.367   6.669  1.00  9.61           C  
ATOM   2072  CG1 VAL A 376       8.832  58.158   7.332  1.00  9.50           C  
ATOM   2073  CG2 VAL A 376       9.753  55.874   6.931  1.00  9.81           C  
ATOM   2074  N   LEU A 377      11.296  59.666   4.950  1.00 10.48           N  
ATOM   2075  CA  LEU A 377      11.470  61.125   5.030  1.00 10.70           C  
ATOM   2076  C   LEU A 377      12.092  61.781   3.778  1.00 11.59           C  
ATOM   2077  O   LEU A 377      12.169  63.013   3.702  1.00 11.69           O  
ATOM   2078  CB  LEU A 377      12.301  61.488   6.270  1.00  9.91           C  
ATOM   2079  CG  LEU A 377      11.655  61.104   7.616  1.00  9.49           C  
ATOM   2080  CD1 LEU A 377      12.624  61.398   8.738  1.00  9.22           C  
ATOM   2081  CD2 LEU A 377      10.328  61.778   7.846  1.00  9.73           C  
ATOM   2082  N   GLY A 378      12.509  60.983   2.803  1.00 11.88           N  
ATOM   2083  CA  GLY A 378      13.089  61.493   1.578  1.00 13.01           C  
ATOM   2084  C   GLY A 378      14.566  61.786   1.703  1.00 13.09           C  
ATOM   2085  O   GLY A 378      15.164  61.571   2.744  1.00 12.35           O  
ATOM   2086  N   ILE A 379      15.150  62.260   0.601  1.00 14.50           N  
ATOM   2087  CA  ILE A 379      16.561  62.630   0.613  1.00 15.05           C  
ATOM   2088  C   ILE A 379      16.723  63.851   1.528  1.00 14.69           C  
ATOM   2089  O   ILE A 379      15.942  64.790   1.434  1.00 15.54           O  
ATOM   2090  CB  ILE A 379      17.087  62.929  -0.822  1.00 16.64           C  
ATOM   2091  CG1 ILE A 379      16.831  61.748  -1.779  1.00 17.46           C  
ATOM   2092  CG2 ILE A 379      18.548  63.356  -0.780  1.00 17.10           C  
ATOM   2093  CD1 ILE A 379      17.613  60.487  -1.475  1.00 17.28           C  
ATOM   2094  N   PRO A 380      17.758  63.871   2.397  1.00 14.04           N  
ATOM   2095  CA  PRO A 380      17.981  65.085   3.193  1.00 14.02           C  
ATOM   2096  C   PRO A 380      18.260  66.314   2.342  1.00 15.94           C  
ATOM   2097  O   PRO A 380      18.743  66.187   1.241  1.00 16.81           O  
ATOM   2098  CB  PRO A 380      19.213  64.729   4.062  1.00 13.31           C  
ATOM   2099  CG  PRO A 380      19.232  63.218   4.109  1.00 12.79           C  
ATOM   2100  CD  PRO A 380      18.723  62.803   2.739  1.00 13.78           C  
ATOM   2101  N   PRO A 381      17.982  67.516   2.886  1.00 16.78           N  
ATOM   2102  CA  PRO A 381      18.238  68.776   2.208  1.00 18.12           C  
ATOM   2103  C   PRO A 381      19.686  68.894   1.700  1.00 18.62           C  
ATOM   2104  O   PRO A 381      20.621  68.506   2.394  1.00 17.62           O  
ATOM   2105  CB  PRO A 381      17.956  69.815   3.312  1.00 17.95           C  
ATOM   2106  CG  PRO A 381      17.117  69.173   4.315  1.00 17.07           C  
ATOM   2107  CD  PRO A 381      17.383  67.701   4.224  1.00 16.39           C  
ATOM   2108  N   ALA A 382      19.866  69.436   0.510  1.00 20.08           N  
ATOM   2109  CA  ALA A 382      21.204  69.598  -0.077  1.00 21.44           C  
ATOM   2110  C   ALA A 382      22.107  70.453   0.805  1.00 21.70           C  
ATOM   2111  O   ALA A 382      23.309  70.201   0.884  1.00 22.14           O  
ATOM   2112  CB  ALA A 382      21.109  70.194  -1.468  1.00 23.36           C  
ATOM   2113  N   HIS A 383      21.541  71.461   1.464  1.00 21.95           N  
ATOM   2114  CA  HIS A 383      22.362  72.399   2.223  1.00 23.08           C  
ATOM   2115  C   HIS A 383      23.030  71.666   3.386  1.00 21.30           C  
ATOM   2116  O   HIS A 383      24.159  71.998   3.765  1.00 22.71           O  
ATOM   2117  CB  HIS A 383      21.569  73.652   2.691  1.00 24.29           C  
ATOM   2118  CG  HIS A 383      20.588  73.400   3.801  1.00 23.93           C  
ATOM   2119  ND1 HIS A 383      20.924  73.516   5.136  1.00 23.91           N  
ATOM   2120  CD2 HIS A 383      19.266  73.114   3.776  1.00 24.11           C  
ATOM   2121  CE1 HIS A 383      19.864  73.268   5.882  1.00 23.70           C  
ATOM   2122  NE2 HIS A 383      18.840  73.029   5.080  1.00 24.19           N  
ATOM   2123  N   ILE A 384      22.380  70.601   3.854  1.00 18.76           N  
ATOM   2124  CA  ILE A 384      22.924  69.700   4.905  1.00 17.21           C  
ATOM   2125  C   ILE A 384      23.970  68.750   4.316  1.00 17.13           C  
ATOM   2126  O   ILE A 384      25.117  68.686   4.789  1.00 16.94           O  
ATOM   2127  CB  ILE A 384      21.797  68.906   5.585  1.00 16.23           C  
ATOM   2128  CG1 ILE A 384      20.891  69.889   6.332  1.00 16.39           C  
ATOM   2129  CG2 ILE A 384      22.378  67.840   6.506  1.00 15.55           C  
ATOM   2130  CD1 ILE A 384      19.713  69.270   7.018  1.00 16.01           C  
ATOM   2131  N   LEU A 385      23.607  68.037   3.257  1.00 17.03           N  
ATOM   2132  CA  LEU A 385      24.554  67.079   2.643  1.00 17.54           C  
ATOM   2133  C   LEU A 385      25.816  67.735   2.120  1.00 19.22           C  
ATOM   2134  O   LEU A 385      26.906  67.172   2.212  1.00 19.30           O  
ATOM   2135  CB  LEU A 385      23.864  66.237   1.568  1.00 17.60           C  
ATOM   2136  CG  LEU A 385      22.705  65.360   2.054  1.00 16.21           C  
ATOM   2137  CD1 LEU A 385      22.130  64.535   0.907  1.00 16.88           C  
ATOM   2138  CD2 LEU A 385      23.117  64.439   3.199  1.00 15.17           C  
ATOM   2139  N   ASP A 386      25.669  68.940   1.589  1.00 20.44           N  
ATOM   2140  CA  ASP A 386      26.831  69.719   1.131  1.00 22.35           C  
ATOM   2141  C   ASP A 386      27.859  69.996   2.251  1.00 22.25           C  
ATOM   2142  O   ASP A 386      29.032  70.193   1.946  1.00 23.29           O  
ATOM   2143  CB  ASP A 386      26.391  71.059   0.518  1.00 23.83           C  
ATOM   2144  CG  ASP A 386      25.730  70.912  -0.852  1.00 25.09           C  
ATOM   2145  OD1 ASP A 386      25.858  69.840  -1.481  1.00 25.55           O  
ATOM   2146  OD2 ASP A 386      25.144  71.925  -1.340  1.00 26.81           O  
ATOM   2147  N   GLN A 387      27.417  69.990   3.525  1.00 21.06           N  
ATOM   2148  CA AGLN A 387      28.303  70.228   4.679  0.50 21.12           C  
ATOM   2149  CA BGLN A 387      28.313  70.224   4.669  0.50 20.91           C  
ATOM   2150  C   GLN A 387      28.547  68.961   5.507  1.00 19.66           C  
ATOM   2151  O   GLN A 387      29.046  69.031   6.636  1.00 20.39           O  
ATOM   2152  CB AGLN A 387      27.696  71.287   5.594  0.50 21.24           C  
ATOM   2153  CB BGLN A 387      27.735  71.315   5.562  0.50 20.69           C  
ATOM   2154  CG AGLN A 387      27.581  72.661   4.972  0.50 23.19           C  
ATOM   2155  CG BGLN A 387      27.612  72.655   4.870  0.50 22.18           C  
ATOM   2156  CD AGLN A 387      27.031  73.692   5.941  0.50 23.50           C  
ATOM   2157  CD BGLN A 387      28.900  73.085   4.220  0.50 24.17           C  
ATOM   2158  OE1AGLN A 387      26.814  73.411   7.121  0.50 23.72           O  
ATOM   2159  OE1BGLN A 387      29.995  72.890   4.773  0.50 24.83           O  
ATOM   2160  NE2AGLN A 387      26.805  74.902   5.438  0.50 25.12           N  
ATOM   2161  NE2BGLN A 387      28.790  73.682   3.033  0.50 25.55           N  
ATOM   2162  N   ALA A 388      28.167  67.808   4.990  1.00 18.33           N  
ATOM   2163  CA  ALA A 388      28.261  66.556   5.775  1.00 16.90           C  
ATOM   2164  C   ALA A 388      29.530  65.757   5.457  1.00 17.56           C  
ATOM   2165  O   ALA A 388      29.683  65.275   4.356  1.00 18.05           O  
ATOM   2166  CB  ALA A 388      27.034  65.703   5.504  1.00 15.83           C  
ATOM   2167  N   PRO A 389      30.445  65.579   6.440  1.00 17.47           N  
ATOM   2168  CA  PRO A 389      31.658  64.787   6.185  1.00 18.42           C  
ATOM   2169  C   PRO A 389      31.398  63.362   5.648  1.00 18.20           C  
ATOM   2170  O   PRO A 389      32.158  62.873   4.837  1.00 19.38           O  
ATOM   2171  CB  PRO A 389      32.337  64.730   7.568  1.00 18.10           C  
ATOM   2172  CG  PRO A 389      31.893  65.985   8.221  1.00 17.69           C  
ATOM   2173  CD  PRO A 389      30.478  66.208   7.771  1.00 16.92           C  
ATOM   2174  N   LYS A 390      30.307  62.736   6.069  1.00 16.94           N  
ATOM   2175  CA  LYS A 390      29.995  61.361   5.693  1.00 17.11           C  
ATOM   2176  C   LYS A 390      28.871  61.275   4.645  1.00 16.99           C  
ATOM   2177  O   LYS A 390      28.297  60.218   4.430  1.00 16.47           O  
ATOM   2178  CB  LYS A 390      29.645  60.531   6.932  1.00 16.54           C  
ATOM   2179  CG  LYS A 390      30.827  60.200   7.830  1.00 17.57           C  
ATOM   2180  CD  LYS A 390      30.423  59.566   9.148  1.00 17.41           C  
ATOM   2181  CE  LYS A 390      29.721  58.204   8.975  1.00 17.59           C  
ATOM   2182  NZ  LYS A 390      29.153  57.633  10.211  1.00 17.17           N1+
ATOM   2183  N   ALA A 391      28.573  62.374   3.964  1.00 17.26           N  
ATOM   2184  CA  ALA A 391      27.530  62.329   2.918  1.00 17.29           C  
ATOM   2185  C   ALA A 391      27.709  61.182   1.918  1.00 18.36           C  
ATOM   2186  O   ALA A 391      26.737  60.498   1.556  1.00 17.71           O  
ATOM   2187  CB  ALA A 391      27.459  63.675   2.199  1.00 18.01           C  
ATOM   2188  N   ARG A 392      28.954  60.966   1.493  1.00 19.85           N  
ATOM   2189  CA  ARG A 392      29.215  59.992   0.462  1.00 21.43           C  
ATOM   2190  C   ARG A 392      29.272  58.564   0.952  1.00 20.65           C  
ATOM   2191  O   ARG A 392      29.405  57.664   0.149  1.00 21.51           O  
ATOM   2192  CB  ARG A 392      30.480  60.370  -0.313  1.00 24.04           C  
ATOM   2193  CG  ARG A 392      30.351  61.744  -0.972  1.00 26.05           C  
ATOM   2194  CD  ARG A 392      31.470  62.038  -1.955  1.00 29.49           C  
ATOM   2195  NE  ARG A 392      31.059  62.947  -3.046  1.00 32.64           N  
ATOM   2196  CZ  ARG A 392      30.958  64.284  -2.959  1.00 34.17           C  
ATOM   2197  NH1 ARG A 392      31.213  64.921  -1.818  1.00 34.43           N  
ATOM   2198  NH2 ARG A 392      30.605  64.993  -4.039  1.00 36.72           N  
ATOM   2199  N   LYS A 393      29.064  58.343   2.259  1.00 18.99           N  
ATOM   2200  CA  LYS A 393      28.849  56.985   2.751  1.00 18.61           C  
ATOM   2201  C   LYS A 393      27.489  56.462   2.254  1.00 17.92           C  
ATOM   2202  O   LYS A 393      27.301  55.258   2.094  1.00 18.28           O  
ATOM   2203  CB  LYS A 393      28.966  56.924   4.293  1.00 17.88           C  
ATOM   2204  CG  LYS A 393      28.855  55.528   4.886  1.00 18.05           C  
ATOM   2205  CD  LYS A 393      29.076  55.525   6.400  1.00 17.61           C  
ATOM   2206  CE  LYS A 393      29.030  54.096   6.963  1.00 17.99           C  
ATOM   2207  NZ  LYS A 393      29.318  54.036   8.439  1.00 17.48           N1+
ATOM   2208  N   PHE A 394      26.531  57.382   2.043  1.00 17.15           N  
ATOM   2209  CA  PHE A 394      25.152  57.032   1.727  1.00 16.59           C  
ATOM   2210  C   PHE A 394      24.627  57.596   0.403  1.00 17.54           C  
ATOM   2211  O   PHE A 394      23.719  57.025  -0.158  1.00 17.56           O  
ATOM   2212  CB  PHE A 394      24.214  57.557   2.840  1.00 14.94           C  
ATOM   2213  CG  PHE A 394      24.756  57.391   4.248  1.00 14.09           C  
ATOM   2214  CD1 PHE A 394      24.711  56.164   4.868  1.00 13.75           C  
ATOM   2215  CD2 PHE A 394      25.282  58.464   4.935  1.00 13.93           C  
ATOM   2216  CE1 PHE A 394      25.181  56.004   6.163  1.00 13.09           C  
ATOM   2217  CE2 PHE A 394      25.768  58.315   6.226  1.00 13.16           C  
ATOM   2218  CZ  PHE A 394      25.696  57.087   6.849  1.00 12.82           C  
ATOM   2219  N   PHE A 395      25.180  58.714  -0.056  1.00 18.41           N  
ATOM   2220  CA  PHE A 395      24.590  59.493  -1.154  1.00 19.47           C  
ATOM   2221  C   PHE A 395      25.633  59.823  -2.193  1.00 22.15           C  
ATOM   2222  O   PHE A 395      26.828  59.744  -1.939  1.00 22.38           O  
ATOM   2223  CB  PHE A 395      24.014  60.822  -0.608  1.00 18.37           C  
ATOM   2224  CG  PHE A 395      22.964  60.652   0.474  1.00 16.52           C  
ATOM   2225  CD1 PHE A 395      21.677  60.235   0.152  1.00 16.09           C  
ATOM   2226  CD2 PHE A 395      23.256  60.925   1.811  1.00 15.27           C  
ATOM   2227  CE1 PHE A 395      20.710  60.090   1.133  1.00 14.76           C  
ATOM   2228  CE2 PHE A 395      22.303  60.762   2.800  1.00 13.91           C  
ATOM   2229  CZ  PHE A 395      21.010  60.347   2.459  1.00 13.69           C  
ATOM   2230  N   GLU A 396      25.163  60.220  -3.361  1.00 24.05           N  
ATOM   2231  CA  GLU A 396      26.045  60.743  -4.391  1.00 27.63           C  
ATOM   2232  C   GLU A 396      25.442  61.999  -4.979  1.00 28.39           C  
ATOM   2233  O   GLU A 396      24.218  62.142  -5.078  1.00 26.83           O  
ATOM   2234  CB  GLU A 396      26.337  59.684  -5.430  1.00 30.33           C  
ATOM   2235  CG  GLU A 396      25.129  59.025  -6.059  1.00 32.06           C  
ATOM   2236  CD  GLU A 396      25.516  57.935  -7.039  1.00 36.07           C  
ATOM   2237  OE1 GLU A 396      26.389  57.087  -6.704  1.00 38.91           O  
ATOM   2238  OE2 GLU A 396      24.976  57.942  -8.159  1.00 38.74           O  
ATOM   2239  N   LYS A 397      26.324  62.921  -5.340  1.00 31.13           N  
ATOM   2240  CA  LYS A 397      25.925  64.240  -5.781  1.00 33.18           C  
ATOM   2241  C   LYS A 397      25.914  64.213  -7.298  1.00 35.81           C  
ATOM   2242  O   LYS A 397      26.888  63.783  -7.918  1.00 36.45           O  
ATOM   2243  CB  LYS A 397      26.898  65.291  -5.229  1.00 33.97           C  
ATOM   2244  CG  LYS A 397      26.610  66.722  -5.663  1.00 35.77           C  
ATOM   2245  CD  LYS A 397      27.210  67.703  -4.672  1.00 35.98           C  
ATOM   2246  CE  LYS A 397      27.309  69.119  -5.220  1.00 37.98           C  
ATOM   2247  NZ  LYS A 397      27.357  70.068  -4.070  1.00 37.85           N1+
ATOM   2248  N   LEU A 398      24.780  64.601  -7.882  1.00 38.00           N  
ATOM   2249  CA  LEU A 398      24.552  64.477  -9.329  1.00 41.94           C  
ATOM   2250  C   LEU A 398      25.099  65.694 -10.072  1.00 44.21           C  
ATOM   2251  O   LEU A 398      25.429  66.708  -9.444  1.00 43.52           O  
ATOM   2252  CB  LEU A 398      23.052  64.312  -9.621  1.00 42.03           C  
ATOM   2253  CG  LEU A 398      22.471  62.979  -9.147  1.00 42.01           C  
ATOM   2254  CD1 LEU A 398      20.942  63.027  -9.113  1.00 42.00           C  
ATOM   2255  CD2 LEU A 398      22.973  61.847 -10.036  1.00 43.64           C  
ATOM   2256  N   PRO A 399      25.203  65.599 -11.413  1.00 48.48           N  
ATOM   2257  CA  PRO A 399      25.696  66.738 -12.201  1.00 51.20           C  
ATOM   2258  C   PRO A 399      24.924  68.043 -11.978  1.00 50.97           C  
ATOM   2259  O   PRO A 399      25.520  69.119 -12.055  1.00 52.75           O  
ATOM   2260  CB  PRO A 399      25.538  66.262 -13.654  1.00 53.31           C  
ATOM   2261  CG  PRO A 399      24.675  65.037 -13.595  1.00 52.29           C  
ATOM   2262  CD  PRO A 399      24.970  64.420 -12.267  1.00 49.59           C  
ATOM   2263  N   ASP A 400      23.621  67.950 -11.698  1.00 49.47           N  
ATOM   2264  CA  ASP A 400      22.796  69.147 -11.491  1.00 48.81           C  
ATOM   2265  C   ASP A 400      22.898  69.729 -10.088  1.00 46.30           C  
ATOM   2266  O   ASP A 400      22.253  70.735  -9.782  1.00 47.80           O  
ATOM   2267  CB  ASP A 400      21.322  68.898 -11.886  1.00 48.82           C  
ATOM   2268  CG  ASP A 400      20.654  67.814 -11.065  1.00 47.03           C  
ATOM   2269  OD1 ASP A 400      21.263  67.322 -10.104  1.00 44.27           O  
ATOM   2270  OD2 ASP A 400      19.507  67.449 -11.398  1.00 47.89           O  
ATOM   2271  N   GLY A 401      23.693  69.088  -9.229  1.00 43.12           N  
ATOM   2272  CA  GLY A 401      23.941  69.583  -7.889  1.00 39.97           C  
ATOM   2273  C   GLY A 401      23.024  68.936  -6.869  1.00 36.35           C  
ATOM   2274  O   GLY A 401      23.194  69.126  -5.659  1.00 36.46           O  
ATOM   2275  N   THR A 402      22.047  68.163  -7.349  1.00 34.50           N  
ATOM   2276  CA  THR A 402      21.155  67.456  -6.450  1.00 31.14           C  
ATOM   2277  C   THR A 402      21.822  66.166  -5.942  1.00 29.32           C  
ATOM   2278  O   THR A 402      22.797  65.670  -6.529  1.00 29.76           O  
ATOM   2279  CB  THR A 402      19.823  67.103  -7.114  1.00 31.41           C  
ATOM   2280  OG1 THR A 402      20.059  66.182  -8.183  1.00 33.41           O  
ATOM   2281  CG2 THR A 402      19.146  68.376  -7.665  1.00 33.11           C  
ATOM   2282  N   TRP A 403      21.285  65.646  -4.853  1.00 26.77           N  
ATOM   2283  CA  TRP A 403      21.811  64.442  -4.230  1.00 25.52           C  
ATOM   2284  C   TRP A 403      20.825  63.291  -4.381  1.00 25.35           C  
ATOM   2285  O   TRP A 403      19.613  63.490  -4.290  1.00 24.59           O  
ATOM   2286  CB  TRP A 403      22.072  64.692  -2.746  1.00 23.64           C  
ATOM   2287  CG  TRP A 403      23.227  65.587  -2.406  1.00 23.51           C  
ATOM   2288  CD1 TRP A 403      23.193  66.945  -2.237  1.00 23.54           C  
ATOM   2289  CD2 TRP A 403      24.561  65.176  -2.084  1.00 23.10           C  
ATOM   2290  NE1 TRP A 403      24.438  67.406  -1.866  1.00 23.88           N  
ATOM   2291  CE2 TRP A 403      25.292  66.341  -1.756  1.00 23.57           C  
ATOM   2292  CE3 TRP A 403      25.209  63.946  -2.050  1.00 23.06           C  
ATOM   2293  CZ2 TRP A 403      26.627  66.303  -1.371  1.00 23.98           C  
ATOM   2294  CZ3 TRP A 403      26.536  63.906  -1.664  1.00 23.44           C  
ATOM   2295  CH2 TRP A 403      27.242  65.085  -1.355  1.00 23.98           C  
ATOM   2296  N   ASN A 404      21.359  62.087  -4.589  1.00 26.43           N  
ATOM   2297  CA  ASN A 404      20.562  60.855  -4.643  1.00 26.99           C  
ATOM   2298  C   ASN A 404      21.229  59.780  -3.771  1.00 25.37           C  
ATOM   2299  O   ASN A 404      22.389  59.906  -3.415  1.00 24.69           O  
ATOM   2300  CB  ASN A 404      20.452  60.346  -6.090  1.00 30.81           C  
ATOM   2301  CG  ASN A 404      19.286  60.955  -6.853  1.00 33.55           C  
ATOM   2302  OD1 ASN A 404      18.985  62.153  -6.722  1.00 36.32           O  
ATOM   2303  ND2 ASN A 404      18.644  60.141  -7.700  1.00 36.48           N  
ATOM   2304  N   LEU A 405      20.499  58.722  -3.443  1.00 24.12           N  
ATOM   2305  CA  LEU A 405      21.109  57.566  -2.762  1.00 23.92           C  
ATOM   2306  C   LEU A 405      22.131  56.832  -3.653  1.00 25.88           C  
ATOM   2307  O   LEU A 405      21.942  56.706  -4.856  1.00 26.97           O  
ATOM   2308  CB  LEU A 405      20.031  56.584  -2.344  1.00 23.25           C  
ATOM   2309  CG  LEU A 405      19.219  56.943  -1.130  1.00 22.04           C  
ATOM   2310  CD1 LEU A 405      17.919  56.150  -1.123  1.00 22.37           C  
ATOM   2311  CD2 LEU A 405      20.033  56.655   0.122  1.00 20.55           C  
ATOM   2312  N   LYS A 406      23.209  56.357  -3.052  1.00 26.53           N  
ATOM   2313  CA  LYS A 406      24.032  55.318  -3.671  1.00 30.30           C  
ATOM   2314  C   LYS A 406      23.248  54.006  -3.762  1.00 31.57           C  
ATOM   2315  O   LYS A 406      22.379  53.711  -2.907  1.00 31.92           O  
ATOM   2316  CB  LYS A 406      25.309  55.084  -2.863  1.00 30.99           C  
ATOM   2317  CG  LYS A 406      26.272  56.266  -2.844  1.00 32.82           C  
ATOM   2318  CD  LYS A 406      27.757  55.859  -2.706  1.00 35.28           C  
ATOM   2319  CE  LYS A 406      27.982  54.701  -1.729  1.00 35.60           C  
ATOM   2320  NZ  LYS A 406      29.156  54.924  -0.833  1.00 36.64           N1+
ATOM   2321  N   LYS A 407      23.576  53.225  -4.780  1.00 35.71           N  
ATOM   2322  CA  LYS A 407      22.988  51.908  -4.991  1.00 37.60           C  
ATOM   2323  C   LYS A 407      23.525  50.923  -3.960  1.00 38.05           C  
ATOM   2324  O   LYS A 407      22.777  50.085  -3.458  1.00 40.12           O  
ATOM   2325  CB  LYS A 407      23.299  51.404  -6.403  1.00 39.29           C  
ATOM   2326  N   GLU A 414      16.148  47.211  -3.508  1.00 37.02           N  
ATOM   2327  CA  GLU A 414      15.980  46.741  -2.123  1.00 34.75           C  
ATOM   2328  C   GLU A 414      15.264  47.708  -1.150  1.00 30.80           C  
ATOM   2329  O   GLU A 414      14.943  47.302  -0.014  1.00 32.73           O  
ATOM   2330  CB  GLU A 414      17.341  46.347  -1.520  1.00 35.68           C  
ATOM   2331  N   TYR A 415      15.085  48.984  -1.536  1.00 26.16           N  
ATOM   2332  CA  TYR A 415      14.350  49.934  -0.693  1.00 21.63           C  
ATOM   2333  C   TYR A 415      13.228  50.595  -1.464  1.00 21.19           C  
ATOM   2334  O   TYR A 415      13.313  50.762  -2.682  1.00 22.73           O  
ATOM   2335  CB  TYR A 415      15.273  51.038  -0.116  1.00 19.64           C  
ATOM   2336  CG  TYR A 415      16.339  50.519   0.835  1.00 18.55           C  
ATOM   2337  CD1 TYR A 415      16.039  50.173   2.135  1.00 17.28           C  
ATOM   2338  CD2 TYR A 415      17.646  50.365   0.395  1.00 18.97           C  
ATOM   2339  CE1 TYR A 415      17.024  49.668   2.986  1.00 16.75           C  
ATOM   2340  CE2 TYR A 415      18.623  49.870   1.220  1.00 18.64           C  
ATOM   2341  CZ  TYR A 415      18.321  49.551   2.512  1.00 17.71           C  
ATOM   2342  OH  TYR A 415      19.333  49.060   3.314  1.00 18.00           O  
ATOM   2343  N   LYS A 416      12.184  50.963  -0.727  1.00 19.33           N  
ATOM   2344  CA  LYS A 416      11.092  51.784  -1.265  1.00 19.34           C  
ATOM   2345  C   LYS A 416      11.662  53.127  -1.677  1.00 18.28           C  
ATOM   2346  O   LYS A 416      12.552  53.635  -0.986  1.00 16.86           O  
ATOM   2347  CB  LYS A 416       9.994  51.955  -0.218  1.00 19.41           C  
ATOM   2348  CG  LYS A 416       9.283  50.653   0.080  1.00 21.29           C  
ATOM   2349  CD  LYS A 416       8.379  50.752   1.272  1.00 22.14           C  
ATOM   2350  CE  LYS A 416       7.636  49.439   1.447  1.00 24.91           C  
ATOM   2351  NZ  LYS A 416       7.130  49.378   2.826  1.00 26.01           N1+
ATOM   2352  N   PRO A 417      11.161  53.721  -2.782  1.00 18.40           N  
ATOM   2353  CA  PRO A 417      11.733  54.989  -3.220  1.00 18.20           C  
ATOM   2354  C   PRO A 417      11.620  56.070  -2.174  1.00 16.71           C  
ATOM   2355  O   PRO A 417      10.759  55.993  -1.295  1.00 15.58           O  
ATOM   2356  CB  PRO A 417      10.916  55.332  -4.487  1.00 19.52           C  
ATOM   2357  CG  PRO A 417      10.488  54.008  -5.001  1.00 20.56           C  
ATOM   2358  CD  PRO A 417      10.188  53.198  -3.770  1.00 19.51           C  
ATOM   2359  N   PRO A 418      12.535  57.046  -2.195  1.00 16.48           N  
ATOM   2360  CA  PRO A 418      12.614  58.031  -1.131  1.00 15.37           C  
ATOM   2361  C   PRO A 418      11.299  58.713  -0.832  1.00 15.05           C  
ATOM   2362  O   PRO A 418      10.619  59.182  -1.729  1.00 15.82           O  
ATOM   2363  CB  PRO A 418      13.650  59.023  -1.659  1.00 15.87           C  
ATOM   2364  CG  PRO A 418      14.545  58.172  -2.502  1.00 16.81           C  
ATOM   2365  CD  PRO A 418      13.636  57.201  -3.173  1.00 17.58           C  
ATOM   2366  N   GLY A 419      10.914  58.688   0.439  1.00 13.98           N  
ATOM   2367  CA  GLY A 419       9.728  59.373   0.925  1.00 13.95           C  
ATOM   2368  C   GLY A 419       8.418  58.646   0.641  1.00 14.56           C  
ATOM   2369  O   GLY A 419       7.378  59.205   0.937  1.00 15.27           O  
ATOM   2370  N   THR A 420       8.454  57.440   0.063  1.00 14.96           N  
ATOM   2371  CA  THR A 420       7.220  56.722  -0.295  1.00 15.72           C  
ATOM   2372  C   THR A 420       6.674  55.805   0.802  1.00 15.24           C  
ATOM   2373  O   THR A 420       5.576  55.274   0.642  1.00 16.67           O  
ATOM   2374  CB  THR A 420       7.348  55.948  -1.646  1.00 16.94           C  
ATOM   2375  OG1 THR A 420       8.323  54.905  -1.518  1.00 16.76           O  
ATOM   2376  CG2 THR A 420       7.752  56.885  -2.803  1.00 17.82           C  
ATOM   2377  N   ARG A 421       7.458  55.537   1.847  1.00 14.26           N  
ATOM   2378  CA  ARG A 421       6.957  54.822   3.021  1.00 13.79           C  
ATOM   2379  C   ARG A 421       6.394  55.853   4.002  1.00 13.20           C  
ATOM   2380  O   ARG A 421       7.067  56.330   4.905  1.00 12.72           O  
ATOM   2381  CB  ARG A 421       8.071  53.990   3.702  1.00 13.32           C  
ATOM   2382  CG  ARG A 421       7.539  53.124   4.841  1.00 13.11           C  
ATOM   2383  CD  ARG A 421       8.679  52.429   5.574  1.00 12.98           C  
ATOM   2384  NE  ARG A 421       8.092  51.648   6.672  1.00 13.34           N  
ATOM   2385  CZ  ARG A 421       8.479  51.675   7.940  1.00 12.65           C  
ATOM   2386  NH1 ARG A 421       9.562  52.341   8.317  1.00 11.85           N  
ATOM   2387  NH2 ARG A 421       7.765  51.003   8.855  1.00 13.37           N  
ATOM   2388  N   LYS A 422       5.107  56.142   3.845  1.00 14.14           N  
ATOM   2389  CA  LYS A 422       4.527  57.293   4.484  1.00 13.91           C  
ATOM   2390  C   LYS A 422       4.277  57.054   5.974  1.00 12.54           C  
ATOM   2391  O   LYS A 422       3.683  56.054   6.335  1.00 12.20           O  
ATOM   2392  CB  LYS A 422       3.196  57.645   3.810  1.00 15.72           C  
ATOM   2393  CG  LYS A 422       3.309  57.927   2.315  1.00 18.02           C  
ATOM   2394  CD  LYS A 422       4.023  59.242   2.139  1.00 19.07           C  
ATOM   2395  CE  LYS A 422       4.142  59.609   0.678  1.00 22.33           C  
ATOM   2396  NZ  LYS A 422       5.170  60.678   0.511  1.00 23.59           N1+
ATOM   2397  N   LEU A 423       4.692  57.992   6.811  1.00 11.89           N  
ATOM   2398  CA  LEU A 423       4.316  57.947   8.211  1.00 11.32           C  
ATOM   2399  C   LEU A 423       2.819  57.889   8.386  1.00 11.93           C  
ATOM   2400  O   LEU A 423       2.308  57.204   9.281  1.00 11.73           O  
ATOM   2401  CB  LEU A 423       4.915  59.110   8.962  1.00 10.75           C  
ATOM   2402  CG  LEU A 423       4.736  59.093  10.471  1.00 10.56           C  
ATOM   2403  CD1 LEU A 423       5.438  57.900  11.115  1.00 10.42           C  
ATOM   2404  CD2 LEU A 423       5.194  60.381  11.108  1.00 10.38           C  
ATOM   2405  N   HIS A 424       2.089  58.543   7.507  1.00 12.39           N  
ATOM   2406  CA AHIS A 424       0.634  58.508   7.474  0.50 12.99           C  
ATOM   2407  CA BHIS A 424       0.643  58.481   7.618  0.50 13.51           C  
ATOM   2408  C   HIS A 424       0.097  57.075   7.500  1.00 13.90           C  
ATOM   2409  O   HIS A 424      -0.923  56.767   8.123  1.00 15.07           O  
ATOM   2410  CB AHIS A 424       0.209  59.224   6.190  0.50 13.43           C  
ATOM   2411  CB BHIS A 424      -0.080  59.493   6.713  0.50 14.58           C  
ATOM   2412  CG AHIS A 424      -1.225  59.628   6.148  0.50 13.84           C  
ATOM   2413  CG BHIS A 424      -0.199  59.097   5.277  0.50 15.94           C  
ATOM   2414  ND1AHIS A 424      -1.681  60.803   6.687  0.50 13.54           N  
ATOM   2415  ND1BHIS A 424       0.419  59.801   4.269  0.50 16.49           N  
ATOM   2416  CD2AHIS A 424      -2.298  59.031   5.589  0.50 14.71           C  
ATOM   2417  CD2BHIS A 424      -0.938  58.141   4.668  0.50 17.11           C  
ATOM   2418  CE1AHIS A 424      -2.980  60.918   6.471  0.50 14.39           C  
ATOM   2419  CE1BHIS A 424       0.099  59.275   3.102  0.50 17.51           C  
ATOM   2420  NE2AHIS A 424      -3.378  59.861   5.791  0.50 15.09           N  
ATOM   2421  NE2BHIS A 424      -0.717  58.259   3.313  0.50 18.02           N  
ATOM   2422  N   ASN A 425       0.754  56.193   6.726  1.00 14.46           N  
ATOM   2423  CA  ASN A 425       0.361  54.793   6.653  1.00 15.11           C  
ATOM   2424  C   ASN A 425       0.936  53.911   7.767  1.00 14.11           C  
ATOM   2425  O   ASN A 425       0.283  52.975   8.231  1.00 14.47           O  
ATOM   2426  CB  ASN A 425       0.690  54.246   5.271  1.00 16.95           C  
ATOM   2427  CG  ASN A 425      -0.104  54.963   4.206  1.00 18.84           C  
ATOM   2428  OD1 ASN A 425      -1.312  55.193   4.380  1.00 20.99           O  
ATOM   2429  ND2 ASN A 425       0.537  55.324   3.094  1.00 19.90           N  
ATOM   2430  N   ILE A 426       2.164  54.196   8.199  1.00 12.50           N  
ATOM   2431  CA  ILE A 426       2.748  53.496   9.347  1.00 11.92           C  
ATOM   2432  C   ILE A 426       1.835  53.674  10.592  1.00 11.64           C  
ATOM   2433  O   ILE A 426       1.577  52.735  11.328  1.00 12.01           O  
ATOM   2434  CB  ILE A 426       4.170  54.038   9.651  1.00 11.01           C  
ATOM   2435  CG1 ILE A 426       5.133  53.654   8.517  1.00 11.58           C  
ATOM   2436  CG2 ILE A 426       4.705  53.512  10.980  1.00 10.70           C  
ATOM   2437  CD1 ILE A 426       6.429  54.430   8.568  1.00 11.07           C  
ATOM   2438  N   LEU A 427       1.324  54.887  10.800  1.00 11.15           N  
ATOM   2439  CA  LEU A 427       0.415  55.145  11.908  1.00 11.16           C  
ATOM   2440  C   LEU A 427      -1.020  54.727  11.669  1.00 12.19           C  
ATOM   2441  O   LEU A 427      -1.792  54.608  12.615  1.00 12.77           O  
ATOM   2442  CB  LEU A 427       0.424  56.641  12.262  1.00 10.83           C  
ATOM   2443  CG  LEU A 427       1.737  57.229  12.757  1.00 10.02           C  
ATOM   2444  CD1 LEU A 427       1.685  58.771  12.846  1.00 10.19           C  
ATOM   2445  CD2 LEU A 427       2.120  56.595  14.086  1.00  9.72           C  
ATOM   2446  N   GLY A 428      -1.401  54.518  10.406  1.00 12.71           N  
ATOM   2447  CA  GLY A 428      -2.776  54.200  10.048  1.00 13.74           C  
ATOM   2448  C   GLY A 428      -3.766  55.342  10.296  1.00 13.92           C  
ATOM   2449  O   GLY A 428      -4.865  55.118  10.749  1.00 14.63           O  
ATOM   2450  N   VAL A 429      -3.350  56.559   9.972  1.00 13.61           N  
ATOM   2451  CA  VAL A 429      -4.131  57.757  10.305  1.00 13.96           C  
ATOM   2452  C   VAL A 429      -5.584  57.630   9.869  1.00 15.32           C  
ATOM   2453  O   VAL A 429      -6.488  57.940  10.623  1.00 15.56           O  
ATOM   2454  CB  VAL A 429      -3.504  59.033   9.665  1.00 13.73           C  
ATOM   2455  CG1 VAL A 429      -4.459  60.208   9.768  1.00 14.37           C  
ATOM   2456  CG2 VAL A 429      -2.149  59.348  10.245  1.00 12.48           C  
ATOM   2457  N   GLU A 430      -5.808  57.179   8.643  1.00 16.33           N  
ATOM   2458  CA  GLU A 430      -7.171  57.095   8.089  1.00 18.13           C  
ATOM   2459  C   GLU A 430      -7.722  55.662   8.028  1.00 18.80           C  
ATOM   2460  O   GLU A 430      -8.868  55.431   7.576  1.00 20.24           O  
ATOM   2461  CB  GLU A 430      -7.223  57.713   6.674  1.00 19.41           C  
ATOM   2462  CG  GLU A 430      -6.876  59.201   6.659  1.00 19.40           C  
ATOM   2463  CD  GLU A 430      -6.948  59.789   5.256  1.00 20.75           C  
ATOM   2464  OE1 GLU A 430      -5.891  59.835   4.589  1.00 21.31           O  
ATOM   2465  OE2 GLU A 430      -8.010  60.202   4.856  1.00 22.67           O  
ATOM   2466  N   THR A 431      -6.915  54.696   8.482  1.00 18.07           N  
ATOM   2467  CA  THR A 431      -7.261  53.277   8.317  1.00 19.14           C  
ATOM   2468  C   THR A 431      -7.303  52.481   9.655  1.00 18.87           C  
ATOM   2469  O   THR A 431      -7.080  51.268   9.688  1.00 19.54           O  
ATOM   2470  CB  THR A 431      -6.249  52.646   7.333  1.00 19.32           C  
ATOM   2471  OG1 THR A 431      -4.916  52.885   7.764  1.00 18.18           O  
ATOM   2472  CG2 THR A 431      -6.430  53.231   5.955  1.00 20.04           C  
ATOM   2473  N   GLY A 432      -7.609  53.169  10.758  1.00 18.26           N  
ATOM   2474  CA  GLY A 432      -7.847  52.468  12.039  1.00 18.09           C  
ATOM   2475  C   GLY A 432      -6.590  52.246  12.860  1.00 16.73           C  
ATOM   2476  O   GLY A 432      -6.557  51.331  13.677  1.00 16.79           O  
ATOM   2477  N   GLY A 433      -5.570  53.091  12.654  1.00 15.46           N  
ATOM   2478  CA  GLY A 433      -4.355  52.999  13.435  1.00 14.53           C  
ATOM   2479  C   GLY A 433      -3.504  51.813  13.025  1.00 14.78           C  
ATOM   2480  O   GLY A 433      -3.768  51.176  12.023  1.00 15.52           O  
ATOM   2481  N   PRO A 434      -2.480  51.498  13.839  1.00 14.27           N  
ATOM   2482  CA  PRO A 434      -1.553  50.410  13.434  1.00 14.92           C  
ATOM   2483  C   PRO A 434      -2.224  49.031  13.337  1.00 16.33           C  
ATOM   2484  O   PRO A 434      -2.967  48.601  14.246  1.00 17.24           O  
ATOM   2485  CB  PRO A 434      -0.484  50.430  14.529  1.00 13.74           C  
ATOM   2486  CG  PRO A 434      -0.536  51.818  15.071  1.00 12.82           C  
ATOM   2487  CD  PRO A 434      -1.988  52.224  15.017  1.00 13.53           C  
ATOM   2488  N   GLY A 435      -2.046  48.367  12.186  1.00 17.98           N  
ATOM   2489  CA  GLY A 435      -2.681  47.091  11.924  1.00 19.72           C  
ATOM   2490  C   GLY A 435      -4.201  47.160  11.773  1.00 20.84           C  
ATOM   2491  O   GLY A 435      -4.900  46.126  11.739  1.00 22.83           O  
ATOM   2492  N   GLY A 436      -4.736  48.390  11.685  1.00 20.54           N  
ATOM   2493  CA  GLY A 436      -6.170  48.595  11.720  1.00 21.59           C  
ATOM   2494  C   GLY A 436      -6.826  48.274  13.056  1.00 22.04           C  
ATOM   2495  O   GLY A 436      -8.064  48.247  13.163  1.00 23.44           O  
ATOM   2496  N   ARG A 437      -5.997  48.072  14.100  1.00 21.69           N  
ATOM   2497  CA  ARG A 437      -6.499  47.512  15.363  1.00 22.82           C  
ATOM   2498  C   ARG A 437      -7.238  48.493  16.234  1.00 22.51           C  
ATOM   2499  O   ARG A 437      -7.965  48.093  17.136  1.00 23.99           O  
ATOM   2500  CB  ARG A 437      -5.351  46.896  16.170  1.00 23.15           C  
ATOM   2501  CG  ARG A 437      -4.853  45.571  15.611  1.00 24.62           C  
ATOM   2502  CD  ARG A 437      -3.857  44.915  16.552  1.00 25.04           C  
ATOM   2503  NE  ARG A 437      -2.721  45.796  16.815  1.00 23.87           N  
ATOM   2504  CZ  ARG A 437      -1.675  45.978  15.992  1.00 23.73           C  
ATOM   2505  NH1 ARG A 437      -1.613  45.278  14.842  1.00 24.97           N  
ATOM   2506  NH2 ARG A 437      -0.687  46.807  16.303  1.00 22.88           N  
ATOM   2507  N   ARG A 438      -7.109  49.782  15.933  1.00 21.26           N  
ATOM   2508  CA  ARG A 438      -7.731  50.833  16.734  1.00 21.07           C  
ATOM   2509  C   ARG A 438      -9.064  51.318  16.135  1.00 23.52           C  
ATOM   2510  O   ARG A 438      -9.716  52.215  16.702  1.00 24.43           O  
ATOM   2511  CB  ARG A 438      -6.751  52.008  16.871  1.00 18.65           C  
ATOM   2512  CG  ARG A 438      -5.422  51.669  17.529  1.00 16.96           C  
ATOM   2513  CD  ARG A 438      -5.631  51.215  18.982  1.00 16.99           C  
ATOM   2514  NE  ARG A 438      -4.366  50.927  19.664  1.00 15.50           N  
ATOM   2515  CZ  ARG A 438      -4.270  50.641  20.964  1.00 15.40           C  
ATOM   2516  NH1 ARG A 438      -5.338  50.649  21.761  1.00 16.43           N  
ATOM   2517  NH2 ARG A 438      -3.091  50.369  21.458  1.00 14.35           N  
ATOM   2518  N   ALA A 439      -9.472  50.715  15.019  1.00 25.69           N  
ATOM   2519  CA  ALA A 439     -10.807  50.955  14.477  1.00 28.11           C  
ATOM   2520  C   ALA A 439     -11.837  50.512  15.498  1.00 30.29           C  
ATOM   2521  O   ALA A 439     -11.767  49.404  16.021  1.00 32.34           O  
ATOM   2522  CB  ALA A 439     -11.019  50.192  13.175  1.00 29.33           C  
ATOM   2523  N   GLY A 440     -12.790  51.378  15.785  1.00 32.65           N  
ATOM   2524  CA  GLY A 440     -13.900  51.025  16.676  1.00 34.41           C  
ATOM   2525  C   GLY A 440     -13.545  51.250  18.137  1.00 33.73           C  
ATOM   2526  O   GLY A 440     -14.340  50.933  19.022  1.00 35.44           O  
ATOM   2527  N   GLU A 441     -12.333  51.753  18.383  1.00 31.94           N  
ATOM   2528  CA  GLU A 441     -11.930  52.209  19.705  1.00 30.70           C  
ATOM   2529  C   GLU A 441     -12.045  53.703  19.818  1.00 29.65           C  
ATOM   2530  O   GLU A 441     -11.639  54.416  18.923  1.00 30.29           O  
ATOM   2531  CB  GLU A 441     -10.462  51.860  19.975  1.00 28.67           C  
ATOM   2532  CG  GLU A 441     -10.232  50.407  20.220  1.00 29.75           C  
ATOM   2533  CD  GLU A 441      -8.814  50.104  20.586  1.00 28.20           C  
ATOM   2534  OE1 GLU A 441      -8.154  50.962  21.233  1.00 26.40           O  
ATOM   2535  OE2 GLU A 441      -8.363  48.997  20.226  1.00 30.24           O  
ATOM   2536  N   SER A 442     -12.487  54.176  20.978  1.00 29.58           N  
ATOM   2537  CA  SER A 442     -12.324  55.589  21.337  1.00 28.13           C  
ATOM   2538  C   SER A 442     -10.852  55.991  21.533  1.00 26.13           C  
ATOM   2539  O   SER A 442      -9.953  55.133  21.659  1.00 25.71           O  
ATOM   2540  CB  SER A 442     -13.102  55.899  22.618  1.00 29.71           C  
ATOM   2541  OG  SER A 442     -12.696  55.046  23.682  1.00 30.42           O  
ATOM   2542  N   GLY A 443     -10.622  57.303  21.538  1.00 24.12           N  
ATOM   2543  CA  GLY A 443      -9.325  57.870  21.764  1.00 21.92           C  
ATOM   2544  C   GLY A 443      -8.360  57.698  20.588  1.00 19.96           C  
ATOM   2545  O   GLY A 443      -7.140  57.791  20.771  1.00 18.94           O  
ATOM   2546  N   HIS A 444      -8.896  57.442  19.378  1.00 19.16           N  
ATOM   2547  CA  HIS A 444      -8.076  57.187  18.160  1.00 17.74           C  
ATOM   2548  C   HIS A 444      -8.746  57.712  16.881  1.00 18.10           C  
ATOM   2549  O   HIS A 444      -8.858  56.991  15.885  1.00 18.00           O  
ATOM   2550  CB  HIS A 444      -7.791  55.671  18.004  1.00 17.65           C  
ATOM   2551  CG  HIS A 444      -6.941  55.098  19.111  1.00 16.90           C  
ATOM   2552  ND1 HIS A 444      -7.484  54.619  20.286  1.00 17.54           N  
ATOM   2553  CD2 HIS A 444      -5.605  54.936  19.215  1.00 15.53           C  
ATOM   2554  CE1 HIS A 444      -6.500  54.206  21.081  1.00 16.79           C  
ATOM   2555  NE2 HIS A 444      -5.356  54.378  20.452  1.00 15.42           N  
ATOM   2556  N   THR A 445      -9.215  58.962  16.911  1.00 18.32           N  
ATOM   2557  CA  THR A 445      -9.869  59.535  15.729  1.00 18.68           C  
ATOM   2558  C   THR A 445      -8.854  59.982  14.660  1.00 17.24           C  
ATOM   2559  O   THR A 445      -7.690  60.160  14.942  1.00 15.76           O  
ATOM   2560  CB  THR A 445     -10.740  60.756  16.084  1.00 20.18           C  
ATOM   2561  OG1 THR A 445      -9.907  61.841  16.484  1.00 20.10           O  
ATOM   2562  CG2 THR A 445     -11.726  60.383  17.187  1.00 21.27           C  
ATOM   2563  N   VAL A 446      -9.330  60.174  13.423  1.00 17.57           N  
ATOM   2564  CA  VAL A 446      -8.461  60.714  12.356  1.00 16.99           C  
ATOM   2565  C   VAL A 446      -7.824  62.029  12.835  1.00 16.14           C  
ATOM   2566  O   VAL A 446      -6.629  62.250  12.650  1.00 14.62           O  
ATOM   2567  CB  VAL A 446      -9.209  60.924  11.010  1.00 18.20           C  
ATOM   2568  CG1 VAL A 446      -8.322  61.623   9.989  1.00 17.78           C  
ATOM   2569  CG2 VAL A 446      -9.667  59.583  10.434  1.00 19.07           C  
ATOM   2570  N   ALA A 447      -8.638  62.883  13.449  1.00 17.01           N  
ATOM   2571  CA  ALA A 447      -8.152  64.182  13.959  1.00 16.84           C  
ATOM   2572  C   ALA A 447      -7.035  64.042  14.980  1.00 15.92           C  
ATOM   2573  O   ALA A 447      -6.004  64.762  14.900  1.00 15.21           O  
ATOM   2574  CB  ALA A 447      -9.291  64.959  14.567  1.00 17.99           C  
ATOM   2575  N   ASP A 448      -7.214  63.116  15.933  1.00 16.38           N  
ATOM   2576  CA  ASP A 448      -6.160  62.812  16.905  1.00 16.05           C  
ATOM   2577  C   ASP A 448      -4.859  62.344  16.222  1.00 13.53           C  
ATOM   2578  O   ASP A 448      -3.749  62.762  16.578  1.00 12.27           O  
ATOM   2579  CB  ASP A 448      -6.598  61.676  17.843  1.00 18.29           C  
ATOM   2580  CG  ASP A 448      -7.718  62.049  18.777  1.00 21.27           C  
ATOM   2581  OD1 ASP A 448      -7.814  63.228  19.195  1.00 23.93           O  
ATOM   2582  OD2 ASP A 448      -8.527  61.131  19.117  1.00 24.25           O  
ATOM   2583  N   TYR A 449      -5.002  61.416  15.271  1.00 12.77           N  
ATOM   2584  CA  TYR A 449      -3.844  60.887  14.525  1.00 11.63           C  
ATOM   2585  C   TYR A 449      -3.142  61.968  13.709  1.00 11.24           C  
ATOM   2586  O   TYR A 449      -1.924  61.968  13.640  1.00 10.46           O  
ATOM   2587  CB  TYR A 449      -4.255  59.736  13.603  1.00 12.03           C  
ATOM   2588  CG  TYR A 449      -4.250  58.383  14.283  1.00 11.85           C  
ATOM   2589  CD1 TYR A 449      -3.087  57.866  14.775  1.00 10.97           C  
ATOM   2590  CD2 TYR A 449      -5.423  57.634  14.440  1.00 12.82           C  
ATOM   2591  CE1 TYR A 449      -3.051  56.638  15.405  1.00 11.16           C  
ATOM   2592  CE2 TYR A 449      -5.390  56.400  15.083  1.00 13.00           C  
ATOM   2593  CZ  TYR A 449      -4.191  55.929  15.565  1.00 12.03           C  
ATOM   2594  OH  TYR A 449      -4.172  54.700  16.215  1.00 12.36           O  
ATOM   2595  N   LEU A 450      -3.903  62.905  13.113  1.00 11.94           N  
ATOM   2596  CA  LEU A 450      -3.246  63.970  12.347  1.00 11.96           C  
ATOM   2597  C   LEU A 450      -2.389  64.889  13.273  1.00 11.14           C  
ATOM   2598  O   LEU A 450      -1.311  65.330  12.875  1.00 10.82           O  
ATOM   2599  CB  LEU A 450      -4.264  64.817  11.584  1.00 13.19           C  
ATOM   2600  CG  LEU A 450      -4.925  64.127  10.368  1.00 14.30           C  
ATOM   2601  CD1 LEU A 450      -6.133  64.905   9.874  1.00 15.87           C  
ATOM   2602  CD2 LEU A 450      -3.903  63.930   9.259  1.00 14.21           C  
ATOM   2603  N   LYS A 451      -2.861  65.158  14.489  1.00 11.26           N  
ATOM   2604  CA ALYS A 451      -2.088  65.941  15.488  0.50 10.62           C  
ATOM   2605  CA BLYS A 451      -2.059  65.968  15.409  0.50 10.57           C  
ATOM   2606  C   LYS A 451      -0.793  65.218  15.838  1.00  9.39           C  
ATOM   2607  O   LYS A 451       0.271  65.801  15.894  1.00  8.72           O  
ATOM   2608  CB ALYS A 451      -2.897  66.140  16.792  0.50 11.33           C  
ATOM   2609  CB BLYS A 451      -2.884  66.420  16.617  0.50 11.23           C  
ATOM   2610  CG ALYS A 451      -4.140  67.019  16.720  0.50 12.74           C  
ATOM   2611  CG BLYS A 451      -4.050  67.344  16.294  0.50 12.59           C  
ATOM   2612  CD ALYS A 451      -4.984  66.913  17.995  0.50 13.53           C  
ATOM   2613  CD BLYS A 451      -4.871  67.619  17.555  0.50 13.30           C  
ATOM   2614  CE ALYS A 451      -5.986  68.033  18.154  0.50 14.82           C  
ATOM   2615  CE BLYS A 451      -6.274  68.086  17.282  0.50 14.97           C  
ATOM   2616  NZ ALYS A 451      -7.045  68.132  17.081  0.50 15.96           N1+
ATOM   2617  NZ BLYS A 451      -6.951  68.497  18.558  0.50 15.80           N1+
ATOM   2618  N   PHE A 452      -0.927  63.922  16.146  1.00  9.10           N  
ATOM   2619  CA  PHE A 452       0.243  63.110  16.508  1.00  8.30           C  
ATOM   2620  C   PHE A 452       1.243  63.075  15.331  1.00  7.99           C  
ATOM   2621  O   PHE A 452       2.444  63.313  15.531  1.00  7.38           O  
ATOM   2622  CB  PHE A 452      -0.206  61.688  16.872  1.00  8.45           C  
ATOM   2623  CG  PHE A 452       0.896  60.774  17.349  1.00  8.05           C  
ATOM   2624  CD1 PHE A 452       1.760  61.170  18.355  1.00  7.49           C  
ATOM   2625  CD2 PHE A 452       1.081  59.501  16.799  1.00  8.21           C  
ATOM   2626  CE1 PHE A 452       2.746  60.335  18.826  1.00  7.12           C  
ATOM   2627  CE2 PHE A 452       2.094  58.662  17.252  1.00  7.87           C  
ATOM   2628  CZ  PHE A 452       2.920  59.063  18.283  1.00  7.28           C  
ATOM   2629  N   LYS A 453       0.742  62.813  14.099  1.00  8.65           N  
ATOM   2630  CA  LYS A 453       1.630  62.763  12.942  1.00  8.93           C  
ATOM   2631  C   LYS A 453       2.381  64.082  12.776  1.00  8.46           C  
ATOM   2632  O   LYS A 453       3.572  64.098  12.480  1.00  7.69           O  
ATOM   2633  CB  LYS A 453       0.804  62.461  11.657  1.00 10.58           C  
ATOM   2634  CG  LYS A 453       1.673  62.390  10.391  1.00 11.77           C  
ATOM   2635  CD  LYS A 453       0.883  62.121   9.119  1.00 14.08           C  
ATOM   2636  CE  LYS A 453       0.389  63.420   8.541  1.00 16.11           C  
ATOM   2637  NZ  LYS A 453      -0.101  63.305   7.141  1.00 17.85           N1+
ATOM   2638  N   ASP A 454       1.673  65.201  12.918  1.00  8.71           N  
ATOM   2639  CA  ASP A 454       2.306  66.512  12.752  1.00  8.95           C  
ATOM   2640  C   ASP A 454       3.425  66.725  13.765  1.00  8.27           C  
ATOM   2641  O   ASP A 454       4.521  67.181  13.422  1.00  8.11           O  
ATOM   2642  CB  ASP A 454       1.255  67.609  12.860  1.00 10.02           C  
ATOM   2643  CG  ASP A 454       1.841  69.004  12.594  1.00 10.81           C  
ATOM   2644  OD1 ASP A 454       1.921  69.436  11.434  1.00 12.81           O  
ATOM   2645  OD2 ASP A 454       2.256  69.645  13.579  1.00 11.62           O  
ATOM   2646  N   LEU A 455       3.154  66.396  15.029  1.00  7.86           N  
ATOM   2647  CA  LEU A 455       4.220  66.537  16.051  1.00  7.39           C  
ATOM   2648  C   LEU A 455       5.415  65.644  15.737  1.00  6.79           C  
ATOM   2649  O   LEU A 455       6.592  66.068  15.821  1.00  6.91           O  
ATOM   2650  CB  LEU A 455       3.699  66.238  17.437  1.00  7.56           C  
ATOM   2651  CG  LEU A 455       4.696  66.296  18.588  1.00  7.27           C  
ATOM   2652  CD1 LEU A 455       5.306  67.653  18.722  1.00  7.57           C  
ATOM   2653  CD2 LEU A 455       3.975  65.908  19.878  1.00  7.62           C  
ATOM   2654  N   ILE A 456       5.157  64.367  15.408  1.00  6.72           N  
ATOM   2655  CA  ILE A 456       6.266  63.493  15.078  1.00  6.46           C  
ATOM   2656  C   ILE A 456       7.119  64.000  13.892  1.00  6.36           C  
ATOM   2657  O   ILE A 456       8.354  63.960  13.958  1.00  6.07           O  
ATOM   2658  CB  ILE A 456       5.785  62.046  14.815  1.00  6.81           C  
ATOM   2659  CG1 ILE A 456       5.122  61.431  16.062  1.00  6.92           C  
ATOM   2660  CG2 ILE A 456       6.913  61.165  14.317  1.00  6.81           C  
ATOM   2661  CD1 ILE A 456       6.006  61.283  17.232  1.00  6.45           C  
ATOM   2662  N   LEU A 457       6.480  64.489  12.844  1.00  6.86           N  
ATOM   2663  CA  LEU A 457       7.243  64.984  11.708  1.00  7.46           C  
ATOM   2664  C   LEU A 457       8.122  66.198  12.091  1.00  7.26           C  
ATOM   2665  O   LEU A 457       9.193  66.389  11.514  1.00  7.78           O  
ATOM   2666  CB  LEU A 457       6.323  65.302  10.518  1.00  8.85           C  
ATOM   2667  CG  LEU A 457       5.723  64.067   9.835  1.00  9.69           C  
ATOM   2668  CD1 LEU A 457       4.729  64.480   8.762  1.00 11.27           C  
ATOM   2669  CD2 LEU A 457       6.823  63.196   9.263  1.00  9.70           C  
ATOM   2670  N   ARG A 458       7.665  66.996  13.043  1.00  6.96           N  
ATOM   2671  CA  ARG A 458       8.503  68.092  13.540  1.00  7.04           C  
ATOM   2672  C   ARG A 458       9.692  67.594  14.356  1.00  6.50           C  
ATOM   2673  O   ARG A 458      10.769  68.211  14.340  1.00  6.36           O  
ATOM   2674  CB  ARG A 458       7.652  69.058  14.361  1.00  7.55           C  
ATOM   2675  CG  ARG A 458       6.593  69.764  13.536  1.00  8.72           C  
ATOM   2676  CD  ARG A 458       5.718  70.706  14.360  1.00  9.72           C  
ATOM   2677  NE  ARG A 458       4.532  71.092  13.615  1.00 11.22           N  
ATOM   2678  CZ  ARG A 458       4.395  72.201  12.910  1.00 12.69           C  
ATOM   2679  NH1 ARG A 458       5.341  73.123  12.906  1.00 13.53           N  
ATOM   2680  NH2 ARG A 458       3.309  72.414  12.187  1.00 13.69           N  
ATOM   2681  N   MET A 459       9.493  66.503  15.109  1.00  6.07           N  
ATOM   2682  CA  MET A 459      10.628  65.849  15.832  1.00  5.76           C  
ATOM   2683  C   MET A 459      11.614  65.207  14.894  1.00  5.82           C  
ATOM   2684  O   MET A 459      12.784  65.057  15.252  1.00  6.04           O  
ATOM   2685  CB  MET A 459      10.128  64.841  16.861  1.00  5.69           C  
ATOM   2686  CG  MET A 459       9.231  65.424  17.956  1.00  5.97           C  
ATOM   2687  SD  MET A 459       8.774  64.143  19.148  1.00  6.87           S  
ATOM   2688  CE  MET A 459       7.954  65.109  20.414  1.00  6.24           C  
ATOM   2689  N   LEU A 460      11.130  64.816  13.731  1.00  6.36           N  
ATOM   2690  CA  LEU A 460      11.953  64.158  12.700  1.00  6.51           C  
ATOM   2691  C   LEU A 460      12.403  65.072  11.550  1.00  7.13           C  
ATOM   2692  O   LEU A 460      12.795  64.599  10.480  1.00  8.05           O  
ATOM   2693  CB  LEU A 460      11.228  62.920  12.166  1.00  6.84           C  
ATOM   2694  CG  LEU A 460      10.863  61.850  13.227  1.00  6.69           C  
ATOM   2695  CD1 LEU A 460      10.187  60.644  12.555  1.00  7.27           C  
ATOM   2696  CD2 LEU A 460      12.097  61.391  13.969  1.00  6.49           C  
ATOM   2697  N   ASP A 461      12.422  66.380  11.803  1.00  7.13           N  
ATOM   2698  CA  ASP A 461      13.001  67.345  10.894  1.00  7.70           C  
ATOM   2699  C   ASP A 461      14.473  67.014  10.690  1.00  7.64           C  
ATOM   2700  O   ASP A 461      15.173  66.810  11.671  1.00  7.41           O  
ATOM   2701  CB  ASP A 461      12.863  68.724  11.532  1.00  8.08           C  
ATOM   2702  CG  ASP A 461      13.168  69.869  10.592  1.00  9.22           C  
ATOM   2703  OD1 ASP A 461      13.903  69.723   9.583  1.00  9.59           O  
ATOM   2704  OD2 ASP A 461      12.666  70.984  10.880  1.00 10.36           O  
ATOM   2705  N   TYR A 462      14.936  66.896   9.438  1.00  8.41           N  
ATOM   2706  CA  TYR A 462      16.332  66.636   9.160  1.00  8.90           C  
ATOM   2707  C   TYR A 462      17.220  67.757   9.665  1.00  9.36           C  
ATOM   2708  O   TYR A 462      18.368  67.515   9.985  1.00 10.23           O  
ATOM   2709  CB  TYR A 462      16.592  66.494   7.648  1.00  9.65           C  
ATOM   2710  CG  TYR A 462      16.339  65.122   7.078  1.00  9.64           C  
ATOM   2711  CD1 TYR A 462      17.052  64.044   7.505  1.00  9.54           C  
ATOM   2712  CD2 TYR A 462      15.429  64.931   6.024  1.00 10.19           C  
ATOM   2713  CE1 TYR A 462      16.890  62.783   6.934  1.00  9.89           C  
ATOM   2714  CE2 TYR A 462      15.257  63.673   5.470  1.00 10.47           C  
ATOM   2715  CZ  TYR A 462      15.991  62.615   5.929  1.00 10.29           C  
ATOM   2716  OH  TYR A 462      15.791  61.378   5.352  1.00 10.89           O  
ATOM   2717  N   ASP A 463      16.716  68.992   9.718  1.00  9.54           N  
ATOM   2718  CA  ASP A 463      17.528  70.165  10.085  1.00 10.37           C  
ATOM   2719  C   ASP A 463      17.490  70.339  11.606  1.00  9.44           C  
ATOM   2720  O   ASP A 463      16.443  70.639  12.163  1.00  8.81           O  
ATOM   2721  CB  ASP A 463      17.004  71.397   9.378  1.00 11.43           C  
ATOM   2722  CG  ASP A 463      17.892  72.630   9.559  1.00 12.62           C  
ATOM   2723  OD1 ASP A 463      18.683  72.657  10.523  1.00 12.62           O  
ATOM   2724  OD2 ASP A 463      17.789  73.559   8.710  1.00 14.63           O  
ATOM   2725  N   PRO A 464      18.636  70.151  12.303  1.00  9.33           N  
ATOM   2726  CA  PRO A 464      18.607  70.301  13.773  1.00  8.92           C  
ATOM   2727  C   PRO A 464      18.336  71.736  14.235  1.00  9.71           C  
ATOM   2728  O   PRO A 464      18.004  71.914  15.418  1.00  9.76           O  
ATOM   2729  CB  PRO A 464      20.003  69.830  14.205  1.00  9.02           C  
ATOM   2730  CG  PRO A 464      20.874  70.021  13.028  1.00 10.11           C  
ATOM   2731  CD  PRO A 464      19.984  69.812  11.808  1.00  9.92           C  
ATOM   2732  N   LYS A 465      18.457  72.717  13.355  1.00 11.37           N  
ATOM   2733  CA  LYS A 465      18.167  74.090  13.721  1.00 12.75           C  
ATOM   2734  C   LYS A 465      16.655  74.360  13.760  1.00 12.02           C  
ATOM   2735  O   LYS A 465      16.179  75.192  14.541  1.00 13.46           O  
ATOM   2736  CB  LYS A 465      18.821  75.073  12.763  1.00 15.43           C  
ATOM   2737  CG  LYS A 465      20.329  74.993  12.686  1.00 17.76           C  
ATOM   2738  CD  LYS A 465      20.982  75.189  14.051  1.00 19.89           C  
ATOM   2739  CE  LYS A 465      22.505  75.265  13.924  1.00 23.17           C  
ATOM   2740  NZ  LYS A 465      23.180  75.434  15.231  1.00 24.85           N1+
ATOM   2741  N   THR A 466      15.883  73.644  12.953  1.00 10.79           N  
ATOM   2742  CA  THR A 466      14.453  73.888  12.848  1.00 10.36           C  
ATOM   2743  C   THR A 466      13.626  72.779  13.499  1.00  9.03           C  
ATOM   2744  O   THR A 466      12.439  72.954  13.763  1.00  9.16           O  
ATOM   2745  CB  THR A 466      14.030  74.127  11.395  1.00 11.10           C  
ATOM   2746  OG1 THR A 466      14.408  73.050  10.556  1.00 10.92           O  
ATOM   2747  CG2 THR A 466      14.661  75.400  10.860  1.00 12.18           C  
ATOM   2748  N   ARG A 467      14.250  71.664  13.836  1.00  8.05           N  
ATOM   2749  CA  ARG A 467      13.579  70.562  14.537  1.00  7.12           C  
ATOM   2750  C   ARG A 467      12.896  71.123  15.789  1.00  6.89           C  
ATOM   2751  O   ARG A 467      13.460  72.001  16.459  1.00  7.16           O  
ATOM   2752  CB  ARG A 467      14.589  69.473  14.920  1.00  6.42           C  
ATOM   2753  CG  ARG A 467      13.991  68.188  15.475  1.00  5.67           C  
ATOM   2754  CD  ARG A 467      15.066  67.120  15.734  1.00  5.55           C  
ATOM   2755  NE  ARG A 467      15.799  66.823  14.499  1.00  5.86           N  
ATOM   2756  CZ  ARG A 467      17.091  66.518  14.395  1.00  6.18           C  
ATOM   2757  NH1 ARG A 467      17.836  66.337  15.470  1.00  6.41           N  
ATOM   2758  NH2 ARG A 467      17.622  66.356  13.215  1.00  6.73           N  
ATOM   2759  N   ILE A 468      11.702  70.639  16.113  1.00  6.78           N  
ATOM   2760  CA  ILE A 468      10.957  71.253  17.219  1.00  6.86           C  
ATOM   2761  C   ILE A 468      11.723  71.125  18.540  1.00  6.61           C  
ATOM   2762  O   ILE A 468      12.393  70.119  18.773  1.00  6.58           O  
ATOM   2763  CB  ILE A 468       9.522  70.653  17.306  1.00  6.85           C  
ATOM   2764  CG1 ILE A 468       8.583  71.533  18.179  1.00  7.31           C  
ATOM   2765  CG2 ILE A 468       9.517  69.207  17.790  1.00  6.34           C  
ATOM   2766  CD1 ILE A 468       7.112  71.211  18.006  1.00  7.69           C  
ATOM   2767  N   GLN A 469      11.644  72.176  19.366  1.00  7.07           N  
ATOM   2768  CA  GLN A 469      12.332  72.192  20.656  1.00  7.22           C  
ATOM   2769  C   GLN A 469      11.322  71.904  21.756  1.00  6.71           C  
ATOM   2770  O   GLN A 469      10.131  72.064  21.539  1.00  6.76           O  
ATOM   2771  CB  GLN A 469      13.024  73.528  20.816  1.00  8.81           C  
ATOM   2772  CG  GLN A 469      14.173  73.612  19.829  1.00 10.31           C  
ATOM   2773  CD  GLN A 469      14.907  74.881  19.793  1.00 12.59           C  
ATOM   2774  OE1 GLN A 469      14.563  75.866  20.468  1.00 14.86           O  
ATOM   2775  NE2 GLN A 469      15.935  74.941  18.884  1.00 14.78           N  
ATOM   2776  N   PRO A 470      11.796  71.515  22.936  1.00  6.12           N  
ATOM   2777  CA  PRO A 470      10.883  71.057  23.980  1.00  5.87           C  
ATOM   2778  C   PRO A 470       9.750  72.043  24.350  1.00  6.13           C  
ATOM   2779  O   PRO A 470       8.605  71.591  24.501  1.00  6.11           O  
ATOM   2780  CB  PRO A 470      11.820  70.773  25.162  1.00  6.07           C  
ATOM   2781  CG  PRO A 470      13.083  70.396  24.481  1.00  5.96           C  
ATOM   2782  CD  PRO A 470      13.212  71.321  23.310  1.00  6.24           C  
ATOM   2783  N   TYR A 471      10.052  73.339  24.510  1.00  6.51           N  
ATOM   2784  CA  TYR A 471       9.023  74.294  24.878  1.00  7.21           C  
ATOM   2785  C   TYR A 471       7.846  74.245  23.868  1.00  7.23           C  
ATOM   2786  O   TYR A 471       6.668  74.247  24.244  1.00  7.58           O  
ATOM   2787  CB  TYR A 471       9.600  75.719  24.993  1.00  7.98           C  
ATOM   2788  CG  TYR A 471       8.510  76.758  25.152  1.00  8.85           C  
ATOM   2789  CD1 TYR A 471       7.996  77.098  26.408  1.00  9.46           C  
ATOM   2790  CD2 TYR A 471       7.970  77.412  24.048  1.00  9.21           C  
ATOM   2791  CE1 TYR A 471       6.955  78.002  26.557  1.00 10.36           C  
ATOM   2792  CE2 TYR A 471       6.941  78.316  24.186  1.00 10.10           C  
ATOM   2793  CZ  TYR A 471       6.457  78.654  25.438  1.00 10.70           C  
ATOM   2794  OH  TYR A 471       5.442  79.534  25.512  1.00 11.68           O  
ATOM   2795  N   TYR A 472       8.180  74.261  22.566  1.00  7.03           N  
ATOM   2796  CA  TYR A 472       7.159  74.272  21.520  1.00  7.19           C  
ATOM   2797  C   TYR A 472       6.503  72.905  21.350  1.00  6.63           C  
ATOM   2798  O   TYR A 472       5.295  72.851  21.053  1.00  7.04           O  
ATOM   2799  CB  TYR A 472       7.743  74.809  20.194  1.00  7.36           C  
ATOM   2800  CG  TYR A 472       7.971  76.304  20.312  1.00  8.24           C  
ATOM   2801  CD1 TYR A 472       6.902  77.183  20.347  1.00  9.06           C  
ATOM   2802  CD2 TYR A 472       9.259  76.853  20.428  1.00  8.39           C  
ATOM   2803  CE1 TYR A 472       7.098  78.537  20.481  1.00  9.98           C  
ATOM   2804  CE2 TYR A 472       9.453  78.214  20.570  1.00  9.32           C  
ATOM   2805  CZ  TYR A 472       8.373  79.041  20.597  1.00 10.11           C  
ATOM   2806  OH  TYR A 472       8.527  80.398  20.795  1.00 11.17           O  
ATOM   2807  N   ALA A 473       7.227  71.838  21.594  1.00  6.09           N  
ATOM   2808  CA  ALA A 473       6.579  70.517  21.587  1.00  5.83           C  
ATOM   2809  C   ALA A 473       5.446  70.469  22.625  1.00  6.36           C  
ATOM   2810  O   ALA A 473       4.348  70.002  22.313  1.00  6.62           O  
ATOM   2811  CB  ALA A 473       7.589  69.405  21.812  1.00  5.31           C  
ATOM   2812  N   LEU A 474       5.706  71.029  23.803  1.00  6.77           N  
ATOM   2813  CA  LEU A 474       4.716  71.031  24.872  1.00  7.37           C  
ATOM   2814  C   LEU A 474       3.475  71.888  24.565  1.00  8.18           C  
ATOM   2815  O   LEU A 474       2.367  71.664  25.119  1.00  8.71           O  
ATOM   2816  CB  LEU A 474       5.382  71.463  26.198  1.00  7.77           C  
ATOM   2817  CG  LEU A 474       6.314  70.389  26.799  1.00  7.34           C  
ATOM   2818  CD1 LEU A 474       7.222  70.983  27.850  1.00  7.96           C  
ATOM   2819  CD2 LEU A 474       5.527  69.209  27.374  1.00  7.52           C  
ATOM   2820  N   GLN A 475       3.655  72.925  23.736  1.00  8.37           N  
ATOM   2821  CA  GLN A 475       2.542  73.774  23.306  1.00  9.38           C  
ATOM   2822  C   GLN A 475       1.726  73.213  22.150  1.00  9.27           C  
ATOM   2823  O   GLN A 475       0.667  73.776  21.815  1.00  9.80           O  
ATOM   2824  CB  GLN A 475       3.030  75.188  22.926  1.00 10.15           C  
ATOM   2825  CG  GLN A 475       3.748  75.971  24.035  1.00 10.89           C  
ATOM   2826  CD  GLN A 475       2.885  76.328  25.245  1.00 12.20           C  
ATOM   2827  OE1 GLN A 475       1.688  76.419  25.180  1.00 13.08           O  
ATOM   2828  NE2 GLN A 475       3.550  76.638  26.365  1.00 13.53           N  
ATOM   2829  N   HIS A 476       2.229  72.165  21.522  1.00  8.52           N  
ATOM   2830  CA  HIS A 476       1.588  71.590  20.325  1.00  8.97           C  
ATOM   2831  C   HIS A 476       0.153  71.110  20.595  1.00  9.82           C  
ATOM   2832  O   HIS A 476      -0.170  70.664  21.707  1.00  9.73           O  
ATOM   2833  CB  HIS A 476       2.464  70.469  19.815  1.00  8.30           C  
ATOM   2834  CG  HIS A 476       2.090  69.969  18.460  1.00  8.63           C  
ATOM   2835  ND1 HIS A 476       1.059  69.082  18.273  1.00  8.97           N  
ATOM   2836  CD2 HIS A 476       2.620  70.198  17.231  1.00  8.84           C  
ATOM   2837  CE1 HIS A 476       0.949  68.801  16.990  1.00  9.34           C  
ATOM   2838  NE2 HIS A 476       1.908  69.437  16.338  1.00  9.10           N  
ATOM   2839  N   SER A 477      -0.669  71.146  19.562  1.00 10.41           N  
ATOM   2840  CA  SER A 477      -2.090  70.759  19.677  1.00 11.78           C  
ATOM   2841  C   SER A 477      -2.292  69.294  20.106  1.00 11.17           C  
ATOM   2842  O   SER A 477      -3.347  68.960  20.631  1.00 11.75           O  
ATOM   2843  CB  SER A 477      -2.846  71.053  18.341  1.00 13.05           C  
ATOM   2844  OG  SER A 477      -2.284  70.365  17.278  1.00 14.91           O  
ATOM   2845  N   PHE A 478      -1.288  68.461  19.913  1.00 10.52           N  
ATOM   2846  CA  PHE A 478      -1.379  67.065  20.380  1.00 10.42           C  
ATOM   2847  C   PHE A 478      -1.636  67.012  21.878  1.00 10.91           C  
ATOM   2848  O   PHE A 478      -2.299  66.089  22.353  1.00 11.29           O  
ATOM   2849  CB  PHE A 478      -0.118  66.317  19.979  1.00  9.71           C  
ATOM   2850  CG  PHE A 478      -0.083  64.864  20.401  1.00  9.71           C  
ATOM   2851  CD1 PHE A 478      -1.053  63.944  19.951  1.00 10.44           C  
ATOM   2852  CD2 PHE A 478       0.944  64.405  21.192  1.00  9.30           C  
ATOM   2853  CE1 PHE A 478      -0.992  62.591  20.336  1.00 10.55           C  
ATOM   2854  CE2 PHE A 478       0.995  63.045  21.546  1.00  9.36           C  
ATOM   2855  CZ  PHE A 478       0.011  62.183  21.146  1.00  9.87           C  
ATOM   2856  N   PHE A 479      -1.110  67.990  22.621  1.00 10.97           N  
ATOM   2857  CA  PHE A 479      -1.307  68.055  24.087  1.00 11.94           C  
ATOM   2858  C   PHE A 479      -2.483  68.953  24.558  1.00 14.86           C  
ATOM   2859  O   PHE A 479      -2.688  69.091  25.744  1.00 16.91           O  
ATOM   2860  CB  PHE A 479      -0.013  68.532  24.762  1.00 10.69           C  
ATOM   2861  CG  PHE A 479       1.167  67.647  24.493  1.00  9.26           C  
ATOM   2862  CD1 PHE A 479       1.195  66.335  24.959  1.00  8.80           C  
ATOM   2863  CD2 PHE A 479       2.261  68.097  23.755  1.00  8.44           C  
ATOM   2864  CE1 PHE A 479       2.265  65.532  24.717  1.00  8.10           C  
ATOM   2865  CE2 PHE A 479       3.360  67.293  23.529  1.00  7.79           C  
ATOM   2866  CZ  PHE A 479       3.352  65.985  24.003  1.00  7.48           C  
ATOM   2867  N   LYS A 480      -3.190  69.553  23.612  1.00 17.24           N  
ATOM   2868  CA  LYS A 480      -4.407  70.355  23.844  1.00 22.00           C  
ATOM   2869  C   LYS A 480      -5.503  69.334  24.040  1.00 26.04           C  
ATOM   2870  O   LYS A 480      -6.017  68.785  23.056  1.00 29.09           O  
ATOM   2871  CB  LYS A 480      -4.699  71.240  22.611  1.00 22.27           C  
ATOM   2872  CG  LYS A 480      -6.056  71.961  22.551  1.00 24.54           C  
ATOM   2873  CD  LYS A 480      -6.144  73.164  23.453  1.00 25.18           C  
ATOM   2874  CE  LYS A 480      -7.440  73.930  23.213  1.00 25.35           C  
ATOM   2875  NZ  LYS A 480      -8.691  73.419  23.883  1.00 26.12           N1+
ATOM   2876  N   LYS A 481      -5.822  69.064  25.305  1.00 30.12           N  
ATOM   2877  CA  LYS A 481      -6.805  68.036  25.694  1.00 32.89           C  
ATOM   2878  C   LYS A 481      -8.243  68.430  25.359  1.00 34.59           C  
ATOM   2879  O   LYS A 481      -8.794  69.380  25.922  1.00 37.10           O  
ATOM   2880  CB  LYS A 481      -6.672  67.724  27.198  1.00 35.36           C  
TER    2881      LYS A 481 
HETATM 2882  OAAA4E2 A 519      20.780  52.851  34.134  0.50 14.07           O1-
HETATM 2883  OAAB4E2 A 519      20.827  52.825  34.167  0.50 13.97           O1-
HETATM 2884  CAMA4E2 A 519      20.114  52.697  35.230  0.50 16.81           C  
HETATM 2885  CAMB4E2 A 519      20.172  52.653  35.271  0.50 16.45           C  
HETATM 2886  OABA4E2 A 519      20.157  53.163  36.398  0.50 13.58           O  
HETATM 2887  OABB4E2 A 519      20.202  53.121  36.434  0.50 13.27           O  
HETATM 2888  CAPA4E2 A 519      19.363  51.591  35.226  0.50 13.97           C  
HETATM 2889  CAPB4E2 A 519      19.379  51.575  35.231  0.50 13.62           C  
HETATM 2890  NAKA4E2 A 519      19.718  50.827  34.104  0.50 14.34           N  
HETATM 2891  NAKB4E2 A 519      19.675  50.845  34.060  0.50 13.78           N  
HETATM 2892  CAQA4E2 A 519      19.170  49.585  33.979  0.50 11.09           C  
HETATM 2893  CAQB4E2 A 519      19.071  49.636  33.890  0.50 10.96           C  
HETATM 2894  CAIA4E2 A 519      19.537  48.725  32.948  0.50 10.88           C  
HETATM 2895  CAIB4E2 A 519      19.383  48.801  32.818  0.50 10.85           C  
HETATM 2896  CAGA4E2 A 519      18.955  47.479  32.840  0.50 10.57           C  
HETATM 2897  CAGB4E2 A 519      18.738  47.590  32.663  0.50 11.28           C  
HETATM 2898  CANA4E2 A 519      17.991  47.118  33.759  0.50 10.07           C  
HETATM 2899  CANB4E2 A 519      17.753  47.230  33.576  0.50 11.24           C  
HETATM 2900  IAD 4E2 A 519      17.076  45.267  33.559  0.50 10.43           I  
HETATM 2901  CAJA4E2 A 519      17.626  47.972  34.798  0.50 10.24           C  
HETATM 2902  CAJB4E2 A 519      17.438  48.075  34.648  0.50 11.25           C  
HETATM 2903  CARA4E2 A 519      18.208  49.216  34.902  0.50 10.35           C  
HETATM 2904  CARB4E2 A 519      18.102  49.277  34.809  0.50 10.56           C  
HETATM 2905  CAUA4E2 A 519      17.827  50.074  35.944  0.50  9.35           C  
HETATM 2906  CAUB4E2 A 519      17.775  50.106  35.897  0.50  9.29           C  
HETATM 2907  CAVA4E2 A 519      18.362  51.281  36.213  0.50 10.30           C  
HETATM 2908  CAVB4E2 A 519      18.364  51.279  36.212  0.50 10.05           C  
HETATM 2909  CASA4E2 A 519      17.675  51.789  37.373  0.50  8.67           C  
HETATM 2910  CASB4E2 A 519      17.709  51.769  37.401  0.50  8.34           C  
HETATM 2911  CAHA4E2 A 519      17.730  52.965  38.163  0.50  8.88           C  
HETATM 2912  CAHB4E2 A 519      17.826  52.902  38.252  0.50  8.31           C  
HETATM 2913  CAEA4E2 A 519      16.844  53.083  39.258  0.50  8.27           C  
HETATM 2914  CAEB4E2 A 519      16.944  53.011  39.349  0.50  7.77           C  
HETATM 2915  CAFA4E2 A 519      15.928  52.085  39.583  0.50  8.18           C  
HETATM 2916  CAFB4E2 A 519      15.990  52.039  39.636  0.50  7.84           C  
HETATM 2917  CAOA4E2 A 519      15.865  50.941  38.806  0.50  8.03           C  
HETATM 2918  CAOB4E2 A 519      15.870  50.932  38.811  0.50  7.78           C  
HETATM 2919 CLA A4E2 A 519      14.713  49.632  39.153  0.50  8.95          CL  
HETATM 2920 CLA B4E2 A 519      14.679  49.646  39.127  0.50  8.85          CL  
HETATM 2921  CATA4E2 A 519      16.729  50.824  37.727  0.50  8.31           C  
HETATM 2922  CATB4E2 A 519      16.722  50.828  37.719  0.50  8.07           C  
HETATM 2923  NALA4E2 A 519      16.862  49.800  36.831  0.50  8.52           N  
HETATM 2924  NALB4E2 A 519      16.804  49.836  36.778  0.50  8.32           N  
TER    2925      4E2 A 519 
HETATM 2926  C   709 d   6      16.512  47.038  32.348  0.00  0.00      4ylk C  
HETATM 2927  C   709 d   6      16.234  47.716  33.489  0.00  0.00      4ylk C  
HETATM 2928  C   709 d   6      17.014  48.792  33.762  0.00  0.00      4ylk C  
HETATM 2929  C   709 d   6      17.855  49.289  32.827  0.00  0.00      4ylk C  
HETATM 2930  C   709 d   6      17.967  48.728  31.606  0.00  0.00      4ylk C  
HETATM 2931  C   709 d   6      17.327  47.571  31.431  0.00  0.00      4ylk C  
HETATM 2932  C   709 d   6      16.982  49.360  34.987  0.00  0.00      4ylk C  
HETATM 2933  C   709 d   6      17.849  50.351  35.295  0.00  0.00      4ylk C  
HETATM 2934  C   709 d   6      18.707  50.838  34.371  0.00  0.00      4ylk C  
HETATM 2935  C   709 d   6      18.654  50.354  33.102  0.00  0.00      4ylk C  
HETATM 2936  C   709 d   6      17.877  50.843  36.553  0.00  0.00      4ylk C  
HETATM 2937  C   709 d   6      18.977  51.537  36.928  0.00  0.00      4ylk C  
HETATM 2938  C   709 d   6      19.780  52.040  35.985  0.00  0.00      4ylk C  
HETATM 2939  C   709 d   6      19.629  51.779  34.682  0.00  0.00      4ylk C  
HETATM 2940  C   709 d   6      16.156  48.867  35.936  0.00  0.00      4ylk C  
HETATM 2941  C   709 d   6      16.103  49.466  37.146  0.00  0.00      4ylk C  
HETATM 2942  C   709 d   6      16.879  50.542  37.408  0.00  0.00      4ylk C  
HETATM 2943  C   709 d   6      16.534  51.323  38.461  0.00  0.00      4ylk C  
HETATM 2944  C   709 d   6      19.488  51.712  38.346  0.00  0.00      4ylk C  
HETATM 2945  C   709 d   6      15.296  47.330  34.391  0.00  0.00      4ylk C  
HETATM 2946  C   709 d   6      15.308  47.854  35.642  0.00  0.00      4ylk C  
HETATM 2947  C   709 d   6      14.252  46.520  34.081  0.00  0.00      4ylk C  
HETATM 2948  C   709 d   6      13.435  46.084  35.044  0.00  0.00      4ylk C  
HETATM 2949  C   709 d   6      13.542  46.440  36.325  0.00  0.00      4ylk C  
HETATM 2950  C   709 d   6      14.455  47.401  36.593  0.00  0.00      4ylk C  
HETATM 2951  C   709 d   6      15.258  49.016  38.095  0.00  0.00      4ylk C  
HETATM 2952  C   709 d   6      15.132  49.633  39.289  0.00  0.00      4ylk C  
HETATM 2953  C   709 d   6      15.731  50.822  39.408  0.00  0.00      4ylk C  
HETATM 2954  C   709 d   6      14.478  47.933  37.843  0.00  0.00      4ylk C  
HETATM 2955  O   709 d   6      13.760  47.496  38.713  0.00  0.00      4ylk O  
HETATM 2956  O   709 d   6      19.366  50.819  32.244  0.00  0.00      4ylk O  
HETATM 2957  C   709 d   6      16.813  52.816  38.597  0.00  0.00      4ylk C  
HETATM 2958  O   709 d   6      16.307  53.350  39.817  0.00  0.00      4ylk O  
HETATM 2959  H   709 d   6      16.747  52.964  40.573  0.00  0.00      4ylk H  
HETATM 2960  O   709 d   6      14.304  49.245  40.301  0.00  0.00      4ylk O  
HETATM 2961  H   709 d   6      13.510  48.832  39.925  0.00  0.00      4ylk H  
HETATM 2962  O   709 d   6      20.558  52.334  33.847  0.00  0.00      4ylk O  
HETATM 2963  H   709 d   6      21.477  52.096  34.020  0.00  0.00      4ylk H  
HETATM 2964  O   709 d   6      13.886  46.130  32.830  0.00  0.00      4ylk O  
HETATM 2965  H   709 d   6      13.776  45.168  32.789  0.00  0.00      4ylk H  
HETATM 2966  O   709 d   6      12.605  45.920  37.174  0.00  0.00      4ylk O  
HETATM 2967  H   709 d   6      12.747  46.090  38.113  0.00  0.00      4ylk H  
HETATM 2968  O   709 d   6      16.087  45.781  32.047  0.00  0.00      4ylk O  
HETATM 2969  H   709 d   6      15.584  45.793  31.218  0.00  0.00      4ylk H  
HETATM 2970  O   709 d   6      18.786  49.150  30.600  0.00  0.00      4ylk O  
HETATM 2971  H   709 d   6      19.148  48.376  30.140  0.00  0.00      4ylk H  
TER    2972      709 d   6 
CONECT 1608 1609
CONECT 1609 1608 1610 1612
CONECT 1610 1609 1611
CONECT 1611 1610
CONECT 1612 1609 1613
CONECT 1613 1612 1614 1615
CONECT 1614 1613 1616
CONECT 1615 1613 1617
CONECT 1616 1614 1618
CONECT 1617 1615 1618
CONECT 1618 1616 1617 1619
CONECT 1619 1618 1620
CONECT 1620 1619 1621 1622 1623
CONECT 1621 1620
CONECT 1622 1620
CONECT 1623 1620
CONECT 2882 2884
CONECT 2883 2885
CONECT 2884 2882 2886 2888
CONECT 2885 2883 2887 2889
CONECT 2886 2884
CONECT 2887 2885
CONECT 2888 2884 2890 2907
CONECT 2889 2885 2891 2908
CONECT 2890 2888 2892
CONECT 2891 2889 2893
CONECT 2892 2890 2894 2903
CONECT 2893 2891 2895 2904
CONECT 2894 2892 2896
CONECT 2895 2893 2897
CONECT 2896 2894 2898
CONECT 2897 2895 2899
CONECT 2898 2896 2900 2901
CONECT 2899 2897 2900 2902
CONECT 2900 2898
CONECT 2901 2898 2903
CONECT 2902 2899 2904
CONECT 2903 2892 2901 2905
CONECT 2904 2893 2902 2906
CONECT 2905 2903 2907 2923
CONECT 2906 2904 2908 2924
CONECT 2907 2888 2905 2909
CONECT 2908 2889 2906 2910
CONECT 2909 2907 2911 2921
CONECT 2910 2908 2912 2922
CONECT 2911 2909 2913
CONECT 2912 2910 2914
CONECT 2913 2911 2915
CONECT 2914 2912 2916
CONECT 2915 2913 2917
CONECT 2916 2914 2918
CONECT 2917 2915 2919 2921
CONECT 2918 2916 2920 2922
CONECT 2919 2917
CONECT 2920 2918
CONECT 2921 2909 2917 2923
CONECT 2922 2910 2918 2924
CONECT 2923 2905 2921
CONECT 2924 2906 2922
CONECT 2926 2927 2968 2931
CONECT 2927 2926 2928 2945
CONECT 2928 2927 2932 2929
CONECT 2929 2928 2935 2930
CONECT 2930 2929 2970 2931
CONECT 2931 2926 2930
CONECT 2932 2928 2933 2940
CONECT 2933 2932 2934 2936
CONECT 2934 2933 2939 2935
CONECT 2935 2929 2934 2956
CONECT 2936 2933 2937 2942
CONECT 2937 2936 2938 2944
CONECT 2938 2937 2939
CONECT 2939 2934 2938 2962
CONECT 2940 2932 2941 2946
CONECT 2941 2940 2942 2951
CONECT 2942 2936 2941 2943
CONECT 2943 2942 2957 2953
CONECT 2944 2937
CONECT 2945 2927 2947 2946
CONECT 2946 2940 2945 2950
CONECT 2947 2945 2948 2964
CONECT 2948 2947 2949
CONECT 2949 2948 2950 2966
CONECT 2950 2946 2949 2954
CONECT 2951 2941 2954 2952
CONECT 2952 2951 2953 2960
CONECT 2953 2943 2952
CONECT 2954 2950 2951 2955
CONECT 2955 2954
CONECT 2956 2935
CONECT 2957 2943 2958
CONECT 2958 2957 2959
CONECT 2959 2958
CONECT 2960 2952 2961
CONECT 2961 2960
CONECT 2962 2939 2963
CONECT 2963 2962
CONECT 2964 2947 2965
CONECT 2965 2964
CONECT 2966 2949 2967
CONECT 2967 2966
CONECT 2968 2926 2969
CONECT 2969 2968
CONECT 2970 2930 2971
CONECT 2971 2970
END
