# Supplementary material for: A strategy to find novel candidate anti-Alzheimer’s disease drugs by constructing interaction networks between drug targets and natural compounds in medical plants
Source: PeerJ. 2018 May 11;6:e4756. doi: 10.7717/peerj.4756 (PMC5951129; doi:10.7717/peerj.4756)
Supplement: Data S1 — (A) Docking results of 30 proteins with TCM compounds (B) PDB coordinates (C) TCM_compounds_2D_structures (D) Top0.5%_TCM_compounds_3D_structures [file peerj-06-4756-s036.zip › Raw_Data/PDB coordinates/4zgm.pdb]

REMARK   Accelrys Discovery Studio PDB file
REMARK   Created:  Wed Mar 07 16:29:36 �й���׼ʱ�� 2018
SSBOND   1 CYS A   46    CYS A   71                                     
SSBOND   2 CYS A   62    CYS A  104                                     
SSBOND   3 CYS A   85    CYS A  126                                     
CRYST1   95.610   35.790   42.680  90.00  90.00  90.00 P21212     
ATOM      1  N   THR A  29       4.263  40.036  28.041  1.00 48.52           N1+
ATOM      2  CA  THR A  29       4.207  40.622  26.708  1.00 50.26           C  
ATOM      3  C   THR A  29       5.609  41.029  26.249  1.00 41.80           C  
ATOM      4  O   THR A  29       6.566  40.954  27.024  1.00 47.71           O  
ATOM      5  CB  THR A  29       3.271  41.844  26.663  1.00 56.75           C  
ATOM      6  OG1 THR A  29       3.352  42.459  25.370  1.00 64.90           O  
ATOM      7  CG2 THR A  29       3.642  42.863  27.736  1.00 56.86           C  
ATOM      8  HA  THR A  29       3.868  39.960  26.086  1.00 60.31           H  
ATOM      9  HB  THR A  29       2.359  41.553  26.822  1.00 68.10           H  
ATOM     10  HG1 THR A  29       2.844  43.127  25.338  1.00 77.89           H  
ATOM     11 1HG2 THR A  29       3.043  43.624  27.692  1.00 68.23           H  
ATOM     12 2HG2 THR A  29       3.574  42.458  28.615  1.00 68.23           H  
ATOM     13 3HG2 THR A  29       4.552  43.171  27.600  1.00 68.23           H  
ATOM     14  N   VAL A  30       5.734  41.469  25.000  1.00 37.51           N  
ATOM     15  CA  VAL A  30       7.059  41.720  24.418  1.00 32.34           C  
ATOM     16  C   VAL A  30       7.638  43.038  24.913  1.00 21.83           C  
ATOM     17  O   VAL A  30       7.027  44.086  24.735  1.00 28.58           O  
ATOM     18  CB  VAL A  30       7.015  41.738  22.866  1.00 31.59           C  
ATOM     19  CG1 VAL A  30       8.425  41.905  22.308  1.00 34.31           C  
ATOM     20  CG2 VAL A  30       6.376  40.470  22.312  1.00 37.66           C  
ATOM     21  H   VAL A  30       5.076  41.629  24.469  1.00 45.01           H  
ATOM     22  HA  VAL A  30       7.660  41.010  24.690  1.00 38.80           H  
ATOM     23  HB  VAL A  30       6.484  42.495  22.573  1.00 37.90           H  
ATOM     24 1HG1 VAL A  30       8.381  41.915  21.339  1.00 41.18           H  
ATOM     25 2HG1 VAL A  30       8.795  42.742  22.631  1.00 41.18           H  
ATOM     26 3HG1 VAL A  30       8.972  41.163  22.608  1.00 41.18           H  
ATOM     27 1HG2 VAL A  30       6.367  40.519  21.344  1.00 45.19           H  
ATOM     28 2HG2 VAL A  30       6.895  39.704  22.601  1.00 45.19           H  
ATOM     29 3HG2 VAL A  30       5.469  40.401  22.649  1.00 45.19           H  
ATOM     30  N   SER A  31       8.849  42.996  25.464  1.00 25.06           N  
ATOM     31  CA  SER A  31       9.417  44.174  26.109  1.00 23.27           C  
ATOM     32  C   SER A  31      10.167  45.069  25.159  1.00 19.85           C  
ATOM     33  O   SER A  31      10.555  44.644  24.067  1.00 20.92           O  
ATOM     34  CB  SER A  31      10.361  43.763  27.244  1.00 27.42           C  
ATOM     35  OG  SER A  31      11.554  43.190  26.720  1.00 29.39           O  
ATOM     36  H   SER A  31       9.358  42.303  25.477  1.00 30.07           H  
ATOM     37  HA  SER A  31       8.696  44.694  26.497  1.00 27.93           H  
ATOM     38  HB2 SER A  31      10.590  44.548  27.766  1.00 32.90           H  
ATOM     39  HB3 SER A  31       9.916  43.109  27.805  1.00 32.90           H  
ATOM     40  HG  SER A  31      12.066  42.967  27.348  1.00 35.27           H  
ATOM     41  N   LEU A  32      10.382  46.312  25.573  1.00 19.41           N  
ATOM     42  CA  LEU A  32      11.205  47.241  24.796  1.00 17.36           C  
ATOM     43  C   LEU A  32      12.603  46.664  24.570  1.00 22.08           C  
ATOM     44  O   LEU A  32      13.156  46.706  23.462  1.00 19.21           O  
ATOM     45  CB  LEU A  32      11.274  48.599  25.513  1.00 20.57           C  
ATOM     46  CG  LEU A  32      12.272  49.608  24.950  1.00 19.62           C  
ATOM     47  CD1 LEU A  32      11.940  49.955  23.492  1.00 19.65           C  
ATOM     48  CD2 LEU A  32      12.310  50.854  25.763  1.00 19.63           C  
ATOM     49  H   LEU A  32      10.064  46.645  26.300  1.00 23.29           H  
ATOM     50  HA  LEU A  32      10.793  47.379  23.929  1.00 20.83           H  
ATOM     51  HB2 LEU A  32      10.396  49.010  25.474  1.00 24.68           H  
ATOM     52  HB3 LEU A  32      11.515  48.443  26.440  1.00 24.68           H  
ATOM     53  HG  LEU A  32      13.159  49.215  24.967  1.00 23.54           H  
ATOM     54 1HD1 LEU A  32      12.590  50.596  23.164  1.00 23.58           H  
ATOM     55 2HD1 LEU A  32      11.975  49.146  22.959  1.00 23.58           H  
ATOM     56 3HD1 LEU A  32      11.050  50.338  23.454  1.00 23.58           H  
ATOM     57 1HD2 LEU A  32      12.954  51.466  25.372  1.00 23.55           H  
ATOM     58 2HD2 LEU A  32      11.428  51.258  25.763  1.00 23.55           H  
ATOM     59 3HD2 LEU A  32      12.573  50.632  26.669  1.00 23.55           H  
ATOM     60  N   TRP A  33      13.196  46.112  25.624  1.00 20.91           N  
ATOM     61  CA  TRP A  33      14.590  45.709  25.538  1.00 19.95           C  
ATOM     62  C   TRP A  33      14.755  44.475  24.626  1.00 17.10           C  
ATOM     63  O   TRP A  33      15.732  44.378  23.875  1.00 22.51           O  
ATOM     64  CB  TRP A  33      15.143  45.471  26.959  1.00 22.73           C  
ATOM     65  CG  TRP A  33      16.508  44.955  26.998  1.00 22.82           C  
ATOM     66  CD1 TRP A  33      16.917  43.784  27.566  1.00 31.08           C  
ATOM     67  CD2 TRP A  33      17.667  45.547  26.417  1.00 24.77           C  
ATOM     68  NE1 TRP A  33      18.262  43.617  27.379  1.00 25.66           N  
ATOM     69  CE2 TRP A  33      18.747  44.681  26.668  1.00 25.54           C  
ATOM     70  CE3 TRP A  33      17.903  46.721  25.699  1.00 28.33           C  
ATOM     71  CZ2 TRP A  33      20.033  44.959  26.252  1.00 33.82           C  
ATOM     72  CZ3 TRP A  33      19.187  46.989  25.276  1.00 31.49           C  
ATOM     73  CH2 TRP A  33      20.230  46.112  25.549  1.00 31.38           C  
ATOM     74  H   TRP A  33      12.821  45.963  26.383  1.00 25.09           H  
ATOM     75  HA  TRP A  33      15.099  46.435  25.144  1.00 23.94           H  
ATOM     76  HB2 TRP A  33      15.133  46.313  27.441  1.00 27.28           H  
ATOM     77  HB3 TRP A  33      14.573  44.829  27.411  1.00 27.28           H  
ATOM     78  HD1 TRP A  33      16.363  43.187  28.014  1.00 37.29           H  
ATOM     79  HE1 TRP A  33      18.726  42.950  27.659  1.00 30.79           H  
ATOM     80  HE3 TRP A  33      17.208  47.307  25.507  1.00 34.00           H  
ATOM     81  HZ2 TRP A  33      20.736  44.378  26.433  1.00 40.58           H  
ATOM     82  HZ3 TRP A  33      19.358  47.768  24.798  1.00 37.79           H  
ATOM     83  HH2 TRP A  33      21.087  46.324  25.257  1.00 37.65           H  
ATOM     84  N   GLU A  34      13.790  43.570  24.662  1.00 20.14           N  
ATOM     85  CA  GLU A  34      13.780  42.402  23.798  1.00 22.04           C  
ATOM     86  C   GLU A  34      13.696  42.874  22.344  1.00 19.69           C  
ATOM     87  O   GLU A  34      14.390  42.353  21.467  1.00 21.75           O  
ATOM     88  CB  GLU A  34      12.601  41.487  24.129  1.00 28.37           C  
ATOM     89  CG  GLU A  34      12.420  40.319  23.149  1.00 42.48           C  
ATOM     90  CD  GLU A  34      11.256  39.405  23.511  1.00 56.04           C  
ATOM     91  OE1 GLU A  34      10.509  38.980  22.589  1.00 48.78           O  
ATOM     92  OE2 GLU A  34      11.097  39.110  24.716  1.00 56.78           O  
ATOM     93  H   GLU A  34      13.114  43.611  25.191  1.00 24.17           H  
ATOM     94  HA  GLU A  34      14.604  41.902  23.915  1.00 26.44           H  
ATOM     95  HB2 GLU A  34      12.737  41.112  25.013  1.00 34.04           H  
ATOM     96  HB3 GLU A  34      11.786  42.012  24.117  1.00 34.04           H  
ATOM     97  HG2 GLU A  34      12.255  40.677  22.262  1.00 50.98           H  
ATOM     98  HG3 GLU A  34      13.229  39.785  23.144  1.00 50.98           H  
ATOM     99  N   THR A  35      12.853  43.874  22.111  1.00 17.90           N  
ATOM    100  CA  THR A  35      12.660  44.404  20.747  1.00 16.27           C  
ATOM    101  C   THR A  35      13.915  45.159  20.251  1.00 18.41           C  
ATOM    102  O   THR A  35      14.324  45.010  19.093  1.00 18.49           O  
ATOM    103  CB  THR A  35      11.439  45.313  20.705  1.00 15.96           C  
ATOM    104  OG1 THR A  35      10.300  44.577  21.154  1.00 18.49           O  
ATOM    105  CG2 THR A  35      11.198  45.867  19.321  1.00 19.18           C  
ATOM    106  H   THR A  35      12.380  44.265  22.713  1.00 21.48           H  
ATOM    107  HA  THR A  35      12.501  43.663  20.142  1.00 19.53           H  
ATOM    108  HB  THR A  35      11.584  46.062  21.303  1.00 19.15           H  
ATOM    109  HG1 THR A  35      10.423  44.309  21.941  1.00 22.19           H  
ATOM    110 1HG2 THR A  35      10.416  46.440  19.325  1.00 23.01           H  
ATOM    111 2HG2 THR A  35      11.966  46.384  19.033  1.00 23.01           H  
ATOM    112 3HG2 THR A  35      11.053  45.140  18.695  1.00 23.01           H  
ATOM    113  N   VAL A  36      14.528  45.975  21.104  1.00 17.01           N  
ATOM    114  CA  VAL A  36      15.777  46.623  20.768  1.00 18.20           C  
ATOM    115  C   VAL A  36      16.858  45.597  20.418  1.00 19.16           C  
ATOM    116  O   VAL A  36      17.572  45.760  19.435  1.00 18.12           O  
ATOM    117  CB  VAL A  36      16.255  47.537  21.920  1.00 19.64           C  
ATOM    118  CG1 VAL A  36      17.668  47.997  21.681  1.00 23.11           C  
ATOM    119  CG2 VAL A  36      15.302  48.725  22.056  1.00 19.94           C  
ATOM    120  H   VAL A  36      14.233  46.168  21.888  1.00 20.42           H  
ATOM    121  HA  VAL A  36      15.637  47.182  19.987  1.00 21.84           H  
ATOM    122  HB  VAL A  36      16.236  47.038  22.751  1.00 23.57           H  
ATOM    123 1HG1 VAL A  36      17.942  48.567  22.416  1.00 27.73           H  
ATOM    124 2HG1 VAL A  36      18.247  47.221  21.629  1.00 27.73           H  
ATOM    125 3HG1 VAL A  36      17.701  48.492  20.847  1.00 27.73           H  
ATOM    126 1HG2 VAL A  36      15.608  49.293  22.780  1.00 23.93           H  
ATOM    127 2HG2 VAL A  36      15.297  49.223  21.224  1.00 23.93           H  
ATOM    128 3HG2 VAL A  36      14.411  48.394  22.249  1.00 23.93           H  
ATOM    129  N   GLN A  37      17.003  44.542  21.217  1.00 16.55           N  
ATOM    130  CA  GLN A  37      18.030  43.547  20.899  1.00 20.14           C  
ATOM    131  C   GLN A  37      17.769  42.878  19.541  1.00 19.05           C  
ATOM    132  O   GLN A  37      18.718  42.627  18.785  1.00 19.01           O  
ATOM    133  CB  GLN A  37      18.108  42.488  21.980  1.00 22.78           C  
ATOM    134  CG  GLN A  37      18.675  43.000  23.289  1.00 26.65           C  
ATOM    135  CD  GLN A  37      18.531  41.966  24.389  1.00 43.50           C  
ATOM    136  OE1 GLN A  37      17.431  41.739  24.922  1.00 40.38           O  
ATOM    137  NE2 GLN A  37      19.636  41.313  24.720  1.00 40.74           N  
ATOM    138  H   GLN A  37      16.540  44.381  21.923  1.00 19.86           H  
ATOM    139  HA  GLN A  37      18.892  43.989  20.852  1.00 24.16           H  
ATOM    140  HB2 GLN A  37      17.215  42.152  22.154  1.00 27.33           H  
ATOM    141  HB3 GLN A  37      18.677  41.766  21.672  1.00 27.33           H  
ATOM    142  HG2 GLN A  37      19.618  43.197  23.176  1.00 31.98           H  
ATOM    143  HG3 GLN A  37      18.194  43.799  23.557  1.00 31.98           H  
ATOM    144 1HE2 GLN A  37      20.376  41.487  24.317  1.00 48.89           H  
ATOM    145 2HE2 GLN A  37      19.614  40.715  25.337  1.00 48.89           H  
ATOM    146  N   LYS A  38      16.502  42.589  19.226  1.00 19.94           N  
ATOM    147  CA  LYS A  38      16.188  41.959  17.939  1.00 20.29           C  
ATOM    148  C   LYS A  38      16.463  42.936  16.814  1.00 20.14           C  
ATOM    149  O   LYS A  38      17.028  42.569  15.770  1.00 18.85           O  
ATOM    150  CB  LYS A  38      14.738  41.494  17.905  1.00 19.45           C  
ATOM    151  CG  LYS A  38      14.450  40.279  18.785  1.00 22.06           C  
ATOM    152  CD  LYS A  38      13.028  39.777  18.557  1.00 25.71           C  
ATOM    153  CE  LYS A  38      12.806  38.437  19.244  1.00 36.01           C  
ATOM    154  NZ  LYS A  38      11.428  37.966  19.019  1.00 40.76           N1+
ATOM    155  H   LYS A  38      15.820  42.744  19.728  1.00 23.93           H  
ATOM    156  HA  LYS A  38      16.758  41.184  17.815  1.00 24.35           H  
ATOM    157  HB2 LYS A  38      14.171  42.220  18.209  1.00 23.34           H  
ATOM    158  HB3 LYS A  38      14.508  41.259  16.992  1.00 23.34           H  
ATOM    159  HG2 LYS A  38      15.067  39.565  18.561  1.00 26.47           H  
ATOM    160  HG3 LYS A  38      14.542  40.527  19.718  1.00 26.47           H  
ATOM    161  HD2 LYS A  38      12.398  40.417  18.925  1.00 30.85           H  
ATOM    162  HD3 LYS A  38      12.876  39.662  17.606  1.00 30.85           H  
ATOM    163  HE2 LYS A  38      13.418  37.780  18.878  1.00 43.22           H  
ATOM    164  HE3 LYS A  38      12.944  38.536  20.199  1.00 43.22           H  
ATOM    165  HZ1 LYS A  38      11.304  37.183  19.423  1.00 48.91           H  
ATOM    166  HZ2 LYS A  38      10.848  38.556  19.347  1.00 48.91           H  
ATOM    167  HZ3 LYS A  38      11.279  37.869  18.147  1.00 48.91           H  
ATOM    168  N   TRP A  39      16.101  44.198  17.018  1.00 17.48           N  
ATOM    169  CA  TRP A  39      16.401  45.220  16.007  1.00 16.47           C  
ATOM    170  C   TRP A  39      17.903  45.344  15.745  1.00 17.09           C  
ATOM    171  O   TRP A  39      18.357  45.483  14.593  1.00 16.75           O  
ATOM    172  CB  TRP A  39      15.840  46.572  16.434  1.00 17.80           C  
ATOM    173  CG  TRP A  39      16.189  47.705  15.493  1.00 15.29           C  
ATOM    174  CD1 TRP A  39      15.566  48.015  14.333  1.00 20.24           C  
ATOM    175  CD2 TRP A  39      17.218  48.684  15.669  1.00 18.10           C  
ATOM    176  NE1 TRP A  39      16.154  49.116  13.753  1.00 18.29           N  
ATOM    177  CE2 TRP A  39      17.179  49.538  14.557  1.00 19.16           C  
ATOM    178  CE3 TRP A  39      18.185  48.902  16.642  1.00 21.62           C  
ATOM    179  CZ2 TRP A  39      18.044  50.612  14.407  1.00 23.81           C  
ATOM    180  CZ3 TRP A  39      19.057  49.972  16.490  1.00 24.37           C  
ATOM    181  CH2 TRP A  39      18.980  50.807  15.382  1.00 27.09           C  
ATOM    182  H   TRP A  39      15.690  44.489  17.715  1.00 20.98           H  
ATOM    183  HA  TRP A  39      15.973  44.971  15.173  1.00 19.77           H  
ATOM    184  HB2 TRP A  39      14.873  46.510  16.477  1.00 21.35           H  
ATOM    185  HB3 TRP A  39      16.194  46.795  17.310  1.00 21.35           H  
ATOM    186  HD1 TRP A  39      14.851  47.543  13.971  1.00 24.28           H  
ATOM    187  HE1 TRP A  39      15.917  49.479  13.011  1.00 21.94           H  
ATOM    188  HE3 TRP A  39      18.241  48.349  17.387  1.00 25.94           H  
ATOM    189  HZ2 TRP A  39      17.998  51.170  13.664  1.00 28.57           H  
ATOM    190  HZ3 TRP A  39      19.706  50.129  17.137  1.00 29.25           H  
ATOM    191  HH2 TRP A  39      19.580  51.513  15.302  1.00 32.51           H  
ATOM    192  N   ARG A  40      18.707  45.332  16.807  1.00 18.58           N  
ATOM    193  CA  ARG A  40      20.147  45.420  16.628  1.00 17.33           C  
ATOM    194  C   ARG A  40      20.669  44.265  15.798  1.00 18.07           C  
ATOM    195  O   ARG A  40      21.557  44.446  14.964  1.00 20.52           O  
ATOM    196  CB  ARG A  40      20.866  45.464  17.992  1.00 16.96           C  
ATOM    197  CG  ARG A  40      20.689  46.779  18.717  1.00 20.44           C  
ATOM    198  CD  ARG A  40      21.261  46.690  20.172  1.00 31.38           C  
ATOM    199  NE  ARG A  40      22.693  46.402  20.207  1.00 56.90           N  
ATOM    200  CZ  ARG A  40      23.309  45.726  21.178  1.00 74.13           C  
ATOM    201  NH1 ARG A  40      22.629  45.242  22.216  1.00 61.62           N  
ATOM    202  NH2 ARG A  40      24.620  45.528  21.105  1.00 69.57           N  
ATOM    203  H   ARG A  40      18.447  45.274  17.625  1.00 22.29           H  
ATOM    204  HA  ARG A  40      20.354  46.242  16.156  1.00 20.80           H  
ATOM    205  HB2 ARG A  40      20.510  44.761  18.558  1.00 20.35           H  
ATOM    206  HB3 ARG A  40      21.816  45.326  17.852  1.00 20.35           H  
ATOM    207  HG2 ARG A  40      21.167  47.476  18.241  1.00 24.53           H  
ATOM    208  HG3 ARG A  40      19.744  46.993  18.771  1.00 24.53           H  
ATOM    209  HD2 ARG A  40      21.115  47.538  20.620  1.00 37.66           H  
ATOM    210  HD3 ARG A  40      20.801  45.980  20.648  1.00 37.66           H  
ATOM    211  HE  ARG A  40      23.173  46.690  19.554  1.00 68.28           H  
ATOM    212 1HH1 ARG A  40      21.780  45.367  22.270  1.00 73.94           H  
ATOM    213 2HH1 ARG A  40      23.040  44.806  22.833  1.00 73.94           H  
ATOM    214 1HH2 ARG A  40      25.066  45.836  20.436  1.00 83.48           H  
ATOM    215 2HH2 ARG A  40      25.024  45.090  21.725  1.00 83.48           H  
ATOM    216  N   GLU A  41      20.092  43.083  15.968  1.00 17.75           N  
ATOM    217  CA  GLU A  41      20.550  41.945  15.183  1.00 21.91           C  
ATOM    218  C   GLU A  41      20.069  42.055  13.736  1.00 20.64           C  
ATOM    219  O   GLU A  41      20.823  41.757  12.815  1.00 20.86           O  
ATOM    220  CB  GLU A  41      20.079  40.644  15.798  1.00 22.66           C  
ATOM    221  CG  GLU A  41      20.367  39.360  14.987  1.00 22.51           C  
ATOM    222  CD  GLU A  41      21.861  39.080  14.772  1.00 30.93           C  
ATOM    223  OE1 GLU A  41      22.724  39.686  15.456  1.00 28.10           O  
ATOM    224  OE2 GLU A  41      22.173  38.248  13.889  1.00 31.03           O  
ATOM    225  H   GLU A  41      19.451  42.915  16.516  1.00 21.30           H  
ATOM    226  HA  GLU A  41      21.520  41.938  15.176  1.00 26.29           H  
ATOM    227  HB2 GLU A  41      20.510  40.542  16.661  1.00 27.19           H  
ATOM    228  HB3 GLU A  41      19.119  40.697  15.922  1.00 27.19           H  
ATOM    229  HG2 GLU A  41      19.989  38.601  15.460  1.00 27.01           H  
ATOM    230  HG3 GLU A  41      19.952  39.442  14.114  1.00 27.01           H  
ATOM    231  N   TYR A  42      18.833  42.486  13.551  1.00 18.36           N  
ATOM    232  CA  TYR A  42      18.302  42.747  12.204  1.00 15.86           C  
ATOM    233  C   TYR A  42      19.225  43.760  11.488  1.00 18.23           C  
ATOM    234  O   TYR A  42      19.574  43.612  10.300  1.00 17.90           O  
ATOM    235  CB  TYR A  42      16.855  43.263  12.303  1.00 17.13           C  
ATOM    236  CG  TYR A  42      16.192  43.532  10.957  1.00 13.02           C  
ATOM    237  CD1 TYR A  42      15.337  42.618  10.394  1.00 17.73           C  
ATOM    238  CD2 TYR A  42      16.399  44.727  10.303  1.00 20.09           C  
ATOM    239  CE1 TYR A  42      14.718  42.878   9.189  1.00 17.78           C  
ATOM    240  CE2 TYR A  42      15.803  45.001   9.112  1.00 19.18           C  
ATOM    241  CZ  TYR A  42      14.965  44.073   8.550  1.00 20.23           C  
ATOM    242  OH  TYR A  42      14.373  44.345   7.342  1.00 16.90           O  
ATOM    243  H   TYR A  42      18.272  42.638  14.185  1.00 22.03           H  
ATOM    244  HA  TYR A  42      18.298  41.922  11.694  1.00 19.03           H  
ATOM    245  HB2 TYR A  42      16.319  42.602  12.769  1.00 20.56           H  
ATOM    246  HB3 TYR A  42      16.855  44.095  12.803  1.00 20.56           H  
ATOM    247  HD1 TYR A  42      15.177  41.811  10.827  1.00 21.28           H  
ATOM    248  HD2 TYR A  42      16.970  45.357  10.679  1.00 24.10           H  
ATOM    249  HE1 TYR A  42      14.153  42.247   8.805  1.00 21.33           H  
ATOM    250  HE2 TYR A  42      15.968  45.807   8.679  1.00 23.01           H  
ATOM    251  HH  TYR A  42      13.887  43.701   7.108  1.00 20.29           H  
ATOM    252  N   ARG A  43      19.612  44.803  12.201  1.00 17.94           N  
ATOM    253  CA  ARG A  43      20.510  45.813  11.633  1.00 16.55           C  
ATOM    254  C   ARG A  43      21.872  45.225  11.286  1.00 18.88           C  
ATOM    255  O   ARG A  43      22.436  45.537  10.229  1.00 20.05           O  
ATOM    256  CB  ARG A  43      20.654  46.988  12.607  1.00 18.31           C  
ATOM    257  CG  ARG A  43      21.591  48.099  12.112  1.00 23.20           C  
ATOM    258  CD  ARG A  43      21.682  49.317  13.070  1.00 28.45           C  
ATOM    259  NE  ARG A  43      22.301  49.005  14.357  1.00 44.94           N  
ATOM    260  CZ  ARG A  43      22.673  49.922  15.254  1.00 52.95           C  
ATOM    261  NH1 ARG A  43      22.500  51.221  14.993  1.00 39.79           N  
ATOM    262  NH2 ARG A  43      23.217  49.544  16.416  1.00 40.26           N  
ATOM    263  H   ARG A  43      19.375  44.956  13.013  1.00 21.53           H  
ATOM    264  HA  ARG A  43      20.117  46.154  10.814  1.00 19.86           H  
ATOM    265  HB2 ARG A  43      19.779  47.382  12.753  1.00 21.97           H  
ATOM    266  HB3 ARG A  43      21.007  46.656  13.447  1.00 21.97           H  
ATOM    267  HG2 ARG A  43      22.483  47.733  12.012  1.00 27.84           H  
ATOM    268  HG3 ARG A  43      21.269  48.419  11.254  1.00 27.84           H  
ATOM    269  HD2 ARG A  43      22.212  50.010  12.646  1.00 34.14           H  
ATOM    270  HD3 ARG A  43      20.786  49.647  13.243  1.00 34.14           H  
ATOM    271  HE  ARG A  43      22.434  48.177  14.550  1.00 53.93           H  
ATOM    272 1HH1 ARG A  43      22.146  51.466  14.249  1.00 47.75           H  
ATOM    273 2HH1 ARG A  43      22.741  51.811  15.570  1.00 47.75           H  
ATOM    274 1HH2 ARG A  43      23.333  48.709  16.585  1.00 48.31           H  
ATOM    275 2HH2 ARG A  43      23.462  50.137  16.989  1.00 48.31           H  
ATOM    276  N   ARG A  44      22.398  44.382  12.164  1.00 19.53           N  
ATOM    277  CA  ARG A  44      23.682  43.733  11.928  1.00 23.49           C  
ATOM    278  C   ARG A  44      23.614  42.885  10.682  1.00 18.95           C  
ATOM    279  O   ARG A  44      24.525  42.911   9.836  1.00 20.79           O  
ATOM    280  CB  ARG A  44      24.084  42.849  13.109  1.00 21.40           C  
ATOM    281  CG  ARG A  44      25.506  42.222  12.955  1.00 24.84           C  
ATOM    282  CD  ARG A  44      25.767  41.084  13.936  1.00 27.53           C  
ATOM    283  NE  ARG A  44      24.986  39.888  13.625  1.00 30.35           N  
ATOM    284  CZ  ARG A  44      25.347  38.935  12.762  1.00 32.77           C  
ATOM    285  NH1 ARG A  44      26.495  39.001  12.095  1.00 33.51           N  
ATOM    286  NH2 ARG A  44      24.553  37.899  12.563  1.00 29.96           N  
ATOM    287  H   ARG A  44      22.029  44.167  12.910  1.00 23.43           H  
ATOM    288  HA  ARG A  44      24.367  44.409  11.803  1.00 28.19           H  
ATOM    289  HB2 ARG A  44      24.079  43.383  13.919  1.00 25.68           H  
ATOM    290  HB3 ARG A  44      23.445  42.123  13.190  1.00 25.68           H  
ATOM    291  HG2 ARG A  44      25.599  41.869  12.056  1.00 29.81           H  
ATOM    292  HG3 ARG A  44      26.172  42.910  13.111  1.00 29.81           H  
ATOM    293  HD2 ARG A  44      26.707  40.846  13.903  1.00 33.03           H  
ATOM    294  HD3 ARG A  44      25.529  41.375  14.830  1.00 33.03           H  
ATOM    295  HE  ARG A  44      24.233  39.791  14.030  1.00 36.41           H  
ATOM    296 1HH1 ARG A  44      27.024  39.669  12.212  1.00 40.21           H  
ATOM    297 2HH1 ARG A  44      26.709  38.375  11.544  1.00 40.21           H  
ATOM    298 1HH2 ARG A  44      23.807  37.841  12.987  1.00 35.95           H  
ATOM    299 2HH2 ARG A  44      24.781  37.282  12.009  1.00 35.95           H  
ATOM    300  N   GLN A  45      22.535  42.116  10.552  1.00 17.91           N  
ATOM    301  CA  GLN A  45      22.375  41.263   9.381  1.00 18.34           C  
ATOM    302  C   GLN A  45      22.218  42.095   8.122  1.00 23.57           C  
ATOM    303  O   GLN A  45      22.764  41.754   7.061  1.00 20.74           O  
ATOM    304  CB  GLN A  45      21.184  40.342   9.563  1.00 24.66           C  
ATOM    305  CG  GLN A  45      21.441  39.261  10.571  1.00 23.99           C  
ATOM    306  CD  GLN A  45      20.332  38.233  10.621  1.00 29.95           C  
ATOM    307  OE1 GLN A  45      19.561  38.085   9.666  1.00 33.37           O  
ATOM    308  NE2 GLN A  45      20.245  37.512  11.725  1.00 32.87           N  
ATOM    309  H   GLN A  45      21.890  42.071  11.119  1.00 21.50           H  
ATOM    310  HA  GLN A  45      23.167  40.712   9.281  1.00 22.01           H  
ATOM    311  HB2 GLN A  45      20.424  40.863   9.868  1.00 29.60           H  
ATOM    312  HB3 GLN A  45      20.978  39.920   8.714  1.00 29.60           H  
ATOM    313  HG2 GLN A  45      22.265  38.803  10.340  1.00 28.79           H  
ATOM    314  HG3 GLN A  45      21.520  39.661  11.451  1.00 28.79           H  
ATOM    315 1HE2 GLN A  45      20.802  37.640  12.367  1.00 39.44           H  
ATOM    316 2HE2 GLN A  45      19.631  36.915  11.801  1.00 39.44           H  
ATOM    317  N   CYS A  46      21.507  43.208   8.240  1.00 17.38           N  
ATOM    318  CA  CYS A  46      21.336  44.108   7.106  1.00 18.37           C  
ATOM    319  C   CYS A  46      22.664  44.692   6.686  1.00 19.99           C  
ATOM    320  O   CYS A  46      22.999  44.689   5.505  1.00 20.23           O  
ATOM    321  CB  CYS A  46      20.362  45.238   7.422  1.00 17.39           C  
ATOM    322  SG  CYS A  46      20.087  46.260   5.973  1.00 24.73           S  
ATOM    323  H   CYS A  46      21.114  43.466   8.960  1.00 20.85           H  
ATOM    324  HA  CYS A  46      20.979  43.606   6.356  1.00 22.04           H  
ATOM    325  HB2 CYS A  46      19.511  44.863   7.699  1.00 20.87           H  
ATOM    326  HB3 CYS A  46      20.731  45.795   8.125  1.00 20.87           H  
ATOM    327  N   GLN A  47      23.458  45.182   7.639  1.00 18.44           N  
ATOM    328  CA  GLN A  47      24.715  45.798   7.252  1.00 19.96           C  
ATOM    329  C   GLN A  47      25.643  44.794   6.551  1.00 21.44           C  
ATOM    330  O   GLN A  47      26.374  45.171   5.620  1.00 20.47           O  
ATOM    331  CB  GLN A  47      25.384  46.437   8.474  1.00 25.50           C  
ATOM    332  CG  GLN A  47      24.605  47.679   8.888  1.00 31.89           C  
ATOM    333  CD  GLN A  47      24.962  48.232  10.247  1.00 45.20           C  
ATOM    334  OE1 GLN A  47      25.599  47.568  11.071  1.00 47.96           O  
ATOM    335  NE2 GLN A  47      24.523  49.456  10.502  1.00 54.51           N  
ATOM    336  H   GLN A  47      23.296  45.169   8.484  1.00 22.13           H  
ATOM    337  HA  GLN A  47      24.526  46.508   6.619  1.00 23.96           H  
ATOM    338  HB2 GLN A  47      25.383  45.809   9.213  1.00 30.60           H  
ATOM    339  HB3 GLN A  47      26.291  46.700   8.250  1.00 30.60           H  
ATOM    340  HG2 GLN A  47      24.769  48.377   8.235  1.00 38.27           H  
ATOM    341  HG3 GLN A  47      23.660  47.460   8.900  1.00 38.27           H  
ATOM    342 1HE2 GLN A  47      24.066  49.881   9.910  1.00 65.41           H  
ATOM    343 2HE2 GLN A  47      24.694  49.826  11.259  1.00 65.41           H  
ATOM    344  N   ARG A  48      25.591  43.532   6.968  1.00 19.42           N  
ATOM    345  CA  ARG A  48      26.342  42.469   6.315  1.00 21.00           C  
ATOM    346  C   ARG A  48      25.914  42.339   4.867  1.00 20.21           C  
ATOM    347  O   ARG A  48      26.748  42.303   3.945  1.00 21.01           O  
ATOM    348  CB  ARG A  48      26.141  41.161   7.042  1.00 22.11           C  
ATOM    349  CG  ARG A  48      26.720  39.975   6.289  1.00 20.74           C  
ATOM    350  CD  ARG A  48      26.961  38.808   7.213  1.00 27.30           C  
ATOM    351  NE  ARG A  48      25.721  38.186   7.669  1.00 26.05           N  
ATOM    352  CZ  ARG A  48      25.666  37.216   8.573  1.00 29.65           C  
ATOM    353  NH1 ARG A  48      24.489  36.706   8.916  1.00 28.56           N  
ATOM    354  NH2 ARG A  48      26.792  36.771   9.143  1.00 27.87           N  
ATOM    355  H   ARG A  48      25.120  43.264   7.637  1.00 23.31           H  
ATOM    356  HA  ARG A  48      27.287  42.686   6.335  1.00 25.20           H  
ATOM    357  HB2 ARG A  48      26.579  41.209   7.907  1.00 26.54           H  
ATOM    358  HB3 ARG A  48      25.191  41.006   7.159  1.00 26.54           H  
ATOM    359  HG2 ARG A  48      26.096  39.696   5.602  1.00 24.88           H  
ATOM    360  HG3 ARG A  48      27.567  40.230   5.892  1.00 24.88           H  
ATOM    361  HD2 ARG A  48      27.480  38.136   6.745  1.00 32.76           H  
ATOM    362  HD3 ARG A  48      27.446  39.118   7.994  1.00 32.76           H  
ATOM    363  HE  ARG A  48      24.989  38.416   7.280  1.00 31.26           H  
ATOM    364 1HH1 ARG A  48      23.769  37.001   8.549  1.00 34.27           H  
ATOM    365 2HH1 ARG A  48      24.446  36.083   9.507  1.00 34.27           H  
ATOM    366 1HH2 ARG A  48      27.551  37.105   8.915  1.00 33.44           H  
ATOM    367 2HH2 ARG A  48      26.758  36.145   9.732  1.00 33.44           H  
ATOM    368  N   SER A  49      24.606  42.320   4.634  1.00 19.52           N  
ATOM    369  CA  SER A  49      24.116  42.254   3.256  1.00 18.30           C  
ATOM    370  C   SER A  49      24.516  43.467   2.429  1.00 17.50           C  
ATOM    371  O   SER A  49      24.923  43.333   1.255  1.00 21.52           O  
ATOM    372  CB  SER A  49      22.592  42.106   3.245  1.00 23.97           C  
ATOM    373  OG  SER A  49      22.191  40.908   3.893  1.00 27.61           O  
ATOM    374  H   SER A  49      23.993  42.344   5.237  1.00 23.42           H  
ATOM    375  HA  SER A  49      24.493  41.469   2.829  1.00 21.96           H  
ATOM    376  HB2 SER A  49      22.198  42.862   3.708  1.00 28.76           H  
ATOM    377  HB3 SER A  49      22.284  42.084   2.325  1.00 28.76           H  
ATOM    378  HG  SER A  49      22.451  40.913   4.692  1.00 33.13           H  
ATOM    379  N   LEU A  50      24.380  44.656   2.999  1.00 17.66           N  
ATOM    380  CA  LEU A  50      24.735  45.873   2.285  1.00 21.48           C  
ATOM    381  C   LEU A  50      26.186  45.815   1.803  1.00 20.13           C  
ATOM    382  O   LEU A  50      26.495  46.217   0.685  1.00 21.32           O  
ATOM    383  CB  LEU A  50      24.552  47.093   3.169  1.00 21.78           C  
ATOM    384  CG  LEU A  50      23.111  47.371   3.599  1.00 20.09           C  
ATOM    385  CD1 LEU A  50      23.115  48.562   4.513  1.00 24.54           C  
ATOM    386  CD2 LEU A  50      22.201  47.605   2.411  1.00 24.21           C  
ATOM    387  H   LEU A  50      24.086  44.786   3.796  1.00 21.19           H  
ATOM    388  HA  LEU A  50      24.160  45.969   1.510  1.00 25.78           H  
ATOM    389  HB2 LEU A  50      25.079  46.972   3.974  1.00 26.13           H  
ATOM    390  HB3 LEU A  50      24.869  47.873   2.687  1.00 26.13           H  
ATOM    391  HG  LEU A  50      22.772  46.609   4.094  1.00 24.11           H  
ATOM    392 1HD1 LEU A  50      22.205  48.748   4.793  1.00 29.45           H  
ATOM    393 2HD1 LEU A  50      23.665  48.363   5.287  1.00 29.45           H  
ATOM    394 3HD1 LEU A  50      23.478  49.324   4.036  1.00 29.45           H  
ATOM    395 1HD2 LEU A  50      21.302  47.777   2.731  1.00 29.05           H  
ATOM    396 2HD2 LEU A  50      22.526  48.370   1.911  1.00 29.05           H  
ATOM    397 3HD2 LEU A  50      22.208  46.815   1.848  1.00 29.05           H  
ATOM    398  N   THR A  51      27.053  45.298   2.666  1.00 19.41           N  
ATOM    399  CA  THR A  51      28.482  45.169   2.352  1.00 21.82           C  
ATOM    400  C   THR A  51      28.768  44.053   1.365  1.00 20.44           C  
ATOM    401  O   THR A  51      29.557  44.231   0.425  1.00 24.11           O  
ATOM    402  CB  THR A  51      29.308  44.916   3.653  1.00 24.40           C  
ATOM    403  OG1 THR A  51      29.136  46.034   4.510  1.00 27.60           O  
ATOM    404  CG2 THR A  51      30.804  44.753   3.339  1.00 30.21           C  
ATOM    405  H   THR A  51      26.843  45.011   3.448  1.00 23.29           H  
ATOM    406  HA  THR A  51      28.793  46.000   1.959  1.00 26.18           H  
ATOM    407  HB  THR A  51      28.991  44.112   4.093  1.00 29.28           H  
ATOM    408  HG1 THR A  51      28.324  46.128   4.701  1.00 33.12           H  
ATOM    409 1HG2 THR A  51      31.299  44.597   4.158  1.00 36.25           H  
ATOM    410 2HG2 THR A  51      30.937  44.001   2.741  1.00 36.25           H  
ATOM    411 3HG2 THR A  51      31.142  45.557   2.914  1.00 36.25           H  
ATOM    412  N   GLU A  52      28.123  42.904   1.535  1.00 19.05           N  
ATOM    413  CA  GLU A  52      28.591  41.703   0.871  1.00 24.00           C  
ATOM    414  C   GLU A  52      27.833  41.375  -0.392  1.00 28.13           C  
ATOM    415  O   GLU A  52      28.352  40.650  -1.248  1.00 29.20           O  
ATOM    416  CB  GLU A  52      28.515  40.515   1.807  1.00 18.05           C  
ATOM    417  CG  GLU A  52      29.514  40.670   2.938  1.00 19.97           C  
ATOM    418  CD  GLU A  52      29.728  39.427   3.766  1.00 21.65           C  
ATOM    419  OE1 GLU A  52      28.909  38.486   3.669  1.00 20.83           O  
ATOM    420  OE2 GLU A  52      30.758  39.405   4.513  1.00 20.15           O  
ATOM    421  H   GLU A  52      27.423  42.797   2.022  1.00 22.87           H  
ATOM    422  HA  GLU A  52      29.522  41.828   0.629  1.00 28.79           H  
ATOM    423  HB2 GLU A  52      27.625  40.459   2.187  1.00 21.66           H  
ATOM    424  HB3 GLU A  52      28.727  39.704   1.318  1.00 21.66           H  
ATOM    425  HG2 GLU A  52      30.371  40.923   2.562  1.00 23.96           H  
ATOM    426  HG3 GLU A  52      29.200  41.368   3.534  1.00 23.96           H  
ATOM    427  N   ASP A  53      26.618  41.897  -0.519  1.00 20.72           N  
ATOM    428  CA  ASP A  53      25.792  41.542  -1.676  1.00 25.47           C  
ATOM    429  C   ASP A  53      26.491  42.085  -2.922  1.00 22.14           C  
ATOM    430  O   ASP A  53      26.988  43.213  -2.944  1.00 23.49           O  
ATOM    431  CB  ASP A  53      24.359  42.095  -1.560  1.00 26.01           C  
ATOM    432  CG  ASP A  53      23.478  41.299  -0.621  1.00 27.06           C  
ATOM    433  OD1 ASP A  53      23.823  40.153  -0.243  1.00 29.58           O  
ATOM    434  OD2 ASP A  53      22.407  41.823  -0.252  1.00 27.73           O  
ATOM    435  H   ASP A  53      26.252  42.445   0.034  1.00 24.86           H  
ATOM    436  HA  ASP A  53      25.742  40.576  -1.750  1.00 30.57           H  
ATOM    437  HB2 ASP A  53      24.400  43.005  -1.229  1.00 31.22           H  
ATOM    438  HB3 ASP A  53      23.946  42.082  -2.438  1.00 31.22           H  
ATOM    439  N   PRO A  54      26.521  41.294  -4.003  1.00 33.21           N  
ATOM    440  CA  PRO A  54      27.266  41.777  -5.161  1.00 33.80           C  
ATOM    441  C   PRO A  54      26.576  42.953  -5.870  1.00 30.89           C  
ATOM    442  O   PRO A  54      25.362  43.120  -5.706  1.00 28.58           O  
ATOM    443  CB  PRO A  54      27.327  40.549  -6.066  1.00 35.45           C  
ATOM    444  CG  PRO A  54      26.114  39.782  -5.747  1.00 31.04           C  
ATOM    445  CD  PRO A  54      25.854  40.006  -4.261  1.00 32.71           C  
ATOM    446  HA  PRO A  54      28.165  42.034  -4.904  1.00 40.56           H  
ATOM    447  HB2 PRO A  54      27.323  40.826  -6.996  1.00 42.54           H  
ATOM    448  HB3 PRO A  54      28.123  40.032  -5.865  1.00 42.54           H  
ATOM    449  HG2 PRO A  54      25.372  40.113  -6.277  1.00 37.24           H  
ATOM    450  HG3 PRO A  54      26.268  38.841  -5.927  1.00 37.24           H  
ATOM    451  HD2 PRO A  54      24.902  40.076  -4.089  1.00 39.25           H  
ATOM    452  HD3 PRO A  54      26.262  39.301  -3.734  1.00 39.25           H  
ATOM    453  N   PRO A  55      27.338  43.741  -6.638  1.00 36.34           N  
ATOM    454  CA  PRO A  55      26.772  44.913  -7.311  1.00 36.02           C  
ATOM    455  C   PRO A  55      25.608  44.541  -8.203  1.00 25.30           C  
ATOM    456  O   PRO A  55      25.446  43.379  -8.582  1.00 30.04           O  
ATOM    457  CB  PRO A  55      27.940  45.459  -8.134  1.00 38.30           C  
ATOM    458  CG  PRO A  55      29.154  44.866  -7.517  1.00 37.29           C  
ATOM    459  CD  PRO A  55      28.734  43.513  -7.050  1.00 34.34           C  
ATOM    460  HA  PRO A  55      26.490  45.578  -6.664  1.00 43.23           H  
ATOM    461  HB2 PRO A  55      27.851  45.176  -9.057  1.00 45.96           H  
ATOM    462  HB3 PRO A  55      27.961  46.427  -8.071  1.00 45.96           H  
ATOM    463  HG2 PRO A  55      29.857  44.796  -8.181  1.00 44.75           H  
ATOM    464  HG3 PRO A  55      29.441  45.413  -6.769  1.00 44.75           H  
ATOM    465  HD2 PRO A  55      28.775  42.873  -7.777  1.00 41.21           H  
ATOM    466  HD3 PRO A  55      29.271  43.232  -6.292  1.00 41.21           H  
ATOM    467  N   PRO A  56      24.744  45.516  -8.476  1.00 26.84           N  
ATOM    468  CA  PRO A  56      23.596  45.227  -9.318  1.00 30.16           C  
ATOM    469  C   PRO A  56      24.049  45.227 -10.761  1.00 27.95           C  
ATOM    470  O   PRO A  56      25.170  45.665 -11.035  1.00 28.03           O  
ATOM    471  CB  PRO A  56      22.660  46.384  -9.021  1.00 28.98           C  
ATOM    472  CG  PRO A  56      23.593  47.522  -8.816  1.00 32.76           C  
ATOM    473  CD  PRO A  56      24.789  46.939  -8.100  1.00 28.56           C  
ATOM    474  HA  PRO A  56      23.183  44.381  -9.084  1.00 36.20           H  
ATOM    475  HB2 PRO A  56      22.076  46.544  -9.779  1.00 34.78           H  
ATOM    476  HB3 PRO A  56      22.150  46.202  -8.217  1.00 34.78           H  
ATOM    477  HG2 PRO A  56      23.854  47.888  -9.675  1.00 39.31           H  
ATOM    478  HG3 PRO A  56      23.165  48.200  -8.270  1.00 39.31           H  
ATOM    479  HD2 PRO A  56      25.608  47.348  -8.420  1.00 34.27           H  
ATOM    480  HD3 PRO A  56      24.692  47.039  -7.140  1.00 34.27           H  
ATOM    481  N   ALA A  57      23.197  44.782 -11.669  1.00 31.90           N  
ATOM    482  CA  ALA A  57      23.629  44.602 -13.051  1.00 30.11           C  
ATOM    483  C   ALA A  57      24.029  45.920 -13.694  1.00 36.43           C  
ATOM    484  O   ALA A  57      24.939  45.963 -14.528  1.00 37.98           O  
ATOM    485  CB  ALA A  57      22.539  43.928 -13.854  1.00 32.06           C  
ATOM    486  H   ALA A  57      22.375  44.578 -11.519  1.00 38.28           H  
ATOM    487  HA  ALA A  57      24.406  44.021 -13.061  1.00 36.13           H  
ATOM    488  HB1 ALA A  57      22.843  43.817 -14.768  1.00 38.47           H  
ATOM    489  HB2 ALA A  57      22.347  43.062 -13.461  1.00 38.47           H  
ATOM    490  HB3 ALA A  57      21.744  44.484 -13.834  1.00 38.47           H  
ATOM    491  N   THR A  58      23.358  46.994 -13.302  1.00 25.62           N  
ATOM    492  CA  THR A  58      23.663  48.325 -13.824  1.00 26.26           C  
ATOM    493  C   THR A  58      23.482  49.379 -12.758  1.00 29.35           C  
ATOM    494  O   THR A  58      22.740  49.159 -11.797  1.00 24.80           O  
ATOM    495  CB  THR A  58      22.772  48.694 -15.015  1.00 26.67           C  
ATOM    496  OG1 THR A  58      22.940  50.080 -15.313  1.00 37.97           O  
ATOM    497  CG2 THR A  58      21.342  48.446 -14.713  1.00 29.35           C  
ATOM    498  H   THR A  58      22.716  46.982 -12.730  1.00 30.74           H  
ATOM    499  HA  THR A  58      24.587  48.348 -14.119  1.00 31.51           H  
ATOM    500  HB  THR A  58      23.023  48.162 -15.787  1.00 32.00           H  
ATOM    501  HG1 THR A  58      22.456  50.295 -15.965  1.00 45.57           H  
ATOM    502 1HG2 THR A  58      20.795  48.685 -15.478  1.00 35.22           H  
ATOM    503 2HG2 THR A  58      21.204  47.508 -14.508  1.00 35.22           H  
ATOM    504 3HG2 THR A  58      21.067  48.979 -13.951  1.00 35.22           H  
ATOM    505  N   ASP A  59      24.138  50.525 -12.927  1.00 29.54           N  
ATOM    506  CA  ASP A  59      24.041  51.612 -11.947  1.00 26.32           C  
ATOM    507  C   ASP A  59      22.707  52.329 -12.014  1.00 27.67           C  
ATOM    508  O   ASP A  59      22.460  53.253 -11.229  1.00 32.19           O  
ATOM    509  CB  ASP A  59      25.156  52.641 -12.145  1.00 32.19           C  
ATOM    510  CG  ASP A  59      26.502  52.112 -11.759  1.00 39.42           C  
ATOM    511  OD1 ASP A  59      26.578  51.377 -10.757  1.00 41.20           O  
ATOM    512  OD2 ASP A  59      27.490  52.424 -12.460  1.00 40.68           O  
ATOM    513  H   ASP A  59      24.646  50.701 -13.598  1.00 35.45           H  
ATOM    514  HA  ASP A  59      24.134  51.239 -11.056  1.00 31.59           H  
ATOM    515  HB2 ASP A  59      25.190  52.896 -13.080  1.00 38.63           H  
ATOM    516  HB3 ASP A  59      24.970  53.419 -11.595  1.00 38.63           H  
ATOM    517  N   LEU A  60      21.863  51.918 -12.957  1.00 24.20           N  
ATOM    518  CA  LEU A  60      20.488  52.401 -13.031  1.00 24.58           C  
ATOM    519  C   LEU A  60      19.569  51.687 -12.061  1.00 25.45           C  
ATOM    520  O   LEU A  60      18.429  52.104 -11.894  1.00 27.11           O  
ATOM    521  CB  LEU A  60      19.907  52.243 -14.431  1.00 33.99           C  
ATOM    522  CG  LEU A  60      20.069  53.423 -15.389  1.00 48.25           C  
ATOM    523  CD1 LEU A  60      19.437  54.694 -14.807  1.00 40.79           C  
ATOM    524  CD2 LEU A  60      21.534  53.633 -15.704  1.00 58.90           C  
ATOM    525  H   LEU A  60      22.067  51.353 -13.573  1.00 29.04           H  
ATOM    526  HA  LEU A  60      20.477  53.346 -12.810  1.00 29.49           H  
ATOM    527  HB2 LEU A  60      20.330  51.477 -14.849  1.00 40.79           H  
ATOM    528  HB3 LEU A  60      18.955  52.074 -14.345  1.00 40.79           H  
ATOM    529  HG  LEU A  60      19.612  53.218 -16.220  1.00 57.90           H  
ATOM    530 1HD1 LEU A  60      19.556  55.422 -15.437  1.00 48.95           H  
ATOM    531 2HD1 LEU A  60      18.491  54.536 -14.659  1.00 48.95           H  
ATOM    532 3HD1 LEU A  60      19.873  54.907 -13.968  1.00 48.95           H  
ATOM    533 1HD2 LEU A  60      21.621  54.384 -16.312  1.00 70.68           H  
ATOM    534 2HD2 LEU A  60      22.010  53.817 -14.880  1.00 70.68           H  
ATOM    535 3HD2 LEU A  60      21.885  52.829 -16.118  1.00 70.68           H  
ATOM    536  N   PHE A  61      20.043  50.611 -11.428  1.00 22.59           N  
ATOM    537  CA  PHE A  61      19.300  50.003 -10.334  1.00 20.26           C  
ATOM    538  C   PHE A  61      19.239  51.003  -9.209  1.00 24.82           C  
ATOM    539  O   PHE A  61      20.190  51.763  -8.975  1.00 20.80           O  
ATOM    540  CB  PHE A  61      19.968  48.721  -9.826  1.00 22.81           C  
ATOM    541  CG  PHE A  61      19.585  47.499 -10.579  1.00 23.80           C  
ATOM    542  CD1 PHE A  61      19.117  46.386  -9.907  1.00 25.80           C  
ATOM    543  CD2 PHE A  61      19.636  47.467 -11.964  1.00 25.57           C  
ATOM    544  CE1 PHE A  61      18.756  45.258 -10.596  1.00 28.25           C  
ATOM    545  CE2 PHE A  61      19.272  46.330 -12.655  1.00 26.53           C  
ATOM    546  CZ  PHE A  61      18.837  45.233 -11.977  1.00 23.27           C  
ATOM    547  H   PHE A  61      20.786  50.220 -11.615  1.00 27.11           H  
ATOM    548  HA  PHE A  61      18.397  49.795 -10.621  1.00 24.31           H  
ATOM    549  HB2 PHE A  61      20.930  48.822  -9.897  1.00 27.37           H  
ATOM    550  HB3 PHE A  61      19.720  48.587  -8.899  1.00 27.37           H  
ATOM    551  HD1 PHE A  61      19.072  46.394  -8.978  1.00 30.96           H  
ATOM    552  HD2 PHE A  61      19.944  48.210 -12.431  1.00 30.69           H  
ATOM    553  HE1 PHE A  61      18.454  44.509 -10.135  1.00 33.90           H  
ATOM    554  HE2 PHE A  61      19.322  46.313 -13.583  1.00 31.84           H  
ATOM    555  HZ  PHE A  61      18.584  44.470 -12.443  1.00 27.92           H  
ATOM    556  N   CYS A  62      18.152  50.985  -8.456  1.00 18.38           N  
ATOM    557  CA  CYS A  62      18.143  51.766  -7.248  1.00 17.40           C  
ATOM    558  C   CYS A  62      19.036  51.095  -6.207  1.00 19.70           C  
ATOM    559  O   CYS A  62      19.160  49.880  -6.184  1.00 21.13           O  
ATOM    560  CB  CYS A  62      16.737  51.899  -6.691  1.00 19.56           C  
ATOM    561  SG  CYS A  62      15.563  52.814  -7.715  1.00 20.49           S  
ATOM    562  H   CYS A  62      17.432  50.544  -8.619  1.00 22.06           H  
ATOM    563  HA  CYS A  62      18.490  52.654  -7.429  1.00 20.88           H  
ATOM    564  HB2 CYS A  62      16.375  51.008  -6.562  1.00 23.48           H  
ATOM    565  HB3 CYS A  62      16.789  52.352  -5.835  1.00 23.48           H  
ATOM    566  N   ASN A  63      19.578  51.892  -5.305  1.00 17.58           N  
ATOM    567  CA  ASN A  63      20.567  51.409  -4.338  1.00 16.75           C  
ATOM    568  C   ASN A  63      19.970  50.889  -3.042  1.00 19.30           C  
ATOM    569  O   ASN A  63      19.131  51.542  -2.409  1.00 18.74           O  
ATOM    570  CB  ASN A  63      21.537  52.526  -3.998  1.00 21.91           C  
ATOM    571  CG  ASN A  63      22.584  52.743  -5.068  1.00 23.42           C  
ATOM    572  OD1 ASN A  63      23.062  51.801  -5.719  1.00 23.86           O  
ATOM    573  ND2 ASN A  63      22.955  53.994  -5.247  1.00 29.06           N  
ATOM    574  H   ASN A  63      19.393  52.728  -5.225  1.00 21.09           H  
ATOM    575  HA  ASN A  63      21.073  50.687  -4.743  1.00 20.10           H  
ATOM    576  HB2 ASN A  63      21.041  53.353  -3.893  1.00 26.30           H  
ATOM    577  HB3 ASN A  63      21.995  52.306  -3.172  1.00 26.30           H  
ATOM    578 1HD2 ASN A  63      23.547  54.186  -5.841  1.00 34.87           H  
ATOM    579 2HD2 ASN A  63      22.604  54.619  -4.772  1.00 34.87           H  
ATOM    580  N   ARG A  64      20.444  49.712  -2.656  1.00 19.86           N  
ATOM    581  CA  ARG A  64      20.222  49.137  -1.331  1.00 20.12           C  
ATOM    582  C   ARG A  64      20.382  50.181  -0.246  1.00 20.41           C  
ATOM    583  O   ARG A  64      21.207  51.106  -0.361  1.00 17.19           O  
ATOM    584  CB  ARG A  64      21.218  48.001  -1.097  1.00 23.19           C  
ATOM    585  CG  ARG A  64      22.656  48.531  -1.075  1.00 21.47           C  
ATOM    586  CD  ARG A  64      23.698  47.435  -1.110  1.00 18.43           C  
ATOM    587  NE  ARG A  64      23.745  46.771  -2.402  1.00 20.37           N  
ATOM    588  CZ  ARG A  64      24.575  45.783  -2.708  1.00 28.13           C  
ATOM    589  NH1 ARG A  64      25.480  45.362  -1.834  1.00 22.42           N  
ATOM    590  NH2 ARG A  64      24.513  45.230  -3.909  1.00 24.68           N  
ATOM    591  H   ARG A  64      20.918  49.206  -3.165  1.00 23.83           H  
ATOM    592  HA  ARG A  64      19.324  48.775  -1.282  1.00 24.15           H  
ATOM    593  HB2 ARG A  64      21.033  47.581  -0.243  1.00 27.83           H  
ATOM    594  HB3 ARG A  64      21.142  47.353  -1.815  1.00 27.83           H  
ATOM    595  HG2 ARG A  64      22.794  49.099  -1.849  1.00 25.76           H  
ATOM    596  HG3 ARG A  64      22.790  49.043  -0.262  1.00 25.76           H  
ATOM    597  HD2 ARG A  64      24.571  47.820  -0.936  1.00 22.12           H  
ATOM    598  HD3 ARG A  64      23.485  46.771  -0.436  1.00 22.12           H  
ATOM    599  HE  ARG A  64      23.197  47.036  -3.009  1.00 24.45           H  
ATOM    600 1HH1 ARG A  64      25.519  45.715  -1.051  1.00 26.90           H  
ATOM    601 2HH1 ARG A  64      26.019  44.726  -2.046  1.00 26.90           H  
ATOM    602 1HH2 ARG A  64      23.935  45.509  -4.482  1.00 29.62           H  
ATOM    603 2HH2 ARG A  64      25.060  44.601  -4.122  1.00 29.62           H  
ATOM    604  N   THR A  65      19.634  49.993   0.842  1.00 17.48           N  
ATOM    605  CA  THR A  65      19.742  50.880   1.986  1.00 17.52           C  
ATOM    606  C   THR A  65      19.082  50.267   3.206  1.00 18.53           C  
ATOM    607  O   THR A  65      18.159  49.463   3.093  1.00 17.62           O  
ATOM    608  CB  THR A  65      19.110  52.253   1.715  1.00 22.49           C  
ATOM    609  OG1 THR A  65      19.458  53.159   2.771  1.00 22.68           O  
ATOM    610  CG2 THR A  65      17.627  52.171   1.621  1.00 28.93           C  
ATOM    611  H   THR A  65      19.060  49.359   0.938  1.00 20.98           H  
ATOM    612  HA  THR A  65      20.680  51.017   2.191  1.00 21.02           H  
ATOM    613  HB  THR A  65      19.447  52.599   0.874  1.00 26.99           H  
ATOM    614  HG1 THR A  65      20.293  53.242   2.814  1.00 27.21           H  
ATOM    615 1HG2 THR A  65      17.256  53.051   1.449  1.00 34.71           H  
ATOM    616 2HG2 THR A  65      17.373  51.575   0.899  1.00 34.71           H  
ATOM    617 3HG2 THR A  65      17.261  51.831   2.453  1.00 34.71           H  
ATOM    618  N   PHE A  66      19.572  50.647   4.380  1.00 15.77           N  
ATOM    619  CA  PHE A  66      18.853  50.423   5.635  1.00 15.54           C  
ATOM    620  C   PHE A  66      18.246  51.750   6.044  1.00 20.22           C  
ATOM    621  O   PHE A  66      18.985  52.733   6.220  1.00 21.56           O  
ATOM    622  CB  PHE A  66      19.810  49.903   6.734  1.00 17.85           C  
ATOM    623  CG  PHE A  66      19.167  49.654   8.060  1.00 19.86           C  
ATOM    624  CD1 PHE A  66      18.098  48.782   8.200  1.00 20.33           C  
ATOM    625  CD2 PHE A  66      19.669  50.272   9.193  1.00 20.60           C  
ATOM    626  CE1 PHE A  66      17.519  48.562   9.447  1.00 18.05           C  
ATOM    627  CE2 PHE A  66      19.113  50.044  10.448  1.00 20.59           C  
ATOM    628  CZ  PHE A  66      18.052  49.182  10.576  1.00 18.61           C  
ATOM    629  H   PHE A  66      20.329  51.042   4.480  1.00 18.93           H  
ATOM    630  HA  PHE A  66      18.143  49.777   5.502  1.00 18.64           H  
ATOM    631  HB2 PHE A  66      20.198  49.066   6.434  1.00 21.42           H  
ATOM    632  HB3 PHE A  66      20.513  50.558   6.867  1.00 21.42           H  
ATOM    633  HD1 PHE A  66      17.748  48.359   7.449  1.00 24.40           H  
ATOM    634  HD2 PHE A  66      20.396  50.848   9.115  1.00 24.72           H  
ATOM    635  HE1 PHE A  66      16.802  47.975   9.532  1.00 21.66           H  
ATOM    636  HE2 PHE A  66      19.461  50.472  11.197  1.00 24.71           H  
ATOM    637  HZ  PHE A  66      17.667  49.040  11.410  1.00 22.33           H  
ATOM    638  N   ASP A  67      16.931  51.790   6.264  1.00 17.80           N  
ATOM    639  CA  ASP A  67      16.283  53.070   6.547  1.00 18.21           C  
ATOM    640  C   ASP A  67      15.846  53.164   8.002  1.00 15.76           C  
ATOM    641  O   ASP A  67      15.038  54.025   8.352  1.00 19.95           O  
ATOM    642  CB  ASP A  67      15.087  53.308   5.614  1.00 21.25           C  
ATOM    643  CG  ASP A  67      13.955  52.312   5.801  1.00 23.43           C  
ATOM    644  OD1 ASP A  67      13.919  51.583   6.816  1.00 19.00           O  
ATOM    645  OD2 ASP A  67      13.055  52.285   4.922  1.00 19.09           O  
ATOM    646  H   ASP A  67      16.405  51.110   6.255  1.00 21.36           H  
ATOM    647  HA  ASP A  67      16.923  53.781   6.388  1.00 21.85           H  
ATOM    648  HB2 ASP A  67      14.732  54.195   5.782  1.00 25.50           H  
ATOM    649  HB3 ASP A  67      15.390  53.244   4.695  1.00 25.50           H  
ATOM    650  N   GLU A  68      16.436  52.298   8.822  1.00 17.30           N  
ATOM    651  CA  GLU A  68      16.221  52.152  10.288  1.00 17.31           C  
ATOM    652  C   GLU A  68      15.048  51.212  10.609  1.00 18.13           C  
ATOM    653  O   GLU A  68      14.961  50.712  11.717  1.00 18.22           O  
ATOM    654  CB  GLU A  68      15.991  53.494  11.012  1.00 16.99           C  
ATOM    655  CG  GLU A  68      17.129  54.508  10.934  1.00 20.41           C  
ATOM    656  CD  GLU A  68      18.479  53.956  11.309  1.00 29.80           C  
ATOM    657  OE1 GLU A  68      18.603  53.206  12.284  1.00 24.50           O  
ATOM    658  OE2 GLU A  68      19.446  54.287  10.617  1.00 29.47           O  
ATOM    659  H   GLU A  68      17.017  51.732   8.535  1.00 20.76           H  
ATOM    660  HA  GLU A  68      17.019  51.755  10.671  1.00 20.77           H  
ATOM    661  HB2 GLU A  68      15.204  53.914  10.631  1.00 20.39           H  
ATOM    662  HB3 GLU A  68      15.834  53.309  11.951  1.00 20.39           H  
ATOM    663  HG2 GLU A  68      17.189  54.838  10.024  1.00 24.49           H  
ATOM    664  HG3 GLU A  68      16.933  55.242  11.536  1.00 24.49           H  
ATOM    665  N   TYR A  69      14.166  50.972   9.641  1.00 16.83           N  
ATOM    666  CA  TYR A  69      13.009  50.110   9.818  1.00 19.27           C  
ATOM    667  C   TYR A  69      13.187  48.803   9.043  1.00 16.67           C  
ATOM    668  O   TYR A  69      13.101  47.713   9.594  1.00 17.56           O  
ATOM    669  CB  TYR A  69      11.754  50.825   9.333  1.00 19.31           C  
ATOM    670  CG  TYR A  69      10.527  49.942   9.320  1.00 16.33           C  
ATOM    671  CD1 TYR A  69       9.845  49.652  10.478  1.00 15.59           C  
ATOM    672  CD2 TYR A  69      10.051  49.401   8.143  1.00 17.52           C  
ATOM    673  CE1 TYR A  69       8.711  48.832  10.463  1.00 19.45           C  
ATOM    674  CE2 TYR A  69       8.915  48.592   8.133  1.00 19.48           C  
ATOM    675  CZ  TYR A  69       8.257  48.326   9.283  1.00 20.61           C  
ATOM    676  OH  TYR A  69       7.132  47.515   9.268  1.00 21.16           O  
ATOM    677  H   TYR A  69      14.222  51.309   8.851  1.00 20.20           H  
ATOM    678  HA  TYR A  69      12.901  49.899  10.759  1.00 23.13           H  
ATOM    679  HB2 TYR A  69      11.575  51.576   9.920  1.00 23.18           H  
ATOM    680  HB3 TYR A  69      11.903  51.141   8.428  1.00 23.18           H  
ATOM    681  HD1 TYR A  69      10.145  50.002  11.286  1.00 18.71           H  
ATOM    682  HD2 TYR A  69      10.490  49.583   7.344  1.00 21.02           H  
ATOM    683  HE1 TYR A  69       8.257  48.649  11.254  1.00 23.34           H  
ATOM    684  HE2 TYR A  69       8.606  48.238   7.330  1.00 23.38           H  
ATOM    685  HH  TYR A  69       6.963  47.273   8.481  1.00 25.39           H  
ATOM    686  N   ALA A  70      13.490  48.932   7.765  1.00 14.96           N  
ATOM    687  CA  ALA A  70      13.713  47.767   6.904  1.00 15.55           C  
ATOM    688  C   ALA A  70      15.020  47.812   6.119  1.00 19.49           C  
ATOM    689  O   ALA A  70      15.580  48.857   5.821  1.00 19.44           O  
ATOM    690  CB  ALA A  70      12.560  47.602   5.932  1.00 16.95           C  
ATOM    691  H   ALA A  70      13.575  49.686   7.360  1.00 17.95           H  
ATOM    692  HA  ALA A  70      13.738  46.974   7.463  1.00 18.66           H  
ATOM    693  HB1 ALA A  70      12.726  46.827   5.373  1.00 20.34           H  
ATOM    694  HB2 ALA A  70      11.739  47.478   6.435  1.00 20.34           H  
ATOM    695  HB3 ALA A  70      12.494  48.399   5.383  1.00 20.34           H  
ATOM    696  N   CYS A  71      15.461  46.620   5.761  1.00 15.41           N  
ATOM    697  CA  CYS A  71      16.614  46.404   4.910  1.00 16.10           C  
ATOM    698  C   CYS A  71      16.178  46.290   3.456  1.00 17.09           C  
ATOM    699  O   CYS A  71      15.555  45.302   3.101  1.00 22.04           O  
ATOM    700  CB  CYS A  71      17.319  45.136   5.319  1.00 21.70           C  
ATOM    701  SG  CYS A  71      18.998  45.040   4.635  1.00 28.16           S  
ATOM    702  H   CYS A  71      15.089  45.886   6.013  1.00 18.49           H  
ATOM    703  HA  CYS A  71      17.231  47.148   4.995  1.00 19.32           H  
ATOM    704  HB2 CYS A  71      17.385  45.106   6.287  1.00 26.04           H  
ATOM    705  HB3 CYS A  71      16.816  44.372   4.995  1.00 26.04           H  
ATOM    706  N   TRP A  72      16.492  47.293   2.637  1.00 18.09           N  
ATOM    707  CA  TRP A  72      16.112  47.291   1.215  1.00 16.44           C  
ATOM    708  C   TRP A  72      17.253  46.813   0.314  1.00 21.27           C  
ATOM    709  O   TRP A  72      18.353  47.315   0.412  1.00 18.70           O  
ATOM    710  CB  TRP A  72      15.671  48.691   0.773  1.00 17.09           C  
ATOM    711  CG  TRP A  72      14.525  49.141   1.572  1.00 16.66           C  
ATOM    712  CD1 TRP A  72      14.570  49.906   2.698  1.00 17.54           C  
ATOM    713  CD2 TRP A  72      13.157  48.825   1.355  1.00 17.29           C  
ATOM    714  NE1 TRP A  72      13.295  50.095   3.193  1.00 18.12           N  
ATOM    715  CE2 TRP A  72      12.418  49.421   2.388  1.00 16.91           C  
ATOM    716  CE3 TRP A  72      12.475  48.083   0.371  1.00 19.02           C  
ATOM    717  CZ2 TRP A  72      11.044  49.323   2.469  1.00 17.87           C  
ATOM    718  CZ3 TRP A  72      11.102  47.977   0.475  1.00 20.86           C  
ATOM    719  CH2 TRP A  72      10.408  48.595   1.503  1.00 20.18           C  
ATOM    720  H   TRP A  72      16.928  47.994   2.879  1.00 21.71           H  
ATOM    721  HA  TRP A  72      15.362  46.689   1.092  1.00 19.73           H  
ATOM    722  HB2 TRP A  72      16.401  49.317   0.902  1.00 20.51           H  
ATOM    723  HB3 TRP A  72      15.406  48.667  -0.160  1.00 20.51           H  
ATOM    724  HD1 TRP A  72      15.346  50.247   3.080  1.00 21.05           H  
ATOM    725  HE1 TRP A  72      13.089  50.543   3.898  1.00 21.74           H  
ATOM    726  HE3 TRP A  72      12.938  47.658  -0.314  1.00 22.83           H  
ATOM    727  HZ2 TRP A  72      10.570  49.739   3.153  1.00 21.44           H  
ATOM    728  HZ3 TRP A  72      10.633  47.490  -0.163  1.00 25.03           H  
ATOM    729  HH2 TRP A  72       9.482  48.512   1.537  1.00 24.21           H  
ATOM    730  N   PRO A  73      16.977  45.869  -0.601  1.00 19.51           N  
ATOM    731  CA  PRO A  73      17.985  45.463  -1.587  1.00 20.54           C  
ATOM    732  C   PRO A  73      18.035  46.445  -2.746  1.00 19.79           C  
ATOM    733  O   PRO A  73      17.196  47.350  -2.794  1.00 19.50           O  
ATOM    734  CB  PRO A  73      17.472  44.113  -2.050  1.00 19.94           C  
ATOM    735  CG  PRO A  73      15.948  44.322  -2.031  1.00 23.15           C  
ATOM    736  CD  PRO A  73      15.710  45.139  -0.785  1.00 22.94           C  
ATOM    737  HA  PRO A  73      18.861  45.371  -1.181  1.00 24.64           H  
ATOM    738  HB2 PRO A  73      17.790  43.923  -2.947  1.00 23.93           H  
ATOM    739  HB3 PRO A  73      17.741  43.421  -1.426  1.00 23.93           H  
ATOM    740  HG2 PRO A  73      15.671  44.809  -2.823  1.00 27.78           H  
ATOM    741  HG3 PRO A  73      15.498  43.465  -1.974  1.00 27.78           H  
ATOM    742  HD2 PRO A  73      14.979  45.761  -0.924  1.00 27.53           H  
ATOM    743  HD3 PRO A  73      15.542  44.557  -0.027  1.00 27.53           H  
ATOM    744  N   ASP A  74      18.989  46.293  -3.659  1.00 18.67           N  
ATOM    745  CA  ASP A  74      18.974  47.097  -4.887  1.00 18.90           C  
ATOM    746  C   ASP A  74      17.662  46.814  -5.592  1.00 19.90           C  
ATOM    747  O   ASP A  74      17.073  45.730  -5.427  1.00 22.84           O  
ATOM    748  CB  ASP A  74      20.133  46.749  -5.824  1.00 20.51           C  
ATOM    749  CG  ASP A  74      21.513  46.882  -5.188  1.00 21.16           C  
ATOM    750  OD1 ASP A  74      21.788  47.804  -4.389  1.00 20.05           O  
ATOM    751  OD2 ASP A  74      22.368  46.059  -5.562  1.00 24.71           O  
ATOM    752  H   ASP A  74      19.647  45.743  -3.598  1.00 22.41           H  
ATOM    753  HA  ASP A  74      19.018  48.040  -4.667  1.00 22.68           H  
ATOM    754  HB2 ASP A  74      20.031  45.831  -6.118  1.00 24.62           H  
ATOM    755  HB3 ASP A  74      20.103  47.344  -6.590  1.00 24.62           H  
ATOM    756  N   GLY A  75      17.199  47.768  -6.389  1.00 19.51           N  
ATOM    757  CA  GLY A  75      15.930  47.631  -7.081  1.00 18.73           C  
ATOM    758  C   GLY A  75      16.087  47.739  -8.588  1.00 21.27           C  
ATOM    759  O   GLY A  75      16.876  48.555  -9.061  1.00 19.92           O  
ATOM    760  H   GLY A  75      17.606  48.509  -6.544  1.00 23.41           H  
ATOM    761  HA2 GLY A  75      15.539  46.768  -6.874  1.00 22.48           H  
ATOM    762  HA3 GLY A  75      15.322  48.325  -6.784  1.00 22.48           H  
ATOM    763  N   GLU A  76      15.383  46.891  -9.326  1.00 21.41           N  
ATOM    764  CA  GLU A  76      15.313  47.034 -10.805  1.00 20.06           C  
ATOM    765  C   GLU A  76      14.614  48.329 -11.144  1.00 19.77           C  
ATOM    766  O   GLU A  76      13.568  48.630 -10.549  1.00 20.57           O  
ATOM    767  CB  GLU A  76      14.522  45.909 -11.465  1.00 27.06           C  
ATOM    768  CG  GLU A  76      15.105  44.540 -11.491  1.00 30.87           C  
ATOM    769  CD  GLU A  76      14.260  43.615 -12.377  1.00 27.46           C  
ATOM    770  OE1 GLU A  76      13.208  44.066 -12.936  1.00 34.97           O  
ATOM    771  OE2 GLU A  76      14.629  42.432 -12.499  1.00 33.51           O  
ATOM    772  H   GLU A  76      14.936  46.226  -9.013  1.00 25.70           H  
ATOM    773  HA  GLU A  76      16.207  47.051 -11.179  1.00 24.07           H  
ATOM    774  HB2 GLU A  76      13.669  45.840 -11.007  1.00 32.47           H  
ATOM    775  HB3 GLU A  76      14.363  46.162 -12.388  1.00 32.47           H  
ATOM    776  HG2 GLU A  76      16.004  44.578 -11.856  1.00 37.04           H  
ATOM    777  HG3 GLU A  76      15.119  44.177 -10.592  1.00 37.04           H  
ATOM    778  N   PRO A  77      15.128  49.090 -12.126  1.00 21.68           N  
ATOM    779  CA  PRO A  77      14.412  50.308 -12.532  1.00 19.40           C  
ATOM    780  C   PRO A  77      12.993  50.046 -13.002  1.00 20.77           C  
ATOM    781  O   PRO A  77      12.736  49.077 -13.724  1.00 21.88           O  
ATOM    782  CB  PRO A  77      15.267  50.857 -13.695  1.00 22.27           C  
ATOM    783  CG  PRO A  77      16.108  49.710 -14.127  1.00 28.00           C  
ATOM    784  CD  PRO A  77      16.356  48.889 -12.924  1.00 22.45           C  
ATOM    785  HA  PRO A  77      14.400  50.952 -11.807  1.00 23.28           H  
ATOM    786  HB2 PRO A  77      14.689  51.150 -14.417  1.00 26.72           H  
ATOM    787  HB3 PRO A  77      15.820  51.588 -13.379  1.00 26.72           H  
ATOM    788  HG2 PRO A  77      15.631  49.194 -14.797  1.00 33.60           H  
ATOM    789  HG3 PRO A  77      16.945  50.042 -14.489  1.00 33.60           H  
ATOM    790  HD2 PRO A  77      16.454  47.954 -13.165  1.00 26.94           H  
ATOM    791  HD3 PRO A  77      17.131  49.217 -12.442  1.00 26.94           H  
ATOM    792  N   GLY A  78      12.082  50.913 -12.595  1.00 20.91           N  
ATOM    793  CA  GLY A  78      10.701  50.806 -13.006  1.00 23.83           C  
ATOM    794  C   GLY A  78       9.945  49.653 -12.361  1.00 23.03           C  
ATOM    795  O   GLY A  78       9.063  49.075 -12.972  1.00 20.00           O  
ATOM    796  H   GLY A  78      12.244  51.579 -12.075  1.00 25.10           H  
ATOM    797  HA2 GLY A  78      10.239  51.630 -12.783  1.00 28.59           H  
ATOM    798  HA3 GLY A  78      10.665  50.690 -13.968  1.00 28.59           H  
ATOM    799  N   SER A  79      10.274  49.312 -11.126  1.00 20.59           N  
ATOM    800  CA  SER A  79       9.604  48.188 -10.466  1.00 18.52           C  
ATOM    801  C   SER A  79       9.407  48.392  -8.978  1.00 19.08           C  
ATOM    802  O   SER A  79      10.135  49.151  -8.346  1.00 19.64           O  
ATOM    803  CB  SER A  79      10.391  46.906 -10.654  1.00 20.28           C  
ATOM    804  OG  SER A  79      11.564  46.951  -9.858  1.00 28.12           O  
ATOM    805  H   SER A  79      10.872  49.704 -10.648  1.00 24.71           H  
ATOM    806  HA  SER A  79       8.731  48.064 -10.868  1.00 22.22           H  
ATOM    807  HB2 SER A  79       9.846  46.153 -10.379  1.00 24.34           H  
ATOM    808  HB3 SER A  79      10.641  46.818 -11.587  1.00 24.34           H  
ATOM    809  HG  SER A  79      12.041  47.604 -10.085  1.00 33.74           H  
ATOM    810  N   PHE A  80       8.422  47.691  -8.437  1.00 19.10           N  
ATOM    811  CA  PHE A  80       8.224  47.626  -7.000  1.00 20.86           C  
ATOM    812  C   PHE A  80       9.232  46.685  -6.377  1.00 20.66           C  
ATOM    813  O   PHE A  80       9.581  45.642  -6.940  1.00 21.09           O  
ATOM    814  CB  PHE A  80       6.800  47.187  -6.674  1.00 25.45           C  
ATOM    815  CG  PHE A  80       5.796  48.262  -6.916  1.00 20.41           C  
ATOM    816  CD1 PHE A  80       5.512  49.192  -5.930  1.00 23.00           C  
ATOM    817  CD2 PHE A  80       5.180  48.379  -8.142  1.00 25.47           C  
ATOM    818  CE1 PHE A  80       4.621  50.213  -6.156  1.00 23.26           C  
ATOM    819  CE2 PHE A  80       4.286  49.397  -8.376  1.00 22.35           C  
ATOM    820  CZ  PHE A  80       3.998  50.306  -7.382  1.00 22.99           C  
ATOM    821  H   PHE A  80       7.846  47.238  -8.888  1.00 22.92           H  
ATOM    822  HA  PHE A  80       8.361  48.508  -6.621  1.00 25.03           H  
ATOM    823  HB2 PHE A  80       6.568  46.428  -7.231  1.00 30.54           H  
ATOM    824  HB3 PHE A  80       6.753  46.938  -5.738  1.00 30.54           H  
ATOM    825  HD1 PHE A  80       5.935  49.127  -5.104  1.00 27.61           H  
ATOM    826  HD2 PHE A  80       5.372  47.767  -8.816  1.00 30.57           H  
ATOM    827  HE1 PHE A  80       4.427  50.825  -5.483  1.00 27.92           H  
ATOM    828  HE2 PHE A  80       3.863  49.463  -9.202  1.00 26.82           H  
ATOM    829  HZ  PHE A  80       3.388  50.990  -7.541  1.00 27.59           H  
ATOM    830  N   VAL A  81       9.686  47.061  -5.190  1.00 18.42           N  
ATOM    831  CA  VAL A  81      10.638  46.267  -4.436  1.00 16.71           C  
ATOM    832  C   VAL A  81       9.921  45.877  -3.169  1.00 19.05           C  
ATOM    833  O   VAL A  81       9.344  46.735  -2.513  1.00 17.94           O  
ATOM    834  CB  VAL A  81      11.920  47.054  -4.154  1.00 22.87           C  
ATOM    835  CG1 VAL A  81      12.835  46.286  -3.210  1.00 23.35           C  
ATOM    836  CG2 VAL A  81      12.624  47.363  -5.512  1.00 19.37           C  
ATOM    837  H   VAL A  81       9.451  47.787  -4.793  1.00 22.11           H  
ATOM    838  HA  VAL A  81      10.863  45.464  -4.930  1.00 20.05           H  
ATOM    839  HB  VAL A  81      11.690  47.897  -3.734  1.00 27.44           H  
ATOM    840 1HG1 VAL A  81      13.636  46.810  -3.052  1.00 28.02           H  
ATOM    841 2HG1 VAL A  81      12.368  46.134  -2.373  1.00 28.02           H  
ATOM    842 3HG1 VAL A  81      13.069  45.438  -3.618  1.00 28.02           H  
ATOM    843 1HG2 VAL A  81      13.438  47.862  -5.339  1.00 23.25           H  
ATOM    844 2HG2 VAL A  81      12.837  46.526  -5.955  1.00 23.25           H  
ATOM    845 3HG2 VAL A  81      12.026  47.888  -6.066  1.00 23.25           H  
ATOM    846  N   ASN A  82       9.950  44.600  -2.817  1.00 20.79           N  
ATOM    847  CA  ASN A  82       9.249  44.168  -1.602  1.00 20.97           C  
ATOM    848  C   ASN A  82      10.202  43.444  -0.673  1.00 20.97           C  
ATOM    849  O   ASN A  82      11.059  42.682  -1.103  1.00 25.43           O  
ATOM    850  CB  ASN A  82       8.049  43.268  -1.901  1.00 29.00           C  
ATOM    851  CG  ASN A  82       8.431  41.932  -2.490  1.00 37.32           C  
ATOM    852  OD1 ASN A  82       8.882  41.019  -1.796  1.00 44.52           O  
ATOM    853  ND2 ASN A  82       8.198  41.791  -3.765  1.00 42.04           N  
ATOM    854  H   ASN A  82      10.354  43.974  -3.247  1.00 24.95           H  
ATOM    855  HA  ASN A  82       8.921  44.953  -1.136  1.00 25.16           H  
ATOM    856  HB2 ASN A  82       7.568  43.102  -1.075  1.00 34.80           H  
ATOM    857  HB3 ASN A  82       7.470  43.718  -2.535  1.00 34.80           H  
ATOM    858 1HD2 ASN A  82       8.394  41.052  -4.159  1.00 50.45           H  
ATOM    859 2HD2 ASN A  82       7.849  42.437  -4.212  1.00 50.45           H  
ATOM    860  N   VAL A  83      10.044  43.684   0.623  1.00 20.46           N  
ATOM    861  CA  VAL A  83      10.789  42.910   1.603  1.00 19.50           C  
ATOM    862  C   VAL A  83       9.822  42.471   2.681  1.00 18.33           C  
ATOM    863  O   VAL A  83       8.800  43.105   2.902  1.00 20.78           O  
ATOM    864  CB  VAL A  83      11.999  43.680   2.211  1.00 27.61           C  
ATOM    865  CG1 VAL A  83      12.910  44.208   1.110  1.00 26.81           C  
ATOM    866  CG2 VAL A  83      11.573  44.796   3.074  1.00 26.71           C  
ATOM    867  H   VAL A  83       9.521  44.280   0.955  1.00 24.55           H  
ATOM    868  HA  VAL A  83      11.134  42.112   1.173  1.00 23.40           H  
ATOM    869  HB  VAL A  83      12.517  43.067   2.756  1.00 33.13           H  
ATOM    870 1HG1 VAL A  83      13.653  44.682   1.516  1.00 32.17           H  
ATOM    871 2HG1 VAL A  83      13.240  43.460   0.588  1.00 32.17           H  
ATOM    872 3HG1 VAL A  83      12.403  44.810   0.543  1.00 32.17           H  
ATOM    873 1HG2 VAL A  83      12.359  45.241   3.426  1.00 32.05           H  
ATOM    874 2HG2 VAL A  83      11.048  45.419   2.547  1.00 32.05           H  
ATOM    875 3HG2 VAL A  83      11.037  44.446   3.802  1.00 32.05           H  
ATOM    876  N   SER A  84      10.145  41.369   3.342  1.00 20.87           N  
ATOM    877  CA  SER A  84       9.288  40.868   4.419  1.00 19.20           C  
ATOM    878  C   SER A  84       9.159  41.854   5.543  1.00 20.45           C  
ATOM    879  O   SER A  84      10.095  42.603   5.805  1.00 20.74           O  
ATOM    880  CB  SER A  84       9.857  39.571   4.978  1.00 26.99           C  
ATOM    881  OG  SER A  84       9.782  38.538   4.029  1.00 30.81           O  
ATOM    882  H   SER A  84      10.845  40.893   3.192  1.00 25.05           H  
ATOM    883  HA  SER A  84       8.402  40.687   4.068  1.00 23.04           H  
ATOM    884  HB2 SER A  84      10.787  39.712   5.216  1.00 32.39           H  
ATOM    885  HB3 SER A  84       9.348  39.315   5.763  1.00 32.39           H  
ATOM    886  HG  SER A  84      10.218  38.746   3.343  1.00 36.98           H  
ATOM    887  N   CYS A  85       8.011  41.836   6.219  1.00 21.55           N  
ATOM    888  CA  CYS A  85       7.860  42.621   7.450  1.00 18.63           C  
ATOM    889  C   CYS A  85       9.062  42.332   8.331  1.00 18.59           C  
ATOM    890  O   CYS A  85       9.451  41.183   8.510  1.00 20.47           O  
ATOM    891  CB  CYS A  85       6.573  42.280   8.204  1.00 26.57           C  
ATOM    892  SG  CYS A  85       5.086  42.686   7.284  1.00 26.17           S  
ATOM    893  H   CYS A  85       7.313  41.387   5.992  1.00 25.86           H  
ATOM    894  HA  CYS A  85       7.853  43.567   7.236  1.00 22.35           H  
ATOM    895  HB2 CYS A  85       6.559  41.328   8.389  1.00 31.89           H  
ATOM    896  HB3 CYS A  85       6.554  42.779   9.036  1.00 31.89           H  
ATOM    897  N   PRO A  86       9.657  43.379   8.904  1.00 18.78           N  
ATOM    898  CA  PRO A  86      10.859  43.109   9.706  1.00 16.59           C  
ATOM    899  C   PRO A  86      10.618  42.181  10.882  1.00 18.88           C  
ATOM    900  O   PRO A  86       9.668  42.365  11.626  1.00 18.78           O  
ATOM    901  CB  PRO A  86      11.266  44.495  10.183  1.00 18.99           C  
ATOM    902  CG  PRO A  86      10.858  45.382   9.053  1.00 24.01           C  
ATOM    903  CD  PRO A  86       9.513  44.814   8.600  1.00 23.22           C  
ATOM    904  HA  PRO A  86      11.562  42.742   9.147  1.00 19.90           H  
ATOM    905  HB2 PRO A  86      10.785  44.722  10.994  1.00 22.79           H  
ATOM    906  HB3 PRO A  86      12.225  44.530  10.323  1.00 22.79           H  
ATOM    907  HG2 PRO A  86      10.759  46.294   9.369  1.00 28.81           H  
ATOM    908  HG3 PRO A  86      11.513  45.330   8.340  1.00 28.81           H  
ATOM    909  HD2 PRO A  86       8.789  45.201   9.116  1.00 27.86           H  
ATOM    910  HD3 PRO A  86       9.389  44.950   7.648  1.00 27.86           H  
ATOM    911  N   TRP A  87      11.506  41.215  11.069  1.00 20.82           N  
ATOM    912  CA  TRP A  87      11.192  40.135  11.976  1.00 19.36           C  
ATOM    913  C   TRP A  87      11.304  40.540  13.436  1.00 20.18           C  
ATOM    914  O   TRP A  87      10.854  39.796  14.293  1.00 19.46           O  
ATOM    915  CB  TRP A  87      12.067  38.898  11.690  1.00 21.72           C  
ATOM    916  CG  TRP A  87      13.551  39.078  11.646  1.00 18.74           C  
ATOM    917  CD1 TRP A  87      14.336  39.183  10.528  1.00 24.05           C  
ATOM    918  CD2 TRP A  87      14.432  39.130  12.757  1.00 23.93           C  
ATOM    919  NE1 TRP A  87      15.650  39.313  10.884  1.00 26.69           N  
ATOM    920  CE2 TRP A  87      15.740  39.274  12.245  1.00 24.07           C  
ATOM    921  CE3 TRP A  87      14.251  39.069  14.133  1.00 25.15           C  
ATOM    922  CZ2 TRP A  87      16.846  39.379  13.072  1.00 25.62           C  
ATOM    923  CZ3 TRP A  87      15.363  39.159  14.948  1.00 25.05           C  
ATOM    924  CH2 TRP A  87      16.637  39.319  14.412  1.00 25.20           C  
ATOM    925  H   TRP A  87      12.277  41.165  10.691  1.00 24.99           H  
ATOM    926  HA  TRP A  87      10.270  39.873  11.824  1.00 23.23           H  
ATOM    927  HB2 TRP A  87      11.883  38.239  12.377  1.00 26.06           H  
ATOM    928  HB3 TRP A  87      11.801  38.539  10.829  1.00 26.06           H  
ATOM    929  HD1 TRP A  87      14.019  39.172   9.653  1.00 28.86           H  
ATOM    930  HE1 TRP A  87      16.311  39.398  10.340  1.00 32.03           H  
ATOM    931  HE3 TRP A  87      13.401  38.967  14.497  1.00 30.18           H  
ATOM    932  HZ2 TRP A  87      17.701  39.478  12.722  1.00 30.74           H  
ATOM    933  HZ3 TRP A  87      15.257  39.125  15.872  1.00 30.06           H  
ATOM    934  HH2 TRP A  87      17.366  39.377  14.986  1.00 30.24           H  
ATOM    935  N   TYR A  88      11.856  41.712  13.720  1.00 18.72           N  
ATOM    936  CA  TYR A  88      11.964  42.181  15.122  1.00 18.00           C  
ATOM    937  C   TYR A  88      10.681  42.802  15.656  1.00 20.46           C  
ATOM    938  O   TYR A  88      10.598  43.149  16.832  1.00 20.82           O  
ATOM    939  CB  TYR A  88      13.108  43.200  15.280  1.00 19.67           C  
ATOM    940  CG  TYR A  88      12.918  44.426  14.431  1.00 15.73           C  
ATOM    941  CD1 TYR A  88      12.098  45.444  14.839  1.00 18.52           C  
ATOM    942  CD2 TYR A  88      13.550  44.537  13.199  1.00 15.58           C  
ATOM    943  CE1 TYR A  88      11.886  46.560  14.046  1.00 17.72           C  
ATOM    944  CE2 TYR A  88      13.380  45.669  12.413  1.00 14.73           C  
ATOM    945  CZ  TYR A  88      12.544  46.662  12.841  1.00 17.21           C  
ATOM    946  OH  TYR A  88      12.327  47.766  12.079  1.00 19.12           O  
ATOM    947  H   TYR A  88      12.176  42.257  13.137  1.00 22.47           H  
ATOM    948  HA  TYR A  88      12.173  41.419  15.685  1.00 21.60           H  
ATOM    949  HB2 TYR A  88      13.155  43.481  16.207  1.00 23.60           H  
ATOM    950  HB3 TYR A  88      13.943  42.780  15.019  1.00 23.60           H  
ATOM    951  HD1 TYR A  88      11.653  45.372  15.652  1.00 22.22           H  
ATOM    952  HD2 TYR A  88      14.118  43.859  12.911  1.00 18.69           H  
ATOM    953  HE1 TYR A  88      11.330  47.246  14.338  1.00 21.27           H  
ATOM    954  HE2 TYR A  88      13.803  45.735  11.588  1.00 17.68           H  
ATOM    955  HH  TYR A  88      12.778  47.720  11.371  1.00 22.94           H  
ATOM    956  N   LEU A  89       9.667  42.981  14.809  1.00 18.09           N  
ATOM    957  CA  LEU A  89       8.417  43.577  15.263  1.00 15.87           C  
ATOM    958  C   LEU A  89       7.810  42.734  16.384  1.00 19.67           C  
ATOM    959  O   LEU A  89       7.839  41.499  16.306  1.00 20.08           O  
ATOM    960  CB  LEU A  89       7.409  43.682  14.118  1.00 17.50           C  
ATOM    961  CG  LEU A  89       7.783  44.639  13.003  1.00 17.14           C  
ATOM    962  CD1 LEU A  89       6.808  44.480  11.802  1.00 19.26           C  
ATOM    963  CD2 LEU A  89       7.753  46.067  13.529  1.00 20.42           C  
ATOM    964  H   LEU A  89       9.679  42.766  13.976  1.00 21.71           H  
ATOM    965  HA  LEU A  89       8.589  44.469  15.606  1.00 19.05           H  
ATOM    966  HB2 LEU A  89       7.302  42.803  13.723  1.00 21.00           H  
ATOM    967  HB3 LEU A  89       6.561  43.979  14.483  1.00 21.00           H  
ATOM    968  HG  LEU A  89       8.682  44.443  12.696  1.00 20.56           H  
ATOM    969 1HD1 LEU A  89       7.065  45.100  11.102  1.00 23.11           H  
ATOM    970 2HD1 LEU A  89       6.859  43.569  11.473  1.00 23.11           H  
ATOM    971 3HD1 LEU A  89       5.905  44.674  12.101  1.00 23.11           H  
ATOM    972 1HD2 LEU A  89       7.993  46.673  12.811  1.00 24.50           H  
ATOM    973 2HD2 LEU A  89       6.859  46.267  13.847  1.00 24.50           H  
ATOM    974 3HD2 LEU A  89       8.389  46.148  14.257  1.00 24.50           H  
ATOM    975  N   PRO A  90       7.271  43.390  17.418  1.00 19.19           N  
ATOM    976  CA  PRO A  90       6.669  42.588  18.490  1.00 19.85           C  
ATOM    977  C   PRO A  90       5.583  41.643  17.989  1.00 24.43           C  
ATOM    978  O   PRO A  90       5.421  40.548  18.535  1.00 24.68           O  
ATOM    979  CB  PRO A  90       6.068  43.646  19.410  1.00 23.12           C  
ATOM    980  CG  PRO A  90       6.943  44.832  19.249  1.00 22.11           C  
ATOM    981  CD  PRO A  90       7.327  44.822  17.782  1.00 19.64           C  
ATOM    982  HA  PRO A  90       7.348  42.086  18.968  1.00 23.82           H  
ATOM    983  HB2 PRO A  90       5.161  43.847  19.129  1.00 27.75           H  
ATOM    984  HB3 PRO A  90       6.082  43.329  20.327  1.00 27.75           H  
ATOM    985  HG2 PRO A  90       6.450  45.638  19.471  1.00 26.53           H  
ATOM    986  HG3 PRO A  90       7.728  44.741  19.811  1.00 26.53           H  
ATOM    987  HD2 PRO A  90       6.683  45.328  17.261  1.00 23.57           H  
ATOM    988  HD3 PRO A  90       8.226  45.165  17.666  1.00 23.57           H  
ATOM    989  N   TRP A  91       4.858  42.086  16.965  1.00 21.25           N  
ATOM    990  CA  TRP A  91       3.739  41.336  16.407  1.00 23.04           C  
ATOM    991  C   TRP A  91       4.100  40.612  15.118  1.00 21.16           C  
ATOM    992  O   TRP A  91       3.217  40.275  14.331  1.00 23.56           O  
ATOM    993  CB  TRP A  91       2.560  42.277  16.142  1.00 23.85           C  
ATOM    994  CG  TRP A  91       2.934  43.475  15.319  1.00 21.75           C  
ATOM    995  CD1 TRP A  91       2.943  43.557  13.957  1.00 21.49           C  
ATOM    996  CD2 TRP A  91       3.376  44.754  15.801  1.00 19.58           C  
ATOM    997  NE1 TRP A  91       3.360  44.804  13.563  1.00 20.69           N  
ATOM    998  CE2 TRP A  91       3.647  45.553  14.671  1.00 23.25           C  
ATOM    999  CE3 TRP A  91       3.589  45.293  17.075  1.00 26.06           C  
ATOM   1000  CZ2 TRP A  91       4.089  46.866  14.775  1.00 22.67           C  
ATOM   1001  CZ3 TRP A  91       4.034  46.596  17.174  1.00 24.35           C  
ATOM   1002  CH2 TRP A  91       4.265  47.371  16.028  1.00 23.82           C  
ATOM   1003  H   TRP A  91       5.000  42.835  16.567  1.00 25.49           H  
ATOM   1004  HA  TRP A  91       3.453  40.672  17.053  1.00 27.65           H  
ATOM   1005  HB2 TRP A  91       1.870  41.791  15.665  1.00 28.62           H  
ATOM   1006  HB3 TRP A  91       2.214  42.595  16.991  1.00 28.62           H  
ATOM   1007  HD1 TRP A  91       2.705  42.867  13.379  1.00 25.79           H  
ATOM   1008  HE1 TRP A  91       3.439  45.069  12.749  1.00 24.83           H  
ATOM   1009  HE3 TRP A  91       3.430  44.785  17.838  1.00 31.27           H  
ATOM   1010  HZ2 TRP A  91       4.246  47.384  14.018  1.00 27.20           H  
ATOM   1011  HZ3 TRP A  91       4.173  46.969  18.015  1.00 29.22           H  
ATOM   1012  HH2 TRP A  91       4.571  48.244  16.125  1.00 28.59           H  
ATOM   1013  N   ALA A  92       5.379  40.366  14.897  1.00 21.38           N  
ATOM   1014  CA  ALA A  92       5.824  39.749  13.644  1.00 19.21           C  
ATOM   1015  C   ALA A  92       5.076  38.444  13.367  1.00 24.83           C  
ATOM   1016  O   ALA A  92       4.831  38.091  12.226  1.00 24.24           O  
ATOM   1017  CB  ALA A  92       7.311  39.497  13.687  1.00 24.37           C  
ATOM   1018  H   ALA A  92       6.014  40.544  15.450  1.00 25.66           H  
ATOM   1019  HA  ALA A  92       5.644  40.358  12.911  1.00 23.05           H  
ATOM   1020  HB1 ALA A  92       7.586  39.089  12.851  1.00 29.24           H  
ATOM   1021  HB2 ALA A  92       7.771  40.343  13.810  1.00 29.24           H  
ATOM   1022  HB3 ALA A  92       7.509  38.902  14.427  1.00 29.24           H  
ATOM   1023  N   SER A  93       4.715  37.716  14.416  1.00 26.39           N  
ATOM   1024  CA  SER A  93       4.088  36.410  14.211  1.00 27.30           C  
ATOM   1025  C   SER A  93       2.685  36.546  13.626  1.00 29.07           C  
ATOM   1026  O   SER A  93       2.140  35.580  13.106  1.00 30.71           O  
ATOM   1027  CB  SER A  93       4.020  35.640  15.528  1.00 28.59           C  
ATOM   1028  OG  SER A  93       3.106  36.285  16.374  1.00 35.12           O  
ATOM   1029  H   SER A  93       4.817  37.945  15.239  1.00 31.66           H  
ATOM   1030  HA  SER A  93       4.625  35.896  13.588  1.00 32.76           H  
ATOM   1031  HB2 SER A  93       3.719  34.734  15.358  1.00 34.31           H  
ATOM   1032  HB3 SER A  93       4.897  35.634  15.944  1.00 34.31           H  
ATOM   1033  HG  SER A  93       3.356  37.074  16.519  1.00 42.15           H  
ATOM   1034  N   SER A  94       2.097  37.741  13.720  1.00 23.52           N  
ATOM   1035  CA  SER A  94       0.780  38.026  13.145  1.00 30.23           C  
ATOM   1036  C   SER A  94       0.809  38.552  11.704  1.00 28.52           C  
ATOM   1037  O   SER A  94      -0.244  38.690  11.057  1.00 29.57           O  
ATOM   1038  CB  SER A  94       0.075  39.037  14.029  1.00 27.51           C  
ATOM   1039  OG  SER A  94       0.114  38.560  15.365  1.00 35.10           O  
ATOM   1040  H   SER A  94       2.448  38.416  14.120  1.00 28.22           H  
ATOM   1041  HA  SER A  94       0.255  37.210  13.150  1.00 36.28           H  
ATOM   1042  HB2 SER A  94       0.534  39.890  13.977  1.00 33.01           H  
ATOM   1043  HB3 SER A  94      -0.848  39.129  13.745  1.00 33.01           H  
ATOM   1044  HG  SER A  94      -0.271  39.104  15.876  1.00 42.12           H  
ATOM   1045  N   VAL A  95       2.003  38.879  11.218  1.00 25.56           N  
ATOM   1046  CA  VAL A  95       2.180  39.319   9.827  1.00 24.49           C  
ATOM   1047  C   VAL A  95       3.229  38.473   9.110  1.00 31.23           C  
ATOM   1048  O   VAL A  95       4.129  39.006   8.421  1.00 27.16           O  
ATOM   1049  CB  VAL A  95       2.556  40.816   9.760  1.00 24.11           C  
ATOM   1050  CG1 VAL A  95       1.425  41.678  10.256  1.00 28.64           C  
ATOM   1051  CG2 VAL A  95       3.832  41.080  10.562  1.00 23.61           C  
ATOM   1052  H   VAL A  95       2.733  38.856  11.672  1.00 30.68           H  
ATOM   1053  HA  VAL A  95       1.339  39.206   9.357  1.00 29.39           H  
ATOM   1054  HB  VAL A  95       2.730  41.055   8.836  1.00 28.93           H  
ATOM   1055 1HG1 VAL A  95       1.692  42.609  10.202  1.00 34.37           H  
ATOM   1056 2HG1 VAL A  95       0.645  41.523   9.701  1.00 34.37           H  
ATOM   1057 3HG1 VAL A  95       1.230  41.442  11.176  1.00 34.37           H  
ATOM   1058 1HG2 VAL A  95       4.049  42.024  10.506  1.00 28.34           H  
ATOM   1059 2HG2 VAL A  95       3.681  40.829  11.486  1.00 28.34           H  
ATOM   1060 3HG2 VAL A  95       4.554  40.551  10.188  1.00 28.34           H  
ATOM   1061  N   PRO A  96       3.108  37.136   9.214  1.00 29.33           N  
ATOM   1062  CA  PRO A  96       4.169  36.272   8.677  1.00 29.87           C  
ATOM   1063  C   PRO A  96       4.365  36.332   7.152  1.00 31.12           C  
ATOM   1064  O   PRO A  96       5.446  36.010   6.664  1.00 33.12           O  
ATOM   1065  CB  PRO A  96       3.708  34.873   9.093  1.00 35.33           C  
ATOM   1066  CG  PRO A  96       2.232  34.975   9.176  1.00 33.93           C  
ATOM   1067  CD  PRO A  96       1.994  36.341   9.769  1.00 31.71           C  
ATOM   1068  HA  PRO A  96       5.012  36.471   9.113  1.00 35.84           H  
ATOM   1069  HB2 PRO A  96       3.972  34.227   8.419  1.00 42.40           H  
ATOM   1070  HB3 PRO A  96       4.087  34.646   9.956  1.00 42.40           H  
ATOM   1071  HG2 PRO A  96       1.847  34.910   8.288  1.00 40.72           H  
ATOM   1072  HG3 PRO A  96       1.886  34.280   9.757  1.00 40.72           H  
ATOM   1073  HD2 PRO A  96       1.142  36.696   9.471  1.00 38.05           H  
ATOM   1074  HD3 PRO A  96       2.050  36.306  10.736  1.00 38.05           H  
ATOM   1075  N   GLN A  97       3.333  36.712   6.417  1.00 28.96           N  
ATOM   1076  CA  GLN A  97       3.429  36.810   4.961  1.00 31.21           C  
ATOM   1077  C   GLN A  97       3.338  38.254   4.480  1.00 32.17           C  
ATOM   1078  O   GLN A  97       3.136  38.503   3.293  1.00 33.46           O  
ATOM   1079  CB  GLN A  97       2.316  35.983   4.281  1.00 36.42           C  
ATOM   1080  CG  GLN A  97       2.354  34.489   4.567  1.00 39.04           C  
ATOM   1081  CD  GLN A  97       3.748  33.902   4.425  1.00 56.28           C  
ATOM   1082  OE1 GLN A  97       4.412  34.084   3.402  1.00 67.64           O  
ATOM   1083  NE2 GLN A  97       4.206  33.202   5.462  1.00 58.96           N  
ATOM   1084  H   GLN A  97       2.561  36.919   6.733  1.00 34.75           H  
ATOM   1085  HA  GLN A  97       4.284  36.453   4.676  1.00 37.46           H  
ATOM   1086  HB2 GLN A  97       1.456  36.316   4.583  1.00 43.70           H  
ATOM   1087  HB3 GLN A  97       2.390  36.099   3.320  1.00 43.70           H  
ATOM   1088  HG2 GLN A  97       2.054  34.333   5.476  1.00 46.85           H  
ATOM   1089  HG3 GLN A  97       1.771  34.032   3.941  1.00 46.85           H  
ATOM   1090 1HE2 GLN A  97       3.718  33.103   6.163  1.00 70.75           H  
ATOM   1091 2HE2 GLN A  97       4.989  32.849   5.430  1.00 70.75           H  
ATOM   1092  N   GLY A  98       3.474  39.210   5.390  1.00 24.62           N  
ATOM   1093  CA  GLY A  98       3.350  40.607   5.020  1.00 26.15           C  
ATOM   1094  C   GLY A  98       4.628  41.090   4.348  1.00 26.49           C  
ATOM   1095  O   GLY A  98       5.694  40.520   4.579  1.00 24.10           O  
ATOM   1096  H   GLY A  98       3.637  39.075   6.224  1.00 29.55           H  
ATOM   1097  HA2 GLY A  98       2.609  40.721   4.404  1.00 31.38           H  
ATOM   1098  HA3 GLY A  98       3.188  41.146   5.810  1.00 31.38           H  
ATOM   1099  N   HIS A  99       4.497  42.110   3.494  1.00 24.64           N  
ATOM   1100  CA  HIS A  99       5.630  42.752   2.854  1.00 23.37           C  
ATOM   1101  C   HIS A  99       5.489  44.263   2.942  1.00 22.80           C  
ATOM   1102  O   HIS A  99       4.380  44.793   2.984  1.00 24.47           O  
ATOM   1103  CB  HIS A  99       5.751  42.329   1.391  1.00 24.26           C  
ATOM   1104  CG  HIS A  99       6.132  40.892   1.221  1.00 27.65           C  
ATOM   1105  ND1 HIS A  99       5.216  39.871   1.282  1.00 32.33           N  
ATOM   1106  CD2 HIS A  99       7.338  40.314   1.036  1.00 29.21           C  
ATOM   1107  CE1 HIS A  99       5.840  38.715   1.132  1.00 32.45           C  
ATOM   1108  NE2 HIS A  99       7.129  38.958   0.977  1.00 37.62           N  
ATOM   1109  H   HIS A  99       3.740  42.450   3.269  1.00 29.57           H  
ATOM   1110  HA  HIS A  99       6.444  42.495   3.313  1.00 28.04           H  
ATOM   1111  HB2 HIS A  99       4.897  42.465   0.953  1.00 29.11           H  
ATOM   1112  HB3 HIS A  99       6.433  42.870   0.963  1.00 29.11           H  
ATOM   1113  HD2 HIS A  99       8.155  40.752   0.959  1.00 35.05           H  
ATOM   1114  HE1 HIS A  99       5.439  37.876   1.125  1.00 38.94           H  
ATOM   1115  HE2 HIS A  99       7.738  38.363   0.856  1.00 45.14           H  
ATOM   1116  N   VAL A 100       6.636  44.946   2.944  1.00 18.47           N  
ATOM   1117  CA  VAL A 100       6.676  46.397   2.856  1.00 16.06           C  
ATOM   1118  C   VAL A 100       7.223  46.675   1.450  1.00 16.60           C  
ATOM   1119  O   VAL A 100       7.998  45.858   0.920  1.00 18.70           O  
ATOM   1120  CB  VAL A 100       7.516  47.019   3.978  1.00 23.92           C  
ATOM   1121  CG1 VAL A 100       8.837  46.384   4.089  1.00 24.70           C  
ATOM   1122  CG2 VAL A 100       7.722  48.483   3.756  1.00 30.45           C  
ATOM   1123  H   VAL A 100       7.414  44.582   2.996  1.00 22.17           H  
ATOM   1124  HA  VAL A 100       5.775  46.752   2.913  1.00 19.27           H  
ATOM   1125  HB  VAL A 100       7.054  46.904   4.823  1.00 28.70           H  
ATOM   1126 1HG1 VAL A 100       9.331  46.807   4.808  1.00 29.64           H  
ATOM   1127 2HG1 VAL A 100       8.717  45.440   4.280  1.00 29.64           H  
ATOM   1128 3HG1 VAL A 100       9.312  46.494   3.250  1.00 29.64           H  
ATOM   1129 1HG2 VAL A 100       8.256  48.840   4.483  1.00 36.54           H  
ATOM   1130 2HG2 VAL A 100       8.182  48.613   2.913  1.00 36.54           H  
ATOM   1131 3HG2 VAL A 100       6.858  48.923   3.733  1.00 36.54           H  
ATOM   1132  N   TYR A 101       6.814  47.799   0.875  1.00 17.77           N  
ATOM   1133  CA  TYR A 101       7.134  48.132  -0.518  1.00 16.02           C  
ATOM   1134  C   TYR A 101       7.768  49.508  -0.673  1.00 18.15           C  
ATOM   1135  O   TYR A 101       7.417  50.470   0.034  1.00 17.40           O  
ATOM   1136  CB  TYR A 101       5.861  48.091  -1.399  1.00 19.52           C  
ATOM   1137  CG  TYR A 101       5.078  46.802  -1.269  1.00 19.13           C  
ATOM   1138  CD1 TYR A 101       5.388  45.713  -2.048  1.00 26.13           C  
ATOM   1139  CD2 TYR A 101       4.060  46.668  -0.329  1.00 26.00           C  
ATOM   1140  CE1 TYR A 101       4.699  44.517  -1.922  1.00 26.25           C  
ATOM   1141  CE2 TYR A 101       3.368  45.479  -0.200  1.00 25.42           C  
ATOM   1142  CZ  TYR A 101       3.703  44.413  -0.992  1.00 25.38           C  
ATOM   1143  OH  TYR A 101       3.016  43.225  -0.883  1.00 31.32           O  
ATOM   1144  H   TYR A 101       6.342  48.398   1.273  1.00 21.32           H  
ATOM   1145  HA  TYR A 101       7.758  47.475  -0.862  1.00 19.23           H  
ATOM   1146  HB2 TYR A 101       5.277  48.821  -1.141  1.00 23.43           H  
ATOM   1147  HB3 TYR A 101       6.120  48.189  -2.329  1.00 23.43           H  
ATOM   1148  HD1 TYR A 101       6.072  45.781  -2.675  1.00 31.35           H  
ATOM   1149  HD2 TYR A 101       3.840  47.390   0.215  1.00 31.20           H  
ATOM   1150  HE1 TYR A 101       4.916  43.791  -2.461  1.00 31.51           H  
ATOM   1151  HE2 TYR A 101       2.685  45.400   0.427  1.00 30.51           H  
ATOM   1152  HH  TYR A 101       2.433  43.284  -0.281  1.00 37.59           H  
ATOM   1153  N   ARG A 102       8.661  49.574  -1.658  1.00 16.72           N  
ATOM   1154  CA  ARG A 102       9.177  50.812  -2.233  1.00 18.73           C  
ATOM   1155  C   ARG A 102       8.941  50.701  -3.732  1.00 17.72           C  
ATOM   1156  O   ARG A 102       8.659  49.597  -4.246  1.00 16.64           O  
ATOM   1157  CB  ARG A 102      10.668  51.011  -1.970  1.00 15.59           C  
ATOM   1158  CG  ARG A 102      11.055  51.490  -0.578  1.00 17.19           C  
ATOM   1159  CD  ARG A 102      12.502  51.831  -0.534  1.00 16.64           C  
ATOM   1160  NE  ARG A 102      12.897  52.355   0.781  1.00 18.02           N  
ATOM   1161  CZ  ARG A 102      13.952  53.126   0.993  1.00 21.30           C  
ATOM   1162  NH1 ARG A 102      14.241  53.535   2.228  1.00 19.29           N  
ATOM   1163  NH2 ARG A 102      14.738  53.479  -0.006  1.00 22.40           N  
ATOM   1164  H   ARG A 102       9.000  48.874  -2.026  1.00 20.06           H  
ATOM   1165  HA  ARG A 102       8.686  51.574  -1.887  1.00 22.47           H  
ATOM   1166  HB2 ARG A 102      11.118  50.164  -2.118  1.00 18.71           H  
ATOM   1167  HB3 ARG A 102      11.003  51.666  -2.602  1.00 18.71           H  
ATOM   1168  HG2 ARG A 102      10.544  52.284  -0.355  1.00 20.63           H  
ATOM   1169  HG3 ARG A 102      10.885  50.784   0.066  1.00 20.63           H  
ATOM   1170  HD2 ARG A 102      13.024  51.033  -0.711  1.00 19.96           H  
ATOM   1171  HD3 ARG A 102      12.690  52.511  -1.200  1.00 19.96           H  
ATOM   1172  HE  ARG A 102      12.410  52.147   1.458  1.00 21.63           H  
ATOM   1173 1HH1 ARG A 102      13.734  53.311   2.885  1.00 23.15           H  
ATOM   1174 2HH1 ARG A 102      14.924  54.040   2.365  1.00 23.15           H  
ATOM   1175 1HH2 ARG A 102      14.564  53.213  -0.805  1.00 26.88           H  
ATOM   1176 2HH2 ARG A 102      15.422  53.979   0.141  1.00 26.88           H  
ATOM   1177  N   PHE A 103       9.109  51.812  -4.441  1.00 16.56           N  
ATOM   1178  CA  PHE A 103       9.104  51.774  -5.894  1.00 15.87           C  
ATOM   1179  C   PHE A 103      10.384  52.391  -6.429  1.00 16.56           C  
ATOM   1180  O   PHE A 103      10.759  53.507  -6.051  1.00 18.33           O  
ATOM   1181  CB  PHE A 103       7.891  52.497  -6.466  1.00 20.26           C  
ATOM   1182  CG  PHE A 103       7.821  52.433  -7.979  1.00 18.32           C  
ATOM   1183  CD1 PHE A 103       7.386  51.280  -8.620  1.00 18.57           C  
ATOM   1184  CD2 PHE A 103       8.224  53.505  -8.743  1.00 23.22           C  
ATOM   1185  CE1 PHE A 103       7.356  51.212 -10.007  1.00 22.86           C  
ATOM   1186  CE2 PHE A 103       8.185  53.448 -10.123  1.00 23.24           C  
ATOM   1187  CZ  PHE A 103       7.741  52.306 -10.749  1.00 24.83           C  
ATOM   1188  H   PHE A 103       9.227  52.595  -4.105  1.00 19.87           H  
ATOM   1189  HA  PHE A 103       9.069  50.850  -6.187  1.00 19.04           H  
ATOM   1190  HB2 PHE A 103       7.085  52.090  -6.111  1.00 24.31           H  
ATOM   1191  HB3 PHE A 103       7.930  53.432  -6.207  1.00 24.31           H  
ATOM   1192  HD1 PHE A 103       7.123  50.544  -8.116  1.00 22.29           H  
ATOM   1193  HD2 PHE A 103       8.521  54.281  -8.324  1.00 27.86           H  
ATOM   1194  HE1 PHE A 103       7.053  50.442 -10.431  1.00 27.43           H  
ATOM   1195  HE2 PHE A 103       8.451  54.182 -10.628  1.00 27.88           H  
ATOM   1196  HZ  PHE A 103       7.718  52.267 -11.678  1.00 29.80           H  
ATOM   1197  N   CYS A 104      11.053  51.644  -7.302  1.00 15.38           N  
ATOM   1198  CA  CYS A 104      12.293  52.083  -7.915  1.00 18.43           C  
ATOM   1199  C   CYS A 104      11.971  52.666  -9.272  1.00 21.51           C  
ATOM   1200  O   CYS A 104      11.496  51.934 -10.147  1.00 20.18           O  
ATOM   1201  CB  CYS A 104      13.252  50.915  -8.068  1.00 16.10           C  
ATOM   1202  SG  CYS A 104      14.789  51.359  -8.914  1.00 19.10           S  
ATOM   1203  H   CYS A 104      10.800  50.863  -7.559  1.00 18.46           H  
ATOM   1204  HA  CYS A 104      12.711  52.767  -7.367  1.00 22.11           H  
ATOM   1205  HB2 CYS A 104      13.483  50.580  -7.187  1.00 19.32           H  
ATOM   1206  HB3 CYS A 104      12.818  50.217  -8.583  1.00 19.32           H  
ATOM   1207  N   THR A 105      12.227  53.959  -9.457  1.00 18.41           N  
ATOM   1208  CA  THR A 105      11.889  54.609 -10.726  1.00 21.16           C  
ATOM   1209  C   THR A 105      12.865  54.248 -11.829  1.00 23.00           C  
ATOM   1210  O   THR A 105      13.951  53.720 -11.590  1.00 19.24           O  
ATOM   1211  CB  THR A 105      11.828  56.145 -10.578  1.00 22.36           C  
ATOM   1212  OG1 THR A 105      13.150  56.669 -10.372  1.00 22.03           O  
ATOM   1213  CG2 THR A 105      10.899  56.548  -9.425  1.00 21.37           C  
ATOM   1214  H   THR A 105      12.590  54.477  -8.874  1.00 22.09           H  
ATOM   1215  HA  THR A 105      11.009  54.307 -11.003  1.00 25.39           H  
ATOM   1216  HB  THR A 105      11.467  56.523 -11.395  1.00 26.83           H  
ATOM   1217  HG1 THR A 105      13.484  56.340  -9.674  1.00 26.44           H  
ATOM   1218 1HG2 THR A 105      10.871  57.514  -9.344  1.00 25.64           H  
ATOM   1219 2HG2 THR A 105      10.001  56.219  -9.593  1.00 25.64           H  
ATOM   1220 3HG2 THR A 105      11.222  56.171  -8.592  1.00 25.64           H  
ATOM   1221  N   ALA A 106      12.471  54.549 -13.071  1.00 22.77           N  
ATOM   1222  CA  ALA A 106      13.286  54.208 -14.220  1.00 24.06           C  
ATOM   1223  C   ALA A 106      14.620  54.954 -14.223  1.00 27.09           C  
ATOM   1224  O   ALA A 106      15.536  54.554 -14.929  1.00 29.27           O  
ATOM   1225  CB  ALA A 106      12.500  54.493 -15.535  1.00 28.76           C  
ATOM   1226  H   ALA A 106      11.735  54.950 -13.266  1.00 27.33           H  
ATOM   1227  HA  ALA A 106      13.481  53.258 -14.192  1.00 28.87           H  
ATOM   1228  HB1 ALA A 106      13.058  54.260 -16.293  1.00 34.51           H  
ATOM   1229  HB2 ALA A 106      11.692  53.956 -15.541  1.00 34.51           H  
ATOM   1230  HB3 ALA A 106      12.271  55.435 -15.568  1.00 34.51           H  
ATOM   1231  N   GLU A 107      14.712  56.034 -13.442  1.00 20.97           N  
ATOM   1232  CA  GLU A 107      15.929  56.832 -13.318  1.00 23.34           C  
ATOM   1233  C   GLU A 107      16.903  56.259 -12.281  1.00 25.35           C  
ATOM   1234  O   GLU A 107      17.986  56.801 -12.095  1.00 28.49           O  
ATOM   1235  CB  GLU A 107      15.572  58.278 -12.916  1.00 28.57           C  
ATOM   1236  CG  GLU A 107      14.816  59.117 -13.983  1.00 37.45           C  
ATOM   1237  CD  GLU A 107      13.364  58.687 -14.233  1.00 49.51           C  
ATOM   1238  OE1 GLU A 107      12.738  58.028 -13.369  1.00 37.43           O  
ATOM   1239  OE2 GLU A 107      12.836  59.030 -15.315  1.00 52.45           O  
ATOM   1240  H   GLU A 107      14.062  56.330 -12.962  1.00 25.17           H  
ATOM   1241  HA  GLU A 107      16.381  56.859 -14.176  1.00 28.01           H  
ATOM   1242  HB2 GLU A 107      15.012  58.245 -12.125  1.00 34.28           H  
ATOM   1243  HB3 GLU A 107      16.395  58.749 -12.708  1.00 34.28           H  
ATOM   1244  HG2 GLU A 107      14.802  60.043 -13.695  1.00 44.94           H  
ATOM   1245  HG3 GLU A 107      15.292  59.046 -14.826  1.00 44.94           H  
ATOM   1246  N   GLY A 108      16.516  55.201 -11.565  1.00 20.62           N  
ATOM   1247  CA  GLY A 108      17.395  54.615 -10.566  1.00 21.79           C  
ATOM   1248  C   GLY A 108      17.335  55.337  -9.213  1.00 20.32           C  
ATOM   1249  O   GLY A 108      18.261  55.243  -8.389  1.00 21.72           O  
ATOM   1250  H   GLY A 108      15.754  54.810 -11.642  1.00 24.75           H  
ATOM   1251  HA2 GLY A 108      17.149  53.687 -10.427  1.00 26.14           H  
ATOM   1252  HA3 GLY A 108      18.310  54.644 -10.887  1.00 26.14           H  
ATOM   1253  N   LEU A 109      16.254  56.075  -8.999  1.00 18.98           N  
ATOM   1254  CA  LEU A 109      15.985  56.768  -7.739  1.00 18.84           C  
ATOM   1255  C   LEU A 109      14.750  56.154  -7.120  1.00 17.33           C  
ATOM   1256  O   LEU A 109      13.787  55.874  -7.820  1.00 17.58           O  
ATOM   1257  CB  LEU A 109      15.737  58.262  -7.933  1.00 19.90           C  
ATOM   1258  CG  LEU A 109      16.862  59.124  -8.498  1.00 28.12           C  
ATOM   1259  CD1 LEU A 109      16.350  60.514  -8.841  1.00 38.90           C  
ATOM   1260  CD2 LEU A 109      17.987  59.195  -7.488  1.00 26.81           C  
ATOM   1261  H   LEU A 109      15.639  56.195  -9.588  1.00 22.77           H  
ATOM   1262  HA  LEU A 109      16.732  56.651  -7.131  1.00 22.61           H  
ATOM   1263  HB2 LEU A 109      14.981  58.361  -8.533  1.00 23.88           H  
ATOM   1264  HB3 LEU A 109      15.504  58.638  -7.070  1.00 23.88           H  
ATOM   1265  HG  LEU A 109      17.204  58.715  -9.309  1.00 33.75           H  
ATOM   1266 1HD1 LEU A 109      17.082  61.041  -9.198  1.00 46.68           H  
ATOM   1267 2HD1 LEU A 109      15.645  60.437  -9.503  1.00 46.68           H  
ATOM   1268 3HD1 LEU A 109      16.004  60.930  -8.036  1.00 46.68           H  
ATOM   1269 1HD2 LEU A 109      18.701  59.743  -7.849  1.00 32.17           H  
ATOM   1270 2HD2 LEU A 109      17.650  59.588  -6.667  1.00 32.17           H  
ATOM   1271 3HD2 LEU A 109      18.313  58.298  -7.315  1.00 32.17           H  
ATOM   1272  N   TRP A 110      14.756  55.956  -5.807  1.00 18.24           N  
ATOM   1273  CA  TRP A 110      13.546  55.524  -5.166  1.00 18.76           C  
ATOM   1274  C   TRP A 110      12.495  56.605  -5.332  1.00 19.97           C  
ATOM   1275  O   TRP A 110      12.780  57.800  -5.234  1.00 18.81           O  
ATOM   1276  CB  TRP A 110      13.795  55.250  -3.679  1.00 20.35           C  
ATOM   1277  CG  TRP A 110      14.769  54.159  -3.410  1.00 17.42           C  
ATOM   1278  CD1 TRP A 110      16.052  54.298  -2.922  1.00 21.34           C  
ATOM   1279  CD2 TRP A 110      14.569  52.747  -3.603  1.00 16.30           C  
ATOM   1280  NE1 TRP A 110      16.635  53.065  -2.802  1.00 17.19           N  
ATOM   1281  CE2 TRP A 110      15.756  52.104  -3.215  1.00 18.44           C  
ATOM   1282  CE3 TRP A 110      13.505  51.973  -4.067  1.00 17.72           C  
ATOM   1283  CZ2 TRP A 110      15.896  50.714  -3.261  1.00 17.21           C  
ATOM   1284  CZ3 TRP A 110      13.655  50.594  -4.128  1.00 18.24           C  
ATOM   1285  CH2 TRP A 110      14.846  49.982  -3.729  1.00 20.40           C  
ATOM   1286  H   TRP A 110      15.432  56.062  -5.286  1.00 21.88           H  
ATOM   1287  HA  TRP A 110      13.225  54.710  -5.585  1.00 22.52           H  
ATOM   1288  HB2 TRP A 110      14.137  56.059  -3.267  1.00 24.43           H  
ATOM   1289  HB3 TRP A 110      12.954  55.002  -3.264  1.00 24.43           H  
ATOM   1290  HD1 TRP A 110      16.456  55.106  -2.699  1.00 25.61           H  
ATOM   1291  HE1 TRP A 110      17.432  52.918  -2.514  1.00 20.63           H  
ATOM   1292  HE3 TRP A 110      12.708  52.374  -4.332  1.00 21.27           H  
ATOM   1293  HZ2 TRP A 110      16.692  50.304  -3.008  1.00 20.65           H  
ATOM   1294  HZ3 TRP A 110      12.950  50.069  -4.432  1.00 21.89           H  
ATOM   1295  HH2 TRP A 110      14.922  49.057  -3.776  1.00 24.47           H  
ATOM   1296  N   LEU A 111      11.269  56.183  -5.591  1.00 18.68           N  
ATOM   1297  CA  LEU A 111      10.147  57.098  -5.604  1.00 21.40           C  
ATOM   1298  C   LEU A 111      10.095  57.866  -4.291  1.00 19.46           C  
ATOM   1299  O   LEU A 111      10.210  57.270  -3.222  1.00 20.99           O  
ATOM   1300  CB  LEU A 111       8.859  56.322  -5.819  1.00 20.35           C  
ATOM   1301  CG  LEU A 111       7.589  57.166  -5.891  1.00 22.77           C  
ATOM   1302  CD1 LEU A 111       7.612  57.967  -7.197  1.00 24.47           C  
ATOM   1303  CD2 LEU A 111       6.385  56.280  -5.825  1.00 20.45           C  
ATOM   1304  H   LEU A 111      11.061  55.367  -5.764  1.00 22.41           H  
ATOM   1305  HA  LEU A 111      10.251  57.733  -6.330  1.00 25.68           H  
ATOM   1306  HB2 LEU A 111       8.931  55.833  -6.654  1.00 24.42           H  
ATOM   1307  HB3 LEU A 111       8.751  55.696  -5.086  1.00 24.42           H  
ATOM   1308  HG  LEU A 111       7.564  57.785  -5.145  1.00 27.33           H  
ATOM   1309 1HD1 LEU A 111       6.808  58.506  -7.250  1.00 29.36           H  
ATOM   1310 2HD1 LEU A 111       8.395  58.539  -7.202  1.00 29.36           H  
ATOM   1311 3HD1 LEU A 111       7.647  57.350  -7.944  1.00 29.36           H  
ATOM   1312 1HD2 LEU A 111       5.587  56.829  -5.872  1.00 24.53           H  
ATOM   1313 2HD2 LEU A 111       6.407  55.662  -6.572  1.00 24.53           H  
ATOM   1314 3HD2 LEU A 111       6.401  55.789  -4.989  1.00 24.53           H  
ATOM   1315  N   GLN A 112       9.916  59.187  -4.380  1.00 21.31           N  
ATOM   1316  CA  GLN A 112       9.899  60.074  -3.212  1.00 21.12           C  
ATOM   1317  C   GLN A 112       8.500  60.592  -2.797  1.00 26.33           C  
ATOM   1318  O   GLN A 112       7.572  60.724  -3.611  1.00 24.08           O  
ATOM   1319  CB  GLN A 112      10.806  61.280  -3.467  1.00 26.93           C  
ATOM   1320  CG  GLN A 112      12.280  60.942  -3.683  1.00 27.37           C  
ATOM   1321  CD  GLN A 112      13.101  62.146  -4.120  1.00 40.40           C  
ATOM   1322  OE1 GLN A 112      13.287  63.094  -3.357  1.00 46.10           O  
ATOM   1323  NE2 GLN A 112      13.598  62.111  -5.353  1.00 43.68           N  
ATOM   1324  H   GLN A 112       9.800  59.602  -5.124  1.00 25.58           H  
ATOM   1325  HA  GLN A 112      10.265  59.589  -2.455  1.00 25.34           H  
ATOM   1326  HB2 GLN A 112      10.491  61.740  -4.261  1.00 32.32           H  
ATOM   1327  HB3 GLN A 112      10.750  61.875  -2.703  1.00 32.32           H  
ATOM   1328  HG2 GLN A 112      12.653  60.610  -2.851  1.00 32.85           H  
ATOM   1329  HG3 GLN A 112      12.351  60.263  -4.372  1.00 32.85           H  
ATOM   1330 1HE2 GLN A 112      13.449  61.431  -5.858  1.00 52.42           H  
ATOM   1331 2HE2 GLN A 112      14.069  62.769  -5.646  1.00 52.42           H  
ATOM   1332  N   LYS A 113       8.362  60.889  -1.512  1.00 26.90           N  
ATOM   1333  CA  LYS A 113       7.157  61.533  -0.985  1.00 28.42           C  
ATOM   1334  C   LYS A 113       7.122  63.003  -1.412  1.00 36.22           C  
ATOM   1335  O   LYS A 113       8.163  63.657  -1.464  1.00 40.51           O  
ATOM   1336  CB  LYS A 113       7.113  61.454   0.544  1.00 35.81           C  
ATOM   1337  CG  LYS A 113       7.035  60.063   1.122  1.00 35.97           C  
ATOM   1338  CD  LYS A 113       6.515  60.072   2.586  1.00 42.60           C  
ATOM   1339  CE  LYS A 113       7.223  61.080   3.486  1.00 46.96           C  
ATOM   1340  NZ  LYS A 113       6.535  61.230   4.821  1.00 48.42           N1+
ATOM   1341  H   LYS A 113       8.958  60.726  -0.914  1.00 32.28           H  
ATOM   1342  HA  LYS A 113       6.371  61.090  -1.339  1.00 34.10           H  
ATOM   1343  HB2 LYS A 113       7.915  61.870   0.896  1.00 42.97           H  
ATOM   1344  HB3 LYS A 113       6.334  61.942   0.854  1.00 42.97           H  
ATOM   1345  HG2 LYS A 113       6.426  59.529   0.588  1.00 43.17           H  
ATOM   1346  HG3 LYS A 113       7.920  59.666   1.118  1.00 43.17           H  
ATOM   1347  HD2 LYS A 113       5.570  60.292   2.580  1.00 51.12           H  
ATOM   1348  HD3 LYS A 113       6.644  59.190   2.969  1.00 51.12           H  
ATOM   1349  HE2 LYS A 113       8.131  60.780   3.646  1.00 56.36           H  
ATOM   1350  HE3 LYS A 113       7.229  61.946   3.050  1.00 56.36           H  
ATOM   1351  HZ1 LYS A 113       6.970  61.823   5.322  1.00 58.10           H  
ATOM   1352  HZ2 LYS A 113       5.699  61.510   4.702  1.00 58.10           H  
ATOM   1353  HZ3 LYS A 113       6.521  60.448   5.245  1.00 58.10           H  
ATOM   1354  N   ASP A 114       5.928  63.524  -1.700  1.00 35.96           N  
ATOM   1355  CA  ASP A 114       5.776  64.929  -2.087  1.00 42.78           C  
ATOM   1356  C   ASP A 114       6.374  65.856  -1.036  1.00 44.38           C  
ATOM   1357  O   ASP A 114       6.265  65.579   0.153  1.00 41.28           O  
ATOM   1358  CB  ASP A 114       4.303  65.286  -2.275  1.00 46.11           C  
ATOM   1359  CG  ASP A 114       3.580  64.338  -3.211  1.00 43.09           C  
ATOM   1360  OD1 ASP A 114       4.211  63.884  -4.180  1.00 37.80           O  
ATOM   1361  OD2 ASP A 114       2.380  64.057  -2.965  1.00 49.81           O  
ATOM   1362  H   ASP A 114       5.189  63.084  -1.678  1.00 43.15           H  
ATOM   1363  HA  ASP A 114       6.237  65.082  -2.927  1.00 51.34           H  
ATOM   1364  HB2 ASP A 114       3.858  65.253  -1.414  1.00 55.33           H  
ATOM   1365  HB3 ASP A 114       4.240  66.179  -2.647  1.00 55.33           H  
ATOM   1366  N   ASN A 115       6.990  66.950  -1.483  1.00 50.60           N  
ATOM   1367  CA  ASN A 115       7.551  67.971  -0.587  1.00 57.17           C  
ATOM   1368  C   ASN A 115       8.621  67.398   0.323  1.00 58.11           C  
ATOM   1369  O   ASN A 115       8.748  67.812   1.476  1.00 63.34           O  
ATOM   1370  CB  ASN A 115       6.456  68.599   0.271  1.00 58.64           C  
ATOM   1371  CG  ASN A 115       5.310  69.110  -0.551  1.00 67.64           C  
ATOM   1372  OD1 ASN A 115       5.510  69.630  -1.651  1.00 68.46           O  
ATOM   1373  ND2 ASN A 115       4.095  68.950  -0.039  1.00 68.67           N  
ATOM   1374  H   ASN A 115       7.099  67.129  -2.317  1.00 60.71           H  
ATOM   1375  HA  ASN A 115       7.955  68.674  -1.121  1.00 68.60           H  
ATOM   1376  HB2 ASN A 115       6.112  67.931   0.885  1.00 70.37           H  
ATOM   1377  HB3 ASN A 115       6.829  69.346   0.765  1.00 70.37           H  
ATOM   1378 1HD2 ASN A 115       3.406  69.226  -0.472  1.00 82.40           H  
ATOM   1379 2HD2 ASN A 115       3.997  68.570   0.727  1.00 82.40           H  
ATOM   1380  N   SER A 116       9.393  66.455  -0.200  1.00 49.46           N  
ATOM   1381  CA  SER A 116      10.251  65.641   0.642  1.00 47.65           C  
ATOM   1382  C   SER A 116      11.343  64.962  -0.159  1.00 46.38           C  
ATOM   1383  O   SER A 116      11.174  64.674  -1.343  1.00 52.07           O  
ATOM   1384  CB  SER A 116       9.415  64.582   1.365  1.00 45.71           C  
ATOM   1385  OG  SER A 116      10.211  63.808   2.236  1.00 48.42           O  
ATOM   1386  H   SER A 116       9.438  66.269  -1.039  1.00 59.35           H  
ATOM   1387  HA  SER A 116      10.671  66.204   1.311  1.00 57.18           H  
ATOM   1388  HB2 SER A 116       8.724  65.026   1.881  1.00 54.85           H  
ATOM   1389  HB3 SER A 116       9.011  63.997   0.705  1.00 54.85           H  
ATOM   1390  HG  SER A 116      10.568  64.302   2.814  1.00 58.11           H  
ATOM   1391  N   SER A 117      12.461  64.705   0.506  1.00 46.56           N  
ATOM   1392  CA  SER A 117      13.519  63.878  -0.053  1.00 48.31           C  
ATOM   1393  C   SER A 117      13.318  62.422   0.384  1.00 42.42           C  
ATOM   1394  O   SER A 117      14.078  61.537  -0.001  1.00 37.93           O  
ATOM   1395  CB  SER A 117      14.892  64.392   0.399  1.00 48.59           C  
ATOM   1396  OG  SER A 117      15.943  63.741  -0.292  1.00 56.02           O  
ATOM   1397  H   SER A 117      12.633  65.002   1.294  1.00 55.88           H  
ATOM   1398  HA  SER A 117      13.481  63.916  -1.021  1.00 57.98           H  
ATOM   1399  HB2 SER A 117      14.943  65.345   0.224  1.00 58.31           H  
ATOM   1400  HB3 SER A 117      14.991  64.226   1.350  1.00 58.31           H  
ATOM   1401  HG  SER A 117      15.913  62.914  -0.148  1.00 67.23           H  
ATOM   1402  N   LEU A 118      12.290  62.175   1.189  1.00 32.26           N  
ATOM   1403  CA  LEU A 118      12.073  60.851   1.764  1.00 25.99           C  
ATOM   1404  C   LEU A 118      11.421  59.882   0.793  1.00 30.80           C  
ATOM   1405  O   LEU A 118      10.619  60.297  -0.050  1.00 32.43           O  
ATOM   1406  CB  LEU A 118      11.207  60.963   3.006  1.00 31.35           C  
ATOM   1407  CG  LEU A 118      11.912  61.770   4.092  1.00 39.53           C  
ATOM   1408  CD1 LEU A 118      10.925  62.087   5.168  1.00 42.56           C  
ATOM   1409  CD2 LEU A 118      13.082  61.002   4.643  1.00 37.83           C  
ATOM   1410  H   LEU A 118      11.701  62.758   1.419  1.00 38.71           H  
ATOM   1411  HA  LEU A 118      12.929  60.479   2.028  1.00 31.19           H  
ATOM   1412  HB2 LEU A 118      10.378  61.413   2.781  1.00 37.62           H  
ATOM   1413  HB3 LEU A 118      11.026  60.076   3.354  1.00 37.62           H  
ATOM   1414  HG  LEU A 118      12.238  62.604   3.717  1.00 47.44           H  
ATOM   1415 1HD1 LEU A 118      11.368  62.600   5.862  1.00 51.08           H  
ATOM   1416 2HD1 LEU A 118      10.198  62.604   4.787  1.00 51.08           H  
ATOM   1417 3HD1 LEU A 118      10.583  61.257   5.537  1.00 51.08           H  
ATOM   1418 1HD2 LEU A 118      13.513  61.534   5.330  1.00 45.40           H  
ATOM   1419 2HD2 LEU A 118      12.762  60.169   5.021  1.00 45.40           H  
ATOM   1420 3HD2 LEU A 118      13.707  60.821   3.923  1.00 45.40           H  
ATOM   1421  N   PRO A 119      11.779  58.588   0.891  1.00 27.92           N  
ATOM   1422  CA  PRO A 119      11.207  57.634  -0.066  1.00 19.34           C  
ATOM   1423  C   PRO A 119       9.798  57.234   0.273  1.00 22.36           C  
ATOM   1424  O   PRO A 119       9.433  57.075   1.450  1.00 24.20           O  
ATOM   1425  CB  PRO A 119      12.149  56.425   0.025  1.00 26.24           C  
ATOM   1426  CG  PRO A 119      12.734  56.507   1.384  1.00 33.79           C  
ATOM   1427  CD  PRO A 119      12.840  57.973   1.708  1.00 32.33           C  
ATOM   1428  HA  PRO A 119      11.234  57.997  -0.965  1.00 23.20           H  
ATOM   1429  HB2 PRO A 119      11.641  55.605  -0.083  1.00 31.49           H  
ATOM   1430  HB3 PRO A 119      12.840  56.495  -0.652  1.00 31.49           H  
ATOM   1431  HG2 PRO A 119      12.148  56.061   2.016  1.00 40.55           H  
ATOM   1432  HG3 PRO A 119      13.611  56.094   1.384  1.00 40.55           H  
ATOM   1433  HD2 PRO A 119      12.670  58.123   2.651  1.00 38.79           H  
ATOM   1434  HD3 PRO A 119      13.709  58.315   1.445  1.00 38.79           H  
ATOM   1435  N   TRP A 120       9.004  57.054  -0.774  1.00 18.40           N  
ATOM   1436  CA  TRP A 120       7.685  56.479  -0.629  1.00 22.91           C  
ATOM   1437  C   TRP A 120       7.834  55.046  -0.119  1.00 19.77           C  
ATOM   1438  O   TRP A 120       8.656  54.262  -0.604  1.00 21.23           O  
ATOM   1439  CB  TRP A 120       6.913  56.492  -1.962  1.00 20.59           C  
ATOM   1440  CG  TRP A 120       5.592  55.728  -1.867  1.00 17.42           C  
ATOM   1441  CD1 TRP A 120       4.387  56.203  -1.412  1.00 23.45           C  
ATOM   1442  CD2 TRP A 120       5.372  54.359  -2.221  1.00 18.56           C  
ATOM   1443  NE1 TRP A 120       3.441  55.197  -1.448  1.00 23.51           N  
ATOM   1444  CE2 TRP A 120       4.022  54.065  -1.948  1.00 19.31           C  
ATOM   1445  CE3 TRP A 120       6.184  53.357  -2.729  1.00 18.10           C  
ATOM   1446  CZ2 TRP A 120       3.478  52.810  -2.179  1.00 19.58           C  
ATOM   1447  CZ3 TRP A 120       5.639  52.112  -2.946  1.00 18.47           C  
ATOM   1448  CH2 TRP A 120       4.294  51.849  -2.655  1.00 20.76           C  
ATOM   1449  H   TRP A 120       9.211  57.259  -1.583  1.00 22.08           H  
ATOM   1450  HA  TRP A 120       7.180  56.988   0.024  1.00 27.50           H  
ATOM   1451  HB2 TRP A 120       6.714  57.409  -2.206  1.00 24.70           H  
ATOM   1452  HB3 TRP A 120       7.455  56.073  -2.648  1.00 24.70           H  
ATOM   1453  HD1 TRP A 120       4.235  57.068  -1.108  1.00 28.14           H  
ATOM   1454  HE1 TRP A 120       2.616  55.277  -1.216  1.00 28.21           H  
ATOM   1455  HE3 TRP A 120       7.083  53.519  -2.906  1.00 21.72           H  
ATOM   1456  HZ2 TRP A 120       2.584  52.632  -1.992  1.00 23.50           H  
ATOM   1457  HZ3 TRP A 120       6.174  51.432  -3.287  1.00 22.17           H  
ATOM   1458  HH2 TRP A 120       3.948  51.003  -2.830  1.00 24.91           H  
ATOM   1459  N   ARG A 121       7.041  54.718   0.879  1.00 18.86           N  
ATOM   1460  CA  ARG A 121       6.966  53.348   1.361  1.00 21.56           C  
ATOM   1461  C   ARG A 121       5.532  52.990   1.692  1.00 25.19           C  
ATOM   1462  O   ARG A 121       4.780  53.830   2.195  1.00 23.17           O  
ATOM   1463  CB  ARG A 121       7.806  53.139   2.625  1.00 22.34           C  
ATOM   1464  CG  ARG A 121       9.234  53.476   2.491  1.00 21.03           C  
ATOM   1465  CD  ARG A 121       9.949  53.225   3.831  1.00 20.92           C  
ATOM   1466  NE  ARG A 121       9.353  54.022   4.905  1.00 27.72           N  
ATOM   1467  CZ  ARG A 121       9.792  54.068   6.166  1.00 30.51           C  
ATOM   1468  NH1 ARG A 121      10.846  53.363   6.558  1.00 24.28           N  
ATOM   1469  NH2 ARG A 121       9.169  54.833   7.041  1.00 23.14           N  
ATOM   1470  H   ARG A 121       6.532  55.269   1.300  1.00 22.64           H  
ATOM   1471  HA  ARG A 121       7.286  52.744   0.673  1.00 25.87           H  
ATOM   1472  HB2 ARG A 121       7.441  53.692   3.333  1.00 26.81           H  
ATOM   1473  HB3 ARG A 121       7.749  52.205   2.881  1.00 26.81           H  
ATOM   1474  HG2 ARG A 121       9.640  52.914   1.813  1.00 25.24           H  
ATOM   1475  HG3 ARG A 121       9.328  54.413   2.260  1.00 25.24           H  
ATOM   1476  HD2 ARG A 121       9.870  52.287   4.067  1.00 25.11           H  
ATOM   1477  HD3 ARG A 121      10.883  53.474   3.749  1.00 25.11           H  
ATOM   1478  HE  ARG A 121       8.666  54.499   4.708  1.00 33.26           H  
ATOM   1479 1HH1 ARG A 121      11.261  52.862   5.995  1.00 29.14           H  
ATOM   1480 2HH1 ARG A 121      11.113  53.406   7.374  1.00 29.14           H  
ATOM   1481 1HH2 ARG A 121       8.485  55.294   6.799  1.00 27.77           H  
ATOM   1482 2HH2 ARG A 121       9.445  54.867   7.856  1.00 27.77           H  
ATOM   1483  N   ASP A 122       5.168  51.749   1.415  1.00 21.08           N  
ATOM   1484  CA  ASP A 122       3.918  51.190   1.909  1.00 19.25           C  
ATOM   1485  C   ASP A 122       4.201  50.101   2.934  1.00 21.06           C  
ATOM   1486  O   ASP A 122       4.630  49.002   2.579  1.00 22.20           O  
ATOM   1487  CB  ASP A 122       3.110  50.624   0.750  1.00 20.80           C  
ATOM   1488  CG  ASP A 122       1.732  50.182   1.158  1.00 29.09           C  
ATOM   1489  OD1 ASP A 122       1.537  49.731   2.312  1.00 23.10           O  
ATOM   1490  OD2 ASP A 122       0.833  50.308   0.314  1.00 25.51           O  
ATOM   1491  H   ASP A 122       5.631  51.204   0.938  1.00 25.30           H  
ATOM   1492  HA  ASP A 122       3.397  51.888   2.336  1.00 23.10           H  
ATOM   1493  HB2 ASP A 122       3.016  51.306   0.067  1.00 24.96           H  
ATOM   1494  HB3 ASP A 122       3.576  49.854   0.387  1.00 24.96           H  
ATOM   1495  N   LEU A 123       3.973  50.420   4.204  1.00 19.40           N  
ATOM   1496  CA  LEU A 123       4.193  49.457   5.294  1.00 19.89           C  
ATOM   1497  C   LEU A 123       2.879  48.924   5.873  1.00 23.20           C  
ATOM   1498  O   LEU A 123       2.896  48.324   6.944  1.00 23.60           O  
ATOM   1499  CB  LEU A 123       4.989  50.083   6.456  1.00 25.10           C  
ATOM   1500  CG  LEU A 123       5.954  51.259   6.312  1.00 28.66           C  
ATOM   1501  CD1 LEU A 123       6.500  51.568   7.673  1.00 33.19           C  
ATOM   1502  CD2 LEU A 123       7.074  50.982   5.371  1.00 34.35           C  
ATOM   1503  H   LEU A 123       3.689  51.188   4.467  1.00 23.28           H  
ATOM   1504  HA  LEU A 123       4.699  48.703   4.953  1.00 23.87           H  
ATOM   1505  HB2 LEU A 123       4.335  50.365   7.115  1.00 30.12           H  
ATOM   1506  HB3 LEU A 123       5.514  49.366   6.845  1.00 30.12           H  
ATOM   1507  HG  LEU A 123       5.469  52.036   5.993  1.00 34.39           H  
ATOM   1508 1HD1 LEU A 123       7.116  52.314   7.603  1.00 39.82           H  
ATOM   1509 2HD1 LEU A 123       5.765  51.800   8.263  1.00 39.82           H  
ATOM   1510 3HD1 LEU A 123       6.963  50.787   8.013  1.00 39.82           H  
ATOM   1511 1HD2 LEU A 123       7.647  51.763   5.324  1.00 41.22           H  
ATOM   1512 2HD2 LEU A 123       7.578  50.220   5.696  1.00 41.22           H  
ATOM   1513 3HD2 LEU A 123       6.708  50.787   4.494  1.00 41.22           H  
ATOM   1514  N   SER A 124       1.768  49.133   5.163  1.00 24.09           N  
ATOM   1515  CA  SER A 124       0.436  48.807   5.670  1.00 27.99           C  
ATOM   1516  C   SER A 124       0.301  47.327   6.054  1.00 26.42           C  
ATOM   1517  O   SER A 124      -0.370  47.000   7.039  1.00 29.24           O  
ATOM   1518  CB  SER A 124      -0.627  49.189   4.618  1.00 23.47           C  
ATOM   1519  OG  SER A 124      -0.506  48.430   3.437  1.00 29.10           O  
ATOM   1520  H  ASER A 124       1.761  49.469   4.371  0.50 28.91           H  
ATOM   1521  H  BSER A 124       1.761  49.469   4.371  0.50 28.91           H  
ATOM   1522  HA  SER A 124       0.268  49.335   6.466  1.00 33.58           H  
ATOM   1523  HB2 SER A 124      -1.508  49.038   4.996  1.00 28.16           H  
ATOM   1524  HB3 SER A 124      -0.522  50.128   4.397  1.00 28.16           H  
ATOM   1525  HG  SER A 124       0.251  48.552   3.093  1.00 34.91           H  
ATOM   1526  N   GLU A 125       0.948  46.438   5.313  1.00 22.67           N  
ATOM   1527  CA  GLU A 125       0.842  45.002   5.592  1.00 21.00           C  
ATOM   1528  C   GLU A 125       1.535  44.569   6.876  1.00 29.00           C  
ATOM   1529  O   GLU A 125       1.378  43.427   7.302  1.00 26.55           O  
ATOM   1530  CB  GLU A 125       1.430  44.183   4.462  1.00 21.76           C  
ATOM   1531  CG  GLU A 125       0.672  44.284   3.149  1.00 25.75           C  
ATOM   1532  CD  GLU A 125       1.168  43.307   2.106  1.00 28.61           C  
ATOM   1533  OE1 GLU A 125       1.858  42.319   2.449  1.00 25.95           O  
ATOM   1534  OE2 GLU A 125       0.860  43.513   0.913  1.00 29.62           O  
ATOM   1535  H   GLU A 125       1.454  46.633   4.645  1.00 27.21           H  
ATOM   1536  HA  GLU A 125      -0.097  44.769   5.669  1.00 25.21           H  
ATOM   1537  HB2 GLU A 125       2.338  44.483   4.302  1.00 26.12           H  
ATOM   1538  HB3 GLU A 125       1.437  43.250   4.727  1.00 26.12           H  
ATOM   1539  HG2 GLU A 125      -0.266  44.098   3.310  1.00 30.90           H  
ATOM   1540  HG3 GLU A 125       0.776  45.180   2.793  1.00 30.90           H  
ATOM   1541  N   CYS A 126       2.332  45.464   7.452  1.00 23.52           N  
ATOM   1542  CA  CYS A 126       3.139  45.144   8.630  1.00 21.92           C  
ATOM   1543  C   CYS A 126       2.683  45.851   9.879  1.00 23.38           C  
ATOM   1544  O   CYS A 126       3.378  45.841  10.902  1.00 24.04           O  
ATOM   1545  CB  CYS A 126       4.595  45.499   8.354  1.00 25.16           C  
ATOM   1546  SG  CYS A 126       5.236  44.653   6.895  1.00 26.39           S  
ATOM   1547  H   CYS A 126       2.425  46.274   7.178  1.00 28.22           H  
ATOM   1548  HA  CYS A 126       3.089  44.189   8.793  1.00 26.30           H  
ATOM   1549  HB2 CYS A 126       4.667  46.454   8.205  1.00 30.19           H  
ATOM   1550  HB3 CYS A 126       5.136  45.238   9.116  1.00 30.19           H  
ATOM   1551  N   GLU A 127       1.518  46.483   9.805  1.00 28.93           N  
ATOM   1552  CA  GLU A 127       0.989  47.200  10.952  1.00 29.74           C  
ATOM   1553  C   GLU A 127       0.388  46.212  11.928  1.00 27.53           C  
ATOM   1554  O   GLU A 127       0.024  45.110  11.549  1.00 32.19           O  
ATOM   1555  CB  GLU A 127      -0.043  48.231  10.510  1.00 32.73           C  
ATOM   1556  CG  GLU A 127       0.561  49.378   9.733  1.00 37.49           C  
ATOM   1557  CD  GLU A 127      -0.477  50.400   9.317  1.00 54.94           C  
ATOM   1558  OE1 GLU A 127      -1.047  50.249   8.216  1.00 51.76           O  
ATOM   1559  OE2 GLU A 127      -0.728  51.348  10.093  1.00 70.78           O  
ATOM   1560  H   GLU A 127       1.018  46.510   9.106  1.00 34.72           H  
ATOM   1561  HA  GLU A 127       1.712  47.667  11.399  1.00 35.68           H  
ATOM   1562  HB2 GLU A 127      -0.698  47.797   9.941  1.00 39.27           H  
ATOM   1563  HB3 GLU A 127      -0.478  48.598  11.295  1.00 39.27           H  
ATOM   1564  HG2 GLU A 127       1.219  49.825  10.288  1.00 44.99           H  
ATOM   1565  HG3 GLU A 127       0.982  49.032   8.931  1.00 44.99           H  
ATOM   1566  N   GLU A 128       0.317  46.597  13.195  1.00 27.84           N  
ATOM   1567  CA  GLU A 128      -0.120  45.672  14.235  1.00 34.69           C  
ATOM   1568  C   GLU A 128      -1.567  45.240  14.002  1.00 36.89           C  
ATOM   1569  O   GLU A 128      -2.408  46.081  13.702  1.00 38.50           O  
ATOM   1570  CB  GLU A 128       0.024  46.316  15.615  1.00 31.49           C  
ATOM   1571  CG  GLU A 128      -0.261  45.357  16.744  1.00 35.95           C  
ATOM   1572  CD  GLU A 128      -0.061  45.975  18.111  1.00 39.45           C  
ATOM   1573  OE1 GLU A 128       0.090  47.215  18.202  1.00 43.92           O  
ATOM   1574  OE2 GLU A 128      -0.059  45.207  19.088  1.00 50.69           O  
ATOM   1575  H   GLU A 128       0.514  47.384  13.480  1.00 33.40           H  
ATOM   1576  HA  GLU A 128       0.440  44.880  14.212  1.00 41.63           H  
ATOM   1577  HB2 GLU A 128       0.932  46.640  15.719  1.00 37.79           H  
ATOM   1578  HB3 GLU A 128      -0.601  47.055  15.685  1.00 37.79           H  
ATOM   1579  HG2 GLU A 128      -1.182  45.061  16.681  1.00 43.14           H  
ATOM   1580  HG3 GLU A 128       0.337  44.597  16.670  1.00 43.14           H  
TER    1581      GLU A 128 
HETATM 1582  CAA 32M A 201       3.100  54.455  -5.771  1.00 27.90           C  
HETATM 1583  CAC 32M A 201       1.798  54.533  -5.016  1.00 38.26           C  
HETATM 1584  CAE 32M A 201       1.078  55.836  -5.303  1.00 44.71           C  
HETATM 1585  CAF 32M A 201       0.143  56.198  -4.158  1.00 40.26           C  
HETATM 1586  CAG 32M A 201      -0.578  57.505  -4.450  1.00 41.61           C  
HETATM 1587  CAH 32M A 201      -1.068  58.134  -3.153  1.00 38.44           C  
HETATM 1588  CAI 32M A 201      -1.957  59.328  -3.452  1.00 38.06           C  
HETATM 1589  CAK 32M A 201      -1.216  60.561  -3.968  1.00 42.94           C  
HETATM 1590  OAW 32M A 201      -2.256  61.384  -4.486  1.00 46.44           O  
HETATM 1591  CAM 32M A 201      -1.961  62.726  -4.889  1.00 50.21           C  
HETATM 1592  CAO 32M A 201      -3.219  63.177  -5.649  1.00 55.04           C  
HETATM 1593  OAY 32M A 201      -3.035  63.330  -7.065  1.00 63.68           O  
HETATM 1594  CAQ 32M A 201      -4.276  63.396  -7.786  1.00 52.81           C  
HETATM 1595  CAS 32M A 201      -5.100  64.631  -7.399  1.00 77.10           C  
HETATM 1596  OBA 32M A 201      -5.882  64.439  -6.208  1.00 74.42           O  
HETATM 1597  CAU 32M A 201      -7.229  63.986  -6.446  1.00 68.26           C  
HETATM 1598  CAT 32M A 201      -8.188  65.090  -6.947  1.00 72.22           C  
HETATM 1599  OAZ 32M A 201      -9.477  64.544  -7.302  1.00 77.36           O  
HETATM 1600  CAR 32M A 201     -10.630  65.157  -6.693  1.00 71.01           C  
HETATM 1601  CAP 32M A 201     -10.665  64.881  -5.184  1.00 56.75           C  
HETATM 1602  OAX 32M A 201     -11.910  64.378  -4.666  1.00 39.71           O  
HETATM 1603  CAN 32M A 201     -13.005  65.256  -4.307  1.00 54.96           C  
HETATM 1604  CAL 32M A 201     -12.618  66.722  -4.108  1.00 73.17           C  
HETATM 1605  OAV 32M A 201     -12.264  67.279  -5.377  1.00 96.61           O  
HETATM 1606  CAJ 32M A 201     -11.264  68.301  -5.319  1.00 86.06           C  
HETATM 1607  CAD 32M A 201     -10.915  68.750  -6.738  1.00 81.44           C  
HETATM 1608  OAB 32M A 201     -11.287  70.116  -6.952  1.00 84.14           O  
HETATM 1609  H1  32M A 201       3.580  53.536  -5.552  1.00 33.48           H  
HETATM 1610  H2  32M A 201       3.726  55.258  -5.481  1.00 33.48           H  
HETATM 1611  H3  32M A 201       2.909  54.513  -6.811  1.00 33.48           H  
HETATM 1612  H4  32M A 201       1.161  53.695  -5.303  1.00 45.91           H  
HETATM 1613  H5  32M A 201       1.994  54.455  -3.945  1.00 45.91           H  
HETATM 1614  H6  32M A 201       1.809  56.635  -5.444  1.00 53.65           H  
HETATM 1615  H7  32M A 201       0.503  55.740  -6.227  1.00 53.65           H  
HETATM 1616  H8  32M A 201      -0.589  55.400  -4.018  1.00 48.31           H  
HETATM 1617  H9  32M A 201       0.717  56.295  -3.234  1.00 48.31           H  
HETATM 1618  H10 32M A 201      -1.427  57.317  -5.110  1.00 49.93           H  
HETATM 1619  H11 32M A 201       0.101  58.194  -4.958  1.00 49.93           H  
HETATM 1620  H12 32M A 201      -1.627  57.395  -2.576  1.00 46.13           H  
HETATM 1621  H13 32M A 201      -0.212  58.454  -2.555  1.00 46.13           H  
HETATM 1622  H14 32M A 201      -2.703  59.032  -4.193  1.00 45.68           H  
HETATM 1623  H15 32M A 201      -2.497  59.599  -2.542  1.00 45.68           H  
HETATM 1624  H16 32M A 201      -0.687  61.066  -3.156  1.00 51.53           H  
HETATM 1625  H17 32M A 201      -0.506  60.290  -4.752  1.00 51.53           H  
HETATM 1626  H18 32M A 201      -1.784  63.362  -4.020  1.00 60.25           H  
HETATM 1627  H19 32M A 201      -1.085  62.751  -5.541  1.00 60.25           H  
HETATM 1628  H20 32M A 201      -4.014  62.449  -5.475  1.00 66.05           H  
HETATM 1629  H21 32M A 201      -3.557  64.129  -5.234  1.00 66.05           H  
HETATM 1630  H22 32M A 201      -4.069  63.422  -8.858  1.00 63.38           H  
HETATM 1631  H23 32M A 201      -4.859  62.495  -7.582  1.00 63.38           H  
HETATM 1632  H24 32M A 201      -4.425  65.476  -7.249  1.00 92.52           H  
HETATM 1633  H25 32M A 201      -5.767  64.887  -8.225  1.00 92.52           H  
HETATM 1634  H26 32M A 201      -7.204  63.180  -7.182  1.00 81.91           H  
HETATM 1635  H27 32M A 201      -7.628  63.567  -5.519  1.00 81.91           H  
HETATM 1636  H28 32M A 201      -8.315  65.842  -6.166  1.00 86.66           H  
HETATM 1637  H29 32M A 201      -7.750  65.582  -7.818  1.00 86.66           H  
HETATM 1638  H30 32M A 201     -11.538  64.766  -7.155  1.00 85.21           H  
HETATM 1639  H31 32M A 201     -10.603  66.235  -6.865  1.00 85.21           H  
HETATM 1640  H32 32M A 201     -10.422  65.807  -4.658  1.00 68.10           H  
HETATM 1641  H33 32M A 201      -9.877  64.164  -4.946  1.00 68.10           H  
HETATM 1642  H34 32M A 201     -13.460  64.888  -3.385  1.00 65.95           H  
HETATM 1643  H35 32M A 201     -13.768  65.200  -5.086  1.00 65.95           H  
HETATM 1644  H36 32M A 201     -13.458  67.274  -3.680  1.00 87.80           H  
HETATM 1645  H37 32M A 201     -11.773  66.794  -3.421  1.00 87.80           H  
HETATM 1646  H38 32M A 201     -11.635  69.150  -4.742  1.00103.27           H  
HETATM 1647  H39 32M A 201     -10.370  67.916  -4.823  1.00103.27           H  
HETATM 1648  H40 32M A 201      -9.842  68.635  -6.903  1.00 97.73           H  
HETATM 1649  H41 32M A 201     -11.435  68.115  -7.458  1.00 97.73           H  
HETATM 1650  H42 32M A 201     -10.815  70.680  -6.324  1.00100.97           H  
TER    1651      32M A 201 
HETATM 1652  C   LIG d   1      -2.231  57.619  -3.554  0.00  0.00      4zgm C  
HETATM 1653  C   LIG d   1      -1.250  56.716  -4.344  0.00  0.00      4zgm C  
HETATM 1654  C   LIG d   1      -0.267  55.969  -3.410  0.00  0.00      4zgm C  
HETATM 1655  C   LIG d   1       0.550  56.929  -2.508  0.00  0.00      4zgm C  
HETATM 1656  C   LIG d   1      -0.180  58.254  -2.127  0.00  0.00      4zgm C  
HETATM 1657  C   LIG d   1      -1.726  58.054  -2.154  0.00  0.00      4zgm C  
HETATM 1658  C   LIG d   1       0.137  58.558  -0.643  0.00  0.00      4zgm C  
HETATM 1659  C   LIG d   1      -0.477  59.906  -0.213  0.00  0.00      4zgm C  
HETATM 1660  C   LIG d   1      -1.999  59.700  -0.185  0.00  0.00      4zgm C  
HETATM 1661  C   LIG d   1      -2.495  59.277  -1.588  0.00  0.00      4zgm C  
HETATM 1662  C   LIG d   1       1.588  58.580  -0.140  0.00  0.00      4zgm C  
HETATM 1663  C   LIG d   1       1.636  59.709   0.906  0.00  0.00      4zgm C  
HETATM 1664  C   LIG d   1       0.152  59.969   1.192  0.00  0.00      4zgm C  
HETATM 1665  C   LIG d   1       2.489  59.545   2.191  0.00  0.00      4zgm C  
HETATM 1666  C   LIG d   1       1.743  60.092   3.436  0.00  0.00      4zgm C  
HETATM 1667  C   LIG d   1       1.023  61.416   3.101  0.00  0.00      4zgm C  
HETATM 1668  C   LIG d   1      -0.075  61.239   2.030  0.00  0.00      4zgm C  
HETATM 1669  C   LIG d   1       3.014  58.134   2.481  0.00  0.00      4zgm C  
HETATM 1670  N   LIG d   1       3.936  58.098   3.714  0.00  0.00      4zgm N1+
HETATM 1671  C   LIG d   1       3.295  58.753   4.963  0.00  0.00      4zgm C  
HETATM 1672  C   LIG d   1       2.669  60.148   4.676  0.00  0.00      4zgm C  
HETATM 1673  C   LIG d   1       4.401  56.649   3.994  0.00  0.00      4zgm C  
HETATM 1674  C   LIG d   1       4.772  56.376   5.466  0.00  0.00      4zgm C  
HETATM 1675  C   LIG d   1       5.318  57.642   6.136  0.00  0.00      4zgm C  
HETATM 1676  C   LIG d   1       4.264  58.759   6.176  0.00  0.00      4zgm C  
HETATM 1677  C   LIG d   1       5.749  55.203   5.590  0.00  0.00      4zgm C  
HETATM 1678  C   LIG d   1       0.248  59.437  -3.052  0.00  0.00      4zgm C  
HETATM 1679  C   LIG d   1       1.924  60.669   5.911  0.00  0.00      4zgm C  
HETATM 1680  H   LIG d   1       4.825  58.684   3.474  0.00  0.00      4zgm H  
HETATM 1681  C   LIG d   1       0.698  55.043  -4.187  0.00  0.00      4zgm C  
HETATM 1682  C   LIG d   1      -1.068  54.951  -2.555  0.00  0.00      4zgm C  
HETATM 1683  C   LIG d   1       0.033  53.674  -4.199  0.00  0.00      4zgm C  
HETATM 1684  C   LIG d   1      -0.405  53.594  -2.745  0.00  0.00      4zgm C  
HETATM 1685  C   LIG d   1      -0.074  61.092  -1.132  0.00  0.00      4zgm C  
HETATM 1686  C   LIG d   1       0.786  60.678  -2.329  0.00  0.00      4zgm C  
HETATM 1687  O   LIG d   1      -0.534  57.507  -5.274  0.00  0.00      4zgm O  
HETATM 1688  H   LIG d   1      -1.115  57.646  -6.037  0.00  0.00      4zgm H  
HETATM 1689  C   LIG d   1       1.004  52.560  -4.575  0.00  0.00      4zgm C  
HETATM 1690  C   LIG d   1       0.176  51.328  -5.039  0.00  0.00      4zgm C  
HETATM 1691  C   LIG d   1      -0.306  51.454  -6.445  0.00  0.00      4zgm C  
HETATM 1692  C   LIG d   1      -1.500  50.817  -6.864  0.00  0.00      4zgm C  
HETATM 1693  C   LIG d   1       0.447  52.212  -7.386  0.00  0.00      4zgm C  
HETATM 1694  C   LIG d   1      -1.923  50.906  -8.212  0.00  0.00      4zgm C  
HETATM 1695  C   LIG d   1      -1.152  51.631  -9.149  0.00  0.00      4zgm C  
HETATM 1696  C   LIG d   1       0.034  52.284  -8.740  0.00  0.00      4zgm C  
HETATM 1697  C   LIG d   1       1.672  52.929  -6.944  0.00  0.00      4zgm C  
HETATM 1698  C   LIG d   1       1.962  53.064  -5.634  0.00  0.00      4zgm C  
HETATM 1699  C   LIG d   1       0.958  50.079  -4.925  0.00  0.00      4zgm C  
HETATM 1700  C   LIG d   1       1.033  49.188  -6.024  0.00  0.00      4zgm C  
HETATM 1701  C   LIG d   1       1.783  47.988  -5.913  0.00  0.00      4zgm C  
HETATM 1702  C   LIG d   1       2.464  47.686  -4.692  0.00  0.00      4zgm C  
HETATM 1703  C   LIG d   1       1.855  47.095  -7.010  0.00  0.00      4zgm C  
HETATM 1704  C   LIG d   1       2.385  48.585  -3.599  0.00  0.00      4zgm C  
HETATM 1705  C   LIG d   1       3.218  46.491  -4.577  0.00  0.00      4zgm C  
HETATM 1706  C   LIG d   1       1.632  49.776  -3.718  0.00  0.00      4zgm C  
HETATM 1707  C   LIG d   1       3.288  45.595  -5.675  0.00  0.00      4zgm C  
HETATM 1708  C   LIG d   1       4.040  44.396  -5.563  0.00  0.00      4zgm C  
HETATM 1709  C   LIG d   1       2.606  45.897  -6.893  0.00  0.00      4zgm C  
HETATM 1710  C   LIG d   1       4.105  43.502  -6.659  0.00  0.00      4zgm C  
HETATM 1711  C   LIG d   1       3.426  43.800  -7.862  0.00  0.00      4zgm C  
HETATM 1712  C   LIG d   1       2.678  44.994  -7.984  0.00  0.00      4zgm C  
HETATM 1713  O   LIG d   1      -3.873  58.972  -1.494  0.00  0.00      4zgm O  
HETATM 1714  H   LIG d   1      -4.134  58.559  -2.332  0.00  0.00      4zgm H  
HETATM 1715  O   LIG d   1       3.702  61.086   4.423  0.00  0.00      4zgm O  
HETATM 1716  H   LIG d   1       4.397  60.929   5.080  0.00  0.00      4zgm H  
TER    1717      LIG d   1 
CONECT  322  701
CONECT  561 1202
CONECT  701  322
CONECT  892 1546
CONECT 1202  561
CONECT 1546  892
CONECT 1582 1583 1609 1610 1611
CONECT 1583 1582 1584 1612 1613
CONECT 1584 1583 1585 1614 1615
CONECT 1585 1584 1586 1616 1617
CONECT 1586 1585 1587 1618 1619
CONECT 1587 1586 1588 1620 1621
CONECT 1588 1587 1589 1622 1623
CONECT 1589 1588 1590 1624 1625
CONECT 1590 1589 1591
CONECT 1591 1590 1592 1626 1627
CONECT 1592 1591 1593 1628 1629
CONECT 1593 1592 1594
CONECT 1594 1593 1595 1630 1631
CONECT 1595 1594 1596 1632 1633
CONECT 1596 1595 1597
CONECT 1597 1596 1598 1634 1635
CONECT 1598 1597 1599 1636 1637
CONECT 1599 1598 1600
CONECT 1600 1599 1601 1638 1639
CONECT 1601 1600 1602 1640 1641
CONECT 1602 1601 1603
CONECT 1603 1602 1604 1642 1643
CONECT 1604 1603 1605 1644 1645
CONECT 1605 1604 1606
CONECT 1606 1605 1607 1646 1647
CONECT 1607 1606 1608 1648 1649
CONECT 1608 1607 1650
CONECT 1609 1582
CONECT 1610 1582
CONECT 1611 1582
CONECT 1612 1583
CONECT 1613 1583
CONECT 1614 1584
CONECT 1615 1584
CONECT 1616 1585
CONECT 1617 1585
CONECT 1618 1586
CONECT 1619 1586
CONECT 1620 1587
CONECT 1621 1587
CONECT 1622 1588
CONECT 1623 1588
CONECT 1624 1589
CONECT 1625 1589
CONECT 1626 1591
CONECT 1627 1591
CONECT 1628 1592
CONECT 1629 1592
CONECT 1630 1594
CONECT 1631 1594
CONECT 1632 1595
CONECT 1633 1595
CONECT 1634 1597
CONECT 1635 1597
CONECT 1636 1598
CONECT 1637 1598
CONECT 1638 1600
CONECT 1639 1600
CONECT 1640 1601
CONECT 1641 1601
CONECT 1642 1603
CONECT 1643 1603
CONECT 1644 1604
CONECT 1645 1604
CONECT 1646 1606
CONECT 1647 1606
CONECT 1648 1607
CONECT 1649 1607
CONECT 1650 1608
CONECT 1652 1653 1657
CONECT 1653 1652 1687 1654
CONECT 1654 1653 1682 1655 1681
CONECT 1655 1654 1656
CONECT 1656 1655 1657 1678 1658
CONECT 1657 1652 1656 1661
CONECT 1658 1656 1662 1659
CONECT 1659 1658 1660 1685 1664
CONECT 1660 1659 1661
CONECT 1661 1657 1660 1713
CONECT 1662 1658 1663
CONECT 1663 1662 1664 1665
CONECT 1664 1659 1663 1668
CONECT 1665 1663 1666 1669
CONECT 1666 1665 1667 1672
CONECT 1667 1666 1668
CONECT 1668 1664 1667
CONECT 1669 1665 1670
CONECT 1670 1669 1671 1673 1680
CONECT 1671 1670 1672 1676
CONECT 1672 1666 1671 1715 1679
CONECT 1673 1670 1674
CONECT 1674 1673 1677 1675
CONECT 1675 1674 1676
CONECT 1676 1671 1675
CONECT 1677 1674
CONECT 1678 1656 1686
CONECT 1679 1672
CONECT 1680 1670
CONECT 1681 1654 1683
CONECT 1682 1654 1684
CONECT 1683 1681 1689 1684
CONECT 1684 1682 1683
CONECT 1685 1659 1686
CONECT 1686 1678 1685
CONECT 1687 1653 1688
CONECT 1688 1687
CONECT 1689 1683 1690 1698
CONECT 1690 1689 1699 1691
CONECT 1691 1690 1692 1693
CONECT 1692 1691 1694
CONECT 1693 1691 1696 1697
CONECT 1694 1692 1695
CONECT 1695 1694 1696
CONECT 1696 1693 1695
CONECT 1697 1693 1698
CONECT 1698 1689 1697
CONECT 1699 1690 1706 1700
CONECT 1700 1699 1701
CONECT 1701 1700 1703 1702
CONECT 1702 1701 1705 1704
CONECT 1703 1701 1709
CONECT 1704 1702 1706
CONECT 1705 1702 1707
CONECT 1706 1699 1704
CONECT 1707 1705 1709 1708
CONECT 1708 1707 1710
CONECT 1709 1703 1707 1712
CONECT 1710 1708 1711
CONECT 1711 1710 1712
CONECT 1712 1709 1711
CONECT 1713 1661 1714
CONECT 1714 1713
CONECT 1715 1672 1716
CONECT 1716 1715
END
