# Supplementary material for: A strategy to find novel candidate anti-Alzheimer’s disease drugs by constructing interaction networks between drug targets and natural compounds in medical plants
Source: PeerJ. 2018 May 11;6:e4756. doi: 10.7717/peerj.4756 (PMC5951129; doi:10.7717/peerj.4756)
Supplement: Data S1 — (A) Docking results of 30 proteins with TCM compounds (B) PDB coordinates (C) TCM_compounds_2D_structures (D) Top0.5%_TCM_compounds_3D_structures [file peerj-06-4756-s036.zip › Raw_Data/PDB coordinates/4zzj.pdb]

REMARK   Accelrys Discovery Studio PDB file
REMARK   Created:  Wed Mar 07 16:29:54 �й���׼ʱ�� 2018
SSBOND   1 LIG d    1    LIG d    1                                     
CRYST1   94.510   94.510  356.840  90.00  90.00  90.00 I4122      
ATOM      1  N   GLY A 183     -17.594  45.380  10.042  1.00 80.55           N1+
ATOM      2  CA  GLY A 183     -16.152  45.300   9.908  1.00 76.10           C  
ATOM      3  C   GLY A 183     -15.695  44.709   8.583  1.00 76.80           C  
ATOM      4  O   GLY A 183     -16.370  43.854   8.010  1.00 75.76           O  
ATOM      5  N   PRO A 184     -14.547  45.186   8.077  1.00 68.23           N  
ATOM      6  CA  PRO A 184     -13.825  44.610   6.939  1.00 58.20           C  
ATOM      7  C   PRO A 184     -13.463  43.143   7.148  1.00 66.44           C  
ATOM      8  O   PRO A 184     -13.491  42.363   6.196  1.00 70.49           O  
ATOM      9  CB  PRO A 184     -12.557  45.467   6.867  1.00 59.98           C  
ATOM     10  CG  PRO A 184     -12.972  46.777   7.420  1.00 62.06           C  
ATOM     11  CD  PRO A 184     -13.936  46.451   8.524  1.00 67.78           C  
ATOM     12  N   TYR A 185     -13.116  42.786   8.382  1.00 70.31           N  
ATOM     13  CA  TYR A 185     -12.715  41.422   8.714  1.00 60.32           C  
ATOM     14  C   TYR A 185     -13.882  40.457   8.525  1.00 64.61           C  
ATOM     15  O   TYR A 185     -13.724  39.374   7.959  1.00 68.14           O  
ATOM     16  CB  TYR A 185     -12.191  41.355  10.152  1.00 50.53           C  
ATOM     17  CG  TYR A 185     -11.522  40.045  10.529  1.00 48.47           C  
ATOM     18  CD1 TYR A 185     -12.264  38.971  11.005  1.00 48.73           C  
ATOM     19  CD2 TYR A 185     -10.148  39.892  10.424  1.00 48.04           C  
ATOM     20  CE1 TYR A 185     -11.653  37.776  11.357  1.00 48.58           C  
ATOM     21  CE2 TYR A 185      -9.528  38.703  10.774  1.00 47.90           C  
ATOM     22  CZ  TYR A 185     -10.283  37.649  11.242  1.00 50.06           C  
ATOM     23  OH  TYR A 185      -9.667  36.463  11.591  1.00 48.08           O  
ATOM     24  N   THR A 186     -15.053  40.864   9.002  1.00 64.27           N  
ATOM     25  CA  THR A 186     -16.267  40.075   8.851  1.00 63.33           C  
ATOM     26  C   THR A 186     -16.633  39.912   7.378  1.00 68.66           C  
ATOM     27  O   THR A 186     -17.029  38.832   6.937  1.00 64.31           O  
ATOM     28  CB  THR A 186     -17.433  40.724   9.606  1.00 67.00           C  
ATOM     29  OG1 THR A 186     -17.153  40.700  11.010  1.00 72.15           O  
ATOM     30  CG2 THR A 186     -18.728  39.980   9.343  1.00 71.39           C  
ATOM     31  N   PHE A 187     -16.484  41.000   6.630  1.00 73.22           N  
ATOM     32  CA  PHE A 187     -16.754  41.031   5.196  1.00 72.06           C  
ATOM     33  C   PHE A 187     -15.980  39.943   4.453  1.00 76.35           C  
ATOM     34  O   PHE A 187     -16.528  39.236   3.605  1.00 75.42           O  
ATOM     35  CB  PHE A 187     -16.404  42.417   4.645  1.00 71.03           C  
ATOM     36  CG  PHE A 187     -16.559  42.550   3.160  1.00 75.34           C  
ATOM     37  CD1 PHE A 187     -17.814  42.654   2.587  1.00 75.03           C  
ATOM     38  CD2 PHE A 187     -15.445  42.602   2.337  1.00 76.54           C  
ATOM     39  CE1 PHE A 187     -17.954  42.789   1.224  1.00 74.58           C  
ATOM     40  CE2 PHE A 187     -15.581  42.738   0.969  1.00 71.26           C  
ATOM     41  CZ  PHE A 187     -16.835  42.832   0.415  1.00 71.09           C  
ATOM     42  N   VAL A 188     -14.705  39.803   4.795  1.00 76.99           N  
ATOM     43  CA  VAL A 188     -13.846  38.812   4.163  1.00 73.64           C  
ATOM     44  C   VAL A 188     -14.207  37.403   4.624  1.00 71.00           C  
ATOM     45  O   VAL A 188     -14.184  36.456   3.833  1.00 67.77           O  
ATOM     46  CB  VAL A 188     -12.365  39.102   4.458  1.00 66.15           C  
ATOM     47  CG1 VAL A 188     -11.475  37.987   3.930  1.00 66.07           C  
ATOM     48  CG2 VAL A 188     -11.976  40.430   3.846  1.00 60.57           C  
ATOM     49  N   GLN A 189     -14.553  37.269   5.900  1.00 62.37           N  
ATOM     50  CA  GLN A 189     -14.975  35.981   6.439  1.00 61.67           C  
ATOM     51  C   GLN A 189     -16.169  35.431   5.664  1.00 61.55           C  
ATOM     52  O   GLN A 189     -16.165  34.276   5.241  1.00 56.74           O  
ATOM     53  CB  GLN A 189     -15.330  36.098   7.925  1.00 63.24           C  
ATOM     54  CG  GLN A 189     -14.140  36.211   8.865  1.00 64.25           C  
ATOM     55  CD  GLN A 189     -14.560  36.241  10.331  1.00 70.40           C  
ATOM     56  OE1 GLN A 189     -15.365  37.080  10.743  1.00 66.42           O  
ATOM     57  NE2 GLN A 189     -14.025  35.312  11.122  1.00 50.02           N  
ATOM     58  N   GLN A 190     -17.183  36.271   5.480  1.00 62.45           N  
ATOM     59  CA  GLN A 190     -18.397  35.877   4.776  1.00 67.44           C  
ATOM     60  C   GLN A 190     -18.104  35.457   3.339  1.00 70.64           C  
ATOM     61  O   GLN A 190     -18.713  34.521   2.824  1.00 77.40           O  
ATOM     62  CB  GLN A 190     -19.412  37.020   4.793  1.00 74.76           C  
ATOM     63  CG  GLN A 190     -19.866  37.412   6.187  1.00 88.71           C  
ATOM     64  CD  GLN A 190     -20.647  38.713   6.209  1.00 99.18           C  
ATOM     65  OE1 GLN A 190     -20.694  39.440   5.216  1.00103.36           O  
ATOM     66  NE2 GLN A 190     -21.265  39.014   7.347  1.00101.64           N  
ATOM     67  N   HIS A 191     -17.167  36.148   2.697  1.00 64.41           N  
ATOM     68  CA  HIS A 191     -16.781  35.810   1.334  1.00 67.99           C  
ATOM     69  C   HIS A 191     -16.025  34.487   1.270  1.00 69.14           C  
ATOM     70  O   HIS A 191     -16.078  33.782   0.260  1.00 75.01           O  
ATOM     71  CB  HIS A 191     -15.934  36.929   0.725  1.00 69.77           C  
ATOM     72  CG  HIS A 191     -16.743  38.025   0.102  1.00 73.40           C  
ATOM     73  ND1 HIS A 191     -17.235  37.944  -1.179  1.00 76.29           N  
ATOM     74  CD2 HIS A 191     -17.154  39.218   0.593  1.00 76.48           C  
ATOM     75  CE1 HIS A 191     -17.910  39.048  -1.460  1.00 79.30           C  
ATOM     76  NE2 HIS A 191     -17.876  39.834  -0.402  1.00 81.70           N  
ATOM     77  N   LEU A 192     -15.321  34.156   2.348  1.00 62.48           N  
ATOM     78  CA  LEU A 192     -14.586  32.898   2.423  1.00 63.07           C  
ATOM     79  C   LEU A 192     -15.547  31.722   2.542  1.00 67.00           C  
ATOM     80  O   LEU A 192     -15.241  30.616   2.101  1.00 71.79           O  
ATOM     81  CB  LEU A 192     -13.610  32.905   3.604  1.00 61.40           C  
ATOM     82  CG  LEU A 192     -12.385  33.812   3.483  1.00 61.70           C  
ATOM     83  CD1 LEU A 192     -11.592  33.833   4.776  1.00 58.25           C  
ATOM     84  CD2 LEU A 192     -11.502  33.373   2.327  1.00 53.05           C  
ATOM     85  N   MET A 193     -16.710  31.974   3.139  1.00 66.87           N  
ATOM     86  CA  MET A 193     -17.741  30.952   3.299  1.00 73.24           C  
ATOM     87  C   MET A 193     -18.464  30.665   1.982  1.00 80.07           C  
ATOM     88  O   MET A 193     -19.180  29.669   1.861  1.00 79.47           O  
ATOM     89  CB  MET A 193     -18.764  31.384   4.351  1.00 72.84           C  
ATOM     90  CG  MET A 193     -18.177  31.917   5.643  1.00 74.83           C  
ATOM     91  SD  MET A 193     -18.413  30.801   7.037  1.00 88.37           S  
ATOM     92  CE  MET A 193     -17.149  29.599   6.697  1.00 54.27           C  
ATOM     93  N   ILE A 194     -18.273  31.549   1.007  1.00 76.63           N  
ATOM     94  CA  ILE A 194     -18.971  31.482  -0.271  1.00 77.67           C  
ATOM     95  C   ILE A 194     -18.045  30.974  -1.382  1.00 80.56           C  
ATOM     96  O   ILE A 194     -18.493  30.368  -2.361  1.00 79.04           O  
ATOM     97  CB  ILE A 194     -19.553  32.872  -0.646  1.00 76.85           C  
ATOM     98  CG1 ILE A 194     -20.625  33.276   0.361  1.00 78.39           C  
ATOM     99  CG2 ILE A 194     -20.157  32.871  -2.030  1.00 84.26           C  
ATOM    100  CD1 ILE A 194     -21.723  32.248   0.516  1.00 79.19           C  
ATOM    101  N   GLY A 195     -16.747  31.206  -1.219  1.00 77.01           N  
ATOM    102  CA  GLY A 195     -15.775  30.762  -2.201  1.00 73.57           C  
ATOM    103  C   GLY A 195     -15.396  31.860  -3.177  1.00 75.32           C  
ATOM    104  O   GLY A 195     -14.746  31.606  -4.194  1.00 76.11           O  
ATOM    105  N   THR A 196     -15.809  33.083  -2.858  1.00 68.33           N  
ATOM    106  CA  THR A 196     -15.493  34.262  -3.655  1.00 60.77           C  
ATOM    107  C   THR A 196     -14.011  34.343  -4.003  1.00 66.14           C  
ATOM    108  O   THR A 196     -13.153  34.082  -3.163  1.00 73.12           O  
ATOM    109  CB  THR A 196     -15.893  35.554  -2.911  1.00 61.47           C  
ATOM    110  OG1 THR A 196     -17.292  35.524  -2.600  1.00 68.09           O  
ATOM    111  CG2 THR A 196     -15.586  36.789  -3.748  1.00 57.78           C  
ATOM    112  N   ASP A 197     -13.719  34.685  -5.252  1.00 75.20           N  
ATOM    113  CA  ASP A 197     -12.355  34.979  -5.665  1.00 80.37           C  
ATOM    114  C   ASP A 197     -11.999  36.377  -5.174  1.00 78.79           C  
ATOM    115  O   ASP A 197     -12.691  37.343  -5.501  1.00 79.02           O  
ATOM    116  CB  ASP A 197     -12.219  34.879  -7.189  1.00 84.24           C  
ATOM    117  CG  ASP A 197     -10.769  34.913  -7.665  1.00 90.06           C  
ATOM    118  OD1 ASP A 197      -9.888  35.438  -6.947  1.00 85.92           O  
ATOM    119  OD2 ASP A 197     -10.511  34.417  -8.783  1.00 96.48           O  
ATOM    120  N   PRO A 198     -10.926  36.488  -4.374  1.00 74.50           N  
ATOM    121  CA  PRO A 198     -10.463  37.789  -3.874  1.00 72.89           C  
ATOM    122  C   PRO A 198     -10.172  38.798  -4.990  1.00 79.43           C  
ATOM    123  O   PRO A 198     -10.353  39.999  -4.786  1.00 82.29           O  
ATOM    124  CB  PRO A 198      -9.176  37.435  -3.108  1.00 66.12           C  
ATOM    125  CG  PRO A 198      -8.799  36.053  -3.575  1.00 65.89           C  
ATOM    126  CD  PRO A 198     -10.101  35.381  -3.862  1.00 69.34           C  
ATOM    127  N   ARG A 199      -9.737  38.314  -6.150  1.00 81.13           N  
ATOM    128  CA  ARG A 199      -9.394  39.193  -7.267  1.00 79.78           C  
ATOM    129  C   ARG A 199     -10.614  39.946  -7.785  1.00 78.09           C  
ATOM    130  O   ARG A 199     -10.493  41.049  -8.317  1.00 79.52           O  
ATOM    131  CB  ARG A 199      -8.743  38.391  -8.394  1.00 76.28           C  
ATOM    132  CG  ARG A 199      -7.432  37.758  -7.969  1.00 80.65           C  
ATOM    133  CD  ARG A 199      -6.772  36.951  -9.071  1.00 79.15           C  
ATOM    134  NE  ARG A 199      -5.501  36.398  -8.610  1.00 74.88           N  
ATOM    135  CZ  ARG A 199      -4.344  37.050  -8.668  1.00 80.72           C  
ATOM    136  NH1 ARG A 199      -4.296  38.277  -9.180  1.00 72.01           N  
ATOM    137  NH2 ARG A 199      -3.235  36.476  -8.217  1.00 83.86           N  
ATOM    138  N   THR A 200     -11.786  39.346  -7.612  1.00 78.91           N  
ATOM    139  CA  THR A 200     -13.047  39.983  -7.977  1.00 79.21           C  
ATOM    140  C   THR A 200     -13.279  41.242  -7.144  1.00 76.80           C  
ATOM    141  O   THR A 200     -13.717  42.272  -7.660  1.00 78.25           O  
ATOM    142  CB  THR A 200     -14.238  39.015  -7.796  1.00 79.11           C  
ATOM    143  OG1 THR A 200     -14.091  37.904  -8.690  1.00 73.68           O  
ATOM    144  CG2 THR A 200     -15.558  39.717  -8.077  1.00 82.44           C  
ATOM    145  N   ILE A 201     -12.973  41.154  -5.854  1.00 72.93           N  
ATOM    146  CA  ILE A 201     -13.126  42.287  -4.951  1.00 73.42           C  
ATOM    147  C   ILE A 201     -12.007  43.300  -5.171  1.00 72.17           C  
ATOM    148  O   ILE A 201     -12.224  44.510  -5.082  1.00 67.91           O  
ATOM    149  CB  ILE A 201     -13.130  41.838  -3.475  1.00 67.91           C  
ATOM    150  CG1 ILE A 201     -14.137  40.704  -3.266  1.00 67.88           C  
ATOM    151  CG2 ILE A 201     -13.440  43.011  -2.560  1.00 66.84           C  
ATOM    152  CD1 ILE A 201     -15.581  41.118  -3.467  1.00 64.53           C  
ATOM    153  N   LEU A 202     -10.813  42.798  -5.472  1.00 71.16           N  
ATOM    154  CA  LEU A 202      -9.647  43.652  -5.675  1.00 76.60           C  
ATOM    155  C   LEU A 202      -9.662  44.371  -7.025  1.00 91.84           C  
ATOM    156  O   LEU A 202      -8.947  45.355  -7.215  1.00 94.13           O  
ATOM    157  CB  LEU A 202      -8.362  42.830  -5.549  1.00 70.44           C  
ATOM    158  CG  LEU A 202      -7.909  42.436  -4.142  1.00 75.39           C  
ATOM    159  CD1 LEU A 202      -6.740  41.462  -4.199  1.00 73.31           C  
ATOM    160  CD2 LEU A 202      -7.539  43.673  -3.333  1.00 73.34           C  
ATOM    161  N   LYS A 203     -10.471  43.882  -7.960  1.00 99.14           N  
ATOM    162  CA  LYS A 203     -10.520  44.473  -9.290  1.00113.42           C  
ATOM    163  C   LYS A 203     -11.081  45.892  -9.241  1.00115.68           C  
ATOM    164  O   LYS A 203     -10.713  46.739 -10.058  1.00127.34           O  
ATOM    165  CB  LYS A 203     -11.349  43.611 -10.245  1.00123.22           C  
ATOM    166  CG  LYS A 203     -11.221  44.032 -11.705  1.00133.64           C  
ATOM    167  CD  LYS A 203     -11.885  43.046 -12.654  1.00143.23           C  
ATOM    168  CE  LYS A 203     -11.718  43.487 -14.105  1.00145.04           C  
ATOM    169  NZ  LYS A 203     -12.303  42.513 -15.067  1.00148.09           N1+
ATOM    170  N   ASP A 204     -11.960  46.157  -8.279  1.00102.70           N  
ATOM    171  CA  ASP A 204     -12.521  47.496  -8.130  1.00101.92           C  
ATOM    172  C   ASP A 204     -12.099  48.161  -6.817  1.00 94.93           C  
ATOM    173  O   ASP A 204     -12.388  49.336  -6.588  1.00 90.10           O  
ATOM    174  CB  ASP A 204     -14.049  47.452  -8.245  1.00105.74           C  
ATOM    175  CG  ASP A 204     -14.685  46.466  -7.285  1.00106.33           C  
ATOM    176  OD1 ASP A 204     -14.464  46.591  -6.061  1.00111.16           O  
ATOM    177  OD2 ASP A 204     -15.410  45.564  -7.757  1.00101.36           O  
ATOM    178  N   LEU A 205     -11.416  47.410  -5.957  1.00 90.75           N  
ATOM    179  CA  LEU A 205     -10.836  47.987  -4.747  1.00 87.27           C  
ATOM    180  C   LEU A 205      -9.447  48.525  -5.079  1.00 87.06           C  
ATOM    181  O   LEU A 205      -8.953  49.460  -4.448  1.00 86.93           O  
ATOM    182  CB  LEU A 205     -10.774  46.954  -3.620  1.00 81.55           C  
ATOM    183  CG  LEU A 205     -11.237  47.427  -2.241  1.00 81.07           C  
ATOM    184  CD1 LEU A 205     -12.671  47.928  -2.289  1.00 76.07           C  
ATOM    185  CD2 LEU A 205     -11.095  46.314  -1.212  1.00 83.05           C  
ATOM    186  N   LEU A 206      -8.826  47.906  -6.078  1.00 85.01           N  
ATOM    187  CA  LEU A 206      -7.615  48.425  -6.705  1.00 81.69           C  
ATOM    188  C   LEU A 206      -7.858  48.527  -8.206  1.00 85.78           C  
ATOM    189  O   LEU A 206      -7.367  47.701  -8.976  1.00 88.72           O  
ATOM    190  CB  LEU A 206      -6.411  47.527  -6.417  1.00 74.14           C  
ATOM    191  CG  LEU A 206      -5.906  47.458  -4.978  1.00 69.33           C  
ATOM    192  CD1 LEU A 206      -4.718  46.513  -4.878  1.00 64.32           C  
ATOM    193  CD2 LEU A 206      -5.537  48.845  -4.479  1.00 68.33           C  
ATOM    194  N   PRO A 207      -8.622  49.547  -8.624  1.00 88.73           N  
ATOM    195  CA  PRO A 207      -9.169  49.655  -9.981  1.00 92.10           C  
ATOM    196  C   PRO A 207      -8.113  49.743 -11.082  1.00 95.07           C  
ATOM    197  O   PRO A 207      -8.407  49.403 -12.226  1.00101.61           O  
ATOM    198  CB  PRO A 207      -9.991  50.947  -9.918  1.00 88.11           C  
ATOM    199  CG  PRO A 207      -9.353  51.744  -8.845  1.00 79.98           C  
ATOM    200  CD  PRO A 207      -8.914  50.746  -7.820  1.00 85.78           C  
ATOM    201  N   GLU A 208      -6.908  50.186 -10.741  1.00 92.87           N  
ATOM    202  CA  GLU A 208      -5.857  50.387 -11.732  1.00 91.46           C  
ATOM    203  C   GLU A 208      -4.688  49.435 -11.524  1.00 91.61           C  
ATOM    204  O   GLU A 208      -3.688  49.506 -12.236  1.00 89.94           O  
ATOM    205  CB  GLU A 208      -5.350  51.827 -11.681  1.00 98.13           C  
ATOM    206  CG  GLU A 208      -6.439  52.857 -11.476  1.00109.54           C  
ATOM    207  CD  GLU A 208      -5.915  54.123 -10.828  1.00116.68           C  
ATOM    208  OE1 GLU A 208      -4.827  54.592 -11.232  1.00116.29           O  
ATOM    209  OE2 GLU A 208      -6.586  54.639  -9.906  1.00119.75           O  
ATOM    210  N   THR A 209      -4.809  48.550 -10.540  1.00 90.38           N  
ATOM    211  CA  THR A 209      -3.702  47.672 -10.189  1.00 83.30           C  
ATOM    212  C   THR A 209      -4.120  46.208 -10.147  1.00 85.16           C  
ATOM    213  O   THR A 209      -5.097  45.848  -9.487  1.00 88.15           O  
ATOM    214  CB  THR A 209      -3.095  48.056  -8.824  1.00 84.11           C  
ATOM    215  OG1 THR A 209      -2.771  49.452  -8.816  1.00 89.40           O  
ATOM    216  CG2 THR A 209      -1.836  47.244  -8.545  1.00 84.20           C  
ATOM    217  N   ILE A 210      -3.382  45.367 -10.864  1.00 88.98           N  
ATOM    218  CA  ILE A 210      -3.572  43.927 -10.754  1.00 93.37           C  
ATOM    219  C   ILE A 210      -2.433  43.332  -9.920  1.00 91.92           C  
ATOM    220  O   ILE A 210      -1.258  43.659 -10.112  1.00 89.11           O  
ATOM    221  CB  ILE A 210      -3.668  43.231 -12.148  1.00 97.09           C  
ATOM    222  CG1 ILE A 210      -2.345  43.295 -12.917  1.00102.12           C  
ATOM    223  CG2 ILE A 210      -4.803  43.833 -12.973  1.00 93.48           C  
ATOM    224  CD1 ILE A 210      -1.625  41.961 -12.999  1.00104.64           C  
ATOM    225  N   PRO A 211      -2.791  42.483  -8.951  1.00 89.95           N  
ATOM    226  CA  PRO A 211      -1.811  41.859  -8.057  1.00 90.45           C  
ATOM    227  C   PRO A 211      -1.056  40.714  -8.723  1.00 87.73           C  
ATOM    228  O   PRO A 211      -1.677  39.906  -9.415  1.00 91.58           O  
ATOM    229  CB  PRO A 211      -2.672  41.350  -6.903  1.00 94.34           C  
ATOM    230  CG  PRO A 211      -4.010  41.115  -7.515  1.00 97.36           C  
ATOM    231  CD  PRO A 211      -4.178  42.158  -8.577  1.00 92.18           C  
ATOM    232  N   PRO A 212       0.270  40.652  -8.512  1.00 81.48           N  
ATOM    233  CA  PRO A 212       1.170  39.647  -9.089  1.00 85.13           C  
ATOM    234  C   PRO A 212       0.639  38.217  -8.989  1.00 92.38           C  
ATOM    235  O   PRO A 212       0.065  37.844  -7.966  1.00 91.44           O  
ATOM    236  CB  PRO A 212       2.443  39.819  -8.262  1.00 77.67           C  
ATOM    237  CG  PRO A 212       2.458  41.269  -7.955  1.00 76.36           C  
ATOM    238  CD  PRO A 212       1.014  41.646  -7.719  1.00 78.02           C  
ATOM    239  N   PRO A 213       0.834  37.429 -10.058  1.00 94.43           N  
ATOM    240  CA  PRO A 213       0.303  36.071 -10.232  1.00 93.03           C  
ATOM    241  C   PRO A 213       0.641  35.085  -9.106  1.00 88.14           C  
ATOM    242  O   PRO A 213      -0.177  34.215  -8.817  1.00 92.61           O  
ATOM    243  CB  PRO A 213       0.947  35.614 -11.552  1.00 88.01           C  
ATOM    244  CG  PRO A 213       2.099  36.550 -11.778  1.00 79.08           C  
ATOM    245  CD  PRO A 213       1.639  37.848 -11.219  1.00 84.04           C  
ATOM    246  N   GLU A 214       1.808  35.211  -8.482  1.00 86.32           N  
ATOM    247  CA  GLU A 214       2.261  34.187  -7.542  1.00 91.46           C  
ATOM    248  C   GLU A 214       1.857  34.470  -6.082  1.00 92.98           C  
ATOM    249  O   GLU A 214       2.517  34.017  -5.142  1.00 92.27           O  
ATOM    250  CB  GLU A 214       3.786  34.010  -7.658  1.00100.03           C  
ATOM    251  CG  GLU A 214       4.650  35.062  -6.953  1.00108.05           C  
ATOM    252  CD  GLU A 214       4.498  36.455  -7.530  1.00117.22           C  
ATOM    253  OE1 GLU A 214       4.034  36.577  -8.683  1.00123.38           O  
ATOM    254  OE2 GLU A 214       4.844  37.429  -6.825  1.00116.30           O  
ATOM    255  N   LEU A 215       0.753  35.188  -5.894  1.00 87.66           N  
ATOM    256  CA  LEU A 215       0.272  35.504  -4.550  1.00 76.39           C  
ATOM    257  C   LEU A 215      -0.842  34.568  -4.078  1.00 79.68           C  
ATOM    258  O   LEU A 215      -1.803  34.315  -4.806  1.00 84.40           O  
ATOM    259  CB  LEU A 215      -0.223  36.951  -4.486  1.00 69.74           C  
ATOM    260  CG  LEU A 215       0.818  38.074  -4.528  1.00 70.76           C  
ATOM    261  CD1 LEU A 215       0.135  39.428  -4.427  1.00 70.78           C  
ATOM    262  CD2 LEU A 215       1.850  37.918  -3.423  1.00 66.93           C  
ATOM    263  N   ASP A 216      -0.694  34.066  -2.851  1.00 84.15           N  
ATOM    264  CA  ASP A 216      -1.717  33.272  -2.162  1.00 82.76           C  
ATOM    265  C   ASP A 216      -3.094  33.927  -2.202  1.00 71.61           C  
ATOM    266  O   ASP A 216      -3.204  35.149  -2.230  1.00 72.51           O  
ATOM    267  CB  ASP A 216      -1.320  33.059  -0.695  1.00 88.37           C  
ATOM    268  CG  ASP A 216      -0.801  31.664  -0.413  1.00102.24           C  
ATOM    269  OD1 ASP A 216      -0.397  30.962  -1.363  1.00102.71           O  
ATOM    270  OD2 ASP A 216      -0.789  31.272   0.775  1.00113.19           O  
ATOM    271  N   ASP A 217      -4.143  33.114  -2.178  1.00 66.24           N  
ATOM    272  CA  ASP A 217      -5.496  33.643  -2.058  1.00 70.08           C  
ATOM    273  C   ASP A 217      -5.694  34.374  -0.735  1.00 73.71           C  
ATOM    274  O   ASP A 217      -6.254  35.470  -0.696  1.00 74.90           O  
ATOM    275  CB  ASP A 217      -6.529  32.526  -2.183  1.00 76.25           C  
ATOM    276  CG  ASP A 217      -6.689  32.044  -3.602  1.00 94.33           C  
ATOM    277  OD1 ASP A 217      -7.364  32.739  -4.393  1.00 94.84           O  
ATOM    278  OD2 ASP A 217      -6.146  30.966  -3.924  1.00106.69           O  
ATOM    279  N   MET A 218      -5.235  33.759   0.350  1.00 69.51           N  
ATOM    280  CA  MET A 218      -5.410  34.342   1.668  1.00 65.55           C  
ATOM    281  C   MET A 218      -4.582  35.617   1.793  1.00 67.58           C  
ATOM    282  O   MET A 218      -5.001  36.576   2.441  1.00 69.71           O  
ATOM    283  CB  MET A 218      -5.033  33.339   2.758  1.00 64.60           C  
ATOM    284  CG  MET A 218      -5.570  33.708   4.128  1.00 59.48           C  
ATOM    285  SD  MET A 218      -7.368  33.879   4.155  1.00 69.20           S  
ATOM    286  CE  MET A 218      -7.899  32.174   4.313  1.00 51.24           C  
ATOM    287  N   THR A 219      -3.411  35.625   1.164  1.00 68.09           N  
ATOM    288  CA  THR A 219      -2.593  36.830   1.097  1.00 68.68           C  
ATOM    289  C   THR A 219      -3.381  37.965   0.443  1.00 69.94           C  
ATOM    290  O   THR A 219      -3.402  39.088   0.952  1.00 66.06           O  
ATOM    291  CB  THR A 219      -1.284  36.588   0.315  1.00 68.73           C  
ATOM    292  OG1 THR A 219      -0.508  35.578   0.973  1.00 68.11           O  
ATOM    293  CG2 THR A 219      -0.464  37.873   0.222  1.00 66.35           C  
ATOM    294  N   LEU A 220      -4.036  37.657  -0.677  1.00 65.71           N  
ATOM    295  CA  LEU A 220      -4.883  38.625  -1.370  1.00 66.30           C  
ATOM    296  C   LEU A 220      -6.039  39.103  -0.488  1.00 66.26           C  
ATOM    297  O   LEU A 220      -6.394  40.283  -0.504  1.00 62.42           O  
ATOM    298  CB  LEU A 220      -5.437  38.030  -2.666  1.00 71.74           C  
ATOM    299  CG  LEU A 220      -4.445  37.741  -3.798  1.00 72.77           C  
ATOM    300  CD1 LEU A 220      -5.126  37.009  -4.946  1.00 65.03           C  
ATOM    301  CD2 LEU A 220      -3.798  39.023  -4.288  1.00 72.61           C  
ATOM    302  N   TRP A 221      -6.626  38.189   0.279  1.00 67.16           N  
ATOM    303  CA  TRP A 221      -7.725  38.548   1.171  1.00 61.67           C  
ATOM    304  C   TRP A 221      -7.259  39.498   2.263  1.00 58.33           C  
ATOM    305  O   TRP A 221      -7.982  40.418   2.645  1.00 62.14           O  
ATOM    306  CB  TRP A 221      -8.346  37.303   1.793  1.00 62.64           C  
ATOM    307  CG  TRP A 221      -9.336  36.620   0.905  1.00 67.18           C  
ATOM    308  CD1 TRP A 221      -9.272  35.342   0.438  1.00 68.21           C  
ATOM    309  CD2 TRP A 221     -10.542  37.182   0.370  1.00 66.05           C  
ATOM    310  NE1 TRP A 221     -10.365  35.069  -0.350  1.00 72.16           N  
ATOM    311  CE2 TRP A 221     -11.160  36.183  -0.405  1.00 65.25           C  
ATOM    312  CE3 TRP A 221     -11.158  38.434   0.473  1.00 63.72           C  
ATOM    313  CZ2 TRP A 221     -12.364  36.394  -1.068  1.00 63.03           C  
ATOM    314  CZ3 TRP A 221     -12.353  38.641  -0.185  1.00 60.79           C  
ATOM    315  CH2 TRP A 221     -12.943  37.627  -0.945  1.00 65.45           C  
ATOM    316  N   GLN A 222      -6.049  39.268   2.762  1.00 55.48           N  
ATOM    317  CA  GLN A 222      -5.451  40.152   3.752  1.00 55.94           C  
ATOM    318  C   GLN A 222      -5.250  41.550   3.172  1.00 61.13           C  
ATOM    319  O   GLN A 222      -5.406  42.547   3.876  1.00 61.70           O  
ATOM    320  CB  GLN A 222      -4.123  39.580   4.252  1.00 55.63           C  
ATOM    321  CG  GLN A 222      -4.278  38.314   5.079  1.00 62.30           C  
ATOM    322  CD  GLN A 222      -2.951  37.684   5.455  1.00 68.69           C  
ATOM    323  OE1 GLN A 222      -1.900  38.054   4.928  1.00 75.97           O  
ATOM    324  NE2 GLN A 222      -2.993  36.722   6.373  1.00 64.92           N  
ATOM    325  N   ILE A 223      -4.908  41.617   1.887  1.00 64.15           N  
ATOM    326  CA  ILE A 223      -4.793  42.896   1.193  1.00 61.10           C  
ATOM    327  C   ILE A 223      -6.133  43.625   1.209  1.00 61.11           C  
ATOM    328  O   ILE A 223      -6.194  44.834   1.453  1.00 63.53           O  
ATOM    329  CB  ILE A 223      -4.322  42.712  -0.264  1.00 63.45           C  
ATOM    330  CG1 ILE A 223      -2.901  42.148  -0.294  1.00 64.05           C  
ATOM    331  CG2 ILE A 223      -4.382  44.027  -1.031  1.00 58.24           C  
ATOM    332  CD1 ILE A 223      -2.311  42.068  -1.677  1.00 60.00           C  
ATOM    333  N   VAL A 224      -7.203  42.875   0.965  1.00 54.94           N  
ATOM    334  CA  VAL A 224      -8.554  43.421   1.008  1.00 59.31           C  
ATOM    335  C   VAL A 224      -8.864  44.005   2.390  1.00 62.67           C  
ATOM    336  O   VAL A 224      -9.380  45.119   2.500  1.00 67.38           O  
ATOM    337  CB  VAL A 224      -9.601  42.350   0.651  1.00 60.68           C  
ATOM    338  CG1 VAL A 224     -11.009  42.910   0.772  1.00 63.74           C  
ATOM    339  CG2 VAL A 224      -9.350  41.818  -0.748  1.00 55.64           C  
ATOM    340  N   ILE A 225      -8.535  43.257   3.440  1.00 60.31           N  
ATOM    341  CA  ILE A 225      -8.769  43.711   4.810  1.00 62.81           C  
ATOM    342  C   ILE A 225      -8.049  45.029   5.102  1.00 60.16           C  
ATOM    343  O   ILE A 225      -8.653  45.978   5.605  1.00 60.83           O  
ATOM    344  CB  ILE A 225      -8.320  42.651   5.842  1.00 57.67           C  
ATOM    345  CG1 ILE A 225      -9.215  41.417   5.760  1.00 52.16           C  
ATOM    346  CG2 ILE A 225      -8.368  43.218   7.238  1.00 48.36           C  
ATOM    347  CD1 ILE A 225      -8.800  40.298   6.676  1.00 55.20           C  
ATOM    348  N   ASN A 226      -6.763  45.086   4.772  1.00 55.75           N  
ATOM    349  CA  ASN A 226      -5.976  46.287   5.015  1.00 56.02           C  
ATOM    350  C   ASN A 226      -6.542  47.509   4.287  1.00 62.99           C  
ATOM    351  O   ASN A 226      -6.652  48.583   4.874  1.00 72.70           O  
ATOM    352  CB  ASN A 226      -4.518  46.060   4.612  1.00 57.23           C  
ATOM    353  CG  ASN A 226      -3.819  45.031   5.491  1.00 60.44           C  
ATOM    354  OD1 ASN A 226      -4.356  44.598   6.511  1.00 62.17           O  
ATOM    355  ND2 ASN A 226      -2.610  44.644   5.100  1.00 62.95           N  
ATOM    356  N   ILE A 227      -6.912  47.342   3.019  1.00 59.28           N  
ATOM    357  CA  ILE A 227      -7.482  48.442   2.243  1.00 62.88           C  
ATOM    358  C   ILE A 227      -8.773  48.969   2.869  1.00 66.86           C  
ATOM    359  O   ILE A 227      -8.923  50.173   3.093  1.00 69.62           O  
ATOM    360  CB  ILE A 227      -7.772  48.019   0.786  1.00 64.40           C  
ATOM    361  CG1 ILE A 227      -6.473  47.733   0.032  1.00 55.39           C  
ATOM    362  CG2 ILE A 227      -8.544  49.104   0.056  1.00 52.06           C  
ATOM    363  CD1 ILE A 227      -6.701  47.225  -1.373  1.00 53.24           C  
ATOM    364  N   LEU A 228      -9.698  48.057   3.154  1.00 68.18           N  
ATOM    365  CA  LEU A 228     -11.001  48.414   3.705  1.00 67.61           C  
ATOM    366  C   LEU A 228     -10.905  49.004   5.108  1.00 69.28           C  
ATOM    367  O   LEU A 228     -11.684  49.888   5.469  1.00 74.53           O  
ATOM    368  CB  LEU A 228     -11.920  47.191   3.727  1.00 60.43           C  
ATOM    369  CG  LEU A 228     -12.442  46.713   2.373  1.00 64.39           C  
ATOM    370  CD1 LEU A 228     -13.169  45.382   2.520  1.00 67.01           C  
ATOM    371  CD2 LEU A 228     -13.350  47.765   1.759  1.00 61.06           C  
ATOM    372  N   SER A 229      -9.957  48.519   5.901  1.00 62.07           N  
ATOM    373  CA  SER A 229      -9.864  48.963   7.288  1.00 66.91           C  
ATOM    374  C   SER A 229      -8.806  50.046   7.485  1.00 70.66           C  
ATOM    375  O   SER A 229      -8.457  50.380   8.615  1.00 71.15           O  
ATOM    376  CB  SER A 229      -9.580  47.776   8.218  1.00 59.76           C  
ATOM    377  OG  SER A 229      -8.413  47.070   7.832  1.00 61.18           O  
ATOM    378  N   GLU A 230      -8.306  50.604   6.389  1.00 77.92           N  
ATOM    379  CA  GLU A 230      -7.356  51.703   6.486  1.00 76.20           C  
ATOM    380  C   GLU A 230      -8.089  52.969   6.904  1.00 72.96           C  
ATOM    381  O   GLU A 230      -8.959  53.457   6.181  1.00 76.27           O  
ATOM    382  CB  GLU A 230      -6.620  51.920   5.161  1.00 75.21           C  
ATOM    383  CG  GLU A 230      -5.487  52.943   5.229  1.00 76.82           C  
ATOM    384  CD  GLU A 230      -4.329  52.502   6.121  1.00 84.53           C  
ATOM    385  OE1 GLU A 230      -4.187  51.282   6.377  1.00 82.15           O  
ATOM    386  OE2 GLU A 230      -3.558  53.381   6.566  1.00 84.70           O  
ATOM    387  N   PRO A 231      -7.734  53.504   8.081  1.00 67.95           N  
ATOM    388  CA  PRO A 231      -8.375  54.699   8.637  1.00 68.12           C  
ATOM    389  C   PRO A 231      -8.042  55.946   7.836  1.00 78.96           C  
ATOM    390  O   PRO A 231      -6.924  56.059   7.332  1.00 83.52           O  
ATOM    391  CB  PRO A 231      -7.790  54.783  10.048  1.00 54.26           C  
ATOM    392  CG  PRO A 231      -6.454  54.136   9.929  1.00 60.35           C  
ATOM    393  CD  PRO A 231      -6.618  53.032   8.920  1.00 66.80           C  
ATOM    394  N   PRO A 232      -9.003  56.873   7.714  1.00 85.59           N  
ATOM    395  CA  PRO A 232      -8.749  58.128   7.001  1.00 88.26           C  
ATOM    396  C   PRO A 232      -7.606  58.908   7.648  1.00 87.96           C  
ATOM    397  O   PRO A 232      -7.661  59.242   8.833  1.00 80.52           O  
ATOM    398  CB  PRO A 232     -10.083  58.878   7.113  1.00 86.30           C  
ATOM    399  CG  PRO A 232     -10.786  58.247   8.271  1.00 88.54           C  
ATOM    400  CD  PRO A 232     -10.370  56.810   8.256  1.00 87.52           C  
ATOM    401  N   LYS A 233      -6.567  59.166   6.860  1.00 90.57           N  
ATOM    402  CA  LYS A 233      -5.373  59.853   7.333  1.00 86.26           C  
ATOM    403  C   LYS A 233      -5.329  61.281   6.818  1.00 85.37           C  
ATOM    404  O   LYS A 233      -5.922  61.595   5.790  1.00 94.09           O  
ATOM    405  CB  LYS A 233      -4.112  59.104   6.888  1.00 88.21           C  
ATOM    406  CG  LYS A 233      -3.890  57.774   7.582  1.00 98.03           C  
ATOM    407  CD  LYS A 233      -3.596  57.984   9.060  1.00104.09           C  
ATOM    408  CE  LYS A 233      -3.248  56.679   9.760  1.00104.02           C  
ATOM    409  NZ  LYS A 233      -2.925  56.908  11.198  1.00102.26           N1+
ATOM    410  N   ARG A 234      -4.628  62.147   7.537  1.00 84.22           N  
ATOM    411  CA  ARG A 234      -4.345  63.476   7.022  1.00 76.06           C  
ATOM    412  C   ARG A 234      -3.303  63.360   5.926  1.00 80.54           C  
ATOM    413  O   ARG A 234      -2.346  62.595   6.052  1.00 81.15           O  
ATOM    414  CB  ARG A 234      -3.852  64.407   8.128  1.00 69.68           C  
ATOM    415  CG  ARG A 234      -2.600  65.177   7.752  1.00 57.80           C  
ATOM    416  CD  ARG A 234      -2.231  66.192   8.797  1.00 58.44           C  
ATOM    417  NE  ARG A 234      -2.462  67.551   8.328  1.00 66.21           N  
ATOM    418  CZ  ARG A 234      -1.618  68.225   7.555  1.00 60.55           C  
ATOM    419  NH1 ARG A 234      -0.484  67.662   7.162  1.00 53.55           N  
ATOM    420  NH2 ARG A 234      -1.907  69.461   7.175  1.00 60.74           N  
ATOM    421  N   LYS A 235      -3.498  64.105   4.845  1.00 84.90           N  
ATOM    422  CA  LYS A 235      -2.514  64.159   3.778  1.00 82.34           C  
ATOM    423  C   LYS A 235      -1.845  65.523   3.771  1.00 75.78           C  
ATOM    424  O   LYS A 235      -2.434  66.509   4.218  1.00 73.37           O  
ATOM    425  CB  LYS A 235      -3.166  63.864   2.429  1.00 90.19           C  
ATOM    426  CG  LYS A 235      -3.711  62.454   2.327  1.00 94.41           C  
ATOM    427  CD  LYS A 235      -2.624  61.437   2.635  1.00 91.32           C  
ATOM    428  CE  LYS A 235      -3.137  60.017   2.486  1.00 93.77           C  
ATOM    429  NZ  LYS A 235      -2.029  59.030   2.595  1.00 98.75           N1+
ATOM    430  N   LYS A 236      -0.610  65.571   3.281  1.00 69.02           N  
ATOM    431  CA  LYS A 236       0.131  66.823   3.208  1.00 62.85           C  
ATOM    432  C   LYS A 236      -0.616  67.855   2.374  1.00 57.87           C  
ATOM    433  O   LYS A 236      -1.094  67.552   1.283  1.00 64.43           O  
ATOM    434  CB  LYS A 236       1.523  66.597   2.617  1.00 50.22           C  
ATOM    435  CG  LYS A 236       2.293  67.890   2.391  1.00 54.82           C  
ATOM    436  CD  LYS A 236       3.516  67.680   1.521  1.00 50.88           C  
ATOM    437  CE  LYS A 236       4.347  68.953   1.438  1.00 56.22           C  
ATOM    438  NZ  LYS A 236       3.525  70.156   1.113  1.00 55.75           N1+
ATOM    439  N   ARG A 237      -0.724  69.071   2.897  1.00 56.39           N  
ATOM    440  CA  ARG A 237      -1.330  70.161   2.152  1.00 61.46           C  
ATOM    441  C   ARG A 237      -0.388  70.615   1.042  1.00 71.47           C  
ATOM    442  O   ARG A 237       0.766  70.964   1.296  1.00 77.13           O  
ATOM    443  CB  ARG A 237      -1.679  71.328   3.083  1.00 59.34           C  
ATOM    444  CG  ARG A 237      -2.933  71.090   3.917  1.00 54.92           C  
ATOM    445  CD  ARG A 237      -3.321  72.310   4.742  1.00 53.88           C  
ATOM    446  NE  ARG A 237      -3.627  73.480   3.922  1.00 56.51           N  
ATOM    447  CZ  ARG A 237      -4.215  74.581   4.383  1.00 67.69           C  
ATOM    448  NH1 ARG A 237      -4.570  74.662   5.658  1.00 78.20           N  
ATOM    449  NH2 ARG A 237      -4.452  75.603   3.570  1.00 64.97           N  
ATOM    450  N   LYS A 238      -0.888  70.595  -0.190  1.00 68.43           N  
ATOM    451  CA  LYS A 238      -0.095  70.957  -1.360  1.00 67.53           C  
ATOM    452  C   LYS A 238       0.221  72.451  -1.404  1.00 65.98           C  
ATOM    453  O   LYS A 238       1.187  72.866  -2.042  1.00 57.91           O  
ATOM    454  CB  LYS A 238      -0.827  70.541  -2.640  1.00 76.03           C  
ATOM    455  CG  LYS A 238      -0.860  69.037  -2.889  1.00 83.61           C  
ATOM    456  CD  LYS A 238       0.389  68.566  -3.622  1.00 84.17           C  
ATOM    457  CE  LYS A 238       0.513  67.050  -3.600  1.00 82.41           C  
ATOM    458  NZ  LYS A 238      -0.736  66.371  -4.043  1.00 77.91           N1+
ATOM    459  N   ASP A 239      -0.590  73.251  -0.717  1.00 68.19           N  
ATOM    460  CA  ASP A 239      -0.465  74.706  -0.775  1.00 64.62           C  
ATOM    461  C   ASP A 239       0.364  75.296   0.368  1.00 71.65           C  
ATOM    462  O   ASP A 239       0.379  76.512   0.566  1.00 77.17           O  
ATOM    463  CB  ASP A 239      -1.853  75.349  -0.788  1.00 65.12           C  
ATOM    464  CG  ASP A 239      -2.678  74.996   0.434  1.00 78.48           C  
ATOM    465  OD1 ASP A 239      -2.591  73.845   0.918  1.00 81.64           O  
ATOM    466  OD2 ASP A 239      -3.426  75.877   0.907  1.00 83.52           O  
ATOM    467  N   ILE A 240       1.047  74.433   1.115  1.00 70.30           N  
ATOM    468  CA  ILE A 240       1.950  74.861   2.182  1.00 64.11           C  
ATOM    469  C   ILE A 240       3.245  74.054   2.105  1.00 59.88           C  
ATOM    470  O   ILE A 240       3.233  72.834   2.287  1.00 53.89           O  
ATOM    471  CB  ILE A 240       1.303  74.690   3.576  1.00 62.73           C  
ATOM    472  CG1 ILE A 240       0.131  75.659   3.740  1.00 61.78           C  
ATOM    473  CG2 ILE A 240       2.334  74.909   4.680  1.00 61.70           C  
ATOM    474  CD1 ILE A 240      -0.549  75.573   5.079  1.00 67.25           C  
ATOM    475  N   ASN A 241       4.361  74.726   1.825  1.00 58.56           N  
ATOM    476  CA  ASN A 241       5.615  74.014   1.574  1.00 65.59           C  
ATOM    477  C   ASN A 241       6.860  74.667   2.164  1.00 68.59           C  
ATOM    478  O   ASN A 241       7.700  73.992   2.762  1.00 69.76           O  
ATOM    479  CB  ASN A 241       5.835  73.850   0.063  1.00 64.11           C  
ATOM    480  CG  ASN A 241       4.637  73.254  -0.643  1.00 59.27           C  
ATOM    481  OD1 ASN A 241       4.502  72.035  -0.740  1.00 63.07           O  
ATOM    482  ND2 ASN A 241       3.757  74.116  -1.140  1.00 54.65           N  
ATOM    483  N   THR A 242       6.982  75.977   1.980  1.00 68.41           N  
ATOM    484  CA  THR A 242       8.251  76.665   2.204  1.00 68.66           C  
ATOM    485  C   THR A 242       8.425  77.196   3.615  1.00 72.30           C  
ATOM    486  O   THR A 242       7.465  77.288   4.377  1.00 81.84           O  
ATOM    487  CB  THR A 242       8.411  77.840   1.232  1.00 67.48           C  
ATOM    488  OG1 THR A 242       7.430  78.844   1.525  1.00 68.82           O  
ATOM    489  CG2 THR A 242       8.231  77.361  -0.198  1.00 62.41           C  
ATOM    490  N   ILE A 243       9.660  77.553   3.955  1.00 69.84           N  
ATOM    491  CA  ILE A 243       9.938  78.178   5.238  1.00 66.20           C  
ATOM    492  C   ILE A 243       9.292  79.565   5.277  1.00 72.96           C  
ATOM    493  O   ILE A 243       8.939  80.071   6.342  1.00 78.34           O  
ATOM    494  CB  ILE A 243      11.459  78.278   5.512  1.00 62.52           C  
ATOM    495  CG1 ILE A 243      11.717  78.773   6.949  1.00 60.15           C  
ATOM    496  CG2 ILE A 243      12.145  79.169   4.488  1.00 59.41           C  
ATOM    497  CD1 ILE A 243      13.177  78.887   7.299  1.00 52.32           C  
ATOM    498  N   GLU A 244       9.119  80.165   4.105  1.00 75.95           N  
ATOM    499  CA  GLU A 244       8.401  81.426   3.994  1.00 69.36           C  
ATOM    500  C   GLU A 244       6.923  81.214   4.319  1.00 70.25           C  
ATOM    501  O   GLU A 244       6.272  82.089   4.892  1.00 64.02           O  
ATOM    502  CB  GLU A 244       8.570  82.027   2.595  1.00 58.23           C  
ATOM    503  CG  GLU A 244       9.966  82.578   2.311  1.00 57.92           C  
ATOM    504  CD  GLU A 244      10.981  81.491   1.993  1.00 65.52           C  
ATOM    505  OE1 GLU A 244      10.562  80.336   1.764  1.00 65.92           O  
ATOM    506  OE2 GLU A 244      12.196  81.791   1.967  1.00 66.51           O  
ATOM    507  N   ASP A 245       6.395  80.047   3.956  1.00 69.52           N  
ATOM    508  CA  ASP A 245       5.034  79.690   4.335  1.00 68.33           C  
ATOM    509  C   ASP A 245       4.954  79.513   5.844  1.00 66.82           C  
ATOM    510  O   ASP A 245       3.952  79.859   6.467  1.00 69.60           O  
ATOM    511  CB  ASP A 245       4.577  78.410   3.632  1.00 73.04           C  
ATOM    512  CG  ASP A 245       4.418  78.586   2.136  1.00 70.28           C  
ATOM    513  OD1 ASP A 245       4.015  79.687   1.704  1.00 70.96           O  
ATOM    514  OD2 ASP A 245       4.693  77.616   1.396  1.00 65.13           O  
ATOM    515  N   ALA A 246       6.024  78.977   6.423  1.00 64.52           N  
ATOM    516  CA  ALA A 246       6.080  78.718   7.859  1.00 60.82           C  
ATOM    517  C   ALA A 246       6.052  80.009   8.671  1.00 65.85           C  
ATOM    518  O   ALA A 246       5.336  80.098   9.668  1.00 66.82           O  
ATOM    519  CB  ALA A 246       7.319  77.906   8.202  1.00 54.44           C  
ATOM    520  N   VAL A 247       6.824  81.010   8.247  1.00 65.87           N  
ATOM    521  CA  VAL A 247       6.835  82.284   8.960  1.00 68.71           C  
ATOM    522  C   VAL A 247       5.497  83.003   8.782  1.00 72.39           C  
ATOM    523  O   VAL A 247       5.075  83.758   9.653  1.00 76.48           O  
ATOM    524  CB  VAL A 247       8.000  83.203   8.510  1.00 60.49           C  
ATOM    525  CG1 VAL A 247       9.334  82.502   8.702  1.00 61.68           C  
ATOM    526  CG2 VAL A 247       7.836  83.633   7.070  1.00 83.91           C  
ATOM    527  N   LYS A 248       4.824  82.748   7.664  1.00 76.73           N  
ATOM    528  CA  LYS A 248       3.493  83.298   7.428  1.00 77.30           C  
ATOM    529  C   LYS A 248       2.504  82.741   8.448  1.00 69.98           C  
ATOM    530  O   LYS A 248       1.719  83.482   9.042  1.00 65.37           O  
ATOM    531  CB  LYS A 248       3.024  82.986   6.005  1.00 87.00           C  
ATOM    532  CG  LYS A 248       3.086  84.157   5.041  1.00 98.99           C  
ATOM    533  CD  LYS A 248       1.846  85.030   5.150  1.00108.78           C  
ATOM    534  CE  LYS A 248       1.822  86.094   4.058  1.00117.11           C  
ATOM    535  NZ  LYS A 248       0.580  86.917   4.104  1.00119.51           N1+
ATOM    536  N   LEU A 249       2.551  81.427   8.644  1.00 62.38           N  
ATOM    537  CA  LEU A 249       1.678  80.764   9.603  1.00 64.95           C  
ATOM    538  C   LEU A 249       1.958  81.230  11.036  1.00 70.80           C  
ATOM    539  O   LEU A 249       1.034  81.471  11.807  1.00 69.35           O  
ATOM    540  CB  LEU A 249       1.834  79.244   9.496  1.00 61.41           C  
ATOM    541  CG  LEU A 249       1.336  78.593   8.203  1.00 60.36           C  
ATOM    542  CD1 LEU A 249       1.703  77.119   8.153  1.00 50.05           C  
ATOM    543  CD2 LEU A 249      -0.165  78.770   8.061  1.00 54.76           C  
ATOM    544  N   LEU A 250       3.231  81.368  11.386  1.00 68.92           N  
ATOM    545  CA  LEU A 250       3.602  81.832  12.719  1.00 67.39           C  
ATOM    546  C   LEU A 250       3.085  83.243  13.000  1.00 71.87           C  
ATOM    547  O   LEU A 250       2.767  83.580  14.141  1.00 79.16           O  
ATOM    548  CB  LEU A 250       5.121  81.785  12.893  1.00 63.58           C  
ATOM    549  CG  LEU A 250       5.713  80.392  13.109  1.00 60.90           C  
ATOM    550  CD1 LEU A 250       7.220  80.406  12.913  1.00 48.06           C  
ATOM    551  CD2 LEU A 250       5.346  79.885  14.506  1.00 60.24           C  
ATOM    552  N   GLN A 251       2.996  84.060  11.954  1.00 71.88           N  
ATOM    553  CA  GLN A 251       2.544  85.443  12.089  1.00 68.06           C  
ATOM    554  C   GLN A 251       1.034  85.551  12.283  1.00 65.90           C  
ATOM    555  O   GLN A 251       0.565  86.313  13.128  1.00 71.82           O  
ATOM    556  CB  GLN A 251       2.954  86.263  10.861  1.00 65.11           C  
ATOM    557  CG  GLN A 251       4.430  86.603  10.785  1.00 67.58           C  
ATOM    558  CD  GLN A 251       4.807  87.250   9.465  1.00 77.55           C  
ATOM    559  OE1 GLN A 251       4.089  87.127   8.471  1.00 86.54           O  
ATOM    560  NE2 GLN A 251       5.935  87.949   9.449  1.00 79.49           N  
ATOM    561  N   GLU A 252       0.281  84.784  11.499  1.00 62.14           N  
ATOM    562  CA  GLU A 252      -1.164  84.973  11.399  1.00 72.39           C  
ATOM    563  C   GLU A 252      -1.961  84.064  12.328  1.00 72.10           C  
ATOM    564  O   GLU A 252      -3.139  84.319  12.595  1.00 69.49           O  
ATOM    565  CB  GLU A 252      -1.624  84.751   9.953  1.00 83.54           C  
ATOM    566  CG  GLU A 252      -1.087  85.765   8.953  1.00 90.81           C  
ATOM    567  CD  GLU A 252      -1.416  85.389   7.521  1.00105.48           C  
ATOM    568  OE1 GLU A 252      -1.859  84.242   7.296  1.00108.91           O  
ATOM    569  OE2 GLU A 252      -1.233  86.238   6.620  1.00111.36           O  
ATOM    570  N   CYS A 253      -1.326  83.004  12.815  1.00 74.61           N  
ATOM    571  CA  CYS A 253      -2.007  82.059  13.692  1.00 78.35           C  
ATOM    572  C   CYS A 253      -2.001  82.501  15.152  1.00 77.93           C  
ATOM    573  O   CYS A 253      -0.962  82.875  15.699  1.00 77.95           O  
ATOM    574  CB  CYS A 253      -1.377  80.665  13.578  1.00 76.62           C  
ATOM    575  SG  CYS A 253      -1.648  79.816  11.989  1.00 74.93           S  
ATOM    576  N   LYS A 254      -3.184  82.495  15.758  1.00 79.62           N  
ATOM    577  CA  LYS A 254      -3.311  82.434  17.206  1.00 88.71           C  
ATOM    578  C   LYS A 254      -3.498  80.958  17.492  1.00 89.85           C  
ATOM    579  O   LYS A 254      -3.419  80.165  16.571  1.00103.63           O  
ATOM    580  CB  LYS A 254      -4.488  83.268  17.719  1.00 90.71           C  
ATOM    581  CG  LYS A 254      -5.402  83.820  16.635  1.00 87.30           C  
ATOM    582  CD  LYS A 254      -4.945  85.196  16.162  1.00 89.98           C  
ATOM    583  CE  LYS A 254      -5.893  85.758  15.106  1.00 98.23           C  
ATOM    584  NZ  LYS A 254      -5.512  87.129  14.657  1.00 99.09           N1+
ATOM    585  N   LYS A 255      -3.731  80.580  18.742  1.00 69.32           N  
ATOM    586  CA  LYS A 255      -4.061  79.187  19.076  1.00 75.08           C  
ATOM    587  C   LYS A 255      -3.136  78.115  18.459  1.00 67.26           C  
ATOM    588  O   LYS A 255      -3.597  77.209  17.762  1.00 64.38           O  
ATOM    589  CB  LYS A 255      -5.511  78.896  18.672  1.00 75.39           C  
ATOM    590  CG  LYS A 255      -6.526  79.755  19.417  1.00 79.68           C  
ATOM    591  CD  LYS A 255      -7.958  79.409  19.038  1.00 84.33           C  
ATOM    592  CE  LYS A 255      -8.946  80.216  19.870  1.00 90.81           C  
ATOM    593  NZ  LYS A 255      -8.757  79.982  21.334  1.00 92.09           N1+
ATOM    594  N   ILE A 256      -1.840  78.216  18.743  1.00 63.44           N  
ATOM    595  CA  ILE A 256      -0.848  77.255  18.268  1.00 58.49           C  
ATOM    596  C   ILE A 256      -0.608  76.126  19.264  1.00 60.90           C  
ATOM    597  O   ILE A 256      -0.441  76.375  20.455  1.00 67.38           O  
ATOM    598  CB  ILE A 256       0.507  77.942  17.997  1.00 56.63           C  
ATOM    599  CG1 ILE A 256       0.333  79.130  17.049  1.00 55.32           C  
ATOM    600  CG2 ILE A 256       1.522  76.947  17.451  1.00 56.01           C  
ATOM    601  CD1 ILE A 256       1.605  79.928  16.839  1.00 55.02           C  
ATOM    602  N   ILE A 257      -0.588  74.886  18.784  1.00 63.88           N  
ATOM    603  CA  ILE A 257      -0.127  73.776  19.617  1.00 64.33           C  
ATOM    604  C   ILE A 257       1.319  73.452  19.269  1.00 66.42           C  
ATOM    605  O   ILE A 257       1.658  73.260  18.103  1.00 62.47           O  
ATOM    606  CB  ILE A 257      -0.974  72.495  19.452  1.00 55.86           C  
ATOM    607  CG1 ILE A 257      -2.416  72.722  19.905  1.00 55.77           C  
ATOM    608  CG2 ILE A 257      -0.373  71.355  20.262  1.00 44.35           C  
ATOM    609  CD1 ILE A 257      -3.261  71.458  19.865  1.00 49.88           C  
ATOM    610  N   VAL A 258       2.167  73.400  20.290  1.00 62.26           N  
ATOM    611  CA  VAL A 258       3.552  73.006  20.108  1.00 54.60           C  
ATOM    612  C   VAL A 258       3.813  71.716  20.870  1.00 54.84           C  
ATOM    613  O   VAL A 258       3.580  71.633  22.072  1.00 59.22           O  
ATOM    614  CB  VAL A 258       4.524  74.098  20.582  1.00 54.64           C  
ATOM    615  CG1 VAL A 258       5.961  73.647  20.387  1.00 56.50           C  
ATOM    616  CG2 VAL A 258       4.264  75.391  19.829  1.00 53.09           C  
ATOM    617  N   LEU A 259       4.284  70.707  20.153  1.00 55.33           N  
ATOM    618  CA  LEU A 259       4.552  69.405  20.739  1.00 50.98           C  
ATOM    619  C   LEU A 259       6.057  69.197  20.806  1.00 54.82           C  
ATOM    620  O   LEU A 259       6.712  69.032  19.775  1.00 59.36           O  
ATOM    621  CB  LEU A 259       3.882  68.305  19.910  1.00 48.37           C  
ATOM    622  CG  LEU A 259       3.605  66.914  20.487  1.00 50.19           C  
ATOM    623  CD1 LEU A 259       2.857  66.087  19.444  1.00 56.77           C  
ATOM    624  CD2 LEU A 259       4.869  66.189  20.921  1.00 44.98           C  
ATOM    625  N   THR A 260       6.608  69.197  22.014  1.00 48.41           N  
ATOM    626  CA  THR A 260       8.049  69.075  22.164  1.00 47.32           C  
ATOM    627  C   THR A 260       8.478  67.718  22.688  1.00 52.74           C  
ATOM    628  O   THR A 260       7.690  66.986  23.285  1.00 58.60           O  
ATOM    629  CB  THR A 260       8.610  70.153  23.104  1.00 53.48           C  
ATOM    630  OG1 THR A 260       7.898  70.123  24.349  1.00 57.63           O  
ATOM    631  CG2 THR A 260       8.461  71.524  22.470  1.00 54.65           C  
ATOM    632  N   GLY A 261       9.743  67.394  22.442  1.00 53.32           N  
ATOM    633  CA  GLY A 261      10.346  66.164  22.916  1.00 45.64           C  
ATOM    634  C   GLY A 261      11.749  66.427  23.430  1.00 46.58           C  
ATOM    635  O   GLY A 261      12.124  67.578  23.663  1.00 50.69           O  
ATOM    636  N   ALA A 262      12.534  65.366  23.590  1.00 43.61           N  
ATOM    637  CA  ALA A 262      13.834  65.479  24.249  1.00 53.54           C  
ATOM    638  C   ALA A 262      14.823  66.348  23.476  1.00 54.37           C  
ATOM    639  O   ALA A 262      15.735  66.927  24.067  1.00 60.90           O  
ATOM    640  CB  ALA A 262      14.431  64.093  24.487  1.00 50.79           C  
ATOM    641  N   GLY A 263      14.643  66.440  22.162  1.00 56.11           N  
ATOM    642  CA  GLY A 263      15.564  67.187  21.316  1.00 55.69           C  
ATOM    643  C   GLY A 263      15.642  68.655  21.689  1.00 58.27           C  
ATOM    644  O   GLY A 263      16.661  69.317  21.486  1.00 60.03           O  
ATOM    645  N   VAL A 264      14.553  69.157  22.259  1.00 53.99           N  
ATOM    646  CA  VAL A 264      14.436  70.561  22.619  1.00 54.35           C  
ATOM    647  C   VAL A 264      15.293  70.919  23.846  1.00 61.72           C  
ATOM    648  O   VAL A 264      15.520  72.100  24.140  1.00 56.98           O  
ATOM    649  CB  VAL A 264      12.949  70.915  22.867  1.00 55.83           C  
ATOM    650  CG1 VAL A 264      12.647  71.092  24.361  1.00 45.20           C  
ATOM    651  CG2 VAL A 264      12.553  72.138  22.063  1.00 57.77           C  
ATOM    652  N   SER A 265      15.798  69.899  24.539  1.00 59.81           N  
ATOM    653  CA  SER A 265      16.577  70.122  25.753  1.00 62.20           C  
ATOM    654  C   SER A 265      18.024  69.624  25.673  1.00 68.16           C  
ATOM    655  O   SER A 265      18.772  69.759  26.641  1.00 73.44           O  
ATOM    656  CB  SER A 265      15.888  69.460  26.955  1.00 55.36           C  
ATOM    657  OG  SER A 265      14.780  70.223  27.406  1.00 53.53           O  
ATOM    658  N   VAL A 266      18.430  69.054  24.541  1.00 65.13           N  
ATOM    659  CA  VAL A 266      19.778  68.492  24.463  1.00 70.80           C  
ATOM    660  C   VAL A 266      20.841  69.591  24.473  1.00 70.57           C  
ATOM    661  O   VAL A 266      21.959  69.371  24.945  1.00 77.88           O  
ATOM    662  CB  VAL A 266      19.976  67.589  23.215  1.00 55.42           C  
ATOM    663  CG1 VAL A 266      18.811  66.621  23.076  1.00 55.03           C  
ATOM    664  CG2 VAL A 266      20.156  68.412  21.954  1.00 62.51           C  
ATOM    665  N   SER A 267      20.494  70.775  23.975  1.00 61.41           N  
ATOM    666  CA  SER A 267      21.425  71.898  23.998  1.00 55.75           C  
ATOM    667  C   SER A 267      21.572  72.434  25.426  1.00 60.90           C  
ATOM    668  O   SER A 267      22.547  73.110  25.754  1.00 57.86           O  
ATOM    669  CB  SER A 267      20.963  73.007  23.051  1.00 47.83           C  
ATOM    670  OG  SER A 267      19.801  73.652  23.537  1.00 56.40           O  
ATOM    671  N   CYS A 268      20.596  72.120  26.274  1.00 60.33           N  
ATOM    672  CA  CYS A 268      20.634  72.546  27.667  1.00 59.81           C  
ATOM    673  C   CYS A 268      21.616  71.704  28.478  1.00 62.09           C  
ATOM    674  O   CYS A 268      22.000  72.080  29.584  1.00 63.21           O  
ATOM    675  CB  CYS A 268      19.240  72.471  28.287  1.00 53.83           C  
ATOM    676  SG  CYS A 268      17.987  73.442  27.422  1.00 62.74           S  
ATOM    677  N   GLY A 269      22.020  70.568  27.918  1.00 63.56           N  
ATOM    678  CA  GLY A 269      22.929  69.660  28.593  1.00 63.19           C  
ATOM    679  C   GLY A 269      22.247  68.382  29.045  1.00 68.17           C  
ATOM    680  O   GLY A 269      22.739  67.688  29.934  1.00 71.60           O  
ATOM    681  N   ILE A 270      21.108  68.071  28.431  1.00 71.27           N  
ATOM    682  CA  ILE A 270      20.361  66.858  28.759  1.00 69.34           C  
ATOM    683  C   ILE A 270      20.317  65.904  27.573  1.00 69.61           C  
ATOM    684  O   ILE A 270      19.623  66.161  26.595  1.00 67.96           O  
ATOM    685  CB  ILE A 270      18.925  67.179  29.194  1.00 59.11           C  
ATOM    686  CG1 ILE A 270      18.934  68.104  30.415  1.00 54.80           C  
ATOM    687  CG2 ILE A 270      18.161  65.898  29.485  1.00 51.55           C  
ATOM    688  CD1 ILE A 270      17.555  68.532  30.868  1.00 53.84           C  
ATOM    689  N   PRO A 271      21.060  64.791  27.662  1.00 72.19           N  
ATOM    690  CA  PRO A 271      21.194  63.872  26.530  1.00 73.27           C  
ATOM    691  C   PRO A 271      19.875  63.251  26.085  1.00 78.34           C  
ATOM    692  O   PRO A 271      18.864  63.274  26.798  1.00 72.77           O  
ATOM    693  CB  PRO A 271      22.150  62.797  27.061  1.00 72.06           C  
ATOM    694  CG  PRO A 271      22.908  63.477  28.146  1.00 77.68           C  
ATOM    695  CD  PRO A 271      21.911  64.390  28.793  1.00 77.30           C  
ATOM    696  N   ASP A 272      19.929  62.690  24.883  1.00 79.98           N  
ATOM    697  CA  ASP A 272      18.795  62.111  24.188  1.00 71.82           C  
ATOM    698  C   ASP A 272      18.611  60.639  24.535  1.00 67.32           C  
ATOM    699  O   ASP A 272      19.374  60.079  25.320  1.00 78.32           O  
ATOM    700  CB  ASP A 272      19.016  62.261  22.680  1.00 78.94           C  
ATOM    701  CG  ASP A 272      17.770  62.646  21.950  1.00 85.62           C  
ATOM    702  OD1 ASP A 272      16.875  63.228  22.592  1.00100.59           O  
ATOM    703  OD2 ASP A 272      17.691  62.373  20.736  1.00 73.78           O  
ATOM    704  N   PHE A 273      17.595  60.018  23.946  1.00 63.63           N  
ATOM    705  CA  PHE A 273      17.554  58.562  23.837  1.00 66.53           C  
ATOM    706  C   PHE A 273      17.986  58.165  22.430  1.00 70.49           C  
ATOM    707  O   PHE A 273      18.760  57.229  22.237  1.00 73.85           O  
ATOM    708  CB  PHE A 273      16.156  58.012  24.125  1.00 66.48           C  
ATOM    709  CG  PHE A 273      15.858  57.830  25.584  1.00 69.96           C  
ATOM    710  CD1 PHE A 273      16.805  58.140  26.548  1.00 74.94           C  
ATOM    711  CD2 PHE A 273      14.628  57.337  25.989  1.00 66.50           C  
ATOM    712  CE1 PHE A 273      16.522  57.971  27.890  1.00 76.99           C  
ATOM    713  CE2 PHE A 273      14.341  57.164  27.324  1.00 68.36           C  
ATOM    714  CZ  PHE A 273      15.288  57.482  28.277  1.00 74.52           C  
ATOM    715  N   ARG A 274      17.478  58.918  21.459  1.00 72.68           N  
ATOM    716  CA  ARG A 274      17.639  58.636  20.037  1.00 75.57           C  
ATOM    717  C   ARG A 274      19.048  58.893  19.504  1.00 79.33           C  
ATOM    718  O   ARG A 274      19.542  58.143  18.662  1.00 77.64           O  
ATOM    719  CB  ARG A 274      16.631  59.474  19.240  1.00 77.88           C  
ATOM    720  CG  ARG A 274      16.767  59.385  17.730  1.00 78.67           C  
ATOM    721  CD  ARG A 274      16.239  58.065  17.197  1.00 79.68           C  
ATOM    722  NE  ARG A 274      16.398  57.968  15.751  1.00 82.78           N  
ATOM    723  CZ  ARG A 274      17.517  57.576  15.151  1.00 85.24           C  
ATOM    724  NH1 ARG A 274      18.578  57.244  15.875  1.00 82.59           N  
ATOM    725  NH2 ARG A 274      17.575  57.514  13.829  1.00 91.60           N  
ATOM    726  N   SER A 275      19.691  59.950  19.991  1.00 86.93           N  
ATOM    727  CA  SER A 275      20.967  60.386  19.428  1.00 87.97           C  
ATOM    728  C   SER A 275      22.159  59.555  19.893  1.00 95.39           C  
ATOM    729  O   SER A 275      22.033  58.671  20.745  1.00 88.05           O  
ATOM    730  CB  SER A 275      21.216  61.859  19.760  1.00 86.54           C  
ATOM    731  OG  SER A 275      20.357  62.703  19.015  1.00 84.11           O  
ATOM    732  N   ARG A 276      23.315  59.860  19.309  1.00112.70           N  
ATOM    733  CA  ARG A 276      24.571  59.180  19.607  1.00123.49           C  
ATOM    734  C   ARG A 276      25.040  59.489  21.025  1.00125.17           C  
ATOM    735  O   ARG A 276      24.926  60.627  21.487  1.00121.18           O  
ATOM    736  CB  ARG A 276      25.641  59.594  18.592  1.00129.84           C  
ATOM    737  CG  ARG A 276      26.913  58.764  18.619  1.00135.59           C  
ATOM    738  CD  ARG A 276      27.965  59.380  17.707  1.00142.37           C  
ATOM    739  NE  ARG A 276      27.400  59.782  16.420  1.00147.73           N  
ATOM    740  CZ  ARG A 276      27.437  59.038  15.319  1.00148.90           C  
ATOM    741  NH1 ARG A 276      28.021  57.847  15.339  1.00151.05           N  
ATOM    742  NH2 ARG A 276      26.893  59.485  14.195  1.00145.11           N  
ATOM    743  N   ASP A 277      25.569  58.470  21.700  1.00127.14           N  
ATOM    744  CA  ASP A 277      26.036  58.581  23.083  1.00122.65           C  
ATOM    745  C   ASP A 277      24.967  59.137  24.019  1.00117.62           C  
ATOM    746  O   ASP A 277      25.127  60.219  24.586  1.00114.82           O  
ATOM    747  CB  ASP A 277      27.293  59.454  23.166  1.00121.18           C  
ATOM    748  CG  ASP A 277      28.546  58.720  22.727  1.00121.26           C  
ATOM    749  OD1 ASP A 277      29.075  57.915  23.523  1.00121.01           O  
ATOM    750  OD2 ASP A 277      29.007  58.954  21.591  1.00123.62           O  
ATOM    751  N   GLY A 278      23.877  58.393  24.178  1.00114.58           N  
ATOM    752  CA  GLY A 278      22.865  58.740  25.155  1.00116.41           C  
ATOM    753  C   GLY A 278      23.337  58.324  26.534  1.00120.41           C  
ATOM    754  O   GLY A 278      24.524  58.063  26.741  1.00123.59           O  
ATOM    755  N   ILE A 279      22.417  58.254  27.488  1.00115.05           N  
ATOM    756  CA  ILE A 279      22.783  57.794  28.816  1.00111.79           C  
ATOM    757  C   ILE A 279      22.890  56.268  28.836  1.00111.40           C  
ATOM    758  O   ILE A 279      23.589  55.698  29.675  1.00115.98           O  
ATOM    759  CB  ILE A 279      21.771  58.268  29.887  1.00108.03           C  
ATOM    760  CG1 ILE A 279      22.301  57.967  31.295  1.00102.47           C  
ATOM    761  CG2 ILE A 279      20.399  57.648  29.653  1.00105.77           C  
ATOM    762  CD1 ILE A 279      21.389  58.414  32.401  1.00100.79           C  
ATOM    763  N   TYR A 280      22.221  55.610  27.892  1.00103.23           N  
ATOM    764  CA  TYR A 280      22.175  54.149  27.873  1.00 96.79           C  
ATOM    765  C   TYR A 280      23.542  53.517  27.602  1.00 98.39           C  
ATOM    766  O   TYR A 280      23.826  52.416  28.077  1.00 94.46           O  
ATOM    767  CB  TYR A 280      21.166  53.652  26.835  1.00 90.72           C  
ATOM    768  CG  TYR A 280      21.040  52.144  26.808  1.00 91.05           C  
ATOM    769  CD1 TYR A 280      20.187  51.485  27.682  1.00 91.82           C  
ATOM    770  CD2 TYR A 280      21.786  51.380  25.919  1.00 92.55           C  
ATOM    771  CE1 TYR A 280      20.076  50.107  27.669  1.00 95.80           C  
ATOM    772  CE2 TYR A 280      21.683  50.002  25.901  1.00 97.25           C  
ATOM    773  CZ  TYR A 280      20.826  49.371  26.776  1.00 99.99           C  
ATOM    774  OH  TYR A 280      20.720  47.998  26.757  1.00102.70           O  
ATOM    775  N   ALA A 281      24.380  54.206  26.835  1.00103.30           N  
ATOM    776  CA  ALA A 281      25.714  53.700  26.537  1.00107.20           C  
ATOM    777  C   ALA A 281      26.521  53.556  27.825  1.00112.96           C  
ATOM    778  O   ALA A 281      27.341  52.647  27.960  1.00119.49           O  
ATOM    779  CB  ALA A 281      26.428  54.617  25.553  1.00105.63           C  
ATOM    780  N   ARG A 282      26.262  54.451  28.774  1.00111.57           N  
ATOM    781  CA  ARG A 282      26.979  54.468  30.044  1.00108.19           C  
ATOM    782  C   ARG A 282      26.296  53.612  31.111  1.00105.23           C  
ATOM    783  O   ARG A 282      26.934  53.185  32.072  1.00105.71           O  
ATOM    784  CB  ARG A 282      27.129  55.909  30.537  1.00106.01           C  
ATOM    785  CG  ARG A 282      28.026  56.758  29.648  1.00105.73           C  
ATOM    786  CD  ARG A 282      28.104  58.202  30.121  1.00110.39           C  
ATOM    787  NE  ARG A 282      27.007  59.016  29.606  1.00111.14           N  
ATOM    788  CZ  ARG A 282      26.016  59.496  30.350  1.00105.68           C  
ATOM    789  NH1 ARG A 282      25.980  59.246  31.652  1.00 96.17           N  
ATOM    790  NH2 ARG A 282      25.061  60.229  29.791  1.00105.28           N  
ATOM    791  N   LEU A 283      25.003  53.359  30.938  1.00104.09           N  
ATOM    792  CA  LEU A 283      24.258  52.523  31.875  1.00105.79           C  
ATOM    793  C   LEU A 283      24.486  51.040  31.598  1.00109.05           C  
ATOM    794  O   LEU A 283      24.622  50.243  32.524  1.00110.26           O  
ATOM    795  CB  LEU A 283      22.763  52.843  31.817  1.00103.73           C  
ATOM    796  CG  LEU A 283      22.349  54.248  32.261  1.00101.71           C  
ATOM    797  CD1 LEU A 283      20.844  54.411  32.194  1.00103.58           C  
ATOM    798  CD2 LEU A 283      22.854  54.536  33.658  1.00 99.30           C  
ATOM    799  N   ALA A 284      24.536  50.677  30.319  1.00111.97           N  
ATOM    800  CA  ALA A 284      24.756  49.290  29.916  1.00113.44           C  
ATOM    801  C   ALA A 284      26.126  48.788  30.367  1.00118.17           C  
ATOM    802  O   ALA A 284      26.360  47.582  30.443  1.00114.50           O  
ATOM    803  CB  ALA A 284      24.610  49.146  28.405  1.00103.06           C  
ATOM    804  N   VAL A 285      27.023  49.724  30.665  1.00124.68           N  
ATOM    805  CA  VAL A 285      28.370  49.401  31.124  1.00134.73           C  
ATOM    806  C   VAL A 285      28.365  48.594  32.426  1.00139.34           C  
ATOM    807  O   VAL A 285      29.003  47.543  32.509  1.00141.57           O  
ATOM    808  CB  VAL A 285      29.211  50.685  31.324  1.00135.73           C  
ATOM    809  CG1 VAL A 285      30.502  50.377  32.073  1.00134.40           C  
ATOM    810  CG2 VAL A 285      29.506  51.337  29.981  1.00135.97           C  
ATOM    811  N   ASP A 286      27.646  49.080  33.435  1.00136.05           N  
ATOM    812  CA  ASP A 286      27.590  48.391  34.724  1.00128.51           C  
ATOM    813  C   ASP A 286      26.173  47.952  35.103  1.00122.84           C  
ATOM    814  O   ASP A 286      25.920  47.574  36.247  1.00121.94           O  
ATOM    815  CB  ASP A 286      28.179  49.274  35.831  1.00126.53           C  
ATOM    816  CG  ASP A 286      27.806  50.736  35.677  1.00125.94           C  
ATOM    817  OD1 ASP A 286      27.862  51.249  34.540  1.00128.36           O  
ATOM    818  OD2 ASP A 286      27.460  51.371  36.694  1.00124.68           O  
ATOM    819  N   PHE A 287      25.255  48.005  34.143  1.00119.38           N  
ATOM    820  CA  PHE A 287      23.928  47.420  34.317  1.00114.59           C  
ATOM    821  C   PHE A 287      23.620  46.507  33.133  1.00117.45           C  
ATOM    822  O   PHE A 287      22.969  46.923  32.172  1.00111.64           O  
ATOM    823  CB  PHE A 287      22.852  48.500  34.454  1.00106.83           C  
ATOM    824  CG  PHE A 287      22.970  49.326  35.708  1.00102.28           C  
ATOM    825  CD1 PHE A 287      22.513  48.837  36.921  1.00 96.73           C  
ATOM    826  CD2 PHE A 287      23.526  50.596  35.670  1.00 98.99           C  
ATOM    827  CE1 PHE A 287      22.617  49.595  38.072  1.00 92.74           C  
ATOM    828  CE2 PHE A 287      23.631  51.358  36.819  1.00 92.01           C  
ATOM    829  CZ  PHE A 287      23.176  50.857  38.020  1.00 90.11           C  
ATOM    830  N   PRO A 288      24.098  45.254  33.200  1.00123.75           N  
ATOM    831  CA  PRO A 288      23.968  44.285  32.107  1.00122.12           C  
ATOM    832  C   PRO A 288      22.529  43.823  31.904  1.00119.94           C  
ATOM    833  O   PRO A 288      22.201  43.283  30.848  1.00120.39           O  
ATOM    834  CB  PRO A 288      24.854  43.113  32.561  1.00121.98           C  
ATOM    835  CG  PRO A 288      25.672  43.644  33.710  1.00123.54           C  
ATOM    836  CD  PRO A 288      24.819  44.686  34.350  1.00123.99           C  
ATOM    837  N   ASP A 289      21.685  44.035  32.909  1.00116.13           N  
ATOM    838  CA  ASP A 289      20.300  43.583  32.852  1.00109.45           C  
ATOM    839  C   ASP A 289      19.390  44.591  32.155  1.00100.28           C  
ATOM    840  O   ASP A 289      18.257  44.263  31.805  1.00100.57           O  
ATOM    841  CB  ASP A 289      19.773  43.294  34.261  1.00111.95           C  
ATOM    842  CG  ASP A 289      20.457  42.107  34.909  1.00117.32           C  
ATOM    843  OD1 ASP A 289      20.883  41.194  34.171  1.00117.48           O  
ATOM    844  OD2 ASP A 289      20.567  42.084  36.154  1.00120.82           O  
ATOM    845  N   LEU A 290      19.884  45.811  31.955  1.00 92.08           N  
ATOM    846  CA  LEU A 290      19.090  46.867  31.326  1.00 86.87           C  
ATOM    847  C   LEU A 290      19.113  46.740  29.804  1.00 82.06           C  
ATOM    848  O   LEU A 290      20.143  46.990  29.175  1.00 81.44           O  
ATOM    849  CB  LEU A 290      19.601  48.246  31.746  1.00 85.89           C  
ATOM    850  CG  LEU A 290      18.689  49.437  31.441  1.00 81.84           C  
ATOM    851  CD1 LEU A 290      17.431  49.378  32.288  1.00 80.32           C  
ATOM    852  CD2 LEU A 290      19.427  50.746  31.666  1.00 81.17           C  
ATOM    853  N   PRO A 291      17.969  46.359  29.210  1.00 76.15           N  
ATOM    854  CA  PRO A 291      17.857  46.041  27.780  1.00 80.43           C  
ATOM    855  C   PRO A 291      17.729  47.265  26.867  1.00 82.05           C  
ATOM    856  O   PRO A 291      18.313  47.279  25.783  1.00 83.69           O  
ATOM    857  CB  PRO A 291      16.585  45.191  27.721  1.00 75.59           C  
ATOM    858  CG  PRO A 291      15.745  45.711  28.831  1.00 72.13           C  
ATOM    859  CD  PRO A 291      16.690  46.168  29.917  1.00 72.62           C  
ATOM    860  N   ASP A 292      16.973  48.268  27.303  1.00 82.67           N  
ATOM    861  CA  ASP A 292      16.711  49.457  26.501  1.00 82.67           C  
ATOM    862  C   ASP A 292      16.480  50.663  27.415  1.00 85.43           C  
ATOM    863  O   ASP A 292      16.216  50.489  28.604  1.00 87.37           O  
ATOM    864  CB  ASP A 292      15.504  49.223  25.582  1.00 82.56           C  
ATOM    865  CG  ASP A 292      14.338  48.562  26.300  1.00 87.40           C  
ATOM    866  OD1 ASP A 292      13.603  49.265  27.025  1.00 83.82           O  
ATOM    867  OD2 ASP A 292      14.146  47.339  26.130  1.00 91.40           O  
ATOM    868  N   PRO A 293      16.598  51.890  26.874  1.00 83.73           N  
ATOM    869  CA  PRO A 293      16.305  53.079  27.688  1.00 81.10           C  
ATOM    870  C   PRO A 293      14.892  53.065  28.274  1.00 79.95           C  
ATOM    871  O   PRO A 293      14.669  53.574  29.373  1.00 77.85           O  
ATOM    872  CB  PRO A 293      16.465  54.232  26.691  1.00 78.22           C  
ATOM    873  CG  PRO A 293      17.419  53.718  25.677  1.00 79.37           C  
ATOM    874  CD  PRO A 293      17.124  52.250  25.544  1.00 79.77           C  
ATOM    875  N   GLN A 294      13.957  52.466  27.543  1.00 75.61           N  
ATOM    876  CA  GLN A 294      12.552  52.418  27.937  1.00 72.06           C  
ATOM    877  C   GLN A 294      12.327  51.547  29.172  1.00 72.86           C  
ATOM    878  O   GLN A 294      11.258  51.584  29.781  1.00 72.77           O  
ATOM    879  CB  GLN A 294      11.693  51.900  26.775  1.00 73.86           C  
ATOM    880  CG  GLN A 294      11.564  52.857  25.590  1.00 72.58           C  
ATOM    881  CD  GLN A 294      12.877  53.089  24.870  1.00 70.50           C  
ATOM    882  OE1 GLN A 294      13.737  52.208  24.823  1.00 67.93           O  
ATOM    883  NE2 GLN A 294      13.046  54.288  24.320  1.00 73.49           N  
ATOM    884  N   ALA A 295      13.334  50.759  29.535  1.00 72.58           N  
ATOM    885  CA  ALA A 295      13.230  49.861  30.679  1.00 67.38           C  
ATOM    886  C   ALA A 295      13.382  50.616  31.996  1.00 68.78           C  
ATOM    887  O   ALA A 295      13.012  50.108  33.054  1.00 66.46           O  
ATOM    888  CB  ALA A 295      14.266  48.751  30.579  1.00 57.81           C  
ATOM    889  N   MET A 296      13.927  51.827  31.929  1.00 65.26           N  
ATOM    890  CA  MET A 296      14.033  52.667  33.115  1.00 68.23           C  
ATOM    891  C   MET A 296      12.649  53.079  33.593  1.00 69.23           C  
ATOM    892  O   MET A 296      12.434  53.319  34.781  1.00 73.09           O  
ATOM    893  CB  MET A 296      14.877  53.907  32.837  1.00 68.38           C  
ATOM    894  CG  MET A 296      16.350  53.618  32.625  1.00 71.26           C  
ATOM    895  SD  MET A 296      17.300  55.139  32.460  1.00 65.51           S  
ATOM    896  CE  MET A 296      16.420  55.936  31.124  1.00 63.86           C  
ATOM    897  N   PHE A 297      11.714  53.154  32.652  1.00 60.10           N  
ATOM    898  CA  PHE A 297      10.348  53.557  32.949  1.00 56.71           C  
ATOM    899  C   PHE A 297       9.419  52.350  32.911  1.00 60.25           C  
ATOM    900  O   PHE A 297       8.219  52.477  32.670  1.00 65.68           O  
ATOM    901  CB  PHE A 297       9.888  54.629  31.960  1.00 56.01           C  
ATOM    902  CG  PHE A 297      10.850  55.775  31.829  1.00 64.70           C  
ATOM    903  CD1 PHE A 297      11.429  56.345  32.954  1.00 68.44           C  
ATOM    904  CD2 PHE A 297      11.196  56.266  30.584  1.00 59.80           C  
ATOM    905  CE1 PHE A 297      12.318  57.395  32.838  1.00 64.74           C  
ATOM    906  CE2 PHE A 297      12.088  57.313  30.464  1.00 63.42           C  
ATOM    907  CZ  PHE A 297      12.649  57.878  31.592  1.00 63.65           C  
ATOM    908  N   ASP A 298       9.998  51.177  33.138  1.00 58.71           N  
ATOM    909  CA  ASP A 298       9.233  49.944  33.272  1.00 68.80           C  
ATOM    910  C   ASP A 298       9.052  49.634  34.757  1.00 70.83           C  
ATOM    911  O   ASP A 298      10.030  49.461  35.483  1.00 69.56           O  
ATOM    912  CB  ASP A 298       9.942  48.793  32.549  1.00 66.33           C  
ATOM    913  CG  ASP A 298       9.097  47.533  32.469  1.00 72.69           C  
ATOM    914  OD1 ASP A 298       8.660  47.015  33.521  1.00 74.50           O  
ATOM    915  OD2 ASP A 298       8.875  47.052  31.340  1.00 83.11           O  
ATOM    916  N   ILE A 299       7.802  49.563  35.203  1.00 66.76           N  
ATOM    917  CA  ILE A 299       7.510  49.390  36.622  1.00 74.58           C  
ATOM    918  C   ILE A 299       8.047  48.064  37.174  1.00 79.43           C  
ATOM    919  O   ILE A 299       8.473  47.997  38.328  1.00 76.55           O  
ATOM    920  CB  ILE A 299       5.987  49.494  36.898  1.00 67.16           C  
ATOM    921  CG1 ILE A 299       5.717  49.521  38.403  1.00 62.95           C  
ATOM    922  CG2 ILE A 299       5.214  48.371  36.206  1.00 61.49           C  
ATOM    923  CD1 ILE A 299       6.477  50.602  39.123  1.00 56.67           C  
ATOM    924  N   GLU A 300       8.051  47.019  36.350  1.00 81.46           N  
ATOM    925  CA  GLU A 300       8.550  45.717  36.780  1.00 77.48           C  
ATOM    926  C   GLU A 300      10.057  45.745  36.984  1.00 76.09           C  
ATOM    927  O   GLU A 300      10.564  45.224  37.976  1.00 82.54           O  
ATOM    928  CB  GLU A 300       8.191  44.632  35.769  1.00 78.43           C  
ATOM    929  CG  GLU A 300       6.768  44.133  35.866  1.00 87.48           C  
ATOM    930  CD  GLU A 300       6.545  42.895  35.026  1.00 97.44           C  
ATOM    931  OE1 GLU A 300       5.402  42.684  34.566  1.00101.10           O  
ATOM    932  OE2 GLU A 300       7.517  42.133  34.827  1.00 99.18           O  
ATOM    933  N   TYR A 301      10.769  46.345  36.036  1.00 73.99           N  
ATOM    934  CA  TYR A 301      12.214  46.467  36.151  1.00 73.99           C  
ATOM    935  C   TYR A 301      12.550  47.357  37.341  1.00 82.99           C  
ATOM    936  O   TYR A 301      13.510  47.102  38.071  1.00 86.74           O  
ATOM    937  CB  TYR A 301      12.827  47.033  34.866  1.00 72.67           C  
ATOM    938  CG  TYR A 301      14.326  46.855  34.800  1.00 79.96           C  
ATOM    939  CD1 TYR A 301      15.177  47.697  35.505  1.00 84.69           C  
ATOM    940  CD2 TYR A 301      14.892  45.837  34.042  1.00 84.87           C  
ATOM    941  CE1 TYR A 301      16.546  47.533  35.461  1.00 88.69           C  
ATOM    942  CE2 TYR A 301      16.264  45.666  33.989  1.00 89.60           C  
ATOM    943  CZ  TYR A 301      17.086  46.519  34.702  1.00 92.10           C  
ATOM    944  OH  TYR A 301      18.453  46.361  34.660  1.00 95.67           O  
ATOM    945  N   PHE A 302      11.742  48.394  37.536  1.00 78.53           N  
ATOM    946  CA  PHE A 302      11.953  49.348  38.617  1.00 72.57           C  
ATOM    947  C   PHE A 302      11.911  48.667  39.980  1.00 77.04           C  
ATOM    948  O   PHE A 302      12.775  48.898  40.826  1.00 75.74           O  
ATOM    949  CB  PHE A 302      10.904  50.457  38.551  1.00 65.09           C  
ATOM    950  CG  PHE A 302      11.092  51.529  39.582  1.00 69.51           C  
ATOM    951  CD1 PHE A 302      11.997  52.558  39.374  1.00 69.77           C  
ATOM    952  CD2 PHE A 302      10.358  51.514  40.758  1.00 70.15           C  
ATOM    953  CE1 PHE A 302      12.170  53.550  40.322  1.00 68.96           C  
ATOM    954  CE2 PHE A 302      10.526  52.502  41.710  1.00 67.09           C  
ATOM    955  CZ  PHE A 302      11.432  53.522  41.491  1.00 66.27           C  
ATOM    956  N   ARG A 303      10.897  47.830  40.180  1.00 77.52           N  
ATOM    957  CA  ARG A 303      10.743  47.072  41.415  1.00 65.19           C  
ATOM    958  C   ARG A 303      11.913  46.120  41.619  1.00 73.25           C  
ATOM    959  O   ARG A 303      12.337  45.881  42.746  1.00 84.78           O  
ATOM    960  CB  ARG A 303       9.426  46.293  41.410  1.00 66.08           C  
ATOM    961  CG  ARG A 303       8.191  47.166  41.548  1.00 71.92           C  
ATOM    962  CD  ARG A 303       6.956  46.341  41.876  1.00 83.01           C  
ATOM    963  NE  ARG A 303       6.327  45.781  40.684  1.00 94.03           N  
ATOM    964  CZ  ARG A 303       5.083  46.052  40.301  1.00 97.32           C  
ATOM    965  NH1 ARG A 303       4.334  46.873  41.025  1.00103.03           N  
ATOM    966  NH2 ARG A 303       4.585  45.498  39.201  1.00 93.13           N  
ATOM    967  N   LYS A 304      12.433  45.584  40.521  1.00 78.35           N  
ATOM    968  CA  LYS A 304      13.566  44.666  40.572  1.00 83.93           C  
ATOM    969  C   LYS A 304      14.854  45.403  40.930  1.00 81.20           C  
ATOM    970  O   LYS A 304      15.596  44.984  41.819  1.00 83.93           O  
ATOM    971  CB  LYS A 304      13.726  43.946  39.231  1.00 94.10           C  
ATOM    972  CG  LYS A 304      14.771  42.840  39.221  1.00101.90           C  
ATOM    973  CD  LYS A 304      15.165  42.498  37.793  1.00109.42           C  
ATOM    974  CE  LYS A 304      15.231  40.997  37.569  1.00111.58           C  
ATOM    975  NZ  LYS A 304      15.505  40.687  36.138  1.00108.97           N1+
ATOM    976  N   ASP A 305      15.110  46.506  40.235  1.00 79.22           N  
ATOM    977  CA  ASP A 305      16.309  47.303  40.464  1.00 71.32           C  
ATOM    978  C   ASP A 305      16.084  48.745  40.016  1.00 73.95           C  
ATOM    979  O   ASP A 305      16.149  49.047  38.824  1.00 90.29           O  
ATOM    980  CB  ASP A 305      17.502  46.687  39.731  1.00 65.60           C  
ATOM    981  CG  ASP A 305      18.782  47.465  39.943  1.00 70.17           C  
ATOM    982  OD1 ASP A 305      18.849  48.260  40.903  1.00 75.31           O  
ATOM    983  OD2 ASP A 305      19.729  47.273  39.152  1.00 75.92           O  
ATOM    984  N   PRO A 306      15.814  49.642  40.975  1.00 63.09           N  
ATOM    985  CA  PRO A 306      15.503  51.041  40.664  1.00 62.39           C  
ATOM    986  C   PRO A 306      16.742  51.915  40.464  1.00 63.78           C  
ATOM    987  O   PRO A 306      16.606  53.105  40.187  1.00 64.17           O  
ATOM    988  CB  PRO A 306      14.715  51.495  41.894  1.00 64.14           C  
ATOM    989  CG  PRO A 306      15.305  50.691  43.013  1.00 66.44           C  
ATOM    990  CD  PRO A 306      15.703  49.356  42.417  1.00 64.52           C  
ATOM    991  N   ARG A 307      17.928  51.332  40.601  1.00 67.93           N  
ATOM    992  CA  ARG A 307      19.173  52.091  40.489  1.00 72.64           C  
ATOM    993  C   ARG A 307      19.386  52.758  39.120  1.00 70.32           C  
ATOM    994  O   ARG A 307      19.790  53.921  39.072  1.00 70.23           O  
ATOM    995  CB  ARG A 307      20.372  51.194  40.824  1.00 77.06           C  
ATOM    996  CG  ARG A 307      20.465  50.805  42.296  1.00 77.12           C  
ATOM    997  CD  ARG A 307      21.659  49.900  42.560  1.00 84.51           C  
ATOM    998  NE  ARG A 307      21.491  48.578  41.961  1.00 92.18           N  
ATOM    999  CZ  ARG A 307      22.454  47.907  41.335  1.00 91.02           C  
ATOM   1000  NH1 ARG A 307      23.667  48.433  41.217  1.00 92.16           N  
ATOM   1001  NH2 ARG A 307      22.204  46.708  40.822  1.00 82.54           N  
ATOM   1002  N   PRO A 308      19.129  52.038  38.005  1.00 74.15           N  
ATOM   1003  CA  PRO A 308      19.329  52.716  36.719  1.00 70.90           C  
ATOM   1004  C   PRO A 308      18.429  53.934  36.546  1.00 67.18           C  
ATOM   1005  O   PRO A 308      18.863  54.938  35.981  1.00 69.12           O  
ATOM   1006  CB  PRO A 308      18.979  51.634  35.693  1.00 67.56           C  
ATOM   1007  CG  PRO A 308      19.222  50.359  36.401  1.00 69.73           C  
ATOM   1008  CD  PRO A 308      18.794  50.615  37.809  1.00 75.66           C  
ATOM   1009  N   PHE A 309      17.197  53.850  37.032  1.00 61.36           N  
ATOM   1010  CA  PHE A 309      16.297  54.989  36.958  1.00 60.27           C  
ATOM   1011  C   PHE A 309      16.861  56.191  37.707  1.00 68.60           C  
ATOM   1012  O   PHE A 309      16.907  57.298  37.170  1.00 72.50           O  
ATOM   1013  CB  PHE A 309      14.922  54.640  37.522  1.00 64.64           C  
ATOM   1014  CG  PHE A 309      13.998  55.820  37.616  1.00 67.17           C  
ATOM   1015  CD1 PHE A 309      13.213  56.186  36.532  1.00 57.65           C  
ATOM   1016  CD2 PHE A 309      13.921  56.577  38.783  1.00 65.43           C  
ATOM   1017  CE1 PHE A 309      12.363  57.278  36.608  1.00 55.62           C  
ATOM   1018  CE2 PHE A 309      13.077  57.672  38.862  1.00 60.09           C  
ATOM   1019  CZ  PHE A 309      12.296  58.024  37.772  1.00 56.61           C  
ATOM   1020  N   PHE A 310      17.280  55.972  38.951  1.00 64.86           N  
ATOM   1021  CA  PHE A 310      17.740  57.069  39.796  1.00 64.06           C  
ATOM   1022  C   PHE A 310      19.113  57.596  39.379  1.00 70.84           C  
ATOM   1023  O   PHE A 310      19.489  58.708  39.750  1.00 70.16           O  
ATOM   1024  CB  PHE A 310      17.757  56.643  41.270  1.00 60.65           C  
ATOM   1025  CG  PHE A 310      16.383  56.522  41.876  1.00 54.24           C  
ATOM   1026  CD1 PHE A 310      15.590  57.646  42.055  1.00 45.53           C  
ATOM   1027  CD2 PHE A 310      15.878  55.287  42.257  1.00 52.92           C  
ATOM   1028  CE1 PHE A 310      14.320  57.541  42.594  1.00 43.09           C  
ATOM   1029  CE2 PHE A 310      14.611  55.178  42.799  1.00 51.24           C  
ATOM   1030  CZ  PHE A 310      13.831  56.305  42.966  1.00 43.73           C  
ATOM   1031  N   LYS A 311      19.857  56.809  38.607  1.00 77.32           N  
ATOM   1032  CA  LYS A 311      21.091  57.311  38.010  1.00 74.90           C  
ATOM   1033  C   LYS A 311      20.721  58.293  36.909  1.00 72.03           C  
ATOM   1034  O   LYS A 311      21.360  59.331  36.737  1.00 75.25           O  
ATOM   1035  CB  LYS A 311      21.947  56.173  37.455  1.00 72.89           C  
ATOM   1036  CG  LYS A 311      23.343  56.606  37.041  1.00 81.90           C  
ATOM   1037  CD  LYS A 311      24.248  55.404  36.809  1.00 91.06           C  
ATOM   1038  CE  LYS A 311      25.680  55.831  36.518  1.00 93.25           C  
ATOM   1039  NZ  LYS A 311      25.780  56.712  35.323  1.00 91.81           N1+
ATOM   1040  N   PHE A 312      19.667  57.956  36.175  1.00 67.81           N  
ATOM   1041  CA  PHE A 312      19.123  58.838  35.156  1.00 68.67           C  
ATOM   1042  C   PHE A 312      18.550  60.094  35.801  1.00 66.55           C  
ATOM   1043  O   PHE A 312      18.796  61.207  35.338  1.00 68.37           O  
ATOM   1044  CB  PHE A 312      18.053  58.105  34.336  1.00 68.45           C  
ATOM   1045  CG  PHE A 312      17.327  58.981  33.353  1.00 67.41           C  
ATOM   1046  CD1 PHE A 312      17.949  59.405  32.191  1.00 66.55           C  
ATOM   1047  CD2 PHE A 312      16.014  59.363  33.583  1.00 68.45           C  
ATOM   1048  CE1 PHE A 312      17.280  60.207  31.280  1.00 67.97           C  
ATOM   1049  CE2 PHE A 312      15.337  60.165  32.678  1.00 65.82           C  
ATOM   1050  CZ  PHE A 312      15.971  60.586  31.523  1.00 66.64           C  
ATOM   1051  N   ALA A 313      17.797  59.904  36.879  1.00 68.69           N  
ATOM   1052  CA  ALA A 313      17.146  61.008  37.578  1.00 65.27           C  
ATOM   1053  C   ALA A 313      18.141  62.072  38.031  1.00 66.93           C  
ATOM   1054  O   ALA A 313      17.880  63.259  37.887  1.00 65.54           O  
ATOM   1055  CB  ALA A 313      16.357  60.485  38.770  1.00 56.35           C  
ATOM   1056  N   LYS A 314      19.279  61.643  38.568  1.00 68.39           N  
ATOM   1057  CA  LYS A 314      20.293  62.576  39.054  1.00 65.18           C  
ATOM   1058  C   LYS A 314      20.830  63.457  37.929  1.00 67.62           C  
ATOM   1059  O   LYS A 314      21.068  64.650  38.118  1.00 66.59           O  
ATOM   1060  CB  LYS A 314      21.448  61.820  39.720  1.00 61.53           C  
ATOM   1061  CG  LYS A 314      22.500  62.724  40.354  1.00 60.07           C  
ATOM   1062  CD  LYS A 314      23.746  61.943  40.744  1.00 63.10           C  
ATOM   1063  CE  LYS A 314      24.856  62.874  41.208  1.00 68.15           C  
ATOM   1064  NZ  LYS A 314      26.154  62.156  41.344  1.00 80.24           N1+
ATOM   1065  N   GLU A 315      21.013  62.867  36.752  1.00 72.40           N  
ATOM   1066  CA  GLU A 315      21.554  63.607  35.616  1.00 69.31           C  
ATOM   1067  C   GLU A 315      20.557  64.620  35.064  1.00 62.45           C  
ATOM   1068  O   GLU A 315      20.945  65.700  34.625  1.00 65.88           O  
ATOM   1069  CB  GLU A 315      21.987  62.646  34.508  1.00 73.14           C  
ATOM   1070  CG  GLU A 315      23.179  61.776  34.877  1.00 84.75           C  
ATOM   1071  CD  GLU A 315      23.607  60.866  33.745  1.00 94.74           C  
ATOM   1072  OE1 GLU A 315      24.336  59.886  34.016  1.00 96.37           O  
ATOM   1073  OE2 GLU A 315      23.216  61.130  32.586  1.00100.92           O  
ATOM   1074  N   ILE A 316      19.273  64.276  35.107  1.00 63.37           N  
ATOM   1075  CA  ILE A 316      18.233  65.083  34.470  1.00 66.97           C  
ATOM   1076  C   ILE A 316      17.425  65.918  35.481  1.00 65.43           C  
ATOM   1077  O   ILE A 316      16.630  66.779  35.092  1.00 68.18           O  
ATOM   1078  CB  ILE A 316      17.271  64.172  33.651  1.00 58.92           C  
ATOM   1079  CG1 ILE A 316      16.432  64.983  32.668  1.00 68.92           C  
ATOM   1080  CG2 ILE A 316      16.381  63.349  34.566  1.00 59.90           C  
ATOM   1081  CD1 ILE A 316      15.353  64.170  31.983  1.00 79.89           C  
ATOM   1082  N   TYR A 317      17.653  65.673  36.771  1.00 59.51           N  
ATOM   1083  CA  TYR A 317      16.881  66.299  37.853  1.00 56.01           C  
ATOM   1084  C   TYR A 317      16.782  67.813  37.736  1.00 56.36           C  
ATOM   1085  O   TYR A 317      17.778  68.487  37.489  1.00 58.75           O  
ATOM   1086  CB  TYR A 317      17.490  65.950  39.213  1.00 56.23           C  
ATOM   1087  CG  TYR A 317      16.461  65.699  40.289  1.00 59.67           C  
ATOM   1088  CD1 TYR A 317      15.817  64.471  40.384  1.00 61.02           C  
ATOM   1089  CD2 TYR A 317      16.129  66.685  41.208  1.00 55.04           C  
ATOM   1090  CE1 TYR A 317      14.874  64.231  41.363  1.00 60.18           C  
ATOM   1091  CE2 TYR A 317      15.192  66.455  42.190  1.00 58.42           C  
ATOM   1092  CZ  TYR A 317      14.565  65.226  42.265  1.00 64.31           C  
ATOM   1093  OH  TYR A 317      13.627  64.990  43.247  1.00 68.07           O  
ATOM   1094  N   PRO A 318      15.571  68.349  37.923  1.00 56.00           N  
ATOM   1095  CA  PRO A 318      15.329  69.793  37.845  1.00 52.67           C  
ATOM   1096  C   PRO A 318      16.165  70.599  38.835  1.00 57.12           C  
ATOM   1097  O   PRO A 318      16.660  70.064  39.829  1.00 65.75           O  
ATOM   1098  CB  PRO A 318      13.838  69.912  38.169  1.00 48.37           C  
ATOM   1099  CG  PRO A 318      13.263  68.600  37.766  1.00 60.70           C  
ATOM   1100  CD  PRO A 318      14.321  67.592  38.111  1.00 61.27           C  
ATOM   1101  N   GLY A 319      16.326  71.884  38.545  1.00 62.72           N  
ATOM   1102  CA  GLY A 319      17.076  72.776  39.407  1.00 57.12           C  
ATOM   1103  C   GLY A 319      18.516  73.011  38.984  1.00 63.14           C  
ATOM   1104  O   GLY A 319      19.253  73.709  39.681  1.00 63.10           O  
ATOM   1105  N   GLN A 320      18.927  72.458  37.844  1.00 75.35           N  
ATOM   1106  CA  GLN A 320      20.323  72.599  37.434  1.00 74.32           C  
ATOM   1107  C   GLN A 320      20.564  73.029  35.985  1.00 67.97           C  
ATOM   1108  O   GLN A 320      21.712  73.259  35.611  1.00 67.95           O  
ATOM   1109  CB  GLN A 320      21.078  71.287  37.702  1.00 71.80           C  
ATOM   1110  CG  GLN A 320      20.421  70.033  37.152  1.00 69.91           C  
ATOM   1111  CD  GLN A 320      21.066  68.754  37.680  1.00 68.13           C  
ATOM   1112  OE1 GLN A 320      22.126  68.790  38.303  1.00 73.31           O  
ATOM   1113  NE2 GLN A 320      20.422  67.620  37.435  1.00 63.41           N  
ATOM   1114  N   PHE A 321      19.516  73.163  35.173  1.00 68.39           N  
ATOM   1115  CA  PHE A 321      19.724  73.511  33.756  1.00 64.39           C  
ATOM   1116  C   PHE A 321      19.009  74.788  33.308  1.00 60.72           C  
ATOM   1117  O   PHE A 321      17.900  75.079  33.744  1.00 63.38           O  
ATOM   1118  CB  PHE A 321      19.288  72.355  32.851  1.00 52.78           C  
ATOM   1119  CG  PHE A 321      20.060  71.086  33.076  1.00 58.75           C  
ATOM   1120  CD1 PHE A 321      21.398  71.001  32.720  1.00 60.68           C  
ATOM   1121  CD2 PHE A 321      19.448  69.974  33.643  1.00 57.25           C  
ATOM   1122  CE1 PHE A 321      22.113  69.833  32.929  1.00 63.28           C  
ATOM   1123  CE2 PHE A 321      20.156  68.803  33.856  1.00 52.89           C  
ATOM   1124  CZ  PHE A 321      21.491  68.731  33.500  1.00 59.77           C  
ATOM   1125  N   GLN A 322      19.656  75.545  32.425  1.00 61.61           N  
ATOM   1126  CA  GLN A 322      19.032  76.716  31.809  1.00 66.50           C  
ATOM   1127  C   GLN A 322      18.335  76.321  30.505  1.00 62.78           C  
ATOM   1128  O   GLN A 322      18.881  75.542  29.721  1.00 64.95           O  
ATOM   1129  CB  GLN A 322      20.074  77.812  31.552  1.00 70.25           C  
ATOM   1130  CG  GLN A 322      20.568  78.520  32.811  1.00 75.33           C  
ATOM   1131  CD  GLN A 322      19.500  79.395  33.446  1.00 82.39           C  
ATOM   1132  OE1 GLN A 322      18.631  79.931  32.760  1.00 83.94           O  
ATOM   1133  NE2 GLN A 322      19.557  79.536  34.766  1.00 92.24           N  
ATOM   1134  N   PRO A 323      17.122  76.854  30.274  1.00 61.42           N  
ATOM   1135  CA  PRO A 323      16.311  76.534  29.089  1.00 64.78           C  
ATOM   1136  C   PRO A 323      16.896  77.065  27.774  1.00 62.78           C  
ATOM   1137  O   PRO A 323      17.636  78.052  27.766  1.00 60.42           O  
ATOM   1138  CB  PRO A 323      14.962  77.201  29.397  1.00 60.79           C  
ATOM   1139  CG  PRO A 323      15.285  78.285  30.354  1.00 62.56           C  
ATOM   1140  CD  PRO A 323      16.423  77.773  31.188  1.00 60.59           C  
ATOM   1141  N   SER A 324      16.551  76.403  26.672  1.00 65.72           N  
ATOM   1142  CA  SER A 324      17.102  76.730  25.355  1.00 60.27           C  
ATOM   1143  C   SER A 324      16.361  77.863  24.655  1.00 60.20           C  
ATOM   1144  O   SER A 324      15.349  78.364  25.147  1.00 59.05           O  
ATOM   1145  CB  SER A 324      17.079  75.497  24.455  1.00 58.05           C  
ATOM   1146  OG  SER A 324      15.748  75.176  24.087  1.00 58.19           O  
ATOM   1147  N   LEU A 325      16.874  78.249  23.491  1.00 68.59           N  
ATOM   1148  CA  LEU A 325      16.244  79.264  22.658  1.00 61.01           C  
ATOM   1149  C   LEU A 325      14.824  78.853  22.265  1.00 57.42           C  
ATOM   1150  O   LEU A 325      13.917  79.685  22.232  1.00 60.10           O  
ATOM   1151  CB  LEU A 325      17.100  79.521  21.418  1.00 60.94           C  
ATOM   1152  CG  LEU A 325      16.569  80.471  20.341  1.00 65.67           C  
ATOM   1153  CD1 LEU A 325      16.158  81.812  20.929  1.00 71.84           C  
ATOM   1154  CD2 LEU A 325      17.626  80.666  19.270  1.00 67.44           C  
ATOM   1155  N   CYS A 326      14.634  77.566  21.983  1.00 53.44           N  
ATOM   1156  CA  CYS A 326      13.303  77.030  21.695  1.00 57.86           C  
ATOM   1157  C   CYS A 326      12.327  77.252  22.847  1.00 59.06           C  
ATOM   1158  O   CYS A 326      11.208  77.728  22.636  1.00 52.70           O  
ATOM   1159  CB  CYS A 326      13.379  75.536  21.384  1.00 57.89           C  
ATOM   1160  SG  CYS A 326      14.225  75.120  19.855  1.00 79.27           S  
ATOM   1161  N   HIS A 327      12.752  76.885  24.057  1.00 54.46           N  
ATOM   1162  CA  HIS A 327      11.960  77.123  25.258  1.00 50.52           C  
ATOM   1163  C   HIS A 327      11.553  78.584  25.330  1.00 51.44           C  
ATOM   1164  O   HIS A 327      10.377  78.901  25.511  1.00 55.97           O  
ATOM   1165  CB  HIS A 327      12.738  76.743  26.522  1.00 59.15           C  
ATOM   1166  CG  HIS A 327      12.887  75.264  26.730  1.00 55.67           C  
ATOM   1167  ND1 HIS A 327      14.079  74.608  26.547  1.00 58.71           N  
ATOM   1168  CD2 HIS A 327      11.987  74.330  27.118  1.00 48.22           C  
ATOM   1169  CE1 HIS A 327      13.912  73.318  26.811  1.00 54.20           C  
ATOM   1170  NE2 HIS A 327      12.656  73.127  27.158  1.00 48.76           N  
ATOM   1171  N   LYS A 328      12.534  79.469  25.178  1.00 50.02           N  
ATOM   1172  CA  LYS A 328      12.278  80.905  25.173  1.00 56.94           C  
ATOM   1173  C   LYS A 328      11.319  81.304  24.045  1.00 58.35           C  
ATOM   1174  O   LYS A 328      10.482  82.192  24.212  1.00 56.60           O  
ATOM   1175  CB  LYS A 328      13.589  81.683  25.040  1.00 58.93           C  
ATOM   1176  CG  LYS A 328      14.627  81.382  26.115  1.00 59.83           C  
ATOM   1177  CD  LYS A 328      15.866  82.254  25.915  1.00 73.29           C  
ATOM   1178  CE  LYS A 328      17.085  81.708  26.649  1.00 72.93           C  
ATOM   1179  NZ  LYS A 328      16.977  81.839  28.120  1.00 71.85           N1+
ATOM   1180  N   PHE A 329      11.447  80.645  22.896  1.00 59.01           N  
ATOM   1181  CA  PHE A 329      10.565  80.916  21.769  1.00 55.88           C  
ATOM   1182  C   PHE A 329       9.122  80.558  22.108  1.00 55.44           C  
ATOM   1183  O   PHE A 329       8.211  81.360  21.897  1.00 57.30           O  
ATOM   1184  CB  PHE A 329      11.015  80.149  20.524  1.00 57.85           C  
ATOM   1185  CG  PHE A 329       9.984  80.123  19.436  1.00 60.21           C  
ATOM   1186  CD1 PHE A 329       9.852  81.193  18.566  1.00 65.61           C  
ATOM   1187  CD2 PHE A 329       9.133  79.038  19.293  1.00 51.64           C  
ATOM   1188  CE1 PHE A 329       8.897  81.180  17.573  1.00 57.70           C  
ATOM   1189  CE2 PHE A 329       8.173  79.023  18.303  1.00 55.13           C  
ATOM   1190  CZ  PHE A 329       8.057  80.093  17.439  1.00 53.24           C  
ATOM   1191  N   ILE A 330       8.917  79.346  22.616  1.00 50.98           N  
ATOM   1192  CA  ILE A 330       7.592  78.911  23.051  1.00 55.34           C  
ATOM   1193  C   ILE A 330       7.058  79.823  24.159  1.00 59.70           C  
ATOM   1194  O   ILE A 330       5.873  80.167  24.188  1.00 53.17           O  
ATOM   1195  CB  ILE A 330       7.615  77.453  23.565  1.00 53.89           C  
ATOM   1196  CG1 ILE A 330       8.236  76.525  22.522  1.00 56.59           C  
ATOM   1197  CG2 ILE A 330       6.213  76.986  23.937  1.00 55.63           C  
ATOM   1198  CD1 ILE A 330       8.249  75.071  22.936  1.00 55.96           C  
ATOM   1199  N   ALA A 331       7.946  80.216  25.067  1.00 58.10           N  
ATOM   1200  CA  ALA A 331       7.567  81.089  26.169  1.00 61.56           C  
ATOM   1201  C   ALA A 331       7.054  82.426  25.644  1.00 58.63           C  
ATOM   1202  O   ALA A 331       6.040  82.938  26.122  1.00 56.60           O  
ATOM   1203  CB  ALA A 331       8.737  81.300  27.114  1.00 63.44           C  
ATOM   1204  N   LEU A 332       7.746  82.983  24.654  1.00 58.41           N  
ATOM   1205  CA  LEU A 332       7.338  84.258  24.075  1.00 56.62           C  
ATOM   1206  C   LEU A 332       5.985  84.130  23.374  1.00 62.76           C  
ATOM   1207  O   LEU A 332       5.146  85.021  23.473  1.00 64.28           O  
ATOM   1208  CB  LEU A 332       8.401  84.775  23.104  1.00 53.06           C  
ATOM   1209  CG  LEU A 332       8.074  86.074  22.353  1.00 62.61           C  
ATOM   1210  CD1 LEU A 332       7.609  87.155  23.305  1.00 67.75           C  
ATOM   1211  CD2 LEU A 332       9.273  86.563  21.568  1.00 59.40           C  
ATOM   1212  N   SER A 333       5.775  83.013  22.683  1.00 60.25           N  
ATOM   1213  CA  SER A 333       4.499  82.742  22.026  1.00 63.11           C  
ATOM   1214  C   SER A 333       3.344  82.760  23.018  1.00 61.97           C  
ATOM   1215  O   SER A 333       2.275  83.288  22.723  1.00 58.14           O  
ATOM   1216  CB  SER A 333       4.537  81.392  21.309  1.00 65.06           C  
ATOM   1217  OG  SER A 333       5.721  81.261  20.549  1.00 74.18           O  
ATOM   1218  N   ASP A 334       3.572  82.178  24.193  1.00 65.60           N  
ATOM   1219  CA  ASP A 334       2.563  82.135  25.247  1.00 64.88           C  
ATOM   1220  C   ASP A 334       2.284  83.531  25.801  1.00 68.48           C  
ATOM   1221  O   ASP A 334       1.131  83.895  26.034  1.00 72.11           O  
ATOM   1222  CB  ASP A 334       3.008  81.196  26.373  1.00 67.61           C  
ATOM   1223  CG  ASP A 334       1.887  80.875  27.346  1.00 80.47           C  
ATOM   1224  OD1 ASP A 334       0.709  80.911  26.931  1.00 89.58           O  
ATOM   1225  OD2 ASP A 334       2.182  80.581  28.525  1.00 78.02           O  
ATOM   1226  N   LYS A 335       3.345  84.309  26.002  1.00 63.77           N  
ATOM   1227  CA  LYS A 335       3.222  85.679  26.494  1.00 61.18           C  
ATOM   1228  C   LYS A 335       2.457  86.558  25.508  1.00 68.55           C  
ATOM   1229  O   LYS A 335       1.784  87.506  25.910  1.00 72.23           O  
ATOM   1230  CB  LYS A 335       4.608  86.276  26.767  1.00 67.31           C  
ATOM   1231  CG  LYS A 335       5.379  85.571  27.883  1.00 72.53           C  
ATOM   1232  CD  LYS A 335       6.854  85.969  27.919  1.00 72.68           C  
ATOM   1233  CE  LYS A 335       7.034  87.459  28.160  1.00 77.97           C  
ATOM   1234  NZ  LYS A 335       8.466  87.819  28.375  1.00 79.44           N1+
ATOM   1235  N   GLU A 336       2.560  86.231  24.221  1.00 73.64           N  
ATOM   1236  CA  GLU A 336       1.888  86.988  23.164  1.00 77.03           C  
ATOM   1237  C   GLU A 336       0.441  86.530  22.955  1.00 74.75           C  
ATOM   1238  O   GLU A 336      -0.282  87.091  22.131  1.00 79.49           O  
ATOM   1239  CB  GLU A 336       2.656  86.874  21.838  1.00 80.37           C  
ATOM   1240  CG  GLU A 336       4.063  87.474  21.838  1.00 85.67           C  
ATOM   1241  CD  GLU A 336       4.072  88.991  21.777  1.00 96.55           C  
ATOM   1242  OE1 GLU A 336       2.986  89.597  21.660  1.00105.11           O  
ATOM   1243  OE2 GLU A 336       5.171  89.581  21.843  1.00 97.63           O  
ATOM   1244  N   GLY A 337       0.027  85.503  23.690  1.00 67.38           N  
ATOM   1245  CA  GLY A 337      -1.335  85.004  23.604  1.00 67.85           C  
ATOM   1246  C   GLY A 337      -1.596  84.080  22.426  1.00 69.00           C  
ATOM   1247  O   GLY A 337      -2.739  83.700  22.166  1.00 73.44           O  
ATOM   1248  N   LYS A 338      -0.533  83.706  21.722  1.00 62.25           N  
ATOM   1249  CA  LYS A 338      -0.655  82.896  20.516  1.00 63.82           C  
ATOM   1250  C   LYS A 338      -0.568  81.394  20.785  1.00 64.78           C  
ATOM   1251  O   LYS A 338      -0.954  80.594  19.938  1.00 62.79           O  
ATOM   1252  CB  LYS A 338       0.421  83.297  19.502  1.00 66.94           C  
ATOM   1253  CG  LYS A 338       0.213  84.668  18.876  1.00 69.26           C  
ATOM   1254  CD  LYS A 338       1.438  85.103  18.089  1.00 83.00           C  
ATOM   1255  CE  LYS A 338       1.179  86.392  17.321  1.00 92.25           C  
ATOM   1256  NZ  LYS A 338       0.181  86.202  16.224  1.00 93.39           N1+
ATOM   1257  N   LEU A 339      -0.062  81.009  21.953  1.00 65.83           N  
ATOM   1258  CA  LEU A 339       0.129  79.591  22.254  1.00 56.87           C  
ATOM   1259  C   LEU A 339      -1.124  78.959  22.844  1.00 59.26           C  
ATOM   1260  O   LEU A 339      -1.530  79.296  23.955  1.00 60.47           O  
ATOM   1261  CB  LEU A 339       1.304  79.392  23.212  1.00 50.08           C  
ATOM   1262  CG  LEU A 339       1.564  77.946  23.653  1.00 50.87           C  
ATOM   1263  CD1 LEU A 339       2.136  77.103  22.521  1.00 42.98           C  
ATOM   1264  CD2 LEU A 339       2.478  77.903  24.874  1.00 52.13           C  
ATOM   1265  N   LEU A 340      -1.739  78.047  22.095  1.00 57.61           N  
ATOM   1266  CA  LEU A 340      -2.885  77.307  22.607  1.00 54.28           C  
ATOM   1267  C   LEU A 340      -2.436  76.406  23.742  1.00 56.67           C  
ATOM   1268  O   LEU A 340      -3.050  76.389  24.808  1.00 57.02           O  
ATOM   1269  CB  LEU A 340      -3.557  76.476  21.510  1.00 46.42           C  
ATOM   1270  CG  LEU A 340      -4.752  75.644  21.992  1.00 50.63           C  
ATOM   1271  CD1 LEU A 340      -5.813  76.543  22.614  1.00 56.83           C  
ATOM   1272  CD2 LEU A 340      -5.352  74.797  20.875  1.00 45.05           C  
ATOM   1273  N   ARG A 341      -1.361  75.661  23.494  1.00 57.23           N  
ATOM   1274  CA  ARG A 341      -0.770  74.790  24.500  1.00 58.82           C  
ATOM   1275  C   ARG A 341       0.555  74.198  24.034  1.00 61.49           C  
ATOM   1276  O   ARG A 341       0.779  73.999  22.840  1.00 66.19           O  
ATOM   1277  CB  ARG A 341      -1.731  73.660  24.871  1.00 59.87           C  
ATOM   1278  CG  ARG A 341      -1.717  73.332  26.358  1.00 65.94           C  
ATOM   1279  CD  ARG A 341      -2.880  72.441  26.754  1.00 69.46           C  
ATOM   1280  NE  ARG A 341      -4.181  73.051  26.491  1.00 74.28           N  
ATOM   1281  CZ  ARG A 341      -4.781  73.918  27.300  1.00 68.07           C  
ATOM   1282  NH1 ARG A 341      -4.195  74.292  28.429  1.00 70.51           N  
ATOM   1283  NH2 ARG A 341      -5.968  74.412  26.976  1.00 69.42           N  
ATOM   1284  N   ASN A 342       1.437  73.928  24.988  1.00 62.91           N  
ATOM   1285  CA  ASN A 342       2.647  73.175  24.708  1.00 61.13           C  
ATOM   1286  C   ASN A 342       2.561  71.806  25.370  1.00 65.10           C  
ATOM   1287  O   ASN A 342       2.678  71.683  26.588  1.00 69.44           O  
ATOM   1288  CB  ASN A 342       3.891  73.936  25.183  1.00 56.22           C  
ATOM   1289  CG  ASN A 342       5.173  73.107  25.089  1.00 57.72           C  
ATOM   1290  OD1 ASN A 342       6.111  73.318  25.859  1.00 65.27           O  
ATOM   1291  ND2 ASN A 342       5.217  72.163  24.154  1.00 49.11           N  
ATOM   1292  N   TYR A 343       2.329  70.779  24.562  1.00 62.49           N  
ATOM   1293  CA  TYR A 343       2.402  69.411  25.048  1.00 57.05           C  
ATOM   1294  C   TYR A 343       3.854  68.956  25.003  1.00 62.71           C  
ATOM   1295  O   TYR A 343       4.472  68.931  23.938  1.00 65.72           O  
ATOM   1296  CB  TYR A 343       1.513  68.479  24.219  1.00 51.32           C  
ATOM   1297  CG  TYR A 343       0.037  68.784  24.333  1.00 60.31           C  
ATOM   1298  CD1 TYR A 343      -0.560  69.732  23.514  1.00 64.47           C  
ATOM   1299  CD2 TYR A 343      -0.761  68.128  25.265  1.00 65.18           C  
ATOM   1300  CE1 TYR A 343      -1.910  70.020  23.614  1.00 64.99           C  
ATOM   1301  CE2 TYR A 343      -2.112  68.407  25.372  1.00 64.81           C  
ATOM   1302  CZ  TYR A 343      -2.680  69.354  24.543  1.00 66.74           C  
ATOM   1303  OH  TYR A 343      -4.023  69.640  24.645  1.00 71.90           O  
ATOM   1304  N   THR A 344       4.407  68.617  26.163  1.00 57.99           N  
ATOM   1305  CA  THR A 344       5.785  68.156  26.221  1.00 55.37           C  
ATOM   1306  C   THR A 344       5.843  66.729  26.737  1.00 56.70           C  
ATOM   1307  O   THR A 344       5.015  66.318  27.551  1.00 57.84           O  
ATOM   1308  CB  THR A 344       6.662  69.066  27.111  1.00 56.62           C  
ATOM   1309  OG1 THR A 344       8.013  68.591  27.096  1.00 59.59           O  
ATOM   1310  CG2 THR A 344       6.160  69.079  28.537  1.00 54.63           C  
ATOM   1311  N   GLN A 345       6.807  65.966  26.235  1.00 55.22           N  
ATOM   1312  CA  GLN A 345       7.053  64.617  26.729  1.00 55.32           C  
ATOM   1313  C   GLN A 345       8.168  64.675  27.756  1.00 58.76           C  
ATOM   1314  O   GLN A 345       8.470  63.690  28.440  1.00 57.44           O  
ATOM   1315  CB  GLN A 345       7.421  63.680  25.584  1.00 53.61           C  
ATOM   1316  CG  GLN A 345       6.375  63.630  24.495  1.00 55.96           C  
ATOM   1317  CD  GLN A 345       6.922  63.065  23.210  1.00 57.64           C  
ATOM   1318  OE1 GLN A 345       7.218  61.872  23.119  1.00 57.84           O  
ATOM   1319  NE2 GLN A 345       7.080  63.923  22.207  1.00 60.98           N  
ATOM   1320  N   ASN A 346       8.773  65.853  27.856  1.00 57.34           N  
ATOM   1321  CA  ASN A 346       9.909  66.056  28.730  1.00 56.55           C  
ATOM   1322  C   ASN A 346       9.521  66.055  30.197  1.00 63.20           C  
ATOM   1323  O   ASN A 346       8.413  66.453  30.563  1.00 59.10           O  
ATOM   1324  CB  ASN A 346      10.622  67.360  28.383  1.00 54.54           C  
ATOM   1325  CG  ASN A 346      11.272  67.316  27.019  1.00 53.96           C  
ATOM   1326  OD1 ASN A 346      11.392  66.252  26.412  1.00 52.03           O  
ATOM   1327  ND2 ASN A 346      11.708  68.469  26.533  1.00 53.07           N  
ATOM   1328  N   ILE A 347      10.450  65.602  31.029  1.00 65.73           N  
ATOM   1329  CA  ILE A 347      10.242  65.555  32.466  1.00 60.01           C  
ATOM   1330  C   ILE A 347      11.288  66.409  33.185  1.00 58.89           C  
ATOM   1331  O   ILE A 347      11.405  66.362  34.407  1.00 71.38           O  
ATOM   1332  CB  ILE A 347      10.293  64.111  32.984  1.00 52.58           C  
ATOM   1333  CG1 ILE A 347      11.582  63.432  32.524  1.00 51.93           C  
ATOM   1334  CG2 ILE A 347       9.089  63.324  32.490  1.00 42.92           C  
ATOM   1335  CD1 ILE A 347      11.624  61.954  32.825  1.00 50.93           C  
ATOM   1336  N   ASP A 348      12.036  67.193  32.413  1.00 48.62           N  
ATOM   1337  CA  ASP A 348      13.083  68.052  32.952  1.00 46.87           C  
ATOM   1338  C   ASP A 348      12.519  69.327  33.575  1.00 55.59           C  
ATOM   1339  O   ASP A 348      13.243  70.066  34.247  1.00 57.13           O  
ATOM   1340  CB  ASP A 348      14.101  68.405  31.860  1.00 50.54           C  
ATOM   1341  CG  ASP A 348      13.456  68.997  30.619  1.00 60.72           C  
ATOM   1342  OD1 ASP A 348      12.700  69.986  30.739  1.00 53.04           O  
ATOM   1343  OD2 ASP A 348      13.700  68.465  29.512  1.00 70.80           O  
ATOM   1344  N   THR A 349      11.232  69.576  33.331  1.00 56.08           N  
ATOM   1345  CA  THR A 349      10.501  70.702  33.922  1.00 56.63           C  
ATOM   1346  C   THR A 349      11.161  72.050  33.623  1.00 57.94           C  
ATOM   1347  O   THR A 349      11.060  72.994  34.408  1.00 64.23           O  
ATOM   1348  CB  THR A 349      10.357  70.537  35.458  1.00 61.50           C  
ATOM   1349  OG1 THR A 349      10.328  69.144  35.791  1.00 75.10           O  
ATOM   1350  CG2 THR A 349       9.081  71.197  35.959  1.00 45.97           C  
ATOM   1351  N   LEU A 350      11.826  72.140  32.477  1.00 64.21           N  
ATOM   1352  CA  LEU A 350      12.504  73.368  32.080  1.00 59.18           C  
ATOM   1353  C   LEU A 350      11.539  74.441  31.572  1.00 53.84           C  
ATOM   1354  O   LEU A 350      11.894  75.619  31.516  1.00 53.17           O  
ATOM   1355  CB  LEU A 350      13.557  73.062  31.015  1.00 55.39           C  
ATOM   1356  CG  LEU A 350      14.829  72.444  31.595  1.00 51.53           C  
ATOM   1357  CD1 LEU A 350      15.814  72.064  30.501  1.00 49.05           C  
ATOM   1358  CD2 LEU A 350      15.457  73.423  32.574  1.00 38.92           C  
ATOM   1359  N   GLU A 351      10.320  74.049  31.212  1.00 57.70           N  
ATOM   1360  CA  GLU A 351       9.352  75.024  30.713  1.00 63.24           C  
ATOM   1361  C   GLU A 351       8.879  75.944  31.842  1.00 59.16           C  
ATOM   1362  O   GLU A 351       8.492  77.085  31.593  1.00 59.44           O  
ATOM   1363  CB  GLU A 351       8.156  74.336  30.040  1.00 58.99           C  
ATOM   1364  CG  GLU A 351       8.011  72.854  30.336  1.00 69.84           C  
ATOM   1365  CD  GLU A 351       8.904  71.980  29.476  1.00 75.10           C  
ATOM   1366  OE1 GLU A 351       9.580  71.094  30.035  1.00 77.55           O  
ATOM   1367  OE2 GLU A 351       8.922  72.169  28.243  1.00 79.11           O  
ATOM   1368  N   GLN A 352       8.923  75.455  33.079  1.00 60.54           N  
ATOM   1369  CA  GLN A 352       8.599  76.289  34.238  1.00 61.87           C  
ATOM   1370  C   GLN A 352       9.579  77.454  34.355  1.00 56.49           C  
ATOM   1371  O   GLN A 352       9.183  78.593  34.601  1.00 49.11           O  
ATOM   1372  CB  GLN A 352       8.606  75.462  35.528  1.00 63.23           C  
ATOM   1373  CG  GLN A 352       7.358  74.617  35.756  1.00 67.59           C  
ATOM   1374  CD  GLN A 352       7.272  74.050  37.167  1.00 71.83           C  
ATOM   1375  OE1 GLN A 352       7.891  74.565  38.102  1.00 67.48           O  
ATOM   1376  NE2 GLN A 352       6.500  72.982  37.325  1.00 75.04           N  
ATOM   1377  N   VAL A 353      10.861  77.151  34.170  1.00 56.90           N  
ATOM   1378  CA  VAL A 353      11.916  78.161  34.164  1.00 53.08           C  
ATOM   1379  C   VAL A 353      11.772  79.160  33.014  1.00 57.67           C  
ATOM   1380  O   VAL A 353      11.936  80.367  33.205  1.00 58.82           O  
ATOM   1381  CB  VAL A 353      13.309  77.504  34.065  1.00 47.96           C  
ATOM   1382  CG1 VAL A 353      14.395  78.563  34.012  1.00 51.74           C  
ATOM   1383  CG2 VAL A 353      13.532  76.542  35.224  1.00 44.72           C  
ATOM   1384  N   ALA A 354      11.462  78.650  31.823  1.00 60.21           N  
ATOM   1385  CA  ALA A 354      11.375  79.481  30.622  1.00 61.03           C  
ATOM   1386  C   ALA A 354      10.223  80.478  30.700  1.00 60.81           C  
ATOM   1387  O   ALA A 354      10.312  81.583  30.166  1.00 60.48           O  
ATOM   1388  CB  ALA A 354      11.233  78.608  29.376  1.00 56.79           C  
ATOM   1389  N   GLY A 355       9.142  80.082  31.365  1.00 61.11           N  
ATOM   1390  CA  GLY A 355       7.985  80.945  31.524  1.00 57.03           C  
ATOM   1391  C   GLY A 355       6.779  80.482  30.728  1.00 59.81           C  
ATOM   1392  O   GLY A 355       5.847  81.254  30.495  1.00 67.25           O  
ATOM   1393  N   ILE A 356       6.796  79.221  30.307  1.00 53.51           N  
ATOM   1394  CA  ILE A 356       5.687  78.655  29.552  1.00 54.21           C  
ATOM   1395  C   ILE A 356       4.581  78.207  30.500  1.00 65.67           C  
ATOM   1396  O   ILE A 356       4.666  77.134  31.091  1.00 75.33           O  
ATOM   1397  CB  ILE A 356       6.136  77.457  28.690  1.00 51.27           C  
ATOM   1398  CG1 ILE A 356       7.397  77.808  27.898  1.00 54.66           C  
ATOM   1399  CG2 ILE A 356       5.010  77.012  27.761  1.00 44.99           C  
ATOM   1400  CD1 ILE A 356       7.996  76.633  27.140  1.00 50.54           C  
ATOM   1401  N   GLN A 357       3.541  79.022  30.644  1.00 61.45           N  
ATOM   1402  CA  GLN A 357       2.473  78.695  31.578  1.00 58.93           C  
ATOM   1403  C   GLN A 357       1.448  77.721  30.995  1.00 61.00           C  
ATOM   1404  O   GLN A 357       0.981  76.829  31.697  1.00 62.14           O  
ATOM   1405  CB  GLN A 357       1.760  79.961  32.052  1.00 74.27           C  
ATOM   1406  CG  GLN A 357       1.019  79.766  33.372  1.00 84.50           C  
ATOM   1407  CD  GLN A 357       0.023  80.869  33.664  1.00 96.74           C  
ATOM   1408  OE1 GLN A 357       0.282  82.045  33.404  1.00102.62           O  
ATOM   1409  NE2 GLN A 357      -1.132  80.489  34.201  1.00 99.32           N  
ATOM   1410  N   ARG A 358       1.088  77.880  29.724  1.00 63.19           N  
ATOM   1411  CA  ARG A 358       0.112  76.970  29.124  1.00 59.35           C  
ATOM   1412  C   ARG A 358       0.792  75.670  28.688  1.00 60.51           C  
ATOM   1413  O   ARG A 358       0.892  75.361  27.502  1.00 67.97           O  
ATOM   1414  CB  ARG A 358      -0.608  77.640  27.955  1.00 54.66           C  
ATOM   1415  CG  ARG A 358      -1.480  78.811  28.383  1.00 49.90           C  
ATOM   1416  CD  ARG A 358      -2.325  79.342  27.239  1.00 58.28           C  
ATOM   1417  NE  ARG A 358      -3.246  78.332  26.727  1.00 66.19           N  
ATOM   1418  CZ  ARG A 358      -4.473  78.129  27.195  1.00 68.08           C  
ATOM   1419  NH1 ARG A 358      -4.936  78.869  28.195  1.00 73.07           N  
ATOM   1420  NH2 ARG A 358      -5.237  77.184  26.664  1.00 62.94           N  
ATOM   1421  N   ILE A 359       1.236  74.910  29.684  1.00 60.18           N  
ATOM   1422  CA  ILE A 359       2.036  73.707  29.490  1.00 60.73           C  
ATOM   1423  C   ILE A 359       1.286  72.463  29.973  1.00 61.07           C  
ATOM   1424  O   ILE A 359       0.522  72.522  30.934  1.00 63.19           O  
ATOM   1425  CB  ILE A 359       3.392  73.825  30.249  1.00 59.98           C  
ATOM   1426  CG1 ILE A 359       4.250  72.569  30.082  1.00 62.82           C  
ATOM   1427  CG2 ILE A 359       3.162  74.106  31.723  1.00 52.02           C  
ATOM   1428  CD1 ILE A 359       4.834  72.416  28.701  1.00 69.41           C  
ATOM   1429  N   ILE A 360       1.491  71.344  29.287  1.00 54.60           N  
ATOM   1430  CA  ILE A 360       1.063  70.046  29.787  1.00 48.01           C  
ATOM   1431  C   ILE A 360       2.247  69.094  29.811  1.00 56.55           C  
ATOM   1432  O   ILE A 360       2.854  68.830  28.773  1.00 64.45           O  
ATOM   1433  CB  ILE A 360      -0.051  69.424  28.934  1.00 46.29           C  
ATOM   1434  CG1 ILE A 360      -1.299  70.304  28.951  1.00 50.43           C  
ATOM   1435  CG2 ILE A 360      -0.377  68.024  29.435  1.00 38.50           C  
ATOM   1436  CD1 ILE A 360      -1.995  70.350  30.280  1.00 55.92           C  
ATOM   1437  N   GLN A 361       2.584  68.592  30.995  1.00 60.43           N  
ATOM   1438  CA  GLN A 361       3.639  67.596  31.129  1.00 56.94           C  
ATOM   1439  C   GLN A 361       3.030  66.212  30.985  1.00 60.27           C  
ATOM   1440  O   GLN A 361       2.548  65.628  31.955  1.00 68.62           O  
ATOM   1441  CB  GLN A 361       4.367  67.747  32.464  1.00 56.58           C  
ATOM   1442  CG  GLN A 361       5.329  68.924  32.497  1.00 55.35           C  
ATOM   1443  CD  GLN A 361       5.978  69.109  33.850  1.00 62.08           C  
ATOM   1444  OE1 GLN A 361       5.316  69.483  34.820  1.00 72.12           O  
ATOM   1445  NE2 GLN A 361       7.282  68.845  33.926  1.00 56.78           N  
ATOM   1446  N   CYS A 362       3.060  65.701  29.758  1.00 55.95           N  
ATOM   1447  CA  CYS A 362       2.322  64.502  29.377  1.00 51.27           C  
ATOM   1448  C   CYS A 362       2.788  63.255  30.105  1.00 51.46           C  
ATOM   1449  O   CYS A 362       2.046  62.280  30.208  1.00 56.84           O  
ATOM   1450  CB  CYS A 362       2.438  64.274  27.867  1.00 59.19           C  
ATOM   1451  SG  CYS A 362       1.890  65.666  26.851  1.00 55.56           S  
ATOM   1452  N   HIS A 363       4.017  63.282  30.605  1.00 49.92           N  
ATOM   1453  CA  HIS A 363       4.590  62.098  31.230  1.00 57.46           C  
ATOM   1454  C   HIS A 363       4.917  62.328  32.705  1.00 62.59           C  
ATOM   1455  O   HIS A 363       5.664  61.560  33.313  1.00 68.53           O  
ATOM   1456  CB  HIS A 363       5.832  61.656  30.458  1.00 59.01           C  
ATOM   1457  CG  HIS A 363       5.531  61.172  29.074  1.00 61.48           C  
ATOM   1458  ND1 HIS A 363       6.496  61.071  28.089  1.00 66.48           N  
ATOM   1459  CD2 HIS A 363       4.374  60.758  28.503  1.00 58.43           C  
ATOM   1460  CE1 HIS A 363       5.944  60.616  26.981  1.00 62.20           C  
ATOM   1461  NE2 HIS A 363       4.655  60.417  27.204  1.00 57.63           N  
ATOM   1462  N   GLY A 364       4.338  63.377  33.280  1.00 55.39           N  
ATOM   1463  CA  GLY A 364       4.552  63.683  34.681  1.00 59.88           C  
ATOM   1464  C   GLY A 364       5.870  64.392  34.922  1.00 65.51           C  
ATOM   1465  O   GLY A 364       6.526  64.823  33.975  1.00 58.05           O  
ATOM   1466  N   SER A 365       6.259  64.522  36.189  1.00 70.92           N  
ATOM   1467  CA  SER A 365       7.513  65.189  36.527  1.00 68.26           C  
ATOM   1468  C   SER A 365       8.105  64.649  37.813  1.00 71.94           C  
ATOM   1469  O   SER A 365       7.702  63.594  38.301  1.00 77.73           O  
ATOM   1470  CB  SER A 365       7.312  66.702  36.658  1.00 65.73           C  
ATOM   1471  OG  SER A 365       6.450  67.014  37.739  1.00 66.40           O  
ATOM   1472  N   PHE A 366       9.071  65.380  38.355  1.00 71.59           N  
ATOM   1473  CA  PHE A 366       9.685  65.009  39.620  1.00 60.47           C  
ATOM   1474  C   PHE A 366       9.078  65.814  40.765  1.00 63.71           C  
ATOM   1475  O   PHE A 366       9.606  65.808  41.875  1.00 64.68           O  
ATOM   1476  CB  PHE A 366      11.203  65.222  39.567  1.00 55.30           C  
ATOM   1477  CG  PHE A 366      11.908  64.323  38.593  1.00 56.17           C  
ATOM   1478  CD1 PHE A 366      12.305  63.046  38.967  1.00 57.17           C  
ATOM   1479  CD2 PHE A 366      12.175  64.754  37.300  1.00 60.46           C  
ATOM   1480  CE1 PHE A 366      12.958  62.211  38.070  1.00 62.12           C  
ATOM   1481  CE2 PHE A 366      12.823  63.925  36.395  1.00 61.81           C  
ATOM   1482  CZ  PHE A 366      13.215  62.653  36.781  1.00 63.30           C  
ATOM   1483  N   ALA A 367       7.959  66.484  40.487  1.00 62.78           N  
ATOM   1484  CA  ALA A 367       7.327  67.408  41.431  1.00 58.17           C  
ATOM   1485  C   ALA A 367       7.030  66.767  42.794  1.00 61.11           C  
ATOM   1486  O   ALA A 367       7.230  67.387  43.837  1.00 56.39           O  
ATOM   1487  CB  ALA A 367       6.048  67.972  40.826  1.00 43.70           C  
ATOM   1488  N   THR A 368       6.542  65.530  42.772  1.00 60.24           N  
ATOM   1489  CA  THR A 368       6.335  64.763  43.991  1.00 59.90           C  
ATOM   1490  C   THR A 368       6.924  63.368  43.842  1.00 59.44           C  
ATOM   1491  O   THR A 368       7.300  62.960  42.750  1.00 66.20           O  
ATOM   1492  CB  THR A 368       4.836  64.628  44.362  1.00 62.40           C  
ATOM   1493  OG1 THR A 368       4.166  63.826  43.382  1.00 64.14           O  
ATOM   1494  CG2 THR A 368       4.165  65.997  44.467  1.00 51.16           C  
ATOM   1495  N   ALA A 369       7.006  62.648  44.952  1.00 62.83           N  
ATOM   1496  CA  ALA A 369       7.438  61.260  44.950  1.00 60.09           C  
ATOM   1497  C   ALA A 369       6.574  60.488  45.949  1.00 70.86           C  
ATOM   1498  O   ALA A 369       6.184  61.020  46.990  1.00 67.43           O  
ATOM   1499  CB  ALA A 369       8.917  61.149  45.294  1.00 50.68           C  
ATOM   1500  N   SER A 370       6.261  59.239  45.623  1.00 74.09           N  
ATOM   1501  CA  SER A 370       5.354  58.459  46.448  1.00 67.07           C  
ATOM   1502  C   SER A 370       5.847  57.038  46.668  1.00 70.04           C  
ATOM   1503  O   SER A 370       6.397  56.412  45.760  1.00 66.52           O  
ATOM   1504  CB  SER A 370       3.959  58.438  45.821  1.00 54.85           C  
ATOM   1505  OG  SER A 370       3.306  59.676  46.017  1.00 53.63           O  
ATOM   1506  N   CYS A 371       5.652  56.544  47.887  1.00 71.47           N  
ATOM   1507  CA  CYS A 371       5.963  55.162  48.212  1.00 62.79           C  
ATOM   1508  C   CYS A 371       5.111  54.214  47.370  1.00 61.97           C  
ATOM   1509  O   CYS A 371       3.893  54.385  47.265  1.00 63.05           O  
ATOM   1510  CB  CYS A 371       5.743  54.893  49.702  1.00 56.16           C  
ATOM   1511  SG  CYS A 371       5.951  53.162  50.177  1.00 67.76           S  
ATOM   1512  N   LEU A 372       5.759  53.222  46.767  1.00 55.31           N  
ATOM   1513  CA  LEU A 372       5.059  52.221  45.974  1.00 57.71           C  
ATOM   1514  C   LEU A 372       4.029  51.453  46.798  1.00 66.58           C  
ATOM   1515  O   LEU A 372       2.995  51.037  46.274  1.00 70.03           O  
ATOM   1516  CB  LEU A 372       6.057  51.239  45.356  1.00 56.40           C  
ATOM   1517  CG  LEU A 372       6.996  51.797  44.287  1.00 54.28           C  
ATOM   1518  CD1 LEU A 372       7.931  50.713  43.768  1.00 47.30           C  
ATOM   1519  CD2 LEU A 372       6.194  52.420  43.154  1.00 51.92           C  
ATOM   1520  N   ILE A 373       4.313  51.277  48.087  1.00 70.28           N  
ATOM   1521  CA  ILE A 373       3.491  50.436  48.953  1.00 66.73           C  
ATOM   1522  C   ILE A 373       2.363  51.176  49.674  1.00 71.71           C  
ATOM   1523  O   ILE A 373       1.198  50.800  49.545  1.00 66.28           O  
ATOM   1524  CB  ILE A 373       4.348  49.732  50.019  1.00 63.32           C  
ATOM   1525  CG1 ILE A 373       5.496  48.969  49.356  1.00 70.91           C  
ATOM   1526  CG2 ILE A 373       3.487  48.799  50.855  1.00 55.80           C  
ATOM   1527  CD1 ILE A 373       5.042  47.955  48.314  1.00 66.84           C  
ATOM   1528  N   CYS A 374       2.698  52.219  50.432  1.00 76.89           N  
ATOM   1529  CA  CYS A 374       1.703  52.857  51.299  1.00 75.96           C  
ATOM   1530  C   CYS A 374       1.193  54.194  50.765  1.00 65.41           C  
ATOM   1531  O   CYS A 374       0.356  54.836  51.402  1.00 62.90           O  
ATOM   1532  CB  CYS A 374       2.269  53.050  52.711  1.00 69.36           C  
ATOM   1533  SG  CYS A 374       3.584  54.284  52.868  1.00 58.43           S  
ATOM   1534  N   LYS A 375       1.701  54.601  49.603  1.00 69.91           N  
ATOM   1535  CA  LYS A 375       1.253  55.818  48.917  1.00 72.97           C  
ATOM   1536  C   LYS A 375       1.622  57.100  49.668  1.00 76.77           C  
ATOM   1537  O   LYS A 375       1.069  58.164  49.386  1.00 76.60           O  
ATOM   1538  CB  LYS A 375      -0.266  55.782  48.683  1.00 75.05           C  
ATOM   1539  CG  LYS A 375      -0.702  55.243  47.336  1.00 77.70           C  
ATOM   1540  CD  LYS A 375      -0.177  53.844  47.076  1.00 88.09           C  
ATOM   1541  CE  LYS A 375       0.349  53.738  45.646  1.00 99.45           C  
ATOM   1542  NZ  LYS A 375       0.692  52.339  45.275  1.00105.64           N1+
ATOM   1543  N   TYR A 376       2.544  56.999  50.623  1.00 73.24           N  
ATOM   1544  CA  TYR A 376       3.023  58.175  51.340  1.00 64.38           C  
ATOM   1545  C   TYR A 376       3.665  59.143  50.355  1.00 69.39           C  
ATOM   1546  O   TYR A 376       4.629  58.799  49.663  1.00 65.42           O  
ATOM   1547  CB  TYR A 376       4.013  57.782  52.439  1.00 66.04           C  
ATOM   1548  CG  TYR A 376       4.717  58.955  53.092  1.00 61.67           C  
ATOM   1549  CD1 TYR A 376       4.008  59.888  53.840  1.00 69.03           C  
ATOM   1550  CD2 TYR A 376       6.093  59.119  52.974  1.00 51.79           C  
ATOM   1551  CE1 TYR A 376       4.649  60.961  54.443  1.00 67.89           C  
ATOM   1552  CE2 TYR A 376       6.742  60.187  53.570  1.00 56.45           C  
ATOM   1553  CZ  TYR A 376       6.015  61.106  54.306  1.00 60.56           C  
ATOM   1554  OH  TYR A 376       6.650  62.172  54.908  1.00 55.59           O  
ATOM   1555  N   LYS A 377       3.115  60.352  50.294  1.00 74.74           N  
ATOM   1556  CA  LYS A 377       3.496  61.328  49.278  1.00 71.65           C  
ATOM   1557  C   LYS A 377       4.424  62.390  49.850  1.00 74.53           C  
ATOM   1558  O   LYS A 377       4.349  62.724  51.030  1.00 81.88           O  
ATOM   1559  CB  LYS A 377       2.244  61.978  48.689  1.00 70.05           C  
ATOM   1560  CG  LYS A 377       2.443  62.716  47.382  1.00 70.95           C  
ATOM   1561  CD  LYS A 377       1.178  63.488  47.045  1.00 74.62           C  
ATOM   1562  CE  LYS A 377       1.035  63.732  45.561  1.00 82.64           C  
ATOM   1563  NZ  LYS A 377      -0.263  64.401  45.273  1.00 91.02           N1+
ATOM   1564  N   VAL A 378       5.291  62.927  49.002  1.00 73.39           N  
ATOM   1565  CA  VAL A 378       6.301  63.870  49.450  1.00 69.37           C  
ATOM   1566  C   VAL A 378       6.760  64.743  48.274  1.00 69.66           C  
ATOM   1567  O   VAL A 378       6.669  64.327  47.117  1.00 59.39           O  
ATOM   1568  CB  VAL A 378       7.489  63.113  50.098  1.00 60.78           C  
ATOM   1569  CG1 VAL A 378       8.658  62.956  49.133  1.00 51.02           C  
ATOM   1570  CG2 VAL A 378       7.919  63.802  51.360  1.00 71.79           C  
ATOM   1571  N   ASP A 379       7.215  65.962  48.561  1.00 73.16           N  
ATOM   1572  CA  ASP A 379       7.638  66.877  47.501  1.00 64.94           C  
ATOM   1573  C   ASP A 379       8.993  66.487  46.937  1.00 68.77           C  
ATOM   1574  O   ASP A 379       9.673  65.603  47.460  1.00 69.00           O  
ATOM   1575  CB  ASP A 379       7.694  68.324  48.000  1.00 69.07           C  
ATOM   1576  CG  ASP A 379       6.319  68.913  48.248  1.00 72.28           C  
ATOM   1577  OD1 ASP A 379       5.334  68.366  47.706  1.00 72.22           O  
ATOM   1578  OD2 ASP A 379       6.231  69.925  48.983  1.00 67.47           O  
ATOM   1579  N   CYS A 380       9.379  67.180  45.872  1.00 64.61           N  
ATOM   1580  CA  CYS A 380      10.588  66.875  45.123  1.00 56.71           C  
ATOM   1581  C   CYS A 380      11.862  66.969  45.959  1.00 63.88           C  
ATOM   1582  O   CYS A 380      12.776  66.167  45.796  1.00 68.87           O  
ATOM   1583  CB  CYS A 380      10.682  67.817  43.924  1.00 63.77           C  
ATOM   1584  SG  CYS A 380      12.065  67.510  42.816  1.00 78.60           S  
ATOM   1585  N   GLU A 381      11.906  67.942  46.864  1.00 65.25           N  
ATOM   1586  CA AGLU A 381      13.052  68.227  47.735  0.52 61.39           C  
ATOM   1587  CA BGLU A 381      13.128  68.166  47.623  0.48 60.86           C  
ATOM   1588  C   GLU A 381      13.397  67.100  48.687  1.00 62.72           C  
ATOM   1589  O   GLU A 381      14.560  66.869  49.028  1.00 65.40           O  
ATOM   1590  CB AGLU A 381      12.775  69.469  48.583  0.52 63.39           C  
ATOM   1591  CB BGLU A 381      13.103  69.555  48.256  0.48 63.87           C  
ATOM   1592  CG AGLU A 381      12.844  70.778  47.860  0.52 67.65           C  
ATOM   1593  CG BGLU A 381      13.407  70.655  47.256  0.48 71.58           C  
ATOM   1594  CD AGLU A 381      11.871  70.867  46.718  0.52 68.81           C  
ATOM   1595  CD BGLU A 381      14.644  70.346  46.429  0.48 78.38           C  
ATOM   1596  OE1AGLU A 381      10.726  70.376  46.838  0.52 66.79           O  
ATOM   1597  OE1BGLU A 381      15.761  70.627  46.910  0.48 80.49           O  
ATOM   1598  OE2AGLU A 381      12.276  71.422  45.689  0.52 68.76           O  
ATOM   1599  OE2BGLU A 381      14.503  69.809  45.306  0.48 75.81           O  
ATOM   1600  N   ALA A 382      12.354  66.442  49.179  1.00 55.49           N  
ATOM   1601  CA  ALA A 382      12.527  65.437  50.220  1.00 53.79           C  
ATOM   1602  C   ALA A 382      13.395  64.279  49.752  1.00 62.43           C  
ATOM   1603  O   ALA A 382      14.123  63.684  50.554  1.00 61.59           O  
ATOM   1604  CB  ALA A 382      11.185  64.929  50.687  1.00 45.22           C  
ATOM   1605  N   VAL A 383      13.330  63.966  48.457  1.00 55.55           N  
ATOM   1606  CA  VAL A 383      14.096  62.843  47.929  1.00 51.55           C  
ATOM   1607  C   VAL A 383      15.356  63.288  47.192  1.00 51.57           C  
ATOM   1608  O   VAL A 383      16.213  62.461  46.886  1.00 51.50           O  
ATOM   1609  CB  VAL A 383      13.241  61.957  46.987  1.00 57.61           C  
ATOM   1610  CG1 VAL A 383      12.069  61.345  47.752  1.00 55.66           C  
ATOM   1611  CG2 VAL A 383      12.758  62.746  45.768  1.00 53.83           C  
ATOM   1612  N   ARG A 384      15.485  64.586  46.933  1.00 57.85           N  
ATOM   1613  CA  ARG A 384      16.611  65.097  46.146  1.00 62.26           C  
ATOM   1614  C   ARG A 384      17.971  64.745  46.746  1.00 67.04           C  
ATOM   1615  O   ARG A 384      18.885  64.339  46.024  1.00 70.40           O  
ATOM   1616  CB  ARG A 384      16.516  66.613  45.984  1.00 64.22           C  
ATOM   1617  CG  ARG A 384      17.597  67.187  45.081  1.00 69.84           C  
ATOM   1618  CD  ARG A 384      17.742  68.686  45.253  1.00 74.88           C  
ATOM   1619  NE  ARG A 384      18.743  69.230  44.345  1.00 81.80           N  
ATOM   1620  CZ  ARG A 384      18.478  69.616  43.103  1.00 90.55           C  
ATOM   1621  NH1 ARG A 384      19.441  70.100  42.332  1.00 93.97           N  
ATOM   1622  NH2 ARG A 384      17.243  69.514  42.634  1.00 95.95           N  
ATOM   1623  N   GLY A 385      18.100  64.909  48.060  1.00 66.14           N  
ATOM   1624  CA  GLY A 385      19.339  64.606  48.756  1.00 64.01           C  
ATOM   1625  C   GLY A 385      19.827  63.194  48.488  1.00 65.53           C  
ATOM   1626  O   GLY A 385      20.966  62.990  48.063  1.00 66.96           O  
ATOM   1627  N   ASP A 386      18.954  62.221  48.729  1.00 60.70           N  
ATOM   1628  CA  ASP A 386      19.266  60.819  48.480  1.00 61.81           C  
ATOM   1629  C   ASP A 386      19.636  60.548  47.021  1.00 64.17           C  
ATOM   1630  O   ASP A 386      20.486  59.704  46.739  1.00 68.09           O  
ATOM   1631  CB  ASP A 386      18.085  59.932  48.882  1.00 62.71           C  
ATOM   1632  CG  ASP A 386      18.053  59.642  50.369  1.00 68.01           C  
ATOM   1633  OD1 ASP A 386      19.038  59.980  51.062  1.00 69.82           O  
ATOM   1634  OD2 ASP A 386      17.052  59.061  50.843  1.00 72.63           O  
ATOM   1635  N   ILE A 387      18.999  61.266  46.101  1.00 61.23           N  
ATOM   1636  CA  ILE A 387      19.209  61.032  44.676  1.00 62.57           C  
ATOM   1637  C   ILE A 387      20.606  61.459  44.231  1.00 63.82           C  
ATOM   1638  O   ILE A 387      21.252  60.765  43.441  1.00 68.95           O  
ATOM   1639  CB  ILE A 387      18.144  61.760  43.827  1.00 60.59           C  
ATOM   1640  CG1 ILE A 387      16.756  61.196  44.149  1.00 62.29           C  
ATOM   1641  CG2 ILE A 387      18.463  61.647  42.342  1.00 50.90           C  
ATOM   1642  CD1 ILE A 387      15.854  61.021  42.954  1.00 59.41           C  
ATOM   1643  N   PHE A 388      21.083  62.585  44.747  1.00 57.74           N  
ATOM   1644  CA  PHE A 388      22.404  63.067  44.366  1.00 56.82           C  
ATOM   1645  C   PHE A 388      23.518  62.357  45.133  1.00 67.89           C  
ATOM   1646  O   PHE A 388      24.693  62.485  44.789  1.00 74.88           O  
ATOM   1647  CB  PHE A 388      22.488  64.580  44.557  1.00 55.09           C  
ATOM   1648  CG  PHE A 388      21.849  65.353  43.442  1.00 72.00           C  
ATOM   1649  CD1 PHE A 388      20.483  65.581  43.430  1.00 76.67           C  
ATOM   1650  CD2 PHE A 388      22.611  65.819  42.379  1.00 77.83           C  
ATOM   1651  CE1 PHE A 388      19.893  66.278  42.387  1.00 78.43           C  
ATOM   1652  CE2 PHE A 388      22.026  66.516  41.333  1.00 71.97           C  
ATOM   1653  CZ  PHE A 388      20.668  66.747  41.337  1.00 71.11           C  
ATOM   1654  N   ASN A 389      23.143  61.598  46.159  1.00 65.65           N  
ATOM   1655  CA  ASN A 389      24.099  60.782  46.897  1.00 73.32           C  
ATOM   1656  C   ASN A 389      24.084  59.338  46.415  1.00 76.76           C  
ATOM   1657  O   ASN A 389      24.726  58.471  47.009  1.00 79.28           O  
ATOM   1658  CB  ASN A 389      23.812  60.835  48.399  1.00 77.51           C  
ATOM   1659  CG  ASN A 389      24.267  62.130  49.032  1.00 76.97           C  
ATOM   1660  OD1 ASN A 389      25.277  62.708  48.630  1.00 81.57           O  
ATOM   1661  ND2 ASN A 389      23.523  62.595  50.029  1.00 74.89           N  
ATOM   1662  N   GLN A 390      23.338  59.098  45.338  1.00 77.46           N  
ATOM   1663  CA  GLN A 390      23.211  57.776  44.732  1.00 78.96           C  
ATOM   1664  C   GLN A 390      22.669  56.770  45.739  1.00 74.75           C  
ATOM   1665  O   GLN A 390      23.026  55.594  45.725  1.00 79.36           O  
ATOM   1666  CB  GLN A 390      24.555  57.316  44.168  1.00 92.17           C  
ATOM   1667  CG  GLN A 390      25.142  58.299  43.164  1.00105.85           C  
ATOM   1668  CD  GLN A 390      26.611  58.054  42.885  1.00115.40           C  
ATOM   1669  OE1 GLN A 390      27.373  58.994  42.654  1.00122.53           O  
ATOM   1670  NE2 GLN A 390      27.015  56.787  42.898  1.00112.29           N  
ATOM   1671  N   VAL A 391      21.800  57.261  46.616  1.00 67.95           N  
ATOM   1672  CA  VAL A 391      21.093  56.432  47.580  1.00 62.97           C  
ATOM   1673  C   VAL A 391      19.640  56.305  47.152  1.00 62.95           C  
ATOM   1674  O   VAL A 391      18.962  57.313  46.954  1.00 67.85           O  
ATOM   1675  CB  VAL A 391      21.160  57.034  49.005  1.00 62.01           C  
ATOM   1676  CG1 VAL A 391      20.224  56.292  49.957  1.00 47.50           C  
ATOM   1677  CG2 VAL A 391      22.591  57.026  49.518  1.00 55.79           C  
ATOM   1678  N   VAL A 392      19.161  55.076  46.997  1.00 59.97           N  
ATOM   1679  CA  VAL A 392      17.767  54.865  46.616  1.00 58.47           C  
ATOM   1680  C   VAL A 392      16.831  55.363  47.716  1.00 64.32           C  
ATOM   1681  O   VAL A 392      16.846  54.842  48.832  1.00 67.83           O  
ATOM   1682  CB  VAL A 392      17.476  53.383  46.319  1.00 54.23           C  
ATOM   1683  CG1 VAL A 392      15.977  53.158  46.139  1.00 49.89           C  
ATOM   1684  CG2 VAL A 392      18.241  52.935  45.081  1.00 62.55           C  
ATOM   1685  N   PRO A 393      16.018  56.383  47.401  1.00 64.43           N  
ATOM   1686  CA  PRO A 393      15.108  56.992  48.380  1.00 62.56           C  
ATOM   1687  C   PRO A 393      14.071  55.994  48.883  1.00 66.88           C  
ATOM   1688  O   PRO A 393      13.262  55.501  48.101  1.00 64.66           O  
ATOM   1689  CB  PRO A 393      14.445  58.128  47.590  1.00 59.49           C  
ATOM   1690  CG  PRO A 393      14.562  57.710  46.150  1.00 56.16           C  
ATOM   1691  CD  PRO A 393      15.854  56.955  46.050  1.00 57.73           C  
ATOM   1692  N   ARG A 394      14.101  55.699  50.178  1.00 73.84           N  
ATOM   1693  CA  ARG A 394      13.195  54.706  50.741  1.00 71.62           C  
ATOM   1694  C   ARG A 394      12.153  55.342  51.656  1.00 72.77           C  
ATOM   1695  O   ARG A 394      12.387  56.391  52.260  1.00 79.29           O  
ATOM   1696  CB  ARG A 394      13.985  53.633  51.497  1.00 75.13           C  
ATOM   1697  CG  ARG A 394      15.036  52.926  50.643  1.00 87.30           C  
ATOM   1698  CD  ARG A 394      15.317  51.514  51.131  1.00 97.49           C  
ATOM   1699  NE  ARG A 394      14.158  50.641  50.972  1.00104.03           N  
ATOM   1700  CZ  ARG A 394      13.327  50.308  51.956  1.00110.88           C  
ATOM   1701  NH1 ARG A 394      12.300  49.508  51.707  1.00118.07           N  
ATOM   1702  NH2 ARG A 394      13.519  50.767  53.187  1.00102.50           N  
ATOM   1703  N   CYS A 395      10.996  54.692  51.740  1.00 70.59           N  
ATOM   1704  CA  CYS A 395       9.896  55.136  52.588  1.00 66.33           C  
ATOM   1705  C   CYS A 395      10.262  55.070  54.066  1.00 70.55           C  
ATOM   1706  O   CYS A 395      10.742  54.041  54.544  1.00 75.77           O  
ATOM   1707  CB  CYS A 395       8.658  54.283  52.318  1.00 63.04           C  
ATOM   1708  SG  CYS A 395       7.223  54.728  53.285  1.00 59.53           S  
ATOM   1709  N   PRO A 396      10.034  56.174  54.794  1.00 70.58           N  
ATOM   1710  CA  PRO A 396      10.349  56.259  56.224  1.00 65.92           C  
ATOM   1711  C   PRO A 396       9.220  55.775  57.134  1.00 71.39           C  
ATOM   1712  O   PRO A 396       9.390  55.778  58.355  1.00 80.44           O  
ATOM   1713  CB  PRO A 396      10.600  57.753  56.428  1.00 58.34           C  
ATOM   1714  CG  PRO A 396       9.686  58.400  55.454  1.00 64.49           C  
ATOM   1715  CD  PRO A 396       9.615  57.478  54.250  1.00 69.05           C  
ATOM   1716  N   ARG A 397       8.094  55.366  56.553  1.00 61.65           N  
ATOM   1717  CA  ARG A 397       6.948  54.914  57.342  1.00 68.29           C  
ATOM   1718  C   ARG A 397       6.758  53.401  57.276  1.00 73.98           C  
ATOM   1719  O   ARG A 397       6.410  52.767  58.275  1.00 80.09           O  
ATOM   1720  CB  ARG A 397       5.673  55.616  56.882  1.00 68.44           C  
ATOM   1721  CG  ARG A 397       5.663  57.108  57.162  1.00 69.91           C  
ATOM   1722  CD  ARG A 397       4.402  57.757  56.621  1.00 73.17           C  
ATOM   1723  NE  ARG A 397       3.211  57.370  57.369  1.00 76.80           N  
ATOM   1724  CZ  ARG A 397       2.781  58.000  58.456  1.00 75.87           C  
ATOM   1725  NH1 ARG A 397       1.685  57.587  59.076  1.00 81.42           N  
ATOM   1726  NH2 ARG A 397       3.450  59.041  58.927  1.00 74.15           N  
ATOM   1727  N   CYS A 398       6.978  52.829  56.098  1.00 68.56           N  
ATOM   1728  CA  CYS A 398       6.926  51.382  55.929  1.00 70.85           C  
ATOM   1729  C   CYS A 398       8.022  50.710  56.735  1.00 71.34           C  
ATOM   1730  O   CYS A 398       9.040  51.338  57.034  1.00 69.13           O  
ATOM   1731  CB  CYS A 398       7.068  51.002  54.455  1.00 76.80           C  
ATOM   1732  SG  CYS A 398       5.635  51.378  53.457  1.00 70.91           S  
ATOM   1733  N   PRO A 399       7.814  49.430  57.096  1.00 76.86           N  
ATOM   1734  CA  PRO A 399       8.866  48.626  57.727  1.00 72.62           C  
ATOM   1735  C   PRO A 399      10.153  48.674  56.915  1.00 80.21           C  
ATOM   1736  O   PRO A 399      10.095  48.659  55.684  1.00 82.95           O  
ATOM   1737  CB  PRO A 399       8.274  47.217  57.733  1.00 72.09           C  
ATOM   1738  CG  PRO A 399       6.803  47.434  57.767  1.00 79.28           C  
ATOM   1739  CD  PRO A 399       6.551  48.680  56.968  1.00 80.35           C  
ATOM   1740  N   ALA A 400      11.294  48.739  57.590  1.00 82.34           N  
ATOM   1741  CA  ALA A 400      12.569  48.891  56.901  1.00 83.04           C  
ATOM   1742  C   ALA A 400      12.949  47.636  56.118  1.00 91.53           C  
ATOM   1743  O   ALA A 400      13.753  47.703  55.189  1.00 92.53           O  
ATOM   1744  CB  ALA A 400      13.665  49.249  57.891  1.00 78.73           C  
ATOM   1745  N   ASP A 401      12.363  46.498  56.484  1.00101.86           N  
ATOM   1746  CA  ASP A 401      12.680  45.237  55.816  1.00111.60           C  
ATOM   1747  C   ASP A 401      11.909  45.050  54.503  1.00112.32           C  
ATOM   1748  O   ASP A 401      12.282  44.216  53.678  1.00112.92           O  
ATOM   1749  CB  ASP A 401      12.426  44.046  56.757  1.00113.80           C  
ATOM   1750  CG  ASP A 401      11.051  44.083  57.413  1.00116.39           C  
ATOM   1751  OD1 ASP A 401      10.046  44.337  56.716  1.00116.45           O  
ATOM   1752  OD2 ASP A 401      10.977  43.846  58.636  1.00119.42           O  
ATOM   1753  N   GLU A 402      10.846  45.829  54.313  1.00109.54           N  
ATOM   1754  CA  GLU A 402      10.060  45.783  53.078  1.00106.04           C  
ATOM   1755  C   GLU A 402      10.844  46.399  51.920  1.00100.53           C  
ATOM   1756  O   GLU A 402      11.087  47.603  51.907  1.00109.14           O  
ATOM   1757  CB  GLU A 402       8.725  46.511  53.262  1.00106.23           C  
ATOM   1758  CG  GLU A 402       7.492  45.649  53.032  1.00112.25           C  
ATOM   1759  CD  GLU A 402       7.157  45.473  51.562  1.00118.23           C  
ATOM   1760  OE1 GLU A 402       6.091  44.891  51.265  1.00122.58           O  
ATOM   1761  OE2 GLU A 402       7.952  45.916  50.704  1.00116.45           O  
ATOM   1762  N   PRO A 403      11.234  45.574  50.937  1.00 87.58           N  
ATOM   1763  CA  PRO A 403      12.167  46.001  49.885  1.00 86.80           C  
ATOM   1764  C   PRO A 403      11.557  46.927  48.831  1.00 82.43           C  
ATOM   1765  O   PRO A 403      12.277  47.743  48.254  1.00 81.50           O  
ATOM   1766  CB  PRO A 403      12.593  44.675  49.250  1.00 85.21           C  
ATOM   1767  CG  PRO A 403      11.408  43.789  49.432  1.00 85.01           C  
ATOM   1768  CD  PRO A 403      10.788  44.181  50.751  1.00 83.87           C  
ATOM   1769  N   LEU A 404      10.258  46.801  48.582  1.00 77.52           N  
ATOM   1770  CA  LEU A 404       9.619  47.568  47.519  1.00 71.85           C  
ATOM   1771  C   LEU A 404       9.112  48.924  47.995  1.00 75.07           C  
ATOM   1772  O   LEU A 404       8.472  49.650  47.235  1.00 77.84           O  
ATOM   1773  CB  LEU A 404       8.466  46.771  46.908  1.00 71.68           C  
ATOM   1774  CG  LEU A 404       8.866  45.477  46.190  1.00 70.25           C  
ATOM   1775  CD1 LEU A 404       7.682  44.905  45.436  1.00 70.36           C  
ATOM   1776  CD2 LEU A 404      10.052  45.705  45.259  1.00 59.99           C  
ATOM   1777  N   ALA A 405       9.404  49.264  49.249  1.00 74.30           N  
ATOM   1778  CA  ALA A 405       9.008  50.553  49.812  1.00 71.95           C  
ATOM   1779  C   ALA A 405       9.917  51.671  49.309  1.00 69.20           C  
ATOM   1780  O   ALA A 405      10.670  52.272  50.080  1.00 64.63           O  
ATOM   1781  CB  ALA A 405       9.025  50.499  51.330  1.00 82.02           C  
ATOM   1782  N   ILE A 406       9.832  51.941  48.008  1.00 65.23           N  
ATOM   1783  CA  ILE A 406      10.660  52.945  47.357  1.00 62.06           C  
ATOM   1784  C   ILE A 406       9.831  54.189  47.040  1.00 62.02           C  
ATOM   1785  O   ILE A 406       8.638  54.085  46.752  1.00 61.32           O  
ATOM   1786  CB  ILE A 406      11.280  52.386  46.057  1.00 67.20           C  
ATOM   1787  CG1 ILE A 406      11.850  50.986  46.298  1.00 67.16           C  
ATOM   1788  CG2 ILE A 406      12.345  53.325  45.504  1.00 65.63           C  
ATOM   1789  CD1 ILE A 406      12.237  50.261  45.025  1.00 71.53           C  
ATOM   1790  N   MET A 407      10.457  55.363  47.106  1.00 60.16           N  
ATOM   1791  CA  MET A 407       9.790  56.602  46.726  1.00 62.53           C  
ATOM   1792  C   MET A 407       9.946  56.847  45.229  1.00 71.30           C  
ATOM   1793  O   MET A 407      11.027  57.202  44.765  1.00 79.67           O  
ATOM   1794  CB  MET A 407      10.351  57.784  47.519  1.00 57.35           C  
ATOM   1795  CG  MET A 407      10.370  57.572  49.026  1.00 56.45           C  
ATOM   1796  SD  MET A 407       8.733  57.340  49.751  1.00 62.46           S  
ATOM   1797  CE  MET A 407       8.105  59.020  49.773  1.00 39.66           C  
ATOM   1798  N   LYS A 408       8.869  56.644  44.474  1.00 66.00           N  
ATOM   1799  CA  LYS A 408       8.892  56.864  43.031  1.00 61.40           C  
ATOM   1800  C   LYS A 408       8.244  58.190  42.650  1.00 57.94           C  
ATOM   1801  O   LYS A 408       7.067  58.411  42.945  1.00 57.33           O  
ATOM   1802  CB  LYS A 408       8.181  55.726  42.296  1.00 65.51           C  
ATOM   1803  CG  LYS A 408       8.048  55.962  40.796  1.00 63.49           C  
ATOM   1804  CD  LYS A 408       6.859  55.221  40.215  1.00 61.73           C  
ATOM   1805  CE  LYS A 408       6.446  55.818  38.881  1.00 61.96           C  
ATOM   1806  NZ  LYS A 408       4.974  56.081  38.830  1.00 65.68           N1+
ATOM   1807  N   PRO A 409       9.009  59.071  41.981  1.00 53.59           N  
ATOM   1808  CA  PRO A 409       8.505  60.352  41.467  1.00 50.32           C  
ATOM   1809  C   PRO A 409       7.297  60.153  40.553  1.00 50.40           C  
ATOM   1810  O   PRO A 409       7.209  59.098  39.919  1.00 49.47           O  
ATOM   1811  CB  PRO A 409       9.699  60.909  40.692  1.00 46.57           C  
ATOM   1812  CG  PRO A 409      10.888  60.278  41.339  1.00 47.59           C  
ATOM   1813  CD  PRO A 409      10.444  58.892  41.701  1.00 47.89           C  
ATOM   1814  N   GLU A 410       6.386  61.126  40.477  1.00 52.94           N  
ATOM   1815  CA AGLU A 410       5.193  60.984  39.644  0.52 57.46           C  
ATOM   1816  CA BGLU A 410       5.193  60.958  39.650  0.48 57.43           C  
ATOM   1817  C   GLU A 410       5.523  61.057  38.154  1.00 63.99           C  
ATOM   1818  O   GLU A 410       4.914  61.832  37.411  1.00 64.62           O  
ATOM   1819  CB AGLU A 410       4.147  62.051  39.984  0.52 53.37           C  
ATOM   1820  CB BGLU A 410       4.108  61.974  40.036  0.48 53.45           C  
ATOM   1821  CG AGLU A 410       3.141  61.651  41.054  0.52 56.09           C  
ATOM   1822  CG BGLU A 410       4.571  63.410  40.189  0.48 51.05           C  
ATOM   1823  CD AGLU A 410       2.592  60.240  40.880  0.52 59.37           C  
ATOM   1824  CD BGLU A 410       3.414  64.396  40.120  0.48 54.68           C  
ATOM   1825  OE1AGLU A 410       2.551  59.492  41.885  0.52 54.18           O  
ATOM   1826  OE1BGLU A 410       2.966  64.875  41.187  0.48 43.43           O  
ATOM   1827  OE2AGLU A 410       2.189  59.882  39.751  0.52 64.90           O  
ATOM   1828  OE2BGLU A 410       2.953  64.689  38.993  0.48 60.14           O  
ATOM   1829  N   ILE A 411       6.494  60.256  37.727  1.00 64.20           N  
ATOM   1830  CA  ILE A 411       6.831  60.099  36.323  1.00 59.22           C  
ATOM   1831  C   ILE A 411       5.931  59.009  35.769  1.00 62.96           C  
ATOM   1832  O   ILE A 411       5.903  57.902  36.306  1.00 63.69           O  
ATOM   1833  CB  ILE A 411       8.307  59.697  36.117  1.00 55.50           C  
ATOM   1834  CG1 ILE A 411       9.252  60.713  36.765  1.00 53.57           C  
ATOM   1835  CG2 ILE A 411       8.615  59.522  34.637  1.00 55.60           C  
ATOM   1836  CD1 ILE A 411       9.416  61.989  35.977  1.00 47.45           C  
ATOM   1837  N   VAL A 412       5.183  59.307  34.712  1.00 61.38           N  
ATOM   1838  CA  VAL A 412       4.338  58.281  34.112  1.00 54.89           C  
ATOM   1839  C   VAL A 412       5.212  57.194  33.509  1.00 51.92           C  
ATOM   1840  O   VAL A 412       6.071  57.467  32.680  1.00 54.36           O  
ATOM   1841  CB  VAL A 412       3.410  58.840  33.032  1.00 50.08           C  
ATOM   1842  CG1 VAL A 412       2.606  57.711  32.405  1.00 46.40           C  
ATOM   1843  CG2 VAL A 412       2.484  59.888  33.621  1.00 45.26           C  
ATOM   1844  N   PHE A 413       5.007  55.964  33.959  1.00 60.94           N  
ATOM   1845  CA  PHE A 413       5.726  54.826  33.416  1.00 63.94           C  
ATOM   1846  C   PHE A 413       4.893  54.182  32.319  1.00 64.29           C  
ATOM   1847  O   PHE A 413       3.696  54.455  32.208  1.00 64.06           O  
ATOM   1848  CB  PHE A 413       6.046  53.813  34.516  1.00 64.71           C  
ATOM   1849  CG  PHE A 413       7.301  54.129  35.283  1.00 68.99           C  
ATOM   1850  CD1 PHE A 413       7.963  55.334  35.093  1.00 70.54           C  
ATOM   1851  CD2 PHE A 413       7.831  53.211  36.180  1.00 64.63           C  
ATOM   1852  CE1 PHE A 413       9.121  55.624  35.794  1.00 67.23           C  
ATOM   1853  CE2 PHE A 413       8.990  53.495  36.879  1.00 59.99           C  
ATOM   1854  CZ  PHE A 413       9.636  54.702  36.688  1.00 59.70           C  
ATOM   1855  N   PHE A 414       5.523  53.343  31.502  1.00 59.59           N  
ATOM   1856  CA  PHE A 414       4.788  52.604  30.483  1.00 59.05           C  
ATOM   1857  C   PHE A 414       3.752  51.700  31.147  1.00 65.32           C  
ATOM   1858  O   PHE A 414       3.980  51.172  32.240  1.00 74.84           O  
ATOM   1859  CB  PHE A 414       5.733  51.784  29.609  1.00 52.94           C  
ATOM   1860  CG  PHE A 414       6.671  52.614  28.787  1.00 58.93           C  
ATOM   1861  CD1 PHE A 414       6.204  53.351  27.712  1.00 68.04           C  
ATOM   1862  CD2 PHE A 414       8.024  52.651  29.081  1.00 60.74           C  
ATOM   1863  CE1 PHE A 414       7.067  54.119  26.947  1.00 68.08           C  
ATOM   1864  CE2 PHE A 414       8.894  53.417  28.321  1.00 60.55           C  
ATOM   1865  CZ  PHE A 414       8.413  54.152  27.254  1.00 64.46           C  
ATOM   1866  N   GLY A 415       2.609  51.541  30.488  1.00 53.98           N  
ATOM   1867  CA  GLY A 415       1.512  50.761  31.026  1.00 51.59           C  
ATOM   1868  C   GLY A 415       0.549  51.600  31.844  1.00 62.72           C  
ATOM   1869  O   GLY A 415      -0.617  51.238  32.008  1.00 62.36           O  
ATOM   1870  N   GLU A 416       1.036  52.728  32.355  1.00 66.39           N  
ATOM   1871  CA  GLU A 416       0.236  53.582  33.225  1.00 64.66           C  
ATOM   1872  C   GLU A 416      -0.548  54.630  32.443  1.00 67.29           C  
ATOM   1873  O   GLU A 416      -0.294  54.868  31.262  1.00 71.13           O  
ATOM   1874  CB  GLU A 416       1.126  54.273  34.258  1.00 63.99           C  
ATOM   1875  CG  GLU A 416       1.961  53.320  35.089  1.00 71.86           C  
ATOM   1876  CD  GLU A 416       2.683  54.024  36.215  1.00 80.65           C  
ATOM   1877  OE1 GLU A 416       2.914  53.385  37.267  1.00 85.93           O  
ATOM   1878  OE2 GLU A 416       3.015  55.220  36.048  1.00 77.65           O  
ATOM   1879  N   ASN A 417      -1.504  55.256  33.119  1.00 62.31           N  
ATOM   1880  CA  ASN A 417      -2.323  56.286  32.507  1.00 56.85           C  
ATOM   1881  C   ASN A 417      -1.623  57.630  32.486  1.00 61.09           C  
ATOM   1882  O   ASN A 417      -0.913  57.985  33.425  1.00 65.09           O  
ATOM   1883  CB  ASN A 417      -3.654  56.419  33.244  1.00 60.26           C  
ATOM   1884  CG  ASN A 417      -4.495  55.168  33.154  1.00 70.64           C  
ATOM   1885  OD1 ASN A 417      -4.684  54.607  32.072  1.00 74.58           O  
ATOM   1886  ND2 ASN A 417      -5.003  54.715  34.296  1.00 73.54           N  
ATOM   1887  N   LEU A 418      -1.822  58.373  31.404  1.00 63.85           N  
ATOM   1888  CA  LEU A 418      -1.372  59.753  31.342  1.00 59.55           C  
ATOM   1889  C   LEU A 418      -2.225  60.587  32.292  1.00 57.54           C  
ATOM   1890  O   LEU A 418      -3.352  60.203  32.609  1.00 59.47           O  
ATOM   1891  CB  LEU A 418      -1.457  60.285  29.911  1.00 60.02           C  
ATOM   1892  CG  LEU A 418      -0.148  60.211  29.125  1.00 54.95           C  
ATOM   1893  CD1 LEU A 418       0.227  58.769  28.792  1.00 47.64           C  
ATOM   1894  CD2 LEU A 418      -0.240  61.060  27.879  1.00 58.23           C  
ATOM   1895  N   PRO A 419      -1.689  61.721  32.765  1.00 57.12           N  
ATOM   1896  CA  PRO A 419      -2.435  62.570  33.703  1.00 59.82           C  
ATOM   1897  C   PRO A 419      -3.808  62.984  33.177  1.00 62.60           C  
ATOM   1898  O   PRO A 419      -4.052  62.936  31.977  1.00 65.62           O  
ATOM   1899  CB  PRO A 419      -1.524  63.788  33.869  1.00 60.60           C  
ATOM   1900  CG  PRO A 419      -0.155  63.263  33.607  1.00 60.72           C  
ATOM   1901  CD  PRO A 419      -0.318  62.215  32.542  1.00 55.81           C  
ATOM   1902  N   GLU A 420      -4.694  63.382  34.082  1.00 79.80           N  
ATOM   1903  CA  GLU A 420      -6.043  63.782  33.706  1.00 87.29           C  
ATOM   1904  C   GLU A 420      -6.033  65.052  32.860  1.00 82.43           C  
ATOM   1905  O   GLU A 420      -6.898  65.243  32.009  1.00 82.58           O  
ATOM   1906  CB  GLU A 420      -6.902  63.987  34.955  1.00 99.59           C  
ATOM   1907  CG  GLU A 420      -8.177  63.163  34.960  1.00111.01           C  
ATOM   1908  CD  GLU A 420      -9.042  63.425  33.741  1.00119.80           C  
ATOM   1909  OE1 GLU A 420      -9.650  64.515  33.667  1.00124.62           O  
ATOM   1910  OE2 GLU A 420      -9.109  62.543  32.855  1.00118.42           O  
ATOM   1911  N   GLN A 421      -5.049  65.912  33.104  1.00 71.34           N  
ATOM   1912  CA  GLN A 421      -4.916  67.171  32.381  1.00 73.43           C  
ATOM   1913  C   GLN A 421      -4.741  66.939  30.883  1.00 79.43           C  
ATOM   1914  O   GLN A 421      -5.296  67.676  30.069  1.00 82.36           O  
ATOM   1915  CB  GLN A 421      -3.733  67.985  32.918  1.00 77.40           C  
ATOM   1916  CG  GLN A 421      -3.784  68.280  34.410  1.00 94.41           C  
ATOM   1917  CD  GLN A 421      -3.177  67.171  35.265  1.00103.06           C  
ATOM   1918  OE1 GLN A 421      -3.880  66.489  36.017  1.00 99.96           O  
ATOM   1919  NE2 GLN A 421      -1.862  66.998  35.162  1.00104.68           N  
ATOM   1920  N   PHE A 422      -3.973  65.910  30.527  1.00 74.52           N  
ATOM   1921  CA  PHE A 422      -3.694  65.611  29.124  1.00 71.07           C  
ATOM   1922  C   PHE A 422      -4.973  65.369  28.339  1.00 74.00           C  
ATOM   1923  O   PHE A 422      -5.218  66.020  27.324  1.00 77.68           O  
ATOM   1924  CB  PHE A 422      -2.776  64.394  28.993  1.00 68.27           C  
ATOM   1925  CG  PHE A 422      -2.547  63.963  27.571  1.00 70.78           C  
ATOM   1926  CD1 PHE A 422      -1.610  64.611  26.779  1.00 69.50           C  
ATOM   1927  CD2 PHE A 422      -3.270  62.913  27.022  1.00 71.33           C  
ATOM   1928  CE1 PHE A 422      -1.400  64.220  25.463  1.00 59.85           C  
ATOM   1929  CE2 PHE A 422      -3.066  62.519  25.705  1.00 64.09           C  
ATOM   1930  CZ  PHE A 422      -2.129  63.174  24.928  1.00 57.60           C  
ATOM   1931  N   HIS A 423      -5.782  64.427  28.814  1.00 74.88           N  
ATOM   1932  CA  HIS A 423      -7.019  64.062  28.135  1.00 71.74           C  
ATOM   1933  C   HIS A 423      -8.019  65.216  28.147  1.00 73.90           C  
ATOM   1934  O   HIS A 423      -8.757  65.417  27.182  1.00 78.46           O  
ATOM   1935  CB  HIS A 423      -7.630  62.816  28.777  1.00 66.96           C  
ATOM   1936  CG  HIS A 423      -6.761  61.601  28.677  1.00 76.46           C  
ATOM   1937  ND1 HIS A 423      -6.620  60.882  27.509  1.00 82.90           N  
ATOM   1938  CD2 HIS A 423      -5.979  60.985  29.595  1.00 75.44           C  
ATOM   1939  CE1 HIS A 423      -5.792  59.871  27.714  1.00 82.89           C  
ATOM   1940  NE2 HIS A 423      -5.389  59.912  28.970  1.00 79.60           N  
ATOM   1941  N   ARG A 424      -8.025  65.980  29.234  1.00 73.11           N  
ATOM   1942  CA  ARG A 424      -8.939  67.108  29.365  1.00 77.18           C  
ATOM   1943  C   ARG A 424      -8.568  68.214  28.381  1.00 77.05           C  
ATOM   1944  O   ARG A 424      -9.439  68.812  27.748  1.00 80.22           O  
ATOM   1945  CB  ARG A 424      -8.932  67.653  30.796  1.00 81.17           C  
ATOM   1946  CG  ARG A 424     -10.281  68.177  31.265  1.00 88.67           C  
ATOM   1947  CD  ARG A 424     -10.142  69.153  32.425  1.00 99.39           C  
ATOM   1948  NE  ARG A 424      -9.267  68.653  33.484  1.00105.35           N  
ATOM   1949  CZ  ARG A 424      -8.200  69.305  33.938  1.00107.20           C  
ATOM   1950  NH1 ARG A 424      -7.458  68.777  34.903  1.00104.42           N  
ATOM   1951  NH2 ARG A 424      -7.877  70.488  33.427  1.00106.88           N  
ATOM   1952  N   ALA A 425      -7.271  68.477  28.254  1.00 74.90           N  
ATOM   1953  CA  ALA A 425      -6.783  69.542  27.383  1.00 74.82           C  
ATOM   1954  C   ALA A 425      -6.962  69.198  25.902  1.00 76.43           C  
ATOM   1955  O   ALA A 425      -7.401  70.035  25.115  1.00 75.63           O  
ATOM   1956  CB  ALA A 425      -5.322  69.841  27.685  1.00 66.63           C  
ATOM   1957  N   MET A 426      -6.625  67.968  25.527  1.00 72.72           N  
ATOM   1958  CA  MET A 426      -6.773  67.524  24.144  1.00 70.87           C  
ATOM   1959  C   MET A 426      -8.223  67.563  23.678  1.00 76.64           C  
ATOM   1960  O   MET A 426      -8.489  67.721  22.488  1.00 81.45           O  
ATOM   1961  CB  MET A 426      -6.218  66.109  23.967  1.00 72.22           C  
ATOM   1962  CG  MET A 426      -4.721  66.052  23.724  1.00 74.26           C  
ATOM   1963  SD  MET A 426      -4.230  66.987  22.261  1.00 84.98           S  
ATOM   1964  CE  MET A 426      -5.131  66.129  20.970  1.00 72.40           C  
ATOM   1965  N   LYS A 427      -9.155  67.415  24.617  1.00 81.43           N  
ATOM   1966  CA  LYS A 427     -10.580  67.425  24.295  1.00 86.97           C  
ATOM   1967  C   LYS A 427     -11.013  68.810  23.826  1.00 87.23           C  
ATOM   1968  O   LYS A 427     -11.786  68.948  22.879  1.00 90.47           O  
ATOM   1969  CB  LYS A 427     -11.411  66.998  25.508  1.00 93.01           C  
ATOM   1970  CG  LYS A 427     -12.742  66.354  25.151  1.00 99.24           C  
ATOM   1971  CD  LYS A 427     -13.821  66.684  26.172  1.00105.39           C  
ATOM   1972  CE  LYS A 427     -14.986  65.707  26.076  1.00110.21           C  
ATOM   1973  NZ  LYS A 427     -15.402  65.460  24.663  1.00113.17           N1+
ATOM   1974  N   TYR A 428     -10.500  69.830  24.502  1.00 86.80           N  
ATOM   1975  CA  TYR A 428     -10.801  71.216  24.179  1.00 88.14           C  
ATOM   1976  C   TYR A 428      -9.967  71.696  22.991  1.00 81.80           C  
ATOM   1977  O   TYR A 428     -10.476  72.364  22.090  1.00 85.04           O  
ATOM   1978  CB  TYR A 428     -10.553  72.100  25.409  1.00102.42           C  
ATOM   1979  CG  TYR A 428     -10.776  73.586  25.201  1.00116.59           C  
ATOM   1980  CD1 TYR A 428     -12.029  74.154  25.399  1.00123.19           C  
ATOM   1981  CD2 TYR A 428      -9.728  74.424  24.832  1.00118.09           C  
ATOM   1982  CE1 TYR A 428     -12.237  75.514  25.218  1.00123.86           C  
ATOM   1983  CE2 TYR A 428      -9.927  75.784  24.649  1.00119.27           C  
ATOM   1984  CZ  TYR A 428     -11.183  76.323  24.843  1.00121.06           C  
ATOM   1985  OH  TYR A 428     -11.385  77.673  24.663  1.00119.08           O  
ATOM   1986  N   ASP A 429      -8.688  71.330  22.988  1.00 73.04           N  
ATOM   1987  CA  ASP A 429      -7.729  71.856  22.020  1.00 68.72           C  
ATOM   1988  C   ASP A 429      -7.885  71.324  20.594  1.00 73.47           C  
ATOM   1989  O   ASP A 429      -7.532  72.015  19.637  1.00 75.89           O  
ATOM   1990  CB  ASP A 429      -6.301  71.576  22.495  1.00 64.23           C  
ATOM   1991  CG  ASP A 429      -5.933  72.363  23.737  1.00 72.99           C  
ATOM   1992  OD1 ASP A 429      -6.667  73.314  24.088  1.00 72.79           O  
ATOM   1993  OD2 ASP A 429      -4.902  72.032  24.359  1.00 76.13           O  
ATOM   1994  N   LYS A 430      -8.402  70.107  20.446  1.00 76.54           N  
ATOM   1995  CA  LYS A 430      -8.438  69.455  19.137  1.00 80.87           C  
ATOM   1996  C   LYS A 430      -9.281  70.231  18.121  1.00 87.57           C  
ATOM   1997  O   LYS A 430      -9.047  70.139  16.920  1.00 95.98           O  
ATOM   1998  CB  LYS A 430      -8.955  68.017  19.267  1.00 83.55           C  
ATOM   1999  CG  LYS A 430     -10.470  67.883  19.318  1.00 92.54           C  
ATOM   2000  CD  LYS A 430     -10.901  66.611  20.040  1.00 96.66           C  
ATOM   2001  CE  LYS A 430     -10.217  65.380  19.467  1.00 97.64           C  
ATOM   2002  NZ  LYS A 430     -10.501  65.201  18.015  1.00 98.05           N1+
ATOM   2003  N   ASP A 431     -10.244  71.010  18.602  1.00 83.69           N  
ATOM   2004  CA  ASP A 431     -11.117  71.771  17.714  1.00 80.75           C  
ATOM   2005  C   ASP A 431     -10.832  73.268  17.796  1.00 79.25           C  
ATOM   2006  O   ASP A 431     -11.615  74.084  17.311  1.00 82.97           O  
ATOM   2007  CB  ASP A 431     -12.587  71.501  18.046  1.00 87.27           C  
ATOM   2008  CG  ASP A 431     -12.961  70.035  17.906  1.00 90.71           C  
ATOM   2009  OD1 ASP A 431     -12.502  69.391  16.938  1.00 95.09           O  
ATOM   2010  OD2 ASP A 431     -13.712  69.525  18.767  1.00 86.32           O  
ATOM   2011  N   GLU A 432      -9.709  73.622  18.412  1.00 79.16           N  
ATOM   2012  CA  GLU A 432      -9.334  75.021  18.595  1.00 79.01           C  
ATOM   2013  C   GLU A 432      -8.046  75.355  17.852  1.00 76.22           C  
ATOM   2014  O   GLU A 432      -7.834  76.492  17.433  1.00 72.93           O  
ATOM   2015  CB  GLU A 432      -9.168  75.337  20.084  1.00 86.06           C  
ATOM   2016  CG  GLU A 432     -10.468  75.374  20.866  1.00 92.29           C  
ATOM   2017  CD  GLU A 432     -11.146  76.728  20.804  1.00 96.74           C  
ATOM   2018  OE1 GLU A 432     -10.622  77.681  21.422  1.00103.69           O  
ATOM   2019  OE2 GLU A 432     -12.199  76.839  20.140  1.00 89.67           O  
ATOM   2020  N   VAL A 433      -7.189  74.352  17.701  1.00 77.18           N  
ATOM   2021  CA  VAL A 433      -5.874  74.531  17.099  1.00 71.22           C  
ATOM   2022  C   VAL A 433      -5.984  74.924  15.628  1.00 69.54           C  
ATOM   2023  O   VAL A 433      -6.847  74.425  14.904  1.00 71.72           O  
ATOM   2024  CB  VAL A 433      -5.027  73.241  17.238  1.00 67.28           C  
ATOM   2025  CG1 VAL A 433      -5.799  72.032  16.731  1.00 63.96           C  
ATOM   2026  CG2 VAL A 433      -3.689  73.375  16.526  1.00 64.29           C  
ATOM   2027  N   ASP A 434      -5.118  75.838  15.198  1.00 65.37           N  
ATOM   2028  CA  ASP A 434      -5.037  76.201  13.789  1.00 68.35           C  
ATOM   2029  C   ASP A 434      -3.611  76.036  13.251  1.00 68.60           C  
ATOM   2030  O   ASP A 434      -3.332  76.361  12.095  1.00 70.30           O  
ATOM   2031  CB  ASP A 434      -5.530  77.636  13.580  1.00 68.92           C  
ATOM   2032  CG  ASP A 434      -4.776  78.642  14.421  1.00 70.02           C  
ATOM   2033  OD1 ASP A 434      -3.624  78.353  14.798  1.00 74.21           O  
ATOM   2034  OD2 ASP A 434      -5.331  79.727  14.702  1.00 66.20           O  
ATOM   2035  N   LEU A 435      -2.713  75.550  14.107  1.00 66.08           N  
ATOM   2036  CA  LEU A 435      -1.330  75.281  13.718  1.00 63.74           C  
ATOM   2037  C   LEU A 435      -0.664  74.330  14.697  1.00 60.97           C  
ATOM   2038  O   LEU A 435      -0.718  74.538  15.906  1.00 66.88           O  
ATOM   2039  CB  LEU A 435      -0.515  76.574  13.632  1.00 63.72           C  
ATOM   2040  CG  LEU A 435       0.985  76.419  13.361  1.00 56.59           C  
ATOM   2041  CD1 LEU A 435       1.225  75.740  12.018  1.00 58.47           C  
ATOM   2042  CD2 LEU A 435       1.693  77.765  13.420  1.00 51.59           C  
ATOM   2043  N   LEU A 436      -0.032  73.291  14.162  1.00 58.81           N  
ATOM   2044  CA  LEU A 436       0.723  72.347  14.973  1.00 57.06           C  
ATOM   2045  C   LEU A 436       2.205  72.376  14.626  1.00 65.18           C  
ATOM   2046  O   LEU A 436       2.585  72.212  13.465  1.00 67.77           O  
ATOM   2047  CB  LEU A 436       0.185  70.929  14.796  1.00 51.54           C  
ATOM   2048  CG  LEU A 436       1.024  69.842  15.467  1.00 52.95           C  
ATOM   2049  CD1 LEU A 436       0.969  69.986  16.975  1.00 56.72           C  
ATOM   2050  CD2 LEU A 436       0.559  68.460  15.043  1.00 54.51           C  
ATOM   2051  N   ILE A 437       3.038  72.590  15.639  1.00 60.32           N  
ATOM   2052  CA  ILE A 437       4.479  72.488  15.468  1.00 55.29           C  
ATOM   2053  C   ILE A 437       4.990  71.319  16.300  1.00 57.75           C  
ATOM   2054  O   ILE A 437       4.620  71.167  17.462  1.00 61.69           O  
ATOM   2055  CB  ILE A 437       5.219  73.771  15.895  1.00 50.95           C  
ATOM   2056  CG1 ILE A 437       4.343  75.011  15.701  1.00 49.15           C  
ATOM   2057  CG2 ILE A 437       6.539  73.894  15.150  1.00 47.70           C  
ATOM   2058  CD1 ILE A 437       4.514  75.680  14.378  1.00 51.90           C  
ATOM   2059  N   VAL A 438       5.829  70.487  15.698  1.00 51.16           N  
ATOM   2060  CA  VAL A 438       6.490  69.419  16.432  1.00 44.21           C  
ATOM   2061  C   VAL A 438       7.982  69.707  16.465  1.00 50.95           C  
ATOM   2062  O   VAL A 438       8.611  69.875  15.422  1.00 52.57           O  
ATOM   2063  CB  VAL A 438       6.229  68.041  15.807  1.00 45.25           C  
ATOM   2064  CG1 VAL A 438       7.089  66.983  16.475  1.00 44.80           C  
ATOM   2065  CG2 VAL A 438       4.754  67.683  15.912  1.00 38.97           C  
ATOM   2066  N   ILE A 439       8.538  69.798  17.670  1.00 57.15           N  
ATOM   2067  CA  ILE A 439       9.944  70.144  17.833  1.00 47.09           C  
ATOM   2068  C   ILE A 439      10.694  69.102  18.659  1.00 49.17           C  
ATOM   2069  O   ILE A 439      10.287  68.764  19.776  1.00 51.12           O  
ATOM   2070  CB  ILE A 439      10.123  71.528  18.504  1.00 42.35           C  
ATOM   2071  CG1 ILE A 439       9.079  72.525  18.002  1.00 41.91           C  
ATOM   2072  CG2 ILE A 439      11.526  72.059  18.263  1.00 42.77           C  
ATOM   2073  CD1 ILE A 439       9.401  73.958  18.350  1.00 39.94           C  
ATOM   2074  N   GLY A 440      11.784  68.591  18.094  1.00 46.99           N  
ATOM   2075  CA  GLY A 440      12.693  67.717  18.814  1.00 49.90           C  
ATOM   2076  C   GLY A 440      12.100  66.427  19.352  1.00 56.02           C  
ATOM   2077  O   GLY A 440      12.370  66.053  20.488  1.00 59.31           O  
ATOM   2078  N   SER A 441      11.302  65.735  18.547  1.00 61.57           N  
ATOM   2079  CA  SER A 441      10.734  64.461  18.980  1.00 60.46           C  
ATOM   2080  C   SER A 441      10.671  63.434  17.852  1.00 63.59           C  
ATOM   2081  O   SER A 441      10.487  63.779  16.683  1.00 60.03           O  
ATOM   2082  CB  SER A 441       9.336  64.667  19.562  1.00 54.31           C  
ATOM   2083  OG  SER A 441       8.753  63.427  19.920  1.00 51.07           O  
ATOM   2084  N   SER A 442      10.822  62.165  18.218  1.00 60.98           N  
ATOM   2085  CA  SER A 442      10.757  61.073  17.257  1.00 56.50           C  
ATOM   2086  C   SER A 442       9.338  60.515  17.155  1.00 53.55           C  
ATOM   2087  O   SER A 442       9.064  59.642  16.330  1.00 55.13           O  
ATOM   2088  CB  SER A 442      11.736  59.961  17.647  1.00 57.51           C  
ATOM   2089  OG  SER A 442      11.346  59.333  18.857  1.00 53.70           O  
ATOM   2090  N   LEU A 443       8.453  61.033  18.003  1.00 53.97           N  
ATOM   2091  CA  LEU A 443       7.061  60.591  18.094  1.00 56.72           C  
ATOM   2092  C   LEU A 443       6.891  59.070  18.010  1.00 61.02           C  
ATOM   2093  O   LEU A 443       6.164  58.566  17.159  1.00 61.46           O  
ATOM   2094  CB  LEU A 443       6.227  61.280  17.013  1.00 50.51           C  
ATOM   2095  CG  LEU A 443       6.067  62.787  17.245  1.00 51.07           C  
ATOM   2096  CD1 LEU A 443       5.353  63.462  16.105  1.00 51.00           C  
ATOM   2097  CD2 LEU A 443       5.326  63.053  18.536  1.00 57.94           C  
ATOM   2098  N   LYS A 444       7.568  58.350  18.902  1.00 67.08           N  
ATOM   2099  CA  LYS A 444       7.460  56.894  18.963  1.00 61.48           C  
ATOM   2100  C   LYS A 444       6.645  56.424  20.166  1.00 62.01           C  
ATOM   2101  O   LYS A 444       6.409  55.227  20.327  1.00 62.13           O  
ATOM   2102  CB  LYS A 444       8.849  56.253  19.006  1.00 59.38           C  
ATOM   2103  CG  LYS A 444       9.556  56.228  17.665  1.00 73.53           C  
ATOM   2104  CD  LYS A 444      10.835  55.401  17.708  1.00 78.03           C  
ATOM   2105  CE  LYS A 444      11.939  56.116  18.468  1.00 79.38           C  
ATOM   2106  NZ  LYS A 444      13.241  55.397  18.351  1.00 83.05           N1+
ATOM   2107  N   VAL A 445       6.214  57.368  21.001  1.00 53.11           N  
ATOM   2108  CA  VAL A 445       5.469  57.051  22.218  1.00 47.72           C  
ATOM   2109  C   VAL A 445       4.019  57.524  22.157  1.00 52.71           C  
ATOM   2110  O   VAL A 445       3.748  58.720  22.029  1.00 58.84           O  
ATOM   2111  CB  VAL A 445       6.126  57.685  23.462  1.00 47.98           C  
ATOM   2112  CG1 VAL A 445       5.256  57.472  24.683  1.00 50.05           C  
ATOM   2113  CG2 VAL A 445       7.511  57.114  23.684  1.00 46.82           C  
ATOM   2114  N   ARG A 446       3.091  56.581  22.262  1.00 49.04           N  
ATOM   2115  CA  ARG A 446       1.670  56.903  22.302  1.00 53.30           C  
ATOM   2116  C   ARG A 446       1.212  57.136  23.745  1.00 58.72           C  
ATOM   2117  O   ARG A 446       1.853  56.660  24.681  1.00 55.15           O  
ATOM   2118  CB  ARG A 446       0.867  55.780  21.647  1.00 57.84           C  
ATOM   2119  CG  ARG A 446       1.153  55.630  20.167  1.00 70.24           C  
ATOM   2120  CD  ARG A 446       0.371  54.489  19.556  1.00 75.85           C  
ATOM   2121  NE  ARG A 446       0.563  54.450  18.113  1.00 82.57           N  
ATOM   2122  CZ  ARG A 446      -0.322  53.951  17.259  1.00 84.30           C  
ATOM   2123  NH1 ARG A 446      -1.464  53.452  17.709  1.00 83.37           N  
ATOM   2124  NH2 ARG A 446      -0.066  53.957  15.957  1.00 86.19           N  
ATOM   2125  N   PRO A 447       0.101  57.868  23.937  1.00 60.48           N  
ATOM   2126  CA  PRO A 447      -0.787  58.486  22.944  1.00 63.75           C  
ATOM   2127  C   PRO A 447      -0.351  59.871  22.453  1.00 63.98           C  
ATOM   2128  O   PRO A 447      -1.073  60.474  21.659  1.00 68.26           O  
ATOM   2129  CB  PRO A 447      -2.113  58.591  23.702  1.00 56.46           C  
ATOM   2130  CG  PRO A 447      -1.705  58.793  25.100  1.00 49.20           C  
ATOM   2131  CD  PRO A 447      -0.449  57.986  25.297  1.00 53.84           C  
ATOM   2132  N   VAL A 448       0.792  60.371  22.911  1.00 61.37           N  
ATOM   2133  CA  VAL A 448       1.258  61.690  22.487  1.00 62.54           C  
ATOM   2134  C   VAL A 448       1.542  61.706  20.985  1.00 64.25           C  
ATOM   2135  O   VAL A 448       1.248  62.683  20.293  1.00 57.66           O  
ATOM   2136  CB  VAL A 448       2.521  62.121  23.268  1.00 61.42           C  
ATOM   2137  CG1 VAL A 448       3.267  63.222  22.530  1.00 64.08           C  
ATOM   2138  CG2 VAL A 448       2.147  62.572  24.674  1.00 58.02           C  
ATOM   2139  N   ALA A 449       2.081  60.600  20.481  1.00 67.07           N  
ATOM   2140  CA  ALA A 449       2.404  60.468  19.063  1.00 58.23           C  
ATOM   2141  C   ALA A 449       1.164  60.493  18.160  1.00 62.57           C  
ATOM   2142  O   ALA A 449       1.281  60.652  16.942  1.00 72.32           O  
ATOM   2143  CB  ALA A 449       3.195  59.190  18.830  1.00 49.46           C  
ATOM   2144  N   LEU A 450      -0.016  60.343  18.756  1.00 57.27           N  
ATOM   2145  CA  LEU A 450      -1.268  60.340  18.001  1.00 59.49           C  
ATOM   2146  C   LEU A 450      -1.857  61.739  17.815  1.00 59.18           C  
ATOM   2147  O   LEU A 450      -2.833  61.910  17.085  1.00 63.78           O  
ATOM   2148  CB  LEU A 450      -2.305  59.447  18.686  1.00 59.48           C  
ATOM   2149  CG  LEU A 450      -2.018  57.947  18.771  1.00 61.69           C  
ATOM   2150  CD1 LEU A 450      -3.114  57.255  19.552  1.00 67.17           C  
ATOM   2151  CD2 LEU A 450      -1.882  57.336  17.397  1.00 62.77           C  
ATOM   2152  N   ILE A 451      -1.272  62.733  18.477  1.00 53.94           N  
ATOM   2153  CA  ILE A 451      -1.774  64.104  18.394  1.00 53.57           C  
ATOM   2154  C   ILE A 451      -1.802  64.656  16.952  1.00 59.31           C  
ATOM   2155  O   ILE A 451      -2.776  65.304  16.563  1.00 58.20           O  
ATOM   2156  CB  ILE A 451      -0.955  65.048  19.311  1.00 55.16           C  
ATOM   2157  CG1 ILE A 451      -1.179  64.678  20.783  1.00 61.29           C  
ATOM   2158  CG2 ILE A 451      -1.354  66.492  19.099  1.00 48.47           C  
ATOM   2159  CD1 ILE A 451      -0.395  65.528  21.768  1.00 58.10           C  
ATOM   2160  N   PRO A 452      -0.753  64.396  16.146  1.00 59.14           N  
ATOM   2161  CA  PRO A 452      -0.886  64.846  14.755  1.00 60.01           C  
ATOM   2162  C   PRO A 452      -2.024  64.157  13.990  1.00 64.25           C  
ATOM   2163  O   PRO A 452      -2.513  64.699  12.998  1.00 67.76           O  
ATOM   2164  CB  PRO A 452       0.471  64.485  14.144  1.00 54.30           C  
ATOM   2165  CG  PRO A 452       1.410  64.511  15.296  1.00 49.63           C  
ATOM   2166  CD  PRO A 452       0.623  63.949  16.437  1.00 53.77           C  
ATOM   2167  N   SER A 453      -2.443  62.985  14.458  1.00 65.18           N  
ATOM   2168  CA  SER A 453      -3.510  62.228  13.805  1.00 63.49           C  
ATOM   2169  C   SER A 453      -4.884  62.580  14.376  1.00 65.90           C  
ATOM   2170  O   SER A 453      -5.912  62.199  13.814  1.00 68.65           O  
ATOM   2171  CB  SER A 453      -3.267  60.721  13.956  1.00 66.19           C  
ATOM   2172  OG  SER A 453      -1.885  60.400  13.874  1.00 69.28           O  
ATOM   2173  N   SER A 454      -4.896  63.313  15.487  1.00 64.90           N  
ATOM   2174  CA  SER A 454      -6.123  63.538  16.255  1.00 70.28           C  
ATOM   2175  C   SER A 454      -6.807  64.865  15.947  1.00 68.09           C  
ATOM   2176  O   SER A 454      -7.949  65.096  16.351  1.00 73.27           O  
ATOM   2177  CB  SER A 454      -5.819  63.466  17.750  1.00 73.32           C  
ATOM   2178  OG  SER A 454      -5.219  62.227  18.079  1.00 80.72           O  
ATOM   2179  N   ILE A 455      -6.102  65.735  15.238  1.00 60.52           N  
ATOM   2180  CA  ILE A 455      -6.606  67.064  14.933  1.00 62.80           C  
ATOM   2181  C   ILE A 455      -7.075  67.137  13.474  1.00 65.36           C  
ATOM   2182  O   ILE A 455      -6.660  66.313  12.653  1.00 59.53           O  
ATOM   2183  CB  ILE A 455      -5.521  68.122  15.214  1.00 57.90           C  
ATOM   2184  CG1 ILE A 455      -4.307  67.898  14.311  1.00 52.48           C  
ATOM   2185  CG2 ILE A 455      -5.115  68.069  16.677  1.00 56.52           C  
ATOM   2186  CD1 ILE A 455      -3.226  68.939  14.481  1.00 53.10           C  
ATOM   2187  N   PRO A 456      -7.962  68.103  13.156  1.00 66.81           N  
ATOM   2188  CA  PRO A 456      -8.483  68.299  11.794  1.00 66.11           C  
ATOM   2189  C   PRO A 456      -7.402  68.276  10.717  1.00 71.09           C  
ATOM   2190  O   PRO A 456      -6.320  68.839  10.903  1.00 77.20           O  
ATOM   2191  CB  PRO A 456      -9.138  69.679  11.871  1.00 65.38           C  
ATOM   2192  CG  PRO A 456      -9.609  69.767  13.277  1.00 68.06           C  
ATOM   2193  CD  PRO A 456      -8.594  69.032  14.112  1.00 63.49           C  
ATOM   2194  N   HIS A 457      -7.710  67.631   9.596  1.00 69.62           N  
ATOM   2195  CA  HIS A 457      -6.728  67.385   8.545  1.00 62.19           C  
ATOM   2196  C   HIS A 457      -6.229  68.663   7.868  1.00 58.63           C  
ATOM   2197  O   HIS A 457      -5.114  68.695   7.347  1.00 61.23           O  
ATOM   2198  CB  HIS A 457      -7.313  66.440   7.493  1.00 64.20           C  
ATOM   2199  CG  HIS A 457      -7.578  65.056   7.995  1.00 70.72           C  
ATOM   2200  ND1 HIS A 457      -7.674  64.752   9.342  1.00 73.02           N  
ATOM   2201  CD2 HIS A 457      -7.760  63.886   7.341  1.00 70.90           C  
ATOM   2202  CE1 HIS A 457      -7.903  63.463   9.486  1.00 72.81           C  
ATOM   2203  NE2 HIS A 457      -7.961  62.911   8.284  1.00 72.17           N  
ATOM   2204  N   GLU A 458      -7.041  69.715   7.878  1.00 57.47           N  
ATOM   2205  CA  GLU A 458      -6.672  70.946   7.184  1.00 64.06           C  
ATOM   2206  C   GLU A 458      -5.690  71.792   7.993  1.00 68.72           C  
ATOM   2207  O   GLU A 458      -5.021  72.667   7.441  1.00 65.34           O  
ATOM   2208  CB  GLU A 458      -7.917  71.776   6.845  1.00 69.33           C  
ATOM   2209  CG  GLU A 458      -8.533  72.521   8.022  1.00 77.66           C  
ATOM   2210  CD  GLU A 458      -9.539  71.683   8.788  1.00 87.12           C  
ATOM   2211  OE1 GLU A 458      -9.811  70.538   8.363  1.00 82.73           O  
ATOM   2212  OE2 GLU A 458     -10.059  72.172   9.816  1.00 95.75           O  
ATOM   2213  N   VAL A 459      -5.610  71.535   9.297  1.00 70.38           N  
ATOM   2214  CA  VAL A 459      -4.693  72.268  10.164  1.00 62.42           C  
ATOM   2215  C   VAL A 459      -3.249  72.014   9.747  1.00 64.65           C  
ATOM   2216  O   VAL A 459      -2.808  70.865   9.686  1.00 72.21           O  
ATOM   2217  CB  VAL A 459      -4.865  71.878  11.639  1.00 55.84           C  
ATOM   2218  CG1 VAL A 459      -3.845  72.603  12.488  1.00 55.07           C  
ATOM   2219  CG2 VAL A 459      -6.269  72.193  12.110  1.00 50.30           C  
ATOM   2220  N   PRO A 460      -2.513  73.091   9.445  1.00 61.49           N  
ATOM   2221  CA  PRO A 460      -1.126  72.989   8.977  1.00 66.16           C  
ATOM   2222  C   PRO A 460      -0.198  72.379  10.028  1.00 66.53           C  
ATOM   2223  O   PRO A 460      -0.342  72.667  11.216  1.00 65.04           O  
ATOM   2224  CB  PRO A 460      -0.742  74.444   8.687  1.00 63.20           C  
ATOM   2225  CG  PRO A 460      -2.039  75.160   8.513  1.00 61.65           C  
ATOM   2226  CD  PRO A 460      -2.990  74.483   9.451  1.00 58.85           C  
ATOM   2227  N   GLN A 461       0.740  71.546   9.586  1.00 63.90           N  
ATOM   2228  CA  GLN A 461       1.672  70.885  10.495  1.00 57.20           C  
ATOM   2229  C   GLN A 461       3.126  71.100  10.081  1.00 61.45           C  
ATOM   2230  O   GLN A 461       3.526  70.759   8.970  1.00 73.39           O  
ATOM   2231  CB  GLN A 461       1.366  69.388  10.576  1.00 51.08           C  
ATOM   2232  CG  GLN A 461      -0.063  69.094  11.005  1.00 55.82           C  
ATOM   2233  CD  GLN A 461      -0.293  67.636  11.346  1.00 61.30           C  
ATOM   2234  OE1 GLN A 461       0.624  66.819  11.285  1.00 66.55           O  
ATOM   2235  NE2 GLN A 461      -1.527  67.303  11.709  1.00 62.19           N  
ATOM   2236  N   ILE A 462       3.908  71.672  10.988  1.00 58.31           N  
ATOM   2237  CA  ILE A 462       5.323  71.922  10.753  1.00 51.58           C  
ATOM   2238  C   ILE A 462       6.190  71.012  11.617  1.00 59.13           C  
ATOM   2239  O   ILE A 462       5.920  70.828  12.809  1.00 62.86           O  
ATOM   2240  CB  ILE A 462       5.684  73.382  11.057  1.00 49.79           C  
ATOM   2241  CG1 ILE A 462       4.779  74.332  10.273  1.00 54.66           C  
ATOM   2242  CG2 ILE A 462       7.156  73.643  10.776  1.00 48.36           C  
ATOM   2243  CD1 ILE A 462       4.882  75.769  10.735  1.00 59.90           C  
ATOM   2244  N   LEU A 463       7.231  70.443  11.019  1.00 53.04           N  
ATOM   2245  CA  LEU A 463       8.192  69.651  11.779  1.00 47.40           C  
ATOM   2246  C   LEU A 463       9.525  70.376  11.909  1.00 57.32           C  
ATOM   2247  O   LEU A 463      10.108  70.814  10.917  1.00 57.01           O  
ATOM   2248  CB  LEU A 463       8.406  68.280  11.136  1.00 40.91           C  
ATOM   2249  CG  LEU A 463       9.479  67.418  11.802  1.00 43.91           C  
ATOM   2250  CD1 LEU A 463       9.066  66.988  13.207  1.00 53.12           C  
ATOM   2251  CD2 LEU A 463       9.801  66.210  10.954  1.00 41.74           C  
ATOM   2252  N   ILE A 464       9.990  70.514  13.147  1.00 60.05           N  
ATOM   2253  CA  ILE A 464      11.312  71.057  13.424  1.00 50.99           C  
ATOM   2254  C   ILE A 464      12.090  69.990  14.181  1.00 51.59           C  
ATOM   2255  O   ILE A 464      11.831  69.756  15.352  1.00 59.82           O  
ATOM   2256  CB  ILE A 464      11.233  72.361  14.234  1.00 47.29           C  
ATOM   2257  CG1 ILE A 464      10.319  73.365  13.521  1.00 45.30           C  
ATOM   2258  CG2 ILE A 464      12.615  72.948  14.440  1.00 40.70           C  
ATOM   2259  CD1 ILE A 464      10.244  74.727  14.185  1.00 37.29           C  
ATOM   2260  N   ASN A 465      13.028  69.328  13.506  1.00 52.96           N  
ATOM   2261  CA  ASN A 465      13.627  68.111  14.049  1.00 48.66           C  
ATOM   2262  C   ASN A 465      14.901  67.687  13.323  1.00 55.23           C  
ATOM   2263  O   ASN A 465      15.050  67.931  12.128  1.00 61.73           O  
ATOM   2264  CB  ASN A 465      12.606  66.974  13.998  1.00 48.14           C  
ATOM   2265  CG  ASN A 465      12.887  65.894  15.017  1.00 54.35           C  
ATOM   2266  OD1 ASN A 465      12.917  66.160  16.215  1.00 66.75           O  
ATOM   2267  ND2 ASN A 465      13.077  64.666  14.552  1.00 49.88           N  
ATOM   2268  N   ARG A 466      15.812  67.036  14.043  1.00 54.43           N  
ATOM   2269  CA  ARG A 466      17.081  66.601  13.460  1.00 50.79           C  
ATOM   2270  C   ARG A 466      16.899  65.510  12.411  1.00 52.68           C  
ATOM   2271  O   ARG A 466      17.751  65.328  11.541  1.00 57.83           O  
ATOM   2272  CB  ARG A 466      18.036  66.095  14.543  1.00 48.30           C  
ATOM   2273  CG  ARG A 466      19.010  67.135  15.060  1.00 55.05           C  
ATOM   2274  CD  ARG A 466      20.159  66.469  15.796  1.00 64.91           C  
ATOM   2275  NE  ARG A 466      20.862  67.402  16.670  1.00 77.34           N  
ATOM   2276  CZ  ARG A 466      21.889  67.068  17.444  1.00 85.76           C  
ATOM   2277  NH1 ARG A 466      22.339  65.819  17.445  1.00 89.41           N  
ATOM   2278  NH2 ARG A 466      22.465  67.983  18.215  1.00 86.65           N  
ATOM   2279  N   GLU A 467      15.796  64.777  12.506  1.00 50.03           N  
ATOM   2280  CA  GLU A 467      15.525  63.692  11.573  1.00 52.64           C  
ATOM   2281  C   GLU A 467      14.096  63.781  11.048  1.00 56.27           C  
ATOM   2282  O   GLU A 467      13.212  64.291  11.735  1.00 52.99           O  
ATOM   2283  CB  GLU A 467      15.771  62.336  12.243  1.00 52.61           C  
ATOM   2284  CG  GLU A 467      14.784  61.985  13.345  1.00 57.90           C  
ATOM   2285  CD  GLU A 467      15.151  60.696  14.063  1.00 66.61           C  
ATOM   2286  OE1 GLU A 467      16.242  60.149  13.779  1.00 71.09           O  
ATOM   2287  OE2 GLU A 467      14.353  60.229  14.907  1.00 63.49           O  
ATOM   2288  N   PRO A 468      13.865  63.302   9.816  1.00 60.03           N  
ATOM   2289  CA  PRO A 468      12.498  63.301   9.286  1.00 56.43           C  
ATOM   2290  C   PRO A 468      11.661  62.194   9.920  1.00 56.10           C  
ATOM   2291  O   PRO A 468      12.212  61.253  10.491  1.00 60.13           O  
ATOM   2292  CB  PRO A 468      12.704  63.061   7.790  1.00 48.81           C  
ATOM   2293  CG  PRO A 468      13.952  62.256   7.730  1.00 57.26           C  
ATOM   2294  CD  PRO A 468      14.833  62.759   8.847  1.00 57.45           C  
ATOM   2295  N   LEU A 469      10.344  62.309   9.827  1.00 53.26           N  
ATOM   2296  CA  LEU A 469       9.466  61.316  10.429  1.00 50.54           C  
ATOM   2297  C   LEU A 469       8.480  60.778   9.397  1.00 56.37           C  
ATOM   2298  O   LEU A 469       7.320  61.192   9.365  1.00 60.29           O  
ATOM   2299  CB  LEU A 469       8.720  61.916  11.626  1.00 54.15           C  
ATOM   2300  CG  LEU A 469       9.562  62.556  12.742  1.00 48.12           C  
ATOM   2301  CD1 LEU A 469       8.677  63.144  13.823  1.00 48.81           C  
ATOM   2302  CD2 LEU A 469      10.526  61.560  13.349  1.00 48.46           C  
ATOM   2303  N   PRO A 470       8.940  59.842   8.550  1.00 55.94           N  
ATOM   2304  CA  PRO A 470       8.164  59.300   7.428  1.00 58.85           C  
ATOM   2305  C   PRO A 470       6.834  58.649   7.811  1.00 62.64           C  
ATOM   2306  O   PRO A 470       6.002  58.442   6.926  1.00 66.57           O  
ATOM   2307  CB  PRO A 470       9.111  58.252   6.820  1.00 58.21           C  
ATOM   2308  CG  PRO A 470      10.114  57.964   7.882  1.00 57.45           C  
ATOM   2309  CD  PRO A 470      10.286  59.251   8.612  1.00 54.27           C  
ATOM   2310  N   HIS A 471       6.620  58.337   9.086  1.00 60.00           N  
ATOM   2311  CA  HIS A 471       5.357  57.721   9.484  1.00 52.29           C  
ATOM   2312  C   HIS A 471       4.265  58.777   9.658  1.00 50.23           C  
ATOM   2313  O   HIS A 471       3.118  58.447   9.953  1.00 50.81           O  
ATOM   2314  CB  HIS A 471       5.528  56.893  10.762  1.00 54.73           C  
ATOM   2315  CG  HIS A 471       5.816  57.704  11.990  1.00 63.63           C  
ATOM   2316  ND1 HIS A 471       7.040  58.294  12.224  1.00 63.41           N  
ATOM   2317  CD2 HIS A 471       5.045  57.997  13.065  1.00 56.59           C  
ATOM   2318  CE1 HIS A 471       7.005  58.928  13.384  1.00 60.14           C  
ATOM   2319  NE2 HIS A 471       5.807  58.761  13.915  1.00 53.66           N  
ATOM   2320  N   LEU A 472       4.623  60.043   9.446  1.00 53.89           N  
ATOM   2321  CA  LEU A 472       3.654  61.139   9.470  1.00 59.13           C  
ATOM   2322  C   LEU A 472       3.763  62.049   8.238  1.00 69.25           C  
ATOM   2323  O   LEU A 472       4.782  62.056   7.542  1.00 70.63           O  
ATOM   2324  CB  LEU A 472       3.828  61.967  10.739  1.00 54.57           C  
ATOM   2325  CG  LEU A 472       3.483  61.277  12.062  1.00 51.52           C  
ATOM   2326  CD1 LEU A 472       3.761  62.215  13.211  1.00 47.81           C  
ATOM   2327  CD2 LEU A 472       2.027  60.820  12.078  1.00 49.69           C  
ATOM   2328  N   HIS A 473       2.709  62.820   7.980  1.00 73.71           N  
ATOM   2329  CA  HIS A 473       2.644  63.678   6.795  1.00 72.96           C  
ATOM   2330  C   HIS A 473       2.729  65.163   7.135  1.00 65.09           C  
ATOM   2331  O   HIS A 473       1.714  65.859   7.128  1.00 61.25           O  
ATOM   2332  CB  HIS A 473       1.346  63.433   6.019  1.00 77.61           C  
ATOM   2333  CG  HIS A 473       1.185  62.030   5.514  1.00 86.44           C  
ATOM   2334  ND1 HIS A 473       1.523  61.659   4.233  1.00 86.85           N  
ATOM   2335  CD2 HIS A 473       0.702  60.917   6.118  1.00 86.80           C  
ATOM   2336  CE1 HIS A 473       1.263  60.370   4.068  1.00 87.76           C  
ATOM   2337  NE2 HIS A 473       0.766  59.900   5.194  1.00 88.04           N  
ATOM   2338  N   PHE A 474       3.931  65.656   7.418  1.00 61.19           N  
ATOM   2339  CA  PHE A 474       4.107  67.078   7.706  1.00 59.90           C  
ATOM   2340  C   PHE A 474       4.074  67.928   6.437  1.00 63.26           C  
ATOM   2341  O   PHE A 474       4.493  67.485   5.362  1.00 68.24           O  
ATOM   2342  CB  PHE A 474       5.417  67.316   8.458  1.00 59.25           C  
ATOM   2343  CG  PHE A 474       5.399  66.809   9.862  1.00 59.40           C  
ATOM   2344  CD1 PHE A 474       4.861  67.572  10.881  1.00 63.27           C  
ATOM   2345  CD2 PHE A 474       5.908  65.561  10.162  1.00 54.02           C  
ATOM   2346  CE1 PHE A 474       4.838  67.098  12.175  1.00 64.26           C  
ATOM   2347  CE2 PHE A 474       5.889  65.084  11.445  1.00 46.47           C  
ATOM   2348  CZ  PHE A 474       5.354  65.852  12.456  1.00 60.29           C  
ATOM   2349  N   ASP A 475       3.579  69.155   6.575  1.00 58.56           N  
ATOM   2350  CA  ASP A 475       3.483  70.083   5.454  1.00 60.29           C  
ATOM   2351  C   ASP A 475       4.835  70.724   5.152  1.00 65.65           C  
ATOM   2352  O   ASP A 475       5.279  70.742   4.006  1.00 69.16           O  
ATOM   2353  CB  ASP A 475       2.440  71.163   5.743  1.00 53.12           C  
ATOM   2354  CG  ASP A 475       1.055  70.587   5.978  1.00 55.85           C  
ATOM   2355  OD1 ASP A 475       0.728  69.536   5.379  1.00 51.96           O  
ATOM   2356  OD2 ASP A 475       0.291  71.191   6.764  1.00 53.22           O  
ATOM   2357  N   VAL A 476       5.483  71.256   6.184  1.00 62.43           N  
ATOM   2358  CA  VAL A 476       6.820  71.818   6.032  1.00 57.06           C  
ATOM   2359  C   VAL A 476       7.802  71.071   6.925  1.00 57.81           C  
ATOM   2360  O   VAL A 476       7.539  70.867   8.109  1.00 63.96           O  
ATOM   2361  CB  VAL A 476       6.852  73.319   6.372  1.00 59.14           C  
ATOM   2362  CG1 VAL A 476       8.232  73.898   6.090  1.00 59.13           C  
ATOM   2363  CG2 VAL A 476       5.790  74.064   5.579  1.00 62.92           C  
ATOM   2364  N   GLU A 477       8.928  70.654   6.356  1.00 56.57           N  
ATOM   2365  CA  GLU A 477       9.928  69.911   7.113  1.00 53.14           C  
ATOM   2366  C   GLU A 477      11.212  70.721   7.248  1.00 57.54           C  
ATOM   2367  O   GLU A 477      11.955  70.884   6.279  1.00 67.90           O  
ATOM   2368  CB  GLU A 477      10.219  68.561   6.450  1.00 44.61           C  
ATOM   2369  CG  GLU A 477       8.988  67.701   6.223  1.00 42.47           C  
ATOM   2370  CD  GLU A 477       9.308  66.386   5.527  1.00 55.30           C  
ATOM   2371  OE1 GLU A 477      10.395  65.827   5.798  1.00 55.91           O  
ATOM   2372  OE2 GLU A 477       8.475  65.915   4.707  1.00 51.15           O  
ATOM   2373  N   LEU A 478      11.457  71.235   8.450  1.00 51.04           N  
ATOM   2374  CA  LEU A 478      12.680  71.966   8.754  1.00 52.03           C  
ATOM   2375  C   LEU A 478      13.601  71.076   9.580  1.00 54.32           C  
ATOM   2376  O   LEU A 478      13.333  70.800  10.753  1.00 56.70           O  
ATOM   2377  CB  LEU A 478      12.369  73.262   9.503  1.00 52.81           C  
ATOM   2378  CG  LEU A 478      11.290  74.145   8.870  1.00 51.30           C  
ATOM   2379  CD1 LEU A 478      11.083  75.409   9.692  1.00 50.77           C  
ATOM   2380  CD2 LEU A 478      11.649  74.475   7.431  1.00 53.46           C  
ATOM   2381  N   LEU A 479      14.687  70.623   8.965  1.00 54.36           N  
ATOM   2382  CA  LEU A 479      15.487  69.566   9.565  1.00 57.70           C  
ATOM   2383  C   LEU A 479      16.896  70.024   9.937  1.00 61.31           C  
ATOM   2384  O   LEU A 479      17.648  70.516   9.097  1.00 68.51           O  
ATOM   2385  CB  LEU A 479      15.538  68.362   8.618  1.00 57.20           C  
ATOM   2386  CG  LEU A 479      14.148  67.890   8.155  1.00 57.15           C  
ATOM   2387  CD1 LEU A 479      14.225  66.611   7.368  1.00 52.51           C  
ATOM   2388  CD2 LEU A 479      13.187  67.713   9.327  1.00 56.85           C  
ATOM   2389  N   GLY A 480      17.237  69.851  11.212  1.00 59.17           N  
ATOM   2390  CA  GLY A 480      18.503  70.305  11.765  1.00 58.38           C  
ATOM   2391  C   GLY A 480      18.373  70.511  13.264  1.00 59.96           C  
ATOM   2392  O   GLY A 480      17.381  70.089  13.862  1.00 60.45           O  
ATOM   2393  N   ASP A 481      19.372  71.137  13.884  1.00 57.85           N  
ATOM   2394  CA  ASP A 481      19.258  71.496  15.294  1.00 58.18           C  
ATOM   2395  C   ASP A 481      18.117  72.494  15.446  1.00 58.23           C  
ATOM   2396  O   ASP A 481      18.083  73.515  14.751  1.00 57.34           O  
ATOM   2397  CB  ASP A 481      20.559  72.094  15.844  1.00 56.22           C  
ATOM   2398  CG  ASP A 481      21.700  71.100  15.880  1.00 72.26           C  
ATOM   2399  OD1 ASP A 481      21.445  69.888  15.731  1.00 84.04           O  
ATOM   2400  OD2 ASP A 481      22.857  71.536  16.069  1.00 73.50           O  
ATOM   2401  N   CYS A 482      17.188  72.196  16.351  1.00 58.27           N  
ATOM   2402  CA  CYS A 482      16.006  73.029  16.527  1.00 52.95           C  
ATOM   2403  C   CYS A 482      16.365  74.444  16.979  1.00 52.86           C  
ATOM   2404  O   CYS A 482      15.632  75.388  16.693  1.00 59.46           O  
ATOM   2405  CB  CYS A 482      15.030  72.386  17.518  1.00 52.90           C  
ATOM   2406  SG  CYS A 482      15.725  71.929  19.122  1.00 63.66           S  
ATOM   2407  N   ASP A 483      17.498  74.601  17.658  1.00 49.44           N  
ATOM   2408  CA  ASP A 483      17.940  75.933  18.063  1.00 59.06           C  
ATOM   2409  C   ASP A 483      18.299  76.810  16.858  1.00 66.46           C  
ATOM   2410  O   ASP A 483      17.850  77.953  16.769  1.00 68.66           O  
ATOM   2411  CB  ASP A 483      19.136  75.850  19.015  1.00 62.94           C  
ATOM   2412  CG  ASP A 483      18.724  75.674  20.473  1.00 68.86           C  
ATOM   2413  OD1 ASP A 483      17.514  75.758  20.790  1.00 66.69           O  
ATOM   2414  OD2 ASP A 483      19.625  75.467  21.314  1.00 70.47           O  
ATOM   2415  N   VAL A 484      19.102  76.284  15.933  1.00 64.05           N  
ATOM   2416  CA  VAL A 484      19.536  77.086  14.792  1.00 63.96           C  
ATOM   2417  C   VAL A 484      18.369  77.361  13.844  1.00 57.98           C  
ATOM   2418  O   VAL A 484      18.340  78.400  13.182  1.00 54.74           O  
ATOM   2419  CB  VAL A 484      20.711  76.421  14.013  1.00 51.78           C  
ATOM   2420  CG1 VAL A 484      21.298  75.282  14.802  1.00 58.23           C  
ATOM   2421  CG2 VAL A 484      20.283  75.955  12.636  1.00 47.63           C  
ATOM   2422  N   ILE A 485      17.402  76.447  13.798  1.00 50.17           N  
ATOM   2423  CA  ILE A 485      16.219  76.654  12.970  1.00 51.41           C  
ATOM   2424  C   ILE A 485      15.326  77.722  13.589  1.00 59.16           C  
ATOM   2425  O   ILE A 485      14.951  78.687  12.921  1.00 64.46           O  
ATOM   2426  CB  ILE A 485      15.419  75.355  12.775  1.00 54.75           C  
ATOM   2427  CG1 ILE A 485      16.216  74.365  11.918  1.00 56.24           C  
ATOM   2428  CG2 ILE A 485      14.083  75.651  12.116  1.00 45.01           C  
ATOM   2429  CD1 ILE A 485      15.556  73.012  11.756  1.00 51.87           C  
ATOM   2430  N   ILE A 486      15.002  77.549  14.869  1.00 61.38           N  
ATOM   2431  CA  ILE A 486      14.215  78.532  15.613  1.00 59.20           C  
ATOM   2432  C   ILE A 486      14.870  79.909  15.571  1.00 61.23           C  
ATOM   2433  O   ILE A 486      14.193  80.922  15.381  1.00 60.82           O  
ATOM   2434  CB  ILE A 486      14.016  78.097  17.079  1.00 51.25           C  
ATOM   2435  CG1 ILE A 486      12.926  77.027  17.166  1.00 53.77           C  
ATOM   2436  CG2 ILE A 486      13.640  79.280  17.956  1.00 44.94           C  
ATOM   2437  CD1 ILE A 486      11.556  77.520  16.779  1.00 54.36           C  
ATOM   2438  N   ASN A 487      16.189  79.936  15.741  1.00 57.83           N  
ATOM   2439  CA  ASN A 487      16.959  81.165  15.588  1.00 58.54           C  
ATOM   2440  C   ASN A 487      16.667  81.832  14.243  1.00 65.16           C  
ATOM   2441  O   ASN A 487      16.393  83.035  14.178  1.00 63.13           O  
ATOM   2442  CB  ASN A 487      18.455  80.870  15.732  1.00 56.55           C  
ATOM   2443  CG  ASN A 487      19.329  82.007  15.243  1.00 64.63           C  
ATOM   2444  OD1 ASN A 487      19.631  82.938  15.986  1.00 57.80           O  
ATOM   2445  ND2 ASN A 487      19.753  81.929  13.984  1.00 74.83           N  
ATOM   2446  N   GLU A 488      16.707  81.037  13.176  1.00 61.48           N  
ATOM   2447  CA  GLU A 488      16.403  81.531  11.841  1.00 56.07           C  
ATOM   2448  C   GLU A 488      14.973  82.052  11.769  1.00 56.93           C  
ATOM   2449  O   GLU A 488      14.729  83.146  11.254  1.00 57.88           O  
ATOM   2450  CB  GLU A 488      16.620  80.432  10.795  1.00 65.32           C  
ATOM   2451  CG  GLU A 488      16.231  80.821   9.371  1.00 60.21           C  
ATOM   2452  CD  GLU A 488      17.000  82.026   8.861  1.00 68.55           C  
ATOM   2453  OE1 GLU A 488      16.407  82.837   8.116  1.00 76.40           O  
ATOM   2454  OE2 GLU A 488      18.196  82.160   9.198  1.00 66.72           O  
ATOM   2455  N   LEU A 489      14.031  81.269  12.284  1.00 46.93           N  
ATOM   2456  CA  LEU A 489      12.628  81.665  12.277  1.00 59.00           C  
ATOM   2457  C   LEU A 489      12.412  82.984  13.012  1.00 64.53           C  
ATOM   2458  O   LEU A 489      11.714  83.870  12.513  1.00 60.28           O  
ATOM   2459  CB  LEU A 489      11.759  80.570  12.899  1.00 55.20           C  
ATOM   2460  CG  LEU A 489      11.666  79.273  12.089  1.00 58.53           C  
ATOM   2461  CD1 LEU A 489      10.802  78.239  12.798  1.00 54.84           C  
ATOM   2462  CD2 LEU A 489      11.140  79.556  10.695  1.00 45.97           C  
ATOM   2463  N   CYS A 490      13.025  83.114  14.188  1.00 62.41           N  
ATOM   2464  CA  CYS A 490      12.893  84.322  14.999  1.00 62.63           C  
ATOM   2465  C   CYS A 490      13.409  85.569  14.285  1.00 66.67           C  
ATOM   2466  O   CYS A 490      12.767  86.617  14.332  1.00 65.02           O  
ATOM   2467  CB  CYS A 490      13.620  84.157  16.337  1.00 60.32           C  
ATOM   2468  SG  CYS A 490      12.732  83.151  17.545  1.00 72.00           S  
ATOM   2469  N   HIS A 491      14.563  85.465  13.630  1.00 69.59           N  
ATOM   2470  CA  HIS A 491      15.118  86.618  12.924  1.00 73.05           C  
ATOM   2471  C   HIS A 491      14.184  87.069  11.806  1.00 70.50           C  
ATOM   2472  O   HIS A 491      14.041  88.265  11.552  1.00 72.28           O  
ATOM   2473  CB  HIS A 491      16.506  86.315  12.358  1.00 88.17           C  
ATOM   2474  CG  HIS A 491      17.102  87.458  11.595  1.00113.89           C  
ATOM   2475  ND1 HIS A 491      17.345  87.405  10.239  1.00126.03           N  
ATOM   2476  CD2 HIS A 491      17.484  88.693  11.998  1.00123.67           C  
ATOM   2477  CE1 HIS A 491      17.861  88.555   9.841  1.00128.73           C  
ATOM   2478  NE2 HIS A 491      17.955  89.353  10.888  1.00130.54           N  
ATOM   2479  N   ARG A 492      13.540  86.108  11.151  1.00 70.62           N  
ATOM   2480  CA  ARG A 492      12.583  86.411  10.093  1.00 64.27           C  
ATOM   2481  C   ARG A 492      11.319  87.058  10.662  1.00 63.88           C  
ATOM   2482  O   ARG A 492      10.651  87.832   9.983  1.00 63.12           O  
ATOM   2483  CB  ARG A 492      12.228  85.141   9.307  1.00 60.01           C  
ATOM   2484  CG  ARG A 492      13.367  84.613   8.435  1.00 57.62           C  
ATOM   2485  CD  ARG A 492      13.133  83.173   8.002  1.00 56.85           C  
ATOM   2486  NE  ARG A 492      12.903  83.033   6.563  1.00 67.59           N  
ATOM   2487  CZ  ARG A 492      13.805  82.588   5.690  1.00 65.07           C  
ATOM   2488  NH1 ARG A 492      13.491  82.485   4.409  1.00 63.83           N  
ATOM   2489  NH2 ARG A 492      15.020  82.241   6.095  1.00 62.78           N  
ATOM   2490  N   LEU A 493      10.997  86.747  11.914  1.00 65.49           N  
ATOM   2491  CA  LEU A 493       9.783  87.267  12.539  1.00 61.61           C  
ATOM   2492  C   LEU A 493       9.943  88.699  13.047  1.00 67.39           C  
ATOM   2493  O   LEU A 493       8.960  89.433  13.167  1.00 69.35           O  
ATOM   2494  CB  LEU A 493       9.355  86.359  13.690  1.00 58.08           C  
ATOM   2495  CG  LEU A 493       8.702  85.026  13.329  1.00 53.28           C  
ATOM   2496  CD1 LEU A 493       8.426  84.215  14.585  1.00 48.01           C  
ATOM   2497  CD2 LEU A 493       7.419  85.261  12.544  1.00 56.31           C  
ATOM   2498  N   GLY A 494      11.177  89.089  13.353  1.00 70.99           N  
ATOM   2499  CA  GLY A 494      11.457  90.421  13.860  1.00 73.87           C  
ATOM   2500  C   GLY A 494      10.792  90.675  15.199  1.00 83.68           C  
ATOM   2501  O   GLY A 494      10.384  89.734  15.881  1.00 79.99           O  
ATOM   2502  N   GLY A 495      10.685  91.947  15.574  1.00 86.93           N  
ATOM   2503  CA  GLY A 495      10.023  92.338  16.808  1.00 70.98           C  
ATOM   2504  C   GLY A 495      10.614  91.684  18.038  1.00 72.19           C  
ATOM   2505  O   GLY A 495      11.834  91.617  18.185  1.00 73.30           O  
ATOM   2506  N   GLU A 496       9.746  91.189  18.917  1.00 73.58           N  
ATOM   2507  CA  GLU A 496      10.180  90.560  20.162  1.00 82.21           C  
ATOM   2508  C   GLU A 496      10.911  89.245  19.916  1.00 77.35           C  
ATOM   2509  O   GLU A 496      11.772  88.848  20.702  1.00 74.65           O  
ATOM   2510  CB  GLU A 496       8.985  90.318  21.093  1.00 86.46           C  
ATOM   2511  CG  GLU A 496       8.346  91.586  21.636  1.00 88.10           C  
ATOM   2512  CD  GLU A 496       9.345  92.484  22.345  1.00 93.87           C  
ATOM   2513  OE1 GLU A 496       9.321  93.711  22.102  1.00 92.30           O  
ATOM   2514  OE2 GLU A 496      10.151  91.966  23.148  1.00 99.22           O  
ATOM   2515  N   TYR A 497      10.566  88.568  18.827  1.00 73.92           N  
ATOM   2516  CA  TYR A 497      11.160  87.271  18.537  1.00 70.51           C  
ATOM   2517  C   TYR A 497      12.639  87.407  18.194  1.00 72.98           C  
ATOM   2518  O   TYR A 497      13.454  86.585  18.609  1.00 74.79           O  
ATOM   2519  CB  TYR A 497      10.392  86.573  17.409  1.00 65.70           C  
ATOM   2520  CG  TYR A 497       8.985  86.187  17.815  1.00 73.05           C  
ATOM   2521  CD1 TYR A 497       8.736  84.994  18.488  1.00 77.87           C  
ATOM   2522  CD2 TYR A 497       7.909  87.025  17.549  1.00 70.29           C  
ATOM   2523  CE1 TYR A 497       7.452  84.642  18.873  1.00 74.96           C  
ATOM   2524  CE2 TYR A 497       6.622  86.681  17.930  1.00 72.05           C  
ATOM   2525  CZ  TYR A 497       6.399  85.490  18.591  1.00 76.38           C  
ATOM   2526  OH  TYR A 497       5.120  85.147  18.972  1.00 76.16           O  
ATOM   2527  N   ALA A 498      12.987  88.463  17.465  1.00 75.09           N  
ATOM   2528  CA  ALA A 498      14.369  88.677  17.047  1.00 76.75           C  
ATOM   2529  C   ALA A 498      15.257  89.102  18.216  1.00 80.03           C  
ATOM   2530  O   ALA A 498      16.483  89.003  18.144  1.00 80.49           O  
ATOM   2531  CB  ALA A 498      14.428  89.709  15.934  1.00 77.19           C  
ATOM   2532  N   LYS A 499      14.636  89.570  19.293  1.00 85.63           N  
ATOM   2533  CA  LYS A 499      15.373  89.985  20.482  1.00 83.35           C  
ATOM   2534  C   LYS A 499      15.886  88.777  21.262  1.00 88.84           C  
ATOM   2535  O   LYS A 499      16.787  88.903  22.091  1.00 91.25           O  
ATOM   2536  CB  LYS A 499      14.494  90.864  21.374  1.00 78.26           C  
ATOM   2537  CG  LYS A 499      14.175  92.225  20.772  1.00 79.67           C  
ATOM   2538  CD  LYS A 499      13.205  93.015  21.636  1.00 86.17           C  
ATOM   2539  CE  LYS A 499      12.988  94.415  21.077  1.00 92.36           C  
ATOM   2540  NZ  LYS A 499      12.078  95.224  21.935  1.00100.60           N1+
ATOM   2541  N   LEU A 500      15.317  87.607  20.980  1.00 93.55           N  
ATOM   2542  CA  LEU A 500      15.712  86.366  21.646  1.00100.70           C  
ATOM   2543  C   LEU A 500      17.009  85.780  21.095  1.00108.85           C  
ATOM   2544  O   LEU A 500      17.938  85.482  21.848  1.00113.97           O  
ATOM   2545  CB  LEU A 500      14.613  85.311  21.517  1.00 95.23           C  
ATOM   2546  CG  LEU A 500      13.216  85.642  22.027  1.00 93.42           C  
ATOM   2547  CD1 LEU A 500      12.303  84.448  21.801  1.00 96.90           C  
ATOM   2548  CD2 LEU A 500      13.262  86.037  23.493  1.00 85.88           C  
ATOM   2549  N   CYS A 501      17.055  85.615  19.776  1.00105.24           N  
ATOM   2550  CA  CYS A 501      18.095  84.823  19.125  1.00106.07           C  
ATOM   2551  C   CYS A 501      19.508  85.397  19.285  1.00110.54           C  
ATOM   2552  O   CYS A 501      19.693  86.494  19.817  1.00107.77           O  
ATOM   2553  CB  CYS A 501      17.758  84.647  17.642  1.00106.68           C  
ATOM   2554  SG  CYS A 501      17.503  86.165  16.693  1.00 95.36           S  
ATOM   2555  N   CYS A 502      20.495  84.638  18.815  1.00121.37           N  
ATOM   2556  CA  CYS A 502      21.912  84.896  19.087  1.00131.97           C  
ATOM   2557  C   CYS A 502      22.412  86.273  18.634  1.00138.07           C  
ATOM   2558  O   CYS A 502      23.414  86.773  19.150  1.00133.55           O  
ATOM   2559  CB  CYS A 502      22.764  83.800  18.436  1.00134.28           C  
ATOM   2560  SG  CYS A 502      22.266  82.103  18.864  1.00115.22           S  
ATOM   2561  N   ASN A 503      21.723  86.881  17.672  1.00146.18           N  
ATOM   2562  CA  ASN A 503      22.090  88.219  17.214  1.00149.16           C  
ATOM   2563  C   ASN A 503      20.956  89.221  17.419  1.00144.67           C  
ATOM   2564  O   ASN A 503      20.798  89.784  18.505  1.00140.63           O  
ATOM   2565  CB  ASN A 503      22.511  88.189  15.736  1.00153.81           C  
ATOM   2566  CG  ASN A 503      21.330  88.266  14.777  1.00153.29           C  
ATOM   2567  OD1 ASN A 503      20.901  89.355  14.392  1.00155.42           O  
ATOM   2568  ND2 ASN A 503      20.814  87.109  14.372  1.00145.75           N  
ATOM   2569  N   GLY A 638      21.374  88.366   8.145  1.00116.84           N  
ATOM   2570  CA  GLY A 638      21.702  87.306   7.211  1.00116.90           C  
ATOM   2571  C   GLY A 638      20.970  86.019   7.533  1.00116.93           C  
ATOM   2572  O   GLY A 638      20.462  85.840   8.643  1.00126.94           O  
ATOM   2573  N   GLY A 639      20.918  85.115   6.560  1.00 96.18           N  
ATOM   2574  CA  GLY A 639      20.209  83.860   6.729  1.00 79.36           C  
ATOM   2575  C   GLY A 639      21.079  82.736   7.262  1.00 69.14           C  
ATOM   2576  O   GLY A 639      22.185  82.963   7.759  1.00 59.85           O  
ATOM   2577  N   SER A 640      20.574  81.512   7.157  1.00 65.00           N  
ATOM   2578  CA  SER A 640      21.294  80.345   7.643  1.00 64.76           C  
ATOM   2579  C   SER A 640      21.411  79.305   6.538  1.00 62.45           C  
ATOM   2580  O   SER A 640      20.466  79.106   5.776  1.00 64.41           O  
ATOM   2581  CB  SER A 640      20.588  79.746   8.865  1.00 68.03           C  
ATOM   2582  OG  SER A 640      20.144  80.759   9.747  1.00 74.53           O  
ATOM   2583  N   GLN A 641      22.565  78.644   6.462  1.00 53.79           N  
ATOM   2584  CA  GLN A 641      22.811  77.640   5.434  1.00 56.25           C  
ATOM   2585  C   GLN A 641      21.801  76.501   5.498  1.00 65.07           C  
ATOM   2586  O   GLN A 641      21.472  76.019   6.577  1.00 74.22           O  
ATOM   2587  CB  GLN A 641      24.227  77.070   5.552  1.00 52.68           C  
ATOM   2588  CG  GLN A 641      24.605  76.181   4.375  1.00 63.45           C  
ATOM   2589  CD  GLN A 641      25.911  75.431   4.569  1.00 66.96           C  
ATOM   2590  OE1 GLN A 641      26.980  76.034   4.703  1.00 61.50           O  
ATOM   2591  NE2 GLN A 641      25.829  74.103   4.570  1.00 66.61           N  
ATOM   2592  N   TYR A 642      21.301  76.088   4.336  1.00 67.57           N  
ATOM   2593  CA  TYR A 642      20.439  74.917   4.252  1.00 67.28           C  
ATOM   2594  C   TYR A 642      20.445  74.315   2.849  1.00 67.97           C  
ATOM   2595  O   TYR A 642      20.669  75.016   1.862  1.00 68.56           O  
ATOM   2596  CB  TYR A 642      18.999  75.260   4.676  1.00 63.35           C  
ATOM   2597  CG  TYR A 642      18.245  76.241   3.790  1.00 63.87           C  
ATOM   2598  CD1 TYR A 642      17.671  75.833   2.587  1.00 67.05           C  
ATOM   2599  CD2 TYR A 642      18.069  77.564   4.177  1.00 61.53           C  
ATOM   2600  CE1 TYR A 642      16.971  76.720   1.784  1.00 64.93           C  
ATOM   2601  CE2 TYR A 642      17.366  78.457   3.383  1.00 63.51           C  
ATOM   2602  CZ  TYR A 642      16.820  78.030   2.188  1.00 66.30           C  
ATOM   2603  OH  TYR A 642      16.124  78.916   1.393  1.00 68.05           O  
ATOM   2604  N   LEU A 643      20.207  73.009   2.771  1.00 69.86           N  
ATOM   2605  CA  LEU A 643      19.935  72.358   1.496  1.00 67.98           C  
ATOM   2606  C   LEU A 643      18.433  72.169   1.350  1.00 66.04           C  
ATOM   2607  O   LEU A 643      17.794  71.533   2.191  1.00 63.36           O  
ATOM   2608  CB  LEU A 643      20.649  71.011   1.388  1.00 64.79           C  
ATOM   2609  CG  LEU A 643      20.228  70.174   0.176  1.00 59.66           C  
ATOM   2610  CD1 LEU A 643      20.581  70.893  -1.115  1.00 67.35           C  
ATOM   2611  CD2 LEU A 643      20.857  68.792   0.210  1.00 52.26           C  
ATOM   2612  N   PHE A 644      17.872  72.734   0.285  1.00 59.76           N  
ATOM   2613  CA  PHE A 644      16.436  72.662   0.058  1.00 59.45           C  
ATOM   2614  C   PHE A 644      16.077  71.537  -0.906  1.00 61.65           C  
ATOM   2615  O   PHE A 644      16.560  71.489  -2.039  1.00 64.37           O  
ATOM   2616  CB  PHE A 644      15.913  73.998  -0.467  1.00 60.67           C  
ATOM   2617  CG  PHE A 644      14.534  73.920  -1.058  1.00 60.41           C  
ATOM   2618  CD1 PHE A 644      13.427  73.732  -0.248  1.00 58.42           C  
ATOM   2619  CD2 PHE A 644      14.345  74.046  -2.429  1.00 55.93           C  
ATOM   2620  CE1 PHE A 644      12.158  73.666  -0.790  1.00 58.28           C  
ATOM   2621  CE2 PHE A 644      13.078  73.980  -2.978  1.00 51.66           C  
ATOM   2622  CZ  PHE A 644      11.983  73.790  -2.159  1.00 55.58           C  
ATOM   2623  N   LEU A 645      15.229  70.631  -0.433  1.00 60.80           N  
ATOM   2624  CA  LEU A 645      14.754  69.513  -1.231  1.00 55.46           C  
ATOM   2625  C   LEU A 645      13.277  69.706  -1.523  1.00 70.55           C  
ATOM   2626  O   LEU A 645      12.441  69.506  -0.643  1.00 73.01           O  
ATOM   2627  CB  LEU A 645      14.992  68.189  -0.510  1.00 55.28           C  
ATOM   2628  CG  LEU A 645      16.443  67.909  -0.129  1.00 70.54           C  
ATOM   2629  CD1 LEU A 645      16.582  66.545   0.534  1.00 75.39           C  
ATOM   2630  CD2 LEU A 645      17.340  68.010  -1.348  1.00 70.83           C  
ATOM   2631  N   PRO A 646      12.954  70.099  -2.767  1.00 74.23           N  
ATOM   2632  CA  PRO A 646      11.580  70.429  -3.149  1.00 67.01           C  
ATOM   2633  C   PRO A 646      10.637  69.259  -2.926  1.00 65.04           C  
ATOM   2634  O   PRO A 646      11.051  68.110  -3.093  1.00 64.36           O  
ATOM   2635  CB  PRO A 646      11.701  70.767  -4.639  1.00 59.73           C  
ATOM   2636  CG  PRO A 646      12.927  70.060  -5.081  1.00 61.08           C  
ATOM   2637  CD  PRO A 646      13.864  70.133  -3.925  1.00 64.41           C  
ATOM   2638  N   PRO A 647       9.380  69.548  -2.557  1.00 66.64           N  
ATOM   2639  CA  PRO A 647       8.867  70.915  -2.401  1.00 65.44           C  
ATOM   2640  C   PRO A 647       9.008  71.530  -1.010  1.00 65.80           C  
ATOM   2641  O   PRO A 647       8.892  72.750  -0.901  1.00 73.76           O  
ATOM   2642  CB  PRO A 647       7.383  70.758  -2.735  1.00 45.96           C  
ATOM   2643  CG  PRO A 647       7.061  69.391  -2.278  1.00 45.30           C  
ATOM   2644  CD  PRO A 647       8.297  68.552  -2.502  1.00 45.47           C  
ATOM   2645  N   ASN A 648       9.246  70.726   0.024  1.00 63.45           N  
ATOM   2646  CA  ASN A 648       9.015  71.209   1.383  1.00 67.16           C  
ATOM   2647  C   ASN A 648      10.050  70.848   2.444  1.00 66.25           C  
ATOM   2648  O   ASN A 648       9.801  71.044   3.634  1.00 67.01           O  
ATOM   2649  CB  ASN A 648       7.668  70.689   1.864  1.00 68.00           C  
ATOM   2650  CG  ASN A 648       7.679  69.193   2.073  1.00 70.40           C  
ATOM   2651  OD1 ASN A 648       8.014  68.432   1.167  1.00 79.68           O  
ATOM   2652  ND2 ASN A 648       7.345  68.762   3.281  1.00 71.07           N  
ATOM   2653  N   ARG A 649      11.197  70.319   2.037  1.00 65.18           N  
ATOM   2654  CA  ARG A 649      12.156  69.807   3.012  1.00 60.12           C  
ATOM   2655  C   ARG A 649      13.449  70.619   3.018  1.00 61.24           C  
ATOM   2656  O   ARG A 649      14.057  70.849   1.976  1.00 59.57           O  
ATOM   2657  CB  ARG A 649      12.446  68.330   2.735  1.00 52.35           C  
ATOM   2658  CG  ARG A 649      13.459  67.693   3.660  1.00 55.03           C  
ATOM   2659  CD  ARG A 649      13.080  66.258   4.014  1.00 57.43           C  
ATOM   2660  NE  ARG A 649      12.944  65.404   2.840  1.00 75.66           N  
ATOM   2661  CZ  ARG A 649      11.783  65.030   2.312  1.00 76.46           C  
ATOM   2662  NH1 ARG A 649      10.641  65.433   2.851  1.00 65.26           N  
ATOM   2663  NH2 ARG A 649      11.767  64.252   1.239  1.00 81.00           N  
ATOM   2664  N   TYR A 650      13.855  71.057   4.206  1.00 58.97           N  
ATOM   2665  CA  TYR A 650      15.063  71.860   4.369  1.00 59.37           C  
ATOM   2666  C   TYR A 650      16.052  71.161   5.304  1.00 56.74           C  
ATOM   2667  O   TYR A 650      15.672  70.706   6.379  1.00 61.58           O  
ATOM   2668  CB  TYR A 650      14.718  73.248   4.920  1.00 59.22           C  
ATOM   2669  CG  TYR A 650      13.827  74.096   4.032  1.00 59.00           C  
ATOM   2670  CD1 TYR A 650      12.462  73.846   3.929  1.00 53.89           C  
ATOM   2671  CD2 TYR A 650      14.347  75.169   3.322  1.00 65.67           C  
ATOM   2672  CE1 TYR A 650      11.648  74.630   3.131  1.00 54.20           C  
ATOM   2673  CE2 TYR A 650      13.542  75.956   2.520  1.00 65.42           C  
ATOM   2674  CZ  TYR A 650      12.194  75.684   2.432  1.00 62.32           C  
ATOM   2675  OH  TYR A 650      11.398  76.471   1.637  1.00 70.00           O  
ATOM   2676  N   ILE A 651      17.318  71.080   4.898  1.00 54.68           N  
ATOM   2677  CA  ILE A 651      18.348  70.439   5.722  1.00 48.56           C  
ATOM   2678  C   ILE A 651      19.330  71.452   6.305  1.00 56.37           C  
ATOM   2679  O   ILE A 651      20.258  71.895   5.618  1.00 54.57           O  
ATOM   2680  CB  ILE A 651      19.166  69.407   4.928  1.00 51.56           C  
ATOM   2681  CG1 ILE A 651      18.268  68.564   4.013  1.00 48.37           C  
ATOM   2682  CG2 ILE A 651      19.999  68.553   5.872  1.00 46.31           C  
ATOM   2683  CD1 ILE A 651      17.178  67.830   4.723  1.00 50.90           C  
ATOM   2684  N   PHE A 652      19.136  71.802   7.576  1.00 57.39           N  
ATOM   2685  CA  PHE A 652      19.999  72.771   8.247  1.00 50.65           C  
ATOM   2686  C   PHE A 652      21.179  72.100   8.936  1.00 50.55           C  
ATOM   2687  O   PHE A 652      21.316  70.875   8.905  1.00 51.46           O  
ATOM   2688  CB  PHE A 652      19.208  73.583   9.272  1.00 54.53           C  
ATOM   2689  CG  PHE A 652      18.213  74.532   8.666  1.00 53.47           C  
ATOM   2690  CD1 PHE A 652      16.946  74.097   8.311  1.00 49.19           C  
ATOM   2691  CD2 PHE A 652      18.539  75.863   8.466  1.00 52.29           C  
ATOM   2692  CE1 PHE A 652      16.027  74.969   7.765  1.00 46.56           C  
ATOM   2693  CE2 PHE A 652      17.625  76.741   7.917  1.00 50.74           C  
ATOM   2694  CZ  PHE A 652      16.366  76.294   7.569  1.00 49.47           C  
ATOM   2695  N   HIS A 653      22.030  72.914   9.552  1.00 56.06           N  
ATOM   2696  CA  HIS A 653      23.139  72.398  10.341  1.00 63.00           C  
ATOM   2697  C   HIS A 653      22.624  71.494  11.451  1.00 67.84           C  
ATOM   2698  O   HIS A 653      21.642  71.818  12.125  1.00 67.02           O  
ATOM   2699  CB  HIS A 653      23.967  73.537  10.942  1.00 66.68           C  
ATOM   2700  CG  HIS A 653      25.044  73.069  11.872  1.00 76.59           C  
ATOM   2701  ND1 HIS A 653      26.213  72.489  11.426  1.00 85.39           N  
ATOM   2702  CD2 HIS A 653      25.121  73.073  13.225  1.00 78.89           C  
ATOM   2703  CE1 HIS A 653      26.967  72.168  12.462  1.00 84.31           C  
ATOM   2704  NE2 HIS A 653      26.328  72.512  13.566  1.00 78.51           N  
ATOM   2705  N   GLY A 654      23.282  70.352  11.624  1.00 69.22           N  
ATOM   2706  CA  GLY A 654      22.980  69.463  12.726  1.00 65.54           C  
ATOM   2707  C   GLY A 654      22.027  68.340  12.379  1.00 66.09           C  
ATOM   2708  O   GLY A 654      21.863  67.403  13.159  1.00 74.61           O  
ATOM   2709  N   ALA A 655      21.386  68.436  11.220  1.00 66.25           N  
ATOM   2710  CA  ALA A 655      20.489  67.382  10.762  1.00 67.59           C  
ATOM   2711  C   ALA A 655      21.246  66.068  10.645  1.00 70.67           C  
ATOM   2712  O   ALA A 655      22.342  66.029  10.088  1.00 74.22           O  
ATOM   2713  CB  ALA A 655      19.861  67.754   9.431  1.00 59.30           C  
ATOM   2714  N   GLU A 656      20.673  64.999  11.189  1.00 72.29           N  
ATOM   2715  CA  GLU A 656      21.296  63.686  11.097  1.00 83.90           C  
ATOM   2716  C   GLU A 656      20.321  62.563  11.411  1.00 86.67           C  
ATOM   2717  O   GLU A 656      19.433  62.701  12.257  1.00 84.82           O  
ATOM   2718  CB  GLU A 656      22.506  63.581  12.035  1.00 91.38           C  
ATOM   2719  CG  GLU A 656      22.168  63.522  13.519  1.00 98.68           C  
ATOM   2720  CD  GLU A 656      23.252  62.847  14.344  1.00106.44           C  
ATOM   2721  OE1 GLU A 656      24.082  62.118  13.759  1.00 98.47           O  
ATOM   2722  OE2 GLU A 656      23.273  63.043  15.580  1.00116.74           O  
ATOM   2723  N   VAL A 657      20.495  61.450  10.707  1.00 90.60           N  
ATOM   2724  CA  VAL A 657      19.787  60.218  11.015  1.00 93.58           C  
ATOM   2725  C   VAL A 657      20.828  59.182  11.444  1.00 99.06           C  
ATOM   2726  O   VAL A 657      21.620  58.697  10.632  1.00 98.74           O  
ATOM   2727  CB  VAL A 657      18.944  59.718   9.812  1.00 77.85           C  
ATOM   2728  CG1 VAL A 657      19.692  59.907   8.495  1.00 85.04           C  
ATOM   2729  CG2 VAL A 657      18.516  58.274  10.012  1.00 74.17           C  
ATOM   2730  N   TYR A 658      20.837  58.868  12.735  1.00105.06           N  
ATOM   2731  CA  TYR A 658      21.906  58.067  13.322  1.00117.52           C  
ATOM   2732  C   TYR A 658      21.655  56.563  13.250  1.00125.97           C  
ATOM   2733  O   TYR A 658      20.570  56.083  13.581  1.00125.07           O  
ATOM   2734  CB  TYR A 658      22.124  58.482  14.778  1.00123.59           C  
ATOM   2735  CG  TYR A 658      22.978  57.519  15.574  1.00132.59           C  
ATOM   2736  CD1 TYR A 658      24.337  57.387  15.316  1.00138.34           C  
ATOM   2737  CD2 TYR A 658      22.425  56.749  16.590  1.00134.24           C  
ATOM   2738  CE1 TYR A 658      25.121  56.507  16.046  1.00140.71           C  
ATOM   2739  CE2 TYR A 658      23.200  55.868  17.326  1.00135.69           C  
ATOM   2740  CZ  TYR A 658      24.547  55.751  17.050  1.00137.89           C  
ATOM   2741  OH  TYR A 658      25.321  54.877  17.780  1.00135.87           O  
ATOM   2742  N   SER A 659      22.679  55.832  12.816  1.00133.89           N  
ATOM   2743  CA  SER A 659      22.652  54.372  12.782  1.00139.81           C  
ATOM   2744  C   SER A 659      24.069  53.819  12.643  1.00149.54           C  
ATOM   2745  O   SER A 659      25.007  54.562  12.345  1.00150.42           O  
ATOM   2746  CB  SER A 659      21.773  53.867  11.635  1.00134.76           C  
ATOM   2747  OG  SER A 659      22.298  54.253  10.377  1.00131.28           O  
ATOM   2748  N   ASP A 660      24.220  52.516  12.866  1.00154.00           N  
ATOM   2749  CA  ASP A 660      25.512  51.851  12.724  1.00151.80           C  
ATOM   2750  C   ASP A 660      25.343  50.343  12.558  1.00147.37           C  
ATOM   2751  O   ASP A 660      25.776  49.764  11.562  1.00141.62           O  
ATOM   2752  CB  ASP A 660      26.413  52.151  13.929  1.00149.00           C  
ATOM   2753  CG  ASP A 660      25.771  51.771  15.253  1.00145.13           C  
ATOM   2754  OD1 ASP A 660      24.558  52.016  15.427  1.00141.31           O  
ATOM   2755  OD2 ASP A 660      26.484  51.228  16.123  1.00144.34           O  
TER    2756      ASP A 660 
HETATM 2757  FBH 4TQ A 703      -1.241  44.025  -5.752  1.00 88.53           F  
HETATM 2758  CBG 4TQ A 703      -0.550  44.879  -5.025  1.00 77.67           C  
HETATM 2759  FBI 4TQ A 703      -1.348  45.406  -4.150  1.00 73.61           F  
HETATM 2760  FBJ 4TQ A 703      -0.079  45.835  -5.791  1.00 88.19           F  
HETATM 2761  CBE 4TQ A 703       0.514  44.213  -4.408  1.00 68.01           C  
HETATM 2762  CBF 4TQ A 703       0.408  43.746  -3.099  1.00 74.25           C  
HETATM 2763  CBD 4TQ A 703       1.698  44.014  -5.110  1.00 61.51           C  
HETATM 2764  CBC 4TQ A 703       2.764  43.352  -4.507  1.00 66.35           C  
HETATM 2765  CBB 4TQ A 703       2.654  42.885  -3.200  1.00 68.97           C  
HETATM 2766  CBA 4TQ A 703       1.473  43.083  -2.492  1.00 71.41           C  
HETATM 2767  CAX 4TQ A 703       1.370  42.606  -1.186  1.00 67.27           C  
HETATM 2768  CAY 4TQ A 703       2.036  41.422  -0.871  1.00 61.89           C  
HETATM 2769  CAZ 4TQ A 703       1.956  40.901   0.411  1.00 62.14           C  
HETATM 2770  NAW 4TQ A 703       0.632  43.255  -0.259  1.00 66.15           N  
HETATM 2771  CAP 4TQ A 703       0.537  42.780   0.996  1.00 64.58           C  
HETATM 2772  CAQ 4TQ A 703       1.201  41.609   1.334  1.00 64.16           C  
HETATM 2773  NAR 4TQ A 703       1.009  41.254   2.586  1.00 58.58           N  
HETATM 2774  CAV 4TQ A 703       1.188  42.199   3.639  1.00 52.91           C  
HETATM 2775  CAS 4TQ A 703       0.031  40.352   3.104  1.00 58.92           C  
HETATM 2776  CAT 4TQ A 703      -1.023  41.457   3.385  1.00 51.21           C  
HETATM 2777  CAU 4TQ A 703      -0.194  42.762   3.352  1.00 49.15           C  
HETATM 2778  NAO 4TQ A 703      -0.180  43.380   1.987  1.00 60.40           N  
HETATM 2779  CAM 4TQ A 703      -0.862  44.527   1.800  1.00 62.01           C  
HETATM 2780  OAN 4TQ A 703      -1.491  45.005   2.743  1.00 64.40           O  
HETATM 2781  NAL 4TQ A 703      -0.809  45.084   0.564  1.00 64.13           N  
HETATM 2782  CAH 4TQ A 703      -1.457  46.209   0.188  1.00 66.22           C  
HETATM 2783  CAG 4TQ A 703      -2.076  47.127   1.050  1.00 59.32           C  
HETATM 2784  CAI 4TQ A 703      -1.497  46.463  -1.188  1.00 58.32           C  
HETATM 2785  CAJ 4TQ A 703      -2.136  47.589  -1.699  1.00 50.40           C  
HETATM 2786  CAK 4TQ A 703      -2.749  48.486  -0.835  1.00 60.73           C  
HETATM 2787  CAF 4TQ A 703      -2.722  48.261   0.542  1.00 65.20           C  
HETATM 2788  CAD 4TQ A 703      -3.318  49.140   1.352  1.00 68.82           C  
HETATM 2789  OAE 4TQ A 703      -3.945  50.262   0.928  1.00 68.91           O  
HETATM 2790  CAA 4TQ A 703      -4.419  50.883   2.067  1.00 61.83           C  
HETATM 2791  NAB 4TQ A 703      -4.069  50.128   3.110  1.00 57.38           N  
HETATM 2792  CAC 4TQ A 703      -3.394  49.058   2.677  1.00 63.83           C  
TER    2793      4TQ A 703 
HETATM 2794  C   LIG d   1      -7.845  52.511  -0.144  0.00  0.00      4zzj C  
HETATM 2795  C   LIG d   1      -7.057  52.761  -1.309  0.00  0.00      4zzj C  
HETATM 2796  C   LIG d   1      -7.717  52.897  -2.584  0.00  0.00      4zzj C  
HETATM 2797  C   LIG d   1      -9.148  52.772  -2.643  0.00  0.00      4zzj C  
HETATM 2798  C   LIG d   1      -9.901  52.483  -1.469  0.00  0.00      4zzj C  
HETATM 2799  C   LIG d   1      -9.240  52.366  -0.233  0.00  0.00      4zzj C  
HETATM 2800  C   LIG d   1      -9.839  52.930  -3.959  0.00  0.00      4zzj C  
HETATM 2801  N   LIG d   1     -11.372  53.156  -3.879  0.00  0.00      4zzj N1+
HETATM 2802  C   LIG d   1     -11.956  52.114  -2.904  0.00  0.00      4zzj C  
HETATM 2803  C   LIG d   1     -11.378  52.304  -1.490  0.00  0.00      4zzj C  
HETATM 2804  C   LIG d   1      -6.992  53.170  -3.869  0.00  0.00      4zzj C  
HETATM 2805  C   LIG d   1      -7.710  53.720  -4.982  0.00  0.00      4zzj C  
HETATM 2806  C   LIG d   1      -9.168  54.024  -4.829  0.00  0.00      4zzj C  
HETATM 2807  C   LIG d   1      -5.599  52.895  -4.038  0.00  0.00      4zzj C  
HETATM 2808  C   LIG d   1      -4.911  53.179  -5.241  0.00  0.00      4zzj C  
HETATM 2809  C   LIG d   1      -5.648  53.707  -6.336  0.00  0.00      4zzj C  
HETATM 2810  C   LIG d   1      -7.024  53.973  -6.202  0.00  0.00      4zzj C  
HETATM 2811  O   LIG d   1      -5.705  52.876  -1.251  0.00  0.00      4zzj O  
HETATM 2812  O   LIG d   1      -3.581  52.923  -5.252  0.00  0.00      4zzj O  
HETATM 2813  C   LIG d   1     -11.696  54.581  -3.385  0.00  0.00      4zzj C  
HETATM 2814  C   LIG d   1     -11.931  52.971  -5.304  0.00  0.00      4zzj C  
HETATM 2815  C   LIG d   1      -4.946  52.792  -0.037  0.00  0.00      4zzj C  
HETATM 2816  C   LIG d   1      -3.445  52.859  -0.339  0.00  0.00      4zzj C  
HETATM 2817  C   LIG d   1      -2.760  53.130  -6.406  0.00  0.00      4zzj C  
HETATM 2818  C   LIG d   1      -1.295  52.814  -6.083  0.00  0.00      4zzj C  
HETATM 2819  C   LIG d   1      -2.806  51.530  -0.729  0.00  0.00      4zzj C  
HETATM 2820  C   LIG d   1      -0.811  48.053  -2.848  0.00  0.00      4zzj C  
HETATM 2821  C   LIG d   1      -2.422  47.195  -1.274  0.00  0.00      4zzj C  
HETATM 2822  C   LIG d   1      -3.279  50.821  -2.010  0.00  0.00      4zzj C  
HETATM 2823  C   LIG d   1      -1.169  47.043  -1.917  0.00  0.00      4zzj C  
HETATM 2824  C   LIG d   1      -1.520  49.262  -2.929  0.00  0.00      4zzj C  
HETATM 2825  C   LIG d   1      -2.637  49.473  -2.108  0.00  0.00      4zzj C  
HETATM 2826  C   LIG d   1      -3.133  48.403  -1.343  0.00  0.00      4zzj C  
HETATM 2827  C   LIG d   1      -2.538  53.320   0.829  0.00  0.00      4zzj C  
HETATM 2828  C   LIG d   1      -1.402  50.485   4.611  0.00  0.00      4zzj C  
HETATM 2829  C   LIG d   1      -3.066  49.366   3.222  0.00  0.00      4zzj C  
HETATM 2830  C   LIG d   1      -3.017  53.088   2.295  0.00  0.00      4zzj C  
HETATM 2831  C   LIG d   1      -2.074  49.313   4.212  0.00  0.00      4zzj C  
HETATM 2832  C   LIG d   1      -1.717  51.704   3.967  0.00  0.00      4zzj C  
HETATM 2833  C   LIG d   1      -2.704  51.768   2.960  0.00  0.00      4zzj C  
HETATM 2834  C   LIG d   1      -3.392  50.589   2.612  0.00  0.00      4zzj C  
HETATM 2835  C   LIG d   1      -0.379  50.427   5.718  0.00  0.00      4zzj C  
HETATM 2836  C   LIG d   1       3.509  51.668   4.302  0.00  0.00      4zzj C  
HETATM 2837  C   LIG d   1       2.557  52.632   4.692  0.00  0.00      4zzj C  
HETATM 2838  C   LIG d   1       1.938  49.884   4.844  0.00  0.00      4zzj C  
HETATM 2839  C   LIG d   1       3.201  50.300   4.383  0.00  0.00      4zzj C  
HETATM 2840  C   LIG d   1       0.988  50.839   5.257  0.00  0.00      4zzj C  
HETATM 2841  C   LIG d   1       1.326  52.202   5.225  0.00  0.00      4zzj C  
HETATM 2842  C   LIG d   1      -0.229  45.857  -1.613  0.00  0.00      4zzj C  
HETATM 2843  C   LIG d   1       1.098  44.154  -5.409  0.00  0.00      4zzj C  
HETATM 2844  C   LIG d   1      -0.237  44.001  -4.977  0.00  0.00      4zzj C  
HETATM 2845  C   LIG d   1       1.615  45.443  -3.375  0.00  0.00      4zzj C  
HETATM 2846  C   LIG d   1       2.016  44.871  -4.611  0.00  0.00      4zzj C  
HETATM 2847  C   LIG d   1       0.259  45.280  -2.925  0.00  0.00      4zzj C  
HETATM 2848  C   LIG d   1      -0.651  44.560  -3.748  0.00  0.00      4zzj C  
HETATM 2849  C   LIG d   1      -1.354  51.990  -0.802  0.00  0.00      4zzj C  
HETATM 2850  C   LIG d   1      -1.116  52.787   0.488  0.00  0.00      4zzj C  
HETATM 2851  C   LIG d   1       2.815  54.105   4.513  0.00  0.00      4zzj C  
HETATM 2852  C   LIG d   1      -0.004  53.866   0.322  0.00  0.00      4zzj C  
HETATM 2853  C   LIG d   1       0.956  55.785   4.104  0.00  0.00      4zzj C  
HETATM 2854  C   LIG d   1      -0.108  56.262   3.320  0.00  0.00      4zzj C  
HETATM 2855  C   LIG d   1      -0.409  55.647   2.092  0.00  0.00      4zzj C  
HETATM 2856  C   LIG d   1       0.361  54.562   1.618  0.00  0.00      4zzj C  
HETATM 2857  C   LIG d   1       1.468  54.150   2.384  0.00  0.00      4zzj C  
HETATM 2858  C   LIG d   1       1.733  54.702   3.653  0.00  0.00      4zzj C  
HETATM 2859  C   LIG d   1      -0.911  44.714  -0.764  0.00  0.00      4zzj C  
HETATM 2860  C   LIG d   1       0.996  46.313  -0.737  0.00  0.00      4zzj C  
HETATM 2861  C   LIG d   1      -1.173  44.999   0.743  0.00  0.00      4zzj C  
HETATM 2862  C   LIG d   1       0.565  46.856   0.641  0.00  0.00      4zzj C  
HETATM 2863  C   LIG d   1      -0.031  45.714   1.470  0.00  0.00      4zzj C  
HETATM 2864  C   LIG d   1       2.638  46.197  -2.589  0.00  0.00      4zzj C  
HETATM 2865  C   LIG d   1       2.033  47.137  -1.536  0.00  0.00      4zzj C  
HETATM 2866  C   LIG d   1      -9.952  54.277  -6.117  0.00  0.00      4zzj C  
HETATM 2867  C   LIG d   1     -11.192  53.795  -6.334  0.00  0.00      4zzj C  
HETATM 2868  C   LIG d   1       1.236  53.472  -0.551  0.00  0.00      4zzj C  
HETATM 2869  C   LIG d   1       3.101  47.919  -0.711  0.00  0.00      4zzj C  
HETATM 2870  C   LIG d   1       2.907  50.218  -1.693  0.00  0.00      4zzj C  
HETATM 2871  C   LIG d   1       2.454  51.548  -1.674  0.00  0.00      4zzj C  
HETATM 2872  C   LIG d   1       2.721  49.370  -0.588  0.00  0.00      4zzj C  
HETATM 2873  C   LIG d   1       2.152  49.897   0.585  0.00  0.00      4zzj C  
HETATM 2874  C   LIG d   1       1.686  51.221   0.610  0.00  0.00      4zzj C  
HETATM 2875  C   LIG d   1       1.798  52.060  -0.524  0.00  0.00      4zzj C  
HETATM 2876  C   LIG d   1       2.680  52.375  -2.903  0.00  0.00      4zzj C  
HETATM 2877  C   LIG d   1      -0.625  53.875  -5.200  0.00  0.00      4zzj C  
HETATM 2878  S   LIG d   1       1.421  51.925  -4.133  0.00  0.00      4zzj S  
HETATM 2879  S   LIG d   1       1.179  53.642  -5.201  0.00  0.00      4zzj S  
HETATM 2880  O   LIG d   1      -7.311  52.405   1.081  0.00  0.00      4zzj O  
HETATM 2881  C   LIG d   1      -7.783  53.283   2.092  0.00  0.00      4zzj C  
HETATM 2882  O   LIG d   1     -13.368  52.200  -2.838  0.00  0.00      4zzj O  
HETATM 2883  H   LIG d   1     -13.648  51.705  -2.052  0.00  0.00      4zzj H  
HETATM 2884  O   LIG d   1      -5.074  53.968  -7.519  0.00  0.00      4zzj O  
HETATM 2885  H   LIG d   1      -5.348  54.750  -8.016  0.00  0.00      4zzj H  
TER    2886      LIG d   1 
CONECT 2757 2758
CONECT 2758 2757 2759 2760 2761
CONECT 2759 2758
CONECT 2760 2758
CONECT 2761 2758 2762 2763
CONECT 2762 2761 2766
CONECT 2763 2761 2764
CONECT 2764 2763 2765
CONECT 2765 2764 2766
CONECT 2766 2762 2765 2767
CONECT 2767 2766 2768 2770
CONECT 2768 2767 2769
CONECT 2769 2768 2772
CONECT 2770 2767 2771
CONECT 2771 2770 2772 2778
CONECT 2772 2769 2771 2773
CONECT 2773 2772 2774 2775
CONECT 2774 2773 2777
CONECT 2775 2773
CONECT 2776 2777
CONECT 2777 2774 2776 2778
CONECT 2778 2771 2777 2779
CONECT 2779 2778 2780 2781
CONECT 2780 2779
CONECT 2781 2779 2782
CONECT 2782 2781 2783 2784
CONECT 2783 2782 2787
CONECT 2784 2782 2785
CONECT 2785 2784 2786
CONECT 2786 2785 2787
CONECT 2787 2783 2786 2788
CONECT 2788 2787 2789 2792
CONECT 2789 2788 2790
CONECT 2790 2789 2791
CONECT 2791 2790 2792
CONECT 2792 2788 2791
CONECT 2794 2795 2799 2880
CONECT 2795 2794 2811 2796
CONECT 2796 2795 2797 2804
CONECT 2797 2796 2800 2798
CONECT 2798 2797 2803 2799
CONECT 2799 2794 2798
CONECT 2800 2797 2801 2806
CONECT 2801 2800 2802 2813 2814
CONECT 2802 2801 2882 2803
CONECT 2803 2798 2802
CONECT 2804 2796 2807 2805
CONECT 2805 2804 2806 2810
CONECT 2806 2800 2805 2866
CONECT 2807 2804 2808
CONECT 2808 2807 2809 2812
CONECT 2809 2808 2810 2884
CONECT 2810 2805 2809
CONECT 2811 2795 2815
CONECT 2812 2808 2817
CONECT 2813 2801
CONECT 2814 2801 2867
CONECT 2815 2811 2816
CONECT 2816 2815 2819 2827
CONECT 2817 2812 2818
CONECT 2818 2817 2877
CONECT 2819 2816 2822 2849
CONECT 2820 2824 2823
CONECT 2821 2826 2823
CONECT 2822 2819 2825
CONECT 2823 2820 2821 2842
CONECT 2824 2820 2825
CONECT 2825 2822 2824 2826
CONECT 2826 2821 2825
CONECT 2827 2816 2830 2850
CONECT 2828 2831 2832 2835
CONECT 2829 2834 2831
CONECT 2830 2827 2833
CONECT 2831 2828 2829
CONECT 2832 2828 2833
CONECT 2833 2830 2832 2834
CONECT 2834 2829 2833
CONECT 2835 2828 2840
CONECT 2836 2839 2837
CONECT 2837 2836 2841 2851
CONECT 2838 2840 2839
CONECT 2839 2836 2838
CONECT 2840 2835 2838 2841
CONECT 2841 2837 2840
CONECT 2842 2823 2859 2860 2847
CONECT 2843 2844 2846
CONECT 2844 2843 2848
CONECT 2845 2846 2847 2864
CONECT 2846 2843 2845
CONECT 2847 2842 2845 2848
CONECT 2848 2844 2847
CONECT 2849 2819 2850
CONECT 2850 2827 2849 2852
CONECT 2851 2837 2858
CONECT 2852 2850 2856 2868
CONECT 2853 2858 2854
CONECT 2854 2853 2855
CONECT 2855 2854 2856
CONECT 2856 2852 2855 2857
CONECT 2857 2856 2858
CONECT 2858 2851 2853 2857
CONECT 2859 2842 2861
CONECT 2860 2842 2865 2862
CONECT 2861 2859 2863
CONECT 2862 2860 2863
CONECT 2863 2861 2862
CONECT 2864 2845 2865
CONECT 2865 2860 2864 2869
CONECT 2866 2806 2867
CONECT 2867 2814 2866
CONECT 2868 2852 2875
CONECT 2869 2865 2872
CONECT 2870 2871 2872
CONECT 2871 2870 2875 2876
CONECT 2872 2869 2870 2873
CONECT 2873 2872 2874
CONECT 2874 2873 2875
CONECT 2875 2868 2871 2874
CONECT 2876 2871 2878
CONECT 2877 2818 2879
CONECT 2878 2876 2879
CONECT 2879 2877 2878
CONECT 2880 2794 2881
CONECT 2881 2880
CONECT 2882 2802 2883
CONECT 2883 2882
CONECT 2884 2809 2885
CONECT 2885 2884
END
