# Supplementary material for: A strategy to find novel candidate anti-Alzheimer’s disease drugs by constructing interaction networks between drug targets and natural compounds in medical plants
Source: PeerJ. 2018 May 11;6:e4756. doi: 10.7717/peerj.4756 (PMC5951129; doi:10.7717/peerj.4756)
Supplement: Data S1 — (A) Docking results of 30 proteins with TCM compounds (B) PDB coordinates (C) TCM_compounds_2D_structures (D) Top0.5%_TCM_compounds_3D_structures [file peerj-06-4756-s036.zip › Raw_Data/PDB coordinates/5a46.pdb]

REMARK   Accelrys Discovery Studio PDB file
REMARK   Created:  Wed Mar 07 16:30:18 �й���׼ʱ�� 2018
CRYST1  209.800   56.830   65.740  90.00 107.36  90.00 C2         
ATOM      1  N   GLU A 464     106.574  15.664  24.023  1.00118.28           N1+
ATOM      2  CA  GLU A 464     107.437  14.621  23.461  1.00116.62           C  
ATOM      3  C   GLU A 464     107.023  13.224  23.943  1.00115.87           C  
ATOM      4  O   GLU A 464     106.495  13.084  25.055  1.00114.65           O  
ATOM      5  CB  GLU A 464     108.925  14.902  23.742  1.00120.75           C  
ATOM      6  N   LEU A 465     107.264  12.194  23.096  1.00108.97           N  
ATOM      7  CA  LEU A 465     106.844  10.814  23.362  1.00104.79           C  
ATOM      8  C   LEU A 465     107.970   9.766  23.416  1.00104.28           C  
ATOM      9  O   LEU A 465     108.898   9.827  22.601  1.00103.36           O  
ATOM     10  CB  LEU A 465     105.795  10.409  22.312  1.00102.50           C  
ATOM     11  CG  LEU A 465     104.440   9.924  22.803  1.00105.09           C  
ATOM     12  CD1 LEU A 465     103.834  10.866  23.863  1.00106.96           C  
ATOM     13  CD2 LEU A 465     103.496   9.747  21.635  1.00105.49           C  
ATOM     14  N   PRO A 466     107.869   8.772  24.348  1.00 97.64           N  
ATOM     15  CA  PRO A 466     108.916   7.738  24.439  1.00 96.49           C  
ATOM     16  C   PRO A 466     108.648   6.511  23.565  1.00 94.45           C  
ATOM     17  O   PRO A 466     107.493   6.088  23.406  1.00 91.07           O  
ATOM     18  CB  PRO A 466     108.940   7.402  25.929  1.00 98.84           C  
ATOM     19  CG  PRO A 466     107.531   7.697  26.415  1.00102.60           C  
ATOM     20  CD  PRO A 466     106.837   8.573  25.392  1.00 98.09           C  
ATOM     21  N   GLU A 467     109.722   5.943  22.993  1.00 89.89           N  
ATOM     22  CA  GLU A 467     109.634   4.785  22.110  1.00 87.86           C  
ATOM     23  C   GLU A 467     109.433   3.465  22.837  1.00 90.85           C  
ATOM     24  O   GLU A 467     110.120   3.186  23.823  1.00 93.29           O  
ATOM     25  CB  GLU A 467     110.863   4.690  21.214  1.00 90.71           C  
ATOM     26  CG  GLU A 467     110.706   3.773  20.007  1.00 98.84           C  
ATOM     27  CD  GLU A 467     112.001   3.308  19.362  1.00114.11           C  
ATOM     28  OE1 GLU A 467     113.035   3.996  19.527  1.00112.38           O  
ATOM     29  OE2 GLU A 467     111.981   2.249  18.693  1.00102.80           O  
ATOM     30  N   ASP A 468     108.501   2.646  22.317  1.00 82.35           N  
ATOM     31  CA  ASP A 468     108.217   1.297  22.769  1.00 79.67           C  
ATOM     32  C   ASP A 468     108.649   0.391  21.595  1.00 81.09           C  
ATOM     33  O   ASP A 468     107.954   0.356  20.576  1.00 77.47           O  
ATOM     34  CB  ASP A 468     106.716   1.147  23.094  1.00 79.79           C  
ATOM     35  CG  ASP A 468     106.307  -0.187  23.691  1.00 85.58           C  
ATOM     36  OD1 ASP A 468     107.204  -1.043  23.916  1.00 88.88           O  
ATOM     37  OD2 ASP A 468     105.104  -0.368  23.955  1.00 80.90           O  
ATOM     38  N   PRO A 469     109.820  -0.294  21.683  1.00 80.64           N  
ATOM     39  CA  PRO A 469     110.305  -1.106  20.538  1.00 81.09           C  
ATOM     40  C   PRO A 469     109.444  -2.306  20.127  1.00 84.47           C  
ATOM     41  O   PRO A 469     109.623  -2.813  19.010  1.00 84.96           O  
ATOM     42  CB  PRO A 469     111.712  -1.556  20.975  1.00 84.36           C  
ATOM     43  CG  PRO A 469     112.073  -0.678  22.089  1.00 89.71           C  
ATOM     44  CD  PRO A 469     110.804  -0.306  22.782  1.00 83.97           C  
ATOM     45  N   ARG A 470     108.524  -2.747  21.014  1.00 80.24           N  
ATOM     46  CA  ARG A 470     107.594  -3.872  20.809  1.00 78.85           C  
ATOM     47  C   ARG A 470     106.671  -3.563  19.628  1.00 83.20           C  
ATOM     48  O   ARG A 470     106.491  -4.405  18.748  1.00 84.23           O  
ATOM     49  CB  ARG A 470     106.711  -4.149  22.073  1.00 76.44           C  
ATOM     50  CG  ARG A 470     107.415  -4.176  23.454  1.00 89.88           C  
ATOM     51  CD  ARG A 470     106.470  -4.557  24.618  1.00 95.39           C  
ATOM     52  NE  ARG A 470     105.764  -3.419  25.226  1.00 90.31           N  
ATOM     53  CZ  ARG A 470     104.822  -3.526  26.166  1.00104.73           C  
ATOM     54  NH1 ARG A 470     104.450  -4.722  26.611  1.00 99.88           N  
ATOM     55  NH2 ARG A 470     104.248  -2.436  26.669  1.00 76.47           N  
ATOM     56  N   TRP A 471     106.167  -2.313  19.586  1.00 77.70           N  
ATOM     57  CA  TRP A 471     105.174  -1.794  18.657  1.00 74.98           C  
ATOM     58  C   TRP A 471     105.646  -0.796  17.568  1.00 78.50           C  
ATOM     59  O   TRP A 471     104.963  -0.655  16.559  1.00 76.63           O  
ATOM     60  CB  TRP A 471     104.088  -1.162  19.501  1.00 72.12           C  
ATOM     61  CG  TRP A 471     103.484  -2.173  20.427  1.00 72.32           C  
ATOM     62  CD1 TRP A 471     103.713  -2.310  21.768  1.00 75.47           C  
ATOM     63  CD2 TRP A 471     102.607  -3.245  20.058  1.00 70.88           C  
ATOM     64  NE1 TRP A 471     103.030  -3.398  22.257  1.00 73.39           N  
ATOM     65  CE2 TRP A 471     102.333  -3.985  21.231  1.00 73.96           C  
ATOM     66  CE3 TRP A 471     102.005  -3.641  18.847  1.00 71.12           C  
ATOM     67  CZ2 TRP A 471     101.485  -5.097  21.228  1.00 72.24           C  
ATOM     68  CZ3 TRP A 471     101.167  -4.745  18.846  1.00 71.34           C  
ATOM     69  CH2 TRP A 471     100.907  -5.455  20.024  1.00 71.60           C  
ATOM     70  N   GLU A 472     106.776  -0.112  17.765  1.00 75.93           N  
ATOM     71  CA  GLU A 472     107.276   0.898  16.828  1.00 76.63           C  
ATOM     72  C   GLU A 472     107.509   0.384  15.397  1.00 79.98           C  
ATOM     73  O   GLU A 472     108.137  -0.655  15.206  1.00 81.06           O  
ATOM     74  CB  GLU A 472     108.558   1.572  17.377  1.00 79.76           C  
ATOM     75  CG  GLU A 472     108.883   2.924  16.750  1.00 87.02           C  
ATOM     76  CD  GLU A 472     108.007   4.090  17.172  1.00 94.79           C  
ATOM     77  OE1 GLU A 472     107.599   4.130  18.355  1.00 95.30           O  
ATOM     78  OE2 GLU A 472     107.750   4.980  16.327  1.00 75.77           O  
ATOM     79  N   LEU A 473     107.006   1.131  14.403  1.00 74.50           N  
ATOM     80  CA  LEU A 473     107.206   0.834  12.988  1.00 74.28           C  
ATOM     81  C   LEU A 473     107.903   2.040  12.367  1.00 79.67           C  
ATOM     82  O   LEU A 473     107.427   3.153  12.570  1.00 79.96           O  
ATOM     83  CB  LEU A 473     105.864   0.554  12.265  1.00 72.74           C  
ATOM     84  CG  LEU A 473     105.933   0.205  10.761  1.00 77.34           C  
ATOM     85  CD1 LEU A 473     106.537  -1.180  10.521  1.00 77.78           C  
ATOM     86  CD2 LEU A 473     104.574   0.277  10.111  1.00 76.39           C  
ATOM     87  N   PRO A 474     109.031   1.887  11.631  1.00 78.22           N  
ATOM     88  CA  PRO A 474     109.662   3.071  11.008  1.00 79.93           C  
ATOM     89  C   PRO A 474     108.663   3.782  10.088  1.00 83.92           C  
ATOM     90  O   PRO A 474     107.816   3.107   9.499  1.00 83.26           O  
ATOM     91  CB  PRO A 474     110.833   2.468  10.232  1.00 82.47           C  
ATOM     92  CG  PRO A 474     111.130   1.188  10.936  1.00 85.90           C  
ATOM     93  CD  PRO A 474     109.788   0.658  11.305  1.00 79.75           C  
ATOM     94  N   ARG A 475     108.693   5.121  10.022  1.00 81.01           N  
ATOM     95  CA  ARG A 475     107.732   5.878   9.199  1.00 81.12           C  
ATOM     96  C   ARG A 475     107.803   5.555   7.661  1.00 86.28           C  
ATOM     97  O   ARG A 475     106.754   5.547   7.005  1.00 85.79           O  
ATOM     98  CB  ARG A 475     107.835   7.383   9.465  1.00 81.62           C  
ATOM     99  CG  ARG A 475     107.463   7.742  10.875  1.00 85.45           C  
ATOM    100  CD  ARG A 475     107.305   9.223  11.088  1.00 92.85           C  
ATOM    101  NE  ARG A 475     107.152   9.491  12.517  1.00 99.28           N  
ATOM    102  CZ  ARG A 475     105.994   9.685  13.130  1.00107.25           C  
ATOM    103  NH1 ARG A 475     104.863   9.697  12.439  1.00 96.48           N  
ATOM    104  NH2 ARG A 475     105.959   9.905  14.433  1.00 94.91           N  
ATOM    105  N   ASP A 476     108.997   5.201   7.128  1.00 82.78           N  
ATOM    106  CA  ASP A 476     109.149   4.814   5.721  1.00 83.71           C  
ATOM    107  C   ASP A 476     108.436   3.485   5.341  1.00 84.79           C  
ATOM    108  O   ASP A 476     108.418   3.113   4.161  1.00 85.32           O  
ATOM    109  CB  ASP A 476     110.635   4.779   5.312  1.00 87.74           C  
ATOM    110  CG  ASP A 476     111.513   3.790   6.063  1.00102.03           C  
ATOM    111  OD1 ASP A 476     111.016   3.156   7.020  1.00 99.93           O  
ATOM    112  OD2 ASP A 476     112.714   3.675   5.709  1.00113.20           O  
ATOM    113  N   ARG A 477     107.854   2.789   6.340  1.00 77.58           N  
ATOM    114  CA  ARG A 477     107.130   1.520   6.187  1.00 74.24           C  
ATOM    115  C   ARG A 477     105.635   1.717   6.107  1.00 76.49           C  
ATOM    116  O   ARG A 477     104.912   0.738   5.981  1.00 74.40           O  
ATOM    117  CB  ARG A 477     107.451   0.538   7.345  1.00 67.26           C  
ATOM    118  CG  ARG A 477     108.919   0.209   7.589  1.00 64.71           C  
ATOM    119  CD  ARG A 477     109.577  -0.476   6.423  1.00 69.08           C  
ATOM    120  NE  ARG A 477     109.954   0.491   5.392  1.00 79.14           N  
ATOM    121  CZ  ARG A 477     110.244   0.181   4.133  1.00 94.88           C  
ATOM    122  NH1 ARG A 477     110.194  -1.082   3.723  1.00 78.02           N  
ATOM    123  NH2 ARG A 477     110.580   1.130   3.272  1.00 84.95           N  
ATOM    124  N   LEU A 478     105.158   2.962   6.218  1.00 74.15           N  
ATOM    125  CA  LEU A 478     103.723   3.239   6.195  1.00 73.08           C  
ATOM    126  C   LEU A 478     103.389   4.183   5.052  1.00 78.72           C  
ATOM    127  O   LEU A 478     103.836   5.332   5.042  1.00 80.78           O  
ATOM    128  CB  LEU A 478     103.297   3.801   7.571  1.00 72.12           C  
ATOM    129  CG  LEU A 478     101.833   3.731   8.005  1.00 74.39           C  
ATOM    130  CD1 LEU A 478     101.375   2.292   8.256  1.00 72.24           C  
ATOM    131  CD2 LEU A 478     101.645   4.499   9.289  1.00 76.79           C  
ATOM    132  N   VAL A 479     102.661   3.662   4.058  1.00 74.79           N  
ATOM    133  CA  VAL A 479     102.208   4.374   2.854  1.00 76.50           C  
ATOM    134  C   VAL A 479     100.775   4.766   3.125  1.00 80.44           C  
ATOM    135  O   VAL A 479      99.926   3.878   3.214  1.00 79.31           O  
ATOM    136  CB  VAL A 479     102.304   3.457   1.604  1.00 80.77           C  
ATOM    137  CG1 VAL A 479     101.751   4.148   0.347  1.00 81.73           C  
ATOM    138  CG2 VAL A 479     103.734   2.971   1.394  1.00 81.53           C  
ATOM    139  N   LEU A 480     100.487   6.066   3.276  1.00 78.47           N  
ATOM    140  CA  LEU A 480      99.120   6.459   3.652  1.00 78.05           C  
ATOM    141  C   LEU A 480      98.134   6.442   2.445  1.00 80.23           C  
ATOM    142  O   LEU A 480      98.546   6.125   1.343  1.00 80.27           O  
ATOM    143  CB  LEU A 480      99.117   7.797   4.444  1.00 79.07           C  
ATOM    144  CG  LEU A 480      99.872   7.778   5.811  1.00 82.11           C  
ATOM    145  CD1 LEU A 480     100.034   9.160   6.387  1.00 83.57           C  
ATOM    146  CD2 LEU A 480      99.201   6.893   6.818  1.00 80.74           C  
ATOM    147  N   GLY A 481      96.844   6.661   2.691  1.00 75.70           N  
ATOM    148  CA  GLY A 481      95.842   6.615   1.630  1.00 76.93           C  
ATOM    149  C   GLY A 481      94.530   7.310   1.920  1.00 82.38           C  
ATOM    150  O   GLY A 481      94.480   8.216   2.758  1.00 82.28           O  
ATOM    151  N   LYS A 482      93.458   6.894   1.205  1.00 81.04           N  
ATOM    152  CA  LYS A 482      92.108   7.461   1.321  1.00 82.76           C  
ATOM    153  C   LYS A 482      91.596   7.466   2.804  1.00 90.69           C  
ATOM    154  O   LYS A 482      91.875   6.515   3.554  1.00 88.89           O  
ATOM    155  CB  LYS A 482      91.108   6.781   0.340  1.00 84.97           C  
ATOM    156  CG  LYS A 482      90.534   5.415   0.784  1.00 95.86           C  
ATOM    157  CD  LYS A 482      89.454   4.843  -0.159  1.00 96.99           C  
ATOM    158  CE  LYS A 482      88.935   3.490   0.300  1.00 91.61           C  
ATOM    159  NZ  LYS A 482      87.912   3.601   1.387  1.00 92.57           N1+
ATOM    160  N   PRO A 483      90.934   8.555   3.269  1.00 90.10           N  
ATOM    161  CA  PRO A 483      90.477   8.568   4.666  1.00 88.79           C  
ATOM    162  C   PRO A 483      89.226   7.716   4.849  1.00 92.72           C  
ATOM    163  O   PRO A 483      88.330   7.729   3.992  1.00 94.30           O  
ATOM    164  CB  PRO A 483      90.259  10.053   4.975  1.00 92.21           C  
ATOM    165  CG  PRO A 483      90.200  10.741   3.646  1.00 99.02           C  
ATOM    166  CD  PRO A 483      90.530   9.781   2.549  1.00 94.32           C  
ATOM    167  N   LEU A 484      89.204   6.925   5.939  1.00 85.74           N  
ATOM    168  CA  LEU A 484      88.115   6.016   6.282  1.00 83.14           C  
ATOM    169  C   LEU A 484      87.050   6.693   7.184  1.00 92.49           C  
ATOM    170  O   LEU A 484      85.856   6.386   7.055  1.00 90.82           O  
ATOM    171  CB  LEU A 484      88.678   4.728   6.927  1.00 79.63           C  
ATOM    172  CG  LEU A 484      89.475   3.769   6.026  1.00 81.14           C  
ATOM    173  CD1 LEU A 484      90.188   2.714   6.841  1.00 78.29           C  
ATOM    174  CD2 LEU A 484      88.603   3.115   4.972  1.00 80.77           C  
ATOM    175  N   GLY A 485      87.498   7.626   8.040  1.00 94.20           N  
ATOM    176  CA  GLY A 485      86.655   8.385   8.966  1.00 96.33           C  
ATOM    177  C   GLY A 485      87.195   9.732   9.438  1.00107.30           C  
ATOM    178  O   GLY A 485      88.337  10.095   9.133  1.00108.41           O  
ATOM    179  N   GLU A 486      86.356  10.483  10.206  1.00107.93           N  
ATOM    180  CA  GLU A 486      86.652  11.816  10.773  1.00110.95           C  
ATOM    181  C   GLU A 486      86.115  11.991  12.227  1.00116.90           C  
ATOM    182  O   GLU A 486      85.711  11.006  12.858  1.00114.72           O  
ATOM    183  CB  GLU A 486      86.142  12.932   9.837  1.00114.88           C  
ATOM    184  N   GLY A 487      86.132  13.231  12.737  1.00116.66           N  
ATOM    185  CA  GLY A 487      85.690  13.529  14.098  1.00116.68           C  
ATOM    186  C   GLY A 487      84.705  14.674  14.313  1.00123.06           C  
ATOM    187  O   GLY A 487      83.503  14.405  14.428  1.00122.10           O  
ATOM    188  N   CYS A 488      85.160  15.959  14.495  1.00121.80           N  
ATOM    189  CA  CYS A 488      86.513  16.554  14.392  1.00122.57           C  
ATOM    190  C   CYS A 488      87.570  15.999  15.360  1.00123.90           C  
ATOM    191  O   CYS A 488      88.741  16.396  15.281  1.00125.19           O  
ATOM    192  CB  CYS A 488      86.428  18.070  14.537  1.00126.65           C  
ATOM    193  N   PHE A 489      87.161  15.081  16.255  1.00116.72           N  
ATOM    194  CA  PHE A 489      88.036  14.385  17.192  1.00114.59           C  
ATOM    195  C   PHE A 489      88.834  13.312  16.406  1.00114.65           C  
ATOM    196  O   PHE A 489      88.369  12.171  16.245  1.00112.10           O  
ATOM    197  CB  PHE A 489      87.220  13.773  18.352  1.00114.75           C  
ATOM    198  N   GLY A 490      89.995  13.733  15.875  1.00109.84           N  
ATOM    199  CA  GLY A 490      90.910  12.900  15.099  1.00106.99           C  
ATOM    200  C   GLY A 490      90.390  12.463  13.742  1.00106.52           C  
ATOM    201  O   GLY A 490      89.398  13.009  13.248  1.00107.52           O  
ATOM    202  N   GLN A 491      91.073  11.471  13.125  1.00 98.29           N  
ATOM    203  CA  GLN A 491      90.739  10.905  11.807  1.00 95.91           C  
ATOM    204  C   GLN A 491      91.418   9.562  11.532  1.00 94.83           C  
ATOM    205  O   GLN A 491      92.582   9.376  11.898  1.00 94.97           O  
ATOM    206  CB  GLN A 491      91.048  11.891  10.663  1.00 99.45           C  
ATOM    207  CG  GLN A 491      92.471  12.456  10.651  1.00104.42           C  
ATOM    208  CD  GLN A 491      92.937  12.873   9.274  1.00121.82           C  
ATOM    209  OE1 GLN A 491      92.303  12.585   8.250  1.00115.67           O  
ATOM    210  NE2 GLN A 491      94.083  13.540   9.216  1.00113.73           N  
ATOM    211  N   VAL A 492      90.697   8.642  10.853  1.00 86.37           N  
ATOM    212  CA  VAL A 492      91.217   7.319  10.467  1.00 82.89           C  
ATOM    213  C   VAL A 492      91.465   7.298   8.951  1.00 86.52           C  
ATOM    214  O   VAL A 492      90.646   7.807   8.183  1.00 88.27           O  
ATOM    215  CB  VAL A 492      90.314   6.136  10.930  1.00 82.88           C  
ATOM    216  CG1 VAL A 492      91.006   4.787  10.728  1.00 80.96           C  
ATOM    217  CG2 VAL A 492      89.900   6.302  12.383  1.00 81.71           C  
ATOM    218  N   VAL A 493      92.604   6.742   8.524  1.00 81.10           N  
ATOM    219  CA  VAL A 493      92.956   6.637   7.100  1.00 80.73           C  
ATOM    220  C   VAL A 493      93.258   5.173   6.740  1.00 79.80           C  
ATOM    221  O   VAL A 493      93.611   4.386   7.624  1.00 78.36           O  
ATOM    222  CB  VAL A 493      94.109   7.600   6.635  1.00 86.24           C  
ATOM    223  CG1 VAL A 493      94.023   8.981   7.280  1.00 87.21           C  
ATOM    224  CG2 VAL A 493      95.477   6.998   6.872  1.00 85.92           C  
ATOM    225  N   LEU A 494      93.146   4.819   5.444  1.00 73.04           N  
ATOM    226  CA  LEU A 494      93.534   3.494   4.973  1.00 70.15           C  
ATOM    227  C   LEU A 494      95.029   3.620   4.645  1.00 74.04           C  
ATOM    228  O   LEU A 494      95.450   4.669   4.166  1.00 75.57           O  
ATOM    229  CB  LEU A 494      92.714   3.081   3.734  1.00 69.89           C  
ATOM    230  CG  LEU A 494      93.024   1.715   3.086  1.00 72.08           C  
ATOM    231  CD1 LEU A 494      92.998   0.569   4.107  1.00 69.19           C  
ATOM    232  CD2 LEU A 494      92.087   1.440   1.920  1.00 70.21           C  
ATOM    233  N   ALA A 495      95.841   2.609   4.985  1.00 69.24           N  
ATOM    234  CA  ALA A 495      97.286   2.640   4.725  1.00 69.69           C  
ATOM    235  C   ALA A 495      97.889   1.275   4.413  1.00 72.58           C  
ATOM    236  O   ALA A 495      97.246   0.244   4.606  1.00 70.45           O  
ATOM    237  CB  ALA A 495      98.024   3.290   5.882  1.00 70.09           C  
ATOM    238  N   GLU A 496      99.128   1.280   3.919  1.00 71.08           N  
ATOM    239  CA  GLU A 496      99.877   0.065   3.615  1.00 71.68           C  
ATOM    240  C   GLU A 496     101.155   0.037   4.420  1.00 76.13           C  
ATOM    241  O   GLU A 496     101.996   0.934   4.320  1.00 76.67           O  
ATOM    242  CB  GLU A 496     100.105  -0.133   2.094  1.00 74.84           C  
ATOM    243  CG  GLU A 496      98.908  -0.805   1.429  1.00 81.68           C  
ATOM    244  CD  GLU A 496      98.880  -0.806  -0.084  1.00100.62           C  
ATOM    245  OE1 GLU A 496      99.283   0.215  -0.685  1.00 79.00           O  
ATOM    246  OE2 GLU A 496      98.398  -1.805  -0.668  1.00 97.76           O  
ATOM    247  N   ALA A 497     101.245  -0.959   5.290  1.00 72.93           N  
ATOM    248  CA  ALA A 497     102.371  -1.170   6.188  1.00 73.04           C  
ATOM    249  C   ALA A 497     103.289  -2.197   5.566  1.00 78.11           C  
ATOM    250  O   ALA A 497     102.858  -3.322   5.315  1.00 78.04           O  
ATOM    251  CB  ALA A 497     101.860  -1.654   7.533  1.00 71.90           C  
ATOM    252  N   ILE A 498     104.538  -1.811   5.279  1.00 76.13           N  
ATOM    253  CA  ILE A 498     105.505  -2.693   4.625  1.00 76.89           C  
ATOM    254  C   ILE A 498     106.216  -3.511   5.673  1.00 83.96           C  
ATOM    255  O   ILE A 498     106.789  -2.952   6.617  1.00 82.21           O  
ATOM    256  CB  ILE A 498     106.493  -1.953   3.677  1.00 81.13           C  
ATOM    257  CG1 ILE A 498     105.786  -0.997   2.685  1.00 79.77           C  
ATOM    258  CG2 ILE A 498     107.390  -2.956   2.935  1.00 85.90           C  
ATOM    259  CD1 ILE A 498     106.686   0.039   2.048  1.00 73.83           C  
ATOM    260  N   GLY A 499     106.158  -4.827   5.487  1.00 84.81           N  
ATOM    261  CA  GLY A 499     106.804  -5.817   6.341  1.00 86.83           C  
ATOM    262  C   GLY A 499     106.546  -5.687   7.826  1.00 94.48           C  
ATOM    263  O   GLY A 499     107.494  -5.687   8.624  1.00 96.79           O  
ATOM    264  N   LEU A 500     105.253  -5.566   8.189  1.00 89.37           N  
ATOM    265  CA  LEU A 500     104.746  -5.422   9.550  1.00 88.29           C  
ATOM    266  C   LEU A 500     105.231  -6.602  10.402  1.00 95.25           C  
ATOM    267  O   LEU A 500     105.792  -6.387  11.484  1.00 94.72           O  
ATOM    268  CB  LEU A 500     103.201  -5.377   9.474  1.00 86.51           C  
ATOM    269  CG  LEU A 500     102.390  -4.833  10.640  1.00 88.21           C  
ATOM    270  CD1 LEU A 500     102.466  -3.321  10.725  1.00 88.12           C  
ATOM    271  CD2 LEU A 500     100.959  -5.190  10.463  1.00 89.44           C  
ATOM    272  N   ASP A 501     105.063  -7.842   9.877  1.00 94.27           N  
ATOM    273  CA  ASP A 501     105.494  -9.084  10.527  1.00 95.17           C  
ATOM    274  C   ASP A 501     107.008  -9.182  10.450  1.00101.49           C  
ATOM    275  O   ASP A 501     107.587  -8.655   9.499  1.00101.41           O  
ATOM    276  CB  ASP A 501     104.844 -10.302   9.849  1.00 97.33           C  
ATOM    277  N   LYS A 502     107.645  -9.848  11.455  1.00100.52           N  
ATOM    278  CA  LYS A 502     109.106 -10.057  11.590  1.00102.47           C  
ATOM    279  C   LYS A 502     109.740 -10.691  10.345  1.00108.31           C  
ATOM    280  O   LYS A 502     110.875 -10.369  10.006  1.00108.96           O  
ATOM    281  CB  LYS A 502     109.419 -10.878  12.847  1.00105.73           C  
ATOM    282  N   ASP A 503     108.973 -11.572   9.668  1.00105.95           N  
ATOM    283  CA  ASP A 503     109.226 -12.248   8.390  1.00107.31           C  
ATOM    284  C   ASP A 503     107.817 -12.488   7.767  1.00111.13           C  
ATOM    285  O   ASP A 503     106.972 -13.085   8.431  1.00110.83           O  
ATOM    286  CB  ASP A 503     109.959 -13.576   8.611  1.00111.02           C  
ATOM    287  N   LYS A 504     107.497 -11.946   6.575  1.00107.36           N  
ATOM    288  CA  LYS A 504     108.401 -11.268   5.643  1.00108.59           C  
ATOM    289  C   LYS A 504     108.495  -9.744   5.822  1.00111.20           C  
ATOM    290  O   LYS A 504     107.454  -9.107   6.029  1.00108.84           O  
ATOM    291  CB  LYS A 504     107.989 -11.600   4.188  1.00110.75           C  
ATOM    292  CG  LYS A 504     109.132 -11.678   3.191  1.00102.58           C  
ATOM    293  CD  LYS A 504     108.750 -12.566   2.033  1.00110.26           C  
ATOM    294  CE  LYS A 504     108.537 -11.787   0.755  1.00128.30           C  
ATOM    295  NZ  LYS A 504     109.785 -11.668  -0.055  1.00132.93           N1+
ATOM    296  N   PRO A 505     109.714  -9.132   5.649  1.00107.28           N  
ATOM    297  CA  PRO A 505     109.806  -7.663   5.682  1.00104.68           C  
ATOM    298  C   PRO A 505     109.487  -7.063   4.301  1.00101.81           C  
ATOM    299  O   PRO A 505     109.621  -5.852   4.120  1.00 99.62           O  
ATOM    300  CB  PRO A 505     111.252  -7.401   6.118  1.00108.13           C  
ATOM    301  CG  PRO A 505     111.971  -8.725   5.986  1.00114.67           C  
ATOM    302  CD  PRO A 505     111.041  -9.721   5.373  1.00110.38           C  
ATOM    303  N   ASN A 506     109.024  -7.907   3.346  1.00 96.49           N  
ATOM    304  CA  ASN A 506     108.689  -7.491   1.980  1.00 97.47           C  
ATOM    305  C   ASN A 506     107.217  -7.738   1.577  1.00 99.87           C  
ATOM    306  O   ASN A 506     106.881  -7.683   0.398  1.00100.36           O  
ATOM    307  CB  ASN A 506     109.649  -8.122   0.952  1.00100.51           C  
ATOM    308  CG  ASN A 506     111.101  -7.808   1.197  1.00112.65           C  
ATOM    309  OD1 ASN A 506     111.539  -6.655   1.127  1.00110.96           O  
ATOM    310  ND2 ASN A 506     111.876  -8.836   1.494  1.00 97.43           N  
ATOM    311  N   ARG A 507     106.342  -7.967   2.555  1.00 94.27           N  
ATOM    312  CA  ARG A 507     104.917  -8.195   2.327  1.00 91.73           C  
ATOM    313  C   ARG A 507     104.163  -6.984   2.848  1.00 90.24           C  
ATOM    314  O   ARG A 507     104.512  -6.474   3.916  1.00 90.52           O  
ATOM    315  CB  ARG A 507     104.477  -9.456   3.094  1.00 92.32           C  
ATOM    316  N   VAL A 508     103.152  -6.512   2.111  1.00 82.67           N  
ATOM    317  CA  VAL A 508     102.328  -5.379   2.552  1.00 80.19           C  
ATOM    318  C   VAL A 508     100.998  -5.845   3.135  1.00 77.75           C  
ATOM    319  O   VAL A 508     100.334  -6.739   2.597  1.00 76.44           O  
ATOM    320  CB  VAL A 508     102.110  -4.214   1.538  1.00 85.91           C  
ATOM    321  CG1 VAL A 508     103.423  -3.554   1.140  1.00 88.04           C  
ATOM    322  CG2 VAL A 508     101.331  -4.657   0.309  1.00 86.54           C  
ATOM    323  N   THR A 509     100.630  -5.223   4.244  1.00 69.86           N  
ATOM    324  CA  THR A 509      99.364  -5.436   4.899  1.00 67.10           C  
ATOM    325  C   THR A 509      98.606  -4.106   4.830  1.00 69.02           C  
ATOM    326  O   THR A 509      99.166  -3.047   5.134  1.00 68.11           O  
ATOM    327  CB  THR A 509      99.548  -5.937   6.361  1.00 71.51           C  
ATOM    328  OG1 THR A 509     100.365  -7.106   6.389  1.00 76.39           O  
ATOM    329  CG2 THR A 509      98.243  -6.268   7.023  1.00 64.01           C  
ATOM    330  N   LYS A 510      97.337  -4.171   4.387  1.00 64.53           N  
ATOM    331  CA  LYS A 510      96.391  -3.053   4.402  1.00 62.33           C  
ATOM    332  C   LYS A 510      96.021  -2.871   5.888  1.00 64.89           C  
ATOM    333  O   LYS A 510      95.607  -3.851   6.535  1.00 62.00           O  
ATOM    334  CB  LYS A 510      95.142  -3.416   3.606  1.00 62.36           C  
ATOM    335  CG  LYS A 510      95.159  -2.881   2.199  1.00 69.16           C  
ATOM    336  CD  LYS A 510      94.209  -3.640   1.307  1.00 65.27           C  
ATOM    337  CE  LYS A 510      94.157  -3.048  -0.073  1.00 67.94           C  
ATOM    338  NZ  LYS A 510      95.437  -3.187  -0.821  1.00 84.93           N1+
ATOM    339  N   VAL A 511      96.248  -1.641   6.436  1.00 62.82           N  
ATOM    340  CA  VAL A 511      95.952  -1.253   7.826  1.00 61.89           C  
ATOM    341  C   VAL A 511      95.056   0.019   7.940  1.00 67.27           C  
ATOM    342  O   VAL A 511      94.834   0.726   6.966  1.00 65.49           O  
ATOM    343  CB  VAL A 511      97.228  -1.106   8.720  1.00 66.05           C  
ATOM    344  CG1 VAL A 511      98.009  -2.410   8.842  1.00 65.55           C  
ATOM    345  CG2 VAL A 511      98.132   0.038   8.255  1.00 67.65           C  
ATOM    346  N   ALA A 512      94.601   0.325   9.172  1.00 66.43           N  
ATOM    347  CA  ALA A 512      93.854   1.531   9.503  1.00 66.66           C  
ATOM    348  C   ALA A 512      94.768   2.367  10.404  1.00 72.01           C  
ATOM    349  O   ALA A 512      95.367   1.828  11.334  1.00 72.48           O  
ATOM    350  CB  ALA A 512      92.577   1.174  10.226  1.00 66.08           C  
ATOM    351  N   VAL A 513      94.934   3.658  10.098  1.00 69.19           N  
ATOM    352  CA  VAL A 513      95.813   4.539  10.872  1.00 69.67           C  
ATOM    353  C   VAL A 513      95.020   5.624  11.598  1.00 74.82           C  
ATOM    354  O   VAL A 513      94.472   6.515  10.953  1.00 75.61           O  
ATOM    355  CB  VAL A 513      96.949   5.160  10.006  1.00 75.34           C  
ATOM    356  CG1 VAL A 513      97.805   6.113  10.834  1.00 76.70           C  
ATOM    357  CG2 VAL A 513      97.815   4.092   9.343  1.00 74.58           C  
ATOM    358  N   LYS A 514      95.002   5.577  12.940  1.00 72.19           N  
ATOM    359  CA  LYS A 514      94.352   6.596  13.762  1.00 72.17           C  
ATOM    360  C   LYS A 514      95.362   7.721  13.982  1.00 80.59           C  
ATOM    361  O   LYS A 514      96.506   7.468  14.383  1.00 78.79           O  
ATOM    362  CB  LYS A 514      93.878   6.015  15.095  1.00 72.03           C  
ATOM    363  CG  LYS A 514      92.375   5.779  15.157  1.00 82.09           C  
ATOM    364  CD  LYS A 514      91.877   5.383  16.562  1.00 86.67           C  
ATOM    365  CE  LYS A 514      90.543   6.035  16.863  1.00 88.98           C  
ATOM    366  NZ  LYS A 514      89.597   5.115  17.564  1.00 90.40           N1+
ATOM    367  N   MET A 515      94.954   8.956  13.658  1.00 82.26           N  
ATOM    368  CA  MET A 515      95.783  10.155  13.805  1.00 85.92           C  
ATOM    369  C   MET A 515      94.946  11.371  14.221  1.00 96.77           C  
ATOM    370  O   MET A 515      93.712  11.310  14.173  1.00 96.08           O  
ATOM    371  CB  MET A 515      96.543  10.447  12.507  1.00 89.49           C  
ATOM    372  CG  MET A 515      95.636  10.723  11.324  1.00 92.73           C  
ATOM    373  SD  MET A 515      96.539  11.113   9.830  1.00 97.57           S  
ATOM    374  CE  MET A 515      97.076   9.485   9.368  1.00 92.26           C  
ATOM    375  N   LEU A 516      95.624  12.482  14.589  1.00 99.05           N  
ATOM    376  CA  LEU A 516      94.995  13.739  15.033  1.00102.13           C  
ATOM    377  C   LEU A 516      94.800  14.749  13.891  1.00111.03           C  
ATOM    378  O   LEU A 516      95.581  14.757  12.936  1.00112.10           O  
ATOM    379  CB  LEU A 516      95.850  14.411  16.125  1.00103.81           C  
ATOM    380  CG  LEU A 516      96.303  13.561  17.293  1.00106.82           C  
ATOM    381  CD1 LEU A 516      97.760  13.788  17.564  1.00108.62           C  
ATOM    382  CD2 LEU A 516      95.462  13.829  18.515  1.00108.64           C  
ATOM    383  N   LYS A 517      93.804  15.650  14.035  1.00110.00           N  
ATOM    384  CA  LYS A 517      93.542  16.727  13.076  1.00112.61           C  
ATOM    385  C   LYS A 517      94.495  17.917  13.361  1.00120.06           C  
ATOM    386  O   LYS A 517      95.291  17.852  14.301  1.00119.20           O  
ATOM    387  CB  LYS A 517      92.065  17.150  13.143  1.00115.45           C  
ATOM    388  N   SER A 518      94.445  18.978  12.535  1.00120.47           N  
ATOM    389  CA  SER A 518      95.296  20.166  12.697  1.00123.90           C  
ATOM    390  C   SER A 518      94.949  20.929  13.979  1.00129.71           C  
ATOM    391  O   SER A 518      95.848  21.425  14.664  1.00130.90           O  
ATOM    392  CB  SER A 518      95.160  21.090  11.490  1.00130.30           C  
ATOM    393  OG  SER A 518      93.840  21.602  11.377  1.00140.22           O  
ATOM    394  N   ASP A 519      93.636  20.995  14.299  1.00126.14           N  
ATOM    395  CA  ASP A 519      93.061  21.667  15.465  1.00127.62           C  
ATOM    396  C   ASP A 519      93.031  20.752  16.722  1.00129.43           C  
ATOM    397  O   ASP A 519      92.078  20.786  17.512  1.00128.65           O  
ATOM    398  CB  ASP A 519      91.663  22.241  15.111  1.00130.60           C  
ATOM    399  CG  ASP A 519      90.562  21.226  14.790  1.00138.97           C  
ATOM    400  OD1 ASP A 519      90.891  20.111  14.322  1.00137.17           O  
ATOM    401  OD2 ASP A 519      89.371  21.560  14.983  1.00145.01           O  
ATOM    402  N   ALA A 520      94.099  19.949  16.906  1.00124.57           N  
ATOM    403  CA  ALA A 520      94.244  19.031  18.038  1.00122.00           C  
ATOM    404  C   ALA A 520      94.983  19.687  19.196  1.00127.23           C  
ATOM    405  O   ALA A 520      95.925  20.462  18.988  1.00129.02           O  
ATOM    406  CB  ALA A 520      94.966  17.765  17.608  1.00120.07           C  
ATOM    407  N   THR A 521      94.553  19.354  20.418  1.00122.11           N  
ATOM    408  CA  THR A 521      95.115  19.884  21.657  1.00123.39           C  
ATOM    409  C   THR A 521      95.807  18.781  22.467  1.00125.16           C  
ATOM    410  O   THR A 521      95.725  17.607  22.094  1.00122.18           O  
ATOM    411  CB  THR A 521      94.003  20.577  22.451  1.00128.23           C  
ATOM    412  OG1 THR A 521      92.866  19.715  22.485  1.00121.88           O  
ATOM    413  CG2 THR A 521      93.618  21.930  21.860  1.00128.73           C  
ATOM    414  N   GLU A 522      96.481  19.164  23.581  1.00122.80           N  
ATOM    415  CA  GLU A 522      97.173  18.271  24.521  1.00120.90           C  
ATOM    416  C   GLU A 522      96.218  17.225  25.114  1.00120.74           C  
ATOM    417  O   GLU A 522      96.659  16.133  25.482  1.00118.43           O  
ATOM    418  CB  GLU A 522      97.825  19.084  25.649  1.00125.34           C  
ATOM    419  N   LYS A 523      94.914  17.566  25.206  1.00116.04           N  
ATOM    420  CA  LYS A 523      93.877  16.665  25.697  1.00112.68           C  
ATOM    421  C   LYS A 523      93.590  15.630  24.610  1.00111.46           C  
ATOM    422  O   LYS A 523      93.646  14.432  24.894  1.00109.03           O  
ATOM    423  CB  LYS A 523      92.608  17.437  26.089  1.00116.60           C  
ATOM    424  N   ASP A 524      93.355  16.093  23.353  1.00106.29           N  
ATOM    425  CA  ASP A 524      93.101  15.250  22.174  1.00102.73           C  
ATOM    426  C   ASP A 524      94.258  14.269  21.944  1.00102.68           C  
ATOM    427  O   ASP A 524      94.021  13.136  21.528  1.00 99.46           O  
ATOM    428  CB  ASP A 524      92.876  16.109  20.913  1.00106.18           C  
ATOM    429  CG  ASP A 524      91.544  16.846  20.847  1.00117.41           C  
ATOM    430  OD1 ASP A 524      90.488  16.168  20.791  1.00115.37           O  
ATOM    431  OD2 ASP A 524      91.562  18.093  20.757  1.00126.52           O  
ATOM    432  N   LEU A 525      95.500  14.704  22.246  1.00 99.32           N  
ATOM    433  CA  LEU A 525      96.714  13.897  22.138  1.00 97.55           C  
ATOM    434  C   LEU A 525      96.801  12.834  23.239  1.00 97.91           C  
ATOM    435  O   LEU A 525      97.104  11.683  22.934  1.00 95.17           O  
ATOM    436  CB  LEU A 525      97.976  14.790  22.129  1.00100.38           C  
ATOM    437  CG  LEU A 525      99.361  14.095  22.069  1.00104.73           C  
ATOM    438  CD1 LEU A 525      99.564  13.305  20.768  1.00102.41           C  
ATOM    439  CD2 LEU A 525     100.480  15.098  22.240  1.00110.92           C  
ATOM    440  N   SER A 526      96.538  13.210  24.507  1.00 94.48           N  
ATOM    441  CA  SER A 526      96.603  12.278  25.639  1.00 92.46           C  
ATOM    442  C   SER A 526      95.536  11.200  25.524  1.00 90.85           C  
ATOM    443  O   SER A 526      95.728  10.079  25.988  1.00 88.33           O  
ATOM    444  CB  SER A 526      96.509  13.018  26.969  1.00 98.11           C  
ATOM    445  OG  SER A 526      95.432  13.941  26.987  1.00110.33           O  
ATOM    446  N   ASP A 527      94.444  11.534  24.847  1.00 86.53           N  
ATOM    447  CA  ASP A 527      93.335  10.628  24.588  1.00 84.42           C  
ATOM    448  C   ASP A 527      93.766   9.479  23.653  1.00 86.46           C  
ATOM    449  O   ASP A 527      93.519   8.315  23.979  1.00 84.86           O  
ATOM    450  CB  ASP A 527      92.127  11.406  24.023  1.00 86.67           C  
ATOM    451  CG  ASP A 527      91.165  11.993  25.054  1.00 98.66           C  
ATOM    452  OD1 ASP A 527      91.567  12.147  26.237  1.00 98.94           O  
ATOM    453  OD2 ASP A 527      90.004  12.275  24.685  1.00106.23           O  
ATOM    454  N   LEU A 528      94.447   9.801  22.525  1.00 82.25           N  
ATOM    455  CA  LEU A 528      94.936   8.802  21.571  1.00 80.14           C  
ATOM    456  C   LEU A 528      96.037   7.915  22.156  1.00 83.02           C  
ATOM    457  O   LEU A 528      96.153   6.754  21.760  1.00 80.86           O  
ATOM    458  CB  LEU A 528      95.404   9.466  20.271  1.00 81.53           C  
ATOM    459  CG  LEU A 528      95.369   8.594  19.008  1.00 84.69           C  
ATOM    460  CD1 LEU A 528      93.925   8.242  18.606  1.00 83.45           C  
ATOM    461  CD2 LEU A 528      96.102   9.262  17.873  1.00 86.57           C  
ATOM    462  N   ILE A 529      96.835   8.460  23.104  1.00 81.69           N  
ATOM    463  CA  ILE A 529      97.912   7.739  23.791  1.00 81.04           C  
ATOM    464  C   ILE A 529      97.290   6.694  24.693  1.00 84.97           C  
ATOM    465  O   ILE A 529      97.635   5.519  24.575  1.00 84.08           O  
ATOM    466  CB  ILE A 529      98.885   8.668  24.547  1.00 85.75           C  
ATOM    467  CG1 ILE A 529      99.558   9.644  23.567  1.00 88.86           C  
ATOM    468  CG2 ILE A 529      99.935   7.827  25.285  1.00 84.85           C  
ATOM    469  CD1 ILE A 529     100.115  10.931  24.155  1.00104.51           C  
ATOM    470  N   SER A 530      96.335   7.119  25.553  1.00 82.09           N  
ATOM    471  CA  SER A 530      95.605   6.248  26.476  1.00 80.63           C  
ATOM    472  C   SER A 530      94.949   5.090  25.722  1.00 81.25           C  
ATOM    473  O   SER A 530      95.004   3.962  26.200  1.00 79.14           O  
ATOM    474  CB  SER A 530      94.553   7.040  27.249  1.00 86.00           C  
ATOM    475  OG  SER A 530      94.099   6.335  28.398  1.00 97.85           O  
ATOM    476  N   GLU A 531      94.381   5.363  24.520  1.00 77.48           N  
ATOM    477  CA  GLU A 531      93.727   4.344  23.695  1.00 74.99           C  
ATOM    478  C   GLU A 531      94.722   3.258  23.293  1.00 77.52           C  
ATOM    479  O   GLU A 531      94.464   2.080  23.537  1.00 76.98           O  
ATOM    480  CB  GLU A 531      93.008   4.958  22.482  1.00 75.84           C  
ATOM    481  CG  GLU A 531      92.253   3.926  21.656  1.00 79.27           C  
ATOM    482  CD  GLU A 531      91.449   4.421  20.473  1.00 88.59           C  
ATOM    483  OE1 GLU A 531      91.691   5.559  20.008  1.00 87.68           O  
ATOM    484  OE2 GLU A 531      90.596   3.645  19.987  1.00 74.74           O  
ATOM    485  N   MET A 532      95.869   3.664  22.729  1.00 72.77           N  
ATOM    486  CA  MET A 532      96.961   2.775  22.333  1.00 71.25           C  
ATOM    487  C   MET A 532      97.422   1.971  23.579  1.00 75.69           C  
ATOM    488  O   MET A 532      97.499   0.735  23.546  1.00 73.95           O  
ATOM    489  CB  MET A 532      98.094   3.643  21.793  1.00 74.34           C  
ATOM    490  CG  MET A 532      99.354   2.891  21.455  1.00 77.12           C  
ATOM    491  SD  MET A 532     100.511   4.022  20.685  1.00 81.19           S  
ATOM    492  CE  MET A 532     101.282   4.708  22.104  1.00 79.47           C  
ATOM    493  N   GLU A 533      97.620   2.692  24.695  1.00 73.13           N  
ATOM    494  CA  GLU A 533      98.017   2.129  25.983  1.00 72.26           C  
ATOM    495  C   GLU A 533      97.033   1.100  26.484  1.00 72.94           C  
ATOM    496  O   GLU A 533      97.461   0.043  26.925  1.00 71.00           O  
ATOM    497  CB  GLU A 533      98.290   3.228  27.016  1.00 74.74           C  
ATOM    498  CG  GLU A 533      99.555   4.023  26.709  1.00 82.22           C  
ATOM    499  CD  GLU A 533     100.819   3.203  26.518  1.00 96.90           C  
ATOM    500  OE1 GLU A 533     101.136   2.390  27.418  1.00 74.39           O  
ATOM    501  OE2 GLU A 533     101.475   3.351  25.458  1.00 90.49           O  
ATOM    502  N   MET A 534      95.738   1.341  26.296  1.00 70.46           N  
ATOM    503  CA  MET A 534      94.690   0.409  26.703  1.00 70.23           C  
ATOM    504  C   MET A 534      94.741  -0.888  25.906  1.00 72.28           C  
ATOM    505  O   MET A 534      94.651  -1.966  26.492  1.00 72.63           O  
ATOM    506  CB  MET A 534      93.297   1.039  26.592  1.00 72.59           C  
ATOM    507  CG  MET A 534      92.287   0.279  27.411  1.00 77.50           C  
ATOM    508  SD  MET A 534      90.806   1.200  27.834  1.00 83.87           S  
ATOM    509  CE  MET A 534      91.528   2.553  28.820  1.00 82.79           C  
ATOM    510  N   MET A 535      94.906  -0.769  24.580  1.00 65.97           N  
ATOM    511  CA  MET A 535      94.977  -1.879  23.626  1.00 63.17           C  
ATOM    512  C   MET A 535      96.194  -2.744  23.894  1.00 68.85           C  
ATOM    513  O   MET A 535      96.089  -3.974  23.848  1.00 68.04           O  
ATOM    514  CB  MET A 535      94.985  -1.352  22.192  1.00 63.85           C  
ATOM    515  CG  MET A 535      93.750  -0.558  21.836  1.00 64.79           C  
ATOM    516  SD  MET A 535      93.788   0.083  20.155  1.00 67.28           S  
ATOM    517  CE  MET A 535      93.612  -1.444  19.244  1.00 62.39           C  
ATOM    518  N   LYS A 536      97.330  -2.110  24.238  1.00 67.59           N  
ATOM    519  CA  LYS A 536      98.547  -2.835  24.600  1.00 69.09           C  
ATOM    520  C   LYS A 536      98.277  -3.770  25.819  1.00 76.50           C  
ATOM    521  O   LYS A 536      98.671  -4.931  25.794  1.00 78.32           O  
ATOM    522  CB  LYS A 536      99.682  -1.859  24.934  1.00 71.88           C  
ATOM    523  CG  LYS A 536     100.142  -0.982  23.794  1.00 62.07           C  
ATOM    524  CD  LYS A 536     101.496  -0.367  24.127  1.00 64.00           C  
ATOM    525  CE  LYS A 536     101.953   0.604  23.073  1.00 66.25           C  
ATOM    526  NZ  LYS A 536     103.026   1.492  23.588  1.00 82.60           N1+
ATOM    527  N   MET A 537      97.568  -3.281  26.842  1.00 73.14           N  
ATOM    528  CA  MET A 537      97.236  -4.042  28.051  1.00 73.74           C  
ATOM    529  C   MET A 537      96.267  -5.211  27.803  1.00 75.10           C  
ATOM    530  O   MET A 537      96.539  -6.331  28.245  1.00 76.35           O  
ATOM    531  CB  MET A 537      96.644  -3.111  29.111  1.00 77.41           C  
ATOM    532  CG  MET A 537      97.595  -2.056  29.605  1.00 84.68           C  
ATOM    533  SD  MET A 537      98.383  -2.503  31.171  1.00 92.86           S  
ATOM    534  CE  MET A 537      97.009  -2.195  32.318  1.00 88.64           C  
ATOM    535  N   ILE A 538      95.130  -4.928  27.120  1.00 67.25           N  
ATOM    536  CA  ILE A 538      94.012  -5.834  26.800  1.00 64.38           C  
ATOM    537  C   ILE A 538      94.454  -7.073  25.968  1.00 67.12           C  
ATOM    538  O   ILE A 538      93.947  -8.164  26.211  1.00 66.61           O  
ATOM    539  CB  ILE A 538      92.816  -5.035  26.162  1.00 65.44           C  
ATOM    540  CG1 ILE A 538      92.135  -4.155  27.246  1.00 65.11           C  
ATOM    541  CG2 ILE A 538      91.777  -5.950  25.469  1.00 64.91           C  
ATOM    542  CD1 ILE A 538      91.167  -3.074  26.757  1.00 70.85           C  
ATOM    543  N   GLY A 539      95.407  -6.920  25.057  1.00 63.34           N  
ATOM    544  CA  GLY A 539      95.895  -8.067  24.304  1.00 62.68           C  
ATOM    545  C   GLY A 539      95.036  -8.412  23.112  1.00 66.33           C  
ATOM    546  O   GLY A 539      94.085  -7.690  22.788  1.00 64.38           O  
ATOM    547  N   LYS A 540      95.399  -9.514  22.424  1.00 63.45           N  
ATOM    548  CA  LYS A 540      94.776  -9.939  21.172  1.00 61.74           C  
ATOM    549  C   LYS A 540      93.594 -10.943  21.290  1.00 65.19           C  
ATOM    550  O   LYS A 540      93.575 -11.848  22.137  1.00 64.96           O  
ATOM    551  CB  LYS A 540      95.840 -10.485  20.204  1.00 63.66           C  
ATOM    552  N   HIS A 541      92.606 -10.745  20.390  1.00 60.39           N  
ATOM    553  CA  HIS A 541      91.446 -11.596  20.162  1.00 59.69           C  
ATOM    554  C   HIS A 541      91.056 -11.490  18.708  1.00 65.01           C  
ATOM    555  O   HIS A 541      91.215 -10.425  18.098  1.00 65.98           O  
ATOM    556  CB  HIS A 541      90.257 -11.237  21.061  1.00 59.62           C  
ATOM    557  CG  HIS A 541      89.304 -12.371  21.205  1.00 63.21           C  
ATOM    558  ND1 HIS A 541      88.171 -12.464  20.421  1.00 65.27           N  
ATOM    559  CD2 HIS A 541      89.385 -13.471  21.983  1.00 65.75           C  
ATOM    560  CE1 HIS A 541      87.586 -13.599  20.765  1.00 64.93           C  
ATOM    561  NE2 HIS A 541      88.279 -14.238  21.703  1.00 65.71           N  
ATOM    562  N   LYS A 542      90.532 -12.583  18.146  1.00 60.55           N  
ATOM    563  CA  LYS A 542      90.060 -12.610  16.768  1.00 59.54           C  
ATOM    564  C   LYS A 542      88.875 -11.656  16.551  1.00 60.30           C  
ATOM    565  O   LYS A 542      88.736 -11.116  15.442  1.00 58.74           O  
ATOM    566  CB  LYS A 542      89.639 -14.037  16.384  1.00 63.18           C  
ATOM    567  N   ASN A 543      88.029 -11.458  17.607  1.00 54.99           N  
ATOM    568  CA  ASN A 543      86.798 -10.669  17.537  1.00 54.28           C  
ATOM    569  C   ASN A 543      86.849  -9.240  18.165  1.00 57.49           C  
ATOM    570  O   ASN A 543      85.806  -8.674  18.459  1.00 57.15           O  
ATOM    571  CB  ASN A 543      85.620 -11.485  18.106  1.00 55.35           C  
ATOM    572  CG  ASN A 543      85.315 -12.734  17.298  1.00 65.35           C  
ATOM    573  OD1 ASN A 543      85.504 -13.867  17.745  1.00 58.65           O  
ATOM    574  ND2 ASN A 543      84.932 -12.561  16.050  1.00 56.76           N  
ATOM    575  N   ILE A 544      88.022  -8.622  18.255  1.00 54.34           N  
ATOM    576  CA  ILE A 544      88.199  -7.216  18.663  1.00 53.98           C  
ATOM    577  C   ILE A 544      89.160  -6.559  17.637  1.00 60.01           C  
ATOM    578  O   ILE A 544      89.930  -7.287  17.000  1.00 61.16           O  
ATOM    579  CB  ILE A 544      88.718  -7.050  20.134  1.00 57.11           C  
ATOM    580  CG1 ILE A 544      90.151  -7.633  20.343  1.00 58.21           C  
ATOM    581  CG2 ILE A 544      87.730  -7.614  21.142  1.00 57.38           C  
ATOM    582  CD1 ILE A 544      90.947  -7.038  21.502  1.00 57.52           C  
ATOM    583  N   ILE A 545      89.125  -5.214  17.454  1.00 56.30           N  
ATOM    584  CA  ILE A 545      90.109  -4.533  16.572  1.00 55.91           C  
ATOM    585  C   ILE A 545      91.437  -4.537  17.345  1.00 59.98           C  
ATOM    586  O   ILE A 545      91.517  -3.945  18.425  1.00 58.90           O  
ATOM    587  CB  ILE A 545      89.676  -3.082  16.202  1.00 59.11           C  
ATOM    588  CG1 ILE A 545      88.510  -3.048  15.162  1.00 58.51           C  
ATOM    589  CG2 ILE A 545      90.855  -2.205  15.763  1.00 60.87           C  
ATOM    590  CD1 ILE A 545      88.722  -3.708  13.766  1.00 51.36           C  
ATOM    591  N   ASN A 546      92.447  -5.259  16.834  1.00 58.48           N  
ATOM    592  CA  ASN A 546      93.770  -5.381  17.483  1.00 58.44           C  
ATOM    593  C   ASN A 546      94.725  -4.270  17.068  1.00 62.17           C  
ATOM    594  O   ASN A 546      94.494  -3.588  16.058  1.00 64.98           O  
ATOM    595  CB  ASN A 546      94.396  -6.741  17.190  1.00 55.45           C  
ATOM    596  CG  ASN A 546      93.582  -7.883  17.730  1.00 69.48           C  
ATOM    597  OD1 ASN A 546      93.408  -8.019  18.934  1.00 68.97           O  
ATOM    598  ND2 ASN A 546      93.046  -8.716  16.857  1.00 56.53           N  
ATOM    599  N   LEU A 547      95.760  -4.072  17.860  1.00 54.89           N  
ATOM    600  CA  LEU A 547      96.801  -3.088  17.631  1.00 55.24           C  
ATOM    601  C   LEU A 547      97.944  -3.795  16.882  1.00 62.61           C  
ATOM    602  O   LEU A 547      98.370  -4.896  17.266  1.00 63.75           O  
ATOM    603  CB  LEU A 547      97.263  -2.492  18.990  1.00 55.02           C  
ATOM    604  CG  LEU A 547      98.443  -1.522  19.004  1.00 59.23           C  
ATOM    605  CD1 LEU A 547      98.062  -0.151  18.485  1.00 59.53           C  
ATOM    606  CD2 LEU A 547      98.961  -1.379  20.356  1.00 57.62           C  
ATOM    607  N   LEU A 548      98.420  -3.171  15.804  1.00 59.42           N  
ATOM    608  CA  LEU A 548      99.443  -3.767  14.963  1.00 60.43           C  
ATOM    609  C   LEU A 548     100.806  -3.091  15.037  1.00 65.22           C  
ATOM    610  O   LEU A 548     101.803  -3.703  14.636  1.00 66.07           O  
ATOM    611  CB  LEU A 548      98.963  -3.791  13.498  1.00 60.71           C  
ATOM    612  CG  LEU A 548      97.597  -4.392  13.220  1.00 64.22           C  
ATOM    613  CD1 LEU A 548      97.164  -4.045  11.855  1.00 64.84           C  
ATOM    614  CD2 LEU A 548      97.588  -5.903  13.413  1.00 66.50           C  
ATOM    615  N   GLY A 549     100.823  -1.830  15.472  1.00 60.47           N  
ATOM    616  CA  GLY A 549     102.029  -1.012  15.554  1.00 61.04           C  
ATOM    617  C   GLY A 549     101.757   0.459  15.798  1.00 64.02           C  
ATOM    618  O   GLY A 549     100.604   0.843  16.020  1.00 63.77           O  
ATOM    619  N   ALA A 550     102.812   1.298  15.752  1.00 60.98           N  
ATOM    620  CA  ALA A 550     102.714   2.739  16.005  1.00 62.21           C  
ATOM    621  C   ALA A 550     103.929   3.550  15.529  1.00 72.12           C  
ATOM    622  O   ALA A 550     105.070   3.079  15.626  1.00 74.45           O  
ATOM    623  CB  ALA A 550     102.500   2.999  17.498  1.00 62.24           C  
ATOM    624  N   CYS A 551     103.684   4.802  15.083  1.00 69.10           N  
ATOM    625  CA  CYS A 551     104.730   5.755  14.710  1.00 70.76           C  
ATOM    626  C   CYS A 551     104.663   6.918  15.718  1.00 78.04           C  
ATOM    627  O   CYS A 551     103.885   7.862  15.566  1.00 76.74           O  
ATOM    628  CB  CYS A 551     104.575   6.216  13.267  1.00 71.04           C  
ATOM    629  SG  CYS A 551     104.672   4.870  12.060  1.00 73.74           S  
ATOM    630  N   THR A 552     105.453   6.780  16.796  1.00 78.78           N  
ATOM    631  CA  THR A 552     105.484   7.669  17.966  1.00 81.38           C  
ATOM    632  C   THR A 552     106.678   8.629  18.006  1.00 93.07           C  
ATOM    633  O   THR A 552     106.735   9.495  18.896  1.00 94.90           O  
ATOM    634  CB  THR A 552     105.423   6.823  19.272  1.00 81.77           C  
ATOM    635  OG1 THR A 552     106.720   6.337  19.609  1.00 73.72           O  
ATOM    636  CG2 THR A 552     104.470   5.643  19.177  1.00 81.37           C  
ATOM    637  N   GLN A 553     107.638   8.457  17.073  1.00 92.18           N  
ATOM    638  CA  GLN A 553     108.869   9.237  17.037  1.00 95.53           C  
ATOM    639  C   GLN A 553     109.046  10.077  15.786  1.00103.76           C  
ATOM    640  O   GLN A 553     108.800   9.600  14.677  1.00102.92           O  
ATOM    641  CB  GLN A 553     110.093   8.307  17.176  1.00 97.20           C  
ATOM    642  CG  GLN A 553     110.164   7.496  18.464  1.00106.92           C  
ATOM    643  CD  GLN A 553     110.084   8.346  19.701  1.00123.00           C  
ATOM    644  OE1 GLN A 553     110.838   9.312  19.881  1.00118.22           O  
ATOM    645  NE2 GLN A 553     109.168   7.983  20.587  1.00113.29           N  
ATOM    646  N   ASP A 554     109.578  11.301  15.981  1.00103.56           N  
ATOM    647  CA  ASP A 554     109.951  12.288  14.964  1.00104.97           C  
ATOM    648  C   ASP A 554     108.801  12.637  13.970  1.00106.23           C  
ATOM    649  O   ASP A 554     109.031  12.760  12.761  1.00104.58           O  
ATOM    650  CB  ASP A 554     111.236  11.829  14.252  1.00108.01           C  
ATOM    651  CG  ASP A 554     112.350  11.449  15.220  1.00122.25           C  
ATOM    652  OD1 ASP A 554     112.273  10.349  15.819  1.00120.94           O  
ATOM    653  OD2 ASP A 554     113.275  12.267  15.414  1.00131.31           O  
ATOM    654  N   GLY A 555     107.589  12.830  14.514  1.00102.04           N  
ATOM    655  CA  GLY A 555     106.407  13.210  13.743  1.00101.10           C  
ATOM    656  C   GLY A 555     105.053  13.038  14.421  1.00102.70           C  
ATOM    657  O   GLY A 555     104.978  12.761  15.626  1.00101.29           O  
ATOM    658  N   PRO A 556     103.940  13.199  13.660  1.00 98.34           N  
ATOM    659  CA  PRO A 556     102.604  13.034  14.272  1.00 96.20           C  
ATOM    660  C   PRO A 556     102.351  11.594  14.699  1.00 95.13           C  
ATOM    661  O   PRO A 556     102.785  10.667  14.014  1.00 94.60           O  
ATOM    662  CB  PRO A 556     101.637  13.480  13.169  1.00 98.49           C  
ATOM    663  CG  PRO A 556     102.397  13.302  11.893  1.00103.66           C  
ATOM    664  CD  PRO A 556     103.845  13.524  12.219  1.00100.67           C  
ATOM    665  N   LEU A 557     101.687  11.409  15.850  1.00 87.77           N  
ATOM    666  CA  LEU A 557     101.420  10.083  16.393  1.00 83.32           C  
ATOM    667  C   LEU A 557     100.440   9.313  15.533  1.00 84.82           C  
ATOM    668  O   LEU A 557      99.321   9.777  15.281  1.00 85.83           O  
ATOM    669  CB  LEU A 557     100.966  10.157  17.863  1.00 82.15           C  
ATOM    670  CG  LEU A 557     100.457   8.861  18.527  1.00 82.58           C  
ATOM    671  CD1 LEU A 557     101.595   7.897  18.819  1.00 81.54           C  
ATOM    672  CD2 LEU A 557      99.648   9.172  19.784  1.00 80.92           C  
ATOM    673  N   TYR A 558     100.887   8.151  15.053  1.00 77.47           N  
ATOM    674  CA  TYR A 558     100.062   7.259  14.260  1.00 74.03           C  
ATOM    675  C   TYR A 558      99.869   5.966  15.042  1.00 74.50           C  
ATOM    676  O   TYR A 558     100.836   5.284  15.356  1.00 74.19           O  
ATOM    677  CB  TYR A 558     100.693   6.972  12.889  1.00 74.78           C  
ATOM    678  CG  TYR A 558     100.833   8.149  11.934  1.00 77.41           C  
ATOM    679  CD1 TYR A 558      99.965   9.237  11.998  1.00 80.22           C  
ATOM    680  CD2 TYR A 558     101.770   8.126  10.905  1.00 77.72           C  
ATOM    681  CE1 TYR A 558     100.103  10.321  11.132  1.00 81.66           C  
ATOM    682  CE2 TYR A 558     101.901   9.192  10.022  1.00 79.81           C  
ATOM    683  CZ  TYR A 558     101.057  10.284  10.129  1.00 86.99           C  
ATOM    684  OH  TYR A 558     101.148  11.310   9.213  1.00 88.68           O  
ATOM    685  N   VAL A 559      98.631   5.667  15.408  1.00 68.44           N  
ATOM    686  CA  VAL A 559      98.278   4.416  16.090  1.00 65.25           C  
ATOM    687  C   VAL A 559      97.755   3.518  14.947  1.00 65.93           C  
ATOM    688  O   VAL A 559      96.737   3.846  14.320  1.00 64.02           O  
ATOM    689  CB  VAL A 559      97.246   4.580  17.260  1.00 66.41           C  
ATOM    690  CG1 VAL A 559      96.935   3.240  17.921  1.00 63.90           C  
ATOM    691  CG2 VAL A 559      97.727   5.591  18.301  1.00 67.22           C  
ATOM    692  N   ILE A 560      98.508   2.441  14.639  1.00 60.84           N  
ATOM    693  CA  ILE A 560      98.179   1.503  13.564  1.00 59.71           C  
ATOM    694  C   ILE A 560      97.381   0.303  14.116  1.00 65.72           C  
ATOM    695  O   ILE A 560      97.933  -0.497  14.880  1.00 65.28           O  
ATOM    696  CB  ILE A 560      99.447   1.058  12.795  1.00 61.83           C  
ATOM    697  CG1 ILE A 560     100.278   2.238  12.281  1.00 61.57           C  
ATOM    698  CG2 ILE A 560      99.081   0.104  11.690  1.00 62.28           C  
ATOM    699  CD1 ILE A 560     101.787   1.867  12.073  1.00 57.42           C  
ATOM    700  N   VAL A 561      96.097   0.184  13.685  1.00 63.21           N  
ATOM    701  CA  VAL A 561      95.096  -0.837  14.065  1.00 62.45           C  
ATOM    702  C   VAL A 561      94.563  -1.676  12.863  1.00 66.43           C  
ATOM    703  O   VAL A 561      94.761  -1.298  11.691  1.00 67.31           O  
ATOM    704  CB  VAL A 561      93.918  -0.212  14.873  1.00 67.05           C  
ATOM    705  CG1 VAL A 561      94.402   0.432  16.165  1.00 67.37           C  
ATOM    706  CG2 VAL A 561      93.124   0.785  14.035  1.00 67.51           C  
ATOM    707  N   GLU A 562      93.868  -2.811  13.161  1.00 61.04           N  
ATOM    708  CA  GLU A 562      93.304  -3.708  12.124  1.00 59.49           C  
ATOM    709  C   GLU A 562      92.308  -3.013  11.210  1.00 63.87           C  
ATOM    710  O   GLU A 562      91.517  -2.176  11.655  1.00 61.78           O  
ATOM    711  CB  GLU A 562      92.672  -4.971  12.731  1.00 59.33           C  
ATOM    712  CG  GLU A 562      93.688  -6.001  13.198  1.00 67.11           C  
ATOM    713  CD  GLU A 562      93.102  -7.235  13.859  1.00 83.65           C  
ATOM    714  OE1 GLU A 562      92.222  -7.088  14.738  1.00 76.48           O  
ATOM    715  OE2 GLU A 562      93.573  -8.352  13.544  1.00 70.79           O  
ATOM    716  N   TYR A 563      92.362  -3.352   9.916  1.00 63.42           N  
ATOM    717  CA  TYR A 563      91.480  -2.779   8.911  1.00 63.49           C  
ATOM    718  C   TYR A 563      90.402  -3.777   8.499  1.00 70.84           C  
ATOM    719  O   TYR A 563      90.719  -4.903   8.103  1.00 72.15           O  
ATOM    720  CB  TYR A 563      92.284  -2.233   7.718  1.00 64.06           C  
ATOM    721  CG  TYR A 563      91.471  -2.001   6.458  1.00 64.12           C  
ATOM    722  CD1 TYR A 563      90.557  -0.947   6.373  1.00 65.89           C  
ATOM    723  CD2 TYR A 563      91.657  -2.794   5.329  1.00 64.27           C  
ATOM    724  CE1 TYR A 563      89.828  -0.711   5.206  1.00 64.46           C  
ATOM    725  CE2 TYR A 563      90.930  -2.570   4.160  1.00 65.51           C  
ATOM    726  CZ  TYR A 563      90.012  -1.532   4.106  1.00 67.91           C  
ATOM    727  OH  TYR A 563      89.303  -1.313   2.954  1.00 66.06           O  
ATOM    728  N   ALA A 564      89.122  -3.348   8.620  1.00 67.33           N  
ATOM    729  CA  ALA A 564      87.925  -4.109   8.276  1.00 65.99           C  
ATOM    730  C   ALA A 564      87.315  -3.498   7.021  1.00 70.15           C  
ATOM    731  O   ALA A 564      86.618  -2.483   7.089  1.00 70.10           O  
ATOM    732  CB  ALA A 564      86.946  -4.077   9.427  1.00 65.27           C  
ATOM    733  N   SER A 565      87.607  -4.122   5.870  1.00 66.31           N  
ATOM    734  CA  SER A 565      87.219  -3.676   4.526  1.00 67.68           C  
ATOM    735  C   SER A 565      85.709  -3.537   4.243  1.00 71.80           C  
ATOM    736  O   SER A 565      85.353  -2.872   3.267  1.00 72.73           O  
ATOM    737  CB  SER A 565      87.843  -4.584   3.468  1.00 70.77           C  
ATOM    738  OG  SER A 565      87.166  -5.829   3.421  1.00 76.95           O  
ATOM    739  N   LYS A 566      84.831  -4.149   5.068  1.00 65.97           N  
ATOM    740  CA  LYS A 566      83.380  -4.116   4.826  1.00 63.27           C  
ATOM    741  C   LYS A 566      82.650  -3.042   5.640  1.00 65.44           C  
ATOM    742  O   LYS A 566      81.438  -2.919   5.493  1.00 65.90           O  
ATOM    743  CB  LYS A 566      82.753  -5.520   5.016  1.00 62.92           C  
ATOM    744  CG  LYS A 566      83.478  -6.582   4.169  1.00 66.72           C  
ATOM    745  CD  LYS A 566      82.658  -7.816   3.832  1.00 71.03           C  
ATOM    746  CE  LYS A 566      83.377  -8.606   2.754  1.00 72.17           C  
ATOM    747  NZ  LYS A 566      82.593  -9.778   2.274  1.00 71.87           N1+
ATOM    748  N   GLY A 567      83.383  -2.247   6.429  1.00 61.41           N  
ATOM    749  CA  GLY A 567      82.839  -1.154   7.243  1.00 61.07           C  
ATOM    750  C   GLY A 567      82.255  -1.591   8.574  1.00 65.02           C  
ATOM    751  O   GLY A 567      82.734  -2.571   9.150  1.00 64.81           O  
ATOM    752  N   ASN A 568      81.231  -0.859   9.092  1.00 61.50           N  
ATOM    753  CA  ASN A 568      80.563  -1.246  10.340  1.00 60.17           C  
ATOM    754  C   ASN A 568      79.478  -2.306  10.084  1.00 65.83           C  
ATOM    755  O   ASN A 568      79.148  -2.587   8.931  1.00 67.15           O  
ATOM    756  CB  ASN A 568      80.051  -0.056  11.185  1.00 58.77           C  
ATOM    757  CG  ASN A 568      78.908   0.773  10.649  1.00 76.82           C  
ATOM    758  OD1 ASN A 568      77.792   0.294  10.376  1.00 64.05           O  
ATOM    759  ND2 ASN A 568      79.133   2.080  10.616  1.00 70.28           N  
ATOM    760  N   LEU A 569      78.950  -2.905  11.157  1.00 61.56           N  
ATOM    761  CA  LEU A 569      77.976  -3.973  11.074  1.00 61.15           C  
ATOM    762  C   LEU A 569      76.596  -3.458  10.693  1.00 67.38           C  
ATOM    763  O   LEU A 569      75.842  -4.190  10.064  1.00 69.53           O  
ATOM    764  CB  LEU A 569      77.990  -4.783  12.379  1.00 60.25           C  
ATOM    765  CG  LEU A 569      76.921  -5.868  12.570  1.00 65.43           C  
ATOM    766  CD1 LEU A 569      77.086  -7.015  11.554  1.00 66.93           C  
ATOM    767  CD2 LEU A 569      76.866  -6.330  14.014  1.00 62.91           C  
ATOM    768  N   ARG A 570      76.276  -2.193  10.996  1.00 63.34           N  
ATOM    769  CA  ARG A 570      74.990  -1.645  10.597  1.00 63.43           C  
ATOM    770  C   ARG A 570      74.977  -1.461   9.068  1.00 71.76           C  
ATOM    771  O   ARG A 570      74.074  -1.988   8.413  1.00 73.19           O  
ATOM    772  CB  ARG A 570      74.675  -0.343  11.354  1.00 61.27           C  
ATOM    773  CG  ARG A 570      73.479   0.427  10.773  1.00 73.54           C  
ATOM    774  CD  ARG A 570      73.452   1.899  11.144  1.00 88.78           C  
ATOM    775  NE  ARG A 570      74.756   2.562  10.997  1.00106.43           N  
ATOM    776  CZ  ARG A 570      75.224   3.106   9.873  1.00116.47           C  
ATOM    777  NH1 ARG A 570      74.504   3.070   8.756  1.00104.21           N  
ATOM    778  NH2 ARG A 570      76.416   3.691   9.860  1.00 94.98           N  
ATOM    779  N   GLU A 571      75.996  -0.746   8.503  1.00 69.29           N  
ATOM    780  CA  GLU A 571      76.142  -0.488   7.059  1.00 70.70           C  
ATOM    781  C   GLU A 571      76.130  -1.804   6.282  1.00 74.21           C  
ATOM    782  O   GLU A 571      75.403  -1.912   5.298  1.00 75.82           O  
ATOM    783  CB  GLU A 571      77.448   0.276   6.762  1.00 72.65           C  
ATOM    784  CG  GLU A 571      77.370   1.783   6.974  1.00 87.28           C  
ATOM    785  CD  GLU A 571      78.659   2.515   7.336  1.00112.36           C  
ATOM    786  OE1 GLU A 571      79.725   1.867   7.476  1.00 92.36           O  
ATOM    787  OE2 GLU A 571      78.588   3.754   7.509  1.00112.00           O  
ATOM    788  N   TYR A 572      76.917  -2.806   6.755  1.00 67.48           N  
ATOM    789  CA  TYR A 572      77.047  -4.162   6.201  1.00 66.26           C  
ATOM    790  C   TYR A 572      75.687  -4.857   6.161  1.00 70.08           C  
ATOM    791  O   TYR A 572      75.296  -5.347   5.099  1.00 68.96           O  
ATOM    792  CB  TYR A 572      78.046  -4.945   7.069  1.00 64.80           C  
ATOM    793  CG  TYR A 572      78.125  -6.443   6.883  1.00 65.09           C  
ATOM    794  CD1 TYR A 572      77.388  -7.303   7.689  1.00 65.23           C  
ATOM    795  CD2 TYR A 572      79.066  -7.005   6.036  1.00 68.02           C  
ATOM    796  CE1 TYR A 572      77.531  -8.687   7.594  1.00 66.77           C  
ATOM    797  CE2 TYR A 572      79.207  -8.386   5.919  1.00 69.24           C  
ATOM    798  CZ  TYR A 572      78.467  -9.223   6.726  1.00 75.21           C  
ATOM    799  OH  TYR A 572      78.633 -10.582   6.615  1.00 78.72           O  
ATOM    800  N   LEU A 573      74.976  -4.909   7.327  1.00 66.59           N  
ATOM    801  CA  LEU A 573      73.646  -5.520   7.428  1.00 66.87           C  
ATOM    802  C   LEU A 573      72.658  -4.834   6.493  1.00 74.44           C  
ATOM    803  O   LEU A 573      72.034  -5.542   5.713  1.00 77.19           O  
ATOM    804  CB  LEU A 573      73.095  -5.542   8.864  1.00 64.83           C  
ATOM    805  CG  LEU A 573      73.759  -6.466   9.881  1.00 66.23           C  
ATOM    806  CD1 LEU A 573      73.346  -6.084  11.262  1.00 65.85           C  
ATOM    807  CD2 LEU A 573      73.444  -7.923   9.631  1.00 65.63           C  
ATOM    808  N   GLN A 574      72.562  -3.474   6.516  1.00 70.85           N  
ATOM    809  CA  GLN A 574      71.659  -2.695   5.640  1.00 72.40           C  
ATOM    810  C   GLN A 574      71.886  -2.986   4.144  1.00 77.79           C  
ATOM    811  O   GLN A 574      70.909  -3.150   3.409  1.00 80.10           O  
ATOM    812  CB  GLN A 574      71.756  -1.176   5.906  1.00 73.83           C  
ATOM    813  CG  GLN A 574      71.179  -0.715   7.252  1.00 85.62           C  
ATOM    814  CD  GLN A 574      71.317   0.780   7.516  1.00105.57           C  
ATOM    815  OE1 GLN A 574      72.225   1.463   7.019  1.00102.67           O  
ATOM    816  NE2 GLN A 574      70.438   1.318   8.358  1.00 96.07           N  
ATOM    817  N   ALA A 575      73.170  -3.081   3.704  1.00 72.30           N  
ATOM    818  CA  ALA A 575      73.596  -3.359   2.316  1.00 71.99           C  
ATOM    819  C   ALA A 575      73.279  -4.789   1.810  1.00 79.56           C  
ATOM    820  O   ALA A 575      73.404  -5.055   0.613  1.00 81.62           O  
ATOM    821  CB  ALA A 575      75.076  -3.081   2.172  1.00 71.10           C  
ATOM    822  N   ARG A 576      72.878  -5.700   2.715  1.00 77.53           N  
ATOM    823  CA  ARG A 576      72.575  -7.115   2.443  1.00 78.66           C  
ATOM    824  C   ARG A 576      71.119  -7.456   2.797  1.00 83.25           C  
ATOM    825  O   ARG A 576      70.769  -8.616   3.052  1.00 82.32           O  
ATOM    826  CB  ARG A 576      73.597  -8.038   3.156  1.00 78.55           C  
ATOM    827  CG  ARG A 576      74.998  -7.956   2.537  1.00 79.59           C  
ATOM    828  CD  ARG A 576      76.094  -8.148   3.545  1.00 73.84           C  
ATOM    829  NE  ARG A 576      77.433  -8.113   2.941  1.00 81.61           N  
ATOM    830  CZ  ARG A 576      78.172  -7.015   2.765  1.00 91.91           C  
ATOM    831  NH1 ARG A 576      77.688  -5.819   3.081  1.00 85.64           N  
ATOM    832  NH2 ARG A 576      79.397  -7.105   2.267  1.00 71.07           N  
ATOM    833  N   ARG A 577      70.269  -6.417   2.778  1.00 81.21           N  
ATOM    834  CA  ARG A 577      68.838  -6.509   3.008  1.00 82.12           C  
ATOM    835  C   ARG A 577      68.162  -7.115   1.761  1.00 89.02           C  
ATOM    836  O   ARG A 577      68.690  -6.966   0.648  1.00 89.16           O  
ATOM    837  CB  ARG A 577      68.243  -5.120   3.305  1.00 82.32           C  
ATOM    838  CG  ARG A 577      68.258  -4.723   4.773  1.00 88.33           C  
ATOM    839  CD  ARG A 577      67.476  -3.438   4.962  1.00 91.17           C  
ATOM    840  NE  ARG A 577      67.352  -3.046   6.367  1.00 91.96           N  
ATOM    841  CZ  ARG A 577      67.193  -1.793   6.785  1.00109.64           C  
ATOM    842  NH1 ARG A 577      67.148  -0.794   5.910  1.00104.09           N  
ATOM    843  NH2 ARG A 577      67.099  -1.525   8.082  1.00 94.02           N  
ATOM    844  N   PRO A 578      66.987  -7.789   1.921  1.00 87.76           N  
ATOM    845  CA  PRO A 578      66.312  -8.368   0.756  1.00 90.52           C  
ATOM    846  C   PRO A 578      65.882  -7.294  -0.236  1.00 95.40           C  
ATOM    847  O   PRO A 578      65.665  -6.144   0.163  1.00 93.82           O  
ATOM    848  CB  PRO A 578      65.100  -9.079   1.373  1.00 92.95           C  
ATOM    849  CG  PRO A 578      64.833  -8.354   2.633  1.00 95.39           C  
ATOM    850  CD  PRO A 578      66.211  -8.052   3.152  1.00 88.57           C  
ATOM    851  N   PRO A 579      65.747  -7.655  -1.528  1.00 94.69           N  
ATOM    852  CA  PRO A 579      65.404  -6.647  -2.544  1.00 96.72           C  
ATOM    853  C   PRO A 579      64.045  -5.968  -2.359  1.00102.79           C  
ATOM    854  O   PRO A 579      63.197  -6.436  -1.572  1.00103.38           O  
ATOM    855  CB  PRO A 579      65.504  -7.430  -3.850  1.00100.78           C  
ATOM    856  CG  PRO A 579      66.430  -8.574  -3.543  1.00103.91           C  
ATOM    857  CD  PRO A 579      66.023  -8.962  -2.156  1.00 97.21           C  
ATOM    858  N   GLY A 580      63.884  -4.827  -3.027  1.00 99.30           N  
ATOM    859  CA  GLY A 580      62.673  -4.026  -2.940  1.00100.25           C  
ATOM    860  C   GLY A 580      61.960  -3.830  -4.261  1.00109.00           C  
ATOM    861  O   GLY A 580      62.558  -4.061  -5.317  1.00110.40           O  
ATOM    862  N   LEU A 581      60.674  -3.384  -4.243  1.00107.62           N  
ATOM    863  CA  LEU A 581      59.852  -3.078  -3.061  1.00126.49           C  
ATOM    864  C   LEU A 581      58.390  -3.368  -3.382  1.00155.27           C  
ATOM    865  O   LEU A 581      57.913  -3.017  -4.462  1.00121.80           O  
ATOM    866  CB  LEU A 581      60.019  -1.602  -2.641  1.00126.10           C  
ATOM    867  CG  LEU A 581      59.624  -1.254  -1.214  1.00127.91           C  
ATOM    868  CD1 LEU A 581      60.842  -0.945  -0.378  1.00125.00           C  
ATOM    869  CD2 LEU A 581      58.670  -0.083  -1.190  1.00131.39           C  
ATOM    870  N   GLU A 592      73.444  -9.322  -4.460  1.00113.80           N  
ATOM    871  CA  GLU A 592      74.602 -10.074  -4.921  1.00112.10           C  
ATOM    872  C   GLU A 592      75.214 -10.862  -3.777  1.00114.08           C  
ATOM    873  O   GLU A 592      76.047 -11.751  -4.022  1.00115.17           O  
ATOM    874  CB  GLU A 592      75.649  -9.122  -5.528  1.00115.43           C  
ATOM    875  N   GLU A 593      74.796 -10.546  -2.525  1.00106.73           N  
ATOM    876  CA  GLU A 593      75.293 -11.143  -1.293  1.00103.67           C  
ATOM    877  C   GLU A 593      74.229 -10.988  -0.195  1.00105.17           C  
ATOM    878  O   GLU A 593      73.839  -9.870   0.132  1.00104.13           O  
ATOM    879  CB  GLU A 593      76.642 -10.487  -0.891  1.00102.94           C  
ATOM    880  N   GLN A 594      73.711 -12.140   0.297  1.00 99.75           N  
ATOM    881  CA  GLN A 594      72.652 -12.217   1.314  1.00 97.11           C  
ATOM    882  C   GLN A 594      72.973 -13.234   2.397  1.00 96.70           C  
ATOM    883  O   GLN A 594      73.426 -14.344   2.122  1.00 96.99           O  
ATOM    884  CB  GLN A 594      71.297 -12.548   0.661  1.00100.51           C  
ATOM    885  CG  GLN A 594      70.075 -12.067   1.457  1.00110.10           C  
ATOM    886  CD  GLN A 594      68.780 -12.527   0.846  1.00136.21           C  
ATOM    887  OE1 GLN A 594      68.121 -11.788   0.106  1.00135.83           O  
ATOM    888  NE2 GLN A 594      68.393 -13.765   1.136  1.00128.95           N  
ATOM    889  N   LEU A 595      72.698 -12.827   3.641  1.00 89.47           N  
ATOM    890  CA  LEU A 595      72.941 -13.578   4.869  1.00 86.24           C  
ATOM    891  C   LEU A 595      71.765 -14.489   5.257  1.00 88.31           C  
ATOM    892  O   LEU A 595      70.609 -14.040   5.239  1.00 87.92           O  
ATOM    893  CB  LEU A 595      73.253 -12.588   5.985  1.00 83.71           C  
ATOM    894  CG  LEU A 595      74.403 -11.638   5.703  1.00 87.54           C  
ATOM    895  CD1 LEU A 595      74.111 -10.262   6.210  1.00 86.86           C  
ATOM    896  CD2 LEU A 595      75.692 -12.165   6.291  1.00 89.10           C  
ATOM    897  N   SER A 596      72.070 -15.772   5.608  1.00 83.48           N  
ATOM    898  CA  SER A 596      71.084 -16.780   6.046  1.00 83.51           C  
ATOM    899  C   SER A 596      70.833 -16.671   7.550  1.00 84.20           C  
ATOM    900  O   SER A 596      71.513 -15.884   8.203  1.00 81.60           O  
ATOM    901  CB  SER A 596      71.542 -18.192   5.675  1.00 88.32           C  
ATOM    902  OG  SER A 596      72.730 -18.592   6.338  1.00 95.02           O  
ATOM    903  N   SER A 597      69.856 -17.431   8.094  1.00 81.22           N  
ATOM    904  CA  SER A 597      69.530 -17.428   9.525  1.00 79.21           C  
ATOM    905  C   SER A 597      70.756 -17.798  10.376  1.00 79.39           C  
ATOM    906  O   SER A 597      71.104 -17.047  11.289  1.00 77.30           O  
ATOM    907  CB  SER A 597      68.335 -18.326   9.825  1.00 86.03           C  
ATOM    908  OG  SER A 597      67.181 -17.901   9.114  1.00 99.69           O  
ATOM    909  N   LYS A 598      71.483 -18.874   9.999  1.00 74.71           N  
ATOM    910  CA  LYS A 598      72.726 -19.281  10.656  1.00 71.94           C  
ATOM    911  C   LYS A 598      73.800 -18.194  10.486  1.00 74.62           C  
ATOM    912  O   LYS A 598      74.724 -18.157  11.281  1.00 74.34           O  
ATOM    913  CB  LYS A 598      73.227 -20.622  10.098  1.00 75.24           C  
ATOM    914  CG  LYS A 598      74.118 -21.383  11.062  1.00 77.31           C  
ATOM    915  CD  LYS A 598      75.045 -22.368  10.375  1.00 83.69           C  
ATOM    916  CE  LYS A 598      75.160 -23.667  11.145  1.00 87.06           C  
ATOM    917  NZ  LYS A 598      73.989 -24.563  10.906  1.00 92.19           N1+
ATOM    918  N   ASP A 599      73.696 -17.314   9.464  1.00 71.54           N  
ATOM    919  CA  ASP A 599      74.661 -16.228   9.276  1.00 70.24           C  
ATOM    920  C   ASP A 599      74.489 -15.153  10.359  1.00 73.97           C  
ATOM    921  O   ASP A 599      75.468 -14.787  11.005  1.00 71.84           O  
ATOM    922  CB  ASP A 599      74.534 -15.591   7.891  1.00 72.89           C  
ATOM    923  CG  ASP A 599      75.386 -16.208   6.799  1.00 87.04           C  
ATOM    924  OD1 ASP A 599      76.626 -16.248   6.970  1.00 88.79           O  
ATOM    925  OD2 ASP A 599      74.822 -16.551   5.716  1.00 91.71           O  
ATOM    926  N   LEU A 600      73.234 -14.679  10.577  1.00 71.34           N  
ATOM    927  CA  LEU A 600      72.884 -13.614  11.534  1.00 68.55           C  
ATOM    928  C   LEU A 600      73.201 -13.967  12.952  1.00 72.65           C  
ATOM    929  O   LEU A 600      73.756 -13.148  13.681  1.00 71.76           O  
ATOM    930  CB  LEU A 600      71.414 -13.188  11.379  1.00 68.48           C  
ATOM    931  CG  LEU A 600      71.003 -12.650   9.994  1.00 72.43           C  
ATOM    932  CD1 LEU A 600      69.517 -12.354   9.932  1.00 72.12           C  
ATOM    933  CD2 LEU A 600      71.812 -11.412   9.604  1.00 72.91           C  
ATOM    934  N   VAL A 601      72.888 -15.211  13.340  1.00 70.87           N  
ATOM    935  CA  VAL A 601      73.160 -15.760  14.668  1.00 68.94           C  
ATOM    936  C   VAL A 601      74.652 -15.839  14.840  1.00 71.49           C  
ATOM    937  O   VAL A 601      75.119 -15.504  15.913  1.00 70.80           O  
ATOM    938  CB  VAL A 601      72.456 -17.117  14.930  1.00 74.35           C  
ATOM    939  CG1 VAL A 601      72.663 -17.570  16.372  1.00 73.79           C  
ATOM    940  CG2 VAL A 601      70.961 -17.030  14.620  1.00 74.86           C  
ATOM    941  N   SER A 602      75.421 -16.186  13.770  1.00 69.79           N  
ATOM    942  CA  SER A 602      76.895 -16.217  13.827  1.00 68.54           C  
ATOM    943  C   SER A 602      77.518 -14.847  14.125  1.00 72.11           C  
ATOM    944  O   SER A 602      78.450 -14.797  14.931  1.00 72.79           O  
ATOM    945  CB  SER A 602      77.505 -16.844  12.590  1.00 71.33           C  
ATOM    946  OG  SER A 602      78.841 -17.195  12.894  1.00 78.04           O  
ATOM    947  N   CYS A 603      76.956 -13.742  13.566  1.00 67.98           N  
ATOM    948  CA  CYS A 603      77.354 -12.356  13.867  1.00 67.90           C  
ATOM    949  C   CYS A 603      77.170 -12.073  15.370  1.00 69.43           C  
ATOM    950  O   CYS A 603      78.037 -11.473  15.998  1.00 67.28           O  
ATOM    951  CB  CYS A 603      76.565 -11.356  13.027  1.00 70.14           C  
ATOM    952  SG  CYS A 603      76.703 -11.616  11.239  1.00 77.32           S  
ATOM    953  N   ALA A 604      76.041 -12.509  15.933  1.00 66.78           N  
ATOM    954  CA  ALA A 604      75.742 -12.341  17.351  1.00 66.04           C  
ATOM    955  C   ALA A 604      76.715 -13.147  18.190  1.00 67.74           C  
ATOM    956  O   ALA A 604      77.175 -12.635  19.212  1.00 69.42           O  
ATOM    957  CB  ALA A 604      74.301 -12.750  17.656  1.00 67.36           C  
ATOM    958  N   TYR A 605      77.080 -14.367  17.747  1.00 60.33           N  
ATOM    959  CA  TYR A 605      78.025 -15.204  18.494  1.00 58.29           C  
ATOM    960  C   TYR A 605      79.400 -14.527  18.654  1.00 59.77           C  
ATOM    961  O   TYR A 605      79.888 -14.412  19.766  1.00 60.94           O  
ATOM    962  CB  TYR A 605      78.149 -16.601  17.872  1.00 59.77           C  
ATOM    963  CG  TYR A 605      79.222 -17.441  18.526  1.00 61.24           C  
ATOM    964  CD1 TYR A 605      79.056 -17.939  19.816  1.00 63.99           C  
ATOM    965  CD2 TYR A 605      80.413 -17.732  17.860  1.00 61.46           C  
ATOM    966  CE1 TYR A 605      80.049 -18.703  20.428  1.00 67.39           C  
ATOM    967  CE2 TYR A 605      81.396 -18.525  18.447  1.00 62.48           C  
ATOM    968  CZ  TYR A 605      81.218 -18.995  19.738  1.00 72.67           C  
ATOM    969  OH  TYR A 605      82.191 -19.754  20.341  1.00 74.00           O  
ATOM    970  N   GLN A 606      79.987 -14.063  17.551  1.00 53.60           N  
ATOM    971  CA  GLN A 606      81.271 -13.387  17.454  1.00 51.90           C  
ATOM    972  C   GLN A 606      81.377 -12.129  18.286  1.00 56.82           C  
ATOM    973  O   GLN A 606      82.402 -11.904  18.915  1.00 57.78           O  
ATOM    974  CB  GLN A 606      81.550 -13.046  15.994  1.00 53.40           C  
ATOM    975  CG  GLN A 606      81.926 -14.243  15.138  1.00 54.66           C  
ATOM    976  CD  GLN A 606      81.860 -13.875  13.693  1.00 71.50           C  
ATOM    977  OE1 GLN A 606      82.649 -13.080  13.205  1.00 70.76           O  
ATOM    978  NE2 GLN A 606      80.906 -14.430  12.978  1.00 67.35           N  
ATOM    979  N   VAL A 607      80.348 -11.295  18.270  1.00 54.62           N  
ATOM    980  CA  VAL A 607      80.267 -10.045  19.033  1.00 54.18           C  
ATOM    981  C   VAL A 607      80.195 -10.368  20.520  1.00 61.40           C  
ATOM    982  O   VAL A 607      80.814  -9.662  21.314  1.00 63.42           O  
ATOM    983  CB  VAL A 607      79.089  -9.156  18.512  1.00 56.63           C  
ATOM    984  CG1 VAL A 607      78.725  -8.012  19.470  1.00 54.01           C  
ATOM    985  CG2 VAL A 607      79.402  -8.624  17.090  1.00 56.79           C  
ATOM    986  N   ALA A 608      79.494 -11.461  20.907  1.00 57.48           N  
ATOM    987  CA  ALA A 608      79.428 -11.876  22.322  1.00 55.50           C  
ATOM    988  C   ALA A 608      80.775 -12.476  22.713  1.00 58.65           C  
ATOM    989  O   ALA A 608      81.190 -12.293  23.857  1.00 60.24           O  
ATOM    990  CB  ALA A 608      78.295 -12.867  22.549  1.00 56.41           C  
ATOM    991  N   ARG A 609      81.507 -13.107  21.746  1.00 53.79           N  
ATOM    992  CA  ARG A 609      82.868 -13.643  21.961  1.00 53.46           C  
ATOM    993  C   ARG A 609      83.897 -12.529  22.204  1.00 55.69           C  
ATOM    994  O   ARG A 609      84.707 -12.638  23.143  1.00 54.57           O  
ATOM    995  CB  ARG A 609      83.319 -14.582  20.841  1.00 52.36           C  
ATOM    996  CG  ARG A 609      83.249 -16.054  21.236  1.00 61.52           C  
ATOM    997  CD  ARG A 609      84.410 -16.870  20.700  1.00 81.86           C  
ATOM    998  NE  ARG A 609      84.697 -16.585  19.290  1.00101.47           N  
ATOM    999  CZ  ARG A 609      85.144 -17.478  18.413  1.00124.59           C  
ATOM   1000  NH1 ARG A 609      85.340 -18.739  18.782  1.00117.70           N  
ATOM   1001  NH2 ARG A 609      85.392 -17.121  17.158  1.00112.50           N  
ATOM   1002  N   GLY A 610      83.794 -11.450  21.412  1.00 51.23           N  
ATOM   1003  CA  GLY A 610      84.625 -10.253  21.525  1.00 51.00           C  
ATOM   1004  C   GLY A 610      84.446  -9.566  22.867  1.00 57.15           C  
ATOM   1005  O   GLY A 610      85.427  -9.344  23.591  1.00 59.46           O  
ATOM   1006  N   MET A 611      83.178  -9.330  23.240  1.00 51.12           N  
ATOM   1007  CA  MET A 611      82.743  -8.703  24.483  1.00 50.85           C  
ATOM   1008  C   MET A 611      83.147  -9.511  25.727  1.00 58.39           C  
ATOM   1009  O   MET A 611      83.558  -8.917  26.736  1.00 59.69           O  
ATOM   1010  CB  MET A 611      81.213  -8.449  24.453  1.00 52.69           C  
ATOM   1011  CG  MET A 611      80.780  -7.242  23.606  1.00 55.32           C  
ATOM   1012  SD  MET A 611      81.785  -5.725  23.810  1.00 59.56           S  
ATOM   1013  CE  MET A 611      81.370  -5.271  25.553  1.00 55.46           C  
ATOM   1014  N   GLU A 612      83.034 -10.864  25.665  1.00 54.38           N  
ATOM   1015  CA  GLU A 612      83.435 -11.739  26.771  1.00 53.10           C  
ATOM   1016  C   GLU A 612      84.926 -11.612  27.019  1.00 58.67           C  
ATOM   1017  O   GLU A 612      85.314 -11.463  28.164  1.00 61.12           O  
ATOM   1018  CB  GLU A 612      83.019 -13.195  26.510  1.00 54.58           C  
ATOM   1019  CG  GLU A 612      83.664 -14.215  27.435  1.00 59.19           C  
ATOM   1020  CD  GLU A 612      83.359 -15.661  27.108  1.00 81.67           C  
ATOM   1021  OE1 GLU A 612      83.317 -16.008  25.907  1.00 83.64           O  
ATOM   1022  OE2 GLU A 612      83.196 -16.461  28.055  1.00 82.06           O  
ATOM   1023  N   TYR A 613      85.770 -11.635  25.963  1.00 56.72           N  
ATOM   1024  CA  TYR A 613      87.220 -11.464  26.131  1.00 56.76           C  
ATOM   1025  C   TYR A 613      87.487 -10.109  26.819  1.00 61.80           C  
ATOM   1026  O   TYR A 613      88.191 -10.058  27.832  1.00 60.29           O  
ATOM   1027  CB  TYR A 613      87.956 -11.567  24.782  1.00 56.44           C  
ATOM   1028  CG  TYR A 613      89.450 -11.316  24.885  1.00 55.48           C  
ATOM   1029  CD1 TYR A 613      90.326 -12.335  25.251  1.00 56.40           C  
ATOM   1030  CD2 TYR A 613      89.990 -10.065  24.589  1.00 55.56           C  
ATOM   1031  CE1 TYR A 613      91.695 -12.104  25.368  1.00 54.42           C  
ATOM   1032  CE2 TYR A 613      91.348  -9.811  24.745  1.00 56.83           C  
ATOM   1033  CZ  TYR A 613      92.201 -10.838  25.117  1.00 62.94           C  
ATOM   1034  OH  TYR A 613      93.552 -10.603  25.185  1.00 66.03           O  
ATOM   1035  N   LEU A 614      86.853  -9.030  26.291  1.00 59.45           N  
ATOM   1036  CA  LEU A 614      86.962  -7.666  26.818  1.00 58.97           C  
ATOM   1037  C   LEU A 614      86.592  -7.612  28.289  1.00 62.69           C  
ATOM   1038  O   LEU A 614      87.277  -6.945  29.048  1.00 63.15           O  
ATOM   1039  CB  LEU A 614      86.115  -6.671  25.991  1.00 57.86           C  
ATOM   1040  CG  LEU A 614      86.610  -6.368  24.586  1.00 61.44           C  
ATOM   1041  CD1 LEU A 614      85.652  -5.439  23.861  1.00 60.83           C  
ATOM   1042  CD2 LEU A 614      88.028  -5.805  24.602  1.00 64.12           C  
ATOM   1043  N   ALA A 615      85.542  -8.345  28.688  1.00 59.23           N  
ATOM   1044  CA  ALA A 615      85.085  -8.466  30.069  1.00 59.44           C  
ATOM   1045  C   ALA A 615      86.135  -9.197  30.901  1.00 66.37           C  
ATOM   1046  O   ALA A 615      86.497  -8.692  31.958  1.00 66.55           O  
ATOM   1047  CB  ALA A 615      83.763  -9.199  30.122  1.00 59.60           C  
ATOM   1048  N   SER A 616      86.706 -10.323  30.387  1.00 64.60           N  
ATOM   1049  CA  SER A 616      87.780 -11.092  31.066  1.00 64.82           C  
ATOM   1050  C   SER A 616      88.979 -10.203  31.405  1.00 68.90           C  
ATOM   1051  O   SER A 616      89.662 -10.448  32.402  1.00 71.76           O  
ATOM   1052  CB  SER A 616      88.216 -12.292  30.219  1.00 67.66           C  
ATOM   1053  OG  SER A 616      89.412 -12.099  29.472  1.00 70.47           O  
ATOM   1054  N   LYS A 617      89.229  -9.174  30.567  1.00 63.15           N  
ATOM   1055  CA  LYS A 617      90.320  -8.209  30.709  1.00 62.15           C  
ATOM   1056  C   LYS A 617      89.869  -6.929  31.409  1.00 66.61           C  
ATOM   1057  O   LYS A 617      90.604  -5.952  31.434  1.00 68.21           O  
ATOM   1058  CB  LYS A 617      90.991  -7.923  29.355  1.00 62.63           C  
ATOM   1059  CG  LYS A 617      91.461  -9.174  28.621  1.00 66.43           C  
ATOM   1060  CD  LYS A 617      92.661  -9.827  29.271  1.00 71.58           C  
ATOM   1061  CE  LYS A 617      92.825 -11.252  28.828  1.00 84.39           C  
ATOM   1062  NZ  LYS A 617      94.060 -11.849  29.403  1.00101.66           N1+
ATOM   1063  N   LYS A 618      88.683  -6.957  32.029  1.00 62.19           N  
ATOM   1064  CA  LYS A 618      88.103  -5.862  32.828  1.00 62.77           C  
ATOM   1065  C   LYS A 618      87.812  -4.586  32.006  1.00 66.58           C  
ATOM   1066  O   LYS A 618      87.895  -3.474  32.518  1.00 67.17           O  
ATOM   1067  CB  LYS A 618      88.949  -5.533  34.119  1.00 65.47           C  
ATOM   1068  CG  LYS A 618      89.781  -6.673  34.760  1.00 59.58           C  
ATOM   1069  CD  LYS A 618      89.000  -7.883  35.296  1.00 63.53           C  
ATOM   1070  CE  LYS A 618      89.863  -8.740  36.194  1.00 70.46           C  
ATOM   1071  NZ  LYS A 618      89.891  -8.221  37.605  1.00 82.94           N1+
ATOM   1072  N   CYS A 619      87.453  -4.745  30.751  1.00 64.01           N  
ATOM   1073  CA  CYS A 619      87.168  -3.589  29.906  1.00 63.85           C  
ATOM   1074  C   CYS A 619      85.664  -3.410  29.804  1.00 67.43           C  
ATOM   1075  O   CYS A 619      84.943  -4.386  29.573  1.00 67.45           O  
ATOM   1076  CB  CYS A 619      87.832  -3.729  28.536  1.00 63.28           C  
ATOM   1077  SG  CYS A 619      87.384  -2.431  27.355  1.00 67.09           S  
ATOM   1078  N   ILE A 620      85.186  -2.180  30.034  1.00 63.37           N  
ATOM   1079  CA  ILE A 620      83.759  -1.832  29.945  1.00 62.08           C  
ATOM   1080  C   ILE A 620      83.657  -0.863  28.780  1.00 67.83           C  
ATOM   1081  O   ILE A 620      84.223   0.238  28.838  1.00 69.95           O  
ATOM   1082  CB  ILE A 620      83.168  -1.311  31.306  1.00 64.26           C  
ATOM   1083  CG1 ILE A 620      83.095  -2.447  32.347  1.00 63.13           C  
ATOM   1084  CG2 ILE A 620      81.812  -0.623  31.147  1.00 62.83           C  
ATOM   1085  CD1 ILE A 620      83.449  -2.021  33.736  1.00 60.72           C  
ATOM   1086  N   HIS A 621      83.018  -1.331  27.688  1.00 62.94           N  
ATOM   1087  CA  HIS A 621      82.845  -0.619  26.413  1.00 61.74           C  
ATOM   1088  C   HIS A 621      82.142   0.712  26.515  1.00 66.90           C  
ATOM   1089  O   HIS A 621      82.601   1.682  25.903  1.00 67.48           O  
ATOM   1090  CB  HIS A 621      82.113  -1.485  25.383  1.00 60.45           C  
ATOM   1091  CG  HIS A 621      82.389  -1.058  23.977  1.00 62.90           C  
ATOM   1092  ND1 HIS A 621      81.911   0.143  23.470  1.00 64.70           N  
ATOM   1093  CD2 HIS A 621      83.095  -1.679  23.015  1.00 63.32           C  
ATOM   1094  CE1 HIS A 621      82.339   0.204  22.227  1.00 63.09           C  
ATOM   1095  NE2 HIS A 621      83.035  -0.879  21.903  1.00 63.08           N  
ATOM   1096  N   ARG A 622      80.992   0.731  27.222  1.00 64.01           N  
ATOM   1097  CA  ARG A 622      80.091   1.875  27.470  1.00 64.44           C  
ATOM   1098  C   ARG A 622      79.283   2.347  26.199  1.00 66.68           C  
ATOM   1099  O   ARG A 622      78.349   3.146  26.344  1.00 67.15           O  
ATOM   1100  CB  ARG A 622      80.834   3.051  28.152  1.00 64.16           C  
ATOM   1101  CG  ARG A 622      81.418   2.690  29.506  1.00 68.62           C  
ATOM   1102  CD  ARG A 622      82.141   3.856  30.138  1.00 79.72           C  
ATOM   1103  NE  ARG A 622      82.635   3.530  31.480  1.00 96.11           N  
ATOM   1104  CZ  ARG A 622      83.839   3.023  31.752  1.00116.28           C  
ATOM   1105  NH1 ARG A 622      84.700   2.766  30.766  1.00100.76           N  
ATOM   1106  NH2 ARG A 622      84.190   2.766  33.009  1.00 99.42           N  
ATOM   1107  N   ASP A 623      79.632   1.856  24.980  1.00 60.43           N  
ATOM   1108  CA  ASP A 623      78.930   2.223  23.747  1.00 59.43           C  
ATOM   1109  C   ASP A 623      78.848   1.065  22.708  1.00 60.49           C  
ATOM   1110  O   ASP A 623      78.949   1.297  21.489  1.00 58.70           O  
ATOM   1111  CB  ASP A 623      79.496   3.518  23.129  1.00 61.93           C  
ATOM   1112  CG  ASP A 623      78.545   4.201  22.156  1.00 72.40           C  
ATOM   1113  OD1 ASP A 623      77.466   4.663  22.593  1.00 75.29           O  
ATOM   1114  OD2 ASP A 623      78.871   4.266  20.968  1.00 80.04           O  
ATOM   1115  N   LEU A 624      78.582  -0.172  23.199  1.00 56.34           N  
ATOM   1116  CA  LEU A 624      78.415  -1.340  22.338  1.00 56.35           C  
ATOM   1117  C   LEU A 624      77.160  -1.154  21.500  1.00 62.83           C  
ATOM   1118  O   LEU A 624      76.077  -0.997  22.063  1.00 63.70           O  
ATOM   1119  CB  LEU A 624      78.367  -2.681  23.104  1.00 55.90           C  
ATOM   1120  CG  LEU A 624      78.052  -3.905  22.198  1.00 60.89           C  
ATOM   1121  CD1 LEU A 624      79.260  -4.306  21.288  1.00 60.55           C  
ATOM   1122  CD2 LEU A 624      77.570  -5.063  22.990  1.00 63.37           C  
ATOM   1123  N   ALA A 625      77.332  -1.133  20.153  1.00 58.92           N  
ATOM   1124  CA  ALA A 625      76.303  -0.922  19.149  1.00 58.75           C  
ATOM   1125  C   ALA A 625      76.802  -1.465  17.838  1.00 66.21           C  
ATOM   1126  O   ALA A 625      78.013  -1.596  17.661  1.00 67.34           O  
ATOM   1127  CB  ALA A 625      76.046   0.563  18.999  1.00 60.21           C  
ATOM   1128  N   ALA A 626      75.888  -1.760  16.894  1.00 64.12           N  
ATOM   1129  CA  ALA A 626      76.242  -2.251  15.562  1.00 64.29           C  
ATOM   1130  C   ALA A 626      77.257  -1.318  14.905  1.00 71.07           C  
ATOM   1131  O   ALA A 626      78.221  -1.802  14.320  1.00 73.09           O  
ATOM   1132  CB  ALA A 626      75.000  -2.359  14.701  1.00 65.76           C  
ATOM   1133  N   ARG A 627      77.096   0.012  15.078  1.00 67.40           N  
ATOM   1134  CA  ARG A 627      78.008   1.026  14.530  1.00 67.22           C  
ATOM   1135  C   ARG A 627      79.455   0.851  14.944  1.00 68.05           C  
ATOM   1136  O   ARG A 627      80.336   1.241  14.192  1.00 68.56           O  
ATOM   1137  CB  ARG A 627      77.538   2.455  14.849  1.00 68.07           C  
ATOM   1138  CG  ARG A 627      77.457   2.783  16.335  1.00 76.86           C  
ATOM   1139  CD  ARG A 627      76.867   4.156  16.589  1.00 85.01           C  
ATOM   1140  NE  ARG A 627      76.503   4.338  17.995  1.00 87.32           N  
ATOM   1141  CZ  ARG A 627      75.332   3.987  18.510  1.00 96.05           C  
ATOM   1142  NH1 ARG A 627      74.407   3.424  17.744  1.00 75.34           N  
ATOM   1143  NH2 ARG A 627      75.082   4.178  19.798  1.00 89.36           N  
ATOM   1144  N   ASN A 628      79.701   0.291  16.141  1.00 63.24           N  
ATOM   1145  CA  ASN A 628      81.050   0.104  16.697  1.00 61.44           C  
ATOM   1146  C   ASN A 628      81.540  -1.354  16.637  1.00 63.78           C  
ATOM   1147  O   ASN A 628      82.343  -1.776  17.466  1.00 63.97           O  
ATOM   1148  CB  ASN A 628      81.145   0.684  18.112  1.00 56.52           C  
ATOM   1149  CG  ASN A 628      80.960   2.178  18.183  1.00 75.70           C  
ATOM   1150  OD1 ASN A 628      81.431   2.950  17.343  1.00 69.10           O  
ATOM   1151  ND2 ASN A 628      80.292   2.620  19.212  1.00 72.23           N  
ATOM   1152  N   VAL A 629      81.051  -2.111  15.645  1.00 58.66           N  
ATOM   1153  CA  VAL A 629      81.463  -3.479  15.334  1.00 56.76           C  
ATOM   1154  C   VAL A 629      81.786  -3.374  13.872  1.00 62.43           C  
ATOM   1155  O   VAL A 629      80.909  -2.992  13.102  1.00 62.79           O  
ATOM   1156  CB  VAL A 629      80.398  -4.574  15.616  1.00 58.86           C  
ATOM   1157  CG1 VAL A 629      80.819  -5.905  15.008  1.00 58.48           C  
ATOM   1158  CG2 VAL A 629      80.147  -4.734  17.107  1.00 57.58           C  
ATOM   1159  N   LEU A 630      83.058  -3.626  13.503  1.00 59.88           N  
ATOM   1160  CA  LEU A 630      83.555  -3.531  12.137  1.00 60.87           C  
ATOM   1161  C   LEU A 630      83.683  -4.931  11.518  1.00 65.82           C  
ATOM   1162  O   LEU A 630      83.903  -5.894  12.268  1.00 65.30           O  
ATOM   1163  CB  LEU A 630      84.884  -2.751  12.093  1.00 61.08           C  
ATOM   1164  CG  LEU A 630      84.920  -1.348  12.726  1.00 64.87           C  
ATOM   1165  CD1 LEU A 630      86.312  -0.934  12.975  1.00 65.18           C  
ATOM   1166  CD2 LEU A 630      84.298  -0.306  11.828  1.00 68.14           C  
ATOM   1167  N   VAL A 631      83.517  -5.051  10.160  1.00 61.69           N  
ATOM   1168  CA  VAL A 631      83.511  -6.346   9.455  1.00 61.24           C  
ATOM   1169  C   VAL A 631      84.654  -6.493   8.413  1.00 68.73           C  
ATOM   1170  O   VAL A 631      84.797  -5.679   7.497  1.00 69.17           O  
ATOM   1171  CB  VAL A 631      82.120  -6.667   8.840  1.00 64.37           C  
ATOM   1172  CG1 VAL A 631      82.110  -8.037   8.164  1.00 65.11           C  
ATOM   1173  CG2 VAL A 631      81.009  -6.577   9.882  1.00 62.45           C  
ATOM   1174  N   THR A 632      85.448  -7.568   8.562  1.00 66.60           N  
ATOM   1175  CA  THR A 632      86.586  -7.870   7.705  1.00 67.84           C  
ATOM   1176  C   THR A 632      86.176  -8.530   6.416  1.00 74.23           C  
ATOM   1177  O   THR A 632      85.072  -9.058   6.334  1.00 74.03           O  
ATOM   1178  CB  THR A 632      87.612  -8.759   8.432  1.00 79.43           C  
ATOM   1179  OG1 THR A 632      87.088 -10.082   8.571  1.00 85.67           O  
ATOM   1180  CG2 THR A 632      88.048  -8.195   9.762  1.00 72.98           C  
ATOM   1181  N   GLU A 633      87.118  -8.567   5.429  1.00 73.56           N  
ATOM   1182  CA  GLU A 633      87.000  -9.197   4.107  1.00 75.91           C  
ATOM   1183  C   GLU A 633      86.594 -10.690   4.219  1.00 81.89           C  
ATOM   1184  O   GLU A 633      86.013 -11.244   3.283  1.00 82.75           O  
ATOM   1185  CB  GLU A 633      88.330  -9.011   3.332  1.00 78.57           C  
ATOM   1186  CG  GLU A 633      88.352  -9.404   1.854  1.00 94.79           C  
ATOM   1187  CD  GLU A 633      87.347  -8.771   0.902  1.00121.98           C  
ATOM   1188  OE1 GLU A 633      87.185  -7.528   0.920  1.00106.10           O  
ATOM   1189  OE2 GLU A 633      86.769  -9.525   0.085  1.00125.09           O  
ATOM   1190  N   ASP A 634      86.831 -11.294   5.397  1.00 78.97           N  
ATOM   1191  CA  ASP A 634      86.531 -12.689   5.728  1.00 79.25           C  
ATOM   1192  C   ASP A 634      85.250 -12.865   6.562  1.00 78.98           C  
ATOM   1193  O   ASP A 634      84.937 -13.982   6.981  1.00 78.45           O  
ATOM   1194  CB  ASP A 634      87.754 -13.326   6.425  1.00 81.72           C  
ATOM   1195  CG  ASP A 634      89.023 -13.266   5.590  1.00 95.19           C  
ATOM   1196  OD1 ASP A 634      89.011 -13.788   4.453  1.00 98.77           O  
ATOM   1197  OD2 ASP A 634      90.020 -12.677   6.065  1.00100.94           O  
ATOM   1198  N   ASN A 635      84.503 -11.763   6.775  1.00 73.15           N  
ATOM   1199  CA  ASN A 635      83.221 -11.690   7.500  1.00 70.93           C  
ATOM   1200  C   ASN A 635      83.334 -12.014   9.006  1.00 72.13           C  
ATOM   1201  O   ASN A 635      82.416 -12.587   9.623  1.00 72.14           O  
ATOM   1202  CB  ASN A 635      82.133 -12.529   6.823  1.00 71.55           C  
ATOM   1203  CG  ASN A 635      81.854 -12.159   5.399  1.00 86.99           C  
ATOM   1204  OD1 ASN A 635      82.076 -11.021   4.967  1.00 90.51           O  
ATOM   1205  ND2 ASN A 635      81.341 -13.118   4.640  1.00 72.76           N  
ATOM   1206  N   VAL A 636      84.443 -11.558   9.596  1.00 65.45           N  
ATOM   1207  CA  VAL A 636      84.745 -11.657  11.010  1.00 62.75           C  
ATOM   1208  C   VAL A 636      84.266 -10.344  11.605  1.00 66.71           C  
ATOM   1209  O   VAL A 636      84.501  -9.272  11.043  1.00 65.76           O  
ATOM   1210  CB  VAL A 636      86.265 -11.901  11.291  1.00 65.35           C  
ATOM   1211  CG1 VAL A 636      86.535 -12.040  12.790  1.00 63.58           C  
ATOM   1212  CG2 VAL A 636      86.776 -13.129  10.541  1.00 65.93           C  
ATOM   1213  N   MET A 637      83.575 -10.440  12.727  1.00 64.68           N  
ATOM   1214  CA  MET A 637      83.061  -9.298  13.464  1.00 63.92           C  
ATOM   1215  C   MET A 637      84.159  -8.904  14.466  1.00 68.55           C  
ATOM   1216  O   MET A 637      84.735  -9.779  15.122  1.00 69.37           O  
ATOM   1217  CB  MET A 637      81.751  -9.659  14.197  1.00 65.37           C  
ATOM   1218  CG  MET A 637      80.699 -10.358  13.329  1.00 68.76           C  
ATOM   1219  SD  MET A 637      79.883  -9.301  12.105  1.00 73.06           S  
ATOM   1220  CE  MET A 637      80.173 -10.250  10.612  1.00 70.73           C  
ATOM   1221  N   LYS A 638      84.485  -7.594  14.535  1.00 62.14           N  
ATOM   1222  CA  LYS A 638      85.504  -7.050  15.424  1.00 58.90           C  
ATOM   1223  C   LYS A 638      84.961  -5.845  16.233  1.00 60.77           C  
ATOM   1224  O   LYS A 638      84.556  -4.843  15.651  1.00 60.60           O  
ATOM   1225  CB  LYS A 638      86.734  -6.656  14.603  1.00 59.65           C  
ATOM   1226  CG  LYS A 638      87.481  -7.838  14.012  1.00 62.55           C  
ATOM   1227  CD  LYS A 638      88.800  -7.432  13.412  1.00 63.22           C  
ATOM   1228  CE  LYS A 638      89.688  -8.613  13.085  1.00 65.01           C  
ATOM   1229  NZ  LYS A 638      90.398  -9.165  14.264  1.00 68.83           N1+
ATOM   1230  N   ILE A 639      84.949  -5.946  17.569  1.00 56.62           N  
ATOM   1231  CA  ILE A 639      84.524  -4.845  18.451  1.00 56.09           C  
ATOM   1232  C   ILE A 639      85.535  -3.685  18.305  1.00 62.02           C  
ATOM   1233  O   ILE A 639      86.759  -3.899  18.422  1.00 62.59           O  
ATOM   1234  CB  ILE A 639      84.389  -5.241  19.967  1.00 58.20           C  
ATOM   1235  CG1 ILE A 639      83.712  -6.640  20.218  1.00 57.61           C  
ATOM   1236  CG2 ILE A 639      83.693  -4.133  20.764  1.00 57.81           C  
ATOM   1237  CD1 ILE A 639      82.293  -6.847  19.756  1.00 58.98           C  
ATOM   1238  N   ALA A 640      85.023  -2.471  18.038  1.00 58.72           N  
ATOM   1239  CA  ALA A 640      85.853  -1.270  17.898  1.00 59.59           C  
ATOM   1240  C   ALA A 640      85.480  -0.232  18.954  1.00 63.68           C  
ATOM   1241  O   ALA A 640      84.403  -0.303  19.550  1.00 58.80           O  
ATOM   1242  CB  ALA A 640      85.702  -0.670  16.498  1.00 60.83           C  
ATOM   1243  N   ASP A 641      86.394   0.747  19.159  1.00 64.32           N  
ATOM   1244  CA  ASP A 641      86.287   1.894  20.069  1.00 64.80           C  
ATOM   1245  C   ASP A 641      86.067   1.489  21.509  1.00 66.34           C  
ATOM   1246  O   ASP A 641      85.526   2.272  22.279  1.00 68.16           O  
ATOM   1247  CB  ASP A 641      85.231   2.911  19.586  1.00 67.97           C  
ATOM   1248  CG  ASP A 641      85.613   3.706  18.332  1.00 86.58           C  
ATOM   1249  OD1 ASP A 641      86.751   3.498  17.799  1.00 87.53           O  
ATOM   1250  OD2 ASP A 641      84.781   4.535  17.877  1.00 95.51           O  
ATOM   1251  N   PHE A 642      86.571   0.292  21.894  1.00 59.19           N  
ATOM   1252  CA  PHE A 642      86.536  -0.244  23.254  1.00 55.78           C  
ATOM   1253  C   PHE A 642      87.501   0.446  24.182  1.00 60.68           C  
ATOM   1254  O   PHE A 642      87.266   0.429  25.394  1.00 62.82           O  
ATOM   1255  CB  PHE A 642      86.738  -1.769  23.278  1.00 55.94           C  
ATOM   1256  CG  PHE A 642      88.017  -2.283  22.674  1.00 57.58           C  
ATOM   1257  CD1 PHE A 642      89.157  -2.441  23.451  1.00 61.82           C  
ATOM   1258  CD2 PHE A 642      88.082  -2.624  21.328  1.00 59.58           C  
ATOM   1259  CE1 PHE A 642      90.345  -2.904  22.887  1.00 63.59           C  
ATOM   1260  CE2 PHE A 642      89.259  -3.112  20.770  1.00 63.21           C  
ATOM   1261  CZ  PHE A 642      90.392  -3.233  21.547  1.00 62.54           C  
ATOM   1262  N   GLY A 643      88.588   1.008  23.627  1.00 58.86           N  
ATOM   1263  CA  GLY A 643      89.648   1.710  24.354  1.00 59.65           C  
ATOM   1264  C   GLY A 643      89.556   3.228  24.441  1.00 66.53           C  
ATOM   1265  O   GLY A 643      90.463   3.864  24.969  1.00 67.23           O  
ATOM   1266  N   LEU A 644      88.471   3.831  23.955  1.00 67.15           N  
ATOM   1267  CA  LEU A 644      88.297   5.286  23.950  1.00 70.63           C  
ATOM   1268  C   LEU A 644      88.174   5.912  25.335  1.00 81.25           C  
ATOM   1269  O   LEU A 644      87.578   5.310  26.249  1.00 80.41           O  
ATOM   1270  CB  LEU A 644      87.099   5.720  23.080  1.00 70.56           C  
ATOM   1271  CG  LEU A 644      87.160   5.548  21.556  1.00 74.88           C  
ATOM   1272  CD1 LEU A 644      85.913   6.157  20.920  1.00 75.96           C  
ATOM   1273  CD2 LEU A 644      88.367   6.229  20.958  1.00 77.40           C  
ATOM   1274  N   ALA A 645      88.708   7.156  25.460  1.00 83.01           N  
ATOM   1275  CA  ALA A 645      88.743   7.976  26.677  1.00 85.83           C  
ATOM   1276  C   ALA A 645      87.364   8.174  27.388  1.00 93.28           C  
ATOM   1277  O   ALA A 645      86.367   8.551  26.761  1.00 93.70           O  
ATOM   1278  CB  ALA A 645      89.397   9.318  26.382  1.00 88.39           C  
ATOM   1279  N   ARG A 646      87.337   7.910  28.701  1.00 91.27           N  
ATOM   1280  CA  ARG A 646      86.149   8.016  29.546  1.00 92.42           C  
ATOM   1281  C   ARG A 646      85.482   9.427  29.567  1.00100.03           C  
ATOM   1282  O   ARG A 646      84.246   9.516  29.566  1.00 98.85           O  
ATOM   1283  CB  ARG A 646      86.484   7.543  30.967  1.00 93.17           C  
ATOM   1284  N   ASP A 647      86.309  10.510  29.572  1.00 99.40           N  
ATOM   1285  CA  ASP A 647      85.911  11.932  29.604  1.00130.97           C  
ATOM   1286  C   ASP A 647      85.200  12.327  30.909  1.00155.79           C  
ATOM   1287  O   ASP A 647      84.029  12.014  31.121  1.00117.33           O  
ATOM   1288  CB  ASP A 647      85.093  12.350  28.362  1.00132.60           C  
ATOM   1289  N   ILE A 651      78.463  13.596  29.009  1.00106.34           N  
ATOM   1290  CA  ILE A 651      77.932  13.150  27.724  1.00104.65           C  
ATOM   1291  C   ILE A 651      76.588  13.819  27.448  1.00109.49           C  
ATOM   1292  O   ILE A 651      75.731  13.826  28.334  1.00109.59           O  
ATOM   1293  CB  ILE A 651      77.807  11.607  27.701  1.00104.89           C  
ATOM   1294  N   ASP A 652      76.402  14.388  26.227  1.00106.16           N  
ATOM   1295  CA  ASP A 652      75.140  15.047  25.844  1.00106.78           C  
ATOM   1296  C   ASP A 652      74.144  14.063  25.228  1.00105.96           C  
ATOM   1297  O   ASP A 652      74.362  13.554  24.111  1.00103.12           O  
ATOM   1298  CB  ASP A 652      75.357  16.283  24.938  1.00111.04           C  
ATOM   1299  CG  ASP A 652      74.094  17.081  24.614  1.00123.10           C  
ATOM   1300  OD1 ASP A 652      73.219  17.214  25.510  1.00124.31           O  
ATOM   1301  OD2 ASP A 652      73.996  17.603  23.481  1.00129.58           O  
ATOM   1302  N   TYR A 653      73.045  13.808  25.985  1.00100.63           N  
ATOM   1303  CA  TYR A 653      71.948  12.907  25.627  1.00 98.33           C  
ATOM   1304  C   TYR A 653      71.172  13.351  24.368  1.00101.59           C  
ATOM   1305  O   TYR A 653      70.672  12.497  23.638  1.00 99.07           O  
ATOM   1306  CB  TYR A 653      70.994  12.682  26.827  1.00 99.84           C  
ATOM   1307  CG  TYR A 653      71.644  12.146  28.093  1.00101.28           C  
ATOM   1308  CD1 TYR A 653      72.639  11.172  28.035  1.00101.59           C  
ATOM   1309  CD2 TYR A 653      71.218  12.566  29.351  1.00103.46           C  
ATOM   1310  CE1 TYR A 653      73.226  10.662  29.194  1.00102.02           C  
ATOM   1311  CE2 TYR A 653      71.793  12.058  30.519  1.00103.68           C  
ATOM   1312  CZ  TYR A 653      72.800  11.107  30.434  1.00108.67           C  
ATOM   1313  OH  TYR A 653      73.390  10.603  31.569  1.00109.07           O  
ATOM   1314  N   TYR A 654      71.110  14.671  24.097  1.00100.49           N  
ATOM   1315  CA  TYR A 654      70.402  15.249  22.948  1.00101.88           C  
ATOM   1316  C   TYR A 654      71.223  15.223  21.633  1.00108.44           C  
ATOM   1317  O   TYR A 654      70.703  15.614  20.583  1.00109.74           O  
ATOM   1318  CB  TYR A 654      69.892  16.667  23.287  1.00105.57           C  
ATOM   1319  CG  TYR A 654      68.898  16.661  24.427  1.00107.40           C  
ATOM   1320  CD1 TYR A 654      69.324  16.744  25.752  1.00109.55           C  
ATOM   1321  CD2 TYR A 654      67.536  16.495  24.191  1.00108.31           C  
ATOM   1322  CE1 TYR A 654      68.419  16.678  26.811  1.00110.29           C  
ATOM   1323  CE2 TYR A 654      66.620  16.438  25.242  1.00109.64           C  
ATOM   1324  CZ  TYR A 654      67.067  16.533  26.551  1.00116.39           C  
ATOM   1325  OH  TYR A 654      66.172  16.478  27.592  1.00116.43           O  
ATOM   1326  N   LYS A 655      72.478  14.726  21.680  1.00104.91           N  
ATOM   1327  CA  LYS A 655      73.353  14.622  20.508  1.00105.03           C  
ATOM   1328  C   LYS A 655      73.068  13.362  19.688  1.00107.13           C  
ATOM   1329  O   LYS A 655      72.925  12.274  20.254  1.00103.97           O  
ATOM   1330  CB  LYS A 655      74.836  14.678  20.913  1.00107.45           C  
ATOM   1331  N   LYS A 656      72.986  13.523  18.352  1.00105.30           N  
ATOM   1332  CA  LYS A 656      72.733  12.442  17.395  1.00103.81           C  
ATOM   1333  C   LYS A 656      74.013  12.071  16.623  1.00108.16           C  
ATOM   1334  O   LYS A 656      74.961  12.864  16.586  1.00109.63           O  
ATOM   1335  CB  LYS A 656      71.573  12.804  16.449  1.00107.58           C  
ATOM   1336  N   THR A 657      74.048  10.857  16.030  1.00103.06           N  
ATOM   1337  CA  THR A 657      75.197  10.321  15.280  1.00102.09           C  
ATOM   1338  C   THR A 657      75.261  10.863  13.844  1.00109.49           C  
ATOM   1339  O   THR A 657      74.472  11.738  13.477  1.00111.36           O  
ATOM   1340  CB  THR A 657      75.155   8.782  15.267  1.00102.40           C  
ATOM   1341  OG1 THR A 657      73.965   8.342  14.615  1.00 99.62           O  
ATOM   1342  CG2 THR A 657      75.286   8.167  16.649  1.00 97.98           C  
ATOM   1343  N   THR A 658      76.191  10.327  13.026  1.00106.14           N  
ATOM   1344  CA  THR A 658      76.329  10.692  11.615  1.00108.03           C  
ATOM   1345  C   THR A 658      75.032  10.287  10.887  1.00112.45           C  
ATOM   1346  O   THR A 658      74.467  11.092  10.138  1.00115.70           O  
ATOM   1347  CB  THR A 658      77.595  10.044  11.004  1.00118.19           C  
ATOM   1348  OG1 THR A 658      78.742  10.439  11.759  1.00118.27           O  
ATOM   1349  CG2 THR A 658      77.803  10.416   9.534  1.00119.32           C  
ATOM   1350  N   ASN A 659      74.526   9.069  11.185  1.00104.77           N  
ATOM   1351  CA  ASN A 659      73.304   8.505  10.605  1.00103.16           C  
ATOM   1352  C   ASN A 659      72.018   9.064  11.262  1.00105.34           C  
ATOM   1353  O   ASN A 659      70.935   8.517  11.053  1.00105.58           O  
ATOM   1354  CB  ASN A 659      73.373   6.971  10.693  1.00 99.24           C  
ATOM   1355  CG  ASN A 659      72.525   6.198   9.706  1.00112.66           C  
ATOM   1356  OD1 ASN A 659      72.352   6.585   8.544  1.00106.63           O  
ATOM   1357  ND2 ASN A 659      72.042   5.035  10.133  1.00 98.46           N  
ATOM   1358  N   GLY A 660      72.149  10.148  12.029  1.00100.47           N  
ATOM   1359  CA  GLY A 660      71.038  10.812  12.712  1.00100.37           C  
ATOM   1360  C   GLY A 660      70.319  10.012  13.790  1.00 99.08           C  
ATOM   1361  O   GLY A 660      69.119  10.225  14.016  1.00 99.04           O  
ATOM   1362  N   ARG A 661      71.052   9.092  14.468  1.00 90.96           N  
ATOM   1363  CA  ARG A 661      70.533   8.221  15.538  1.00 88.22           C  
ATOM   1364  C   ARG A 661      70.971   8.690  16.942  1.00 89.57           C  
ATOM   1365  O   ARG A 661      72.096   9.157  17.096  1.00 90.52           O  
ATOM   1366  CB  ARG A 661      70.952   6.752  15.313  1.00 84.96           C  
ATOM   1367  CG  ARG A 661      70.194   6.034  14.202  1.00 87.50           C  
ATOM   1368  CD  ARG A 661      70.302   4.529  14.343  1.00 87.60           C  
ATOM   1369  NE  ARG A 661      70.004   3.851  13.079  1.00 98.98           N  
ATOM   1370  CZ  ARG A 661      70.304   2.582  12.810  1.00112.47           C  
ATOM   1371  NH1 ARG A 661      70.929   1.831  13.715  1.00 91.46           N  
ATOM   1372  NH2 ARG A 661      69.987   2.054  11.634  1.00 99.91           N  
ATOM   1373  N   LEU A 662      70.090   8.556  17.959  1.00 82.47           N  
ATOM   1374  CA  LEU A 662      70.380   8.954  19.351  1.00 80.16           C  
ATOM   1375  C   LEU A 662      71.036   7.805  20.151  1.00 78.14           C  
ATOM   1376  O   LEU A 662      70.354   6.820  20.463  1.00 74.74           O  
ATOM   1377  CB  LEU A 662      69.111   9.478  20.068  1.00 80.95           C  
ATOM   1378  CG  LEU A 662      68.555  10.808  19.583  1.00 87.66           C  
ATOM   1379  CD1 LEU A 662      67.129  10.958  19.984  1.00 89.58           C  
ATOM   1380  CD2 LEU A 662      69.345  11.982  20.120  1.00 91.01           C  
ATOM   1381  N   PRO A 663      72.345   7.926  20.503  1.00 73.98           N  
ATOM   1382  CA  PRO A 663      73.033   6.838  21.234  1.00 71.88           C  
ATOM   1383  C   PRO A 663      72.450   6.410  22.588  1.00 73.95           C  
ATOM   1384  O   PRO A 663      72.793   5.316  23.034  1.00 73.58           O  
ATOM   1385  CB  PRO A 663      74.462   7.372  21.412  1.00 74.11           C  
ATOM   1386  CG  PRO A 663      74.627   8.386  20.355  1.00 80.09           C  
ATOM   1387  CD  PRO A 663      73.285   9.016  20.175  1.00 77.11           C  
ATOM   1388  N   VAL A 664      71.571   7.229  23.230  1.00 68.29           N  
ATOM   1389  CA  VAL A 664      70.941   6.914  24.529  1.00 66.35           C  
ATOM   1390  C   VAL A 664      70.043   5.695  24.466  1.00 66.43           C  
ATOM   1391  O   VAL A 664      69.678   5.141  25.501  1.00 67.03           O  
ATOM   1392  CB  VAL A 664      70.200   8.108  25.180  1.00 71.57           C  
ATOM   1393  CG1 VAL A 664      71.190   9.148  25.663  1.00 72.51           C  
ATOM   1394  CG2 VAL A 664      69.165   8.730  24.239  1.00 72.40           C  
ATOM   1395  N   LYS A 665      69.689   5.298  23.255  1.00 60.23           N  
ATOM   1396  CA  LYS A 665      68.809   4.186  22.920  1.00 59.37           C  
ATOM   1397  C   LYS A 665      69.509   2.837  23.066  1.00 63.01           C  
ATOM   1398  O   LYS A 665      68.851   1.797  23.022  1.00 63.27           O  
ATOM   1399  CB  LYS A 665      68.208   4.386  21.503  1.00 61.69           C  
ATOM   1400  CG  LYS A 665      67.033   5.358  21.501  1.00 65.63           C  
ATOM   1401  CD  LYS A 665      66.721   5.972  20.140  1.00 67.92           C  
ATOM   1402  CE  LYS A 665      65.422   6.735  20.211  1.00 64.11           C  
ATOM   1403  NZ  LYS A 665      65.052   7.319  18.908  1.00 70.96           N1+
ATOM   1404  N   TRP A 666      70.828   2.845  23.248  1.00 58.76           N  
ATOM   1405  CA  TRP A 666      71.581   1.619  23.474  1.00 57.74           C  
ATOM   1406  C   TRP A 666      71.900   1.476  24.978  1.00 61.84           C  
ATOM   1407  O   TRP A 666      72.303   0.399  25.422  1.00 61.35           O  
ATOM   1408  CB  TRP A 666      72.854   1.637  22.642  1.00 56.72           C  
ATOM   1409  CG  TRP A 666      72.635   1.301  21.199  1.00 58.39           C  
ATOM   1410  CD1 TRP A 666      72.863   0.097  20.605  1.00 60.69           C  
ATOM   1411  CD2 TRP A 666      72.062   2.150  20.183  1.00 59.65           C  
ATOM   1412  NE1 TRP A 666      72.502   0.148  19.275  1.00 61.21           N  
ATOM   1413  CE2 TRP A 666      72.015   1.398  18.987  1.00 63.33           C  
ATOM   1414  CE3 TRP A 666      71.615   3.486  20.157  1.00 62.15           C  
ATOM   1415  CZ2 TRP A 666      71.554   1.937  17.779  1.00 62.81           C  
ATOM   1416  CZ3 TRP A 666      71.152   4.016  18.956  1.00 63.88           C  
ATOM   1417  CH2 TRP A 666      71.119   3.245  17.790  1.00 63.85           C  
ATOM   1418  N   MET A 667      71.646   2.545  25.768  1.00 58.33           N  
ATOM   1419  CA  MET A 667      71.969   2.627  27.187  1.00 58.61           C  
ATOM   1420  C   MET A 667      71.014   1.967  28.142  1.00 63.55           C  
ATOM   1421  O   MET A 667      69.796   2.139  28.064  1.00 65.35           O  
ATOM   1422  CB  MET A 667      72.162   4.077  27.612  1.00 62.98           C  
ATOM   1423  CG  MET A 667      73.427   4.681  27.057  1.00 67.69           C  
ATOM   1424  SD  MET A 667      73.617   6.409  27.486  1.00 74.78           S  
ATOM   1425  CE  MET A 667      74.170   6.251  29.123  1.00 72.46           C  
ATOM   1426  N   ALA A 668      71.599   1.256  29.106  1.00 58.80           N  
ATOM   1427  CA  ALA A 668      70.890   0.615  30.192  1.00 58.05           C  
ATOM   1428  C   ALA A 668      70.338   1.730  31.068  1.00 61.65           C  
ATOM   1429  O   ALA A 668      70.998   2.769  31.170  1.00 62.10           O  
ATOM   1430  CB  ALA A 668      71.854  -0.237  30.987  1.00 58.48           C  
ATOM   1431  N   PRO A 669      69.128   1.574  31.677  1.00 57.80           N  
ATOM   1432  CA  PRO A 669      68.578   2.651  32.516  1.00 58.53           C  
ATOM   1433  C   PRO A 669      69.477   3.048  33.683  1.00 63.22           C  
ATOM   1434  O   PRO A 669      69.551   4.232  33.984  1.00 63.97           O  
ATOM   1435  CB  PRO A 669      67.245   2.080  33.006  1.00 60.24           C  
ATOM   1436  CG  PRO A 669      66.928   0.988  32.112  1.00 63.44           C  
ATOM   1437  CD  PRO A 669      68.223   0.413  31.665  1.00 58.16           C  
ATOM   1438  N   GLU A 670      70.179   2.086  34.317  1.00 59.62           N  
ATOM   1439  CA  GLU A 670      71.050   2.422  35.445  1.00 60.57           C  
ATOM   1440  C   GLU A 670      72.218   3.302  34.989  1.00 64.86           C  
ATOM   1441  O   GLU A 670      72.521   4.272  35.663  1.00 66.30           O  
ATOM   1442  CB  GLU A 670      71.488   1.188  36.261  1.00 61.04           C  
ATOM   1443  CG  GLU A 670      72.459   0.259  35.556  1.00 69.48           C  
ATOM   1444  CD  GLU A 670      71.894  -0.739  34.572  1.00 78.29           C  
ATOM   1445  OE1 GLU A 670      70.678  -0.692  34.279  1.00 71.27           O  
ATOM   1446  OE2 GLU A 670      72.681  -1.588  34.103  1.00 73.51           O  
ATOM   1447  N   ALA A 671      72.781   3.033  33.804  1.00 60.06           N  
ATOM   1448  CA  ALA A 671      73.859   3.825  33.193  1.00 59.43           C  
ATOM   1449  C   ALA A 671      73.335   5.209  32.774  1.00 64.41           C  
ATOM   1450  O   ALA A 671      74.000   6.208  33.020  1.00 65.40           O  
ATOM   1451  CB  ALA A 671      74.420   3.092  31.978  1.00 58.16           C  
ATOM   1452  N   LEU A 672      72.115   5.262  32.205  1.00 61.00           N  
ATOM   1453  CA  LEU A 672      71.450   6.490  31.750  1.00 62.38           C  
ATOM   1454  C   LEU A 672      70.965   7.422  32.877  1.00 70.99           C  
ATOM   1455  O   LEU A 672      71.205   8.626  32.791  1.00 72.19           O  
ATOM   1456  CB  LEU A 672      70.293   6.153  30.783  1.00 61.23           C  
ATOM   1457  CG  LEU A 672      69.597   7.312  30.092  1.00 65.69           C  
ATOM   1458  CD1 LEU A 672      70.547   8.103  29.226  1.00 65.62           C  
ATOM   1459  CD2 LEU A 672      68.444   6.815  29.285  1.00 67.38           C  
ATOM   1460  N   PHE A 673      70.278   6.882  33.906  1.00 70.33           N  
ATOM   1461  CA  PHE A 673      69.723   7.658  35.030  1.00 73.72           C  
ATOM   1462  C   PHE A 673      70.618   7.741  36.275  1.00 81.60           C  
ATOM   1463  O   PHE A 673      70.401   8.623  37.114  1.00 83.61           O  
ATOM   1464  CB  PHE A 673      68.315   7.149  35.443  1.00 75.67           C  
ATOM   1465  CG  PHE A 673      67.293   6.998  34.338  1.00 76.92           C  
ATOM   1466  CD1 PHE A 673      66.875   8.099  33.595  1.00 81.70           C  
ATOM   1467  CD2 PHE A 673      66.715   5.762  34.068  1.00 77.19           C  
ATOM   1468  CE1 PHE A 673      65.952   7.952  32.560  1.00 81.80           C  
ATOM   1469  CE2 PHE A 673      65.786   5.619  33.040  1.00 79.40           C  
ATOM   1470  CZ  PHE A 673      65.415   6.713  32.292  1.00 78.92           C  
ATOM   1471  N   ASP A 674      71.583   6.814  36.427  1.00 77.98           N  
ATOM   1472  CA  ASP A 674      72.443   6.795  37.612  1.00 79.09           C  
ATOM   1473  C   ASP A 674      73.951   6.848  37.291  1.00 84.35           C  
ATOM   1474  O   ASP A 674      74.754   6.902  38.225  1.00 85.83           O  
ATOM   1475  CB  ASP A 674      72.096   5.581  38.509  1.00 80.08           C  
ATOM   1476  CG  ASP A 674      70.629   5.439  38.883  1.00 89.94           C  
ATOM   1477  OD1 ASP A 674      70.000   6.466  39.221  1.00 93.65           O  
ATOM   1478  OD2 ASP A 674      70.122   4.294  38.877  1.00 92.36           O  
ATOM   1479  N   ARG A 675      74.326   6.855  35.978  1.00 79.65           N  
ATOM   1480  CA  ARG A 675      75.699   6.885  35.448  1.00 78.20           C  
ATOM   1481  C   ARG A 675      76.533   5.667  35.927  1.00 80.81           C  
ATOM   1482  O   ARG A 675      77.754   5.766  36.070  1.00 80.82           O  
ATOM   1483  CB  ARG A 675      76.389   8.240  35.713  1.00 78.85           C  
ATOM   1484  N   ILE A 676      75.866   4.506  36.117  1.00 76.33           N  
ATOM   1485  CA  ILE A 676      76.483   3.251  36.560  1.00 75.86           C  
ATOM   1486  C   ILE A 676      76.698   2.278  35.390  1.00 79.06           C  
ATOM   1487  O   ILE A 676      75.801   1.497  35.041  1.00 79.95           O  
ATOM   1488  CB  ILE A 676      75.719   2.600  37.745  1.00 80.16           C  
ATOM   1489  CG1 ILE A 676      75.576   3.589  38.918  1.00 83.16           C  
ATOM   1490  CG2 ILE A 676      76.437   1.327  38.197  1.00 81.51           C  
ATOM   1491  CD1 ILE A 676      74.581   3.210  40.002  1.00 92.65           C  
ATOM   1492  N   TYR A 677      77.895   2.338  34.792  1.00 73.20           N  
ATOM   1493  CA  TYR A 677      78.330   1.509  33.677  1.00 70.07           C  
ATOM   1494  C   TYR A 677      79.045   0.291  34.221  1.00 68.98           C  
ATOM   1495  O   TYR A 677      80.004   0.430  34.975  1.00 67.53           O  
ATOM   1496  CB  TYR A 677      79.284   2.298  32.794  1.00 72.68           C  
ATOM   1497  CG  TYR A 677      78.671   3.504  32.124  1.00 76.65           C  
ATOM   1498  CD1 TYR A 677      78.666   4.747  32.751  1.00 80.87           C  
ATOM   1499  CD2 TYR A 677      78.158   3.420  30.831  1.00 76.67           C  
ATOM   1500  CE1 TYR A 677      78.129   5.871  32.124  1.00 84.28           C  
ATOM   1501  CE2 TYR A 677      77.631   4.539  30.189  1.00 78.82           C  
ATOM   1502  CZ  TYR A 677      77.617   5.762  30.840  1.00 90.42           C  
ATOM   1503  OH  TYR A 677      77.099   6.869  30.218  1.00 93.99           O  
ATOM   1504  N   THR A 678      78.550  -0.901  33.881  1.00 63.73           N  
ATOM   1505  CA  THR A 678      79.081  -2.186  34.345  1.00 63.35           C  
ATOM   1506  C   THR A 678      79.161  -3.149  33.164  1.00 66.47           C  
ATOM   1507  O   THR A 678      78.952  -2.728  32.028  1.00 66.52           O  
ATOM   1508  CB  THR A 678      78.190  -2.761  35.497  1.00 68.17           C  
ATOM   1509  OG1 THR A 678      76.836  -2.908  35.046  1.00 68.61           O  
ATOM   1510  CG2 THR A 678      78.229  -1.914  36.772  1.00 60.01           C  
ATOM   1511  N   HIS A 679      79.446  -4.440  33.417  1.00 62.14           N  
ATOM   1512  CA  HIS A 679      79.461  -5.446  32.359  1.00 60.29           C  
ATOM   1513  C   HIS A 679      78.030  -5.825  32.031  1.00 61.97           C  
ATOM   1514  O   HIS A 679      77.734  -6.240  30.910  1.00 60.69           O  
ATOM   1515  CB  HIS A 679      80.301  -6.661  32.747  1.00 61.06           C  
ATOM   1516  CG  HIS A 679      81.777  -6.382  32.805  1.00 63.97           C  
ATOM   1517  ND1 HIS A 679      82.475  -6.407  34.009  1.00 66.04           N  
ATOM   1518  CD2 HIS A 679      82.648  -6.122  31.801  1.00 63.79           C  
ATOM   1519  CE1 HIS A 679      83.737  -6.159  33.693  1.00 64.87           C  
ATOM   1520  NE2 HIS A 679      83.883  -5.962  32.377  1.00 64.06           N  
ATOM   1521  N   GLN A 680      77.134  -5.573  33.000  1.00 58.82           N  
ATOM   1522  CA  GLN A 680      75.671  -5.770  32.960  1.00 58.23           C  
ATOM   1523  C   GLN A 680      74.995  -4.700  32.082  1.00 61.59           C  
ATOM   1524  O   GLN A 680      74.093  -5.042  31.326  1.00 61.79           O  
ATOM   1525  CB  GLN A 680      75.087  -5.780  34.393  1.00 60.37           C  
ATOM   1526  CG  GLN A 680      75.738  -6.860  35.260  1.00 69.35           C  
ATOM   1527  CD  GLN A 680      75.506  -6.773  36.729  1.00 92.69           C  
ATOM   1528  OE1 GLN A 680      75.298  -5.699  37.304  1.00 96.92           O  
ATOM   1529  NE2 GLN A 680      75.592  -7.921  37.379  1.00 81.75           N  
ATOM   1530  N   SER A 681      75.463  -3.431  32.135  1.00 58.23           N  
ATOM   1531  CA  SER A 681      74.970  -2.328  31.292  1.00 58.23           C  
ATOM   1532  C   SER A 681      75.429  -2.500  29.806  1.00 61.01           C  
ATOM   1533  O   SER A 681      74.725  -2.066  28.873  1.00 59.58           O  
ATOM   1534  CB  SER A 681      75.397  -0.977  31.852  1.00 61.78           C  
ATOM   1535  OG  SER A 681      76.805  -0.865  31.843  1.00 68.90           O  
ATOM   1536  N   ASP A 682      76.582  -3.179  29.609  1.00 55.53           N  
ATOM   1537  CA  ASP A 682      77.082  -3.550  28.287  1.00 54.63           C  
ATOM   1538  C   ASP A 682      76.232  -4.715  27.763  1.00 58.25           C  
ATOM   1539  O   ASP A 682      75.969  -4.753  26.559  1.00 56.39           O  
ATOM   1540  CB  ASP A 682      78.573  -3.937  28.325  1.00 56.47           C  
ATOM   1541  CG  ASP A 682      79.555  -2.775  28.250  1.00 64.70           C  
ATOM   1542  OD1 ASP A 682      79.113  -1.636  27.986  1.00 67.22           O  
ATOM   1543  OD2 ASP A 682      80.759  -3.005  28.456  1.00 67.14           O  
ATOM   1544  N   VAL A 683      75.753  -5.639  28.678  1.00 56.65           N  
ATOM   1545  CA  VAL A 683      74.867  -6.766  28.317  1.00 55.95           C  
ATOM   1546  C   VAL A 683      73.554  -6.205  27.805  1.00 60.12           C  
ATOM   1547  O   VAL A 683      73.073  -6.666  26.754  1.00 60.48           O  
ATOM   1548  CB  VAL A 683      74.690  -7.884  29.372  1.00 60.52           C  
ATOM   1549  CG1 VAL A 683      73.581  -8.841  28.958  1.00 61.36           C  
ATOM   1550  CG2 VAL A 683      75.991  -8.660  29.591  1.00 59.90           C  
ATOM   1551  N   TRP A 684      73.025  -5.136  28.479  1.00 54.66           N  
ATOM   1552  CA  TRP A 684      71.834  -4.415  28.019  1.00 53.28           C  
ATOM   1553  C   TRP A 684      72.055  -3.947  26.546  1.00 57.63           C  
ATOM   1554  O   TRP A 684      71.227  -4.235  25.715  1.00 60.29           O  
ATOM   1555  CB  TRP A 684      71.533  -3.216  28.928  1.00 52.46           C  
ATOM   1556  CG  TRP A 684      70.385  -2.358  28.457  1.00 54.21           C  
ATOM   1557  CD1 TRP A 684      70.371  -1.523  27.377  1.00 57.40           C  
ATOM   1558  CD2 TRP A 684      69.074  -2.304  29.018  1.00 54.93           C  
ATOM   1559  NE1 TRP A 684      69.134  -0.955  27.231  1.00 57.82           N  
ATOM   1560  CE2 TRP A 684      68.315  -1.412  28.228  1.00 59.52           C  
ATOM   1561  CE3 TRP A 684      68.460  -2.924  30.113  1.00 56.71           C  
ATOM   1562  CZ2 TRP A 684      66.987  -1.096  28.522  1.00 59.63           C  
ATOM   1563  CZ3 TRP A 684      67.127  -2.644  30.377  1.00 59.19           C  
ATOM   1564  CH2 TRP A 684      66.410  -1.730  29.597  1.00 60.32           C  
ATOM   1565  N   SER A 685      73.168  -3.255  26.242  1.00 53.39           N  
ATOM   1566  CA  SER A 685      73.569  -2.766  24.920  1.00 52.33           C  
ATOM   1567  C   SER A 685      73.679  -3.892  23.876  1.00 58.84           C  
ATOM   1568  O   SER A 685      73.312  -3.682  22.705  1.00 57.88           O  
ATOM   1569  CB  SER A 685      74.874  -1.987  25.016  1.00 50.97           C  
ATOM   1570  OG  SER A 685      74.673  -0.833  25.813  1.00 52.82           O  
ATOM   1571  N   PHE A 686      74.159  -5.097  24.300  1.00 55.72           N  
ATOM   1572  CA  PHE A 686      74.210  -6.274  23.421  1.00 54.92           C  
ATOM   1573  C   PHE A 686      72.790  -6.700  22.971  1.00 63.26           C  
ATOM   1574  O   PHE A 686      72.620  -7.187  21.857  1.00 64.71           O  
ATOM   1575  CB  PHE A 686      74.938  -7.432  24.108  1.00 55.63           C  
ATOM   1576  CG  PHE A 686      75.084  -8.633  23.210  1.00 56.33           C  
ATOM   1577  CD1 PHE A 686      75.938  -8.602  22.110  1.00 56.86           C  
ATOM   1578  CD2 PHE A 686      74.386  -9.803  23.472  1.00 56.95           C  
ATOM   1579  CE1 PHE A 686      76.075  -9.714  21.289  1.00 56.91           C  
ATOM   1580  CE2 PHE A 686      74.522 -10.912  22.638  1.00 58.73           C  
ATOM   1581  CZ  PHE A 686      75.381 -10.864  21.566  1.00 56.06           C  
ATOM   1582  N   GLY A 687      71.798  -6.496  23.850  1.00 60.59           N  
ATOM   1583  CA  GLY A 687      70.390  -6.760  23.607  1.00 60.18           C  
ATOM   1584  C   GLY A 687      69.881  -5.847  22.524  1.00 65.81           C  
ATOM   1585  O   GLY A 687      69.180  -6.311  21.609  1.00 69.13           O  
ATOM   1586  N   VAL A 688      70.279  -4.546  22.572  1.00 59.68           N  
ATOM   1587  CA  VAL A 688      69.902  -3.601  21.494  1.00 58.83           C  
ATOM   1588  C   VAL A 688      70.624  -4.012  20.190  1.00 62.56           C  
ATOM   1589  O   VAL A 688      70.045  -3.897  19.119  1.00 64.76           O  
ATOM   1590  CB  VAL A 688      70.099  -2.093  21.840  1.00 61.05           C  
ATOM   1591  CG1 VAL A 688      69.566  -1.195  20.719  1.00 61.48           C  
ATOM   1592  CG2 VAL A 688      69.428  -1.738  23.152  1.00 60.15           C  
ATOM   1593  N   LEU A 689      71.855  -4.557  20.292  1.00 58.15           N  
ATOM   1594  CA  LEU A 689      72.664  -5.009  19.147  1.00 57.40           C  
ATOM   1595  C   LEU A 689      72.015  -6.178  18.430  1.00 61.05           C  
ATOM   1596  O   LEU A 689      71.982  -6.158  17.197  1.00 62.58           O  
ATOM   1597  CB  LEU A 689      74.121  -5.337  19.549  1.00 56.64           C  
ATOM   1598  CG  LEU A 689      75.189  -5.245  18.446  1.00 60.80           C  
ATOM   1599  CD1 LEU A 689      76.458  -4.734  18.992  1.00 60.14           C  
ATOM   1600  CD2 LEU A 689      75.504  -6.593  17.874  1.00 63.02           C  
ATOM   1601  N   LEU A 690      71.504  -7.190  19.174  1.00 55.30           N  
ATOM   1602  CA  LEU A 690      70.816  -8.351  18.570  1.00 55.31           C  
ATOM   1603  C   LEU A 690      69.630  -7.901  17.769  1.00 61.86           C  
ATOM   1604  O   LEU A 690      69.467  -8.330  16.627  1.00 64.24           O  
ATOM   1605  CB  LEU A 690      70.337  -9.351  19.620  1.00 55.09           C  
ATOM   1606  CG  LEU A 690      71.347  -9.934  20.584  1.00 56.11           C  
ATOM   1607  CD1 LEU A 690      70.628 -10.489  21.812  1.00 54.15           C  
ATOM   1608  CD2 LEU A 690      72.167 -10.999  19.901  1.00 56.54           C  
ATOM   1609  N   TRP A 691      68.805  -7.002  18.349  1.00 60.46           N  
ATOM   1610  CA  TRP A 691      67.639  -6.392  17.679  1.00 60.95           C  
ATOM   1611  C   TRP A 691      68.133  -5.739  16.402  1.00 64.44           C  
ATOM   1612  O   TRP A 691      67.482  -5.891  15.393  1.00 66.26           O  
ATOM   1613  CB  TRP A 691      66.968  -5.358  18.593  1.00 59.96           C  
ATOM   1614  CG  TRP A 691      65.649  -4.853  18.105  1.00 62.29           C  
ATOM   1615  CD1 TRP A 691      64.413  -5.333  18.434  1.00 66.06           C  
ATOM   1616  CD2 TRP A 691      65.428  -3.743  17.220  1.00 63.13           C  
ATOM   1617  NE1 TRP A 691      63.435  -4.629  17.764  1.00 67.03           N  
ATOM   1618  CE2 TRP A 691      64.031  -3.649  17.007  1.00 68.37           C  
ATOM   1619  CE3 TRP A 691      66.279  -2.840  16.550  1.00 63.96           C  
ATOM   1620  CZ2 TRP A 691      63.465  -2.671  16.180  1.00 68.28           C  
ATOM   1621  CZ3 TRP A 691      65.715  -1.868  15.739  1.00 66.04           C  
ATOM   1622  CH2 TRP A 691      64.324  -1.784  15.569  1.00 67.87           C  
ATOM   1623  N   GLU A 692      69.329  -5.100  16.408  1.00 59.88           N  
ATOM   1624  CA  GLU A 692      69.899  -4.511  15.180  1.00 59.03           C  
ATOM   1625  C   GLU A 692      70.305  -5.568  14.163  1.00 62.78           C  
ATOM   1626  O   GLU A 692      70.246  -5.279  12.977  1.00 65.92           O  
ATOM   1627  CB  GLU A 692      71.099  -3.606  15.477  1.00 59.44           C  
ATOM   1628  CG  GLU A 692      70.771  -2.357  16.268  1.00 64.95           C  
ATOM   1629  CD  GLU A 692      72.000  -1.510  16.489  1.00 68.87           C  
ATOM   1630  OE1 GLU A 692      72.790  -1.844  17.397  1.00 61.10           O  
ATOM   1631  OE2 GLU A 692      72.225  -0.570  15.696  1.00 85.34           O  
ATOM   1632  N   ILE A 693      70.717  -6.780  14.594  1.00 57.56           N  
ATOM   1633  CA  ILE A 693      71.127  -7.845  13.657  1.00 57.72           C  
ATOM   1634  C   ILE A 693      69.909  -8.443  12.955  1.00 63.34           C  
ATOM   1635  O   ILE A 693      69.851  -8.443  11.729  1.00 61.68           O  
ATOM   1636  CB  ILE A 693      72.034  -8.950  14.301  1.00 60.09           C  
ATOM   1637  CG1 ILE A 693      73.439  -8.407  14.686  1.00 59.58           C  
ATOM   1638  CG2 ILE A 693      72.156 -10.187  13.394  1.00 60.01           C  
ATOM   1639  CD1 ILE A 693      74.188  -9.212  15.849  1.00 59.98           C  
ATOM   1640  N   PHE A 694      68.935  -8.923  13.741  1.00 62.87           N  
ATOM   1641  CA  PHE A 694      67.752  -9.600  13.223  1.00 65.08           C  
ATOM   1642  C   PHE A 694      66.744  -8.668  12.568  1.00 70.01           C  
ATOM   1643  O   PHE A 694      65.881  -9.180  11.855  1.00 71.31           O  
ATOM   1644  CB  PHE A 694      67.118 -10.495  14.293  1.00 67.60           C  
ATOM   1645  CG  PHE A 694      68.109 -11.530  14.784  1.00 68.52           C  
ATOM   1646  CD1 PHE A 694      68.409 -12.649  14.016  1.00 72.97           C  
ATOM   1647  CD2 PHE A 694      68.773 -11.362  15.987  1.00 69.05           C  
ATOM   1648  CE1 PHE A 694      69.347 -13.589  14.452  1.00 73.93           C  
ATOM   1649  CE2 PHE A 694      69.719 -12.296  16.417  1.00 72.03           C  
ATOM   1650  CZ  PHE A 694      69.998 -13.405  15.648  1.00 71.12           C  
ATOM   1651  N   THR A 695      66.897  -7.317  12.710  1.00 66.65           N  
ATOM   1652  CA  THR A 695      66.102  -6.335  11.932  1.00 68.13           C  
ATOM   1653  C   THR A 695      66.919  -5.857  10.692  1.00 72.99           C  
ATOM   1654  O   THR A 695      66.493  -4.940   9.986  1.00 74.60           O  
ATOM   1655  CB  THR A 695      65.611  -5.124  12.733  1.00 71.64           C  
ATOM   1656  OG1 THR A 695      66.696  -4.276  13.081  1.00 62.04           O  
ATOM   1657  CG2 THR A 695      64.790  -5.494  13.928  1.00 76.91           C  
ATOM   1658  N   LEU A 696      68.102  -6.466  10.460  1.00 68.49           N  
ATOM   1659  CA  LEU A 696      69.033  -6.177   9.360  1.00 68.26           C  
ATOM   1660  C   LEU A 696      69.500  -4.706   9.329  1.00 71.72           C  
ATOM   1661  O   LEU A 696      69.655  -4.119   8.261  1.00 72.56           O  
ATOM   1662  CB  LEU A 696      68.487  -6.641   7.986  1.00 69.83           C  
ATOM   1663  CG  LEU A 696      68.287  -8.149   7.777  1.00 74.65           C  
ATOM   1664  CD1 LEU A 696      67.928  -8.438   6.344  1.00 77.09           C  
ATOM   1665  CD2 LEU A 696      69.551  -8.931   8.100  1.00 75.54           C  
ATOM   1666  N   GLY A 697      69.798  -4.166  10.509  1.00 66.47           N  
ATOM   1667  CA  GLY A 697      70.300  -2.804  10.666  1.00 65.66           C  
ATOM   1668  C   GLY A 697      69.198  -1.788  10.873  1.00 69.22           C  
ATOM   1669  O   GLY A 697      69.323  -0.631  10.454  1.00 70.08           O  
ATOM   1670  N   GLY A 698      68.133  -2.224  11.536  1.00 63.55           N  
ATOM   1671  CA  GLY A 698      67.017  -1.365  11.868  1.00 64.55           C  
ATOM   1672  C   GLY A 698      67.378  -0.354  12.928  1.00 70.39           C  
ATOM   1673  O   GLY A 698      68.267  -0.597  13.751  1.00 69.39           O  
ATOM   1674  N   SER A 699      66.683   0.790  12.903  1.00 69.42           N  
ATOM   1675  CA  SER A 699      66.853   1.904  13.833  1.00 68.81           C  
ATOM   1676  C   SER A 699      66.028   1.658  15.122  1.00 72.18           C  
ATOM   1677  O   SER A 699      64.802   1.519  15.026  1.00 74.04           O  
ATOM   1678  CB  SER A 699      66.437   3.212  13.154  1.00 72.95           C  
ATOM   1679  OG  SER A 699      66.746   4.350  13.940  1.00 77.80           O  
ATOM   1680  N   PRO A 700      66.642   1.620  16.333  1.00 66.10           N  
ATOM   1681  CA  PRO A 700      65.850   1.402  17.555  1.00 65.02           C  
ATOM   1682  C   PRO A 700      64.994   2.619  17.884  1.00 71.20           C  
ATOM   1683  O   PRO A 700      65.486   3.750  17.873  1.00 71.55           O  
ATOM   1684  CB  PRO A 700      66.917   1.172  18.627  1.00 64.65           C  
ATOM   1685  CG  PRO A 700      68.132   0.838  17.862  1.00 68.80           C  
ATOM   1686  CD  PRO A 700      68.065   1.720  16.674  1.00 65.84           C  
ATOM   1687  N   TYR A 701      63.709   2.377  18.162  1.00 69.12           N  
ATOM   1688  CA  TYR A 701      62.738   3.397  18.530  1.00 71.22           C  
ATOM   1689  C   TYR A 701      62.680   4.586  17.527  1.00 77.89           C  
ATOM   1690  O   TYR A 701      62.945   5.723  17.923  1.00 78.89           O  
ATOM   1691  CB  TYR A 701      62.969   3.882  19.989  1.00 72.64           C  
ATOM   1692  CG  TYR A 701      62.649   2.900  21.106  1.00 74.91           C  
ATOM   1693  CD1 TYR A 701      61.354   2.413  21.287  1.00 77.67           C  
ATOM   1694  CD2 TYR A 701      63.602   2.586  22.080  1.00 74.57           C  
ATOM   1695  CE1 TYR A 701      61.036   1.573  22.360  1.00 78.80           C  
ATOM   1696  CE2 TYR A 701      63.290   1.762  23.164  1.00 74.72           C  
ATOM   1697  CZ  TYR A 701      62.006   1.252  23.297  1.00 85.30           C  
ATOM   1698  OH  TYR A 701      61.693   0.432  24.363  1.00 87.94           O  
ATOM   1699  N   PRO A 702      62.335   4.364  16.234  1.00 76.08           N  
ATOM   1700  CA  PRO A 702      62.249   5.489  15.287  1.00 76.55           C  
ATOM   1701  C   PRO A 702      61.187   6.517  15.668  1.00 79.95           C  
ATOM   1702  O   PRO A 702      60.070   6.159  16.062  1.00 79.94           O  
ATOM   1703  CB  PRO A 702      61.856   4.809  13.973  1.00 78.98           C  
ATOM   1704  CG  PRO A 702      62.247   3.405  14.127  1.00 82.61           C  
ATOM   1705  CD  PRO A 702      61.990   3.097  15.560  1.00 78.20           C  
ATOM   1706  N   GLY A 703      61.554   7.787  15.546  1.00 75.81           N  
ATOM   1707  CA  GLY A 703      60.670   8.913  15.827  1.00 76.45           C  
ATOM   1708  C   GLY A 703      60.612   9.332  17.279  1.00 76.41           C  
ATOM   1709  O   GLY A 703      60.086  10.403  17.594  1.00 77.31           O  
ATOM   1710  N   VAL A 704      61.155   8.487  18.169  1.00 69.43           N  
ATOM   1711  CA  VAL A 704      61.186   8.691  19.621  1.00 67.76           C  
ATOM   1712  C   VAL A 704      62.300   9.687  20.038  1.00 71.56           C  
ATOM   1713  O   VAL A 704      63.493   9.360  19.943  1.00 68.70           O  
ATOM   1714  CB  VAL A 704      61.258   7.342  20.408  1.00 68.03           C  
ATOM   1715  CG1 VAL A 704      61.300   7.573  21.913  1.00 67.62           C  
ATOM   1716  CG2 VAL A 704      60.104   6.410  20.044  1.00 67.45           C  
ATOM   1717  N   PRO A 705      61.918  10.897  20.525  1.00 71.28           N  
ATOM   1718  CA  PRO A 705      62.918  11.845  21.033  1.00 72.29           C  
ATOM   1719  C   PRO A 705      63.417  11.404  22.416  1.00 76.12           C  
ATOM   1720  O   PRO A 705      62.856  10.483  23.024  1.00 74.01           O  
ATOM   1721  CB  PRO A 705      62.143  13.169  21.126  1.00 77.14           C  
ATOM   1722  CG  PRO A 705      60.807  12.911  20.511  1.00 82.56           C  
ATOM   1723  CD  PRO A 705      60.568  11.451  20.690  1.00 75.63           C  
ATOM   1724  N   VAL A 706      64.483  12.062  22.902  1.00 74.08           N  
ATOM   1725  CA  VAL A 706      65.171  11.790  24.169  1.00 72.74           C  
ATOM   1726  C   VAL A 706      64.221  11.672  25.360  1.00 79.07           C  
ATOM   1727  O   VAL A 706      64.219  10.636  26.034  1.00 77.68           O  
ATOM   1728  CB  VAL A 706      66.280  12.843  24.419  1.00 77.29           C  
ATOM   1729  CG1 VAL A 706      66.924  12.664  25.787  1.00 76.17           C  
ATOM   1730  CG2 VAL A 706      67.333  12.806  23.313  1.00 76.41           C  
ATOM   1731  N   GLU A 707      63.423  12.738  25.607  1.00 77.76           N  
ATOM   1732  CA  GLU A 707      62.508  12.866  26.728  1.00 78.46           C  
ATOM   1733  C   GLU A 707      61.396  11.815  26.751  1.00 82.19           C  
ATOM   1734  O   GLU A 707      60.978  11.405  27.839  1.00 81.89           O  
ATOM   1735  CB  GLU A 707      61.939  14.285  26.782  1.00 83.33           C  
ATOM   1736  N   GLU A 708      60.936  11.371  25.564  1.00 78.30           N  
ATOM   1737  CA  GLU A 708      59.893  10.346  25.400  1.00 76.99           C  
ATOM   1738  C   GLU A 708      60.494   8.935  25.607  1.00 78.12           C  
ATOM   1739  O   GLU A 708      59.753   8.001  25.919  1.00 76.41           O  
ATOM   1740  CB  GLU A 708      59.204  10.458  24.022  1.00 78.83           C  
ATOM   1741  CG  GLU A 708      58.632  11.828  23.705  1.00 89.63           C  
ATOM   1742  CD  GLU A 708      57.282  12.187  24.298  1.00124.42           C  
ATOM   1743  OE1 GLU A 708      56.603  11.301  24.870  1.00125.66           O  
ATOM   1744  OE2 GLU A 708      56.886  13.365  24.149  1.00124.47           O  
ATOM   1745  N   LEU A 709      61.828   8.791  25.439  1.00 74.46           N  
ATOM   1746  CA  LEU A 709      62.545   7.526  25.651  1.00 72.81           C  
ATOM   1747  C   LEU A 709      62.669   7.215  27.131  1.00 78.53           C  
ATOM   1748  O   LEU A 709      62.559   6.050  27.505  1.00 78.96           O  
ATOM   1749  CB  LEU A 709      63.937   7.514  24.979  1.00 71.66           C  
ATOM   1750  CG  LEU A 709      64.900   6.373  25.385  1.00 73.30           C  
ATOM   1751  CD1 LEU A 709      64.489   5.027  24.781  1.00 71.60           C  
ATOM   1752  CD2 LEU A 709      66.303   6.701  25.010  1.00 74.39           C  
ATOM   1753  N   PHE A 710      62.905   8.247  27.972  1.00 75.31           N  
ATOM   1754  CA  PHE A 710      63.007   8.113  29.421  1.00 74.11           C  
ATOM   1755  C   PHE A 710      61.690   7.596  29.962  1.00 78.22           C  
ATOM   1756  O   PHE A 710      61.710   6.722  30.828  1.00 78.83           O  
ATOM   1757  CB  PHE A 710      63.317   9.463  30.067  1.00 78.29           C  
ATOM   1758  CG  PHE A 710      64.603  10.158  29.684  1.00 80.93           C  
ATOM   1759  CD1 PHE A 710      65.707   9.430  29.245  1.00 83.25           C  
ATOM   1760  CD2 PHE A 710      64.743  11.529  29.852  1.00 86.27           C  
ATOM   1761  CE1 PHE A 710      66.903  10.070  28.923  1.00 84.97           C  
ATOM   1762  CE2 PHE A 710      65.942  12.168  29.538  1.00 90.20           C  
ATOM   1763  CZ  PHE A 710      67.015  11.433  29.079  1.00 86.73           C  
ATOM   1764  N   LYS A 711      60.541   8.134  29.450  1.00 73.91           N  
ATOM   1765  CA  LYS A 711      59.197   7.693  29.824  1.00 73.28           C  
ATOM   1766  C   LYS A 711      58.999   6.223  29.412  1.00 74.65           C  
ATOM   1767  O   LYS A 711      58.507   5.444  30.219  1.00 75.08           O  
ATOM   1768  CB  LYS A 711      58.080   8.622  29.279  1.00 76.63           C  
ATOM   1769  N   LEU A 712      59.470   5.819  28.216  1.00 68.43           N  
ATOM   1770  CA  LEU A 712      59.398   4.415  27.780  1.00 66.37           C  
ATOM   1771  C   LEU A 712      60.164   3.480  28.740  1.00 70.10           C  
ATOM   1772  O   LEU A 712      59.660   2.413  29.089  1.00 69.48           O  
ATOM   1773  CB  LEU A 712      59.926   4.232  26.341  1.00 64.92           C  
ATOM   1774  CG  LEU A 712      59.072   4.784  25.196  1.00 69.66           C  
ATOM   1775  CD1 LEU A 712      59.839   4.734  23.900  1.00 68.83           C  
ATOM   1776  CD2 LEU A 712      57.784   4.010  25.036  1.00 70.34           C  
ATOM   1777  N   LEU A 713      61.353   3.902  29.194  1.00 66.85           N  
ATOM   1778  CA  LEU A 713      62.170   3.109  30.125  1.00 66.10           C  
ATOM   1779  C   LEU A 713      61.563   3.019  31.519  1.00 75.58           C  
ATOM   1780  O   LEU A 713      61.669   1.964  32.149  1.00 76.76           O  
ATOM   1781  CB  LEU A 713      63.609   3.626  30.204  1.00 64.29           C  
ATOM   1782  CG  LEU A 713      64.406   3.551  28.888  1.00 64.76           C  
ATOM   1783  CD1 LEU A 713      65.381   4.669  28.808  1.00 64.33           C  
ATOM   1784  CD2 LEU A 713      65.102   2.208  28.731  1.00 61.81           C  
ATOM   1785  N   LYS A 714      60.914   4.108  31.987  1.00 73.32           N  
ATOM   1786  CA  LYS A 714      60.319   4.163  33.319  1.00 74.45           C  
ATOM   1787  C   LYS A 714      59.037   3.337  33.432  1.00 79.05           C  
ATOM   1788  O   LYS A 714      58.715   2.856  34.516  1.00 80.31           O  
ATOM   1789  CB  LYS A 714      60.113   5.620  33.777  1.00 79.20           C  
ATOM   1790  CG  LYS A 714      61.403   6.341  34.196  1.00 84.10           C  
ATOM   1791  N   GLU A 715      58.318   3.155  32.315  1.00 74.14           N  
ATOM   1792  CA  GLU A 715      57.083   2.373  32.258  1.00 72.77           C  
ATOM   1793  C   GLU A 715      57.370   0.873  32.123  1.00 73.77           C  
ATOM   1794  O   GLU A 715      56.438   0.069  32.268  1.00 74.61           O  
ATOM   1795  CB  GLU A 715      56.239   2.802  31.060  1.00 74.60           C  
ATOM   1796  CG  GLU A 715      55.599   4.172  31.161  1.00 82.50           C  
ATOM   1797  CD  GLU A 715      55.202   4.760  29.820  1.00 99.84           C  
ATOM   1798  OE1 GLU A 715      55.222   4.031  28.798  1.00 88.31           O  
ATOM   1799  OE2 GLU A 715      54.899   5.974  29.791  1.00 98.50           O  
ATOM   1800  N   GLY A 716      58.627   0.522  31.813  1.00 66.46           N  
ATOM   1801  CA  GLY A 716      59.059  -0.854  31.592  1.00 64.83           C  
ATOM   1802  C   GLY A 716      58.855  -1.299  30.153  1.00 70.68           C  
ATOM   1803  O   GLY A 716      58.670  -2.493  29.894  1.00 69.74           O  
ATOM   1804  N   HIS A 717      58.881  -0.338  29.204  1.00 69.09           N  
ATOM   1805  CA  HIS A 717      58.674  -0.623  27.791  1.00 70.19           C  
ATOM   1806  C   HIS A 717      59.855  -1.322  27.137  1.00 71.87           C  
ATOM   1807  O   HIS A 717      61.010  -0.996  27.405  1.00 70.37           O  
ATOM   1808  CB  HIS A 717      58.267   0.632  27.001  1.00 73.09           C  
ATOM   1809  CG  HIS A 717      57.711   0.329  25.642  1.00 77.43           C  
ATOM   1810  ND1 HIS A 717      58.533   0.237  24.527  1.00 78.90           N  
ATOM   1811  CD2 HIS A 717      56.438   0.080  25.267  1.00 80.84           C  
ATOM   1812  CE1 HIS A 717      57.734  -0.049  23.513  1.00 79.26           C  
ATOM   1813  NE2 HIS A 717      56.464  -0.159  23.911  1.00 80.96           N  
ATOM   1814  N   ARG A 718      59.541  -2.275  26.247  1.00 67.97           N  
ATOM   1815  CA  ARG A 718      60.520  -3.074  25.510  1.00 66.43           C  
ATOM   1816  C   ARG A 718      60.238  -3.036  24.011  1.00 72.40           C  
ATOM   1817  O   ARG A 718      59.080  -2.944  23.611  1.00 74.70           O  
ATOM   1818  CB  ARG A 718      60.491  -4.529  26.020  1.00 62.68           C  
ATOM   1819  CG  ARG A 718      60.906  -4.698  27.477  1.00 60.21           C  
ATOM   1820  CD  ARG A 718      62.382  -4.491  27.683  1.00 60.75           C  
ATOM   1821  NE  ARG A 718      62.742  -4.475  29.103  1.00 64.20           N  
ATOM   1822  CZ  ARG A 718      62.884  -3.372  29.832  1.00 68.85           C  
ATOM   1823  NH1 ARG A 718      62.675  -2.178  29.292  1.00 66.07           N  
ATOM   1824  NH2 ARG A 718      63.256  -3.450  31.090  1.00 45.41           N  
ATOM   1825  N   MET A 719      61.277  -3.138  23.185  1.00 69.12           N  
ATOM   1826  CA  MET A 719      61.105  -3.150  21.729  1.00 70.04           C  
ATOM   1827  C   MET A 719      60.359  -4.397  21.286  1.00 77.73           C  
ATOM   1828  O   MET A 719      60.292  -5.394  22.030  1.00 77.42           O  
ATOM   1829  CB  MET A 719      62.434  -3.007  20.976  1.00 71.07           C  
ATOM   1830  CG  MET A 719      62.870  -1.564  20.828  1.00 74.96           C  
ATOM   1831  SD  MET A 719      64.475  -1.308  20.033  1.00 77.98           S  
ATOM   1832  CE  MET A 719      65.530  -2.080  21.175  1.00 72.23           C  
ATOM   1833  N   ASP A 720      59.751  -4.310  20.093  1.00 76.13           N  
ATOM   1834  CA  ASP A 720      58.962  -5.391  19.537  1.00 77.29           C  
ATOM   1835  C   ASP A 720      59.837  -6.471  18.935  1.00 81.24           C  
ATOM   1836  O   ASP A 720      60.995  -6.213  18.584  1.00 80.85           O  
ATOM   1837  CB  ASP A 720      57.916  -4.843  18.547  1.00 81.16           C  
ATOM   1838  CG  ASP A 720      56.790  -4.024  19.189  1.00 92.82           C  
ATOM   1839  OD1 ASP A 720      57.041  -3.386  20.253  1.00 92.47           O  
ATOM   1840  OD2 ASP A 720      55.649  -4.023  18.629  1.00 99.20           O  
ATOM   1841  N   LYS A 721      59.308  -7.704  18.895  1.00 77.83           N  
ATOM   1842  CA  LYS A 721      60.012  -8.867  18.357  1.00 77.19           C  
ATOM   1843  C   LYS A 721      60.221  -8.665  16.867  1.00 82.47           C  
ATOM   1844  O   LYS A 721      59.248  -8.481  16.118  1.00 83.75           O  
ATOM   1845  CB  LYS A 721      59.192 -10.144  18.607  1.00 80.25           C  
ATOM   1846  CG  LYS A 721      59.852 -11.454  18.181  1.00 80.47           C  
ATOM   1847  CD  LYS A 721      58.890 -12.599  18.509  1.00 82.31           C  
ATOM   1848  CE  LYS A 721      59.424 -13.939  18.109  1.00 93.80           C  
ATOM   1849  NZ  LYS A 721      58.346 -14.820  17.610  1.00109.00           N1+
ATOM   1850  N   PRO A 722      61.476  -8.694  16.390  1.00 78.25           N  
ATOM   1851  CA  PRO A 722      61.695  -8.560  14.950  1.00 78.75           C  
ATOM   1852  C   PRO A 722      61.057  -9.742  14.227  1.00 85.98           C  
ATOM   1853  O   PRO A 722      60.840 -10.804  14.819  1.00 86.97           O  
ATOM   1854  CB  PRO A 722      63.212  -8.633  14.832  1.00 78.93           C  
ATOM   1855  CG  PRO A 722      63.729  -8.271  16.185  1.00 81.38           C  
ATOM   1856  CD  PRO A 722      62.747  -8.917  17.095  1.00 77.59           C  
ATOM   1857  N   SER A 723      60.682  -9.538  12.986  1.00 84.05           N  
ATOM   1858  CA  SER A 723      60.160 -10.617  12.161  1.00 85.91           C  
ATOM   1859  C   SER A 723      61.431 -11.328  11.640  1.00 90.25           C  
ATOM   1860  O   SER A 723      62.456 -10.649  11.440  1.00 88.20           O  
ATOM   1861  CB  SER A 723      59.335 -10.041  11.017  1.00 91.76           C  
ATOM   1862  OG  SER A 723      59.485  -8.630  10.957  1.00100.76           O  
ATOM   1863  N   ASN A 724      61.394 -12.676  11.461  1.00 89.02           N  
ATOM   1864  CA  ASN A 724      62.577 -13.478  11.057  1.00 90.07           C  
ATOM   1865  C   ASN A 724      63.591 -13.432  12.226  1.00 91.18           C  
ATOM   1866  O   ASN A 724      64.771 -13.055  12.096  1.00 88.95           O  
ATOM   1867  CB  ASN A 724      63.184 -13.034   9.690  1.00 94.59           C  
ATOM   1868  CG  ASN A 724      64.298 -13.917   9.178  1.00126.28           C  
ATOM   1869  OD1 ASN A 724      64.128 -15.126   8.971  1.00124.01           O  
ATOM   1870  ND2 ASN A 724      65.467 -13.325   8.949  1.00119.15           N  
ATOM   1871  N   CYS A 725      63.035 -13.756  13.401  1.00 86.65           N  
ATOM   1872  CA  CYS A 725      63.669 -13.780  14.708  1.00 84.38           C  
ATOM   1873  C   CYS A 725      62.844 -14.724  15.562  1.00 86.23           C  
ATOM   1874  O   CYS A 725      61.658 -14.479  15.781  1.00 86.45           O  
ATOM   1875  CB  CYS A 725      63.722 -12.377  15.309  1.00 83.12           C  
ATOM   1876  SG  CYS A 725      64.266 -12.328  17.025  1.00 85.34           S  
ATOM   1877  N   THR A 726      63.473 -15.822  16.009  1.00 81.00           N  
ATOM   1878  CA  THR A 726      62.874 -16.885  16.827  1.00 80.48           C  
ATOM   1879  C   THR A 726      62.373 -16.398  18.188  1.00 82.42           C  
ATOM   1880  O   THR A 726      62.664 -15.271  18.605  1.00 80.39           O  
ATOM   1881  CB  THR A 726      63.849 -18.088  16.981  1.00 78.84           C  
ATOM   1882  OG1 THR A 726      64.930 -17.766  17.878  1.00 77.56           O  
ATOM   1883  CG2 THR A 726      64.359 -18.619  15.648  1.00 66.38           C  
ATOM   1884  N   ASN A 727      61.620 -17.264  18.883  1.00 79.41           N  
ATOM   1885  CA  ASN A 727      61.122 -16.964  20.216  1.00 78.21           C  
ATOM   1886  C   ASN A 727      62.272 -17.046  21.210  1.00 79.79           C  
ATOM   1887  O   ASN A 727      62.238 -16.350  22.222  1.00 78.04           O  
ATOM   1888  CB  ASN A 727      59.991 -17.919  20.610  1.00 82.07           C  
ATOM   1889  CG  ASN A 727      58.691 -17.709  19.847  1.00106.84           C  
ATOM   1890  OD1 ASN A 727      58.180 -16.586  19.724  1.00 95.54           O  
ATOM   1891  ND2 ASN A 727      58.085 -18.798  19.376  1.00 99.96           N  
ATOM   1892  N   GLU A 728      63.302 -17.879  20.902  1.00 75.62           N  
ATOM   1893  CA  GLU A 728      64.503 -18.113  21.724  1.00 73.05           C  
ATOM   1894  C   GLU A 728      65.416 -16.890  21.747  1.00 72.21           C  
ATOM   1895  O   GLU A 728      65.909 -16.505  22.819  1.00 71.83           O  
ATOM   1896  CB  GLU A 728      65.270 -19.330  21.189  1.00 75.48           C  
ATOM   1897  CG  GLU A 728      66.228 -19.977  22.170  1.00 84.18           C  
ATOM   1898  CD  GLU A 728      66.893 -21.256  21.696  1.00101.95           C  
ATOM   1899  OE1 GLU A 728      66.553 -21.749  20.595  1.00 84.74           O  
ATOM   1900  OE2 GLU A 728      67.764 -21.766  22.436  1.00 99.82           O  
ATOM   1901  N   LEU A 729      65.636 -16.287  20.574  1.00 66.39           N  
ATOM   1902  CA  LEU A 729      66.481 -15.106  20.421  1.00 64.51           C  
ATOM   1903  C   LEU A 729      65.798 -13.849  20.913  1.00 67.74           C  
ATOM   1904  O   LEU A 729      66.502 -12.928  21.326  1.00 66.39           O  
ATOM   1905  CB  LEU A 729      66.993 -14.929  18.975  1.00 64.56           C  
ATOM   1906  CG  LEU A 729      67.876 -16.049  18.455  1.00 68.69           C  
ATOM   1907  CD1 LEU A 729      67.816 -16.130  16.936  1.00 70.00           C  
ATOM   1908  CD2 LEU A 729      69.300 -15.979  19.049  1.00 65.62           C  
ATOM   1909  N   TYR A 730      64.442 -13.796  20.894  1.00 64.15           N  
ATOM   1910  CA  TYR A 730      63.736 -12.632  21.441  1.00 63.34           C  
ATOM   1911  C   TYR A 730      63.666 -12.705  22.972  1.00 70.08           C  
ATOM   1912  O   TYR A 730      63.758 -11.676  23.631  1.00 68.87           O  
ATOM   1913  CB  TYR A 730      62.376 -12.403  20.781  1.00 64.61           C  
ATOM   1914  CG  TYR A 730      61.581 -11.232  21.334  1.00 62.86           C  
ATOM   1915  CD1 TYR A 730      62.105  -9.938  21.330  1.00 63.63           C  
ATOM   1916  CD2 TYR A 730      60.278 -11.408  21.801  1.00 61.83           C  
ATOM   1917  CE1 TYR A 730      61.369  -8.859  21.820  1.00 64.84           C  
ATOM   1918  CE2 TYR A 730      59.517 -10.330  22.245  1.00 61.70           C  
ATOM   1919  CZ  TYR A 730      60.060  -9.056  22.246  1.00 67.72           C  
ATOM   1920  OH  TYR A 730      59.311  -8.005  22.720  1.00 63.09           O  
ATOM   1921  N   MET A 731      63.559 -13.934  23.533  1.00 70.05           N  
ATOM   1922  CA  MET A 731      63.619 -14.249  24.954  1.00 70.37           C  
ATOM   1923  C   MET A 731      65.038 -13.805  25.401  1.00 72.23           C  
ATOM   1924  O   MET A 731      65.186 -13.194  26.459  1.00 71.94           O  
ATOM   1925  CB  MET A 731      63.462 -15.771  25.146  1.00 75.54           C  
ATOM   1926  CG  MET A 731      62.252 -16.197  25.972  1.00 83.51           C  
ATOM   1927  SD  MET A 731      62.688 -16.766  27.670  1.00 91.09           S  
ATOM   1928  CE  MET A 731      61.041 -17.335  28.264  1.00 90.07           C  
ATOM   1929  N   MET A 732      66.072 -14.043  24.547  1.00 66.03           N  
ATOM   1930  CA  MET A 732      67.445 -13.610  24.817  1.00 62.89           C  
ATOM   1931  C   MET A 732      67.583 -12.072  24.944  1.00 66.07           C  
ATOM   1932  O   MET A 732      68.211 -11.590  25.889  1.00 66.07           O  
ATOM   1933  CB  MET A 732      68.405 -14.147  23.755  1.00 63.94           C  
ATOM   1934  CG  MET A 732      69.853 -14.084  24.203  1.00 65.24           C  
ATOM   1935  SD  MET A 732      71.047 -14.468  22.930  1.00 67.43           S  
ATOM   1936  CE  MET A 732      70.932 -16.235  22.949  1.00 65.72           C  
ATOM   1937  N   MET A 733      67.012 -11.326  23.988  1.00 61.04           N  
ATOM   1938  CA  MET A 733      66.980  -9.862  23.943  1.00 60.23           C  
ATOM   1939  C   MET A 733      66.345  -9.299  25.198  1.00 65.14           C  
ATOM   1940  O   MET A 733      66.854  -8.334  25.765  1.00 65.84           O  
ATOM   1941  CB  MET A 733      66.112  -9.399  22.756  1.00 63.23           C  
ATOM   1942  CG  MET A 733      66.665  -9.789  21.418  1.00 66.53           C  
ATOM   1943  SD  MET A 733      65.792  -9.021  20.073  1.00 70.87           S  
ATOM   1944  CE  MET A 733      66.578  -9.884  18.720  1.00 67.91           C  
ATOM   1945  N   ARG A 734      65.199  -9.883  25.603  1.00 61.27           N  
ATOM   1946  CA  ARG A 734      64.387  -9.490  26.754  1.00 60.46           C  
ATOM   1947  C   ARG A 734      65.133  -9.771  28.058  1.00 65.25           C  
ATOM   1948  O   ARG A 734      64.972  -9.018  29.021  1.00 67.58           O  
ATOM   1949  CB  ARG A 734      63.050 -10.244  26.734  1.00 59.58           C  
ATOM   1950  CG  ARG A 734      62.085  -9.921  25.571  1.00 68.14           C  
ATOM   1951  CD  ARG A 734      61.545  -8.502  25.565  1.00 77.95           C  
ATOM   1952  NE  ARG A 734      61.031  -8.123  26.879  1.00 85.24           N  
ATOM   1953  CZ  ARG A 734      59.748  -8.133  27.217  1.00100.98           C  
ATOM   1954  NH1 ARG A 734      58.821  -8.463  26.324  1.00 89.02           N  
ATOM   1955  NH2 ARG A 734      59.378  -7.795  28.450  1.00 89.29           N  
ATOM   1956  N   ASP A 735      65.930 -10.866  28.102  1.00 57.76           N  
ATOM   1957  CA  ASP A 735      66.729 -11.224  29.265  1.00 55.14           C  
ATOM   1958  C   ASP A 735      67.860 -10.214  29.396  1.00 58.90           C  
ATOM   1959  O   ASP A 735      68.208  -9.812  30.501  1.00 60.24           O  
ATOM   1960  CB  ASP A 735      67.294 -12.651  29.147  1.00 55.75           C  
ATOM   1961  CG  ASP A 735      66.264 -13.757  29.164  1.00 59.72           C  
ATOM   1962  OD1 ASP A 735      65.116 -13.499  29.596  1.00 61.07           O  
ATOM   1963  OD2 ASP A 735      66.583 -14.865  28.693  1.00 65.82           O  
ATOM   1964  N   CYS A 736      68.389  -9.766  28.268  1.00 54.58           N  
ATOM   1965  CA  CYS A 736      69.442  -8.767  28.204  1.00 54.04           C  
ATOM   1966  C   CYS A 736      68.916  -7.439  28.718  1.00 54.84           C  
ATOM   1967  O   CYS A 736      69.669  -6.658  29.305  1.00 52.89           O  
ATOM   1968  CB  CYS A 736      70.002  -8.662  26.787  1.00 54.55           C  
ATOM   1969  SG  CYS A 736      71.072 -10.054  26.324  1.00 59.10           S  
ATOM   1970  N   TRP A 737      67.607  -7.221  28.549  1.00 51.87           N  
ATOM   1971  CA  TRP A 737      66.954  -6.023  29.037  1.00 52.75           C  
ATOM   1972  C   TRP A 737      66.250  -6.256  30.365  1.00 56.86           C  
ATOM   1973  O   TRP A 737      65.245  -5.582  30.622  1.00 58.86           O  
ATOM   1974  CB  TRP A 737      65.972  -5.466  28.021  1.00 52.83           C  
ATOM   1975  CG  TRP A 737      66.545  -5.228  26.665  1.00 54.00           C  
ATOM   1976  CD1 TRP A 737      67.783  -4.739  26.372  1.00 56.54           C  
ATOM   1977  CD2 TRP A 737      65.858  -5.378  25.415  1.00 54.37           C  
ATOM   1978  NE1 TRP A 737      67.931  -4.634  25.009  1.00 57.36           N  
ATOM   1979  CE2 TRP A 737      66.751  -4.989  24.398  1.00 58.40           C  
ATOM   1980  CE3 TRP A 737      64.560  -5.802  25.055  1.00 57.03           C  
ATOM   1981  CZ2 TRP A 737      66.419  -5.064  23.039  1.00 57.92           C  
ATOM   1982  CZ3 TRP A 737      64.227  -5.866  23.710  1.00 59.23           C  
ATOM   1983  CH2 TRP A 737      65.160  -5.522  22.714  1.00 59.20           C  
ATOM   1984  N   HIS A 738      66.772  -7.182  31.227  1.00 51.20           N  
ATOM   1985  CA  HIS A 738      66.181  -7.393  32.537  1.00 51.90           C  
ATOM   1986  C   HIS A 738      66.351  -6.119  33.341  1.00 59.26           C  
ATOM   1987  O   HIS A 738      67.430  -5.538  33.318  1.00 58.60           O  
ATOM   1988  CB  HIS A 738      66.737  -8.609  33.272  1.00 51.89           C  
ATOM   1989  CG  HIS A 738      65.784  -9.103  34.328  1.00 56.25           C  
ATOM   1990  ND1 HIS A 738      65.605  -8.419  35.530  1.00 58.57           N  
ATOM   1991  CD2 HIS A 738      64.972 -10.185  34.324  1.00 57.67           C  
ATOM   1992  CE1 HIS A 738      64.718  -9.120  36.217  1.00 58.11           C  
ATOM   1993  NE2 HIS A 738      64.327 -10.203  35.542  1.00 58.50           N  
ATOM   1994  N   ALA A 739      65.251  -5.611  33.926  1.00 58.33           N  
ATOM   1995  CA  ALA A 739      65.238  -4.371  34.713  1.00 59.15           C  
ATOM   1996  C   ALA A 739      66.311  -4.393  35.804  1.00 63.29           C  
ATOM   1997  O   ALA A 739      66.990  -3.386  36.038  1.00 62.80           O  
ATOM   1998  CB  ALA A 739      63.857  -4.150  35.324  1.00 61.02           C  
ATOM   1999  N   VAL A 740      66.494  -5.566  36.428  1.00 60.41           N  
ATOM   2000  CA  VAL A 740      67.479  -5.798  37.495  1.00 59.40           C  
ATOM   2001  C   VAL A 740      68.807  -6.229  36.858  1.00 60.60           C  
ATOM   2002  O   VAL A 740      68.865  -7.320  36.290  1.00 59.72           O  
ATOM   2003  CB  VAL A 740      66.941  -6.805  38.557  1.00 62.45           C  
ATOM   2004  CG1 VAL A 740      67.951  -7.029  39.674  1.00 62.38           C  
ATOM   2005  CG2 VAL A 740      65.627  -6.321  39.129  1.00 62.49           C  
ATOM   2006  N   PRO A 741      69.866  -5.380  36.921  1.00 57.23           N  
ATOM   2007  CA  PRO A 741      71.158  -5.735  36.260  1.00 56.44           C  
ATOM   2008  C   PRO A 741      71.767  -7.100  36.607  1.00 59.79           C  
ATOM   2009  O   PRO A 741      72.339  -7.741  35.728  1.00 58.30           O  
ATOM   2010  CB  PRO A 741      72.111  -4.597  36.662  1.00 58.34           C  
ATOM   2011  CG  PRO A 741      71.225  -3.465  37.036  1.00 63.66           C  
ATOM   2012  CD  PRO A 741      69.919  -4.039  37.541  1.00 59.45           C  
ATOM   2013  N   SER A 742      71.647  -7.527  37.877  1.00 57.79           N  
ATOM   2014  CA  SER A 742      72.161  -8.797  38.410  1.00 58.35           C  
ATOM   2015  C   SER A 742      71.470 -10.033  37.803  1.00 64.81           C  
ATOM   2016  O   SER A 742      72.032 -11.136  37.851  1.00 66.99           O  
ATOM   2017  CB  SER A 742      71.985  -8.836  39.923  1.00 60.63           C  
ATOM   2018  OG  SER A 742      70.630  -9.023  40.299  1.00 56.87           O  
ATOM   2019  N   GLN A 743      70.239  -9.860  37.310  1.00 59.01           N  
ATOM   2020  CA  GLN A 743      69.440 -10.953  36.758  1.00 58.51           C  
ATOM   2021  C   GLN A 743      69.669 -11.167  35.236  1.00 58.85           C  
ATOM   2022  O   GLN A 743      69.340 -12.230  34.710  1.00 56.04           O  
ATOM   2023  CB  GLN A 743      67.950 -10.765  37.116  1.00 60.22           C  
ATOM   2024  CG  GLN A 743      67.690 -10.854  38.627  1.00 57.15           C  
ATOM   2025  CD  GLN A 743      68.154 -12.177  39.171  1.00 69.72           C  
ATOM   2026  OE1 GLN A 743      67.698 -13.240  38.755  1.00 64.44           O  
ATOM   2027  NE2 GLN A 743      69.133 -12.147  40.051  1.00 60.15           N  
ATOM   2028  N   ARG A 744      70.299 -10.192  34.567  1.00 54.57           N  
ATOM   2029  CA  ARG A 744      70.646 -10.267  33.158  1.00 53.91           C  
ATOM   2030  C   ARG A 744      71.667 -11.416  32.900  1.00 62.21           C  
ATOM   2031  O   ARG A 744      72.444 -11.750  33.804  1.00 62.13           O  
ATOM   2032  CB  ARG A 744      71.265  -8.924  32.722  1.00 52.71           C  
ATOM   2033  CG  ARG A 744      70.282  -7.848  32.289  1.00 58.64           C  
ATOM   2034  CD  ARG A 744      70.935  -6.481  32.185  1.00 59.12           C  
ATOM   2035  NE  ARG A 744      70.081  -5.447  32.763  1.00 61.22           N  
ATOM   2036  CZ  ARG A 744      70.466  -4.207  33.048  1.00 66.61           C  
ATOM   2037  NH1 ARG A 744      71.699  -3.811  32.776  1.00 46.14           N  
ATOM   2038  NH2 ARG A 744      69.616  -3.351  33.594  1.00 54.81           N  
ATOM   2039  N   PRO A 745      71.740 -12.017  31.678  1.00 61.70           N  
ATOM   2040  CA  PRO A 745      72.797 -13.022  31.440  1.00 62.08           C  
ATOM   2041  C   PRO A 745      74.170 -12.343  31.385  1.00 66.44           C  
ATOM   2042  O   PRO A 745      74.232 -11.123  31.192  1.00 66.62           O  
ATOM   2043  CB  PRO A 745      72.422 -13.617  30.074  1.00 63.17           C  
ATOM   2044  CG  PRO A 745      71.669 -12.559  29.394  1.00 66.26           C  
ATOM   2045  CD  PRO A 745      70.936 -11.787  30.456  1.00 62.15           C  
ATOM   2046  N   THR A 746      75.263 -13.115  31.560  1.00 61.56           N  
ATOM   2047  CA  THR A 746      76.610 -12.569  31.452  1.00 60.01           C  
ATOM   2048  C   THR A 746      77.022 -12.802  29.998  1.00 62.45           C  
ATOM   2049  O   THR A 746      76.278 -13.477  29.291  1.00 63.47           O  
ATOM   2050  CB  THR A 746      77.564 -13.244  32.457  1.00 68.84           C  
ATOM   2051  OG1 THR A 746      77.656 -14.639  32.172  1.00 70.61           O  
ATOM   2052  CG2 THR A 746      77.177 -12.999  33.924  1.00 66.45           C  
ATOM   2053  N   PHE A 747      78.181 -12.283  29.533  1.00 56.63           N  
ATOM   2054  CA  PHE A 747      78.602 -12.581  28.154  1.00 55.67           C  
ATOM   2055  C   PHE A 747      79.022 -14.037  28.076  1.00 63.04           C  
ATOM   2056  O   PHE A 747      78.762 -14.672  27.058  1.00 63.38           O  
ATOM   2057  CB  PHE A 747      79.717 -11.643  27.624  1.00 55.70           C  
ATOM   2058  CG  PHE A 747      79.238 -10.242  27.301  1.00 54.36           C  
ATOM   2059  CD1 PHE A 747      78.400 -10.009  26.208  1.00 52.71           C  
ATOM   2060  CD2 PHE A 747      79.594  -9.159  28.112  1.00 54.32           C  
ATOM   2061  CE1 PHE A 747      77.943  -8.722  25.917  1.00 51.89           C  
ATOM   2062  CE2 PHE A 747      79.128  -7.870  27.822  1.00 55.28           C  
ATOM   2063  CZ  PHE A 747      78.322  -7.661  26.712  1.00 52.00           C  
ATOM   2064  N   LYS A 748      79.621 -14.578  29.178  1.00 61.38           N  
ATOM   2065  CA  LYS A 748      80.011 -15.987  29.294  1.00 63.14           C  
ATOM   2066  C   LYS A 748      78.778 -16.908  29.105  1.00 72.07           C  
ATOM   2067  O   LYS A 748      78.919 -17.965  28.483  1.00 76.68           O  
ATOM   2068  CB  LYS A 748      80.725 -16.293  30.623  1.00 65.27           C  
ATOM   2069  CG  LYS A 748      81.387 -17.669  30.589  1.00 74.63           C  
ATOM   2070  CD  LYS A 748      81.815 -18.236  31.932  1.00 71.68           C  
ATOM   2071  CE  LYS A 748      81.936 -19.743  31.835  1.00 78.17           C  
ATOM   2072  NZ  LYS A 748      82.639 -20.335  33.007  1.00101.58           N1+
ATOM   2073  N   GLN A 749      77.580 -16.504  29.601  1.00 65.08           N  
ATOM   2074  CA  GLN A 749      76.361 -17.285  29.394  1.00 64.62           C  
ATOM   2075  C   GLN A 749      75.871 -17.115  27.930  1.00 63.88           C  
ATOM   2076  O   GLN A 749      75.536 -18.121  27.307  1.00 63.27           O  
ATOM   2077  CB  GLN A 749      75.255 -16.936  30.414  1.00 66.27           C  
ATOM   2078  CG  GLN A 749      75.614 -17.260  31.867  1.00 74.99           C  
ATOM   2079  CD  GLN A 749      74.659 -16.635  32.867  1.00 89.38           C  
ATOM   2080  OE1 GLN A 749      74.550 -15.412  32.998  1.00 77.26           O  
ATOM   2081  NE2 GLN A 749      73.969 -17.467  33.633  1.00 85.14           N  
ATOM   2082  N   LEU A 750      75.873 -15.857  27.382  1.00 56.70           N  
ATOM   2083  CA  LEU A 750      75.464 -15.525  25.996  1.00 55.06           C  
ATOM   2084  C   LEU A 750      76.316 -16.220  24.920  1.00 60.09           C  
ATOM   2085  O   LEU A 750      75.775 -16.654  23.913  1.00 60.88           O  
ATOM   2086  CB  LEU A 750      75.398 -13.998  25.737  1.00 53.31           C  
ATOM   2087  CG  LEU A 750      74.334 -13.205  26.529  1.00 56.91           C  
ATOM   2088  CD1 LEU A 750      74.738 -11.765  26.714  1.00 56.43           C  
ATOM   2089  CD2 LEU A 750      72.989 -13.277  25.889  1.00 56.37           C  
ATOM   2090  N   VAL A 751      77.629 -16.361  25.144  1.00 57.43           N  
ATOM   2091  CA  VAL A 751      78.547 -17.055  24.236  1.00 57.25           C  
ATOM   2092  C   VAL A 751      78.146 -18.529  24.139  1.00 59.72           C  
ATOM   2093  O   VAL A 751      78.086 -19.072  23.047  1.00 59.52           O  
ATOM   2094  CB  VAL A 751      80.016 -16.864  24.692  1.00 61.70           C  
ATOM   2095  CG1 VAL A 751      80.967 -17.843  23.997  1.00 62.65           C  
ATOM   2096  CG2 VAL A 751      80.465 -15.432  24.450  1.00 60.40           C  
ATOM   2097  N   GLU A 752      77.859 -19.150  25.279  1.00 57.80           N  
ATOM   2098  CA  GLU A 752      77.456 -20.547  25.400  1.00 60.73           C  
ATOM   2099  C   GLU A 752      76.153 -20.842  24.658  1.00 67.77           C  
ATOM   2100  O   GLU A 752      76.106 -21.825  23.917  1.00 69.13           O  
ATOM   2101  CB  GLU A 752      77.308 -20.933  26.885  1.00 62.91           C  
ATOM   2102  CG  GLU A 752      78.456 -21.751  27.447  1.00 78.61           C  
ATOM   2103  CD  GLU A 752      78.265 -22.129  28.906  1.00104.77           C  
ATOM   2104  OE1 GLU A 752      77.361 -22.947  29.199  1.00 95.94           O  
ATOM   2105  OE2 GLU A 752      79.010 -21.591  29.759  1.00 97.39           O  
ATOM   2106  N   ASP A 753      75.095 -20.005  24.891  1.00 64.88           N  
ATOM   2107  CA  ASP A 753      73.754 -20.118  24.310  1.00 65.76           C  
ATOM   2108  C   ASP A 753      73.795 -19.985  22.808  1.00 67.63           C  
ATOM   2109  O   ASP A 753      73.294 -20.872  22.119  1.00 67.58           O  
ATOM   2110  CB  ASP A 753      72.764 -19.108  24.937  1.00 67.41           C  
ATOM   2111  CG  ASP A 753      72.476 -19.328  26.416  1.00 87.65           C  
ATOM   2112  OD1 ASP A 753      72.741 -20.449  26.917  1.00 92.54           O  
ATOM   2113  OD2 ASP A 753      71.965 -18.383  27.073  1.00 92.32           O  
ATOM   2114  N   LEU A 754      74.456 -18.918  22.309  1.00 62.46           N  
ATOM   2115  CA  LEU A 754      74.623 -18.630  20.881  1.00 62.07           C  
ATOM   2116  C   LEU A 754      75.471 -19.676  20.191  1.00 69.42           C  
ATOM   2117  O   LEU A 754      75.302 -19.889  19.004  1.00 70.30           O  
ATOM   2118  CB  LEU A 754      75.231 -17.237  20.664  1.00 60.13           C  
ATOM   2119  CG  LEU A 754      74.329 -16.043  20.971  1.00 62.89           C  
ATOM   2120  CD1 LEU A 754      75.151 -14.773  21.085  1.00 61.29           C  
ATOM   2121  CD2 LEU A 754      73.258 -15.894  19.940  1.00 64.45           C  
ATOM   2122  N   ASP A 755      76.402 -20.317  20.921  1.00 67.91           N  
ATOM   2123  CA  ASP A 755      77.256 -21.387  20.397  1.00 68.58           C  
ATOM   2124  C   ASP A 755      76.323 -22.550  20.019  1.00 72.13           C  
ATOM   2125  O   ASP A 755      76.426 -23.085  18.916  1.00 72.77           O  
ATOM   2126  CB  ASP A 755      78.270 -21.827  21.480  1.00 70.64           C  
ATOM   2127  CG  ASP A 755      79.414 -22.726  21.029  1.00 88.05           C  
ATOM   2128  OD1 ASP A 755      79.209 -23.535  20.084  1.00 89.97           O  
ATOM   2129  OD2 ASP A 755      80.504 -22.664  21.658  1.00 97.24           O  
ATOM   2130  N   ARG A 756      75.381 -22.883  20.934  1.00 67.72           N  
ATOM   2131  CA  ARG A 756      74.385 -23.941  20.805  1.00 69.08           C  
ATOM   2132  C   ARG A 756      73.322 -23.604  19.733  1.00 73.21           C  
ATOM   2133  O   ARG A 756      72.975 -24.484  18.935  1.00 75.24           O  
ATOM   2134  CB  ARG A 756      73.739 -24.214  22.175  1.00 67.36           C  
ATOM   2135  CG  ARG A 756      72.694 -25.332  22.166  1.00 83.72           C  
ATOM   2136  CD  ARG A 756      71.856 -25.399  23.439  1.00 96.47           C  
ATOM   2137  NE  ARG A 756      71.443 -24.075  23.910  1.00 99.98           N  
ATOM   2138  CZ  ARG A 756      70.349 -23.437  23.510  1.00109.32           C  
ATOM   2139  NH1 ARG A 756      69.519 -24.006  22.639  1.00 92.03           N  
ATOM   2140  NH2 ARG A 756      70.070 -22.230  23.984  1.00 95.22           N  
ATOM   2141  N   ILE A 757      72.814 -22.338  19.723  1.00 66.24           N  
ATOM   2142  CA  ILE A 757      71.809 -21.838  18.779  1.00 64.83           C  
ATOM   2143  C   ILE A 757      72.333 -21.886  17.336  1.00 69.77           C  
ATOM   2144  O   ILE A 757      71.595 -22.373  16.482  1.00 70.01           O  
ATOM   2145  CB  ILE A 757      71.221 -20.454  19.173  1.00 65.20           C  
ATOM   2146  CG1 ILE A 757      70.325 -20.577  20.419  1.00 64.90           C  
ATOM   2147  CG2 ILE A 757      70.439 -19.812  18.014  1.00 66.19           C  
ATOM   2148  CD1 ILE A 757      69.864 -19.257  21.016  1.00 68.77           C  
ATOM   2149  N   VAL A 758      73.595 -21.438  17.069  1.00 66.89           N  
ATOM   2150  CA  VAL A 758      74.202 -21.486  15.722  1.00 68.72           C  
ATOM   2151  C   VAL A 758      74.086 -22.919  15.177  1.00 78.58           C  
ATOM   2152  O   VAL A 758      73.467 -23.123  14.127  1.00 79.32           O  
ATOM   2153  CB  VAL A 758      75.666 -20.940  15.649  1.00 71.09           C  
ATOM   2154  CG1 VAL A 758      76.281 -21.151  14.270  1.00 71.32           C  
ATOM   2155  CG2 VAL A 758      75.732 -19.465  16.008  1.00 69.01           C  
ATOM   2156  N   ALA A 759      74.585 -23.907  15.965  1.00 78.16           N  
ATOM   2157  CA  ALA A 759      74.596 -25.345  15.657  1.00 81.58           C  
ATOM   2158  C   ALA A 759      73.221 -25.957  15.315  1.00 87.22           C  
ATOM   2159  O   ALA A 759      73.171 -26.940  14.580  1.00 88.54           O  
ATOM   2160  CB  ALA A 759      75.251 -26.117  16.794  1.00 83.13           C  
ATOM   2161  N   LEU A 760      72.127 -25.376  15.843  1.00 83.95           N  
ATOM   2162  CA  LEU A 760      70.741 -25.789  15.596  1.00 85.75           C  
ATOM   2163  C   LEU A 760      70.046 -24.919  14.507  1.00 90.17           C  
ATOM   2164  O   LEU A 760      69.012 -25.341  13.973  1.00 91.04           O  
ATOM   2165  CB  LEU A 760      69.928 -25.703  16.902  1.00 85.42           C  
ATOM   2166  CG  LEU A 760      70.080 -26.842  17.915  1.00 92.52           C  
ATOM   2167  CD1 LEU A 760      70.104 -26.305  19.334  1.00 91.19           C  
ATOM   2168  CD2 LEU A 760      68.930 -27.835  17.802  1.00 98.35           C  
ATOM   2169  N   THR A 761      70.587 -23.703  14.200  1.00 85.87           N  
ATOM   2170  CA  THR A 761      69.983 -22.774  13.228  1.00 85.77           C  
ATOM   2171  C   THR A 761      70.311 -23.160  11.783  1.00 93.10           C  
ATOM   2172  O   THR A 761      71.471 -23.437  11.449  1.00 92.93           O  
ATOM   2173  CB  THR A 761      70.316 -21.301  13.545  1.00 91.38           C  
ATOM   2174  OG1 THR A 761      69.927 -21.015  14.884  1.00 94.37           O  
ATOM   2175  CG2 THR A 761      69.575 -20.324  12.647  1.00 87.88           C  
ATOM   2176  N   SER A 762      69.262 -23.148  10.929  1.00 91.68           N  
ATOM   2177  CA  SER A 762      69.329 -23.500   9.513  1.00 93.75           C  
ATOM   2178  C   SER A 762      70.023 -22.465   8.626  1.00 96.00           C  
ATOM   2179  O   SER A 762      69.801 -21.253   8.740  1.00 93.34           O  
ATOM   2180  CB  SER A 762      67.943 -23.825   8.961  1.00 99.01           C  
ATOM   2181  OG  SER A 762      68.050 -24.513   7.725  1.00109.24           O  
ATOM   2182  N   ASN A 763      70.855 -22.993   7.725  1.00 93.62           N  
ATOM   2183  CA  ASN A 763      71.623 -22.291   6.696  1.00 92.96           C  
ATOM   2184  C   ASN A 763      70.842 -22.329   5.349  1.00 96.92           C  
ATOM   2185  O   ASN A 763      71.269 -21.737   4.355  1.00 96.59           O  
ATOM   2186  CB  ASN A 763      73.057 -22.912   6.556  1.00 93.10           C  
ATOM   2187  CG  ASN A 763      73.212 -24.442   6.671  1.00109.94           C  
ATOM   2188  OD1 ASN A 763      72.347 -25.192   7.169  1.00 95.47           O  
ATOM   2189  ND2 ASN A 763      74.371 -24.940   6.249  1.00103.02           N  
ATOM   2190  N   GLN A 764      69.688 -23.010   5.353  1.00 93.48           N  
ATOM   2191  CA  GLN A 764      68.821 -23.217   4.194  1.00 95.72           C  
ATOM   2192  C   GLN A 764      67.806 -22.084   3.945  1.00100.42           C  
ATOM   2193  O   GLN A 764      67.148 -22.074   2.902  1.00102.36           O  
ATOM   2194  CB  GLN A 764      68.110 -24.586   4.300  1.00 98.93           C  
ATOM   2195  CG  GLN A 764      69.046 -25.781   4.528  1.00 92.06           C  
ATOM   2196  CD  GLN A 764      70.101 -25.931   3.456  1.00 95.53           C  
ATOM   2197  OE1 GLN A 764      71.220 -25.388   3.558  1.00 87.55           O  
ATOM   2198  NE2 GLN A 764      69.776 -26.693   2.416  1.00 78.31           N  
ATOM   2199  N   GLU A 765      67.707 -21.120   4.882  1.00 95.20           N  
ATOM   2200  CA  GLU A 765      66.790 -19.974   4.819  1.00 98.85           C  
ATOM   2201  C   GLU A 765      67.304 -18.857   5.744  1.00108.68           C  
ATOM   2202  O   GLU A 765      67.805 -19.178   6.845  1.00106.63           O  
ATOM   2203  CB  GLU A 765      65.384 -20.426   5.257  1.00102.21           C  
ATOM   2204  CG  GLU A 765      64.240 -19.471   4.950  1.00111.82           C  
ATOM   2205  CD  GLU A 765      62.948 -19.853   5.650  1.00132.65           C  
ATOM   2206  OE1 GLU A 765      62.966 -20.813   6.455  1.00121.88           O  
ATOM   2207  OE2 GLU A 765      61.916 -19.190   5.397  1.00131.64           O  
ATOM   2208  N   TYR A 766      67.198 -17.669   5.366  1.00125.51           N  
TER    2209      TYR A 766 
HETATM 2210  C1  38O A1769      81.136   5.208   1.247  1.00123.07           C  
HETATM 2211  C3  38O A1769      81.450   3.350   2.752  1.00116.76           C  
HETATM 2212  C4  38O A1769      82.171   2.852   3.990  1.00112.03           C  
HETATM 2213  C6  38O A1769      84.108   4.230   3.333  1.00114.03           C  
HETATM 2214  C7  38O A1769      83.323   4.683   2.119  1.00118.77           C  
HETATM 2215  C8  38O A1769      84.419   2.246   4.748  1.00101.02           C  
HETATM 2216  C12 38O A1769      86.949   1.388   8.426  1.00 77.03           C  
HETATM 2217  N13 38O A1769      86.799   0.356   7.613  1.00 79.00           N  
HETATM 2218  C15 38O A1769      85.502   0.183   5.446  1.00 90.76           C  
HETATM 2219  C16 38O A1769      84.705   0.883   4.555  1.00 96.14           C  
HETATM 2220  C17 38O A1769      87.820   1.341   9.616  1.00 72.56           C  
HETATM 2221  C18 38O A1769      87.682   2.309  10.693  1.00 73.86           C  
HETATM 2222  C21 38O A1769      88.206   2.830  13.154  1.00 67.05           C  
HETATM 2223  C23 38O A1769      88.817   2.531  14.350  1.00 65.68           C  
HETATM 2224  C24 38O A1769      89.536   1.356  14.452  1.00 68.08           C  
HETATM 2225  O29 38O A1769      88.843  -0.666   8.969  1.00 67.95           O  
HETATM 2226  N2  38O A1769      81.890   4.697   2.401  1.00119.84           N  
HETATM 2227  N5  38O A1769      83.627   2.932   3.822  1.00109.93           N  
HETATM 2228  C9  38O A1769      84.932   2.898   5.880  1.00 95.21           C  
HETATM 2229  C10 38O A1769      85.719   2.182   6.778  1.00 87.95           C  
HETATM 2230  N11 38O A1769      86.384   2.529   7.945  1.00 82.60           N  
HETATM 2231  C14 38O A1769      86.003   0.834   6.572  1.00 85.42           C  
HETATM 2232  N19 38O A1769      86.962   3.458  10.581  1.00 74.75           N  
HETATM 2233  C20 38O A1769      88.288   2.031  12.012  1.00 73.21           C  
HETATM 2234  F22 38O A1769      87.530   3.996  13.070  1.00 67.33           F  
HETATM 2235  C25 38O A1769      89.651   0.511  13.365  1.00 71.33           C  
HETATM 2236  C26 38O A1769      89.066   0.845  12.141  1.00 73.59           C  
HETATM 2237  N27 38O A1769      89.223  -0.003  11.052  1.00 73.08           N  
HETATM 2238  C28 38O A1769      88.691   0.200   9.827  1.00 71.22           C  
HETATM 2239  H1  38O A1769      81.272   4.681   0.304  0.00123.93           H  
HETATM 2240  H2  38O A1769      80.070   5.200   1.472  0.00123.07           H  
HETATM 2241  H3  38O A1769      81.398   6.248   1.057  0.00124.38           H  
HETATM 2242  H4  38O A1769      80.378   3.232   2.900  0.00116.78           H  
HETATM 2243  H5  38O A1769      81.677   2.721   1.892  0.00117.56           H  
HETATM 2244  H6  38O A1769      81.773   3.322   4.888  0.00111.40           H  
HETATM 2245  H7  38O A1769      81.915   1.802   4.124  0.00111.25           H  
HETATM 2246  H8  38O A1769      85.172   4.227   3.099  0.00114.36           H  
HETATM 2247  H9  38O A1769      84.002   4.951   4.143  0.00113.64           H  
HETATM 2248  H10 38O A1769      83.723   5.619   1.731  0.00120.18           H  
HETATM 2249  H11 38O A1769      83.521   3.987   1.305  0.00119.36           H  
HETATM 2250  H12 38O A1769      86.362   3.479   8.295  0.00 83.13           H  
HETATM 2251  H13 38O A1769      85.710  -0.873   5.285  0.00 90.26           H  
HETATM 2252  H14 38O A1769      84.331   0.350   3.682  0.00 96.68           H  
HETATM 2253  H15 38O A1769      88.715   3.193  15.209  0.00 65.88           H  
HETATM 2254  H16 38O A1769      90.027   1.102  15.390  0.00 67.83           H  
HETATM 2255  H18 38O A1769      84.729   3.952   6.067  0.00 96.16           H  
HETATM 2256  H20 38O A1769      86.846   4.092  11.364  0.00 74.87           H  
HETATM 2257  H21 38O A1769      86.467   3.739   9.747  0.00 75.64           H  
HETATM 2258  H22 38O A1769      90.257  -0.388  13.459  0.00 71.06           H  
HETATM 2259  H23 38O A1769      89.746  -0.857  11.214  0.00 72.74           H  
TER    2260      38O A1769 
HETATM 2261  C   LIG d   1      84.744   3.862  11.326  0.00  0.00      5a46 C  
HETATM 2262  C   LIG d   1      84.757   4.020   9.911  0.00  0.00      5a46 C  
HETATM 2263  C   LIG d   1      85.925   3.722   9.171  0.00  0.00      5a46 C  
HETATM 2264  C   LIG d   1      87.080   3.234   9.821  0.00  0.00      5a46 C  
HETATM 2265  C   LIG d   1      87.062   3.042  11.222  0.00  0.00      5a46 C  
HETATM 2266  C   LIG d   1      85.899   3.349  11.979  0.00  0.00      5a46 C  
HETATM 2267  C   LIG d   1      88.258   2.519  11.930  0.00  0.00      5a46 C  
HETATM 2268  C   LIG d   1      88.206   2.349  13.266  0.00  0.00      5a46 C  
HETATM 2269  C   LIG d   1      86.963   2.688  14.001  0.00  0.00      5a46 C  
HETATM 2270  O   LIG d   1      85.899   3.156  13.320  0.00  0.00      5a46 O  
HETATM 2271  C   LIG d   1      83.520   4.236  12.092  0.00  0.00      5a46 C  
HETATM 2272  C   LIG d   1      82.512   5.094  11.283  0.00  0.00      5a46 C  
HETATM 2273  C   LIG d   1      82.376   4.501   9.852  0.00  0.00      5a46 C  
HETATM 2274  O   LIG d   1      83.669   4.453   9.239  0.00  0.00      5a46 O  
HETATM 2275  O   LIG d   1      81.260   5.069  11.991  0.00  0.00      5a46 O  
HETATM 2276  C   LIG d   1      81.807   3.074   9.895  0.00  0.00      5a46 C  
HETATM 2277  C   LIG d   1      81.508   5.339   8.913  0.00  0.00      5a46 C  
HETATM 2278  O   LIG d   1      86.935   2.534  15.201  0.00  0.00      5a46 O  
HETATM 2279  C   LIG d   1      80.305   5.957  11.661  0.00  0.00      5a46 C  
HETATM 2280  O   LIG d   1      80.453   6.832  10.840  0.00  0.00      5a46 O  
HETATM 2281  C   LIG d   1      78.997   5.877  12.347  0.00  0.00      5a46 C  
HETATM 2282  C   LIG d   1      77.863   6.271  11.736  0.00  0.00      5a46 C  
HETATM 2283  C   LIG d   1      77.778   6.828  10.341  0.00  0.00      5a46 C  
HETATM 2284  C   LIG d   1      76.565   6.154  12.486  0.00  0.00      5a46 C  
HETATM 2285  O   LIG d   1      83.814   4.818  13.375  0.00  0.00      5a46 O  
HETATM 2286  O   LIG d   1      84.833   6.655  12.548  0.00  0.00      5a46 O  
HETATM 2287  C   LIG d   1      84.592   5.910  13.469  0.00  0.00      5a46 C  
HETATM 2288  C   LIG d   1      85.202   6.186  14.825  0.00  0.00      5a46 C  
HETATM 2289  C   LIG d   1      78.909   5.359  13.770  0.00  0.00      5a46 C  
HETATM 2290  C   LIG d   1      82.066   8.549  13.970  0.00  0.00      5a46 C  
HETATM 2291  C   LIG d   1      82.505   7.324  16.020  0.00  0.00      5a46 C  
HETATM 2292  C   LIG d   1      78.979   6.484  14.828  0.00  0.00      5a46 C  
HETATM 2293  C   LIG d   1      82.958   8.183  14.996  0.00  0.00      5a46 C  
HETATM 2294  C   LIG d   1      80.762   8.033  13.940  0.00  0.00      5a46 C  
HETATM 2295  C   LIG d   1      80.340   7.112  14.920  0.00  0.00      5a46 C  
HETATM 2296  C   LIG d   1      81.211   6.782  15.974  0.00  0.00      5a46 C  
HETATM 2297  C   LIG d   1      85.509   7.659  15.188  0.00  0.00      5a46 C  
HETATM 2298  C   LIG d   1      84.368   8.713  14.984  0.00  0.00      5a46 C  
HETATM 2299  C   LIG d   1      86.107   7.747  16.607  0.00  0.00      5a46 C  
HETATM 2300  C   LIG d   1      86.722   9.134  16.910  0.00  0.00      5a46 C  
HETATM 2301  C   LIG d   1      84.497   9.923  15.943  0.00  0.00      5a46 C  
HETATM 2302  C   LIG d   1      85.964  10.283  16.204  0.00  0.00      5a46 C  
HETATM 2303  C   LIG d   1      86.835   9.358  18.380  0.00  0.00      5a46 C  
HETATM 2304  C   LIG d   1      88.101   9.477  18.981  0.00  0.00      5a46 C  
HETATM 2305  C   LIG d   1      88.209   9.688  20.368  0.00  0.00      5a46 C  
HETATM 2306  C   LIG d   1      87.046   9.781  21.154  0.00  0.00      5a46 C  
HETATM 2307  C   LIG d   1      85.780   9.663  20.554  0.00  0.00      5a46 C  
HETATM 2308  C   LIG d   1      85.674   9.451  19.170  0.00  0.00      5a46 C  
HETATM 2309  C   LIG d   1      89.546   9.814  20.999  0.00  0.00      5a46 C  
HETATM 2310  C   LIG d   1      90.325  10.876  20.308  0.00  0.00      5a46 C  
HETATM 2311  C   LIG d   1      91.456  10.533  19.546  0.00  0.00      5a46 C  
HETATM 2312  C   LIG d   1      92.192  11.537  18.892  0.00  0.00      5a46 C  
HETATM 2313  C   LIG d   1      91.798  12.881  18.998  0.00  0.00      5a46 C  
HETATM 2314  C   LIG d   1      90.667  13.222  19.759  0.00  0.00      5a46 C  
HETATM 2315  C   LIG d   1      89.929  12.221  20.415  0.00  0.00      5a46 C  
HETATM 2316  C   LIG d   1      89.412   1.825  14.004  0.00  0.00      5a46 C  
HETATM 2317  C   LIG d   1      90.539   2.854  14.089  0.00  0.00      5a46 C  
HETATM 2318  C   LIG d   1      89.885   0.476  13.459  0.00  0.00      5a46 C  
TER    2319      LIG d   1 
CONECT 2210 2226 2239 2240 2241
CONECT 2211 2212 2226 2242 2243
CONECT 2212 2211 2227 2244 2245
CONECT 2213 2214 2227 2246 2247
CONECT 2214 2213 2226 2248 2249
CONECT 2215 2219 2227 2228
CONECT 2216 2217 2220 2230
CONECT 2217 2216 2231
CONECT 2218 2219 2231 2251
CONECT 2219 2215 2218 2252
CONECT 2220 2216 2221 2238
CONECT 2221 2220 2232 2233
CONECT 2222 2223 2233 2234
CONECT 2223 2222 2224 2253
CONECT 2224 2223 2235 2254
CONECT 2225 2238
CONECT 2226 2210 2211 2214
CONECT 2227 2212 2213 2215
CONECT 2228 2215 2229 2255
CONECT 2229 2228 2230 2231
CONECT 2230 2216 2229 2250
CONECT 2231 2217 2218 2229
CONECT 2232 2221 2256 2257
CONECT 2233 2221 2222 2236
CONECT 2234 2222
CONECT 2235 2224 2236 2258
CONECT 2236 2233 2235 2237
CONECT 2237 2236 2238 2259
CONECT 2238 2220 2225 2237
CONECT 2239 2210
CONECT 2240 2210
CONECT 2241 2210
CONECT 2242 2211
CONECT 2243 2211
CONECT 2244 2212
CONECT 2245 2212
CONECT 2246 2213
CONECT 2247 2213
CONECT 2248 2214
CONECT 2249 2214
CONECT 2250 2230
CONECT 2251 2218
CONECT 2252 2219
CONECT 2253 2223
CONECT 2254 2224
CONECT 2255 2228
CONECT 2256 2232
CONECT 2257 2232
CONECT 2258 2235
CONECT 2259 2237
CONECT 2261 2271 2266 2262
CONECT 2262 2261 2274 2263
CONECT 2263 2262 2264
CONECT 2264 2263 2265
CONECT 2265 2264 2267 2266
CONECT 2266 2261 2265 2270
CONECT 2267 2265 2268
CONECT 2268 2267 2269 2316
CONECT 2269 2268 2270 2278
CONECT 2270 2266 2269
CONECT 2271 2261 2272 2285
CONECT 2272 2271 2275 2273
CONECT 2273 2272 2274 2277 2276
CONECT 2274 2262 2273
CONECT 2275 2272 2279
CONECT 2276 2273
CONECT 2277 2273
CONECT 2278 2269
CONECT 2279 2275 2280 2281
CONECT 2280 2279
CONECT 2281 2279 2282 2289
CONECT 2282 2281 2283 2284
CONECT 2283 2282
CONECT 2284 2282
CONECT 2285 2271 2287
CONECT 2286 2287
CONECT 2287 2285 2286 2288
CONECT 2288 2287 2297
CONECT 2289 2281 2292
CONECT 2290 2294 2293
CONECT 2291 2296 2293
CONECT 2292 2289 2295
CONECT 2293 2290 2291 2298
CONECT 2294 2290 2295
CONECT 2295 2292 2294 2296
CONECT 2296 2291 2295
CONECT 2297 2288 2298 2299
CONECT 2298 2293 2297 2301
CONECT 2299 2297 2300
CONECT 2300 2299 2302 2303
CONECT 2301 2298 2302
CONECT 2302 2300 2301
CONECT 2303 2300 2304 2308
CONECT 2304 2303 2305
CONECT 2305 2304 2306 2309
CONECT 2306 2305 2307
CONECT 2307 2306 2308
CONECT 2308 2303 2307
CONECT 2309 2305 2310
CONECT 2310 2309 2315 2311
CONECT 2311 2310 2312
CONECT 2312 2311 2313
CONECT 2313 2312 2314
CONECT 2314 2313 2315
CONECT 2315 2310 2314
CONECT 2316 2268 2317 2318
CONECT 2317 2316
CONECT 2318 2316
END
