# Supplementary material for: A strategy to find novel candidate anti-Alzheimer’s disease drugs by constructing interaction networks between drug targets and natural compounds in medical plants
Source: PeerJ. 2018 May 11;6:e4756. doi: 10.7717/peerj.4756 (PMC5951129; doi:10.7717/peerj.4756)
Supplement: Data S1 — (A) Docking results of 30 proteins with TCM compounds (B) PDB coordinates (C) TCM_compounds_2D_structures (D) Top0.5%_TCM_compounds_3D_structures [file peerj-06-4756-s036.zip › Raw_Data/PDB coordinates/5afh.pdb]

REMARK   Accelrys Discovery Studio PDB file
REMARK   Created:  Wed Mar 07 16:30:34 �й���׼ʱ�� 2018
SSBOND   1 CYS C  125    CYS C  138                                     
SSBOND   2 CYS C  186    CYS C  187                                     
CRYST1   85.520  112.504  143.109  90.00  90.00  90.00 P212121    
ATOM      1  N   GLY C   0       1.090 -11.236  10.097  1.00 77.62           N1+
ATOM      2  CA  GLY C   0       1.855 -12.287  10.748  1.00 82.64           C  
ATOM      3  C   GLY C   0       2.655 -13.171   9.804  1.00 85.61           C  
ATOM      4  O   GLY C   0       2.230 -13.478   8.681  1.00 80.06           O  
ATOM      5  N   GLU C   1       3.824 -13.591  10.270  1.00 89.56           N  
ATOM      6  CA  GLU C   1       4.722 -14.388   9.443  1.00 87.63           C  
ATOM      7  C   GLU C   1       4.216 -15.807   9.225  1.00 76.93           C  
ATOM      8  O   GLU C   1       4.480 -16.405   8.189  1.00 69.46           O  
ATOM      9  CB  GLU C   1       6.122 -14.409  10.054  1.00 89.81           C  
ATOM     10  CG  GLU C   1       6.950 -13.238   9.568  1.00 92.06           C  
ATOM     11  CD  GLU C   1       7.133 -13.277   8.043  1.00 94.15           C  
ATOM     12  OE1 GLU C   1       7.646 -14.295   7.539  1.00 92.23           O  
ATOM     13  OE2 GLU C   1       6.730 -12.317   7.354  1.00 92.22           O  
ATOM     14  N   PHE C   2       3.489 -16.341  10.203  1.00 76.15           N  
ATOM     15  CA  PHE C   2       2.845 -17.631  10.029  1.00 70.56           C  
ATOM     16  C   PHE C   2       1.784 -17.553   8.929  1.00 64.67           C  
ATOM     17  O   PHE C   2       1.686 -18.455   8.086  1.00 62.82           O  
ATOM     18  CB  PHE C   2       2.222 -18.110  11.340  1.00 68.87           C  
ATOM     19  CG  PHE C   2       3.211 -18.715  12.298  1.00 79.69           C  
ATOM     20  CD1 PHE C   2       3.881 -19.882  11.975  1.00 79.77           C  
ATOM     21  CD2 PHE C   2       3.461 -18.125  13.533  1.00 84.32           C  
ATOM     22  CE1 PHE C   2       4.794 -20.448  12.857  1.00 79.46           C  
ATOM     23  CE2 PHE C   2       4.370 -18.690  14.423  1.00 81.27           C  
ATOM     24  CZ  PHE C   2       5.035 -19.854  14.083  1.00 79.43           C  
ATOM     25  N   GLN C   3       0.997 -16.477   8.939  1.00 60.94           N  
ATOM     26  CA  GLN C   3      -0.038 -16.283   7.928  1.00 62.65           C  
ATOM     27  C   GLN C   3       0.596 -16.188   6.542  1.00 65.16           C  
ATOM     28  O   GLN C   3       0.152 -16.853   5.612  1.00 61.86           O  
ATOM     29  CB  GLN C   3      -0.873 -15.025   8.203  1.00 58.07           C  
ATOM     30  CG  GLN C   3      -1.814 -15.079   9.395  1.00 67.02           C  
ATOM     31  CD  GLN C   3      -1.130 -14.773  10.732  1.00 84.28           C  
ATOM     32  OE1 GLN C   3       0.098 -14.837  10.853  1.00 88.60           O  
ATOM     33  NE2 GLN C   3      -1.933 -14.433  11.743  1.00 86.28           N  
ATOM     34  N   ARG C   4       1.643 -15.371   6.421  1.00 68.72           N  
ATOM     35  CA  ARG C   4       2.278 -15.118   5.135  1.00 66.98           C  
ATOM     36  C   ARG C   4       2.717 -16.445   4.517  1.00 69.84           C  
ATOM     37  O   ARG C   4       2.437 -16.711   3.348  1.00 70.27           O  
ATOM     38  CB  ARG C   4       3.475 -14.162   5.270  1.00 73.98           C  
ATOM     39  CG  ARG C   4       4.057 -13.729   3.916  1.00 79.70           C  
ATOM     40  CD  ARG C   4       5.374 -12.941   4.009  1.00 89.90           C  
ATOM     41  NE  ARG C   4       6.490 -13.735   3.465  1.00101.28           N  
ATOM     42  CZ  ARG C   4       7.665 -13.939   4.065  1.00107.18           C  
ATOM     43  NH1 ARG C   4       7.934 -13.356   5.218  1.00116.21           N  
ATOM     44  NH2 ARG C   4       8.595 -14.688   3.485  1.00103.75           N  
ATOM     45  N   LYS C   5       3.364 -17.296   5.307  1.00 65.68           N  
ATOM     46  CA  LYS C   5       3.824 -18.570   4.772  1.00 71.91           C  
ATOM     47  C   LYS C   5       2.698 -19.599   4.614  1.00 71.60           C  
ATOM     48  O   LYS C   5       2.770 -20.469   3.742  1.00 75.04           O  
ATOM     49  CB  LYS C   5       4.955 -19.143   5.626  1.00 74.39           C  
ATOM     50  CG  LYS C   5       6.346 -18.827   5.043  1.00 82.70           C  
ATOM     51  CD  LYS C   5       6.621 -19.551   3.695  1.00107.22           C  
ATOM     52  CE  LYS C   5       6.106 -21.003   3.657  1.00107.41           C  
ATOM     53  NZ  LYS C   5       6.269 -21.644   2.318  1.00105.96           N1+
ATOM     54  N   LEU C   6       1.650 -19.489   5.421  1.00 67.64           N  
ATOM     55  CA  LEU C   6       0.435 -20.265   5.173  1.00 64.80           C  
ATOM     56  C   LEU C   6      -0.221 -19.914   3.822  1.00 62.11           C  
ATOM     57  O   LEU C   6      -0.574 -20.810   3.044  1.00 59.55           O  
ATOM     58  CB  LEU C   6      -0.578 -20.058   6.299  1.00 60.39           C  
ATOM     59  CG  LEU C   6      -1.942 -20.674   5.975  1.00 52.79           C  
ATOM     60  CD1 LEU C   6      -1.798 -22.181   5.768  1.00 56.27           C  
ATOM     61  CD2 LEU C   6      -2.968 -20.366   7.048  1.00 51.71           C  
ATOM     62  N   TYR C   7      -0.401 -18.619   3.555  1.00 56.80           N  
ATOM     63  CA  TYR C   7      -0.978 -18.169   2.289  1.00 53.21           C  
ATOM     64  C   TYR C   7      -0.193 -18.732   1.114  1.00 57.75           C  
ATOM     65  O   TYR C   7      -0.761 -19.199   0.121  1.00 61.34           O  
ATOM     66  CB  TYR C   7      -0.990 -16.643   2.200  1.00 57.88           C  
ATOM     67  CG  TYR C   7      -2.176 -15.954   2.843  1.00 54.02           C  
ATOM     68  CD1 TYR C   7      -2.428 -16.070   4.198  1.00 60.81           C  
ATOM     69  CD2 TYR C   7      -3.029 -15.161   2.092  1.00 56.54           C  
ATOM     70  CE1 TYR C   7      -3.500 -15.416   4.789  1.00 61.81           C  
ATOM     71  CE2 TYR C   7      -4.107 -14.511   2.670  1.00 57.46           C  
ATOM     72  CZ  TYR C   7      -4.339 -14.640   4.023  1.00 62.54           C  
ATOM     73  OH  TYR C   7      -5.410 -13.992   4.611  1.00 63.66           O  
ATOM     74  N   LYS C   8       1.125 -18.698   1.250  1.00 55.08           N  
ATOM     75  CA  LYS C   8       2.010 -19.185   0.218  1.00 57.22           C  
ATOM     76  C   LYS C   8       1.727 -20.661  -0.059  1.00 64.49           C  
ATOM     77  O   LYS C   8       1.792 -21.107  -1.200  1.00 71.15           O  
ATOM     78  CB  LYS C   8       3.472 -18.957   0.636  1.00 63.67           C  
ATOM     79  CG  LYS C   8       4.507 -19.195  -0.467  1.00 69.55           C  
ATOM     80  CD  LYS C   8       5.849 -18.535  -0.120  1.00 82.19           C  
ATOM     81  CE  LYS C   8       7.027 -19.144  -0.906  1.00 90.74           C  
ATOM     82  NZ  LYS C   8       6.944 -18.936  -2.388  1.00 94.34           N1+
ATOM     83  N   GLU C   9       1.375 -21.403   0.985  1.00 66.76           N  
ATOM     84  CA  GLU C   9       1.174 -22.840   0.865  1.00 64.74           C  
ATOM     85  C   GLU C   9      -0.195 -23.176   0.283  1.00 63.10           C  
ATOM     86  O   GLU C   9      -0.336 -24.124  -0.500  1.00 68.60           O  
ATOM     87  CB  GLU C   9       1.339 -23.525   2.223  1.00 70.16           C  
ATOM     88  CG  GLU C   9       1.176 -25.034   2.150  1.00 90.07           C  
ATOM     89  CD  GLU C   9       2.202 -25.696   1.238  1.00114.36           C  
ATOM     90  OE1 GLU C   9       3.353 -25.206   1.173  1.00122.64           O  
ATOM     91  OE2 GLU C   9       1.856 -26.701   0.576  1.00120.30           O  
ATOM     92  N   LEU C  10      -1.206 -22.405   0.669  1.00 57.79           N  
ATOM     93  CA  LEU C  10      -2.557 -22.656   0.181  1.00 62.74           C  
ATOM     94  C   LEU C  10      -2.648 -22.500  -1.344  1.00 64.97           C  
ATOM     95  O   LEU C  10      -3.269 -23.317  -2.028  1.00 62.73           O  
ATOM     96  CB  LEU C  10      -3.558 -21.732   0.874  1.00 55.65           C  
ATOM     97  CG  LEU C  10      -3.799 -22.023   2.369  1.00 60.99           C  
ATOM     98  CD1 LEU C  10      -4.375 -20.807   3.059  1.00 59.49           C  
ATOM     99  CD2 LEU C  10      -4.739 -23.209   2.577  1.00 56.01           C  
ATOM    100  N   VAL C  11      -2.003 -21.474  -1.882  1.00 64.93           N  
ATOM    101  CA  VAL C  11      -2.092 -21.237  -3.314  1.00 65.98           C  
ATOM    102  C   VAL C  11      -1.093 -22.087  -4.090  1.00 66.75           C  
ATOM    103  O   VAL C  11      -1.163 -22.153  -5.307  1.00 67.78           O  
ATOM    104  CB  VAL C  11      -1.869 -19.758  -3.660  1.00 56.99           C  
ATOM    105  CG1 VAL C  11      -2.758 -18.872  -2.788  1.00 45.90           C  
ATOM    106  CG2 VAL C  11      -0.407 -19.396  -3.509  1.00 53.11           C  
ATOM    107  N   LYS C  12      -0.175 -22.746  -3.390  1.00 64.98           N  
ATOM    108  CA  LYS C  12       0.794 -23.611  -4.059  1.00 62.19           C  
ATOM    109  C   LYS C  12       0.108 -24.823  -4.693  1.00 62.68           C  
ATOM    110  O   LYS C  12      -0.670 -25.509  -4.043  1.00 59.76           O  
ATOM    111  CB  LYS C  12       1.882 -24.074  -3.091  1.00 68.83           C  
ATOM    112  CG  LYS C  12       2.944 -24.924  -3.758  1.00 75.12           C  
ATOM    113  CD  LYS C  12       3.764 -25.701  -2.747  1.00 84.77           C  
ATOM    114  CE  LYS C  12       4.606 -26.768  -3.432  1.00 89.46           C  
ATOM    115  NZ  LYS C  12       5.136 -27.776  -2.465  1.00 93.49           N1+
ATOM    116  N   ASN C  13       0.384 -25.053  -5.978  1.00 73.63           N  
ATOM    117  CA  ASN C  13      -0.220 -26.149  -6.737  1.00 74.46           C  
ATOM    118  C   ASN C  13      -1.747 -26.085  -6.801  1.00 79.32           C  
ATOM    119  O   ASN C  13      -2.401 -27.058  -7.164  1.00 91.20           O  
ATOM    120  CB  ASN C  13       0.207 -27.493  -6.149  1.00 78.23           C  
ATOM    121  CG  ASN C  13       1.677 -27.780  -6.367  1.00 87.11           C  
ATOM    122  OD1 ASN C  13       2.256 -27.365  -7.370  1.00 92.79           O  
ATOM    123  ND2 ASN C  13       2.291 -28.491  -5.425  1.00 89.58           N  
ATOM    124  N   TYR C  14      -2.311 -24.937  -6.448  1.00 70.66           N  
ATOM    125  CA  TYR C  14      -3.755 -24.805  -6.346  1.00 68.00           C  
ATOM    126  C   TYR C  14      -4.324 -24.156  -7.598  1.00 61.29           C  
ATOM    127  O   TYR C  14      -3.890 -23.078  -7.997  1.00 47.11           O  
ATOM    128  CB  TYR C  14      -4.147 -23.975  -5.110  1.00 60.37           C  
ATOM    129  CG  TYR C  14      -5.648 -23.921  -4.889  1.00 55.20           C  
ATOM    130  CD1 TYR C  14      -6.454 -23.031  -5.603  1.00 46.45           C  
ATOM    131  CD2 TYR C  14      -6.267 -24.783  -3.980  1.00 52.37           C  
ATOM    132  CE1 TYR C  14      -7.838 -23.006  -5.414  1.00 56.45           C  
ATOM    133  CE2 TYR C  14      -7.645 -24.759  -3.783  1.00 49.32           C  
ATOM    134  CZ  TYR C  14      -8.426 -23.874  -4.495  1.00 54.59           C  
ATOM    135  OH  TYR C  14      -9.792 -23.858  -4.289  1.00 55.34           O  
ATOM    136  N   ASN C  15      -5.336 -24.790  -8.173  1.00 57.35           N  
ATOM    137  CA  ASN C  15      -5.976 -24.295  -9.377  1.00 48.70           C  
ATOM    138  C   ASN C  15      -7.431 -23.921  -9.149  1.00 47.92           C  
ATOM    139  O   ASN C  15      -8.291 -24.791  -9.039  1.00 50.61           O  
ATOM    140  CB  ASN C  15      -5.876 -25.354 -10.470  1.00 50.24           C  
ATOM    141  CG  ASN C  15      -6.541 -24.925 -11.779  1.00 52.91           C  
ATOM    142  OD1 ASN C  15      -7.294 -23.936 -11.848  1.00 51.15           O  
ATOM    143  ND2 ASN C  15      -6.281 -25.691 -12.818  1.00 44.69           N  
ATOM    144  N   PRO C  16      -7.729 -22.621  -9.148  1.00 55.20           N  
ATOM    145  CA  PRO C  16      -9.066 -22.171  -8.723  1.00 49.78           C  
ATOM    146  C   PRO C  16     -10.167 -22.614  -9.679  1.00 49.62           C  
ATOM    147  O   PRO C  16     -11.343 -22.520  -9.334  1.00 50.42           O  
ATOM    148  CB  PRO C  16      -8.945 -20.636  -8.705  1.00 43.47           C  
ATOM    149  CG  PRO C  16      -7.481 -20.358  -8.752  1.00 52.87           C  
ATOM    150  CD  PRO C  16      -6.860 -21.498  -9.524  1.00 49.19           C  
ATOM    151  N   ASP C  17      -9.792 -23.096 -10.861  1.00 51.31           N  
ATOM    152  CA  ASP C  17     -10.784 -23.561 -11.827  1.00 56.42           C  
ATOM    153  C   ASP C  17     -11.311 -24.955 -11.479  1.00 61.47           C  
ATOM    154  O   ASP C  17     -12.323 -25.386 -12.034  1.00 60.99           O  
ATOM    155  CB  ASP C  17     -10.200 -23.562 -13.241  1.00 53.00           C  
ATOM    156  CG  ASP C  17      -9.687 -22.195 -13.652  1.00 54.78           C  
ATOM    157  OD1 ASP C  17     -10.396 -21.193 -13.400  1.00 47.25           O  
ATOM    158  OD2 ASP C  17      -8.564 -22.121 -14.201  1.00 58.01           O  
ATOM    159  N   VAL C  18     -10.642 -25.649 -10.554  1.00 58.16           N  
ATOM    160  CA  VAL C  18     -10.986 -27.043 -10.278  1.00 57.78           C  
ATOM    161  C   VAL C  18     -11.898 -27.171  -9.068  1.00 53.92           C  
ATOM    162  O   VAL C  18     -11.519 -26.816  -7.957  1.00 55.01           O  
ATOM    163  CB  VAL C  18      -9.734 -27.913 -10.044  1.00 57.20           C  
ATOM    164  CG1 VAL C  18     -10.142 -29.364  -9.843  1.00 58.87           C  
ATOM    165  CG2 VAL C  18      -8.762 -27.782 -11.213  1.00 52.60           C  
ATOM    166  N   ILE C  19     -13.109 -27.668  -9.296  1.00 48.25           N  
ATOM    167  CA  ILE C  19     -14.019 -27.929  -8.204  1.00 51.50           C  
ATOM    168  C   ILE C  19     -13.326 -28.956  -7.305  1.00 58.85           C  
ATOM    169  O   ILE C  19     -12.785 -29.952  -7.789  1.00 46.73           O  
ATOM    170  CB  ILE C  19     -15.406 -28.410  -8.711  1.00 51.19           C  
ATOM    171  CG1 ILE C  19     -16.441 -28.391  -7.585  1.00 48.99           C  
ATOM    172  CG2 ILE C  19     -15.328 -29.779  -9.395  1.00 50.89           C  
ATOM    173  CD1 ILE C  19     -17.864 -28.590  -8.090  1.00 49.55           C  
ATOM    174  N   PRO C  20     -13.266 -28.674  -5.993  1.00 59.02           N  
ATOM    175  CA  PRO C  20     -12.500 -29.554  -5.111  1.00 60.63           C  
ATOM    176  C   PRO C  20     -13.278 -30.800  -4.746  1.00 69.47           C  
ATOM    177  O   PRO C  20     -13.384 -31.127  -3.565  1.00 72.36           O  
ATOM    178  CB  PRO C  20     -12.243 -28.688  -3.888  1.00 58.46           C  
ATOM    179  CG  PRO C  20     -13.364 -27.706  -3.877  1.00 57.18           C  
ATOM    180  CD  PRO C  20     -13.770 -27.478  -5.296  1.00 59.33           C  
ATOM    181  N   THR C  21     -13.830 -31.480  -5.749  1.00 68.15           N  
ATOM    182  CA  THR C  21     -14.395 -32.789  -5.499  1.00 68.11           C  
ATOM    183  C   THR C  21     -13.261 -33.669  -5.027  1.00 72.35           C  
ATOM    184  O   THR C  21     -12.145 -33.563  -5.508  1.00 83.14           O  
ATOM    185  CB  THR C  21     -15.051 -33.443  -6.733  1.00 64.29           C  
ATOM    186  OG1 THR C  21     -14.124 -33.460  -7.828  1.00 76.24           O  
ATOM    187  CG2 THR C  21     -16.327 -32.718  -7.131  1.00 61.07           C  
ATOM    188  N   GLN C  22     -13.545 -34.519  -4.063  1.00 74.41           N  
ATOM    189  CA  GLN C  22     -12.576 -35.499  -3.628  1.00 90.42           C  
ATOM    190  C   GLN C  22     -13.165 -36.757  -4.148  1.00105.08           C  
ATOM    191  O   GLN C  22     -14.109 -36.677  -4.924  1.00116.10           O  
ATOM    192  CB  GLN C  22     -12.443 -35.493  -2.115  1.00 83.79           C  
ATOM    193  CG  GLN C  22     -11.124 -35.956  -1.598  1.00 91.55           C  
ATOM    194  CD  GLN C  22     -11.026 -35.741  -0.110  1.00107.50           C  
ATOM    195  OE1 GLN C  22     -12.037 -35.741   0.591  1.00107.94           O  
ATOM    196  NE2 GLN C  22      -9.806 -35.566   0.389  1.00118.11           N  
ATOM    197  N   ARG C  23     -12.636 -37.919  -3.807  1.00112.04           N  
ATOM    198  CA  ARG C  23     -13.626 -38.939  -3.476  1.00128.06           C  
ATOM    199  C   ARG C  23     -14.611 -39.351  -4.627  1.00126.59           C  
ATOM    200  O   ARG C  23     -14.890 -40.523  -4.796  1.00120.43           O  
ATOM    201  CB  ARG C  23     -14.310 -38.343  -2.229  1.00137.55           C  
ATOM    202  CG  ARG C  23     -15.768 -38.220  -2.147  1.00143.73           C  
ATOM    203  CD  ARG C  23     -16.403 -39.551  -2.170  1.00149.31           C  
ATOM    204  NE  ARG C  23     -16.883 -40.105  -0.911  1.00152.08           N  
ATOM    205  CZ  ARG C  23     -17.415 -41.315  -0.906  1.00155.96           C  
ATOM    206  NH1 ARG C  23     -17.488 -41.953  -2.070  1.00159.80           N  
ATOM    207  NH2 ARG C  23     -17.843 -41.893   0.204  1.00154.14           N  
ATOM    208  N   ASP C  24     -15.083 -38.380  -5.417  1.00134.48           N  
ATOM    209  CA  ASP C  24     -16.048 -38.515  -6.548  1.00139.54           C  
ATOM    210  C   ASP C  24     -17.499 -38.409  -6.029  1.00138.67           C  
ATOM    211  O   ASP C  24     -18.437 -38.819  -6.693  1.00140.93           O  
ATOM    212  CB  ASP C  24     -15.856 -39.805  -7.390  1.00154.44           C  
ATOM    213  CG  ASP C  24     -15.296 -39.522  -8.801  1.00151.87           C  
ATOM    214  OD1 ASP C  24     -14.615 -38.487  -8.985  1.00150.74           O  
ATOM    215  OD2 ASP C  24     -15.552 -40.317  -9.733  1.00150.15           O  
ATOM    216  N   ARG C  25     -17.671 -37.850  -4.827  1.00128.47           N  
ATOM    217  CA  ARG C  25     -18.938 -37.197  -4.422  1.00116.87           C  
ATOM    218  C   ARG C  25     -18.861 -35.699  -4.620  1.00 96.40           C  
ATOM    219  O   ARG C  25     -17.765 -35.107  -4.648  1.00 97.49           O  
ATOM    220  CB  ARG C  25     -19.348 -37.404  -2.943  1.00121.83           C  
ATOM    221  CG  ARG C  25     -19.429 -38.832  -2.413  1.00128.22           C  
ATOM    222  CD  ARG C  25     -20.042 -39.895  -3.290  1.00130.67           C  
ATOM    223  NE  ARG C  25     -21.442 -39.601  -3.706  1.00136.33           N  
ATOM    224  CZ  ARG C  25     -22.455 -39.387  -2.862  1.00141.66           C  
ATOM    225  NH1 ARG C  25     -22.257 -39.491  -1.542  1.00141.49           N  
ATOM    226  NH2 ARG C  25     -23.653 -39.099  -3.345  1.00142.85           N  
ATOM    227  N   PRO C  26     -20.036 -35.063  -4.666  1.00 84.87           N  
ATOM    228  CA  PRO C  26     -20.031 -33.615  -4.795  1.00 75.09           C  
ATOM    229  C   PRO C  26     -19.342 -32.843  -3.680  1.00 71.37           C  
ATOM    230  O   PRO C  26     -19.078 -33.348  -2.592  1.00 68.77           O  
ATOM    231  CB  PRO C  26     -21.517 -33.278  -4.784  1.00 74.36           C  
ATOM    232  CG  PRO C  26     -22.163 -34.396  -4.093  1.00 81.56           C  
ATOM    233  CD  PRO C  26     -21.418 -35.574  -4.589  1.00 85.27           C  
ATOM    234  N   VAL C  27     -19.052 -31.591  -4.001  1.00 71.27           N  
ATOM    235  CA  VAL C  27     -18.830 -30.565  -3.016  1.00 67.57           C  
ATOM    236  C   VAL C  27     -20.205 -30.139  -2.592  1.00 64.77           C  
ATOM    237  O   VAL C  27     -21.008 -29.752  -3.438  1.00 64.12           O  
ATOM    238  CB  VAL C  27     -18.074 -29.365  -3.584  1.00 67.06           C  
ATOM    239  CG1 VAL C  27     -17.886 -28.298  -2.502  1.00 66.02           C  
ATOM    240  CG2 VAL C  27     -16.749 -29.814  -4.194  1.00 66.17           C  
ATOM    241  N   THR C  28     -20.502 -30.239  -1.305  1.00 62.82           N  
ATOM    242  CA  THR C  28     -21.765 -29.715  -0.812  1.00 57.03           C  
ATOM    243  C   THR C  28     -21.638 -28.205  -0.639  1.00 60.43           C  
ATOM    244  O   THR C  28     -20.727 -27.720   0.029  1.00 66.11           O  
ATOM    245  CB  THR C  28     -22.176 -30.369   0.505  1.00 56.66           C  
ATOM    246  OG1 THR C  28     -22.233 -31.788   0.328  1.00 62.63           O  
ATOM    247  CG2 THR C  28     -23.544 -29.871   0.941  1.00 54.58           C  
ATOM    248  N   VAL C  29     -22.547 -27.468  -1.265  1.00 53.85           N  
ATOM    249  CA  VAL C  29     -22.548 -26.022  -1.181  1.00 55.09           C  
ATOM    250  C   VAL C  29     -23.818 -25.501  -0.509  1.00 64.26           C  
ATOM    251  O   VAL C  29     -24.920 -25.625  -1.060  1.00 63.38           O  
ATOM    252  CB  VAL C  29     -22.421 -25.377  -2.566  1.00 57.01           C  
ATOM    253  CG1 VAL C  29     -22.562 -23.862  -2.449  1.00 60.69           C  
ATOM    254  CG2 VAL C  29     -21.090 -25.748  -3.197  1.00 57.81           C  
ATOM    255  N   TYR C  30     -23.650 -24.921   0.681  1.00 61.56           N  
ATOM    256  CA  TYR C  30     -24.768 -24.378   1.445  1.00 60.78           C  
ATOM    257  C   TYR C  30     -25.075 -22.961   1.003  1.00 60.16           C  
ATOM    258  O   TYR C  30     -24.176 -22.133   0.835  1.00 59.45           O  
ATOM    259  CB  TYR C  30     -24.478 -24.425   2.945  1.00 60.15           C  
ATOM    260  CG  TYR C  30     -24.364 -25.827   3.463  1.00 59.48           C  
ATOM    261  CD1 TYR C  30     -25.495 -26.614   3.652  1.00 61.80           C  
ATOM    262  CD2 TYR C  30     -23.121 -26.384   3.733  1.00 72.83           C  
ATOM    263  CE1 TYR C  30     -25.392 -27.935   4.128  1.00 66.29           C  
ATOM    264  CE2 TYR C  30     -23.003 -27.694   4.199  1.00 79.50           C  
ATOM    265  CZ  TYR C  30     -24.140 -28.465   4.396  1.00 75.07           C  
ATOM    266  OH  TYR C  30     -24.010 -29.757   4.854  1.00 80.77           O  
ATOM    267  N   PHE C  31     -26.355 -22.684   0.816  1.00 58.10           N  
ATOM    268  CA  PHE C  31     -26.740 -21.487   0.092  1.00 62.30           C  
ATOM    269  C   PHE C  31     -27.989 -20.822   0.677  1.00 66.38           C  
ATOM    270  O   PHE C  31     -29.024 -21.466   0.882  1.00 67.96           O  
ATOM    271  CB  PHE C  31     -26.948 -21.840  -1.380  1.00 56.68           C  
ATOM    272  CG  PHE C  31     -27.391 -20.693  -2.222  1.00 61.80           C  
ATOM    273  CD1 PHE C  31     -26.508 -19.686  -2.560  1.00 62.39           C  
ATOM    274  CD2 PHE C  31     -28.693 -20.623  -2.681  1.00 67.70           C  
ATOM    275  CE1 PHE C  31     -26.917 -18.626  -3.333  1.00 67.15           C  
ATOM    276  CE2 PHE C  31     -29.110 -19.565  -3.453  1.00 72.94           C  
ATOM    277  CZ  PHE C  31     -28.221 -18.564  -3.782  1.00 71.98           C  
ATOM    278  N   SER C  32     -27.876 -19.526   0.952  1.00 63.90           N  
ATOM    279  CA  SER C  32     -28.991 -18.776   1.515  1.00 67.05           C  
ATOM    280  C   SER C  32     -29.013 -17.349   0.993  1.00 61.29           C  
ATOM    281  O   SER C  32     -27.991 -16.831   0.550  1.00 55.76           O  
ATOM    282  CB  SER C  32     -28.922 -18.776   3.040  1.00 72.48           C  
ATOM    283  OG  SER C  32     -30.213 -18.567   3.571  1.00 77.99           O  
ATOM    284  N   LEU C  33     -30.184 -16.721   1.039  1.00 63.06           N  
ATOM    285  CA  LEU C  33     -30.354 -15.356   0.534  1.00 58.27           C  
ATOM    286  C   LEU C  33     -31.091 -14.512   1.562  1.00 56.96           C  
ATOM    287  O   LEU C  33     -32.070 -14.961   2.140  1.00 62.30           O  
ATOM    288  CB  LEU C  33     -31.106 -15.359  -0.814  1.00 51.75           C  
ATOM    289  CG  LEU C  33     -31.301 -14.058  -1.616  1.00 54.58           C  
ATOM    290  CD1 LEU C  33     -31.451 -14.355  -3.097  1.00 55.94           C  
ATOM    291  CD2 LEU C  33     -32.510 -13.279  -1.143  1.00 55.50           C  
ATOM    292  N   SER C  34     -30.607 -13.295   1.800  1.00 59.07           N  
ATOM    293  CA  SER C  34     -31.280 -12.363   2.709  1.00 62.62           C  
ATOM    294  C   SER C  34     -31.647 -11.084   1.969  1.00 62.59           C  
ATOM    295  O   SER C  34     -30.778 -10.293   1.574  1.00 56.02           O  
ATOM    296  CB  SER C  34     -30.409 -12.026   3.927  1.00 56.69           C  
ATOM    297  OG  SER C  34     -30.007 -13.195   4.610  1.00 66.87           O  
ATOM    298  N   LEU C  35     -32.943 -10.884   1.790  1.00 61.34           N  
ATOM    299  CA  LEU C  35     -33.427  -9.706   1.107  1.00 57.34           C  
ATOM    300  C   LEU C  35     -33.268  -8.485   2.006  1.00 60.81           C  
ATOM    301  O   LEU C  35     -33.771  -8.451   3.128  1.00 65.64           O  
ATOM    302  CB  LEU C  35     -34.879  -9.900   0.696  1.00 49.32           C  
ATOM    303  CG  LEU C  35     -35.433  -8.853  -0.249  1.00 51.69           C  
ATOM    304  CD1 LEU C  35     -34.655  -8.875  -1.540  1.00 45.05           C  
ATOM    305  CD2 LEU C  35     -36.912  -9.111  -0.485  1.00 58.39           C  
ATOM    306  N   LEU C  36     -32.552  -7.488   1.508  1.00 63.07           N  
ATOM    307  CA  LEU C  36     -32.334  -6.264   2.258  1.00 63.42           C  
ATOM    308  C   LEU C  36     -33.245  -5.125   1.763  1.00 66.39           C  
ATOM    309  O   LEU C  36     -33.818  -4.387   2.574  1.00 67.70           O  
ATOM    310  CB  LEU C  36     -30.856  -5.862   2.180  1.00 57.11           C  
ATOM    311  CG  LEU C  36     -29.885  -6.963   2.622  1.00 62.70           C  
ATOM    312  CD1 LEU C  36     -28.462  -6.468   2.624  1.00 68.16           C  
ATOM    313  CD2 LEU C  36     -30.252  -7.473   4.002  1.00 67.25           C  
ATOM    314  N   GLN C  37     -33.396  -4.990   0.444  1.00 55.50           N  
ATOM    315  CA  GLN C  37     -34.174  -3.876  -0.111  1.00 55.53           C  
ATOM    316  C   GLN C  37     -34.658  -4.152  -1.542  1.00 62.02           C  
ATOM    317  O   GLN C  37     -33.880  -4.559  -2.408  1.00 65.70           O  
ATOM    318  CB  GLN C  37     -33.335  -2.587  -0.086  1.00 51.92           C  
ATOM    319  CG  GLN C  37     -34.102  -1.271  -0.285  1.00 54.79           C  
ATOM    320  CD  GLN C  37     -33.260  -0.066   0.109  1.00 61.33           C  
ATOM    321  OE1 GLN C  37     -32.160  -0.228   0.632  1.00 67.33           O  
ATOM    322  NE2 GLN C  37     -33.764   1.148  -0.152  1.00 61.37           N  
ATOM    323  N   ILE C  38     -35.953  -3.954  -1.771  1.00 53.53           N  
ATOM    324  CA  ILE C  38     -36.492  -3.870  -3.111  1.00 50.82           C  
ATOM    325  C   ILE C  38     -36.304  -2.437  -3.565  1.00 58.06           C  
ATOM    326  O   ILE C  38     -36.887  -1.528  -2.994  1.00 62.32           O  
ATOM    327  CB  ILE C  38     -37.976  -4.256  -3.175  1.00 56.59           C  
ATOM    328  CG1 ILE C  38     -38.146  -5.732  -2.815  1.00 51.59           C  
ATOM    329  CG2 ILE C  38     -38.545  -3.985  -4.570  1.00 53.43           C  
ATOM    330  CD1 ILE C  38     -39.553  -6.114  -2.580  1.00 43.58           C  
ATOM    331  N   MET C  39     -35.476  -2.250  -4.589  1.00 62.98           N  
ATOM    332  CA  MET C  39     -35.110  -0.927  -5.078  1.00 63.21           C  
ATOM    333  C   MET C  39     -36.129  -0.326  -6.029  1.00 67.94           C  
ATOM    334  O   MET C  39     -36.335   0.879  -6.036  1.00 75.69           O  
ATOM    335  CB  MET C  39     -33.756  -0.987  -5.788  1.00 69.30           C  
ATOM    336  CG  MET C  39     -32.603  -1.432  -4.907  1.00 74.74           C  
ATOM    337  SD  MET C  39     -32.325  -0.367  -3.480  1.00 79.30           S  
ATOM    338  CE  MET C  39     -32.413   1.245  -4.257  1.00 52.51           C  
ATOM    339  N   ASP C  40     -36.749  -1.162  -6.848  1.00 67.98           N  
ATOM    340  CA  ASP C  40     -37.633  -0.665  -7.885  1.00 71.61           C  
ATOM    341  C   ASP C  40     -38.437  -1.771  -8.525  1.00 74.92           C  
ATOM    342  O   ASP C  40     -38.016  -2.926  -8.550  1.00 78.28           O  
ATOM    343  CB  ASP C  40     -36.834   0.053  -8.967  1.00 73.00           C  
ATOM    344  CG  ASP C  40     -37.486   1.336  -9.394  1.00 88.99           C  
ATOM    345  OD1 ASP C  40     -38.734   1.421  -9.292  1.00 87.45           O  
ATOM    346  OD2 ASP C  40     -36.752   2.260  -9.812  1.00 96.16           O  
ATOM    347  N   VAL C  41     -39.603  -1.409  -9.040  1.00 76.43           N  
ATOM    348  CA  VAL C  41     -40.341  -2.290  -9.929  1.00 71.69           C  
ATOM    349  C   VAL C  41     -40.566  -1.569 -11.258  1.00 76.81           C  
ATOM    350  O   VAL C  41     -40.753  -0.347 -11.309  1.00 78.60           O  
ATOM    351  CB  VAL C  41     -41.685  -2.733  -9.333  1.00 71.05           C  
ATOM    352  CG1 VAL C  41     -41.485  -3.289  -7.932  1.00 62.42           C  
ATOM    353  CG2 VAL C  41     -42.675  -1.578  -9.316  1.00 85.86           C  
ATOM    354  N   ASP C  42     -40.505  -2.330 -12.339  1.00 73.68           N  
ATOM    355  CA  ASP C  42     -40.765  -1.786 -13.655  1.00 65.58           C  
ATOM    356  C   ASP C  42     -41.991  -2.487 -14.189  1.00 68.72           C  
ATOM    357  O   ASP C  42     -41.884  -3.535 -14.829  1.00 73.36           O  
ATOM    358  CB  ASP C  42     -39.563  -1.993 -14.579  1.00 66.79           C  
ATOM    359  CG  ASP C  42     -39.666  -1.200 -15.870  1.00 70.48           C  
ATOM    360  OD1 ASP C  42     -40.793  -0.902 -16.328  1.00 73.50           O  
ATOM    361  OD2 ASP C  42     -38.599  -0.885 -16.433  1.00 73.60           O  
ATOM    362  N   GLU C  43     -43.158  -1.919 -13.912  1.00 65.90           N  
ATOM    363  CA  GLU C  43     -44.409  -2.560 -14.294  1.00 73.37           C  
ATOM    364  C   GLU C  43     -44.564  -2.653 -15.813  1.00 76.84           C  
ATOM    365  O   GLU C  43     -45.329  -3.481 -16.316  1.00 77.57           O  
ATOM    366  CB  GLU C  43     -45.601  -1.820 -13.685  1.00 76.71           C  
ATOM    367  CG  GLU C  43     -45.626  -1.824 -12.164  1.00 81.83           C  
ATOM    368  CD  GLU C  43     -46.883  -1.182 -11.596  1.00 96.67           C  
ATOM    369  OE1 GLU C  43     -47.938  -1.211 -12.272  1.00103.98           O  
ATOM    370  OE2 GLU C  43     -46.810  -0.638 -10.475  1.00101.52           O  
ATOM    371  N   LYS C  44     -43.833  -1.814 -16.543  1.00 72.08           N  
ATOM    372  CA  LYS C  44     -43.918  -1.835 -17.997  1.00 72.16           C  
ATOM    373  C   LYS C  44     -43.081  -2.982 -18.538  1.00 70.09           C  
ATOM    374  O   LYS C  44     -43.557  -3.796 -19.323  1.00 77.28           O  
ATOM    375  CB  LYS C  44     -43.455  -0.504 -18.598  1.00 74.30           C  
ATOM    376  CG  LYS C  44     -43.581  -0.438 -20.113  1.00 76.75           C  
ATOM    377  CD  LYS C  44     -43.094   0.898 -20.689  1.00 81.79           C  
ATOM    378  CE  LYS C  44     -41.583   0.910 -20.916  1.00 89.41           C  
ATOM    379  NZ  LYS C  44     -41.111   2.167 -21.567  1.00 96.38           N1+
ATOM    380  N   ASN C  45     -41.830  -3.051 -18.101  1.00 65.15           N  
ATOM    381  CA  ASN C  45     -40.915  -4.066 -18.597  1.00 57.86           C  
ATOM    382  C   ASN C  45     -40.836  -5.324 -17.718  1.00 63.20           C  
ATOM    383  O   ASN C  45     -40.089  -6.253 -18.028  1.00 66.67           O  
ATOM    384  CB  ASN C  45     -39.525  -3.450 -18.763  1.00 58.74           C  
ATOM    385  CG  ASN C  45     -39.517  -2.282 -19.742  1.00 63.09           C  
ATOM    386  OD1 ASN C  45     -40.166  -2.329 -20.790  1.00 61.79           O  
ATOM    387  ND2 ASN C  45     -38.779  -1.227 -19.403  1.00 59.01           N  
ATOM    388  N   GLN C  46     -41.594  -5.348 -16.622  1.00 67.38           N  
ATOM    389  CA  GLN C  46     -41.673  -6.529 -15.762  1.00 62.11           C  
ATOM    390  C   GLN C  46     -40.317  -6.969 -15.197  1.00 64.69           C  
ATOM    391  O   GLN C  46     -39.824  -8.042 -15.537  1.00 68.88           O  
ATOM    392  CB  GLN C  46     -42.302  -7.680 -16.538  1.00 60.37           C  
ATOM    393  CG  GLN C  46     -43.732  -7.425 -16.954  1.00 70.31           C  
ATOM    394  CD  GLN C  46     -44.721  -7.750 -15.853  1.00 74.00           C  
ATOM    395  OE1 GLN C  46     -44.662  -7.187 -14.758  1.00 78.86           O  
ATOM    396  NE2 GLN C  46     -45.634  -8.669 -16.136  1.00 69.87           N  
ATOM    397  N   VAL C  47     -39.735  -6.151 -14.317  1.00 66.75           N  
ATOM    398  CA  VAL C  47     -38.381  -6.389 -13.817  1.00 65.90           C  
ATOM    399  C   VAL C  47     -38.287  -6.439 -12.281  1.00 59.02           C  
ATOM    400  O   VAL C  47     -38.648  -5.501 -11.590  1.00 61.26           O  
ATOM    401  CB  VAL C  47     -37.404  -5.313 -14.364  1.00 53.89           C  
ATOM    402  CG1 VAL C  47     -36.064  -5.349 -13.641  1.00 38.20           C  
ATOM    403  CG2 VAL C  47     -37.191  -5.511 -15.867  1.00 58.39           C  
ATOM    404  N   ASP C  49     -35.816  -5.239  -9.479  1.00 37.44           N  
ATOM    405  CA  ASP C  49     -34.539  -4.696  -8.935  1.00 49.07           C  
ATOM    406  C   ASP C  49     -34.359  -4.870  -7.414  1.00 52.13           C  
ATOM    407  O   ASP C  49     -35.086  -4.254  -6.630  1.00 54.43           O  
ATOM    408  CB  ASP C  49     -34.401  -3.206  -9.271  1.00 50.11           C  
ATOM    409  CG  ASP C  49     -32.959  -2.687  -9.120  1.00 61.77           C  
ATOM    410  OD1 ASP C  49     -32.137  -3.327  -8.423  1.00 60.01           O  
ATOM    411  OD2 ASP C  49     -32.645  -1.619  -9.697  1.00 62.67           O  
ATOM    412  N   VAL C  50     -33.389  -5.692  -6.988  1.00 45.96           N  
ATOM    413  CA  VAL C  50     -33.209  -5.952  -5.550  1.00 45.33           C  
ATOM    414  C   VAL C  50     -31.772  -5.953  -5.049  1.00 45.85           C  
ATOM    415  O   VAL C  50     -30.825  -6.143  -5.813  1.00 47.81           O  
ATOM    416  CB  VAL C  50     -33.814  -7.303  -5.121  1.00 49.94           C  
ATOM    417  CG1 VAL C  50     -35.307  -7.267  -5.270  1.00 56.96           C  
ATOM    418  CG2 VAL C  50     -33.217  -8.438  -5.930  1.00 57.36           C  
ATOM    419  N   VAL C  51     -31.640  -5.733  -3.741  1.00 44.00           N  
ATOM    420  CA  VAL C  51     -30.362  -5.771  -3.049  1.00 44.84           C  
ATOM    421  C   VAL C  51     -30.438  -6.872  -1.999  1.00 51.43           C  
ATOM    422  O   VAL C  51     -31.319  -6.868  -1.137  1.00 56.57           O  
ATOM    423  CB  VAL C  51     -30.015  -4.413  -2.384  1.00 55.18           C  
ATOM    424  CG1 VAL C  51     -28.674  -4.504  -1.685  1.00 59.11           C  
ATOM    425  CG2 VAL C  51     -29.995  -3.277  -3.419  1.00 45.09           C  
ATOM    426  N   PHE C  52     -29.534  -7.834  -2.089  1.00 49.74           N  
ATOM    427  CA  PHE C  52     -29.616  -8.996  -1.222  1.00 44.07           C  
ATOM    428  C   PHE C  52     -28.246  -9.439  -0.811  1.00 44.99           C  
ATOM    429  O   PHE C  52     -27.252  -9.105  -1.450  1.00 46.91           O  
ATOM    430  CB  PHE C  52     -30.353 -10.162  -1.902  1.00 51.35           C  
ATOM    431  CG  PHE C  52     -29.801 -10.526  -3.252  1.00 52.06           C  
ATOM    432  CD1 PHE C  52     -30.238  -9.864  -4.392  1.00 53.00           C  
ATOM    433  CD2 PHE C  52     -28.844 -11.530  -3.384  1.00 42.00           C  
ATOM    434  CE1 PHE C  52     -29.722 -10.193  -5.651  1.00 58.44           C  
ATOM    435  CE2 PHE C  52     -28.336 -11.858  -4.630  1.00 50.62           C  
ATOM    436  CZ  PHE C  52     -28.770 -11.187  -5.767  1.00 51.53           C  
ATOM    437  N   TRP C  53     -28.212 -10.185   0.285  1.00 51.79           N  
ATOM    438  CA  TRP C  53     -26.983 -10.683   0.860  1.00 52.86           C  
ATOM    439  C   TRP C  53     -26.988 -12.185   0.603  1.00 58.28           C  
ATOM    440  O   TRP C  53     -27.893 -12.894   1.039  1.00 61.80           O  
ATOM    441  CB  TRP C  53     -26.927 -10.322   2.348  1.00 59.58           C  
ATOM    442  CG  TRP C  53     -25.763 -10.854   3.111  1.00 80.96           C  
ATOM    443  CD1 TRP C  53     -24.460 -10.903   2.703  1.00 87.57           C  
ATOM    444  CD2 TRP C  53     -25.792 -11.414   4.437  1.00 91.24           C  
ATOM    445  NE1 TRP C  53     -23.676 -11.464   3.692  1.00 88.99           N  
ATOM    446  CE2 TRP C  53     -24.470 -11.784   4.764  1.00 93.52           C  
ATOM    447  CE3 TRP C  53     -26.807 -11.641   5.376  1.00 88.37           C  
ATOM    448  CZ2 TRP C  53     -24.139 -12.366   5.991  1.00 90.89           C  
ATOM    449  CZ3 TRP C  53     -26.475 -12.224   6.592  1.00 82.11           C  
ATOM    450  CH2 TRP C  53     -25.154 -12.579   6.886  1.00 84.65           C  
ATOM    451  N   LEU C  54     -26.021 -12.666  -0.164  1.00 54.44           N  
ATOM    452  CA  LEU C  54     -25.941 -14.098  -0.422  1.00 52.87           C  
ATOM    453  C   LEU C  54     -25.048 -14.749   0.602  1.00 56.95           C  
ATOM    454  O   LEU C  54     -24.008 -14.206   0.967  1.00 56.86           O  
ATOM    455  CB  LEU C  54     -25.404 -14.402  -1.827  1.00 48.61           C  
ATOM    456  CG  LEU C  54     -26.324 -14.292  -3.043  1.00 46.03           C  
ATOM    457  CD1 LEU C  54     -25.573 -14.741  -4.281  1.00 43.80           C  
ATOM    458  CD2 LEU C  54     -27.628 -15.102  -2.874  1.00 43.37           C  
ATOM    459  N   GLN C  55     -25.439 -15.922   1.068  1.00 60.12           N  
ATOM    460  CA  GLN C  55     -24.510 -16.669   1.883  1.00 70.60           C  
ATOM    461  C   GLN C  55     -24.176 -18.028   1.284  1.00 67.57           C  
ATOM    462  O   GLN C  55     -25.056 -18.844   1.011  1.00 69.36           O  
ATOM    463  CB  GLN C  55     -25.045 -16.836   3.286  1.00 79.37           C  
ATOM    464  CG  GLN C  55     -23.988 -16.472   4.280  1.00 95.06           C  
ATOM    465  CD  GLN C  55     -24.197 -17.113   5.622  1.00111.16           C  
ATOM    466  OE1 GLN C  55     -23.478 -18.044   5.993  1.00113.74           O  
ATOM    467  NE2 GLN C  55     -25.169 -16.611   6.374  1.00114.49           N  
ATOM    468  N   MET C  56     -22.879 -18.250   1.106  1.00 57.95           N  
ATOM    469  CA  MET C  56     -22.361 -19.474   0.512  1.00 58.60           C  
ATOM    470  C   MET C  56     -21.258 -20.079   1.370  1.00 60.88           C  
ATOM    471  O   MET C  56     -20.396 -19.372   1.900  1.00 65.42           O  
ATOM    472  CB  MET C  56     -21.821 -19.199  -0.885  1.00 45.83           C  
ATOM    473  CG  MET C  56     -22.883 -19.031  -1.931  1.00 53.44           C  
ATOM    474  SD  MET C  56     -22.149 -18.583  -3.518  1.00 74.82           S  
ATOM    475  CE  MET C  56     -22.106 -16.799  -3.408  1.00 51.81           C  
ATOM    476  N   SER C  57     -21.271 -21.396   1.479  1.00 58.62           N  
ATOM    477  CA  SER C  57     -20.288 -22.083   2.296  1.00 59.60           C  
ATOM    478  C   SER C  57     -20.073 -23.501   1.807  1.00 57.23           C  
ATOM    479  O   SER C  57     -21.024 -24.189   1.436  1.00 62.42           O  
ATOM    480  CB  SER C  57     -20.732 -22.090   3.761  1.00 61.14           C  
ATOM    481  OG  SER C  57     -22.043 -22.610   3.888  1.00 66.70           O  
ATOM    482  N   TRP C  58     -18.822 -23.939   1.824  1.00 54.20           N  
ATOM    483  CA  TRP C  58     -18.469 -25.280   1.363  1.00 55.32           C  
ATOM    484  C   TRP C  58     -17.105 -25.639   1.919  1.00 57.24           C  
ATOM    485  O   TRP C  58     -16.403 -24.789   2.464  1.00 58.56           O  
ATOM    486  CB  TRP C  58     -18.451 -25.362  -0.172  1.00 53.92           C  
ATOM    487  CG  TRP C  58     -17.367 -24.531  -0.767  1.00 50.82           C  
ATOM    488  CD1 TRP C  58     -16.112 -24.940  -1.096  1.00 52.21           C  
ATOM    489  CD2 TRP C  58     -17.426 -23.130  -1.072  1.00 47.10           C  
ATOM    490  NE1 TRP C  58     -15.386 -23.887  -1.600  1.00 51.32           N  
ATOM    491  CE2 TRP C  58     -16.167 -22.760  -1.584  1.00 42.08           C  
ATOM    492  CE3 TRP C  58     -18.417 -22.154  -0.952  1.00 44.92           C  
ATOM    493  CZ2 TRP C  58     -15.873 -21.464  -1.986  1.00 43.02           C  
ATOM    494  CZ3 TRP C  58     -18.120 -20.859  -1.352  1.00 47.75           C  
ATOM    495  CH2 TRP C  58     -16.860 -20.528  -1.861  1.00 49.28           C  
ATOM    496  N   THR C  59     -16.728 -26.900   1.777  1.00 55.88           N  
ATOM    497  CA  THR C  59     -15.430 -27.334   2.242  1.00 49.15           C  
ATOM    498  C   THR C  59     -14.542 -27.593   1.054  1.00 57.27           C  
ATOM    499  O   THR C  59     -14.922 -28.292   0.120  1.00 60.07           O  
ATOM    500  CB  THR C  59     -15.536 -28.614   3.116  1.00 67.40           C  
ATOM    501  OG1 THR C  59     -16.252 -28.300   4.316  1.00 58.48           O  
ATOM    502  CG2 THR C  59     -14.152 -29.168   3.464  1.00 50.32           C  
ATOM    503  N   ASP C  60     -13.363 -26.993   1.086  1.00 66.27           N  
ATOM    504  CA  ASP C  60     -12.341 -27.232   0.084  1.00 61.56           C  
ATOM    505  C   ASP C  60     -11.244 -28.004   0.772  1.00 62.27           C  
ATOM    506  O   ASP C  60     -10.451 -27.422   1.508  1.00 62.89           O  
ATOM    507  CB  ASP C  60     -11.804 -25.918  -0.488  1.00 63.38           C  
ATOM    508  CG  ASP C  60     -10.960 -26.122  -1.728  1.00 64.73           C  
ATOM    509  OD1 ASP C  60     -10.324 -27.193  -1.838  1.00 60.30           O  
ATOM    510  OD2 ASP C  60     -10.934 -25.213  -2.589  1.00 62.14           O  
ATOM    511  N   HIS C  61     -11.198 -29.311   0.531  1.00 62.54           N  
ATOM    512  CA  HIS C  61     -10.258 -30.189   1.216  1.00 57.68           C  
ATOM    513  C   HIS C  61      -8.800 -29.807   0.936  1.00 61.76           C  
ATOM    514  O   HIS C  61      -7.903 -30.159   1.708  1.00 61.18           O  
ATOM    515  CB  HIS C  61     -10.507 -31.641   0.807  1.00 72.38           C  
ATOM    516  CG  HIS C  61      -9.774 -32.039  -0.432  1.00 95.64           C  
ATOM    517  ND1 HIS C  61      -8.550 -32.673  -0.399  1.00107.25           N  
ATOM    518  CD2 HIS C  61     -10.069 -31.858  -1.742  1.00 99.19           C  
ATOM    519  CE1 HIS C  61      -8.131 -32.879  -1.636  1.00109.04           C  
ATOM    520  NE2 HIS C  61      -9.033 -32.393  -2.470  1.00100.68           N  
ATOM    521  N   TYR C  62      -8.566 -29.094  -0.169  1.00 57.99           N  
ATOM    522  CA  TYR C  62      -7.219 -28.653  -0.543  1.00 60.18           C  
ATOM    523  C   TYR C  62      -6.714 -27.488   0.305  1.00 59.40           C  
ATOM    524  O   TYR C  62      -5.530 -27.145   0.268  1.00 64.03           O  
ATOM    525  CB  TYR C  62      -7.181 -28.217  -2.006  1.00 71.27           C  
ATOM    526  CG  TYR C  62      -7.337 -29.304  -3.043  1.00 87.09           C  
ATOM    527  CD1 TYR C  62      -6.412 -30.337  -3.151  1.00 88.97           C  
ATOM    528  CD2 TYR C  62      -8.385 -29.260  -3.958  1.00 98.94           C  
ATOM    529  CE1 TYR C  62      -6.545 -31.308  -4.122  1.00 97.83           C  
ATOM    530  CE2 TYR C  62      -8.526 -30.226  -4.931  1.00105.91           C  
ATOM    531  CZ  TYR C  62      -7.604 -31.242  -5.008  1.00108.46           C  
ATOM    532  OH  TYR C  62      -7.754 -32.195  -5.979  1.00119.67           O  
ATOM    533  N   LEU C  63      -7.625 -26.864   1.046  1.00 52.75           N  
ATOM    534  CA  LEU C  63      -7.307 -25.661   1.796  1.00 53.95           C  
ATOM    535  C   LEU C  63      -7.172 -25.901   3.308  1.00 60.18           C  
ATOM    536  O   LEU C  63      -7.250 -24.962   4.092  1.00 68.07           O  
ATOM    537  CB  LEU C  63      -8.376 -24.597   1.526  1.00 52.58           C  
ATOM    538  CG  LEU C  63      -8.402 -24.033   0.098  1.00 50.63           C  
ATOM    539  CD1 LEU C  63      -9.531 -23.019  -0.066  1.00 44.42           C  
ATOM    540  CD2 LEU C  63      -7.077 -23.390  -0.189  1.00 45.24           C  
ATOM    541  N   GLN C  64      -6.972 -27.150   3.719  1.00 58.99           N  
ATOM    542  CA  GLN C  64      -6.766 -27.455   5.135  1.00 59.30           C  
ATOM    543  C   GLN C  64      -5.330 -27.203   5.558  1.00 59.86           C  
ATOM    544  O   GLN C  64      -4.411 -27.373   4.766  1.00 59.70           O  
ATOM    545  CB  GLN C  64      -7.092 -28.908   5.448  1.00 63.27           C  
ATOM    546  CG  GLN C  64      -8.393 -29.448   4.920  1.00 69.59           C  
ATOM    547  CD  GLN C  64      -8.505 -30.932   5.217  1.00 81.88           C  
ATOM    548  OE1 GLN C  64      -8.723 -31.748   4.319  1.00 85.63           O  
ATOM    549  NE2 GLN C  64      -8.334 -31.292   6.490  1.00 84.17           N  
ATOM    550  N   TRP C  65      -5.129 -26.815   6.811  1.00 61.07           N  
ATOM    551  CA  TRP C  65      -3.779 -26.803   7.355  1.00 63.02           C  
ATOM    552  C   TRP C  65      -3.818 -27.335   8.768  1.00 70.34           C  
ATOM    553  O   TRP C  65      -4.888 -27.423   9.368  1.00 68.37           O  
ATOM    554  CB  TRP C  65      -3.163 -25.402   7.318  1.00 54.49           C  
ATOM    555  CG  TRP C  65      -3.858 -24.364   8.148  1.00 61.92           C  
ATOM    556  CD1 TRP C  65      -3.568 -24.021   9.442  1.00 65.67           C  
ATOM    557  CD2 TRP C  65      -4.929 -23.505   7.736  1.00 56.23           C  
ATOM    558  NE1 TRP C  65      -4.401 -23.013   9.861  1.00 68.26           N  
ATOM    559  CE2 TRP C  65      -5.245 -22.675   8.836  1.00 58.08           C  
ATOM    560  CE3 TRP C  65      -5.657 -23.361   6.546  1.00 57.09           C  
ATOM    561  CZ2 TRP C  65      -6.258 -21.717   8.786  1.00 53.53           C  
ATOM    562  CZ3 TRP C  65      -6.663 -22.402   6.490  1.00 47.97           C  
ATOM    563  CH2 TRP C  65      -6.957 -21.595   7.608  1.00 59.02           C  
ATOM    564  N   ASN C  66      -2.664 -27.717   9.298  1.00 74.45           N  
ATOM    565  CA  ASN C  66      -2.619 -28.075  10.706  1.00 89.65           C  
ATOM    566  C   ASN C  66      -2.209 -26.887  11.545  1.00 81.19           C  
ATOM    567  O   ASN C  66      -1.131 -26.316  11.360  1.00 73.09           O  
ATOM    568  CB  ASN C  66      -1.683 -29.257  10.952  1.00106.35           C  
ATOM    569  CG  ASN C  66      -2.404 -30.588  10.862  1.00115.21           C  
ATOM    570  OD1 ASN C  66      -2.496 -31.194   9.791  1.00118.58           O  
ATOM    571  ND2 ASN C  66      -2.955 -31.033  11.986  1.00114.93           N  
ATOM    572  N   VAL C  67      -3.090 -26.528  12.470  1.00 77.84           N  
ATOM    573  CA  VAL C  67      -2.917 -25.333  13.276  1.00 81.97           C  
ATOM    574  C   VAL C  67      -1.672 -25.464  14.144  1.00 88.29           C  
ATOM    575  O   VAL C  67      -1.099 -24.473  14.586  1.00 92.64           O  
ATOM    576  CB  VAL C  67      -4.150 -25.073  14.153  1.00 84.13           C  
ATOM    577  CG1 VAL C  67      -4.235 -23.606  14.511  1.00 86.76           C  
ATOM    578  CG2 VAL C  67      -5.404 -25.488  13.410  1.00 82.50           C  
ATOM    579  N   SER C  68      -1.249 -26.699  14.376  1.00 83.58           N  
ATOM    580  CA  SER C  68      -0.005 -26.944  15.082  1.00 86.85           C  
ATOM    581  C   SER C  68       1.176 -26.405  14.277  1.00 81.92           C  
ATOM    582  O   SER C  68       2.135 -25.867  14.831  1.00 80.63           O  
ATOM    583  CB  SER C  68       0.155 -28.435  15.349  1.00 88.17           C  
ATOM    584  OG  SER C  68      -0.259 -29.160  14.205  1.00 97.56           O  
ATOM    585  N   GLU C  69       1.099 -26.552  12.960  1.00 79.66           N  
ATOM    586  CA  GLU C  69       2.138 -26.030  12.085  1.00 82.83           C  
ATOM    587  C   GLU C  69       2.033 -24.503  11.921  1.00 78.47           C  
ATOM    588  O   GLU C  69       3.024 -23.835  11.613  1.00 79.35           O  
ATOM    589  CB  GLU C  69       2.071 -26.723  10.728  1.00 93.13           C  
ATOM    590  CG  GLU C  69       3.155 -26.280   9.764  1.00105.06           C  
ATOM    591  CD  GLU C  69       3.106 -27.021   8.446  1.00104.20           C  
ATOM    592  OE1 GLU C  69       2.400 -28.050   8.372  1.00103.83           O  
ATOM    593  OE2 GLU C  69       3.775 -26.572   7.491  1.00 97.93           O  
ATOM    594  N   TYR C  70       0.838 -23.954  12.144  1.00 73.26           N  
ATOM    595  CA  TYR C  70       0.614 -22.505  12.056  1.00 75.15           C  
ATOM    596  C   TYR C  70      -0.081 -21.966  13.311  1.00 79.37           C  
ATOM    597  O   TYR C  70      -1.260 -21.606  13.264  1.00 74.56           O  
ATOM    598  CB  TYR C  70      -0.210 -22.168  10.806  1.00 65.18           C  
ATOM    599  CG  TYR C  70       0.419 -22.679   9.535  1.00 61.62           C  
ATOM    600  CD1 TYR C  70       1.368 -21.922   8.859  1.00 65.09           C  
ATOM    601  CD2 TYR C  70       0.082 -23.932   9.022  1.00 67.17           C  
ATOM    602  CE1 TYR C  70       1.961 -22.389   7.689  1.00 70.56           C  
ATOM    603  CE2 TYR C  70       0.667 -24.409   7.854  1.00 69.44           C  
ATOM    604  CZ  TYR C  70       1.606 -23.626   7.193  1.00 67.52           C  
ATOM    605  OH  TYR C  70       2.202 -24.077   6.042  1.00 69.24           O  
ATOM    606  N   PRO C  71       0.664 -21.898  14.428  1.00 89.19           N  
ATOM    607  CA  PRO C  71       0.168 -21.710  15.801  1.00 96.38           C  
ATOM    608  C   PRO C  71      -1.018 -20.744  15.974  1.00 86.55           C  
ATOM    609  O   PRO C  71      -2.082 -21.177  16.421  1.00 96.99           O  
ATOM    610  CB  PRO C  71       1.411 -21.198  16.540  1.00 94.26           C  
ATOM    611  CG  PRO C  71       2.534 -21.866  15.838  1.00 84.35           C  
ATOM    612  CD  PRO C  71       2.136 -21.926  14.387  1.00 87.37           C  
ATOM    613  N   GLY C  72      -0.863 -19.473  15.640  1.00 63.30           N  
ATOM    614  CA  GLY C  72      -1.971 -18.550  15.821  1.00 68.40           C  
ATOM    615  C   GLY C  72      -3.129 -18.690  14.835  1.00 73.09           C  
ATOM    616  O   GLY C  72      -4.261 -18.325  15.137  1.00 75.79           O  
ATOM    617  N   VAL C  73      -2.858 -19.240  13.659  1.00 66.38           N  
ATOM    618  CA  VAL C  73      -3.778 -19.112  12.538  1.00 60.81           C  
ATOM    619  C   VAL C  73      -4.949 -20.102  12.533  1.00 72.68           C  
ATOM    620  O   VAL C  73      -4.762 -21.284  12.242  1.00 86.06           O  
ATOM    621  CB  VAL C  73      -3.006 -19.259  11.230  1.00 66.51           C  
ATOM    622  CG1 VAL C  73      -3.829 -18.714  10.081  1.00 63.72           C  
ATOM    623  CG2 VAL C  73      -1.659 -18.527  11.336  1.00 53.39           C  
ATOM    624  N   LYS C  74      -6.155 -19.618  12.840  1.00 68.49           N  
ATOM    625  CA  LYS C  74      -7.345 -20.473  12.809  1.00 71.86           C  
ATOM    626  C   LYS C  74      -8.222 -20.216  11.588  1.00 71.36           C  
ATOM    627  O   LYS C  74      -8.929 -21.112  11.124  1.00 75.91           O  
ATOM    628  CB  LYS C  74      -8.166 -20.315  14.091  1.00 81.17           C  
ATOM    629  CG  LYS C  74      -7.335 -19.900  15.294  1.00 94.90           C  
ATOM    630  CD  LYS C  74      -7.817 -20.545  16.594  1.00102.32           C  
ATOM    631  CE  LYS C  74      -9.103 -19.926  17.119  1.00106.19           C  
ATOM    632  NZ  LYS C  74      -9.666 -20.731  18.243  1.00107.24           N1+
ATOM    633  N   GLN C  75      -8.162 -19.000  11.058  1.00 69.23           N  
ATOM    634  CA  GLN C  75      -8.835 -18.671   9.808  1.00 58.78           C  
ATOM    635  C   GLN C  75      -8.066 -17.587   9.073  1.00 64.83           C  
ATOM    636  O   GLN C  75      -7.393 -16.766   9.707  1.00 62.12           O  
ATOM    637  CB  GLN C  75     -10.263 -18.205  10.048  1.00 53.21           C  
ATOM    638  CG  GLN C  75     -10.320 -16.916  10.826  1.00 74.41           C  
ATOM    639  CD  GLN C  75     -11.653 -16.219  10.720  1.00 81.43           C  
ATOM    640  OE1 GLN C  75     -12.676 -16.839  10.402  1.00 76.50           O  
ATOM    641  NE2 GLN C  75     -11.652 -14.913  10.991  1.00 81.12           N  
ATOM    642  N   VAL C  76      -8.163 -17.588   7.742  1.00 58.37           N  
ATOM    643  CA  VAL C  76      -7.580 -16.521   6.931  1.00 51.58           C  
ATOM    644  C   VAL C  76      -8.580 -15.915   5.962  1.00 51.72           C  
ATOM    645  O   VAL C  76      -9.598 -16.522   5.623  1.00 57.01           O  
ATOM    646  CB  VAL C  76      -6.371 -16.999   6.127  1.00 55.70           C  
ATOM    647  CG1 VAL C  76      -5.230 -17.344   7.068  1.00 58.38           C  
ATOM    648  CG2 VAL C  76      -6.749 -18.191   5.209  1.00 44.20           C  
ATOM    649  N   SER C  77      -8.275 -14.701   5.530  1.00 40.47           N  
ATOM    650  CA  SER C  77      -9.122 -13.955   4.606  1.00 44.71           C  
ATOM    651  C   SER C  77      -8.418 -13.853   3.243  1.00 50.65           C  
ATOM    652  O   SER C  77      -7.386 -13.179   3.110  1.00 48.73           O  
ATOM    653  CB  SER C  77      -9.434 -12.562   5.174  1.00 44.92           C  
ATOM    654  OG  SER C  77      -9.590 -11.603   4.142  1.00 56.30           O  
ATOM    655  N   VAL C  78      -8.962 -14.532   2.237  1.00 48.40           N  
ATOM    656  CA  VAL C  78      -8.296 -14.602   0.933  1.00 50.28           C  
ATOM    657  C   VAL C  78      -9.195 -14.016  -0.155  1.00 49.39           C  
ATOM    658  O   VAL C  78     -10.427 -14.118  -0.073  1.00 47.21           O  
ATOM    659  CB  VAL C  78      -7.894 -16.083   0.550  1.00 40.49           C  
ATOM    660  CG1 VAL C  78      -7.145 -16.783   1.705  1.00 39.91           C  
ATOM    661  CG2 VAL C  78      -9.113 -16.886   0.182  1.00 47.57           C  
ATOM    662  N   PRO C  79      -8.581 -13.382  -1.173  1.00 47.54           N  
ATOM    663  CA  PRO C  79      -9.328 -12.943  -2.358  1.00 42.26           C  
ATOM    664  C   PRO C  79      -9.916 -14.154  -3.058  1.00 48.05           C  
ATOM    665  O   PRO C  79      -9.230 -15.166  -3.216  1.00 46.76           O  
ATOM    666  CB  PRO C  79      -8.256 -12.265  -3.230  1.00 42.44           C  
ATOM    667  CG  PRO C  79      -6.983 -12.896  -2.816  1.00 44.52           C  
ATOM    668  CD  PRO C  79      -7.132 -13.150  -1.323  1.00 43.89           C  
ATOM    669  N   ILE C  80     -11.170 -14.070  -3.464  1.00 43.84           N  
ATOM    670  CA  ILE C  80     -11.799 -15.210  -4.109  1.00 48.34           C  
ATOM    671  C   ILE C  80     -11.178 -15.573  -5.462  1.00 51.08           C  
ATOM    672  O   ILE C  80     -11.445 -16.654  -5.995  1.00 50.44           O  
ATOM    673  CB  ILE C  80     -13.283 -14.963  -4.285  1.00 49.82           C  
ATOM    674  CG1 ILE C  80     -13.508 -13.769  -5.211  1.00 50.75           C  
ATOM    675  CG2 ILE C  80     -13.911 -14.718  -2.916  1.00 41.73           C  
ATOM    676  CD1 ILE C  80     -14.966 -13.576  -5.607  1.00 40.54           C  
ATOM    677  N   SER C  81     -10.337 -14.695  -6.003  1.00 56.43           N  
ATOM    678  CA  SER C  81      -9.525 -15.039  -7.172  1.00 53.86           C  
ATOM    679  C   SER C  81      -8.779 -16.322  -6.897  1.00 59.07           C  
ATOM    680  O   SER C  81      -8.808 -17.264  -7.677  1.00 88.97           O  
ATOM    681  CB  SER C  81      -8.494 -13.959  -7.484  1.00 51.08           C  
ATOM    682  OG  SER C  81      -8.929 -12.690  -7.080  1.00 63.72           O  
ATOM    683  N   SER C  82      -8.121 -16.321  -5.746  1.00 46.42           N  
ATOM    684  CA  SER C  82      -7.159 -17.333  -5.340  1.00 54.74           C  
ATOM    685  C   SER C  82      -7.748 -18.714  -5.062  1.00 48.63           C  
ATOM    686  O   SER C  82      -6.994 -19.683  -4.947  1.00 52.10           O  
ATOM    687  CB  SER C  82      -6.415 -16.847  -4.098  1.00 69.97           C  
ATOM    688  OG  SER C  82      -7.226 -17.018  -2.940  1.00 84.83           O  
ATOM    689  N   LEU C  83      -9.074 -18.824  -4.972  1.00 45.23           N  
ATOM    690  CA  LEU C  83      -9.679 -20.140  -4.725  1.00 56.94           C  
ATOM    691  C   LEU C  83     -10.891 -20.435  -5.600  1.00 50.88           C  
ATOM    692  O   LEU C  83     -11.467 -19.535  -6.211  1.00 47.45           O  
ATOM    693  CB  LEU C  83     -10.092 -20.303  -3.246  1.00 51.64           C  
ATOM    694  CG  LEU C  83     -10.877 -19.235  -2.490  1.00 59.58           C  
ATOM    695  CD1 LEU C  83     -12.274 -19.083  -3.044  1.00 66.52           C  
ATOM    696  CD2 LEU C  83     -10.977 -19.639  -1.026  1.00 62.36           C  
ATOM    697  N   TRP C  84     -11.301 -21.699  -5.604  1.00 50.26           N  
ATOM    698  CA  TRP C  84     -12.520 -22.097  -6.288  1.00 50.90           C  
ATOM    699  C   TRP C  84     -13.764 -21.552  -5.590  1.00 49.97           C  
ATOM    700  O   TRP C  84     -13.857 -21.545  -4.355  1.00 53.18           O  
ATOM    701  CB  TRP C  84     -12.615 -23.625  -6.394  1.00 47.58           C  
ATOM    702  CG  TRP C  84     -13.847 -24.058  -7.142  1.00 55.17           C  
ATOM    703  CD1 TRP C  84     -13.993 -24.187  -8.506  1.00 51.12           C  
ATOM    704  CD2 TRP C  84     -15.114 -24.407  -6.570  1.00 53.03           C  
ATOM    705  NE1 TRP C  84     -15.277 -24.590  -8.806  1.00 44.32           N  
ATOM    706  CE2 TRP C  84     -15.983 -24.732  -7.638  1.00 46.51           C  
ATOM    707  CE3 TRP C  84     -15.600 -24.479  -5.256  1.00 54.09           C  
ATOM    708  CZ2 TRP C  84     -17.306 -25.126  -7.428  1.00 54.27           C  
ATOM    709  CZ3 TRP C  84     -16.916 -24.869  -5.051  1.00 53.49           C  
ATOM    710  CH2 TRP C  84     -17.752 -25.193  -6.129  1.00 54.61           C  
ATOM    711  N   VAL C  85     -14.718 -21.092  -6.392  1.00 46.15           N  
ATOM    712  CA  VAL C  85     -16.018 -20.653  -5.891  1.00 44.92           C  
ATOM    713  C   VAL C  85     -17.103 -21.248  -6.781  1.00 49.50           C  
ATOM    714  O   VAL C  85     -16.906 -21.385  -7.986  1.00 49.60           O  
ATOM    715  CB  VAL C  85     -16.160 -19.115  -5.886  1.00 45.44           C  
ATOM    716  CG1 VAL C  85     -15.208 -18.485  -4.898  1.00 43.71           C  
ATOM    717  CG2 VAL C  85     -15.888 -18.575  -7.269  1.00 61.74           C  
ATOM    718  N   PRO C  86     -18.260 -21.584  -6.193  1.00 49.08           N  
ATOM    719  CA  PRO C  86     -19.436 -22.038  -6.945  1.00 49.45           C  
ATOM    720  C   PRO C  86     -19.762 -21.132  -8.137  1.00 56.50           C  
ATOM    721  O   PRO C  86     -19.833 -19.923  -7.964  1.00 54.19           O  
ATOM    722  CB  PRO C  86     -20.563 -21.961  -5.907  1.00 50.82           C  
ATOM    723  CG  PRO C  86     -19.879 -22.086  -4.593  1.00 53.87           C  
ATOM    724  CD  PRO C  86     -18.554 -21.407  -4.759  1.00 48.62           C  
ATOM    725  N   ASP C  87     -19.956 -21.706  -9.320  1.00 61.49           N  
ATOM    726  CA  ASP C  87     -20.393 -20.932 -10.477  1.00 59.23           C  
ATOM    727  C   ASP C  87     -21.918 -20.739 -10.462  1.00 55.84           C  
ATOM    728  O   ASP C  87     -22.624 -21.154 -11.388  1.00 62.79           O  
ATOM    729  CB  ASP C  87     -19.949 -21.621 -11.775  1.00 57.86           C  
ATOM    730  CG  ASP C  87     -20.531 -23.024 -11.924  1.00 55.16           C  
ATOM    731  OD1 ASP C  87     -20.703 -23.705 -10.894  1.00 56.37           O  
ATOM    732  OD2 ASP C  87     -20.835 -23.440 -13.060  1.00 47.08           O  
ATOM    733  N   LEU C  88     -22.437 -20.114  -9.413  1.00 43.98           N  
ATOM    734  CA  LEU C  88     -23.890 -20.033  -9.276  1.00 54.46           C  
ATOM    735  C   LEU C  88     -24.433 -18.917 -10.135  1.00 58.59           C  
ATOM    736  O   LEU C  88     -23.972 -17.781 -10.076  1.00 59.38           O  
ATOM    737  CB  LEU C  88     -24.321 -19.831  -7.821  1.00 55.14           C  
ATOM    738  CG  LEU C  88     -23.941 -20.931  -6.835  1.00 66.31           C  
ATOM    739  CD1 LEU C  88     -24.518 -20.646  -5.446  1.00 60.79           C  
ATOM    740  CD2 LEU C  88     -24.377 -22.313  -7.354  1.00 69.37           C  
ATOM    741  N   ALA C  89     -25.426 -19.253 -10.936  1.00 57.28           N  
ATOM    742  CA  ALA C  89     -26.003 -18.284 -11.837  1.00 54.08           C  
ATOM    743  C   ALA C  89     -27.401 -17.932 -11.376  1.00 56.56           C  
ATOM    744  O   ALA C  89     -28.099 -18.762 -10.785  1.00 52.14           O  
ATOM    745  CB  ALA C  89     -26.028 -18.834 -13.261  1.00 45.17           C  
ATOM    746  N   ALA C  90     -27.802 -16.698 -11.649  1.00 56.90           N  
ATOM    747  CA  ALA C  90     -29.173 -16.274 -11.434  1.00 58.16           C  
ATOM    748  C   ALA C  90     -29.946 -16.504 -12.734  1.00 61.71           C  
ATOM    749  O   ALA C  90     -29.782 -15.758 -13.704  1.00 56.30           O  
ATOM    750  CB  ALA C  90     -29.225 -14.816 -11.002  1.00 47.67           C  
ATOM    751  N   TYR C  91     -30.781 -17.543 -12.748  1.00 62.27           N  
ATOM    752  CA  TYR C  91     -31.391 -18.036 -13.983  1.00 59.18           C  
ATOM    753  C   TYR C  91     -32.241 -16.989 -14.695  1.00 60.89           C  
ATOM    754  O   TYR C  91     -32.331 -16.996 -15.926  1.00 66.32           O  
ATOM    755  CB  TYR C  91     -32.250 -19.275 -13.710  1.00 54.46           C  
ATOM    756  CG  TYR C  91     -31.515 -20.609 -13.634  1.00 57.20           C  
ATOM    757  CD1 TYR C  91     -30.387 -20.769 -12.832  1.00 62.33           C  
ATOM    758  CD2 TYR C  91     -31.986 -21.723 -14.326  1.00 61.13           C  
ATOM    759  CE1 TYR C  91     -29.728 -21.992 -12.742  1.00 66.87           C  
ATOM    760  CE2 TYR C  91     -31.333 -22.959 -14.240  1.00 69.78           C  
ATOM    761  CZ  TYR C  91     -30.208 -23.089 -13.444  1.00 71.77           C  
ATOM    762  OH  TYR C  91     -29.560 -24.310 -13.344  1.00 68.30           O  
ATOM    763  N   ASN C  92     -32.859 -16.087 -13.937  1.00 55.82           N  
ATOM    764  CA  ASN C  92     -33.743 -15.099 -14.547  1.00 57.54           C  
ATOM    765  C   ASN C  92     -33.285 -13.649 -14.336  1.00 57.45           C  
ATOM    766  O   ASN C  92     -34.093 -12.719 -14.370  1.00 48.93           O  
ATOM    767  CB  ASN C  92     -35.160 -15.273 -14.011  1.00 54.69           C  
ATOM    768  CG  ASN C  92     -35.216 -15.114 -12.511  1.00 64.51           C  
ATOM    769  OD1 ASN C  92     -34.373 -15.659 -11.794  1.00 65.85           O  
ATOM    770  ND2 ASN C  92     -36.178 -14.332 -12.027  1.00 66.15           N  
ATOM    771  N   ALA C  93     -31.994 -13.453 -14.108  1.00 53.21           N  
ATOM    772  CA  ALA C  93     -31.460 -12.104 -14.056  1.00 51.51           C  
ATOM    773  C   ALA C  93     -31.496 -11.489 -15.462  1.00 53.19           C  
ATOM    774  O   ALA C  93     -31.318 -12.198 -16.465  1.00 47.37           O  
ATOM    775  CB  ALA C  93     -30.050 -12.111 -13.508  1.00 51.44           C  
ATOM    776  N   ILE C  94     -31.754 -10.185 -15.540  1.00 44.28           N  
ATOM    777  CA  ILE C  94     -31.685  -9.499 -16.824  1.00 46.15           C  
ATOM    778  C   ILE C  94     -30.565  -8.472 -16.807  1.00 46.34           C  
ATOM    779  O   ILE C  94     -30.403  -7.725 -17.764  1.00 55.89           O  
ATOM    780  CB  ILE C  94     -33.020  -8.822 -17.206  1.00 48.37           C  
ATOM    781  CG1 ILE C  94     -33.561  -7.963 -16.060  1.00 53.16           C  
ATOM    782  CG2 ILE C  94     -34.040  -9.869 -17.577  1.00 37.99           C  
ATOM    783  CD1 ILE C  94     -33.307  -6.475 -16.222  1.00 51.61           C  
ATOM    784  N   SER C  95     -29.793  -8.454 -15.718  1.00 48.90           N  
ATOM    785  CA  SER C  95     -28.607  -7.601 -15.601  1.00 47.71           C  
ATOM    786  C   SER C  95     -27.482  -8.339 -14.878  1.00 49.51           C  
ATOM    787  O   SER C  95     -27.728  -9.275 -14.117  1.00 52.34           O  
ATOM    788  CB  SER C  95     -28.926  -6.286 -14.854  1.00 61.20           C  
ATOM    789  OG  SER C  95     -28.848  -6.425 -13.429  1.00 62.97           O  
ATOM    790  N   LYS C  96     -26.248  -7.915 -15.126  1.00 51.65           N  
ATOM    791  CA  LYS C  96     -25.089  -8.407 -14.389  1.00 54.84           C  
ATOM    792  C   LYS C  96     -25.208  -8.061 -12.896  1.00 58.97           C  
ATOM    793  O   LYS C  96     -25.740  -7.009 -12.521  1.00 56.81           O  
ATOM    794  CB  LYS C  96     -23.796  -7.807 -14.960  1.00 55.21           C  
ATOM    795  CG  LYS C  96     -23.123  -8.606 -16.069  1.00 65.53           C  
ATOM    796  CD  LYS C  96     -21.935  -7.829 -16.647  1.00 66.98           C  
ATOM    797  CE  LYS C  96     -20.900  -8.767 -17.257  1.00 75.60           C  
ATOM    798  NZ  LYS C  96     -20.287  -9.646 -16.207  1.00 81.14           N1+
ATOM    799  N   PRO C  97     -24.696  -8.935 -12.033  1.00 53.71           N  
ATOM    800  CA  PRO C  97     -24.764  -8.611 -10.601  1.00 52.03           C  
ATOM    801  C   PRO C  97     -23.725  -7.565 -10.235  1.00 57.15           C  
ATOM    802  O   PRO C  97     -22.566  -7.676 -10.633  1.00 67.04           O  
ATOM    803  CB  PRO C  97     -24.469  -9.943  -9.918  1.00 49.41           C  
ATOM    804  CG  PRO C  97     -23.644 -10.718 -10.922  1.00 49.04           C  
ATOM    805  CD  PRO C  97     -24.012 -10.207 -12.311  1.00 42.59           C  
ATOM    806  N   GLU C  98     -24.145  -6.542  -9.507  1.00 44.56           N  
ATOM    807  CA  GLU C  98     -23.212  -5.561  -8.972  1.00 48.47           C  
ATOM    808  C   GLU C  98     -22.835  -5.979  -7.536  1.00 53.57           C  
ATOM    809  O   GLU C  98     -23.662  -5.901  -6.629  1.00 44.95           O  
ATOM    810  CB  GLU C  98     -23.829  -4.156  -9.019  1.00 40.97           C  
ATOM    811  CG  GLU C  98     -22.959  -3.068  -8.448  1.00 52.33           C  
ATOM    812  CD  GLU C  98     -23.685  -1.740  -8.367  1.00 64.16           C  
ATOM    813  OE1 GLU C  98     -24.898  -1.712  -8.697  1.00 64.95           O  
ATOM    814  OE2 GLU C  98     -23.044  -0.733  -7.975  1.00 59.14           O  
ATOM    815  N   VAL C  99     -21.609  -6.470  -7.348  1.00 49.91           N  
ATOM    816  CA  VAL C  99     -21.142  -6.883  -6.029  1.00 43.14           C  
ATOM    817  C   VAL C  99     -20.663  -5.722  -5.158  1.00 43.38           C  
ATOM    818  O   VAL C  99     -19.690  -5.042  -5.485  1.00 51.06           O  
ATOM    819  CB  VAL C  99     -20.010  -7.879  -6.132  1.00 46.59           C  
ATOM    820  CG1 VAL C  99     -19.606  -8.350  -4.714  1.00 42.96           C  
ATOM    821  CG2 VAL C  99     -20.441  -9.045  -7.015  1.00 39.93           C  
ATOM    822  N   LEU C 100     -21.336  -5.527  -4.028  1.00 38.75           N  
ATOM    823  CA  LEU C 100     -21.188  -4.306  -3.236  1.00 45.71           C  
ATOM    824  C   LEU C 100     -20.052  -4.351  -2.222  1.00 54.62           C  
ATOM    825  O   LEU C 100     -19.544  -3.315  -1.808  1.00 64.93           O  
ATOM    826  CB  LEU C 100     -22.495  -4.015  -2.514  1.00 44.30           C  
ATOM    827  CG  LEU C 100     -23.697  -3.890  -3.454  1.00 49.38           C  
ATOM    828  CD1 LEU C 100     -24.977  -3.626  -2.674  1.00 43.58           C  
ATOM    829  CD2 LEU C 100     -23.448  -2.795  -4.511  1.00 45.19           C  
ATOM    830  N   THR C 101     -19.659  -5.558  -1.842  1.00 46.06           N  
ATOM    831  CA  THR C 101     -18.759  -5.778  -0.730  1.00 48.95           C  
ATOM    832  C   THR C 101     -17.386  -6.241  -1.227  1.00 46.76           C  
ATOM    833  O   THR C 101     -17.264  -6.670  -2.366  1.00 49.63           O  
ATOM    834  CB  THR C 101     -19.368  -6.821   0.249  1.00 42.95           C  
ATOM    835  OG1 THR C 101     -19.893  -7.913  -0.504  1.00 46.66           O  
ATOM    836  CG2 THR C 101     -20.513  -6.205   1.047  1.00 37.65           C  
ATOM    837  N   PRO C 102     -16.347  -6.156  -0.372  1.00 47.95           N  
ATOM    838  CA  PRO C 102     -15.044  -6.715  -0.758  1.00 42.71           C  
ATOM    839  C   PRO C 102     -15.120  -8.206  -1.187  1.00 51.22           C  
ATOM    840  O   PRO C 102     -15.792  -9.025  -0.543  1.00 49.20           O  
ATOM    841  CB  PRO C 102     -14.209  -6.554   0.517  1.00 43.30           C  
ATOM    842  CG  PRO C 102     -14.868  -5.385   1.258  1.00 45.77           C  
ATOM    843  CD  PRO C 102     -16.324  -5.572   0.988  1.00 42.72           C  
ATOM    844  N   GLN C 103     -14.434  -8.544  -2.272  1.00 46.18           N  
ATOM    845  CA  GLN C 103     -14.459  -9.904  -2.820  1.00 49.47           C  
ATOM    846  C   GLN C 103     -13.535 -10.844  -2.076  1.00 49.04           C  
ATOM    847  O   GLN C 103     -12.559 -11.332  -2.643  1.00 53.04           O  
ATOM    848  CB  GLN C 103     -14.063  -9.892  -4.299  1.00 41.52           C  
ATOM    849  CG  GLN C 103     -14.991  -9.084  -5.163  1.00 46.02           C  
ATOM    850  CD  GLN C 103     -16.262  -9.829  -5.481  1.00 63.02           C  
ATOM    851  OE1 GLN C 103     -16.932 -10.369  -4.589  1.00 64.77           O  
ATOM    852  NE2 GLN C 103     -16.600  -9.882  -6.765  1.00 64.94           N  
ATOM    853  N   LEU C 104     -13.833 -11.092  -0.808  1.00 53.54           N  
ATOM    854  CA  LEU C 104     -12.962 -11.920   0.014  1.00 47.81           C  
ATOM    855  C   LEU C 104     -13.758 -13.030   0.614  1.00 45.33           C  
ATOM    856  O   LEU C 104     -14.927 -12.842   0.936  1.00 48.29           O  
ATOM    857  CB  LEU C 104     -12.313 -11.104   1.119  1.00 45.22           C  
ATOM    858  CG  LEU C 104     -11.532  -9.878   0.665  1.00 44.89           C  
ATOM    859  CD1 LEU C 104     -11.276  -8.982   1.867  1.00 42.01           C  
ATOM    860  CD2 LEU C 104     -10.224 -10.308  -0.008  1.00 40.02           C  
ATOM    861  N   ALA C 105     -13.129 -14.190   0.756  1.00 49.76           N  
ATOM    862  CA  ALA C 105     -13.730 -15.301   1.480  1.00 48.42           C  
ATOM    863  C   ALA C 105     -12.959 -15.542   2.753  1.00 47.15           C  
ATOM    864  O   ALA C 105     -11.773 -15.201   2.834  1.00 48.86           O  
ATOM    865  CB  ALA C 105     -13.744 -16.572   0.635  1.00 44.18           C  
ATOM    866  N   LEU C 106     -13.641 -16.138   3.729  1.00 45.56           N  
ATOM    867  CA  LEU C 106     -13.013 -16.672   4.945  1.00 52.70           C  
ATOM    868  C   LEU C 106     -12.810 -18.180   4.851  1.00 54.89           C  
ATOM    869  O   LEU C 106     -13.711 -18.922   4.455  1.00 52.53           O  
ATOM    870  CB  LEU C 106     -13.857 -16.351   6.179  1.00 54.67           C  
ATOM    871  CG  LEU C 106     -13.766 -14.916   6.685  1.00 60.27           C  
ATOM    872  CD1 LEU C 106     -14.637 -14.732   7.911  1.00 62.02           C  
ATOM    873  CD2 LEU C 106     -12.312 -14.588   7.008  1.00 64.63           C  
ATOM    874  N   VAL C 107     -11.617 -18.630   5.211  1.00 56.54           N  
ATOM    875  CA  VAL C 107     -11.318 -20.047   5.203  1.00 42.23           C  
ATOM    876  C   VAL C 107     -10.768 -20.438   6.565  1.00 54.11           C  
ATOM    877  O   VAL C 107      -9.907 -19.733   7.103  1.00 51.34           O  
ATOM    878  CB  VAL C 107     -10.306 -20.402   4.107  1.00 49.76           C  
ATOM    879  CG1 VAL C 107     -10.142 -21.913   4.015  1.00 43.18           C  
ATOM    880  CG2 VAL C 107     -10.749 -19.795   2.735  1.00 40.33           C  
ATOM    881  N   ASN C 108     -11.264 -21.538   7.136  1.00 50.50           N  
ATOM    882  CA  ASN C 108     -10.731 -21.991   8.418  1.00 65.44           C  
ATOM    883  C   ASN C 108      -9.822 -23.186   8.159  1.00 60.11           C  
ATOM    884  O   ASN C 108      -9.613 -23.553   7.002  1.00 55.70           O  
ATOM    885  CB  ASN C 108     -11.852 -22.283   9.456  1.00 50.28           C  
ATOM    886  CG  ASN C 108     -12.631 -23.581   9.199  1.00 64.62           C  
ATOM    887  OD1 ASN C 108     -12.269 -24.415   8.358  1.00 66.71           O  
ATOM    888  ND2 ASN C 108     -13.709 -23.762   9.968  1.00 69.32           N  
ATOM    889  N   SER C 109      -9.269 -23.772   9.215  1.00 55.50           N  
ATOM    890  CA  SER C 109      -8.183 -24.731   9.045  1.00 59.69           C  
ATOM    891  C   SER C 109      -8.664 -26.081   8.558  1.00 56.34           C  
ATOM    892  O   SER C 109      -7.862 -26.897   8.122  1.00 54.45           O  
ATOM    893  CB  SER C 109      -7.421 -24.913  10.348  1.00 63.57           C  
ATOM    894  OG  SER C 109      -8.308 -25.337  11.363  1.00 66.85           O  
ATOM    895  N   SER C 110      -9.969 -26.315   8.637  1.00 63.63           N  
ATOM    896  CA  SER C 110     -10.565 -27.526   8.077  1.00 68.60           C  
ATOM    897  C   SER C 110     -10.834 -27.352   6.582  1.00 66.88           C  
ATOM    898  O   SER C 110     -11.236 -28.293   5.901  1.00 67.72           O  
ATOM    899  CB  SER C 110     -11.866 -27.878   8.796  1.00 68.77           C  
ATOM    900  OG  SER C 110     -11.714 -27.748  10.192  1.00 78.64           O  
ATOM    901  N   GLY C 111     -10.620 -26.140   6.080  1.00 58.40           N  
ATOM    902  CA  GLY C 111     -10.830 -25.859   4.673  1.00 58.59           C  
ATOM    903  C   GLY C 111     -12.275 -25.466   4.435  1.00 57.69           C  
ATOM    904  O   GLY C 111     -12.807 -25.615   3.333  1.00 52.80           O  
ATOM    905  N   HIS C 112     -12.935 -24.970   5.472  1.00 54.36           N  
ATOM    906  CA  HIS C 112     -14.302 -24.549   5.270  1.00 61.73           C  
ATOM    907  C   HIS C 112     -14.329 -23.081   4.856  1.00 65.85           C  
ATOM    908  O   HIS C 112     -13.774 -22.220   5.540  1.00 69.61           O  
ATOM    909  CB  HIS C 112     -15.150 -24.775   6.512  1.00 68.76           C  
ATOM    910  CG  HIS C 112     -16.605 -24.536   6.272  1.00 80.30           C  
ATOM    911  ND1 HIS C 112     -17.394 -25.408   5.548  1.00 82.99           N  
ATOM    912  CD2 HIS C 112     -17.407 -23.502   6.618  1.00 83.23           C  
ATOM    913  CE1 HIS C 112     -18.623 -24.932   5.478  1.00 84.56           C  
ATOM    914  NE2 HIS C 112     -18.657 -23.775   6.118  1.00 88.31           N  
ATOM    915  N   VAL C 113     -14.977 -22.814   3.727  1.00 57.98           N  
ATOM    916  CA  VAL C 113     -14.982 -21.493   3.125  1.00 54.03           C  
ATOM    917  C   VAL C 113     -16.337 -20.795   3.289  1.00 56.62           C  
ATOM    918  O   VAL C 113     -17.388 -21.417   3.124  1.00 60.49           O  
ATOM    919  CB  VAL C 113     -14.622 -21.575   1.617  1.00 48.32           C  
ATOM    920  CG1 VAL C 113     -14.578 -20.198   1.008  1.00 41.72           C  
ATOM    921  CG2 VAL C 113     -13.288 -22.288   1.422  1.00 42.30           C  
ATOM    922  N   GLN C 114     -16.298 -19.508   3.635  1.00 49.53           N  
ATOM    923  CA  GLN C 114     -17.493 -18.665   3.709  1.00 57.63           C  
ATOM    924  C   GLN C 114     -17.337 -17.496   2.737  1.00 53.27           C  
ATOM    925  O   GLN C 114     -16.332 -16.780   2.762  1.00 47.09           O  
ATOM    926  CB  GLN C 114     -17.720 -18.109   5.125  1.00 65.36           C  
ATOM    927  CG  GLN C 114     -17.913 -19.099   6.252  1.00 90.12           C  
ATOM    928  CD  GLN C 114     -19.142 -19.963   6.075  1.00111.67           C  
ATOM    929  OE1 GLN C 114     -19.036 -21.181   5.993  1.00123.82           O  
ATOM    930  NE2 GLN C 114     -20.314 -19.335   6.007  1.00113.49           N  
ATOM    931  N   TYR C 115     -18.319 -17.296   1.875  1.00 53.20           N  
ATOM    932  CA  TYR C 115     -18.270 -16.173   0.952  1.00 46.97           C  
ATOM    933  C   TYR C 115     -19.638 -15.527   1.029  1.00 54.05           C  
ATOM    934  O   TYR C 115     -20.649 -16.177   0.781  1.00 64.16           O  
ATOM    935  CB  TYR C 115     -17.906 -16.636  -0.467  1.00 50.32           C  
ATOM    936  CG  TYR C 115     -17.986 -15.559  -1.530  1.00 51.15           C  
ATOM    937  CD1 TYR C 115     -17.351 -14.332  -1.360  1.00 51.36           C  
ATOM    938  CD2 TYR C 115     -18.695 -15.778  -2.708  1.00 57.00           C  
ATOM    939  CE1 TYR C 115     -17.430 -13.342  -2.331  1.00 58.03           C  
ATOM    940  CE2 TYR C 115     -18.778 -14.803  -3.688  1.00 60.30           C  
ATOM    941  CZ  TYR C 115     -18.145 -13.586  -3.494  1.00 59.67           C  
ATOM    942  OH  TYR C 115     -18.227 -12.615  -4.464  1.00 58.20           O  
ATOM    943  N   LEU C 116     -19.677 -14.266   1.439  1.00 59.35           N  
ATOM    944  CA  LEU C 116     -20.948 -13.620   1.741  1.00 60.84           C  
ATOM    945  C   LEU C 116     -21.089 -12.280   1.024  1.00 57.38           C  
ATOM    946  O   LEU C 116     -21.160 -11.236   1.671  1.00 49.73           O  
ATOM    947  CB  LEU C 116     -21.087 -13.393   3.244  1.00 64.07           C  
ATOM    948  CG  LEU C 116     -20.366 -14.299   4.259  1.00 83.86           C  
ATOM    949  CD1 LEU C 116     -20.701 -13.838   5.656  1.00 88.64           C  
ATOM    950  CD2 LEU C 116     -20.624 -15.798   4.130  1.00 85.90           C  
ATOM    951  N   PRO C 117     -21.133 -12.303  -0.312  1.00 48.92           N  
ATOM    952  CA  PRO C 117     -21.236 -11.055  -1.073  1.00 43.37           C  
ATOM    953  C   PRO C 117     -22.597 -10.384  -0.912  1.00 51.74           C  
ATOM    954  O   PRO C 117     -23.621 -11.069  -0.894  1.00 50.60           O  
ATOM    955  CB  PRO C 117     -21.045 -11.519  -2.516  1.00 36.35           C  
ATOM    956  CG  PRO C 117     -21.626 -12.884  -2.533  1.00 35.18           C  
ATOM    957  CD  PRO C 117     -21.253 -13.486  -1.183  1.00 42.75           C  
ATOM    958  N   SER C 118     -22.605  -9.059  -0.792  1.00 51.84           N  
ATOM    959  CA  SER C 118     -23.842  -8.292  -0.878  1.00 48.09           C  
ATOM    960  C   SER C 118     -24.002  -7.854  -2.340  1.00 43.00           C  
ATOM    961  O   SER C 118     -23.030  -7.451  -2.977  1.00 36.24           O  
ATOM    962  CB  SER C 118     -23.815  -7.102   0.076  1.00 53.46           C  
ATOM    963  OG  SER C 118     -24.937  -6.267  -0.117  1.00 62.86           O  
ATOM    964  N   ILE C 119     -25.208  -7.980  -2.886  1.00 39.87           N  
ATOM    965  CA  ILE C 119     -25.382  -7.875  -4.329  1.00 43.52           C  
ATOM    966  C   ILE C 119     -26.627  -7.094  -4.743  1.00 47.81           C  
ATOM    967  O   ILE C 119     -27.699  -7.243  -4.142  1.00 53.11           O  
ATOM    968  CB  ILE C 119     -25.447  -9.286  -4.971  1.00 49.56           C  
ATOM    969  CG1 ILE C 119     -24.187 -10.080  -4.641  1.00 47.62           C  
ATOM    970  CG2 ILE C 119     -25.559  -9.178  -6.486  1.00 41.35           C  
ATOM    971  CD1 ILE C 119     -24.253 -11.510  -5.073  1.00 49.84           C  
ATOM    972  N   ARG C 120     -26.473  -6.245  -5.757  1.00 43.09           N  
ATOM    973  CA  ARG C 120     -27.612  -5.601  -6.407  1.00 44.60           C  
ATOM    974  C   ARG C 120     -27.744  -6.135  -7.825  1.00 52.46           C  
ATOM    975  O   ARG C 120     -26.761  -6.180  -8.572  1.00 47.05           O  
ATOM    976  CB  ARG C 120     -27.464  -4.082  -6.446  1.00 45.43           C  
ATOM    977  CG  ARG C 120     -28.657  -3.428  -7.122  1.00 50.01           C  
ATOM    978  CD  ARG C 120     -28.696  -1.947  -6.900  1.00 51.30           C  
ATOM    979  NE  ARG C 120     -29.893  -1.346  -7.482  1.00 53.26           N  
ATOM    980  CZ  ARG C 120     -30.025  -0.042  -7.706  1.00 58.70           C  
ATOM    981  NH1 ARG C 120     -29.027   0.776  -7.401  1.00 57.82           N  
ATOM    982  NH2 ARG C 120     -31.140   0.448  -8.243  1.00 55.82           N  
ATOM    983  N   GLN C 121     -28.956  -6.531  -8.199  1.00 49.75           N  
ATOM    984  CA  GLN C 121     -29.166  -7.181  -9.480  1.00 48.78           C  
ATOM    985  C   GLN C 121     -30.617  -7.089  -9.898  1.00 55.34           C  
ATOM    986  O   GLN C 121     -31.515  -7.144  -9.061  1.00 50.32           O  
ATOM    987  CB  GLN C 121     -28.730  -8.647  -9.417  1.00 51.50           C  
ATOM    988  CG  GLN C 121     -28.743  -9.389 -10.753  1.00 51.64           C  
ATOM    989  CD  GLN C 121     -28.078 -10.759 -10.661  1.00 56.20           C  
ATOM    990  OE1 GLN C 121     -28.141 -11.438  -9.630  1.00 60.16           O  
ATOM    991  NE2 GLN C 121     -27.431 -11.164 -11.734  1.00 50.13           N  
ATOM    992  N   ARG C 122     -30.849  -6.969 -11.200  1.00 53.70           N  
ATOM    993  CA  ARG C 122     -32.209  -6.936 -11.684  1.00 53.06           C  
ATOM    994  C   ARG C 122     -32.699  -8.273 -12.229  1.00 54.18           C  
ATOM    995  O   ARG C 122     -31.965  -9.025 -12.861  1.00 53.50           O  
ATOM    996  CB  ARG C 122     -32.346  -5.848 -12.727  1.00 54.61           C  
ATOM    997  CG  ARG C 122     -32.799  -4.540 -12.101  1.00 53.43           C  
ATOM    998  CD  ARG C 122     -32.493  -3.373 -13.002  1.00 59.80           C  
ATOM    999  NE  ARG C 122     -31.064  -3.101 -13.021  1.00 68.22           N  
ATOM   1000  CZ  ARG C 122     -30.357  -2.931 -14.128  1.00 80.03           C  
ATOM   1001  NH1 ARG C 122     -30.956  -3.013 -15.309  1.00 88.72           N  
ATOM   1002  NH2 ARG C 122     -29.055  -2.681 -14.051  1.00 80.42           N  
ATOM   1003  N   PHE C 123     -33.965  -8.556 -11.963  1.00 57.77           N  
ATOM   1004  CA  PHE C 123     -34.557  -9.837 -12.299  1.00 55.66           C  
ATOM   1005  C   PHE C 123     -35.838  -9.684 -13.097  1.00 58.43           C  
ATOM   1006  O   PHE C 123     -36.585  -8.726 -12.901  1.00 56.47           O  
ATOM   1007  CB  PHE C 123     -34.854 -10.623 -11.030  1.00 53.83           C  
ATOM   1008  CG  PHE C 123     -33.636 -11.101 -10.333  1.00 55.48           C  
ATOM   1009  CD1 PHE C 123     -32.950 -10.268  -9.465  1.00 50.07           C  
ATOM   1010  CD2 PHE C 123     -33.162 -12.388 -10.550  1.00 57.07           C  
ATOM   1011  CE1 PHE C 123     -31.807 -10.704  -8.827  1.00 52.21           C  
ATOM   1012  CE2 PHE C 123     -32.029 -12.829  -9.908  1.00 58.76           C  
ATOM   1013  CZ  PHE C 123     -31.346 -11.980  -9.042  1.00 54.27           C  
ATOM   1014  N   SER C 124     -36.080 -10.633 -13.996  1.00 54.83           N  
ATOM   1015  CA  SER C 124     -37.346 -10.713 -14.708  1.00 53.33           C  
ATOM   1016  C   SER C 124     -38.419 -11.118 -13.708  1.00 57.67           C  
ATOM   1017  O   SER C 124     -38.195 -11.991 -12.887  1.00 62.24           O  
ATOM   1018  CB  SER C 124     -37.269 -11.716 -15.869  1.00 46.52           C  
ATOM   1019  OG  SER C 124     -38.559 -11.956 -16.418  1.00 53.07           O  
ATOM   1020  N   CYS C 125     -39.575 -10.472 -13.769  1.00 61.09           N  
ATOM   1021  CA  CYS C 125     -40.653 -10.784 -12.850  1.00 59.83           C  
ATOM   1022  C   CYS C 125     -41.985 -10.173 -13.263  1.00 54.04           C  
ATOM   1023  O   CYS C 125     -42.027  -9.052 -13.754  1.00 59.94           O  
ATOM   1024  CB  CYS C 125     -40.312 -10.290 -11.446  1.00 59.27           C  
ATOM   1025  SG  CYS C 125     -41.741 -10.395 -10.348  1.00109.06           S  
ATOM   1026  N   ASP C 126     -43.078 -10.884 -13.019  1.00 53.90           N  
ATOM   1027  CA  ASP C 126     -44.395 -10.268 -13.170  1.00 60.94           C  
ATOM   1028  C   ASP C 126     -44.749  -9.445 -11.921  1.00 65.65           C  
ATOM   1029  O   ASP C 126     -45.178  -9.992 -10.900  1.00 65.51           O  
ATOM   1030  CB  ASP C 126     -45.465 -11.327 -13.439  1.00 54.53           C  
ATOM   1031  CG  ASP C 126     -46.805 -10.720 -13.790  1.00 61.58           C  
ATOM   1032  OD1 ASP C 126     -46.938  -9.480 -13.702  1.00 62.38           O  
ATOM   1033  OD2 ASP C 126     -47.729 -11.483 -14.141  1.00 62.31           O  
ATOM   1034  N   VAL C 127     -44.575  -8.129 -12.020  1.00 68.34           N  
ATOM   1035  CA  VAL C 127     -44.812  -7.228 -10.897  1.00 72.37           C  
ATOM   1036  C   VAL C 127     -46.180  -6.583 -10.982  1.00 77.84           C  
ATOM   1037  O   VAL C 127     -46.452  -5.612 -10.283  1.00 79.56           O  
ATOM   1038  CB  VAL C 127     -43.761  -6.110 -10.836  1.00 67.04           C  
ATOM   1039  CG1 VAL C 127     -42.391  -6.679 -10.501  1.00 63.89           C  
ATOM   1040  CG2 VAL C 127     -43.722  -5.361 -12.160  1.00 67.26           C  
ATOM   1041  N   SER C 128     -47.042  -7.126 -11.835  1.00 79.08           N  
ATOM   1042  CA  SER C 128     -48.297  -6.455 -12.174  1.00 78.20           C  
ATOM   1043  C   SER C 128     -49.258  -6.341 -10.996  1.00 82.25           C  
ATOM   1044  O   SER C 128     -50.104  -5.444 -10.963  1.00 87.07           O  
ATOM   1045  CB  SER C 128     -48.990  -7.178 -13.325  1.00 68.68           C  
ATOM   1046  OG  SER C 128     -49.284  -8.508 -12.956  1.00 68.02           O  
ATOM   1047  N   GLY C 129     -49.128  -7.245 -10.032  1.00 80.38           N  
ATOM   1048  CA  GLY C 129     -50.022  -7.247  -8.888  1.00 80.76           C  
ATOM   1049  C   GLY C 129     -49.499  -6.467  -7.697  1.00 78.55           C  
ATOM   1050  O   GLY C 129     -50.026  -6.591  -6.593  1.00 76.09           O  
ATOM   1051  N   VAL C 130     -48.484  -5.640  -7.928  1.00 76.80           N  
ATOM   1052  CA  VAL C 130     -47.729  -5.031  -6.839  1.00 82.30           C  
ATOM   1053  C   VAL C 130     -48.565  -4.100  -5.948  1.00 87.91           C  
ATOM   1054  O   VAL C 130     -48.347  -4.045  -4.739  1.00 89.15           O  
ATOM   1055  CB  VAL C 130     -46.493  -4.264  -7.387  1.00 68.70           C  
ATOM   1056  CG1 VAL C 130     -46.914  -3.115  -8.284  1.00 70.64           C  
ATOM   1057  CG2 VAL C 130     -45.611  -3.775  -6.245  1.00 67.48           C  
ATOM   1058  N   ASP C 131     -49.535  -3.395  -6.518  1.00 93.99           N  
ATOM   1059  CA  ASP C 131     -50.349  -2.494  -5.709  1.00107.55           C  
ATOM   1060  C   ASP C 131     -51.461  -3.307  -5.014  1.00112.61           C  
ATOM   1061  O   ASP C 131     -51.835  -3.014  -3.877  1.00119.79           O  
ATOM   1062  CB  ASP C 131     -50.914  -1.364  -6.583  1.00116.99           C  
ATOM   1063  CG  ASP C 131     -51.818  -0.390  -5.817  1.00132.48           C  
ATOM   1064  OD1 ASP C 131     -52.087  -0.574  -4.611  1.00136.04           O  
ATOM   1065  OD2 ASP C 131     -52.233   0.614  -6.433  1.00139.45           O  
ATOM   1066  N   THR C 132     -51.950  -4.352  -5.681  1.00105.59           N  
ATOM   1067  CA  THR C 132     -53.006  -5.211  -5.132  1.00 99.93           C  
ATOM   1068  C   THR C 132     -52.688  -5.768  -3.746  1.00100.76           C  
ATOM   1069  O   THR C 132     -51.529  -5.845  -3.345  1.00102.96           O  
ATOM   1070  CB  THR C 132     -53.291  -6.407  -6.052  1.00 99.83           C  
ATOM   1071  OG1 THR C 132     -52.329  -7.444  -5.811  1.00104.59           O  
ATOM   1072  CG2 THR C 132     -53.243  -5.986  -7.511  1.00 96.74           C  
ATOM   1073  N   GLU C 133     -53.724  -6.178  -3.025  1.00103.79           N  
ATOM   1074  CA  GLU C 133     -53.550  -6.667  -1.662  1.00109.30           C  
ATOM   1075  C   GLU C 133     -52.879  -8.033  -1.612  1.00105.67           C  
ATOM   1076  O   GLU C 133     -52.360  -8.430  -0.575  1.00101.64           O  
ATOM   1077  CB  GLU C 133     -54.900  -6.718  -0.942  1.00119.37           C  
ATOM   1078  CG  GLU C 133     -55.173  -5.520  -0.022  1.00129.98           C  
ATOM   1079  CD  GLU C 133     -55.287  -4.185  -0.763  1.00138.59           C  
ATOM   1080  OE1 GLU C 133     -55.239  -4.162  -2.012  1.00140.87           O  
ATOM   1081  OE2 GLU C 133     -55.450  -3.147  -0.086  1.00141.50           O  
ATOM   1082  N   SER C 134     -52.894  -8.751  -2.729  1.00107.17           N  
ATOM   1083  CA  SER C 134     -52.198 -10.030  -2.819  1.00104.13           C  
ATOM   1084  C   SER C 134     -50.734  -9.826  -3.227  1.00 93.09           C  
ATOM   1085  O   SER C 134     -49.927 -10.745  -3.139  1.00 91.23           O  
ATOM   1086  CB  SER C 134     -52.906 -10.956  -3.808  1.00110.90           C  
ATOM   1087  OG  SER C 134     -52.897 -10.402  -5.111  1.00116.37           O  
ATOM   1088  N   GLY C 135     -50.407  -8.614  -3.669  1.00 82.73           N  
ATOM   1089  CA  GLY C 135     -49.036  -8.234  -3.952  1.00 77.31           C  
ATOM   1090  C   GLY C 135     -48.493  -8.853  -5.220  1.00 81.07           C  
ATOM   1091  O   GLY C 135     -49.224  -9.510  -5.954  1.00 84.61           O  
ATOM   1092  N   ALA C 136     -47.209  -8.620  -5.487  1.00 79.62           N  
ATOM   1093  CA  ALA C 136     -46.512  -9.300  -6.578  1.00 73.93           C  
ATOM   1094  C   ALA C 136     -45.624 -10.413  -6.026  1.00 72.10           C  
ATOM   1095  O   ALA C 136     -45.059 -10.292  -4.939  1.00 69.79           O  
ATOM   1096  CB  ALA C 136     -45.680  -8.314  -7.392  1.00 65.61           C  
ATOM   1097  N   THR C 137     -45.512 -11.501  -6.778  1.00 67.87           N  
ATOM   1098  CA  THR C 137     -44.670 -12.618  -6.382  1.00 65.16           C  
ATOM   1099  C   THR C 137     -43.522 -12.781  -7.372  1.00 70.22           C  
ATOM   1100  O   THR C 137     -43.740 -12.948  -8.570  1.00 83.00           O  
ATOM   1101  CB  THR C 137     -45.473 -13.924  -6.294  1.00 71.12           C  
ATOM   1102  OG1 THR C 137     -46.214 -13.955  -5.065  1.00 73.10           O  
ATOM   1103  CG2 THR C 137     -44.549 -15.117  -6.347  1.00 74.64           C  
ATOM   1104  N   CYS C 138     -42.295 -12.711  -6.869  1.00 64.38           N  
ATOM   1105  CA  CYS C 138     -41.124 -12.826  -7.724  1.00 61.45           C  
ATOM   1106  C   CYS C 138     -40.281 -14.006  -7.299  1.00 65.21           C  
ATOM   1107  O   CYS C 138     -40.154 -14.303  -6.107  1.00 66.87           O  
ATOM   1108  CB  CYS C 138     -40.275 -11.546  -7.691  1.00 58.83           C  
ATOM   1109  SG  CYS C 138     -41.052 -10.112  -8.464  1.00102.56           S  
ATOM   1110  N   LYS C 139     -39.704 -14.673  -8.288  1.00 60.01           N  
ATOM   1111  CA  LYS C 139     -38.846 -15.809  -8.033  1.00 66.53           C  
ATOM   1112  C   LYS C 139     -37.400 -15.468  -8.348  1.00 71.93           C  
ATOM   1113  O   LYS C 139     -37.096 -14.904  -9.391  1.00 77.70           O  
ATOM   1114  CB  LYS C 139     -39.322 -17.016  -8.837  1.00 62.37           C  
ATOM   1115  CG  LYS C 139     -40.664 -17.511  -8.348  1.00 65.27           C  
ATOM   1116  CD  LYS C 139     -41.648 -17.725  -9.468  1.00 73.25           C  
ATOM   1117  CE  LYS C 139     -42.985 -18.161  -8.899  1.00 78.98           C  
ATOM   1118  NZ  LYS C 139     -42.792 -19.263  -7.907  1.00 81.03           N1+
ATOM   1119  N   LEU C 140     -36.513 -15.785  -7.416  1.00 74.41           N  
ATOM   1120  CA  LEU C 140     -35.090 -15.608  -7.627  1.00 69.08           C  
ATOM   1121  C   LEU C 140     -34.442 -16.990  -7.696  1.00 66.57           C  
ATOM   1122  O   LEU C 140     -34.209 -17.636  -6.670  1.00 64.96           O  
ATOM   1123  CB  LEU C 140     -34.487 -14.743  -6.517  1.00 64.46           C  
ATOM   1124  CG  LEU C 140     -35.241 -13.426  -6.287  1.00 62.46           C  
ATOM   1125  CD1 LEU C 140     -34.702 -12.695  -5.074  1.00 65.91           C  
ATOM   1126  CD2 LEU C 140     -35.165 -12.522  -7.501  1.00 61.87           C  
ATOM   1127  N   LYS C 141     -34.168 -17.436  -8.921  1.00 58.67           N  
ATOM   1128  CA  LYS C 141     -33.716 -18.803  -9.175  1.00 59.00           C  
ATOM   1129  C   LYS C 141     -32.200 -18.862  -9.338  1.00 55.01           C  
ATOM   1130  O   LYS C 141     -31.648 -18.224 -10.229  1.00 62.89           O  
ATOM   1131  CB  LYS C 141     -34.414 -19.366 -10.425  1.00 55.12           C  
ATOM   1132  CG  LYS C 141     -34.372 -20.886 -10.576  1.00 60.95           C  
ATOM   1133  CD  LYS C 141     -35.068 -21.347 -11.863  1.00 61.94           C  
ATOM   1134  CE  LYS C 141     -35.030 -22.864 -12.016  1.00 69.85           C  
ATOM   1135  NZ  LYS C 141     -35.194 -23.363 -13.427  1.00 70.87           N1+
ATOM   1136  N   PHE C 142     -31.529 -19.621  -8.474  1.00 54.65           N  
ATOM   1137  CA  PHE C 142     -30.068 -19.746  -8.531  1.00 58.38           C  
ATOM   1138  C   PHE C 142     -29.635 -21.212  -8.656  1.00 64.69           C  
ATOM   1139  O   PHE C 142     -30.270 -22.113  -8.099  1.00 59.19           O  
ATOM   1140  CB  PHE C 142     -29.393 -19.134  -7.291  1.00 53.72           C  
ATOM   1141  CG  PHE C 142     -29.665 -17.667  -7.087  1.00 53.71           C  
ATOM   1142  CD1 PHE C 142     -30.832 -17.240  -6.463  1.00 55.90           C  
ATOM   1143  CD2 PHE C 142     -28.748 -16.715  -7.494  1.00 57.27           C  
ATOM   1144  CE1 PHE C 142     -31.077 -15.889  -6.265  1.00 54.67           C  
ATOM   1145  CE2 PHE C 142     -28.986 -15.362  -7.293  1.00 57.12           C  
ATOM   1146  CZ  PHE C 142     -30.146 -14.950  -6.684  1.00 55.06           C  
ATOM   1147  N   GLY C 143     -28.539 -21.440  -9.375  1.00 61.50           N  
ATOM   1148  CA  GLY C 143     -27.970 -22.770  -9.485  1.00 52.25           C  
ATOM   1149  C   GLY C 143     -26.651 -22.783 -10.233  1.00 54.64           C  
ATOM   1150  O   GLY C 143     -26.296 -21.814 -10.914  1.00 61.68           O  
ATOM   1151  N   SER C 144     -25.922 -23.886 -10.100  1.00 54.39           N  
ATOM   1152  CA  SER C 144     -24.667 -24.068 -10.815  1.00 53.75           C  
ATOM   1153  C   SER C 144     -24.871 -24.099 -12.325  1.00 55.29           C  
ATOM   1154  O   SER C 144     -25.789 -24.740 -12.831  1.00 55.47           O  
ATOM   1155  CB  SER C 144     -23.973 -25.351 -10.383  1.00 45.77           C  
ATOM   1156  OG  SER C 144     -22.770 -25.515 -11.120  1.00 51.76           O  
ATOM   1157  N   TRP C 145     -23.998 -23.407 -13.044  1.00 54.02           N  
ATOM   1158  CA  TRP C 145     -24.170 -23.276 -14.477  1.00 55.14           C  
ATOM   1159  C   TRP C 145     -23.509 -24.435 -15.194  1.00 53.33           C  
ATOM   1160  O   TRP C 145     -24.005 -24.896 -16.221  1.00 58.58           O  
ATOM   1161  CB  TRP C 145     -23.612 -21.943 -14.972  1.00 47.94           C  
ATOM   1162  CG  TRP C 145     -24.161 -21.563 -16.281  1.00 50.69           C  
ATOM   1163  CD1 TRP C 145     -23.481 -21.475 -17.456  1.00 52.56           C  
ATOM   1164  CD2 TRP C 145     -25.527 -21.237 -16.578  1.00 57.73           C  
ATOM   1165  NE1 TRP C 145     -24.334 -21.109 -18.468  1.00 54.16           N  
ATOM   1166  CE2 TRP C 145     -25.592 -20.949 -17.958  1.00 51.05           C  
ATOM   1167  CE3 TRP C 145     -26.696 -21.157 -15.811  1.00 61.28           C  
ATOM   1168  CZ2 TRP C 145     -26.785 -20.589 -18.593  1.00 53.48           C  
ATOM   1169  CZ3 TRP C 145     -27.882 -20.788 -16.440  1.00 63.79           C  
ATOM   1170  CH2 TRP C 145     -27.912 -20.507 -17.823  1.00 65.06           C  
ATOM   1171  N   THR C 146     -22.412 -24.937 -14.633  1.00 51.99           N  
ATOM   1172  CA  THR C 146     -21.693 -26.039 -15.263  1.00 55.23           C  
ATOM   1173  C   THR C 146     -21.497 -27.318 -14.423  1.00 59.78           C  
ATOM   1174  O   THR C 146     -20.881 -28.267 -14.906  1.00 61.70           O  
ATOM   1175  CB  THR C 146     -20.301 -25.592 -15.703  1.00 57.15           C  
ATOM   1176  OG1 THR C 146     -19.547 -25.220 -14.544  1.00 55.60           O  
ATOM   1177  CG2 THR C 146     -20.379 -24.423 -16.687  1.00 51.76           C  
ATOM   1178  N   HIS C 147     -21.975 -27.369 -13.183  1.00 60.88           N  
ATOM   1179  CA  HIS C 147     -21.820 -28.623 -12.443  1.00 57.20           C  
ATOM   1180  C   HIS C 147     -23.139 -29.240 -12.042  1.00 60.62           C  
ATOM   1181  O   HIS C 147     -23.973 -28.602 -11.399  1.00 58.56           O  
ATOM   1182  CB  HIS C 147     -20.954 -28.465 -11.195  1.00 50.99           C  
ATOM   1183  CG  HIS C 147     -19.678 -27.722 -11.424  1.00 61.72           C  
ATOM   1184  ND1 HIS C 147     -19.609 -26.353 -11.452  1.00 69.19           N  
ATOM   1185  CD2 HIS C 147     -18.427 -28.177 -11.697  1.00 60.40           C  
ATOM   1186  CE1 HIS C 147     -18.355 -25.983 -11.681  1.00 59.95           C  
ATOM   1187  NE2 HIS C 147     -17.627 -27.072 -11.834  1.00 55.22           N  
ATOM   1188  N   HIS C 148     -23.303 -30.505 -12.428  1.00 61.64           N  
ATOM   1189  CA  HIS C 148     -24.507 -31.244 -12.135  1.00 58.42           C  
ATOM   1190  C   HIS C 148     -24.476 -31.693 -10.679  1.00 62.35           C  
ATOM   1191  O   HIS C 148     -23.469 -31.525  -9.991  1.00 65.48           O  
ATOM   1192  CB  HIS C 148     -24.661 -32.420 -13.101  1.00 57.08           C  
ATOM   1193  CG  HIS C 148     -23.528 -33.403 -13.067  1.00 73.31           C  
ATOM   1194  ND1 HIS C 148     -23.141 -34.064 -11.921  1.00 80.04           N  
ATOM   1195  CD2 HIS C 148     -22.725 -33.867 -14.055  1.00 73.79           C  
ATOM   1196  CE1 HIS C 148     -22.137 -34.877 -12.200  1.00 77.43           C  
ATOM   1197  NE2 HIS C 148     -21.865 -34.776 -13.488  1.00 72.61           N  
ATOM   1198  N   SER C 149     -25.587 -32.247 -10.211  1.00 64.36           N  
ATOM   1199  CA  SER C 149     -25.776 -32.500  -8.783  1.00 69.25           C  
ATOM   1200  C   SER C 149     -24.818 -33.537  -8.171  1.00 67.50           C  
ATOM   1201  O   SER C 149     -24.740 -33.652  -6.957  1.00 62.20           O  
ATOM   1202  CB  SER C 149     -27.221 -32.928  -8.523  1.00 73.54           C  
ATOM   1203  OG  SER C 149     -27.571 -34.044  -9.321  1.00 83.17           O  
ATOM   1204  N   ARG C 150     -24.072 -34.280  -8.981  1.00 68.30           N  
ATOM   1205  CA  ARG C 150     -23.099 -35.190  -8.382  1.00 70.52           C  
ATOM   1206  C   ARG C 150     -21.668 -34.649  -8.427  1.00 72.94           C  
ATOM   1207  O   ARG C 150     -20.725 -35.335  -8.019  1.00 70.96           O  
ATOM   1208  CB  ARG C 150     -23.179 -36.565  -9.039  1.00 76.71           C  
ATOM   1209  CG  ARG C 150     -24.232 -37.441  -8.368  1.00 89.67           C  
ATOM   1210  CD  ARG C 150     -23.830 -38.898  -8.371  1.00111.02           C  
ATOM   1211  NE  ARG C 150     -23.634 -39.390  -9.732  1.00124.57           N  
ATOM   1212  CZ  ARG C 150     -22.571 -40.077 -10.144  1.00126.79           C  
ATOM   1213  NH1 ARG C 150     -21.592 -40.376  -9.298  1.00124.32           N  
ATOM   1214  NH2 ARG C 150     -22.493 -40.473 -11.407  1.00128.44           N  
ATOM   1215  N   GLU C 151     -21.515 -33.419  -8.921  1.00 65.54           N  
ATOM   1216  CA  GLU C 151     -20.282 -32.658  -8.736  1.00 63.78           C  
ATOM   1217  C   GLU C 151     -20.494 -31.572  -7.691  1.00 63.10           C  
ATOM   1218  O   GLU C 151     -19.626 -31.336  -6.853  1.00 64.33           O  
ATOM   1219  CB  GLU C 151     -19.809 -32.020 -10.042  1.00 73.86           C  
ATOM   1220  CG  GLU C 151     -19.206 -32.976 -11.051  1.00 79.77           C  
ATOM   1221  CD  GLU C 151     -18.822 -32.266 -12.335  1.00 91.44           C  
ATOM   1222  OE1 GLU C 151     -19.413 -31.203 -12.623  1.00 96.44           O  
ATOM   1223  OE2 GLU C 151     -17.931 -32.765 -13.055  1.00101.04           O  
ATOM   1224  N   LEU C 152     -21.645 -30.901  -7.751  1.00 64.68           N  
ATOM   1225  CA  LEU C 152     -21.949 -29.802  -6.826  1.00 62.73           C  
ATOM   1226  C   LEU C 152     -23.330 -29.986  -6.199  1.00 64.35           C  
ATOM   1227  O   LEU C 152     -24.360 -29.823  -6.852  1.00 67.04           O  
ATOM   1228  CB  LEU C 152     -21.858 -28.443  -7.540  1.00 51.94           C  
ATOM   1229  CG  LEU C 152     -21.763 -27.140  -6.736  1.00 52.67           C  
ATOM   1230  CD1 LEU C 152     -21.356 -25.964  -7.655  1.00 49.14           C  
ATOM   1231  CD2 LEU C 152     -23.073 -26.815  -6.036  1.00 48.38           C  
ATOM   1232  N   ASP C 153     -23.326 -30.312  -4.914  1.00 68.38           N  
ATOM   1233  CA  ASP C 153     -24.545 -30.572  -4.161  1.00 70.37           C  
ATOM   1234  C   ASP C 153     -25.066 -29.298  -3.494  1.00 67.86           C  
ATOM   1235  O   ASP C 153     -24.694 -28.980  -2.358  1.00 62.75           O  
ATOM   1236  CB  ASP C 153     -24.277 -31.660  -3.117  1.00 72.20           C  
ATOM   1237  CG  ASP C 153     -25.488 -31.973  -2.259  1.00 77.26           C  
ATOM   1238  OD1 ASP C 153     -26.627 -31.661  -2.674  1.00 76.44           O  
ATOM   1239  OD2 ASP C 153     -25.291 -32.551  -1.166  1.00 79.64           O  
ATOM   1240  N   LEU C 154     -25.933 -28.582  -4.208  1.00 64.60           N  
ATOM   1241  CA  LEU C 154     -26.502 -27.333  -3.717  1.00 63.64           C  
ATOM   1242  C   LEU C 154     -27.576 -27.594  -2.653  1.00 69.33           C  
ATOM   1243  O   LEU C 154     -28.599 -28.234  -2.913  1.00 73.77           O  
ATOM   1244  CB  LEU C 154     -27.073 -26.522  -4.880  1.00 62.10           C  
ATOM   1245  CG  LEU C 154     -27.544 -25.091  -4.610  1.00 60.27           C  
ATOM   1246  CD1 LEU C 154     -26.416 -24.178  -4.084  1.00 47.18           C  
ATOM   1247  CD2 LEU C 154     -28.168 -24.510  -5.874  1.00 60.08           C  
ATOM   1248  N   GLN C 155     -27.315 -27.107  -1.445  1.00 63.62           N  
ATOM   1249  CA  GLN C 155     -28.221 -27.284  -0.318  1.00 62.76           C  
ATOM   1250  C   GLN C 155     -28.593 -25.929   0.242  1.00 64.16           C  
ATOM   1251  O   GLN C 155     -27.754 -25.030   0.310  1.00 70.94           O  
ATOM   1252  CB  GLN C 155     -27.580 -28.146   0.769  1.00 66.15           C  
ATOM   1253  CG  GLN C 155     -27.331 -29.593   0.363  1.00 72.02           C  
ATOM   1254  CD  GLN C 155     -28.615 -30.315  -0.012  1.00 76.33           C  
ATOM   1255  OE1 GLN C 155     -29.671 -30.052   0.558  1.00 75.57           O  
ATOM   1256  NE2 GLN C 155     -28.531 -31.219  -0.984  1.00 76.23           N  
ATOM   1257  N   MET C 156     -29.850 -25.765   0.630  1.00 67.91           N  
ATOM   1258  CA  MET C 156     -30.289 -24.467   1.111  1.00 71.52           C  
ATOM   1259  C   MET C 156     -30.357 -24.421   2.634  1.00 73.64           C  
ATOM   1260  O   MET C 156     -30.701 -25.400   3.284  1.00 77.81           O  
ATOM   1261  CB  MET C 156     -31.645 -24.093   0.497  1.00 70.38           C  
ATOM   1262  CG  MET C 156     -32.815 -24.951   0.920  1.00 72.38           C  
ATOM   1263  SD  MET C 156     -34.314 -24.431   0.065  1.00 73.76           S  
ATOM   1264  CE  MET C 156     -35.564 -25.282   1.015  1.00 59.60           C  
ATOM   1265  N   GLN C 157     -29.990 -23.271   3.189  1.00 86.25           N  
ATOM   1266  CA  GLN C 157     -30.170 -22.978   4.607  1.00 88.53           C  
ATOM   1267  C   GLN C 157     -31.366 -22.040   4.776  1.00 94.70           C  
ATOM   1268  O   GLN C 157     -31.878 -21.504   3.790  1.00 98.16           O  
ATOM   1269  CB  GLN C 157     -28.909 -22.345   5.189  1.00 90.65           C  
ATOM   1270  CG  GLN C 157     -27.692 -23.252   5.216  1.00 99.46           C  
ATOM   1271  CD  GLN C 157     -26.400 -22.465   5.374  1.00106.35           C  
ATOM   1272  OE1 GLN C 157     -26.309 -21.312   4.939  1.00108.01           O  
ATOM   1273  NE2 GLN C 157     -25.396 -23.081   5.996  1.00107.10           N  
ATOM   1274  N   GLU C 158     -31.800 -21.831   6.017  1.00102.37           N  
ATOM   1275  CA  GLU C 158     -32.965 -20.984   6.294  1.00108.61           C  
ATOM   1276  C   GLU C 158     -32.738 -19.520   5.904  1.00104.18           C  
ATOM   1277  O   GLU C 158     -31.661 -18.964   6.127  1.00 92.98           O  
ATOM   1278  CB  GLU C 158     -33.349 -21.073   7.772  1.00116.91           C  
ATOM   1279  CG  GLU C 158     -34.707 -21.724   8.025  1.00128.42           C  
ATOM   1280  CD  GLU C 158     -35.871 -20.764   7.854  1.00134.51           C  
ATOM   1281  OE1 GLU C 158     -36.111 -19.945   8.768  1.00134.89           O  
ATOM   1282  OE2 GLU C 158     -36.544 -20.826   6.804  1.00137.79           O  
ATOM   1283  N   ALA C 159     -33.769 -18.906   5.326  1.00109.18           N  
ATOM   1284  CA  ALA C 159     -33.684 -17.533   4.840  1.00106.37           C  
ATOM   1285  C   ALA C 159     -33.811 -16.526   5.973  1.00111.09           C  
ATOM   1286  O   ALA C 159     -34.400 -16.797   7.021  1.00112.08           O  
ATOM   1287  CB  ALA C 159     -34.753 -17.268   3.783  1.00102.00           C  
ATOM   1288  N   ASP C 160     -33.252 -15.350   5.736  1.00115.77           N  
ATOM   1289  CA  ASP C 160     -33.214 -14.298   6.729  1.00120.19           C  
ATOM   1290  C   ASP C 160     -33.916 -13.064   6.175  1.00124.69           C  
ATOM   1291  O   ASP C 160     -33.348 -12.344   5.351  1.00129.90           O  
ATOM   1292  CB  ASP C 160     -31.760 -13.993   7.103  1.00120.88           C  
ATOM   1293  CG  ASP C 160     -31.630 -12.846   8.079  1.00124.74           C  
ATOM   1294  OD1 ASP C 160     -32.483 -12.735   8.986  1.00125.77           O  
ATOM   1295  OD2 ASP C 160     -30.670 -12.056   7.932  1.00124.35           O  
ATOM   1296  N   ILE C 161     -35.158 -12.830   6.597  1.00120.32           N  
ATOM   1297  CA  ILE C 161     -35.852 -11.609   6.192  1.00107.61           C  
ATOM   1298  C   ILE C 161     -35.760 -10.545   7.274  1.00 90.68           C  
ATOM   1299  O   ILE C 161     -36.355  -9.479   7.142  1.00 87.32           O  
ATOM   1300  CB  ILE C 161     -37.347 -11.842   5.850  1.00 90.91           C  
ATOM   1301  CG1 ILE C 161     -38.116 -12.393   7.046  1.00 93.62           C  
ATOM   1302  CG2 ILE C 161     -37.487 -12.756   4.658  1.00 94.88           C  
ATOM   1303  CD1 ILE C 161     -39.621 -12.425   6.826  1.00 95.67           C  
ATOM   1304  N   SER C 162     -35.004 -10.828   8.333  1.00 82.78           N  
ATOM   1305  CA  SER C 162     -34.821  -9.861   9.414  1.00 85.66           C  
ATOM   1306  C   SER C 162     -34.077  -8.608   8.935  1.00 86.35           C  
ATOM   1307  O   SER C 162     -34.211  -7.533   9.521  1.00 92.02           O  
ATOM   1308  CB  SER C 162     -34.080 -10.501  10.593  1.00 82.08           C  
ATOM   1309  OG  SER C 162     -32.749 -10.834  10.242  1.00 83.86           O  
ATOM   1310  N   GLY C 163     -33.313  -8.742   7.856  1.00 78.52           N  
ATOM   1311  CA  GLY C 163     -32.559  -7.623   7.321  1.00 72.53           C  
ATOM   1312  C   GLY C 163     -33.311  -6.693   6.382  1.00 71.87           C  
ATOM   1313  O   GLY C 163     -32.754  -5.696   5.932  1.00 82.81           O  
ATOM   1314  N   TYR C 164     -34.570  -6.996   6.080  1.00 67.23           N  
ATOM   1315  CA  TYR C 164     -35.324  -6.157   5.153  1.00 70.31           C  
ATOM   1316  C   TYR C 164     -35.608  -4.792   5.783  1.00 64.31           C  
ATOM   1317  O   TYR C 164     -36.109  -4.718   6.902  1.00 65.50           O  
ATOM   1318  CB  TYR C 164     -36.635  -6.835   4.720  1.00 73.64           C  
ATOM   1319  CG  TYR C 164     -37.300  -6.107   3.571  1.00 73.64           C  
ATOM   1320  CD1 TYR C 164     -36.832  -6.261   2.272  1.00 71.24           C  
ATOM   1321  CD2 TYR C 164     -38.370  -5.238   3.793  1.00 67.18           C  
ATOM   1322  CE1 TYR C 164     -37.415  -5.585   1.221  1.00 75.91           C  
ATOM   1323  CE2 TYR C 164     -38.963  -4.560   2.753  1.00 71.36           C  
ATOM   1324  CZ  TYR C 164     -38.478  -4.734   1.464  1.00 80.99           C  
ATOM   1325  OH  TYR C 164     -39.053  -4.061   0.411  1.00 82.58           O  
ATOM   1326  N   ILE C 165     -35.283  -3.715   5.069  1.00 58.84           N  
ATOM   1327  CA  ILE C 165     -35.422  -2.375   5.632  1.00 58.77           C  
ATOM   1328  C   ILE C 165     -36.888  -1.978   5.835  1.00 63.02           C  
ATOM   1329  O   ILE C 165     -37.732  -2.147   4.949  1.00 65.42           O  
ATOM   1330  CB  ILE C 165     -34.700  -1.315   4.771  1.00 59.28           C  
ATOM   1331  CG1 ILE C 165     -35.271  -1.263   3.356  1.00 67.71           C  
ATOM   1332  CG2 ILE C 165     -33.210  -1.605   4.729  1.00 55.78           C  
ATOM   1333  CD1 ILE C 165     -35.435   0.142   2.825  1.00 71.30           C  
ATOM   1334  N   PRO C 166     -37.194  -1.455   7.032  1.00 58.89           N  
ATOM   1335  CA  PRO C 166     -38.567  -1.166   7.448  1.00 59.80           C  
ATOM   1336  C   PRO C 166     -39.153   0.091   6.803  1.00 63.57           C  
ATOM   1337  O   PRO C 166     -40.373   0.260   6.803  1.00 64.04           O  
ATOM   1338  CB  PRO C 166     -38.431  -0.988   8.962  1.00 60.30           C  
ATOM   1339  CG  PRO C 166     -37.070  -0.419   9.134  1.00 66.21           C  
ATOM   1340  CD  PRO C 166     -36.215  -1.072   8.063  1.00 56.89           C  
ATOM   1341  N   TYR C 167     -38.311   0.956   6.250  1.00 65.22           N  
ATOM   1342  CA  TYR C 167     -38.807   2.225   5.714  1.00 64.29           C  
ATOM   1343  C   TYR C 167     -38.981   2.169   4.184  1.00 64.14           C  
ATOM   1344  O   TYR C 167     -39.163   3.192   3.531  1.00 61.98           O  
ATOM   1345  CB  TYR C 167     -37.871   3.376   6.127  1.00 58.57           C  
ATOM   1346  CG  TYR C 167     -36.397   3.078   5.896  1.00 65.32           C  
ATOM   1347  CD1 TYR C 167     -35.794   3.354   4.668  1.00 63.16           C  
ATOM   1348  CD2 TYR C 167     -35.614   2.506   6.899  1.00 57.62           C  
ATOM   1349  CE1 TYR C 167     -34.448   3.078   4.448  1.00 60.52           C  
ATOM   1350  CE2 TYR C 167     -34.271   2.228   6.688  1.00 66.13           C  
ATOM   1351  CZ  TYR C 167     -33.690   2.512   5.457  1.00 63.35           C  
ATOM   1352  OH  TYR C 167     -32.351   2.242   5.244  1.00 53.65           O  
ATOM   1353  N   SER C 168     -38.932   0.967   3.622  1.00 62.66           N  
ATOM   1354  CA  SER C 168     -39.220   0.769   2.202  1.00 63.67           C  
ATOM   1355  C   SER C 168     -40.653   1.167   1.817  1.00 62.62           C  
ATOM   1356  O   SER C 168     -41.544   1.197   2.661  1.00 68.25           O  
ATOM   1357  CB  SER C 168     -38.982  -0.690   1.830  1.00 67.33           C  
ATOM   1358  OG  SER C 168     -39.298  -0.911   0.473  1.00 74.99           O  
ATOM   1359  N   ARG C 169     -40.879   1.458   0.540  1.00 63.45           N  
ATOM   1360  CA  ARG C 169     -42.230   1.753   0.059  1.00 66.22           C  
ATOM   1361  C   ARG C 169     -42.969   0.457  -0.234  1.00 68.05           C  
ATOM   1362  O   ARG C 169     -44.164   0.463  -0.552  1.00 72.41           O  
ATOM   1363  CB  ARG C 169     -42.199   2.622  -1.198  1.00 73.31           C  
ATOM   1364  CG  ARG C 169     -41.585   1.923  -2.398  1.00 73.89           C  
ATOM   1365  CD  ARG C 169     -41.946   2.581  -3.724  1.00 76.76           C  
ATOM   1366  NE  ARG C 169     -40.954   2.240  -4.746  1.00 84.23           N  
ATOM   1367  CZ  ARG C 169     -41.194   2.197  -6.052  1.00 89.42           C  
ATOM   1368  NH1 ARG C 169     -42.410   2.466  -6.517  1.00 96.72           N  
ATOM   1369  NH2 ARG C 169     -40.220   1.866  -6.893  1.00 82.35           N  
ATOM   1370  N   PHE C 170     -42.234  -0.650  -0.149  1.00 62.95           N  
ATOM   1371  CA  PHE C 170     -42.804  -1.980  -0.327  1.00 60.87           C  
ATOM   1372  C   PHE C 170     -42.791  -2.769   0.967  1.00 69.98           C  
ATOM   1373  O   PHE C 170     -41.780  -2.819   1.673  1.00 75.53           O  
ATOM   1374  CB  PHE C 170     -42.049  -2.762  -1.396  1.00 58.17           C  
ATOM   1375  CG  PHE C 170     -41.979  -2.065  -2.712  1.00 59.43           C  
ATOM   1376  CD1 PHE C 170     -43.100  -1.962  -3.515  1.00 68.67           C  
ATOM   1377  CD2 PHE C 170     -40.797  -1.517  -3.150  1.00 56.81           C  
ATOM   1378  CE1 PHE C 170     -43.038  -1.318  -4.737  1.00 67.58           C  
ATOM   1379  CE2 PHE C 170     -40.729  -0.885  -4.371  1.00 61.92           C  
ATOM   1380  CZ  PHE C 170     -41.853  -0.784  -5.162  1.00 62.39           C  
ATOM   1381  N   GLU C 171     -43.921  -3.393   1.272  1.00 68.52           N  
ATOM   1382  CA  GLU C 171     -44.000  -4.274   2.419  1.00 71.81           C  
ATOM   1383  C   GLU C 171     -43.734  -5.726   1.989  1.00 73.15           C  
ATOM   1384  O   GLU C 171     -44.337  -6.239   1.039  1.00 66.56           O  
ATOM   1385  CB  GLU C 171     -45.362  -4.121   3.098  1.00 74.15           C  
ATOM   1386  CG  GLU C 171     -45.978  -5.390   3.622  1.00 82.72           C  
ATOM   1387  CD  GLU C 171     -47.351  -5.142   4.225  1.00100.27           C  
ATOM   1388  OE1 GLU C 171     -48.070  -4.250   3.718  1.00102.42           O  
ATOM   1389  OE2 GLU C 171     -47.713  -5.841   5.199  1.00109.39           O  
ATOM   1390  N   LEU C 172     -42.805  -6.367   2.690  1.00 75.17           N  
ATOM   1391  CA  LEU C 172     -42.446  -7.754   2.427  1.00 73.95           C  
ATOM   1392  C   LEU C 172     -43.468  -8.717   3.031  1.00 83.40           C  
ATOM   1393  O   LEU C 172     -43.386  -9.059   4.207  1.00 88.71           O  
ATOM   1394  CB  LEU C 172     -41.049  -8.039   2.977  1.00 70.22           C  
ATOM   1395  CG  LEU C 172     -40.321  -9.306   2.535  1.00 77.11           C  
ATOM   1396  CD1 LEU C 172     -40.439  -9.508   1.036  1.00 77.56           C  
ATOM   1397  CD2 LEU C 172     -38.849  -9.234   2.949  1.00 75.88           C  
ATOM   1398  N   VAL C 173     -44.437  -9.141   2.221  1.00 85.94           N  
ATOM   1399  CA  VAL C 173     -45.468 -10.087   2.655  1.00 85.77           C  
ATOM   1400  C   VAL C 173     -44.894 -11.441   3.072  1.00 93.86           C  
ATOM   1401  O   VAL C 173     -45.176 -11.935   4.166  1.00 96.47           O  
ATOM   1402  CB  VAL C 173     -46.511 -10.334   1.547  1.00 79.82           C  
ATOM   1403  CG1 VAL C 173     -47.335 -11.578   1.855  1.00 75.33           C  
ATOM   1404  CG2 VAL C 173     -47.402  -9.116   1.370  1.00 83.37           C  
ATOM   1405  N   GLY C 174     -44.095 -12.045   2.195  1.00 96.47           N  
ATOM   1406  CA  GLY C 174     -43.533 -13.355   2.467  1.00 90.97           C  
ATOM   1407  C   GLY C 174     -42.355 -13.760   1.600  1.00 85.24           C  
ATOM   1408  O   GLY C 174     -42.187 -13.277   0.471  1.00 78.44           O  
ATOM   1409  N   VAL C 175     -41.531 -14.651   2.150  1.00 80.01           N  
ATOM   1410  CA  VAL C 175     -40.423 -15.268   1.430  1.00 72.52           C  
ATOM   1411  C   VAL C 175     -40.348 -16.764   1.723  1.00 77.25           C  
ATOM   1412  O   VAL C 175     -40.294 -17.171   2.881  1.00 78.25           O  
ATOM   1413  CB  VAL C 175     -39.079 -14.631   1.795  1.00 70.54           C  
ATOM   1414  CG1 VAL C 175     -37.940 -15.398   1.134  1.00 73.50           C  
ATOM   1415  CG2 VAL C 175     -39.049 -13.177   1.358  1.00 75.86           C  
ATOM   1416  N   THR C 176     -40.361 -17.584   0.676  1.00 77.93           N  
ATOM   1417  CA  THR C 176     -40.153 -19.024   0.836  1.00 75.18           C  
ATOM   1418  C   THR C 176     -38.970 -19.460  -0.011  1.00 70.75           C  
ATOM   1419  O   THR C 176     -38.464 -18.696  -0.822  1.00 71.56           O  
ATOM   1420  CB  THR C 176     -41.391 -19.851   0.445  1.00 78.28           C  
ATOM   1421  OG1 THR C 176     -41.713 -19.618  -0.932  1.00 84.57           O  
ATOM   1422  CG2 THR C 176     -42.575 -19.485   1.310  1.00 78.53           C  
ATOM   1423  N   GLN C 177     -38.523 -20.690   0.187  1.00 71.51           N  
ATOM   1424  CA  GLN C 177     -37.354 -21.191  -0.513  1.00 66.40           C  
ATOM   1425  C   GLN C 177     -37.549 -22.659  -0.867  1.00 75.08           C  
ATOM   1426  O   GLN C 177     -38.104 -23.438  -0.084  1.00 80.99           O  
ATOM   1427  CB  GLN C 177     -36.100 -21.004   0.340  1.00 68.52           C  
ATOM   1428  CG  GLN C 177     -36.124 -21.794   1.652  1.00 80.33           C  
ATOM   1429  CD  GLN C 177     -34.975 -21.441   2.568  1.00 89.34           C  
ATOM   1430  OE1 GLN C 177     -34.948 -20.362   3.149  1.00100.03           O  
ATOM   1431  NE2 GLN C 177     -34.010 -22.342   2.689  1.00 89.40           N  
ATOM   1432  N   LYS C 178     -37.100 -23.041  -2.052  1.00 68.62           N  
ATOM   1433  CA  LYS C 178     -37.272 -24.412  -2.476  1.00 69.70           C  
ATOM   1434  C   LYS C 178     -36.051 -24.867  -3.248  1.00 68.17           C  
ATOM   1435  O   LYS C 178     -35.479 -24.113  -4.040  1.00 66.41           O  
ATOM   1436  CB  LYS C 178     -38.547 -24.548  -3.310  1.00 74.90           C  
ATOM   1437  CG  LYS C 178     -38.787 -25.926  -3.910  1.00 83.54           C  
ATOM   1438  CD  LYS C 178     -40.263 -26.109  -4.251  1.00 85.23           C  
ATOM   1439  CE  LYS C 178     -40.474 -27.227  -5.244  1.00 86.26           C  
ATOM   1440  NZ  LYS C 178     -39.742 -28.458  -4.861  1.00 88.18           N1+
ATOM   1441  N   ARG C 179     -35.627 -26.092  -2.968  1.00 60.88           N  
ATOM   1442  CA  ARG C 179     -34.604 -26.745  -3.760  1.00 64.16           C  
ATOM   1443  C   ARG C 179     -35.293 -27.668  -4.754  1.00 70.67           C  
ATOM   1444  O   ARG C 179     -36.127 -28.494  -4.369  1.00 65.41           O  
ATOM   1445  CB  ARG C 179     -33.632 -27.527  -2.877  1.00 67.29           C  
ATOM   1446  CG  ARG C 179     -32.567 -28.300  -3.647  1.00 69.03           C  
ATOM   1447  CD  ARG C 179     -31.806 -29.251  -2.721  1.00 72.87           C  
ATOM   1448  NE  ARG C 179     -30.631 -29.833  -3.370  1.00 76.88           N  
ATOM   1449  CZ  ARG C 179     -30.675 -30.824  -4.260  1.00 75.89           C  
ATOM   1450  NH1 ARG C 179     -31.842 -31.347  -4.620  1.00 75.85           N  
ATOM   1451  NH2 ARG C 179     -29.552 -31.290  -4.799  1.00 72.31           N  
ATOM   1452  N   SER C 180     -34.962 -27.500  -6.031  1.00 70.43           N  
ATOM   1453  CA  SER C 180     -35.496 -28.345  -7.091  1.00 72.18           C  
ATOM   1454  C   SER C 180     -34.354 -29.039  -7.810  1.00 71.41           C  
ATOM   1455  O   SER C 180     -33.189 -28.678  -7.641  1.00 67.66           O  
ATOM   1456  CB  SER C 180     -36.329 -27.534  -8.085  1.00 82.54           C  
ATOM   1457  OG  SER C 180     -37.296 -26.740  -7.418  1.00 95.77           O  
ATOM   1458  N   GLU C 181     -34.696 -30.045  -8.603  1.00 73.27           N  
ATOM   1459  CA  GLU C 181     -33.711 -30.758  -9.395  1.00 80.06           C  
ATOM   1460  C   GLU C 181     -34.292 -30.985 -10.779  1.00 85.76           C  
ATOM   1461  O   GLU C 181     -35.282 -31.699 -10.945  1.00 89.96           O  
ATOM   1462  CB  GLU C 181     -33.324 -32.083  -8.738  1.00 84.10           C  
ATOM   1463  CG  GLU C 181     -31.825 -32.277  -8.591  1.00 88.09           C  
ATOM   1464  CD  GLU C 181     -31.478 -33.528  -7.806  1.00 89.27           C  
ATOM   1465  OE1 GLU C 181     -32.107 -34.570  -8.069  1.00 90.47           O  
ATOM   1466  OE2 GLU C 181     -30.584 -33.468  -6.928  1.00 86.11           O  
ATOM   1467  N   ARG C 182     -33.679 -30.356 -11.770  1.00 82.73           N  
ATOM   1468  CA  ARG C 182     -34.216 -30.395 -13.112  1.00 83.42           C  
ATOM   1469  C   ARG C 182     -33.302 -31.187 -14.038  1.00 75.00           C  
ATOM   1470  O   ARG C 182     -32.081 -31.087 -13.965  1.00 75.16           O  
ATOM   1471  CB  ARG C 182     -34.439 -28.967 -13.628  1.00 86.81           C  
ATOM   1472  CG  ARG C 182     -35.683 -28.311 -13.021  1.00 98.51           C  
ATOM   1473  CD  ARG C 182     -36.045 -26.991 -13.683  1.00107.38           C  
ATOM   1474  NE  ARG C 182     -37.255 -27.123 -14.494  1.00117.92           N  
ATOM   1475  CZ  ARG C 182     -38.497 -27.107 -14.017  1.00119.81           C  
ATOM   1476  NH1 ARG C 182     -38.718 -26.950 -12.717  1.00116.01           N  
ATOM   1477  NH2 ARG C 182     -39.521 -27.242 -14.848  1.00122.41           N  
ATOM   1478  N   PHE C 183     -33.907 -32.006 -14.884  1.00 71.05           N  
ATOM   1479  CA  PHE C 183     -33.164 -32.680 -15.934  1.00 78.31           C  
ATOM   1480  C   PHE C 183     -33.362 -31.888 -17.207  1.00 88.83           C  
ATOM   1481  O   PHE C 183     -34.471 -31.475 -17.540  1.00 92.38           O  
ATOM   1482  CB  PHE C 183     -33.620 -34.130 -16.126  1.00 74.64           C  
ATOM   1483  CG  PHE C 183     -33.287 -35.034 -14.973  1.00 78.83           C  
ATOM   1484  CD1 PHE C 183     -33.971 -34.921 -13.763  1.00 88.30           C  
ATOM   1485  CD2 PHE C 183     -32.302 -36.000 -15.095  1.00 74.61           C  
ATOM   1486  CE1 PHE C 183     -33.672 -35.754 -12.689  1.00 92.43           C  
ATOM   1487  CE2 PHE C 183     -31.998 -36.837 -14.027  1.00 85.41           C  
ATOM   1488  CZ  PHE C 183     -32.687 -36.715 -12.821  1.00 90.94           C  
ATOM   1489  N   TYR C 184     -32.271 -31.640 -17.904  1.00 94.24           N  
ATOM   1490  CA  TYR C 184     -32.364 -31.023 -19.202  1.00101.22           C  
ATOM   1491  C   TYR C 184     -32.057 -32.140 -20.187  1.00115.09           C  
ATOM   1492  O   TYR C 184     -31.147 -32.939 -19.961  1.00112.43           O  
ATOM   1493  CB  TYR C 184     -31.419 -29.827 -19.301  1.00 91.51           C  
ATOM   1494  CG  TYR C 184     -31.654 -28.800 -18.188  1.00 86.73           C  
ATOM   1495  CD1 TYR C 184     -31.096 -28.968 -16.921  1.00 87.16           C  
ATOM   1496  CD2 TYR C 184     -32.452 -27.676 -18.400  1.00 78.83           C  
ATOM   1497  CE1 TYR C 184     -31.320 -28.043 -15.906  1.00 85.87           C  
ATOM   1498  CE2 TYR C 184     -32.680 -26.749 -17.393  1.00 76.66           C  
ATOM   1499  CZ  TYR C 184     -32.110 -26.931 -16.147  1.00 80.88           C  
ATOM   1500  OH  TYR C 184     -32.331 -26.005 -15.139  1.00 74.33           O  
ATOM   1501  N   GLU C 185     -32.846 -32.222 -21.255  1.00127.82           N  
ATOM   1502  CA  GLU C 185     -32.818 -33.368 -22.167  1.00137.90           C  
ATOM   1503  C   GLU C 185     -31.437 -33.621 -22.771  1.00135.92           C  
ATOM   1504  O   GLU C 185     -31.213 -34.617 -23.461  1.00138.31           O  
ATOM   1505  CB  GLU C 185     -33.850 -33.166 -23.277  1.00143.93           C  
ATOM   1506  CG  GLU C 185     -35.224 -32.775 -22.755  1.00147.87           C  
ATOM   1507  CD  GLU C 185     -36.155 -32.300 -23.851  1.00151.95           C  
ATOM   1508  OE1 GLU C 185     -35.813 -31.307 -24.529  1.00153.98           O  
ATOM   1509  OE2 GLU C 185     -37.228 -32.916 -24.033  1.00151.96           O  
ATOM   1510  N   CYS C 186     -30.519 -32.706 -22.484  1.00128.47           N  
ATOM   1511  CA  CYS C 186     -29.140 -32.777 -22.930  1.00113.79           C  
ATOM   1512  C   CYS C 186     -28.270 -33.678 -22.060  1.00108.56           C  
ATOM   1513  O   CYS C 186     -27.574 -34.566 -22.550  1.00 95.30           O  
ATOM   1514  CB  CYS C 186     -28.537 -31.379 -22.916  1.00 98.65           C  
ATOM   1515  SG  CYS C 186     -28.393 -30.774 -21.216  1.00135.85           S  
ATOM   1516  N   CYS C 187     -28.314 -33.428 -20.757  1.00116.67           N  
ATOM   1517  CA  CYS C 187     -27.159 -33.710 -19.916  1.00118.11           C  
ATOM   1518  C   CYS C 187     -27.331 -34.712 -18.787  1.00124.47           C  
ATOM   1519  O   CYS C 187     -27.239 -34.342 -17.623  1.00129.66           O  
ATOM   1520  CB  CYS C 187     -26.646 -32.398 -19.319  1.00109.90           C  
ATOM   1521  SG  CYS C 187     -26.505 -31.070 -20.517  1.00154.30           S  
ATOM   1522  N   LYS C 188     -27.541 -35.975 -19.148  1.00123.29           N  
ATOM   1523  CA  LYS C 188     -27.311 -37.118 -18.254  1.00118.37           C  
ATOM   1524  C   LYS C 188     -27.840 -36.907 -16.827  1.00112.63           C  
ATOM   1525  O   LYS C 188     -28.909 -37.399 -16.461  1.00112.31           O  
ATOM   1526  CB  LYS C 188     -25.798 -37.465 -18.202  1.00118.80           C  
ATOM   1527  CG  LYS C 188     -25.015 -37.405 -19.552  1.00124.98           C  
ATOM   1528  CD  LYS C 188     -24.657 -35.980 -20.003  1.00121.26           C  
ATOM   1529  CE  LYS C 188     -23.742 -35.898 -21.208  1.00117.65           C  
ATOM   1530  NZ  LYS C 188     -23.988 -34.594 -21.906  1.00111.51           N1+
ATOM   1531  N   GLU C 189     -27.068 -36.165 -16.038  1.00108.29           N  
ATOM   1532  CA  GLU C 189     -27.347 -35.917 -14.622  1.00 97.11           C  
ATOM   1533  C   GLU C 189     -28.264 -34.709 -14.410  1.00 83.13           C  
ATOM   1534  O   GLU C 189     -28.340 -33.825 -15.264  1.00 79.47           O  
ATOM   1535  CB  GLU C 189     -26.030 -35.697 -13.871  1.00 97.72           C  
ATOM   1536  CG  GLU C 189     -25.017 -36.816 -14.026  1.00103.27           C  
ATOM   1537  CD  GLU C 189     -25.370 -38.029 -13.195  1.00113.00           C  
ATOM   1538  OE1 GLU C 189     -26.183 -37.887 -12.255  1.00115.22           O  
ATOM   1539  OE2 GLU C 189     -24.836 -39.123 -13.482  1.00117.45           O  
ATOM   1540  N   PRO C 190     -28.961 -34.656 -13.263  1.00 75.99           N  
ATOM   1541  CA  PRO C 190     -29.776 -33.464 -13.000  1.00 75.58           C  
ATOM   1542  C   PRO C 190     -28.939 -32.264 -12.530  1.00 70.49           C  
ATOM   1543  O   PRO C 190     -27.797 -32.447 -12.104  1.00 66.87           O  
ATOM   1544  CB  PRO C 190     -30.728 -33.935 -11.898  1.00 75.95           C  
ATOM   1545  CG  PRO C 190     -29.969 -34.998 -11.187  1.00 74.64           C  
ATOM   1546  CD  PRO C 190     -29.109 -35.676 -12.210  1.00 72.72           C  
ATOM   1547  N   TYR C 191     -29.503 -31.059 -12.638  1.00 68.30           N  
ATOM   1548  CA  TYR C 191     -28.902 -29.850 -12.081  1.00 67.27           C  
ATOM   1549  C   TYR C 191     -29.845 -29.246 -11.044  1.00 70.41           C  
ATOM   1550  O   TYR C 191     -31.000 -28.931 -11.348  1.00 74.20           O  
ATOM   1551  CB  TYR C 191     -28.587 -28.820 -13.174  1.00 64.30           C  
ATOM   1552  CG  TYR C 191     -27.384 -29.172 -14.019  1.00 70.40           C  
ATOM   1553  CD1 TYR C 191     -27.462 -30.160 -14.988  1.00 67.06           C  
ATOM   1554  CD2 TYR C 191     -26.173 -28.506 -13.857  1.00 71.88           C  
ATOM   1555  CE1 TYR C 191     -26.370 -30.487 -15.762  1.00 72.61           C  
ATOM   1556  CE2 TYR C 191     -25.072 -28.828 -14.632  1.00 70.40           C  
ATOM   1557  CZ  TYR C 191     -25.179 -29.821 -15.581  1.00 73.22           C  
ATOM   1558  OH  TYR C 191     -24.096 -30.156 -16.358  1.00 78.71           O  
ATOM   1559  N   PRO C 192     -29.352 -29.082  -9.811  1.00 61.60           N  
ATOM   1560  CA  PRO C 192     -30.196 -28.562  -8.733  1.00 63.41           C  
ATOM   1561  C   PRO C 192     -30.201 -27.038  -8.675  1.00 62.66           C  
ATOM   1562  O   PRO C 192     -29.180 -26.400  -8.935  1.00 62.61           O  
ATOM   1563  CB  PRO C 192     -29.567 -29.175  -7.476  1.00 63.33           C  
ATOM   1564  CG  PRO C 192     -28.121 -29.358  -7.829  1.00 67.45           C  
ATOM   1565  CD  PRO C 192     -28.024 -29.503  -9.333  1.00 64.84           C  
ATOM   1566  N   ASP C 193     -31.361 -26.468  -8.357  1.00 64.04           N  
ATOM   1567  CA  ASP C 193     -31.502 -25.027  -8.202  1.00 62.87           C  
ATOM   1568  C   ASP C 193     -32.197 -24.701  -6.890  1.00 63.05           C  
ATOM   1569  O   ASP C 193     -33.104 -25.412  -6.459  1.00 58.74           O  
ATOM   1570  CB  ASP C 193     -32.283 -24.410  -9.376  1.00 69.66           C  
ATOM   1571  CG  ASP C 193     -33.728 -24.920  -9.470  1.00 84.93           C  
ATOM   1572  OD1 ASP C 193     -34.582 -24.460  -8.678  1.00 89.08           O  
ATOM   1573  OD2 ASP C 193     -34.012 -25.767 -10.351  1.00 90.50           O  
ATOM   1574  N   VAL C 194     -31.779 -23.615  -6.255  1.00 65.08           N  
ATOM   1575  CA  VAL C 194     -32.513 -23.119  -5.106  1.00 60.41           C  
ATOM   1576  C   VAL C 194     -33.256 -21.863  -5.526  1.00 62.06           C  
ATOM   1577  O   VAL C 194     -32.659 -20.932  -6.084  1.00 66.20           O  
ATOM   1578  CB  VAL C 194     -31.593 -22.839  -3.910  1.00 58.86           C  
ATOM   1579  CG1 VAL C 194     -32.390 -22.225  -2.758  1.00 57.92           C  
ATOM   1580  CG2 VAL C 194     -30.921 -24.127  -3.463  1.00 53.15           C  
ATOM   1581  N   THR C 195     -34.564 -21.855  -5.289  1.00 58.71           N  
ATOM   1582  CA  THR C 195     -35.402 -20.736  -5.704  1.00 65.45           C  
ATOM   1583  C   THR C 195     -36.057 -20.044  -4.522  1.00 67.29           C  
ATOM   1584  O   THR C 195     -36.801 -20.656  -3.766  1.00 70.97           O  
ATOM   1585  CB  THR C 195     -36.511 -21.176  -6.680  1.00 67.50           C  
ATOM   1586  OG1 THR C 195     -35.928 -21.651  -7.905  1.00 74.94           O  
ATOM   1587  CG2 THR C 195     -37.427 -20.002  -6.979  1.00 52.51           C  
ATOM   1588  N   PHE C 196     -35.776 -18.756  -4.378  1.00 71.34           N  
ATOM   1589  CA  PHE C 196     -36.383 -17.957  -3.335  1.00 65.93           C  
ATOM   1590  C   PHE C 196     -37.562 -17.190  -3.908  1.00 64.12           C  
ATOM   1591  O   PHE C 196     -37.401 -16.411  -4.838  1.00 64.20           O  
ATOM   1592  CB  PHE C 196     -35.354 -17.009  -2.724  1.00 69.58           C  
ATOM   1593  CG  PHE C 196     -34.243 -17.716  -1.999  1.00 79.44           C  
ATOM   1594  CD1 PHE C 196     -34.399 -18.114  -0.681  1.00 83.61           C  
ATOM   1595  CD2 PHE C 196     -33.046 -17.997  -2.641  1.00 86.74           C  
ATOM   1596  CE1 PHE C 196     -33.383 -18.771  -0.006  1.00 84.48           C  
ATOM   1597  CE2 PHE C 196     -32.023 -18.654  -1.971  1.00 84.71           C  
ATOM   1598  CZ  PHE C 196     -32.194 -19.038  -0.653  1.00 84.65           C  
ATOM   1599  N   THR C 197     -38.745 -17.430  -3.351  1.00 65.55           N  
ATOM   1600  CA  THR C 197     -39.980 -16.783  -3.795  1.00 66.59           C  
ATOM   1601  C   THR C 197     -40.376 -15.610  -2.892  1.00 66.32           C  
ATOM   1602  O   THR C 197     -40.624 -15.775  -1.696  1.00 63.05           O  
ATOM   1603  CB  THR C 197     -41.147 -17.787  -3.845  1.00 69.37           C  
ATOM   1604  OG1 THR C 197     -40.865 -18.806  -4.814  1.00 73.67           O  
ATOM   1605  CG2 THR C 197     -42.439 -17.084  -4.212  1.00 63.76           C  
ATOM   1606  N   VAL C 198     -40.453 -14.426  -3.482  1.00 69.67           N  
ATOM   1607  CA  VAL C 198     -40.656 -13.202  -2.722  1.00 71.51           C  
ATOM   1608  C   VAL C 198     -41.991 -12.563  -3.052  1.00 70.70           C  
ATOM   1609  O   VAL C 198     -42.245 -12.201  -4.201  1.00 81.51           O  
ATOM   1610  CB  VAL C 198     -39.525 -12.188  -3.003  1.00 72.00           C  
ATOM   1611  CG1 VAL C 198     -39.792 -10.875  -2.286  1.00 76.39           C  
ATOM   1612  CG2 VAL C 198     -38.185 -12.772  -2.594  1.00 68.85           C  
ATOM   1613  N   THR C 199     -42.846 -12.427  -2.050  1.00 70.38           N  
ATOM   1614  CA  THR C 199     -44.129 -11.761  -2.240  1.00 70.06           C  
ATOM   1615  C   THR C 199     -44.140 -10.435  -1.490  1.00 66.12           C  
ATOM   1616  O   THR C 199     -43.739 -10.373  -0.331  1.00 60.03           O  
ATOM   1617  CB  THR C 199     -45.285 -12.623  -1.766  1.00 75.99           C  
ATOM   1618  OG1 THR C 199     -45.104 -13.958  -2.249  1.00 80.58           O  
ATOM   1619  CG2 THR C 199     -46.597 -12.064  -2.287  1.00 78.55           C  
ATOM   1620  N   PHE C 200     -44.596  -9.378  -2.159  1.00 64.87           N  
ATOM   1621  CA  PHE C 200     -44.474  -8.019  -1.634  1.00 58.09           C  
ATOM   1622  C   PHE C 200     -45.478  -7.073  -2.296  1.00 64.89           C  
ATOM   1623  O   PHE C 200     -45.900  -7.287  -3.436  1.00 68.13           O  
ATOM   1624  CB  PHE C 200     -43.054  -7.507  -1.841  1.00 58.08           C  
ATOM   1625  CG  PHE C 200     -42.711  -7.280  -3.281  1.00 63.33           C  
ATOM   1626  CD1 PHE C 200     -42.278  -8.331  -4.075  1.00 65.00           C  
ATOM   1627  CD2 PHE C 200     -42.845  -6.020  -3.849  1.00 63.99           C  
ATOM   1628  CE1 PHE C 200     -41.983  -8.129  -5.412  1.00 64.16           C  
ATOM   1629  CE2 PHE C 200     -42.546  -5.808  -5.181  1.00 64.80           C  
ATOM   1630  CZ  PHE C 200     -42.115  -6.865  -5.966  1.00 62.32           C  
ATOM   1631  N   ARG C 201     -45.865  -6.028  -1.575  1.00 68.31           N  
ATOM   1632  CA  ARG C 201     -46.852  -5.089  -2.090  1.00 69.60           C  
ATOM   1633  C   ARG C 201     -46.530  -3.646  -1.713  1.00 74.95           C  
ATOM   1634  O   ARG C 201     -45.772  -3.384  -0.776  1.00 72.94           O  
ATOM   1635  CB  ARG C 201     -48.240  -5.457  -1.586  1.00 70.76           C  
ATOM   1636  CG  ARG C 201     -48.315  -5.541  -0.089  1.00 77.98           C  
ATOM   1637  CD  ARG C 201     -49.679  -5.975   0.374  1.00 83.07           C  
ATOM   1638  NE  ARG C 201     -49.669  -6.224   1.807  1.00 89.51           N  
ATOM   1639  CZ  ARG C 201     -50.536  -7.011   2.430  1.00 96.71           C  
ATOM   1640  NH1 ARG C 201     -51.483  -7.624   1.738  1.00100.11           N  
ATOM   1641  NH2 ARG C 201     -50.454  -7.186   3.742  1.00 99.49           N  
ATOM   1642  N   LYS C 202     -47.099  -2.719  -2.474  1.00 80.99           N  
ATOM   1643  CA  LYS C 202     -46.952  -1.299  -2.205  1.00 87.73           C  
ATOM   1644  C   LYS C 202     -47.607  -1.003  -0.868  1.00 88.57           C  
ATOM   1645  O   LYS C 202     -48.686  -1.523  -0.576  1.00 90.61           O  
ATOM   1646  CB  LYS C 202     -47.599  -0.463  -3.315  1.00 94.02           C  
ATOM   1647  CG  LYS C 202     -46.806   0.758  -3.753  1.00 97.51           C  
ATOM   1648  CD  LYS C 202     -46.097   0.496  -5.074  1.00102.21           C  
ATOM   1649  CE  LYS C 202     -45.711   1.797  -5.770  1.00106.62           C  
ATOM   1650  NZ  LYS C 202     -45.210   1.557  -7.154  1.00107.94           N1+
ATOM   1651  N   LYS C 203     -46.957  -0.188  -0.047  1.00 86.47           N  
ATOM   1652  CA  LYS C 203     -47.567   0.218   1.210  1.00 85.17           C  
ATOM   1653  C   LYS C 203     -48.666   1.251   0.943  1.00 89.86           C  
ATOM   1654  O   LYS C 203     -48.490   2.166   0.139  1.00 90.69           O  
ATOM   1655  CB  LYS C 203     -46.517   0.779   2.170  1.00 81.10           C  
ATOM   1656  CG  LYS C 203     -45.564  -0.257   2.761  1.00 79.94           C  
ATOM   1657  CD  LYS C 203     -44.605   0.388   3.756  1.00 76.50           C  
ATOM   1658  CE  LYS C 203     -43.553  -0.588   4.260  1.00 74.87           C  
ATOM   1659  NZ  LYS C 203     -42.602   0.086   5.198  1.00 69.29           N1+
ATOM   1660  N   GLY C 204     -49.805   1.089   1.607  1.00 96.70           N  
ATOM   1661  CA  GLY C 204     -50.908   2.026   1.467  1.00105.06           C  
ATOM   1662  C   GLY C 204     -51.921   1.676   0.388  1.00109.64           C  
ATOM   1663  O   GLY C 204     -51.683   1.873  -0.808  1.00112.15           O  
ATOM   1664  OXT GLY C 204     -53.018   1.198   0.686  1.00109.05           O  
TER    1665      GLY C 204 
HETATM 1666  O1  L0B C1205     -29.486 -26.835 -20.612  1.00107.97           O  
HETATM 1667  C3  L0B C1205     -28.317 -27.176 -20.724  1.00111.15           C  
HETATM 1668  C21 L0B C1205     -31.524 -19.042 -19.324  1.00 78.77           C  
HETATM 1669  C10 L0B C1205     -30.931 -19.900 -20.238  1.00 79.53           C  
HETATM 1670  C19 L0B C1205     -30.808 -21.266 -19.975  1.00 77.73           C  
HETATM 1671  C17 L0B C1205     -31.282 -21.811 -18.787  1.00 85.50           C  
HETATM 1672  C18 L0B C1205     -31.869 -20.948 -17.867  1.00 89.74           C  
HETATM 1673  C20 L0B C1205     -31.991 -19.582 -18.134  1.00 88.46           C  
HETATM 1674  C14 L0B C1205     -29.962 -23.405 -17.500  1.00 85.30           C  
HETATM 1675  C11 L0B C1205     -29.347 -24.792 -17.297  1.00 82.16           C  
HETATM 1676  C13 L0B C1205     -28.342 -24.685 -16.148  1.00 82.92           C  
HETATM 1677  C15 L0B C1205     -27.621 -26.005 -15.888  1.00 79.29           C  
HETATM 1678  C12 L0B C1205     -26.993 -26.501 -17.185  1.00 73.83           C  
HETATM 1679  C9  L0B C1205     -28.040 -26.587 -18.289  1.00 81.09           C  
HETATM 1680  N1  L0B C1205     -28.676 -25.272 -18.518  1.00 83.29           N  
HETATM 1681  C22 L0B C1205     -27.663 -24.298 -18.961  1.00 90.41           C  
HETATM 1682  C8  L0B C1205     -27.355 -27.082 -19.559  1.00 94.93           C  
HETATM 1683  C16 L0B C1205     -31.139 -23.267 -18.473  1.00 88.91           C  
HETATM 1684  O2  L0B C1205     -30.919 -24.055 -19.654  1.00 92.74           O  
HETATM 1685  C4  L0B C1205     -28.636 -27.675 -23.161  1.00136.70           C  
HETATM 1686  C1  L0B C1205     -27.808 -27.684 -22.043  1.00127.76           C  
HETATM 1687  C2  L0B C1205     -26.503 -28.154 -22.154  1.00131.49           C  
HETATM 1688  C5  L0B C1205     -26.029 -28.619 -23.377  1.00134.95           C  
HETATM 1689  C6  L0B C1205     -26.857 -28.611 -24.494  1.00137.21           C  
HETATM 1690  C7  L0B C1205     -28.161 -28.140 -24.384  1.00138.95           C  
TER    1691      L0B C1205 
HETATM 1692  C   LIG d   1     -28.465 -14.422 -16.353  0.00  0.00      5afh C  
HETATM 1693  C   LIG d   1     -29.154 -15.186 -17.519  0.00  0.00      5afh C  
HETATM 1694  C   LIG d   1     -28.439 -16.503 -17.949  0.00  0.00      5afh C  
HETATM 1695  C   LIG d   1     -26.880 -16.440 -17.976  0.00  0.00      5afh C  
HETATM 1696  C   LIG d   1     -26.216 -15.251 -17.202  0.00  0.00      5afh C  
HETATM 1697  C   LIG d   1     -27.110 -15.032 -15.945  0.00  0.00      5afh C  
HETATM 1698  C   LIG d   1     -24.763 -15.595 -16.730  0.00  0.00      5afh C  
HETATM 1699  C   LIG d   1     -24.195 -15.075 -15.382  0.00  0.00      5afh C  
HETATM 1700  C   LIG d   1     -25.207 -15.218 -14.257  0.00  0.00      5afh C  
HETATM 1701  C   LIG d   1     -26.418 -14.374 -14.727  0.00  0.00      5afh C  
HETATM 1702  C   LIG d   1     -23.610 -14.997 -17.551  0.00  0.00      5afh C  
HETATM 1703  C   LIG d   1     -22.331 -15.485 -16.847  0.00  0.00      5afh C  
HETATM 1704  C   LIG d   1     -22.837 -15.809 -15.397  0.00  0.00      5afh C  
HETATM 1705  C   LIG d   1     -21.338 -16.570 -17.332  0.00  0.00      5afh C  
HETATM 1706  C   LIG d   1     -20.730 -17.249 -16.063  0.00  0.00      5afh C  
HETATM 1707  C   LIG d   1     -20.397 -16.157 -14.984  0.00  0.00      5afh C  
HETATM 1708  C   LIG d   1     -21.657 -15.358 -14.511  0.00  0.00      5afh C  
HETATM 1709  C   LIG d   1     -21.912 -17.597 -18.334  0.00  0.00      5afh C  
HETATM 1710  N   LIG d   1     -21.159 -18.949 -18.317  0.00  0.00      5afh N1+
HETATM 1711  C   LIG d   1     -19.675 -18.770 -17.915  0.00  0.00      5afh C  
HETATM 1712  C   LIG d   1     -19.525 -18.174 -16.469  0.00  0.00      5afh C  
HETATM 1713  C   LIG d   1     -21.321 -19.735 -19.643  0.00  0.00      5afh C  
HETATM 1714  C   LIG d   1     -20.098 -19.647 -20.577  0.00  0.00      5afh C  
HETATM 1715  C   LIG d   1     -19.407 -18.286 -20.458  0.00  0.00      5afh C  
HETATM 1716  C   LIG d   1     -18.891 -18.022 -19.032  0.00  0.00      5afh C  
HETATM 1717  C   LIG d   1     -20.474 -19.966 -22.026  0.00  0.00      5afh C  
HETATM 1718  C   LIG d   1     -26.040 -14.057 -18.196  0.00  0.00      5afh C  
HETATM 1719  C   LIG d   1     -19.294 -19.286 -15.435  0.00  0.00      5afh C  
HETATM 1720  H   LIG d   1     -21.628 -19.564 -17.550  0.00  0.00      5afh H  
HETATM 1721  C   LIG d   1     -28.950 -17.110 -19.270  0.00  0.00      5afh C  
HETATM 1722  C   LIG d   1     -28.947 -17.636 -17.029  0.00  0.00      5afh C  
HETATM 1723  C   LIG d   1     -30.389 -17.531 -18.988  0.00  0.00      5afh C  
HETATM 1724  C   LIG d   1     -30.328 -18.045 -17.548  0.00  0.00      5afh C  
HETATM 1725  C   LIG d   1     -23.896 -14.981 -19.024  0.00  0.00      5afh C  
HETATM 1726  C   LIG d   1     -25.100 -14.455 -19.336  0.00  0.00      5afh C  
HETATM 1727  C   LIG d   1     -22.965 -17.302 -15.138  0.00  0.00      5afh C  
HETATM 1728  C   LIG d   1     -21.888 -18.033 -15.460  0.00  0.00      5afh C  
HETATM 1729  O   LIG d   1     -29.322 -14.317 -18.624  0.00  0.00      5afh O  
HETATM 1730  H   LIG d   1     -29.556 -13.445 -18.268  0.00  0.00      5afh H  
HETATM 1731  C   LIG d   1     -30.877 -18.577 -19.982  0.00  0.00      5afh C  
HETATM 1732  C   LIG d   1     -31.719 -19.622 -19.250  0.00  0.00      5afh C  
HETATM 1733  C   LIG d   1     -31.181 -20.981 -19.437  0.00  0.00      5afh C  
HETATM 1734  C   LIG d   1     -30.671 -21.694 -18.327  0.00  0.00      5afh C  
HETATM 1735  C   LIG d   1     -30.150 -23.002 -18.504  0.00  0.00      5afh C  
HETATM 1736  C   LIG d   1     -30.148 -23.594 -19.804  0.00  0.00      5afh C  
HETATM 1737  C   LIG d   1     -29.635 -23.718 -17.392  0.00  0.00      5afh C  
HETATM 1738  C   LIG d   1     -30.661 -22.872 -20.910  0.00  0.00      5afh C  
HETATM 1739  C   LIG d   1     -29.630 -24.903 -19.988  0.00  0.00      5afh C  
HETATM 1740  C   LIG d   1     -31.174 -21.567 -20.725  0.00  0.00      5afh C  
HETATM 1741  C   LIG d   1     -29.112 -25.617 -18.879  0.00  0.00      5afh C  
HETATM 1742  C   LIG d   1     -28.591 -26.922 -19.057  0.00  0.00      5afh C  
HETATM 1743  C   LIG d   1     -29.113 -25.022 -17.578  0.00  0.00      5afh C  
HETATM 1744  C   LIG d   1     -28.072 -27.633 -17.948  0.00  0.00      5afh C  
HETATM 1745  C   LIG d   1     -28.072 -27.043 -16.661  0.00  0.00      5afh C  
HETATM 1746  C   LIG d   1     -28.591 -25.740 -16.474  0.00  0.00      5afh C  
HETATM 1747  O   LIG d   1     -27.322 -14.293 -13.643  0.00  0.00      5afh O  
HETATM 1748  H   LIG d   1     -27.829 -13.475 -13.753  0.00  0.00      5afh H  
HETATM 1749  O   LIG d   1     -18.321 -17.428 -16.403  0.00  0.00      5afh O  
HETATM 1750  H   LIG d   1     -17.988 -17.497 -15.495  0.00  0.00      5afh H  
TER    1751      LIG d   1 
CONECT 1025 1109
CONECT 1109 1025
CONECT 1515 1521
CONECT 1521 1515
CONECT 1666 1667
CONECT 1667 1666 1682 1686
CONECT 1668 1669 1673
CONECT 1669 1668 1670
CONECT 1670 1669 1671
CONECT 1671 1670 1672 1683
CONECT 1672 1671 1673
CONECT 1673 1668 1672
CONECT 1674 1675 1683
CONECT 1675 1674 1676 1680
CONECT 1676 1675 1677
CONECT 1677 1676 1678
CONECT 1678 1677 1679
CONECT 1679 1678 1680 1682
CONECT 1680 1675 1679 1681
CONECT 1681 1680
CONECT 1682 1667 1679
CONECT 1683 1671 1674 1684
CONECT 1684 1683
CONECT 1685 1686 1690
CONECT 1686 1667 1685 1687
CONECT 1687 1686 1688
CONECT 1688 1687 1689
CONECT 1689 1688 1690
CONECT 1690 1685 1689
CONECT 1692 1693 1697
CONECT 1693 1692 1729 1694
CONECT 1694 1693 1721 1695 1722
CONECT 1695 1694 1696
CONECT 1696 1695 1697 1698 1718
CONECT 1697 1692 1696 1701
CONECT 1698 1696 1702 1699
CONECT 1699 1698 1700 1704
CONECT 1700 1699 1701
CONECT 1701 1697 1700 1747
CONECT 1702 1698 1703 1725
CONECT 1703 1702 1705 1704
CONECT 1704 1699 1703 1708 1727
CONECT 1705 1703 1706 1709
CONECT 1706 1705 1712 1707 1728
CONECT 1707 1706 1708
CONECT 1708 1704 1707
CONECT 1709 1705 1710
CONECT 1710 1709 1711 1713 1720
CONECT 1711 1710 1716 1712
CONECT 1712 1706 1711 1749 1719
CONECT 1713 1710 1714
CONECT 1714 1713 1715 1717
CONECT 1715 1714 1716
CONECT 1716 1711 1715
CONECT 1717 1714
CONECT 1718 1696 1726
CONECT 1719 1712
CONECT 1720 1710
CONECT 1721 1694 1723
CONECT 1722 1694 1724
CONECT 1723 1721 1731 1724
CONECT 1724 1722 1723
CONECT 1725 1702 1726
CONECT 1726 1718 1725
CONECT 1727 1704 1728
CONECT 1728 1706 1727
CONECT 1729 1693 1730
CONECT 1730 1729
CONECT 1731 1723 1732
CONECT 1732 1731 1733
CONECT 1733 1732 1734 1740
CONECT 1734 1733 1735
CONECT 1735 1734 1736 1737
CONECT 1736 1735 1738 1739
CONECT 1737 1735 1743
CONECT 1738 1736 1740
CONECT 1739 1736 1741
CONECT 1740 1733 1738
CONECT 1741 1739 1742 1743
CONECT 1742 1741 1744
CONECT 1743 1737 1741 1746
CONECT 1744 1742 1745
CONECT 1745 1744 1746
CONECT 1746 1743 1745
CONECT 1747 1701 1748
CONECT 1748 1747
CONECT 1749 1712 1750
CONECT 1750 1749
END
