# Supplementary material for: A strategy to find novel candidate anti-Alzheimer’s disease drugs by constructing interaction networks between drug targets and natural compounds in medical plants
Source: PeerJ. 2018 May 11;6:e4756. doi: 10.7717/peerj.4756 (PMC5951129; doi:10.7717/peerj.4756)
Supplement: Data S1 — (A) Docking results of 30 proteins with TCM compounds (B) PDB coordinates (C) TCM_compounds_2D_structures (D) Top0.5%_TCM_compounds_3D_structures [file peerj-06-4756-s036.zip › Raw_Data/PDB coordinates/5h8s.pdb]

REMARK   Accelrys Discovery Studio PDB file
REMARK   Created:  Wed Mar 07 16:30:51 �й���׼ʱ�� 2018
SSBOND   1 CYS A  206    CYS A  261                                     
CRYST1   47.232  114.461  162.744  90.00  90.00  90.00 P22121     
ATOM      1  N   ASN A   3      45.136  13.478  46.044  1.00 50.11           N1+
ATOM      2  CA  ASN A   3      43.690  13.316  45.924  1.00 53.90           C  
ATOM      3  C   ASN A   3      42.962  14.651  46.010  1.00 52.00           C  
ATOM      4  O   ASN A   3      42.988  15.320  47.043  1.00 57.39           O  
ATOM      5  CB  ASN A   3      43.161  12.370  46.999  1.00 56.89           C  
ATOM      6  CG  ASN A   3      42.223  11.322  46.435  1.00 65.96           C  
ATOM      7  OD1 ASN A   3      41.660  11.497  45.351  1.00 61.79           O  
ATOM      8  ND2 ASN A   3      42.050  10.223  47.166  1.00 65.10           N  
ATOM      9  N   LYS A   4      42.306  15.032  44.920  1.00 49.40           N  
ATOM     10  CA  LYS A   4      41.696  16.350  44.831  1.00 43.92           C  
ATOM     11  C   LYS A   4      40.187  16.305  44.760  1.00 35.43           C  
ATOM     12  O   LYS A   4      39.600  15.325  44.306  1.00 36.44           O  
ATOM     13  CB  LYS A   4      42.222  17.099  43.613  1.00 41.61           C  
ATOM     14  CG  LYS A   4      43.263  18.126  43.962  1.00 55.08           C  
ATOM     15  CD  LYS A   4      43.770  18.828  42.725  1.00 59.56           C  
ATOM     16  CE  LYS A   4      42.693  19.644  42.020  1.00 60.71           C  
ATOM     17  NZ  LYS A   4      43.290  20.521  40.961  1.00 46.19           N1+
ATOM     18  N   THR A   5      39.565  17.390  45.204  1.00 28.08           N  
ATOM     19  CA  THR A   5      38.123  17.530  45.087  1.00 25.28           C  
ATOM     20  C   THR A   5      37.742  17.670  43.616  1.00 27.17           C  
ATOM     21  O   THR A   5      38.307  18.488  42.888  1.00 26.14           O  
ATOM     22  CB  THR A   5      37.619  18.741  45.886  1.00 30.47           C  
ATOM     23  OG1 THR A   5      37.913  18.532  47.273  1.00 34.46           O  
ATOM     24  CG2 THR A   5      36.115  18.921  45.717  1.00 28.59           C  
ATOM     25  N   VAL A   6      36.794  16.849  43.183  1.00 24.43           N  
ATOM     26  CA  VAL A   6      36.331  16.876  41.799  1.00 25.24           C  
ATOM     27  C   VAL A   6      35.385  18.060  41.573  1.00 23.41           C  
ATOM     28  O   VAL A   6      34.414  18.234  42.305  1.00 23.84           O  
ATOM     29  CB  VAL A   6      35.645  15.538  41.446  1.00 24.91           C  
ATOM     30  CG1 VAL A   6      34.928  15.609  40.116  1.00 21.74           C  
ATOM     31  CG2 VAL A   6      36.679  14.406  41.449  1.00 28.11           C  
ATOM     32  N   VAL A   7      35.668  18.884  40.566  1.00 21.20           N  
ATOM     33  CA  VAL A   7      34.783  19.996  40.255  1.00 22.47           C  
ATOM     34  C   VAL A   7      33.693  19.507  39.299  1.00 20.80           C  
ATOM     35  O   VAL A   7      33.978  19.074  38.185  1.00 20.80           O  
ATOM     36  CB  VAL A   7      35.543  21.191  39.637  1.00 24.84           C  
ATOM     37  CG1 VAL A   7      34.572  22.281  39.181  1.00 23.25           C  
ATOM     38  CG2 VAL A   7      36.546  21.750  40.655  1.00 31.13           C  
ATOM     39  N   VAL A   8      32.455  19.566  39.766  1.00 19.72           N  
ATOM     40  CA  VAL A   8      31.301  19.141  38.983  1.00 17.86           C  
ATOM     41  C   VAL A   8      30.631  20.354  38.373  1.00 21.68           C  
ATOM     42  O   VAL A   8      30.261  21.285  39.094  1.00 24.05           O  
ATOM     43  CB  VAL A   8      30.268  18.398  39.846  1.00 17.21           C  
ATOM     44  CG1 VAL A   8      29.077  17.944  38.978  1.00 20.99           C  
ATOM     45  CG2 VAL A   8      30.899  17.226  40.551  1.00 19.53           C  
ATOM     46  N   THR A   9      30.469  20.369  37.056  1.00 20.37           N  
ATOM     47  CA  THR A   9      29.670  21.429  36.451  1.00 19.90           C  
ATOM     48  C   THR A   9      28.251  20.908  36.234  1.00 18.60           C  
ATOM     49  O   THR A   9      28.055  19.748  35.869  1.00 18.85           O  
ATOM     50  CB  THR A   9      30.278  21.959  35.120  1.00 20.40           C  
ATOM     51  OG1 THR A   9      29.473  23.043  34.641  1.00 19.64           O  
ATOM     52  CG2 THR A   9      30.344  20.880  34.045  1.00 18.29           C  
ATOM     53  N   THR A  10      27.261  21.744  36.540  1.00 19.03           N  
ATOM     54  CA  THR A  10      25.875  21.368  36.315  1.00 16.81           C  
ATOM     55  C   THR A  10      25.088  22.636  36.014  1.00 20.03           C  
ATOM     56  O   THR A  10      25.679  23.718  35.852  1.00 21.53           O  
ATOM     57  CB  THR A  10      25.300  20.587  37.519  1.00 18.05           C  
ATOM     58  OG1 THR A  10      24.036  19.995  37.161  1.00 20.16           O  
ATOM     59  CG2 THR A  10      25.161  21.484  38.767  1.00 18.19           C  
ATOM     60  N   ILE A  11      23.773  22.516  35.907  1.00 19.00           N  
ATOM     61  CA  ILE A  11      22.972  23.634  35.410  1.00 20.20           C  
ATOM     62  C   ILE A  11      21.681  23.713  36.211  1.00 22.20           C  
ATOM     63  O   ILE A  11      21.143  22.686  36.619  1.00 19.17           O  
ATOM     64  CB  ILE A  11      22.693  23.473  33.885  1.00 20.77           C  
ATOM     65  CG1 ILE A  11      22.070  24.741  33.283  1.00 20.35           C  
ATOM     66  CG2 ILE A  11      21.840  22.224  33.609  1.00 23.37           C  
ATOM     67  CD1 ILE A  11      22.089  24.754  31.743  1.00 19.46           C  
ATOM     68  N   LEU A  12      21.212  24.929  36.490  1.00 19.65           N  
ATOM     69  CA  LEU A  12      19.949  25.079  37.200  1.00 19.90           C  
ATOM     70  C   LEU A  12      18.820  24.793  36.230  1.00 25.27           C  
ATOM     71  O   LEU A  12      18.470  25.623  35.394  1.00 28.46           O  
ATOM     72  CB  LEU A  12      19.812  26.476  37.815  1.00 24.33           C  
ATOM     73  CG  LEU A  12      20.756  26.737  38.989  1.00 25.36           C  
ATOM     74  CD1 LEU A  12      20.787  28.217  39.367  1.00 28.88           C  
ATOM     75  CD2 LEU A  12      20.392  25.875  40.203  1.00 24.35           C  
ATOM     76  N   GLU A  13      18.274  23.590  36.342  1.00 21.51           N  
ATOM     77  CA  GLU A  13      17.225  23.105  35.458  1.00 21.84           C  
ATOM     78  C   GLU A  13      16.342  22.194  36.290  1.00 23.29           C  
ATOM     79  O   GLU A  13      16.813  21.167  36.766  1.00 20.40           O  
ATOM     80  CB  GLU A  13      17.829  22.345  34.265  1.00 21.88           C  
ATOM     81  CG  GLU A  13      16.824  21.857  33.238  1.00 22.01           C  
ATOM     82  CD  GLU A  13      16.339  22.978  32.342  1.00 25.41           C  
ATOM     83  OE1 GLU A  13      15.251  23.517  32.619  1.00 30.50           O  
ATOM     84  OE2 GLU A  13      17.051  23.335  31.382  1.00 24.81           O  
ATOM     85  N   SER A  14      15.078  22.558  36.490  1.00 23.71           N  
ATOM     86  CA  SER A  14      14.204  21.740  37.340  1.00 24.83           C  
ATOM     87  C   SER A  14      13.768  20.482  36.609  1.00 21.96           C  
ATOM     88  O   SER A  14      13.479  20.537  35.411  1.00 24.44           O  
ATOM     89  CB  SER A  14      12.971  22.543  37.787  1.00 25.38           C  
ATOM     90  OG  SER A  14      13.376  23.719  38.468  1.00 26.71           O  
ATOM     91  N   PRO A  15      13.702  19.337  37.325  1.00 20.51           N  
ATOM     92  CA  PRO A  15      14.009  19.133  38.747  1.00 20.38           C  
ATOM     93  C   PRO A  15      15.395  18.549  38.959  1.00 22.03           C  
ATOM     94  O   PRO A  15      15.620  17.858  39.953  1.00 22.21           O  
ATOM     95  CB  PRO A  15      12.962  18.118  39.165  1.00 20.67           C  
ATOM     96  CG  PRO A  15      12.922  17.205  37.954  1.00 21.53           C  
ATOM     97  CD  PRO A  15      13.098  18.123  36.746  1.00 23.60           C  
ATOM     98  N   TYR A  16      16.297  18.780  38.012  1.00 19.40           N  
ATOM     99  CA  TYR A  16      17.626  18.197  38.072  1.00 18.56           C  
ATOM    100  C   TYR A  16      18.502  18.856  39.134  1.00 17.83           C  
ATOM    101  O   TYR A  16      19.125  18.177  39.964  1.00 16.83           O  
ATOM    102  CB  TYR A  16      18.289  18.299  36.692  1.00 17.95           C  
ATOM    103  CG  TYR A  16      17.532  17.521  35.650  1.00 18.07           C  
ATOM    104  CD1 TYR A  16      17.733  16.157  35.518  1.00 20.60           C  
ATOM    105  CD2 TYR A  16      16.609  18.142  34.817  1.00 23.37           C  
ATOM    106  CE1 TYR A  16      17.051  15.419  34.571  1.00 22.34           C  
ATOM    107  CE2 TYR A  16      15.915  17.405  33.861  1.00 25.14           C  
ATOM    108  CZ  TYR A  16      16.148  16.045  33.754  1.00 21.72           C  
ATOM    109  OH  TYR A  16      15.483  15.271  32.828  1.00 32.14           O  
ATOM    110  N   VAL A  17      18.560  20.182  39.086  1.00 16.82           N  
ATOM    111  CA  VAL A  17      19.267  20.965  40.086  1.00 21.39           C  
ATOM    112  C   VAL A  17      18.466  22.223  40.368  1.00 23.78           C  
ATOM    113  O   VAL A  17      18.126  22.969  39.452  1.00 21.87           O  
ATOM    114  CB  VAL A  17      20.697  21.358  39.630  1.00 22.37           C  
ATOM    115  CG1 VAL A  17      21.393  22.163  40.705  1.00 24.71           C  
ATOM    116  CG2 VAL A  17      21.530  20.112  39.287  1.00 19.96           C  
ATOM    117  N   MET A  18      18.152  22.439  41.639  1.00 19.94           N  
ATOM    118  CA  MET A  18      17.353  23.587  42.048  1.00 21.24           C  
ATOM    119  C   MET A  18      17.939  24.165  43.328  1.00 21.00           C  
ATOM    120  O   MET A  18      18.606  23.461  44.081  1.00 22.62           O  
ATOM    121  CB  MET A  18      15.890  23.171  42.267  1.00 24.87           C  
ATOM    122  CG  MET A  18      15.220  22.509  41.049  1.00 22.79           C  
ATOM    123  SD  MET A  18      13.604  21.801  41.415  1.00 27.52           S  
ATOM    124  CE  MET A  18      14.078  20.384  42.417  1.00 23.17           C  
ATOM    125  N   MET A  19      17.709  25.451  43.565  1.00 24.21           N  
ATOM    126  CA  MET A  19      18.139  26.052  44.820  1.00 25.31           C  
ATOM    127  C   MET A  19      17.177  25.616  45.912  1.00 26.52           C  
ATOM    128  O   MET A  19      15.965  25.690  45.727  1.00 26.46           O  
ATOM    129  CB  MET A  19      18.170  27.580  44.724  1.00 25.89           C  
ATOM    130  CG  MET A  19      18.958  28.127  43.559  1.00 27.84           C  
ATOM    131  SD  MET A  19      20.681  27.640  43.615  1.00 29.58           S  
ATOM    132  CE  MET A  19      21.165  28.247  45.230  1.00 33.97           C  
ATOM    133  N   LYS A  20      17.704  25.142  47.037  1.00 24.18           N  
ATOM    134  CA  LYS A  20      16.845  24.868  48.191  1.00 30.22           C  
ATOM    135  C   LYS A  20      16.273  26.182  48.694  1.00 27.96           C  
ATOM    136  O   LYS A  20      16.935  27.211  48.612  1.00 29.95           O  
ATOM    137  CB  LYS A  20      17.612  24.180  49.313  1.00 28.20           C  
ATOM    138  CG  LYS A  20      17.998  22.742  49.039  1.00 30.30           C  
ATOM    139  CD  LYS A  20      18.755  22.202  50.232  1.00 29.58           C  
ATOM    140  CE  LYS A  20      19.211  20.770  50.041  1.00 29.95           C  
ATOM    141  NZ  LYS A  20      20.146  20.389  51.131  1.00 28.97           N1+
ATOM    142  N   LYS A  21      15.054  26.135  49.219  1.00 31.33           N  
ATOM    143  CA  LYS A  21      14.394  27.320  49.772  1.00 37.90           C  
ATOM    144  C   LYS A  21      15.278  28.106  50.737  1.00 37.71           C  
ATOM    145  O   LYS A  21      15.291  29.334  50.715  1.00 41.71           O  
ATOM    146  CB  LYS A  21      13.101  26.913  50.479  1.00 37.60           C  
ATOM    147  CG  LYS A  21      11.904  26.766  49.553  1.00 50.23           C  
ATOM    148  CD  LYS A  21      10.897  25.752  50.093  1.00 58.19           C  
ATOM    149  CE  LYS A  21      10.735  25.848  51.611  1.00 57.31           C  
ATOM    150  NZ  LYS A  21      10.158  27.149  52.063  1.00 61.46           N1+
ATOM    151  N   ASN A  22      16.023  27.397  51.577  1.00 33.93           N  
ATOM    152  CA  ASN A  22      16.866  28.045  52.571  1.00 39.43           C  
ATOM    153  C   ASN A  22      18.346  28.038  52.199  1.00 37.46           C  
ATOM    154  O   ASN A  22      19.206  28.074  53.079  1.00 38.85           O  
ATOM    155  CB  ASN A  22      16.675  27.377  53.937  1.00 44.79           C  
ATOM    156  CG  ASN A  22      16.855  25.867  53.882  1.00 45.80           C  
ATOM    157  OD1 ASN A  22      16.628  25.235  52.846  1.00 45.52           O  
ATOM    158  ND2 ASN A  22      17.258  25.280  55.004  1.00 50.22           N  
ATOM    159  N   HIS A  23      18.636  28.016  50.897  1.00 35.04           N  
ATOM    160  CA  HIS A  23      20.013  27.864  50.421  1.00 36.14           C  
ATOM    161  C   HIS A  23      20.959  28.919  51.000  1.00 32.97           C  
ATOM    162  O   HIS A  23      22.127  28.644  51.259  1.00 30.81           O  
ATOM    163  CB  HIS A  23      20.058  27.890  48.886  1.00 30.03           C  
ATOM    164  CG  HIS A  23      19.761  29.226  48.274  1.00 30.66           C  
ATOM    165  ND1 HIS A  23      20.725  30.197  48.086  1.00 29.32           N  
ATOM    166  CD2 HIS A  23      18.613  29.736  47.765  1.00 26.24           C  
ATOM    167  CE1 HIS A  23      20.179  31.251  47.504  1.00 31.62           C  
ATOM    168  NE2 HIS A  23      18.899  30.997  47.298  1.00 27.20           N  
ATOM    169  N   GLU A  24      20.430  30.114  51.228  1.00 36.82           N  
ATOM    170  CA  GLU A  24      21.203  31.237  51.739  1.00 35.48           C  
ATOM    171  C   GLU A  24      21.879  30.941  53.087  1.00 36.80           C  
ATOM    172  O   GLU A  24      22.933  31.503  53.411  1.00 34.54           O  
ATOM    173  CB  GLU A  24      20.290  32.457  51.867  1.00 42.17           C  
ATOM    174  CG  GLU A  24      19.171  32.295  52.904  1.00 53.42           C  
ATOM    175  CD  GLU A  24      17.959  31.481  52.441  1.00 52.77           C  
ATOM    176  OE1 GLU A  24      17.828  31.181  51.229  1.00 40.73           O  
ATOM    177  OE2 GLU A  24      17.128  31.143  53.316  1.00 51.50           O  
ATOM    178  N   MET A  25      21.271  30.054  53.865  1.00 35.34           N  
ATOM    179  CA  MET A  25      21.792  29.705  55.181  1.00 36.46           C  
ATOM    180  C   MET A  25      22.554  28.383  55.148  1.00 37.58           C  
ATOM    181  O   MET A  25      22.951  27.858  56.188  1.00 35.17           O  
ATOM    182  CB  MET A  25      20.654  29.636  56.198  1.00 39.11           C  
ATOM    183  CG  MET A  25      20.031  30.993  56.514  1.00 41.60           C  
ATOM    184  SD  MET A  25      21.266  32.270  56.924  1.00 44.62           S  
ATOM    185  CE  MET A  25      21.812  31.718  58.543  1.00 36.61           C  
ATOM    186  N   LEU A  26      22.761  27.856  53.943  1.00 33.85           N  
ATOM    187  CA  LEU A  26      23.454  26.584  53.760  1.00 32.89           C  
ATOM    188  C   LEU A  26      24.791  26.808  53.056  1.00 35.62           C  
ATOM    189  O   LEU A  26      25.033  27.887  52.512  1.00 35.28           O  
ATOM    190  CB  LEU A  26      22.574  25.617  52.964  1.00 29.93           C  
ATOM    191  CG  LEU A  26      21.210  25.334  53.594  1.00 32.61           C  
ATOM    192  CD1 LEU A  26      20.385  24.395  52.712  1.00 32.11           C  
ATOM    193  CD2 LEU A  26      21.382  24.752  54.984  1.00 37.06           C  
ATOM    194  N   GLU A  27      25.667  25.807  53.078  1.00 30.96           N  
ATOM    195  CA  GLU A  27      26.972  25.952  52.446  1.00 34.41           C  
ATOM    196  C   GLU A  27      27.266  24.838  51.443  1.00 31.63           C  
ATOM    197  O   GLU A  27      26.767  23.719  51.576  1.00 30.18           O  
ATOM    198  CB  GLU A  27      28.080  25.999  53.504  1.00 42.31           C  
ATOM    199  CG  GLU A  27      28.174  27.337  54.235  1.00 53.59           C  
ATOM    200  CD  GLU A  27      29.412  27.442  55.104  1.00 72.43           C  
ATOM    201  OE1 GLU A  27      29.813  26.414  55.692  1.00 79.70           O  
ATOM    202  OE2 GLU A  27      29.990  28.549  55.190  1.00 76.34           O  
ATOM    203  N   GLY A  28      28.076  25.173  50.443  1.00 29.13           N  
ATOM    204  CA  GLY A  28      28.580  24.202  49.487  1.00 27.06           C  
ATOM    205  C   GLY A  28      27.485  23.429  48.778  1.00 25.00           C  
ATOM    206  O   GLY A  28      26.480  24.002  48.354  1.00 25.03           O  
ATOM    207  N   ASN A  29      27.682  22.119  48.672  1.00 25.03           N  
ATOM    208  CA  ASN A  29      26.750  21.239  47.975  1.00 22.22           C  
ATOM    209  C   ASN A  29      25.357  21.212  48.608  1.00 26.84           C  
ATOM    210  O   ASN A  29      24.382  20.851  47.959  1.00 23.86           O  
ATOM    211  CB  ASN A  29      27.323  19.818  47.916  1.00 23.09           C  
ATOM    212  CG  ASN A  29      28.631  19.747  47.150  1.00 23.02           C  
ATOM    213  OD1 ASN A  29      28.960  20.647  46.372  1.00 25.98           O  
ATOM    214  ND2 ASN A  29      29.386  18.674  47.363  1.00 25.94           N  
ATOM    215  N   GLU A  30      25.266  21.591  49.880  1.00 23.07           N  
ATOM    216  CA  GLU A  30      23.991  21.544  50.582  1.00 29.66           C  
ATOM    217  C   GLU A  30      23.010  22.610  50.100  1.00 26.39           C  
ATOM    218  O   GLU A  30      21.839  22.586  50.474  1.00 26.84           O  
ATOM    219  CB  GLU A  30      24.205  21.697  52.094  1.00 28.67           C  
ATOM    220  CG  GLU A  30      25.279  20.779  52.661  1.00 33.31           C  
ATOM    221  CD  GLU A  30      25.008  19.320  52.356  1.00 43.37           C  
ATOM    222  OE1 GLU A  30      23.874  18.860  52.614  1.00 42.88           O  
ATOM    223  OE2 GLU A  30      25.927  18.640  51.846  1.00 46.58           O  
ATOM    224  N   ARG A  31      23.483  23.560  49.296  1.00 24.98           N  
ATOM    225  CA  ARG A  31      22.605  24.610  48.782  1.00 24.36           C  
ATOM    226  C   ARG A  31      21.616  24.101  47.740  1.00 21.99           C  
ATOM    227  O   ARG A  31      20.611  24.754  47.454  1.00 25.57           O  
ATOM    228  CB  ARG A  31      23.424  25.741  48.159  1.00 23.04           C  
ATOM    229  CG  ARG A  31      24.256  26.551  49.139  1.00 28.59           C  
ATOM    230  CD  ARG A  31      25.243  27.417  48.371  1.00 25.86           C  
ATOM    231  NE  ARG A  31      26.275  26.609  47.726  1.00 26.11           N  
ATOM    232  CZ  ARG A  31      27.126  27.066  46.814  1.00 30.68           C  
ATOM    233  NH1 ARG A  31      27.060  28.330  46.412  1.00 40.78           N  
ATOM    234  NH2 ARG A  31      28.036  26.256  46.290  1.00 28.93           N  
ATOM    235  N   TYR A  32      21.923  22.952  47.146  1.00 23.42           N  
ATOM    236  CA  TYR A  32      21.159  22.486  45.987  1.00 21.76           C  
ATOM    237  C   TYR A  32      20.373  21.219  46.273  1.00 20.36           C  
ATOM    238  O   TYR A  32      20.748  20.436  47.138  1.00 21.79           O  
ATOM    239  CB  TYR A  32      22.103  22.230  44.802  1.00 22.82           C  
ATOM    240  CG  TYR A  32      23.050  23.374  44.544  1.00 21.10           C  
ATOM    241  CD1 TYR A  32      22.621  24.515  43.889  1.00 26.24           C  
ATOM    242  CD2 TYR A  32      24.366  23.322  44.982  1.00 22.78           C  
ATOM    243  CE1 TYR A  32      23.480  25.575  43.667  1.00 23.96           C  
ATOM    244  CE2 TYR A  32      25.234  24.375  44.760  1.00 23.66           C  
ATOM    245  CZ  TYR A  32      24.777  25.500  44.097  1.00 23.49           C  
ATOM    246  OH  TYR A  32      25.624  26.558  43.861  1.00 25.13           O  
ATOM    247  N   GLU A  33      19.298  21.009  45.519  1.00 21.36           N  
ATOM    248  CA  GLU A  33      18.582  19.748  45.558  1.00 21.21           C  
ATOM    249  C   GLU A  33      18.100  19.358  44.168  1.00 20.67           C  
ATOM    250  O   GLU A  33      18.005  20.195  43.268  1.00 20.93           O  
ATOM    251  CB  GLU A  33      17.392  19.820  46.527  1.00 22.56           C  
ATOM    252  CG  GLU A  33      16.313  20.799  46.084  1.00 23.42           C  
ATOM    253  CD  GLU A  33      15.208  20.972  47.117  1.00 31.19           C  
ATOM    254  OE1 GLU A  33      14.492  21.993  47.058  1.00 38.38           O  
ATOM    255  OE2 GLU A  33      15.058  20.087  47.982  1.00 33.13           O  
ATOM    256  N   GLY A  34      17.794  18.077  43.999  1.00 19.33           N  
ATOM    257  CA  GLY A  34      17.220  17.601  42.754  1.00 18.97           C  
ATOM    258  C   GLY A  34      17.795  16.274  42.311  1.00 19.22           C  
ATOM    259  O   GLY A  34      18.683  15.715  42.959  1.00 18.30           O  
ATOM    260  N   TYR A  35      17.280  15.784  41.192  1.00 17.65           N  
ATOM    261  CA  TYR A  35      17.704  14.512  40.622  1.00 16.91           C  
ATOM    262  C   TYR A  35      19.218  14.415  40.444  1.00 16.58           C  
ATOM    263  O   TYR A  35      19.835  13.427  40.847  1.00 17.72           O  
ATOM    264  CB  TYR A  35      16.994  14.304  39.282  1.00 17.16           C  
ATOM    265  CG  TYR A  35      17.338  13.016  38.578  1.00 18.84           C  
ATOM    266  CD1 TYR A  35      18.527  12.896  37.855  1.00 19.36           C  
ATOM    267  CD2 TYR A  35      16.473  11.930  38.606  1.00 20.47           C  
ATOM    268  CE1 TYR A  35      18.855  11.723  37.199  1.00 20.23           C  
ATOM    269  CE2 TYR A  35      16.796  10.737  37.949  1.00 22.18           C  
ATOM    270  CZ  TYR A  35      17.988  10.649  37.242  1.00 22.01           C  
ATOM    271  OH  TYR A  35      18.329   9.492  36.571  1.00 21.13           O  
ATOM    272  N   CYS A  36      19.815  15.419  39.810  1.00 17.37           N  
ATOM    273  CA  CYS A  36      21.253  15.359  39.553  1.00 16.85           C  
ATOM    274  C   CYS A  36      22.089  15.598  40.819  1.00 17.48           C  
ATOM    275  O   CYS A  36      23.229  15.166  40.887  1.00 16.68           O  
ATOM    276  CB  CYS A  36      21.638  16.355  38.456  1.00 16.84           C  
ATOM    277  SG  CYS A  36      21.182  15.713  36.805  1.00 22.59           S  
ATOM    278  N   VAL A  37      21.522  16.279  41.818  1.00 17.48           N  
ATOM    279  CA  VAL A  37      22.205  16.439  43.095  1.00 17.90           C  
ATOM    280  C   VAL A  37      22.268  15.071  43.785  1.00 18.15           C  
ATOM    281  O   VAL A  37      23.315  14.663  44.310  1.00 19.67           O  
ATOM    282  CB  VAL A  37      21.486  17.464  43.995  1.00 17.86           C  
ATOM    283  CG1 VAL A  37      22.146  17.549  45.361  1.00 18.84           C  
ATOM    284  CG2 VAL A  37      21.429  18.837  43.321  1.00 20.64           C  
ATOM    285  N   ASP A  38      21.154  14.343  43.742  1.00 19.28           N  
ATOM    286  CA  ASP A  38      21.119  12.988  44.293  1.00 17.09           C  
ATOM    287  C   ASP A  38      22.048  12.058  43.533  1.00 19.60           C  
ATOM    288  O   ASP A  38      22.776  11.262  44.134  1.00 19.69           O  
ATOM    289  CB  ASP A  38      19.706  12.399  44.260  1.00 17.10           C  
ATOM    290  CG  ASP A  38      18.788  13.013  45.302  1.00 22.65           C  
ATOM    291  OD1 ASP A  38      19.286  13.741  46.193  1.00 23.16           O  
ATOM    292  OD2 ASP A  38      17.569  12.753  45.231  1.00 24.02           O  
ATOM    293  N   LEU A  39      21.998  12.146  42.205  1.00 17.98           N  
ATOM    294  CA  LEU A  39      22.831  11.286  41.374  1.00 17.84           C  
ATOM    295  C   LEU A  39      24.321  11.567  41.605  1.00 17.10           C  
ATOM    296  O   LEU A  39      25.120  10.635  41.694  1.00 18.77           O  
ATOM    297  CB  LEU A  39      22.468  11.461  39.894  1.00 19.11           C  
ATOM    298  CG  LEU A  39      23.288  10.616  38.925  1.00 20.14           C  
ATOM    299  CD1 LEU A  39      23.179   9.126  39.261  1.00 23.61           C  
ATOM    300  CD2 LEU A  39      22.888  10.891  37.463  1.00 17.35           C  
ATOM    301  N   ALA A  40      24.689  12.843  41.726  1.00 17.19           N  
ATOM    302  CA  ALA A  40      26.092  13.216  41.945  1.00 19.75           C  
ATOM    303  C   ALA A  40      26.623  12.611  43.247  1.00 18.92           C  
ATOM    304  O   ALA A  40      27.729  12.060  43.284  1.00 19.42           O  
ATOM    305  CB  ALA A  40      26.256  14.749  41.950  1.00 17.07           C  
ATOM    306  N   ALA A  41      25.813  12.663  44.306  1.00 17.15           N  
ATOM    307  CA  ALA A  41      26.227  12.077  45.572  1.00 19.90           C  
ATOM    308  C   ALA A  41      26.490  10.584  45.419  1.00 21.03           C  
ATOM    309  O   ALA A  41      27.447  10.059  45.986  1.00 23.26           O  
ATOM    310  CB  ALA A  41      25.163  12.325  46.655  1.00 20.25           C  
ATOM    311  N   GLU A  42      25.641   9.903  44.656  1.00 19.12           N  
ATOM    312  CA  GLU A  42      25.791   8.462  44.478  1.00 19.98           C  
ATOM    313  C   GLU A  42      26.991   8.125  43.605  1.00 20.65           C  
ATOM    314  O   GLU A  42      27.760   7.230  43.930  1.00 19.96           O  
ATOM    315  CB  GLU A  42      24.518   7.857  43.889  1.00 18.52           C  
ATOM    316  CG  GLU A  42      23.407   7.690  44.929  1.00 19.82           C  
ATOM    317  CD  GLU A  42      23.670   6.521  45.869  1.00 25.25           C  
ATOM    318  OE1 GLU A  42      24.457   5.641  45.492  1.00 23.54           O  
ATOM    319  OE2 GLU A  42      23.095   6.471  46.979  1.00 24.64           O  
ATOM    320  N   ILE A  43      27.157   8.832  42.492  1.00 18.96           N  
ATOM    321  CA AILE A  43      28.316   8.602  41.637  0.50 18.58           C  
ATOM    322  CA BILE A  43      28.326   8.604  41.646  0.50 18.58           C  
ATOM    323  C   ILE A  43      29.604   8.785  42.442  1.00 20.70           C  
ATOM    324  O   ILE A  43      30.504   7.937  42.399  1.00 21.27           O  
ATOM    325  CB AILE A  43      28.302   9.543  40.415  0.50 19.94           C  
ATOM    326  CB BILE A  43      28.351   9.550  40.452  0.50 19.95           C  
ATOM    327  CG1AILE A  43      27.143   9.164  39.484  0.50 20.80           C  
ATOM    328  CG1BILE A  43      27.156   9.268  39.556  0.50 20.84           C  
ATOM    329  CG2AILE A  43      29.646   9.495  39.670  0.50 18.99           C  
ATOM    330  CG2BILE A  43      29.671   9.423  39.674  0.50 18.99           C  
ATOM    331  CD1AILE A  43      27.244   7.760  38.912  0.50 18.60           C  
ATOM    332  CD1BILE A  43      26.654  10.504  38.946  0.50 24.31           C  
ATOM    333  N   ALA A  44      29.673   9.878  43.192  1.00 19.87           N  
ATOM    334  CA  ALA A  44      30.869  10.170  43.976  1.00 20.96           C  
ATOM    335  C   ALA A  44      31.126   9.100  45.038  1.00 22.47           C  
ATOM    336  O   ALA A  44      32.270   8.699  45.232  1.00 23.59           O  
ATOM    337  CB  ALA A  44      30.761  11.526  44.615  1.00 22.04           C  
ATOM    338  N   LYS A  45      30.066   8.632  45.701  1.00 24.79           N  
ATOM    339  CA  LYS A  45      30.173   7.567  46.707  1.00 26.39           C  
ATOM    340  C   LYS A  45      30.741   6.282  46.124  1.00 28.07           C  
ATOM    341  O   LYS A  45      31.628   5.648  46.700  1.00 27.91           O  
ATOM    342  CB  LYS A  45      28.797   7.260  47.320  1.00 30.97           C  
ATOM    343  CG  LYS A  45      28.457   8.084  48.538  1.00 42.54           C  
ATOM    344  CD  LYS A  45      26.993   7.926  48.927  1.00 42.31           C  
ATOM    345  CE  LYS A  45      26.527   9.147  49.713  1.00 48.00           C  
ATOM    346  NZ  LYS A  45      25.044   9.329  49.735  1.00 39.53           N1+
ATOM    347  N   HIS A  46      30.212   5.895  44.975  1.00 24.64           N  
ATOM    348  CA  HIS A  46      30.582   4.628  44.366  1.00 22.40           C  
ATOM    349  C   HIS A  46      31.956   4.692  43.734  1.00 26.91           C  
ATOM    350  O   HIS A  46      32.648   3.682  43.668  1.00 30.34           O  
ATOM    351  CB  HIS A  46      29.528   4.205  43.343  1.00 22.85           C  
ATOM    352  CG  HIS A  46      28.290   3.653  43.972  1.00 23.26           C  
ATOM    353  ND1 HIS A  46      28.075   2.301  44.125  1.00 25.59           N  
ATOM    354  CD2 HIS A  46      27.221   4.272  44.531  1.00 23.85           C  
ATOM    355  CE1 HIS A  46      26.916   2.109  44.731  1.00 29.75           C  
ATOM    356  NE2 HIS A  46      26.377   3.290  44.986  1.00 23.74           N  
ATOM    357  N   CYS A  47      32.367   5.876  43.293  1.00 22.76           N  
ATOM    358  CA  CYS A  47      33.688   6.031  42.688  1.00 23.59           C  
ATOM    359  C   CYS A  47      34.727   6.465  43.703  1.00 26.66           C  
ATOM    360  O   CYS A  47      35.913   6.517  43.394  1.00 31.65           O  
ATOM    361  CB  CYS A  47      33.649   7.044  41.552  1.00 23.82           C  
ATOM    362  SG  CYS A  47      32.588   6.530  40.203  1.00 24.73           S  
ATOM    363  N   GLY A  48      34.274   6.810  44.900  1.00 24.68           N  
ATOM    364  CA  GLY A  48      35.165   7.201  45.977  1.00 26.17           C  
ATOM    365  C   GLY A  48      35.891   8.518  45.778  1.00 29.11           C  
ATOM    366  O   GLY A  48      37.101   8.591  45.991  1.00 30.39           O  
ATOM    367  N   PHE A  49      35.175   9.563  45.368  1.00 23.15           N  
ATOM    368  CA  PHE A  49      35.792  10.884  45.307  1.00 21.62           C  
ATOM    369  C   PHE A  49      34.965  11.951  46.015  1.00 23.18           C  
ATOM    370  O   PHE A  49      33.749  11.815  46.194  1.00 23.40           O  
ATOM    371  CB  PHE A  49      36.083  11.309  43.852  1.00 28.36           C  
ATOM    372  CG  PHE A  49      34.864  11.451  42.956  1.00 22.05           C  
ATOM    373  CD1 PHE A  49      34.045  12.574  43.021  1.00 21.40           C  
ATOM    374  CD2 PHE A  49      34.607  10.508  41.970  1.00 25.56           C  
ATOM    375  CE1 PHE A  49      32.949  12.709  42.166  1.00 21.19           C  
ATOM    376  CE2 PHE A  49      33.523  10.645  41.114  1.00 23.85           C  
ATOM    377  CZ  PHE A  49      32.696  11.743  41.210  1.00 21.63           C  
ATOM    378  N   LYS A  50      35.653  12.998  46.457  1.00 24.43           N  
ATOM    379  CA  LYS A  50      34.988  14.170  47.000  1.00 25.05           C  
ATOM    380  C   LYS A  50      34.753  15.150  45.857  1.00 23.27           C  
ATOM    381  O   LYS A  50      35.511  15.175  44.886  1.00 26.80           O  
ATOM    382  CB  LYS A  50      35.820  14.815  48.116  1.00 31.07           C  
ATOM    383  CG  LYS A  50      35.877  13.972  49.390  1.00 36.49           C  
ATOM    384  CD  LYS A  50      36.707  14.651  50.477  1.00 45.57           C  
ATOM    385  CE  LYS A  50      38.143  14.871  50.020  1.00 57.77           C  
ATOM    386  NZ  LYS A  50      39.004  15.423  51.110  1.00 69.68           N1+
ATOM    387  N   TYR A  51      33.694  15.941  45.965  1.00 23.24           N  
ATOM    388  CA  TYR A  51      33.300  16.785  44.850  1.00 22.12           C  
ATOM    389  C   TYR A  51      32.695  18.106  45.295  1.00 25.19           C  
ATOM    390  O   TYR A  51      32.247  18.261  46.435  1.00 22.79           O  
ATOM    391  CB  TYR A  51      32.309  16.040  43.946  1.00 22.51           C  
ATOM    392  CG  TYR A  51      30.985  15.778  44.612  1.00 21.44           C  
ATOM    393  CD1 TYR A  51      30.847  14.743  45.518  1.00 25.12           C  
ATOM    394  CD2 TYR A  51      29.877  16.584  44.356  1.00 21.06           C  
ATOM    395  CE1 TYR A  51      29.654  14.498  46.146  1.00 25.53           C  
ATOM    396  CE2 TYR A  51      28.660  16.345  44.987  1.00 23.91           C  
ATOM    397  CZ  TYR A  51      28.563  15.294  45.882  1.00 22.37           C  
ATOM    398  OH  TYR A  51      27.386  15.012  46.532  1.00 22.82           O  
ATOM    399  N   LYS A  52      32.688  19.050  44.362  1.00 23.65           N  
ATOM    400  CA  LYS A  52      32.129  20.375  44.544  1.00 22.46           C  
ATOM    401  C   LYS A  52      31.164  20.679  43.400  1.00 21.29           C  
ATOM    402  O   LYS A  52      31.593  20.783  42.250  1.00 22.20           O  
ATOM    403  CB  LYS A  52      33.256  21.412  44.577  1.00 25.63           C  
ATOM    404  CG  LYS A  52      32.810  22.854  44.556  1.00 28.38           C  
ATOM    405  CD  LYS A  52      32.130  23.226  45.852  1.00 44.68           C  
ATOM    406  CE  LYS A  52      31.877  24.726  45.936  1.00 42.58           C  
ATOM    407  NZ  LYS A  52      31.135  25.063  47.181  1.00 41.96           N1+
ATOM    408  N   LEU A  53      29.879  20.830  43.708  1.00 22.07           N  
ATOM    409  CA  LEU A  53      28.911  21.253  42.694  1.00 19.34           C  
ATOM    410  C   LEU A  53      29.097  22.717  42.335  1.00 24.59           C  
ATOM    411  O   LEU A  53      29.165  23.575  43.219  1.00 24.08           O  
ATOM    412  CB  LEU A  53      27.475  21.040  43.173  1.00 22.29           C  
ATOM    413  CG  LEU A  53      27.036  19.609  43.444  1.00 19.69           C  
ATOM    414  CD1 LEU A  53      25.585  19.655  43.935  1.00 21.78           C  
ATOM    415  CD2 LEU A  53      27.147  18.781  42.170  1.00 21.10           C  
ATOM    416  N   THR A  54      29.173  23.004  41.037  1.00 22.02           N  
ATOM    417  CA  THR A  54      29.278  24.379  40.570  1.00 24.11           C  
ATOM    418  C   THR A  54      28.305  24.574  39.421  1.00 26.83           C  
ATOM    419  O   THR A  54      28.160  23.697  38.577  1.00 27.33           O  
ATOM    420  CB  THR A  54      30.706  24.745  40.108  1.00 27.68           C  
ATOM    421  OG1 THR A  54      30.999  24.086  38.870  1.00 30.95           O  
ATOM    422  CG2 THR A  54      31.751  24.333  41.144  1.00 25.35           C  
ATOM    423  N   ILE A  55      27.625  25.713  39.402  1.00 22.09           N  
ATOM    424  CA  ILE A  55      26.666  26.005  38.340  1.00 20.56           C  
ATOM    425  C   ILE A  55      27.376  26.682  37.179  1.00 25.44           C  
ATOM    426  O   ILE A  55      28.093  27.672  37.372  1.00 25.46           O  
ATOM    427  CB  ILE A  55      25.519  26.913  38.822  1.00 20.57           C  
ATOM    428  CG1 ILE A  55      24.834  26.329  40.070  1.00 22.78           C  
ATOM    429  CG2 ILE A  55      24.527  27.183  37.680  1.00 22.63           C  
ATOM    430  CD1 ILE A  55      24.327  24.896  39.888  1.00 22.86           C  
ATOM    431  N   VAL A  56      27.177  26.147  35.978  1.00 20.12           N  
ATOM    432  CA  VAL A  56      27.850  26.650  34.787  1.00 20.61           C  
ATOM    433  C   VAL A  56      27.611  28.158  34.610  1.00 23.00           C  
ATOM    434  O   VAL A  56      26.484  28.649  34.715  1.00 22.69           O  
ATOM    435  CB  VAL A  56      27.396  25.867  33.518  1.00 19.64           C  
ATOM    436  CG1 VAL A  56      25.881  25.924  33.328  1.00 20.53           C  
ATOM    437  CG2 VAL A  56      28.130  26.368  32.281  1.00 25.41           C  
ATOM    438  N   GLY A  57      28.697  28.883  34.360  1.00 24.46           N  
ATOM    439  CA  GLY A  57      28.675  30.338  34.392  1.00 27.88           C  
ATOM    440  C   GLY A  57      27.759  31.012  33.394  1.00 28.55           C  
ATOM    441  O   GLY A  57      27.100  32.003  33.720  1.00 31.87           O  
ATOM    442  N   ASP A  58      27.694  30.486  32.175  1.00 26.49           N  
ATOM    443  CA  ASP A  58      26.865  31.129  31.161  1.00 25.01           C  
ATOM    444  C   ASP A  58      25.462  30.530  31.080  1.00 26.19           C  
ATOM    445  O   ASP A  58      24.674  30.915  30.217  1.00 25.79           O  
ATOM    446  CB  ASP A  58      27.552  31.086  29.784  1.00 28.37           C  
ATOM    447  CG  ASP A  58      27.785  29.673  29.265  1.00 32.62           C  
ATOM    448  OD1 ASP A  58      27.273  28.705  29.871  1.00 23.12           O  
ATOM    449  OD2 ASP A  58      28.478  29.535  28.226  1.00 26.58           O  
ATOM    450  N   GLY A  59      25.164  29.580  31.968  1.00 24.30           N  
ATOM    451  CA  GLY A  59      23.834  28.994  32.056  1.00 22.72           C  
ATOM    452  C   GLY A  59      23.429  28.163  30.847  1.00 21.87           C  
ATOM    453  O   GLY A  59      22.238  27.926  30.628  1.00 22.50           O  
ATOM    454  N   LYS A  60      24.419  27.703  30.084  1.00 21.67           N  
ATOM    455  CA  LYS A  60      24.178  26.979  28.835  1.00 23.76           C  
ATOM    456  C   LYS A  60      24.601  25.503  28.860  1.00 19.22           C  
ATOM    457  O   LYS A  60      25.439  25.096  29.656  1.00 20.06           O  
ATOM    458  CB  LYS A  60      24.902  27.688  27.694  1.00 21.68           C  
ATOM    459  CG  LYS A  60      24.298  29.055  27.381  1.00 25.31           C  
ATOM    460  CD  LYS A  60      25.077  29.753  26.289  1.00 25.38           C  
ATOM    461  CE  LYS A  60      24.498  31.136  26.039  1.00 34.33           C  
ATOM    462  NZ  LYS A  60      25.397  31.958  25.191  1.00 39.34           N1+
ATOM    463  N   TYR A  61      24.022  24.704  27.969  1.00 19.52           N  
ATOM    464  CA  TYR A  61      24.375  23.283  27.905  1.00 18.76           C  
ATOM    465  C   TYR A  61      25.685  23.047  27.159  1.00 20.19           C  
ATOM    466  O   TYR A  61      26.595  22.377  27.661  1.00 18.32           O  
ATOM    467  CB  TYR A  61      23.231  22.491  27.268  1.00 18.48           C  
ATOM    468  CG  TYR A  61      22.093  22.282  28.235  1.00 19.23           C  
ATOM    469  CD1 TYR A  61      21.087  23.232  28.382  1.00 20.79           C  
ATOM    470  CD2 TYR A  61      22.055  21.155  29.047  1.00 18.13           C  
ATOM    471  CE1 TYR A  61      20.047  23.036  29.293  1.00 18.42           C  
ATOM    472  CE2 TYR A  61      21.036  20.960  29.954  1.00 18.31           C  
ATOM    473  CZ  TYR A  61      20.043  21.901  30.081  1.00 19.67           C  
ATOM    474  OH  TYR A  61      19.046  21.668  31.003  1.00 21.58           O  
ATOM    475  N   GLY A  62      25.789  23.592  25.954  1.00 21.77           N  
ATOM    476  CA  GLY A  62      27.023  23.463  25.211  1.00 23.08           C  
ATOM    477  C   GLY A  62      26.841  23.418  23.714  1.00 26.73           C  
ATOM    478  O   GLY A  62      26.215  22.512  23.164  1.00 25.91           O  
ATOM    479  N   ALA A  63      27.420  24.404  23.047  1.00 27.32           N  
ATOM    480  CA  ALA A  63      27.399  24.448  21.597  1.00 25.17           C  
ATOM    481  C   ALA A  63      28.693  25.083  21.138  1.00 24.51           C  
ATOM    482  O   ALA A  63      29.314  25.851  21.877  1.00 22.63           O  
ATOM    483  CB  ALA A  63      26.193  25.231  21.087  1.00 31.09           C  
ATOM    484  N   ARG A  64      29.115  24.737  19.930  1.00 26.91           N  
ATOM    485  CA  ARG A  64      30.322  25.317  19.377  1.00 30.05           C  
ATOM    486  C   ARG A  64      29.943  26.497  18.489  1.00 35.33           C  
ATOM    487  O   ARG A  64      29.186  26.340  17.532  1.00 35.55           O  
ATOM    488  CB  ARG A  64      31.111  24.273  18.585  1.00 30.93           C  
ATOM    489  CG  ARG A  64      32.516  24.718  18.240  1.00 35.59           C  
ATOM    490  CD  ARG A  64      33.065  23.958  17.053  1.00 42.03           C  
ATOM    491  NE  ARG A  64      33.916  22.844  17.448  1.00 47.31           N  
ATOM    492  CZ  ARG A  64      33.621  21.564  17.240  1.00 50.70           C  
ATOM    493  NH1 ARG A  64      34.466  20.618  17.636  1.00 50.85           N  
ATOM    494  NH2 ARG A  64      32.487  21.227  16.631  1.00 48.17           N  
ATOM    495  N   ASP A  65      30.453  27.675  18.823  1.00 40.03           N  
ATOM    496  CA  ASP A  65      30.220  28.867  18.014  1.00 46.45           C  
ATOM    497  C   ASP A  65      30.786  28.685  16.604  1.00 45.67           C  
ATOM    498  O   ASP A  65      31.915  28.242  16.436  1.00 46.19           O  
ATOM    499  CB  ASP A  65      30.846  30.090  18.689  1.00 46.07           C  
ATOM    500  CG  ASP A  65      30.494  31.393  17.996  1.00 51.95           C  
ATOM    501  OD1 ASP A  65      31.001  31.633  16.883  1.00 51.60           O  
ATOM    502  OD2 ASP A  65      29.723  32.186  18.577  1.00 51.87           O  
ATOM    503  N   ALA A  66      29.996  29.005  15.586  1.00 57.12           N  
ATOM    504  CA  ALA A  66      30.508  28.972  14.221  1.00 59.55           C  
ATOM    505  C   ALA A  66      31.305  30.246  13.950  1.00 61.40           C  
ATOM    506  O   ALA A  66      30.830  31.344  14.248  1.00 67.07           O  
ATOM    507  CB  ALA A  66      29.377  28.817  13.224  1.00 59.71           C  
ATOM    508  N   ASP A  67      32.513  30.070  13.406  1.00 66.88           N  
ATOM    509  CA  ASP A  67      33.473  31.142  13.073  1.00 70.97           C  
ATOM    510  C   ASP A  67      34.296  31.617  14.278  1.00 65.53           C  
ATOM    511  O   ASP A  67      35.283  32.337  14.115  1.00 75.23           O  
ATOM    512  CB  ASP A  67      32.774  32.346  12.420  1.00 74.28           C  
ATOM    513  CG  ASP A  67      31.986  31.963  11.178  1.00 79.81           C  
ATOM    514  OD1 ASP A  67      32.481  31.131  10.384  1.00 76.55           O  
ATOM    515  OD2 ASP A  67      30.866  32.491  11.000  1.00 79.23           O  
ATOM    516  N   THR A  68      33.898  31.220  15.481  1.00 59.01           N  
ATOM    517  CA  THR A  68      34.718  31.454  16.668  1.00 52.04           C  
ATOM    518  C   THR A  68      35.237  30.101  17.149  1.00 48.46           C  
ATOM    519  O   THR A  68      36.368  29.990  17.631  1.00 47.17           O  
ATOM    520  CB  THR A  68      33.926  32.194  17.778  1.00 54.68           C  
ATOM    521  OG1 THR A  68      34.405  33.538  17.900  1.00 57.72           O  
ATOM    522  CG2 THR A  68      34.055  31.512  19.115  1.00 34.66           C  
ATOM    523  N   LYS A  69      34.397  29.079  16.983  1.00 47.96           N  
ATOM    524  CA  LYS A  69      34.744  27.673  17.223  1.00 42.09           C  
ATOM    525  C   LYS A  69      34.989  27.366  18.699  1.00 34.19           C  
ATOM    526  O   LYS A  69      35.458  26.282  19.049  1.00 37.61           O  
ATOM    527  CB  LYS A  69      35.951  27.275  16.370  1.00 46.59           C  
ATOM    528  CG  LYS A  69      35.684  27.445  14.877  1.00 55.56           C  
ATOM    529  CD  LYS A  69      36.886  27.079  14.024  1.00 68.16           C  
ATOM    530  CE  LYS A  69      36.571  27.251  12.542  1.00 73.32           C  
ATOM    531  NZ  LYS A  69      37.719  26.869  11.672  1.00 81.95           N1+
ATOM    532  N   ILE A  70      34.638  28.311  19.560  1.00 32.37           N  
ATOM    533  CA  ILE A  70      34.723  28.094  20.994  1.00 29.68           C  
ATOM    534  C   ILE A  70      33.453  27.432  21.518  1.00 30.67           C  
ATOM    535  O   ILE A  70      32.343  27.830  21.164  1.00 29.72           O  
ATOM    536  CB  ILE A  70      34.955  29.411  21.750  1.00 28.01           C  
ATOM    537  CG1 ILE A  70      36.324  29.986  21.385  1.00 35.55           C  
ATOM    538  CG2 ILE A  70      34.862  29.203  23.252  1.00 31.05           C  
ATOM    539  CD1 ILE A  70      36.546  31.388  21.882  1.00 35.67           C  
ATOM    540  N   TRP A  71      33.629  26.418  22.360  1.00 24.09           N  
ATOM    541  CA  TRP A  71      32.511  25.761  23.037  1.00 25.18           C  
ATOM    542  C   TRP A  71      32.026  26.559  24.235  1.00 22.21           C  
ATOM    543  O   TRP A  71      32.830  26.998  25.060  1.00 26.66           O  
ATOM    544  CB  TRP A  71      32.925  24.368  23.518  1.00 23.45           C  
ATOM    545  CG  TRP A  71      33.066  23.362  22.443  1.00 21.72           C  
ATOM    546  CD1 TRP A  71      34.204  23.033  21.771  1.00 27.35           C  
ATOM    547  CD2 TRP A  71      32.029  22.524  21.917  1.00 25.03           C  
ATOM    548  NE1 TRP A  71      33.940  22.042  20.854  1.00 26.96           N  
ATOM    549  CE2 TRP A  71      32.611  21.713  20.926  1.00 27.80           C  
ATOM    550  CE3 TRP A  71      30.665  22.383  22.191  1.00 27.32           C  
ATOM    551  CZ2 TRP A  71      31.874  20.777  20.199  1.00 26.45           C  
ATOM    552  CZ3 TRP A  71      29.935  21.446  21.474  1.00 28.02           C  
ATOM    553  CH2 TRP A  71      30.543  20.656  20.490  1.00 28.32           C  
ATOM    554  N   ASN A  72      30.711  26.730  24.360  1.00 19.69           N  
ATOM    555  CA  ASN A  72      30.184  27.391  25.549  1.00 23.06           C  
ATOM    556  C   ASN A  72      29.544  26.353  26.466  1.00 23.27           C  
ATOM    557  O   ASN A  72      29.680  25.155  26.230  1.00 21.56           O  
ATOM    558  CB  ASN A  72      29.185  28.501  25.179  1.00 25.89           C  
ATOM    559  CG  ASN A  72      27.972  27.992  24.402  1.00 28.70           C  
ATOM    560  OD1 ASN A  72      27.575  26.837  24.515  1.00 24.97           O  
ATOM    561  ND2 ASN A  72      27.371  28.876  23.609  1.00 29.23           N  
ATOM    562  N   GLY A  73      28.864  26.817  27.510  1.00 23.15           N  
ATOM    563  CA  GLY A  73      28.139  25.930  28.412  1.00 21.71           C  
ATOM    564  C   GLY A  73      28.964  24.911  29.178  1.00 21.84           C  
ATOM    565  O   GLY A  73      30.189  25.052  29.334  1.00 21.71           O  
ATOM    566  N   MET A  74      28.291  23.872  29.670  1.00 17.65           N  
ATOM    567  CA  MET A  74      28.974  22.812  30.408  1.00 18.08           C  
ATOM    568  C   MET A  74      30.019  22.093  29.566  1.00 16.47           C  
ATOM    569  O   MET A  74      31.079  21.708  30.068  1.00 19.98           O  
ATOM    570  CB  MET A  74      27.952  21.807  30.938  1.00 18.46           C  
ATOM    571  CG  MET A  74      27.101  22.406  32.027  1.00 16.77           C  
ATOM    572  SD  MET A  74      25.854  21.245  32.614  1.00 19.50           S  
ATOM    573  CE  MET A  74      24.727  21.269  31.216  1.00 17.51           C  
ATOM    574  N   VAL A  75      29.729  21.911  28.284  1.00 20.59           N  
ATOM    575  CA  VAL A  75      30.700  21.276  27.394  1.00 20.54           C  
ATOM    576  C   VAL A  75      31.997  22.094  27.363  1.00 20.20           C  
ATOM    577  O   VAL A  75      33.095  21.540  27.469  1.00 18.79           O  
ATOM    578  CB  VAL A  75      30.146  21.106  25.976  1.00 19.87           C  
ATOM    579  CG1 VAL A  75      31.193  20.461  25.065  1.00 19.41           C  
ATOM    580  CG2 VAL A  75      28.868  20.269  26.000  1.00 25.42           C  
ATOM    581  N   GLY A  76      31.863  23.409  27.226  1.00 20.29           N  
ATOM    582  CA  GLY A  76      33.006  24.299  27.310  1.00 20.67           C  
ATOM    583  C   GLY A  76      33.783  24.159  28.604  1.00 21.57           C  
ATOM    584  O   GLY A  76      35.019  24.095  28.584  1.00 21.38           O  
ATOM    585  N   GLU A  77      33.084  24.098  29.736  1.00 19.88           N  
ATOM    586  CA  GLU A  77      33.783  23.971  31.018  1.00 21.25           C  
ATOM    587  C   GLU A  77      34.657  22.714  31.055  1.00 25.25           C  
ATOM    588  O   GLU A  77      35.746  22.733  31.631  1.00 23.31           O  
ATOM    589  CB  GLU A  77      32.794  23.955  32.190  1.00 23.16           C  
ATOM    590  CG  GLU A  77      31.844  25.146  32.216  1.00 26.86           C  
ATOM    591  CD  GLU A  77      32.319  26.292  33.088  1.00 41.74           C  
ATOM    592  OE1 GLU A  77      33.542  26.441  33.290  1.00 41.09           O  
ATOM    593  OE2 GLU A  77      31.451  27.051  33.584  1.00 42.27           O  
ATOM    594  N   LEU A  78      34.182  21.631  30.441  1.00 18.88           N  
ATOM    595  CA  LEU A  78      34.972  20.403  30.345  1.00 19.33           C  
ATOM    596  C   LEU A  78      36.131  20.549  29.345  1.00 20.09           C  
ATOM    597  O   LEU A  78      37.276  20.211  29.654  1.00 22.83           O  
ATOM    598  CB  LEU A  78      34.089  19.226  29.927  1.00 20.76           C  
ATOM    599  CG  LEU A  78      32.999  18.864  30.936  1.00 20.62           C  
ATOM    600  CD1 LEU A  78      32.115  17.743  30.408  1.00 20.66           C  
ATOM    601  CD2 LEU A  78      33.620  18.433  32.253  1.00 21.23           C  
ATOM    602  N   VAL A  79      35.821  21.079  28.164  1.00 20.69           N  
ATOM    603  CA  VAL A  79      36.799  21.162  27.074  1.00 22.58           C  
ATOM    604  C   VAL A  79      37.977  22.059  27.474  1.00 23.83           C  
ATOM    605  O   VAL A  79      39.126  21.747  27.154  1.00 23.09           O  
ATOM    606  CB  VAL A  79      36.132  21.664  25.757  1.00 24.03           C  
ATOM    607  CG1 VAL A  79      37.162  22.076  24.712  1.00 23.42           C  
ATOM    608  CG2 VAL A  79      35.209  20.569  25.181  1.00 23.29           C  
ATOM    609  N   TYR A  80      37.707  23.135  28.216  1.00 21.67           N  
ATOM    610  CA  TYR A  80      38.768  24.103  28.524  1.00 21.95           C  
ATOM    611  C   TYR A  80      39.364  23.940  29.925  1.00 25.36           C  
ATOM    612  O   TYR A  80      40.163  24.771  30.378  1.00 26.09           O  
ATOM    613  CB  TYR A  80      38.247  25.534  28.308  1.00 21.48           C  
ATOM    614  CG  TYR A  80      37.803  25.728  26.882  1.00 27.14           C  
ATOM    615  CD1 TYR A  80      38.714  25.602  25.839  1.00 27.73           C  
ATOM    616  CD2 TYR A  80      36.475  25.992  26.567  1.00 24.10           C  
ATOM    617  CE1 TYR A  80      38.324  25.743  24.533  1.00 26.54           C  
ATOM    618  CE2 TYR A  80      36.070  26.132  25.257  1.00 24.95           C  
ATOM    619  CZ  TYR A  80      37.003  26.006  24.242  1.00 28.29           C  
ATOM    620  OH  TYR A  80      36.616  26.142  22.935  1.00 26.78           O  
ATOM    621  N   GLY A  81      38.993  22.856  30.600  1.00 23.06           N  
ATOM    622  CA  GLY A  81      39.657  22.463  31.835  1.00 25.83           C  
ATOM    623  C   GLY A  81      39.163  23.091  33.121  1.00 28.45           C  
ATOM    624  O   GLY A  81      39.839  23.026  34.151  1.00 33.01           O  
ATOM    625  N   LYS A  82      37.988  23.699  33.075  1.00 23.57           N  
ATOM    626  CA  LYS A  82      37.452  24.395  34.239  1.00 24.41           C  
ATOM    627  C   LYS A  82      36.681  23.454  35.164  1.00 28.75           C  
ATOM    628  O   LYS A  82      36.522  23.737  36.356  1.00 28.77           O  
ATOM    629  CB  LYS A  82      36.558  25.546  33.792  1.00 25.62           C  
ATOM    630  CG  LYS A  82      37.265  26.512  32.847  1.00 36.38           C  
ATOM    631  CD  LYS A  82      36.477  27.792  32.634  1.00 47.86           C  
ATOM    632  CE  LYS A  82      37.296  28.800  31.835  1.00 55.91           C  
ATOM    633  NZ  LYS A  82      38.657  28.992  32.425  1.00 59.46           N1+
ATOM    634  N   ALA A  83      36.209  22.338  34.617  1.00 23.14           N  
ATOM    635  CA  ALA A  83      35.520  21.322  35.417  1.00 23.23           C  
ATOM    636  C   ALA A  83      36.018  19.916  35.097  1.00 23.25           C  
ATOM    637  O   ALA A  83      36.538  19.652  34.009  1.00 23.42           O  
ATOM    638  CB  ALA A  83      34.002  21.413  35.209  1.00 21.95           C  
ATOM    639  N   ASP A  84      35.868  19.015  36.060  1.00 19.09           N  
ATOM    640  CA  ASP A  84      36.347  17.642  35.917  1.00 19.37           C  
ATOM    641  C   ASP A  84      35.271  16.695  35.414  1.00 20.36           C  
ATOM    642  O   ASP A  84      35.567  15.618  34.893  1.00 20.33           O  
ATOM    643  CB  ASP A  84      36.856  17.126  37.255  1.00 23.78           C  
ATOM    644  CG  ASP A  84      38.012  17.942  37.780  1.00 29.02           C  
ATOM    645  OD1 ASP A  84      39.015  18.059  37.048  1.00 29.22           O  
ATOM    646  OD2 ASP A  84      37.906  18.467  38.911  1.00 24.90           O  
ATOM    647  N   ILE A  85      34.017  17.094  35.594  1.00 19.00           N  
ATOM    648  CA  ILE A  85      32.893  16.213  35.262  1.00 18.41           C  
ATOM    649  C   ILE A  85      31.616  17.038  35.180  1.00 18.13           C  
ATOM    650  O   ILE A  85      31.470  18.055  35.868  1.00 19.82           O  
ATOM    651  CB  ILE A  85      32.762  15.076  36.312  1.00 19.41           C  
ATOM    652  CG1 ILE A  85      31.768  13.996  35.868  1.00 18.59           C  
ATOM    653  CG2 ILE A  85      32.357  15.638  37.659  1.00 21.33           C  
ATOM    654  CD1 ILE A  85      31.795  12.752  36.772  1.00 22.70           C  
ATOM    655  N   ALA A  86      30.725  16.643  34.279  1.00 19.58           N  
ATOM    656  CA  ALA A  86      29.405  17.251  34.173  1.00 18.39           C  
ATOM    657  C   ALA A  86      28.333  16.229  34.561  1.00 17.70           C  
ATOM    658  O   ALA A  86      28.252  15.145  33.980  1.00 17.22           O  
ATOM    659  CB  ALA A  86      29.165  17.769  32.757  1.00 18.02           C  
ATOM    660  N   ILE A  87      27.511  16.596  35.537  1.00 18.95           N  
ATOM    661  CA  ILE A  87      26.408  15.754  36.000  1.00 17.60           C  
ATOM    662  C   ILE A  87      25.148  16.604  35.888  1.00 18.08           C  
ATOM    663  O   ILE A  87      24.862  17.443  36.740  1.00 18.68           O  
ATOM    664  CB  ILE A  87      26.637  15.242  37.433  1.00 18.40           C  
ATOM    665  CG1 ILE A  87      27.921  14.413  37.473  1.00 19.29           C  
ATOM    666  CG2 ILE A  87      25.458  14.392  37.897  1.00 17.85           C  
ATOM    667  CD1 ILE A  87      28.327  13.953  38.843  1.00 18.11           C  
ATOM    668  N   ALA A  88      24.422  16.385  34.800  1.00 16.60           N  
ATOM    669  CA  ALA A  88      23.379  17.292  34.337  1.00 14.35           C  
ATOM    670  C   ALA A  88      22.540  16.605  33.268  1.00 16.00           C  
ATOM    671  O   ALA A  88      22.970  15.574  32.731  1.00 17.99           O  
ATOM    672  CB  ALA A  88      24.002  18.576  33.771  1.00 17.47           C  
ATOM    673  N   PRO A  89      21.368  17.182  32.923  1.00 17.32           N  
ATOM    674  CA  PRO A  89      20.596  16.634  31.799  1.00 16.87           C  
ATOM    675  C   PRO A  89      21.268  17.024  30.492  1.00 18.87           C  
ATOM    676  O   PRO A  89      20.731  17.814  29.723  1.00 19.05           O  
ATOM    677  CB  PRO A  89      19.218  17.289  31.948  1.00 18.17           C  
ATOM    678  CG  PRO A  89      19.473  18.557  32.697  1.00 18.12           C  
ATOM    679  CD  PRO A  89      20.617  18.223  33.650  1.00 18.77           C  
ATOM    680  N   LEU A  90      22.458  16.470  30.283  1.00 17.29           N  
ATOM    681  CA  LEU A  90      23.307  16.786  29.137  1.00 16.56           C  
ATOM    682  C   LEU A  90      23.199  15.686  28.090  1.00 17.50           C  
ATOM    683  O   LEU A  90      23.549  14.532  28.336  1.00 18.24           O  
ATOM    684  CB  LEU A  90      24.762  16.965  29.585  1.00 17.25           C  
ATOM    685  CG  LEU A  90      25.749  17.357  28.483  1.00 16.73           C  
ATOM    686  CD1 LEU A  90      25.391  18.773  27.973  1.00 18.00           C  
ATOM    687  CD2 LEU A  90      27.206  17.298  28.994  1.00 20.01           C  
ATOM    688  N   THR A  91      22.695  16.046  26.914  1.00 15.87           N  
ATOM    689  CA  THR A  91      22.365  15.052  25.895  1.00 16.93           C  
ATOM    690  C   THR A  91      23.602  14.515  25.177  1.00 15.95           C  
ATOM    691  O   THR A  91      24.487  15.269  24.786  1.00 17.92           O  
ATOM    692  CB  THR A  91      21.374  15.650  24.893  1.00 18.38           C  
ATOM    693  OG1 THR A  91      20.208  16.046  25.621  1.00 19.16           O  
ATOM    694  CG2 THR A  91      20.969  14.623  23.839  1.00 20.28           C  
ATOM    695  N   ILE A  92      23.647  13.197  25.028  1.00 16.68           N  
ATOM    696  CA  ILE A  92      24.713  12.531  24.290  1.00 16.74           C  
ATOM    697  C   ILE A  92      24.477  12.785  22.806  1.00 19.85           C  
ATOM    698  O   ILE A  92      23.431  12.407  22.265  1.00 20.43           O  
ATOM    699  CB  ILE A  92      24.735  11.018  24.570  1.00 19.10           C  
ATOM    700  CG1 ILE A  92      25.085  10.751  26.039  1.00 16.94           C  
ATOM    701  CG2 ILE A  92      25.721  10.330  23.631  1.00 18.07           C  
ATOM    702  CD1 ILE A  92      24.564   9.396  26.581  1.00 18.95           C  
ATOM    703  N   THR A  93      25.417  13.472  22.166  1.00 16.61           N  
ATOM    704  CA  THR A  93      25.320  13.752  20.732  1.00 18.71           C  
ATOM    705  C   THR A  93      26.659  13.464  20.082  1.00 21.10           C  
ATOM    706  O   THR A  93      27.692  13.505  20.745  1.00 18.51           O  
ATOM    707  CB  THR A  93      24.951  15.225  20.440  1.00 17.77           C  
ATOM    708  OG1 THR A  93      26.080  16.055  20.751  1.00 19.26           O  
ATOM    709  CG2 THR A  93      23.734  15.667  21.265  1.00 17.53           C  
ATOM    710  N   LEU A  94      26.637  13.208  18.781  1.00 20.35           N  
ATOM    711  CA  LEU A  94      27.865  12.915  18.045  1.00 22.53           C  
ATOM    712  C   LEU A  94      28.895  14.043  18.144  1.00 21.32           C  
ATOM    713  O   LEU A  94      30.063  13.794  18.443  1.00 19.64           O  
ATOM    714  CB  LEU A  94      27.539  12.628  16.577  1.00 19.84           C  
ATOM    715  CG  LEU A  94      28.740  12.449  15.641  1.00 23.26           C  
ATOM    716  CD1 LEU A  94      29.716  11.397  16.151  1.00 24.94           C  
ATOM    717  CD2 LEU A  94      28.249  12.091  14.239  1.00 27.67           C  
ATOM    718  N   VAL A  95      28.483  15.288  17.910  1.00 18.98           N  
ATOM    719  CA  VAL A  95      29.483  16.365  17.928  1.00 21.48           C  
ATOM    720  C   VAL A  95      30.097  16.573  19.317  1.00 21.95           C  
ATOM    721  O   VAL A  95      31.262  16.971  19.433  1.00 22.23           O  
ATOM    722  CB  VAL A  95      28.906  17.708  17.425  1.00 24.78           C  
ATOM    723  CG1 VAL A  95      28.542  17.605  15.954  1.00 30.46           C  
ATOM    724  CG2 VAL A  95      27.723  18.169  18.274  1.00 27.62           C  
ATOM    725  N   ARG A  96      29.333  16.291  20.371  1.00 19.38           N  
ATOM    726  CA  ARG A  96      29.902  16.353  21.716  1.00 19.26           C  
ATOM    727  C   ARG A  96      30.825  15.169  22.007  1.00 18.20           C  
ATOM    728  O   ARG A  96      31.896  15.352  22.574  1.00 20.66           O  
ATOM    729  CB  ARG A  96      28.795  16.421  22.764  1.00 18.08           C  
ATOM    730  CG  ARG A  96      28.093  17.770  22.773  1.00 17.88           C  
ATOM    731  CD  ARG A  96      26.817  17.718  23.586  1.00 15.97           C  
ATOM    732  NE  ARG A  96      26.194  19.040  23.652  1.00 19.28           N  
ATOM    733  CZ  ARG A  96      25.019  19.259  24.229  1.00 19.39           C  
ATOM    734  NH1 ARG A  96      24.371  18.247  24.778  1.00 18.31           N  
ATOM    735  NH2 ARG A  96      24.512  20.484  24.274  1.00 20.36           N  
ATOM    736  N   GLU A  97      30.422  13.964  21.601  1.00 17.60           N  
ATOM    737  CA  GLU A  97      31.216  12.764  21.901  1.00 20.99           C  
ATOM    738  C   GLU A  97      32.565  12.829  21.180  1.00 23.80           C  
ATOM    739  O   GLU A  97      33.521  12.136  21.551  1.00 23.87           O  
ATOM    740  CB  GLU A  97      30.451  11.477  21.527  1.00 23.08           C  
ATOM    741  CG  GLU A  97      31.102  10.174  22.068  1.00 30.87           C  
ATOM    742  CD  GLU A  97      30.204   9.352  23.002  1.00 27.81           C  
ATOM    743  OE1 GLU A  97      30.561   8.193  23.307  1.00 35.72           O  
ATOM    744  OE2 GLU A  97      29.147   9.843  23.442  1.00 30.82           O  
ATOM    745  N   GLU A  98      32.650  13.680  20.163  1.00 24.23           N  
ATOM    746  CA  GLU A  98      33.910  13.897  19.463  1.00 23.57           C  
ATOM    747  C   GLU A  98      34.898  14.697  20.312  1.00 25.02           C  
ATOM    748  O   GLU A  98      36.108  14.577  20.106  1.00 29.52           O  
ATOM    749  CB  GLU A  98      33.676  14.615  18.115  1.00 21.91           C  
ATOM    750  CG  GLU A  98      33.079  13.717  17.044  1.00 28.48           C  
ATOM    751  CD  GLU A  98      32.684  14.462  15.775  1.00 35.46           C  
ATOM    752  OE1 GLU A  98      32.325  13.784  14.790  1.00 40.74           O  
ATOM    753  OE2 GLU A  98      32.716  15.711  15.761  1.00 31.87           O  
ATOM    754  N   VAL A  99      34.403  15.510  21.254  1.00 22.37           N  
ATOM    755  CA  VAL A  99      35.300  16.338  22.070  1.00 20.72           C  
ATOM    756  C   VAL A  99      35.295  16.049  23.574  1.00 21.92           C  
ATOM    757  O   VAL A  99      36.195  16.495  24.279  1.00 23.82           O  
ATOM    758  CB  VAL A  99      35.007  17.861  21.911  1.00 25.62           C  
ATOM    759  CG1 VAL A  99      35.288  18.324  20.490  1.00 30.62           C  
ATOM    760  CG2 VAL A  99      33.577  18.206  22.330  1.00 21.11           C  
ATOM    761  N   ILE A 100      34.285  15.337  24.071  1.00 22.72           N  
ATOM    762  CA  ILE A 100      34.276  14.915  25.471  1.00 18.76           C  
ATOM    763  C   ILE A 100      33.826  13.449  25.553  1.00 18.20           C  
ATOM    764  O   ILE A 100      33.353  12.888  24.565  1.00 19.70           O  
ATOM    765  CB  ILE A 100      33.350  15.793  26.346  1.00 22.99           C  
ATOM    766  CG1 ILE A 100      31.929  15.766  25.785  1.00 22.85           C  
ATOM    767  CG2 ILE A 100      33.897  17.238  26.466  1.00 20.25           C  
ATOM    768  CD1 ILE A 100      30.892  16.506  26.653  1.00 22.49           C  
ATOM    769  N   ASP A 101      33.990  12.827  26.713  1.00 20.06           N  
ATOM    770  CA  ASP A 101      33.540  11.447  26.897  1.00 17.20           C  
ATOM    771  C   ASP A 101      32.203  11.442  27.612  1.00 20.94           C  
ATOM    772  O   ASP A 101      31.970  12.279  28.490  1.00 20.91           O  
ATOM    773  CB  ASP A 101      34.547  10.625  27.717  1.00 19.02           C  
ATOM    774  CG  ASP A 101      35.818  10.305  26.957  1.00 25.59           C  
ATOM    775  OD1 ASP A 101      35.791  10.272  25.708  1.00 24.10           O  
ATOM    776  OD2 ASP A 101      36.837  10.049  27.624  1.00 27.26           O  
ATOM    777  N   PHE A 102      31.336  10.500  27.246  1.00 18.45           N  
ATOM    778  CA  PHE A 102      30.072  10.281  27.952  1.00 18.71           C  
ATOM    779  C   PHE A 102      29.987   8.879  28.541  1.00 18.97           C  
ATOM    780  O   PHE A 102      30.376   7.895  27.901  1.00 18.10           O  
ATOM    781  CB  PHE A 102      28.867  10.439  27.020  1.00 17.03           C  
ATOM    782  CG  PHE A 102      28.498  11.861  26.697  1.00 16.18           C  
ATOM    783  CD1 PHE A 102      27.705  12.600  27.563  1.00 20.31           C  
ATOM    784  CD2 PHE A 102      28.885  12.430  25.490  1.00 19.56           C  
ATOM    785  CE1 PHE A 102      27.326  13.899  27.242  1.00 20.78           C  
ATOM    786  CE2 PHE A 102      28.512  13.726  25.163  1.00 19.81           C  
ATOM    787  CZ  PHE A 102      27.732  14.458  26.035  1.00 20.73           C  
ATOM    788  N   SER A 103      29.427   8.785  29.738  1.00 18.24           N  
ATOM    789  CA  SER A 103      29.026   7.499  30.280  1.00 17.13           C  
ATOM    790  C   SER A 103      27.888   6.914  29.458  1.00 17.23           C  
ATOM    791  O   SER A 103      27.252   7.616  28.660  1.00 18.60           O  
ATOM    792  CB  SER A 103      28.569   7.644  31.730  1.00 19.06           C  
ATOM    793  OG  SER A 103      27.305   8.306  31.761  1.00 17.07           O  
ATOM    794  N   LYS A 104      27.592   5.641  29.691  1.00 17.52           N  
ATOM    795  CA  LYS A 104      26.338   5.086  29.213  1.00 16.69           C  
ATOM    796  C   LYS A 104      25.200   5.950  29.772  1.00 18.22           C  
ATOM    797  O   LYS A 104      25.343   6.594  30.815  1.00 18.28           O  
ATOM    798  CB  LYS A 104      26.197   3.616  29.639  1.00 21.13           C  
ATOM    799  CG  LYS A 104      27.179   2.661  28.934  1.00 21.93           C  
ATOM    800  CD  LYS A 104      26.980   2.695  27.417  1.00 24.98           C  
ATOM    801  CE  LYS A 104      27.837   1.632  26.692  1.00 22.70           C  
ATOM    802  NZ  LYS A 104      29.325   1.809  26.850  1.00 22.29           N1+
ATOM    803  N   PRO A 105      24.068   5.993  29.074  1.00 15.91           N  
ATOM    804  CA  PRO A 105      23.026   6.938  29.483  1.00 14.51           C  
ATOM    805  C   PRO A 105      22.386   6.624  30.843  1.00 20.22           C  
ATOM    806  O   PRO A 105      22.190   5.456  31.150  1.00 20.03           O  
ATOM    807  CB  PRO A 105      21.985   6.824  28.364  1.00 19.41           C  
ATOM    808  CG  PRO A 105      22.297   5.533  27.662  1.00 22.81           C  
ATOM    809  CD  PRO A 105      23.756   5.305  27.808  1.00 20.89           C  
ATOM    810  N   PHE A 106      22.057   7.652  31.633  1.00 16.89           N  
ATOM    811  CA  PHE A 106      21.389   7.424  32.915  1.00 19.16           C  
ATOM    812  C   PHE A 106      19.887   7.733  32.818  1.00 20.65           C  
ATOM    813  O   PHE A 106      19.113   7.383  33.704  1.00 17.03           O  
ATOM    814  CB  PHE A 106      22.066   8.243  34.046  1.00 17.94           C  
ATOM    815  CG  PHE A 106      22.001   9.762  33.868  1.00 17.45           C  
ATOM    816  CD1 PHE A 106      20.872  10.473  34.268  1.00 18.08           C  
ATOM    817  CD2 PHE A 106      23.086  10.469  33.359  1.00 18.24           C  
ATOM    818  CE1 PHE A 106      20.807  11.864  34.132  1.00 17.33           C  
ATOM    819  CE2 PHE A 106      23.038  11.866  33.211  1.00 18.62           C  
ATOM    820  CZ  PHE A 106      21.895  12.564  33.603  1.00 19.61           C  
ATOM    821  N   MET A 107      19.463   8.345  31.716  1.00 16.97           N  
ATOM    822  CA  MET A 107      18.047   8.667  31.521  1.00 16.08           C  
ATOM    823  C   MET A 107      17.753   8.785  30.027  1.00 18.66           C  
ATOM    824  O   MET A 107      18.531   9.369  29.286  1.00 20.89           O  
ATOM    825  CB  MET A 107      17.693   9.973  32.254  1.00 19.51           C  
ATOM    826  CG  MET A 107      16.254  10.448  32.086  1.00 21.42           C  
ATOM    827  SD  MET A 107      15.837  11.852  33.153  1.00 28.40           S  
ATOM    828  CE  MET A 107      15.890  11.101  34.754  1.00 29.86           C  
ATOM    829  N   SER A 108      16.639   8.216  29.581  1.00 17.84           N  
ATOM    830  CA  SER A 108      16.268   8.319  28.174  1.00 18.18           C  
ATOM    831  C   SER A 108      15.358   9.518  27.950  1.00 19.41           C  
ATOM    832  O   SER A 108      14.651   9.953  28.868  1.00 20.54           O  
ATOM    833  CB  SER A 108      15.574   7.040  27.706  1.00 21.07           C  
ATOM    834  OG  SER A 108      14.403   6.837  28.456  1.00 30.08           O  
ATOM    835  N   LEU A 109      15.372  10.048  26.727  1.00 18.16           N  
ATOM    836  CA  LEU A 109      14.480  11.149  26.363  1.00 18.52           C  
ATOM    837  C   LEU A 109      14.368  11.247  24.855  1.00 19.70           C  
ATOM    838  O   LEU A 109      15.156  10.639  24.112  1.00 19.05           O  
ATOM    839  CB  LEU A 109      14.955  12.491  26.959  1.00 19.86           C  
ATOM    840  CG  LEU A 109      16.224  13.245  26.501  1.00 22.47           C  
ATOM    841  CD1 LEU A 109      17.437  12.346  26.511  1.00 22.67           C  
ATOM    842  CD2 LEU A 109      16.079  13.930  25.138  1.00 21.87           C  
ATOM    843  N   GLY A 110      13.394  12.034  24.408  1.00 18.33           N  
ATOM    844  CA  GLY A 110      13.291  12.393  23.009  1.00 18.39           C  
ATOM    845  C   GLY A 110      12.722  13.796  22.929  1.00 21.63           C  
ATOM    846  O   GLY A 110      12.039  14.239  23.846  1.00 17.32           O  
ATOM    847  N   ILE A 111      13.006  14.503  21.841  1.00 19.82           N  
ATOM    848  CA  ILE A 111      12.374  15.801  21.616  1.00 18.16           C  
ATOM    849  C   ILE A 111      10.861  15.600  21.536  1.00 20.19           C  
ATOM    850  O   ILE A 111      10.374  14.590  21.008  1.00 20.67           O  
ATOM    851  CB  ILE A 111      12.929  16.472  20.333  1.00 17.40           C  
ATOM    852  CG1 ILE A 111      14.408  16.789  20.543  1.00 17.55           C  
ATOM    853  CG2 ILE A 111      12.156  17.751  19.977  1.00 18.84           C  
ATOM    854  CD1 ILE A 111      15.178  17.027  19.246  1.00 20.47           C  
ATOM    855  N   SER A 112      10.116  16.554  22.083  1.00 16.62           N  
ATOM    856  CA  SER A 112       8.674  16.413  22.219  1.00 20.16           C  
ATOM    857  C   SER A 112       8.023  17.781  22.141  1.00 23.37           C  
ATOM    858  O   SER A 112       8.715  18.791  22.167  1.00 18.89           O  
ATOM    859  CB  SER A 112       8.317  15.729  23.542  1.00 18.75           C  
ATOM    860  OG  SER A 112       8.708  16.522  24.662  1.00 19.59           O  
ATOM    861  N   ILE A 113       6.694  17.801  22.052  1.00 18.27           N  
ATOM    862  CA  ILE A 113       5.941  19.055  21.913  1.00 18.11           C  
ATOM    863  C   ILE A 113       5.188  19.381  23.186  1.00 22.60           C  
ATOM    864  O   ILE A 113       4.442  18.552  23.694  1.00 22.18           O  
ATOM    865  CB  ILE A 113       4.928  18.970  20.738  1.00 19.49           C  
ATOM    866  CG1 ILE A 113       5.648  18.645  19.432  1.00 26.96           C  
ATOM    867  CG2 ILE A 113       4.121  20.264  20.606  1.00 22.21           C  
ATOM    868  CD1 ILE A 113       4.700  18.205  18.324  1.00 28.74           C  
ATOM    869  N   MET A 114       5.399  20.587  23.708  1.00 18.65           N  
ATOM    870  CA  MET A 114       4.602  21.114  24.806  1.00 20.80           C  
ATOM    871  C   MET A 114       3.586  22.110  24.272  1.00 21.08           C  
ATOM    872  O   MET A 114       3.958  23.071  23.600  1.00 21.96           O  
ATOM    873  CB  MET A 114       5.476  21.816  25.841  1.00 18.76           C  
ATOM    874  CG  MET A 114       4.664  22.529  26.938  1.00 19.93           C  
ATOM    875  SD  MET A 114       5.735  23.459  28.033  1.00 23.68           S  
ATOM    876  CE  MET A 114       6.605  22.130  28.889  1.00 21.48           C  
ATOM    877  N   ILE A 115       2.311  21.879  24.573  1.00 18.96           N  
ATOM    878  CA  ILE A 115       1.276  22.852  24.268  1.00 22.92           C  
ATOM    879  C   ILE A 115       0.554  23.321  25.529  1.00 21.28           C  
ATOM    880  O   ILE A 115       0.565  22.651  26.564  1.00 21.89           O  
ATOM    881  CB  ILE A 115       0.239  22.272  23.298  1.00 20.59           C  
ATOM    882  CG1 ILE A 115      -0.394  21.021  23.906  1.00 24.01           C  
ATOM    883  CG2 ILE A 115       0.884  21.951  21.965  1.00 23.83           C  
ATOM    884  CD1 ILE A 115      -1.695  20.611  23.233  1.00 29.02           C  
ATOM    885  N   LYS A 116      -0.072  24.487  25.437  1.00 22.61           N  
ATOM    886  CA  LYS A 116      -1.069  24.883  26.424  1.00 23.03           C  
ATOM    887  C   LYS A 116      -2.274  23.986  26.158  1.00 21.81           C  
ATOM    888  O   LYS A 116      -2.592  23.711  25.000  1.00 24.15           O  
ATOM    889  CB  LYS A 116      -1.417  26.370  26.300  1.00 22.70           C  
ATOM    890  CG  LYS A 116      -2.197  26.937  27.484  1.00 30.66           C  
ATOM    891  CD  LYS A 116      -2.443  28.429  27.315  1.00 37.81           C  
ATOM    892  CE  LYS A 116      -3.092  29.033  28.549  1.00 40.31           C  
ATOM    893  NZ  LYS A 116      -4.520  28.616  28.680  1.00 38.49           N1+
ATOM    894  N   LYS A 117      -2.925  23.509  27.213  1.00 22.96           N  
ATOM    895  CA  LYS A 117      -4.038  22.582  27.043  1.00 25.59           C  
ATOM    896  C   LYS A 117      -5.097  23.193  26.139  1.00 21.13           C  
ATOM    897  O   LYS A 117      -5.417  24.370  26.261  1.00 23.99           O  
ATOM    898  CB  LYS A 117      -4.628  22.184  28.401  1.00 24.70           C  
ATOM    899  CG  LYS A 117      -3.758  21.167  29.128  1.00 24.24           C  
ATOM    900  CD  LYS A 117      -4.229  20.913  30.556  1.00 21.67           C  
ATOM    901  CE  LYS A 117      -3.441  19.766  31.187  1.00 27.58           C  
ATOM    902  NZ  LYS A 117      -3.886  19.497  32.581  1.00 29.76           N1+
ATOM    903  N   GLY A 118      -5.570  22.391  25.190  1.00 22.56           N  
ATOM    904  CA  GLY A 118      -6.614  22.810  24.269  1.00 26.72           C  
ATOM    905  C   GLY A 118      -6.089  23.289  22.936  1.00 29.39           C  
ATOM    906  O   GLY A 118      -6.854  23.526  21.999  1.00 26.42           O  
ATOM    907  N   THR A 119      -4.773  23.444  22.846  1.00 25.30           N  
ATOM    908  CA  THR A 119      -4.138  23.850  21.596  1.00 29.59           C  
ATOM    909  C   THR A 119      -4.403  22.815  20.515  1.00 27.97           C  
ATOM    910  O   THR A 119      -4.162  21.622  20.714  1.00 25.49           O  
ATOM    911  CB  THR A 119      -2.613  24.036  21.772  1.00 23.05           C  
ATOM    912  OG1 THR A 119      -2.363  25.093  22.711  1.00 23.99           O  
ATOM    913  CG2 THR A 119      -1.937  24.362  20.445  1.00 26.45           C  
ATOM    914  N   PRO A 120      -4.899  23.266  19.357  1.00 29.28           N  
ATOM    915  CA  PRO A 120      -5.237  22.369  18.245  1.00 33.12           C  
ATOM    916  C   PRO A 120      -4.016  21.761  17.549  1.00 31.09           C  
ATOM    917  O   PRO A 120      -3.887  21.927  16.338  1.00 30.47           O  
ATOM    918  CB  PRO A 120      -5.993  23.284  17.264  1.00 34.41           C  
ATOM    919  CG  PRO A 120      -6.159  24.585  17.945  1.00 36.38           C  
ATOM    920  CD  PRO A 120      -5.163  24.675  19.036  1.00 27.56           C  
ATOM    921  N   ILE A 121      -3.164  21.054  18.294  1.00 28.31           N  
ATOM    922  CA  ILE A 121      -1.942  20.450  17.748  1.00 32.41           C  
ATOM    923  C   ILE A 121      -1.747  19.043  18.324  1.00 28.84           C  
ATOM    924  O   ILE A 121      -1.841  18.855  19.535  1.00 27.96           O  
ATOM    925  CB  ILE A 121      -0.686  21.317  18.067  1.00 29.56           C  
ATOM    926  CG1 ILE A 121      -0.689  22.621  17.264  1.00 32.50           C  
ATOM    927  CG2 ILE A 121       0.600  20.547  17.784  1.00 27.48           C  
ATOM    928  CD1 ILE A 121      -0.518  22.430  15.766  1.00 31.43           C  
ATOM    929  N   GLU A 122      -1.474  18.058  17.471  1.00 29.37           N  
ATOM    930  CA  GLU A 122      -1.281  16.689  17.946  1.00 32.74           C  
ATOM    931  C   GLU A 122       0.063  16.084  17.544  1.00 30.60           C  
ATOM    932  O   GLU A 122       0.420  15.002  18.006  1.00 35.08           O  
ATOM    933  CB  GLU A 122      -2.406  15.785  17.435  1.00 36.00           C  
ATOM    934  CG  GLU A 122      -3.766  16.051  18.076  1.00 41.30           C  
ATOM    935  CD  GLU A 122      -4.880  15.234  17.439  1.00 55.39           C  
ATOM    936  OE1 GLU A 122      -4.743  14.846  16.256  1.00 54.11           O  
ATOM    937  OE2 GLU A 122      -5.893  14.980  18.126  1.00 61.27           O  
ATOM    938  N   SER A 123       0.799  16.771  16.681  1.00 30.07           N  
ATOM    939  CA  SER A 123       2.018  16.201  16.103  1.00 26.33           C  
ATOM    940  C   SER A 123       2.930  17.276  15.553  1.00 27.84           C  
ATOM    941  O   SER A 123       2.520  18.423  15.396  1.00 24.31           O  
ATOM    942  CB  SER A 123       1.675  15.232  14.981  1.00 30.56           C  
ATOM    943  OG  SER A 123       1.082  15.945  13.904  1.00 29.04           O  
ATOM    944  N   ALA A 124       4.163  16.891  15.236  1.00 23.75           N  
ATOM    945  CA  ALA A 124       5.089  17.788  14.549  1.00 26.87           C  
ATOM    946  C   ALA A 124       4.584  18.093  13.144  1.00 28.88           C  
ATOM    947  O   ALA A 124       4.763  19.194  12.640  1.00 26.07           O  
ATOM    948  CB  ALA A 124       6.471  17.182  14.487  1.00 25.10           C  
ATOM    949  N   GLU A 125       3.969  17.099  12.513  1.00 27.51           N  
ATOM    950  CA  GLU A 125       3.373  17.293  11.195  1.00 31.71           C  
ATOM    951  C   GLU A 125       2.347  18.426  11.262  1.00 27.89           C  
ATOM    952  O   GLU A 125       2.341  19.327  10.417  1.00 32.45           O  
ATOM    953  CB  GLU A 125       2.728  15.995  10.696  1.00 29.01           C  
ATOM    954  CG  GLU A 125       2.282  16.036   9.242  1.00 48.89           C  
ATOM    955  CD  GLU A 125       1.357  14.880   8.871  1.00 58.35           C  
ATOM    956  OE1 GLU A 125       0.914  14.150   9.784  1.00 59.28           O  
ATOM    957  OE2 GLU A 125       1.069  14.705   7.666  1.00 65.91           O  
ATOM    958  N   ASP A 126       1.502  18.391  12.291  1.00 27.65           N  
ATOM    959  CA  ASP A 126       0.522  19.451  12.534  1.00 29.24           C  
ATOM    960  C   ASP A 126       1.158  20.843  12.630  1.00 31.55           C  
ATOM    961  O   ASP A 126       0.702  21.782  11.976  1.00 30.45           O  
ATOM    962  CB  ASP A 126      -0.264  19.173  13.814  1.00 28.99           C  
ATOM    963  CG  ASP A 126      -1.335  18.116  13.626  1.00 36.85           C  
ATOM    964  OD1 ASP A 126      -1.536  17.659  12.479  1.00 40.31           O  
ATOM    965  OD2 ASP A 126      -1.978  17.744  14.632  1.00 36.13           O  
ATOM    966  N   LEU A 127       2.192  20.982  13.460  1.00 28.01           N  
ATOM    967  CA  LEU A 127       2.905  22.253  13.581  1.00 28.89           C  
ATOM    968  C   LEU A 127       3.420  22.725  12.229  1.00 28.74           C  
ATOM    969  O   LEU A 127       3.282  23.890  11.878  1.00 29.41           O  
ATOM    970  CB  LEU A 127       4.084  22.140  14.551  1.00 24.23           C  
ATOM    971  CG  LEU A 127       3.759  22.027  16.039  1.00 27.89           C  
ATOM    972  CD1 LEU A 127       5.036  21.756  16.820  1.00 27.29           C  
ATOM    973  CD2 LEU A 127       3.101  23.294  16.542  1.00 24.55           C  
ATOM    974  N   SER A 128       4.010  21.803  11.483  1.00 28.07           N  
ATOM    975  CA  SER A 128       4.651  22.125  10.209  1.00 30.69           C  
ATOM    976  C   SER A 128       3.661  22.549   9.120  1.00 36.91           C  
ATOM    977  O   SER A 128       4.039  23.230   8.171  1.00 39.10           O  
ATOM    978  CB  SER A 128       5.455  20.924   9.706  1.00 30.06           C  
ATOM    979  OG  SER A 128       4.594  19.964   9.114  1.00 32.59           O  
ATOM    980  N   LYS A 129       2.406  22.129   9.248  1.00 34.24           N  
ATOM    981  CA  LYS A 129       1.404  22.373   8.205  1.00 37.95           C  
ATOM    982  C   LYS A 129       0.541  23.604   8.457  1.00 41.93           C  
ATOM    983  O   LYS A 129      -0.400  23.863   7.708  1.00 43.14           O  
ATOM    984  CB  LYS A 129       0.488  21.155   8.046  1.00 40.73           C  
ATOM    985  CG  LYS A 129       1.104  19.980   7.298  1.00 44.05           C  
ATOM    986  CD  LYS A 129       0.095  18.844   7.162  1.00 49.21           C  
ATOM    987  CE  LYS A 129       0.691  17.629   6.467  1.00 55.37           C  
ATOM    988  NZ  LYS A 129       1.225  17.945   5.114  1.00 66.76           N1+
ATOM    989  N   GLN A 130       0.850  24.357   9.507  1.00 37.30           N  
ATOM    990  CA  GLN A 130       0.043  25.521   9.863  1.00 32.83           C  
ATOM    991  C   GLN A 130       0.924  26.707  10.238  1.00 39.41           C  
ATOM    992  O   GLN A 130       2.142  26.577  10.344  1.00 38.05           O  
ATOM    993  CB  GLN A 130      -0.920  25.182  11.012  1.00 36.97           C  
ATOM    994  CG  GLN A 130      -0.249  24.749  12.317  1.00 33.97           C  
ATOM    995  CD  GLN A 130       0.321  25.918  13.096  1.00 32.98           C  
ATOM    996  OE1 GLN A 130      -0.411  26.822  13.497  1.00 32.61           O  
ATOM    997  NE2 GLN A 130       1.639  25.917  13.295  1.00 28.23           N  
ATOM    998  N   THR A 131       0.303  27.856  10.475  1.00 38.80           N  
ATOM    999  CA  THR A 131       1.066  29.068  10.719  1.00 31.91           C  
ATOM   1000  C   THR A 131       0.536  29.918  11.883  1.00 36.70           C  
ATOM   1001  O   THR A 131       1.224  30.815  12.365  1.00 36.86           O  
ATOM   1002  CB  THR A 131       1.105  29.931   9.449  1.00 48.52           C  
ATOM   1003  OG1 THR A 131       1.929  31.082   9.674  1.00 50.94           O  
ATOM   1004  CG2 THR A 131      -0.302  30.367   9.059  1.00 41.99           C  
ATOM   1005  N   GLU A 132      -0.676  29.628  12.343  1.00 37.81           N  
ATOM   1006  CA  GLU A 132      -1.280  30.403  13.423  1.00 35.27           C  
ATOM   1007  C   GLU A 132      -0.504  30.242  14.735  1.00 34.24           C  
ATOM   1008  O   GLU A 132      -0.347  31.191  15.501  1.00 32.16           O  
ATOM   1009  CB  GLU A 132      -2.742  29.988  13.611  1.00 37.24           C  
ATOM   1010  CG  GLU A 132      -3.460  30.669  14.764  1.00 45.57           C  
ATOM   1011  CD  GLU A 132      -3.814  32.120  14.474  1.00 60.05           C  
ATOM   1012  OE1 GLU A 132      -3.576  32.584  13.335  1.00 57.56           O  
ATOM   1013  OE2 GLU A 132      -4.336  32.797  15.388  1.00 59.15           O  
ATOM   1014  N   ILE A 133      -0.012  29.034  14.979  1.00 29.56           N  
ATOM   1015  CA  ILE A 133       0.676  28.717  16.226  1.00 28.49           C  
ATOM   1016  C   ILE A 133       2.192  28.749  16.030  1.00 23.51           C  
ATOM   1017  O   ILE A 133       2.720  27.995  15.225  1.00 27.48           O  
ATOM   1018  CB  ILE A 133       0.239  27.328  16.743  1.00 27.51           C  
ATOM   1019  CG1 ILE A 133      -1.287  27.297  16.904  1.00 28.28           C  
ATOM   1020  CG2 ILE A 133       0.966  26.972  18.049  1.00 26.57           C  
ATOM   1021  CD1 ILE A 133      -1.882  25.917  17.013  1.00 28.82           C  
ATOM   1022  N   ALA A 134       2.881  29.631  16.751  1.00 23.56           N  
ATOM   1023  CA  ALA A 134       4.335  29.728  16.635  1.00 26.96           C  
ATOM   1024  C   ALA A 134       4.968  28.625  17.463  1.00 26.11           C  
ATOM   1025  O   ALA A 134       4.323  28.082  18.361  1.00 23.38           O  
ATOM   1026  CB  ALA A 134       4.833  31.087  17.092  1.00 24.54           C  
ATOM   1027  N   TYR A 135       6.222  28.298  17.169  1.00 23.60           N  
ATOM   1028  CA  TYR A 135       6.917  27.279  17.945  1.00 20.88           C  
ATOM   1029  C   TYR A 135       8.427  27.453  17.856  1.00 26.23           C  
ATOM   1030  O   TYR A 135       8.943  27.957  16.858  1.00 22.75           O  
ATOM   1031  CB  TYR A 135       6.493  25.884  17.479  1.00 22.26           C  
ATOM   1032  CG  TYR A 135       6.588  25.641  15.985  1.00 22.55           C  
ATOM   1033  CD1 TYR A 135       7.758  25.150  15.415  1.00 23.22           C  
ATOM   1034  CD2 TYR A 135       5.500  25.879  15.149  1.00 24.42           C  
ATOM   1035  CE1 TYR A 135       7.853  24.912  14.049  1.00 22.08           C  
ATOM   1036  CE2 TYR A 135       5.582  25.644  13.782  1.00 26.06           C  
ATOM   1037  CZ  TYR A 135       6.763  25.164  13.239  1.00 24.85           C  
ATOM   1038  OH  TYR A 135       6.845  24.927  11.885  1.00 27.69           O  
ATOM   1039  N   GLY A 136       9.136  27.052  18.909  1.00 19.56           N  
ATOM   1040  CA  GLY A 136      10.573  27.217  18.948  1.00 19.93           C  
ATOM   1041  C   GLY A 136      11.221  26.275  19.936  1.00 21.69           C  
ATOM   1042  O   GLY A 136      10.562  25.391  20.485  1.00 21.20           O  
ATOM   1043  N   THR A 137      12.511  26.483  20.164  1.00 20.63           N  
ATOM   1044  CA  THR A 137      13.316  25.610  21.019  1.00 18.64           C  
ATOM   1045  C   THR A 137      14.203  26.423  21.947  1.00 21.45           C  
ATOM   1046  O   THR A 137      14.282  27.653  21.850  1.00 21.97           O  
ATOM   1047  CB  THR A 137      14.247  24.687  20.199  1.00 20.90           C  
ATOM   1048  OG1 THR A 137      15.339  25.464  19.675  1.00 22.93           O  
ATOM   1049  CG2 THR A 137      13.500  24.004  19.044  1.00 21.76           C  
ATOM   1050  N   LEU A 138      14.897  25.718  22.828  1.00 18.43           N  
ATOM   1051  CA  LEU A 138      15.963  26.298  23.627  1.00 22.40           C  
ATOM   1052  C   LEU A 138      17.130  26.681  22.730  1.00 27.41           C  
ATOM   1053  O   LEU A 138      17.412  26.001  21.741  1.00 26.49           O  
ATOM   1054  CB  LEU A 138      16.433  25.308  24.693  1.00 22.43           C  
ATOM   1055  CG  LEU A 138      17.497  25.800  25.685  1.00 26.07           C  
ATOM   1056  CD1 LEU A 138      16.898  26.867  26.588  1.00 24.48           C  
ATOM   1057  CD2 LEU A 138      18.054  24.641  26.521  1.00 24.06           C  
ATOM   1058  N   ASP A 139      17.830  27.749  23.087  1.00 30.29           N  
ATOM   1059  CA  ASP A 139      19.077  28.063  22.406  1.00 37.42           C  
ATOM   1060  C   ASP A 139      20.258  27.263  22.954  1.00 29.08           C  
ATOM   1061  O   ASP A 139      20.226  26.775  24.090  1.00 36.57           O  
ATOM   1062  CB  ASP A 139      19.363  29.556  22.503  1.00 44.58           C  
ATOM   1063  CG  ASP A 139      19.547  30.180  21.149  1.00 51.61           C  
ATOM   1064  OD1 ASP A 139      20.160  29.509  20.284  1.00 47.22           O  
ATOM   1065  OD2 ASP A 139      19.070  31.315  20.947  1.00 52.36           O  
ATOM   1066  N   SER A 140      21.293  27.117  22.129  1.00 32.09           N  
ATOM   1067  CA  SER A 140      22.564  26.517  22.536  1.00 37.01           C  
ATOM   1068  C   SER A 140      22.414  25.105  23.080  1.00 36.08           C  
ATOM   1069  O   SER A 140      23.189  24.682  23.944  1.00 34.76           O  
ATOM   1070  CB  SER A 140      23.252  27.387  23.585  1.00 35.23           C  
ATOM   1071  OG  SER A 140      23.505  28.682  23.074  1.00 44.03           O  
ATOM   1072  N   GLY A 141      21.422  24.376  22.579  1.00 27.94           N  
ATOM   1073  CA  GLY A 141      21.217  23.011  23.029  1.00 25.86           C  
ATOM   1074  C   GLY A 141      21.076  21.993  21.909  1.00 21.80           C  
ATOM   1075  O   GLY A 141      21.139  22.315  20.713  1.00 22.77           O  
ATOM   1076  N   SER A 142      20.865  20.742  22.296  1.00 20.07           N  
ATOM   1077  CA  SER A 142      20.800  19.669  21.324  1.00 18.67           C  
ATOM   1078  C   SER A 142      19.495  19.663  20.533  1.00 16.80           C  
ATOM   1079  O   SER A 142      19.455  19.151  19.416  1.00 19.46           O  
ATOM   1080  CB  SER A 142      21.008  18.317  22.013  1.00 21.99           C  
ATOM   1081  OG  SER A 142      20.066  18.109  23.053  1.00 19.93           O  
ATOM   1082  N   THR A 143      18.423  20.227  21.092  1.00 17.16           N  
ATOM   1083  CA  THR A 143      17.166  20.296  20.351  1.00 18.66           C  
ATOM   1084  C   THR A 143      17.289  21.251  19.155  1.00 19.77           C  
ATOM   1085  O   THR A 143      16.868  20.915  18.045  1.00 19.77           O  
ATOM   1086  CB  THR A 143      16.002  20.728  21.255  1.00 19.44           C  
ATOM   1087  OG1 THR A 143      15.843  19.760  22.298  1.00 18.84           O  
ATOM   1088  CG2 THR A 143      14.678  20.819  20.454  1.00 18.40           C  
ATOM   1089  N   LYS A 144      17.886  22.420  19.368  1.00 19.58           N  
ATOM   1090  CA  LYS A 144      18.079  23.365  18.259  1.00 20.73           C  
ATOM   1091  C   LYS A 144      18.914  22.719  17.158  1.00 22.49           C  
ATOM   1092  O   LYS A 144      18.579  22.797  15.976  1.00 24.15           O  
ATOM   1093  CB  LYS A 144      18.749  24.655  18.733  1.00 22.48           C  
ATOM   1094  CG  LYS A 144      18.566  25.823  17.755  1.00 23.89           C  
ATOM   1095  CD  LYS A 144      19.210  27.088  18.277  1.00 30.08           C  
ATOM   1096  CE  LYS A 144      19.125  28.211  17.258  1.00 30.74           C  
ATOM   1097  NZ  LYS A 144      19.657  29.482  17.838  1.00 36.05           N1+
ATOM   1098  N   GLU A 145      19.986  22.052  17.560  1.00 23.22           N  
ATOM   1099  CA  GLU A 145      20.863  21.381  16.608  1.00 24.79           C  
ATOM   1100  C   GLU A 145      20.164  20.260  15.851  1.00 23.73           C  
ATOM   1101  O   GLU A 145      20.423  20.061  14.668  1.00 26.35           O  
ATOM   1102  CB  GLU A 145      22.094  20.846  17.325  1.00 29.66           C  
ATOM   1103  CG  GLU A 145      23.036  21.951  17.729  1.00 37.63           C  
ATOM   1104  CD  GLU A 145      23.298  22.903  16.572  1.00 47.97           C  
ATOM   1105  OE1 GLU A 145      23.778  22.427  15.516  1.00 39.34           O  
ATOM   1106  OE2 GLU A 145      22.995  24.112  16.710  1.00 44.04           O  
ATOM   1107  N   PHE A 146      19.268  19.536  16.518  1.00 21.33           N  
ATOM   1108  CA  PHE A 146      18.481  18.511  15.835  1.00 20.92           C  
ATOM   1109  C   PHE A 146      17.757  19.089  14.622  1.00 24.02           C  
ATOM   1110  O   PHE A 146      17.806  18.526  13.532  1.00 26.32           O  
ATOM   1111  CB  PHE A 146      17.466  17.877  16.795  1.00 20.82           C  
ATOM   1112  CG  PHE A 146      16.497  16.919  16.135  1.00 23.23           C  
ATOM   1113  CD1 PHE A 146      16.824  15.582  15.975  1.00 24.44           C  
ATOM   1114  CD2 PHE A 146      15.248  17.353  15.704  1.00 24.48           C  
ATOM   1115  CE1 PHE A 146      15.937  14.698  15.385  1.00 28.27           C  
ATOM   1116  CE2 PHE A 146      14.356  16.476  15.114  1.00 22.47           C  
ATOM   1117  CZ  PHE A 146      14.706  15.145  14.950  1.00 25.27           C  
ATOM   1118  N   PHE A 147      17.090  20.218  14.814  1.00 23.33           N  
ATOM   1119  CA  PHE A 147      16.297  20.788  13.735  1.00 24.02           C  
ATOM   1120  C   PHE A 147      17.209  21.386  12.680  1.00 25.57           C  
ATOM   1121  O   PHE A 147      16.949  21.229  11.489  1.00 26.26           O  
ATOM   1122  CB  PHE A 147      15.308  21.816  14.280  1.00 23.33           C  
ATOM   1123  CG  PHE A 147      14.113  21.182  14.941  1.00 20.59           C  
ATOM   1124  CD1 PHE A 147      13.067  20.688  14.183  1.00 23.30           C  
ATOM   1125  CD2 PHE A 147      14.068  21.040  16.322  1.00 21.15           C  
ATOM   1126  CE1 PHE A 147      11.968  20.086  14.783  1.00 22.28           C  
ATOM   1127  CE2 PHE A 147      12.974  20.446  16.940  1.00 21.71           C  
ATOM   1128  CZ  PHE A 147      11.922  19.959  16.165  1.00 24.08           C  
ATOM   1129  N   ARG A 148      18.296  22.019  13.117  1.00 24.23           N  
ATOM   1130  CA  ARG A 148      19.264  22.597  12.180  1.00 29.76           C  
ATOM   1131  C   ARG A 148      19.820  21.542  11.223  1.00 31.31           C  
ATOM   1132  O   ARG A 148      19.992  21.802  10.030  1.00 26.77           O  
ATOM   1133  CB  ARG A 148      20.410  23.267  12.932  1.00 27.61           C  
ATOM   1134  CG  ARG A 148      21.372  24.036  12.021  1.00 33.15           C  
ATOM   1135  CD  ARG A 148      22.683  24.375  12.713  1.00 40.51           C  
ATOM   1136  NE  ARG A 148      22.490  24.854  14.076  1.00 46.34           N  
ATOM   1137  CZ  ARG A 148      22.297  26.126  14.406  1.00 46.19           C  
ATOM   1138  NH1 ARG A 148      22.265  27.063  13.465  1.00 52.56           N  
ATOM   1139  NH2 ARG A 148      22.131  26.457  15.682  1.00 41.47           N  
ATOM   1140  N   ARG A 149      20.066  20.341  11.740  1.00 27.03           N  
ATOM   1141  CA  ARG A 149      20.723  19.293  10.960  1.00 32.15           C  
ATOM   1142  C   ARG A 149      19.794  18.300  10.255  1.00 29.14           C  
ATOM   1143  O   ARG A 149      20.246  17.539   9.400  1.00 35.68           O  
ATOM   1144  CB  ARG A 149      21.676  18.512  11.868  1.00 31.34           C  
ATOM   1145  CG  ARG A 149      22.752  19.370  12.487  1.00 28.08           C  
ATOM   1146  CD  ARG A 149      23.606  20.017  11.402  1.00 41.63           C  
ATOM   1147  NE  ARG A 149      24.441  21.093  11.929  1.00 46.84           N  
ATOM   1148  CZ  ARG A 149      25.071  21.989  11.176  1.00 55.62           C  
ATOM   1149  NH1 ARG A 149      24.961  21.943   9.854  1.00 57.66           N  
ATOM   1150  NH2 ARG A 149      25.807  22.935  11.747  1.00 51.15           N  
ATOM   1151  N   SER A 150      18.510  18.292  10.604  1.00 28.06           N  
ATOM   1152  CA  SER A 150      17.604  17.241  10.137  1.00 30.70           C  
ATOM   1153  C   SER A 150      17.367  17.251   8.629  1.00 32.87           C  
ATOM   1154  O   SER A 150      17.250  18.315   8.017  1.00 33.16           O  
ATOM   1155  CB  SER A 150      16.257  17.346  10.846  1.00 26.37           C  
ATOM   1156  OG  SER A 150      15.405  16.287  10.436  1.00 28.69           O  
ATOM   1157  N   LYS A 151      17.280  16.053   8.048  1.00 29.80           N  
ATOM   1158  CA  LYS A 151      17.051  15.890   6.616  1.00 34.04           C  
ATOM   1159  C   LYS A 151      15.663  15.329   6.360  1.00 35.11           C  
ATOM   1160  O   LYS A 151      15.249  15.137   5.215  1.00 39.52           O  
ATOM   1161  CB  LYS A 151      18.122  14.987   5.998  1.00 30.55           C  
ATOM   1162  CG  LYS A 151      19.530  15.538   6.127  1.00 33.30           C  
ATOM   1163  CD  LYS A 151      20.557  14.508   5.696  1.00 42.08           C  
ATOM   1164  CE  LYS A 151      21.975  15.038   5.858  1.00 43.96           C  
ATOM   1165  NZ  LYS A 151      22.990  14.000   5.501  1.00 46.11           N1+
ATOM   1166  N   ILE A 152      14.945  15.073   7.445  1.00 30.59           N  
ATOM   1167  CA  ILE A 152      13.558  14.627   7.381  1.00 33.91           C  
ATOM   1168  C   ILE A 152      12.652  15.822   7.065  1.00 32.89           C  
ATOM   1169  O   ILE A 152      12.779  16.885   7.678  1.00 31.82           O  
ATOM   1170  CB  ILE A 152      13.142  13.951   8.704  1.00 33.37           C  
ATOM   1171  CG1 ILE A 152      14.105  12.796   9.015  1.00 34.25           C  
ATOM   1172  CG2 ILE A 152      11.705  13.452   8.631  1.00 32.34           C  
ATOM   1173  CD1 ILE A 152      13.858  12.121  10.352  1.00 45.09           C  
ATOM   1174  N   ALA A 153      11.751  15.641   6.099  1.00 32.06           N  
ATOM   1175  CA  ALA A 153      11.011  16.751   5.490  1.00 29.95           C  
ATOM   1176  C   ALA A 153      10.233  17.593   6.496  1.00 32.45           C  
ATOM   1177  O   ALA A 153      10.304  18.824   6.463  1.00 31.96           O  
ATOM   1178  CB  ALA A 153      10.061  16.225   4.418  1.00 34.34           C  
ATOM   1179  N   VAL A 154       9.495  16.932   7.382  1.00 29.12           N  
ATOM   1180  CA  VAL A 154       8.706  17.651   8.372  1.00 28.51           C  
ATOM   1181  C   VAL A 154       9.616  18.492   9.266  1.00 28.36           C  
ATOM   1182  O   VAL A 154       9.313  19.649   9.558  1.00 27.55           O  
ATOM   1183  CB  VAL A 154       7.864  16.688   9.233  1.00 29.02           C  
ATOM   1184  CG1 VAL A 154       7.267  17.412  10.432  1.00 26.81           C  
ATOM   1185  CG2 VAL A 154       6.758  16.057   8.392  1.00 34.16           C  
ATOM   1186  N   PHE A 155      10.750  17.931   9.675  1.00 28.14           N  
ATOM   1187  CA  PHE A 155      11.615  18.654  10.603  1.00 27.04           C  
ATOM   1188  C   PHE A 155      12.387  19.761   9.874  1.00 30.91           C  
ATOM   1189  O   PHE A 155      12.597  20.842  10.424  1.00 26.63           O  
ATOM   1190  CB  PHE A 155      12.570  17.686  11.322  1.00 29.41           C  
ATOM   1191  CG  PHE A 155      11.863  16.567  12.050  1.00 26.33           C  
ATOM   1192  CD1 PHE A 155      10.593  16.753  12.575  1.00 25.95           C  
ATOM   1193  CD2 PHE A 155      12.470  15.324  12.197  1.00 26.77           C  
ATOM   1194  CE1 PHE A 155       9.937  15.726  13.233  1.00 25.46           C  
ATOM   1195  CE2 PHE A 155      11.825  14.289  12.865  1.00 25.15           C  
ATOM   1196  CZ  PHE A 155      10.555  14.492  13.381  1.00 30.71           C  
ATOM   1197  N   ASP A 156      12.789  19.504   8.631  1.00 27.21           N  
ATOM   1198  CA  ASP A 156      13.434  20.543   7.822  1.00 28.56           C  
ATOM   1199  C   ASP A 156      12.491  21.733   7.620  1.00 27.18           C  
ATOM   1200  O   ASP A 156      12.912  22.891   7.677  1.00 27.57           O  
ATOM   1201  CB  ASP A 156      13.880  19.987   6.467  1.00 26.78           C  
ATOM   1202  CG  ASP A 156      14.246  21.091   5.478  1.00 38.85           C  
ATOM   1203  OD1 ASP A 156      15.418  21.520   5.450  1.00 51.89           O  
ATOM   1204  OD2 ASP A 156      13.347  21.544   4.741  1.00 42.34           O  
ATOM   1205  N   LYS A 157      11.213  21.444   7.408  1.00 25.25           N  
ATOM   1206  CA  LYS A 157      10.209  22.492   7.245  1.00 27.11           C  
ATOM   1207  C   LYS A 157      10.072  23.331   8.516  1.00 31.76           C  
ATOM   1208  O   LYS A 157       9.968  24.557   8.457  1.00 27.49           O  
ATOM   1209  CB  LYS A 157       8.861  21.882   6.869  1.00 33.00           C  
ATOM   1210  CG  LYS A 157       7.821  22.897   6.431  1.00 40.48           C  
ATOM   1211  CD  LYS A 157       6.581  22.201   5.899  1.00 43.74           C  
ATOM   1212  CE  LYS A 157       5.591  23.193   5.299  1.00 45.83           C  
ATOM   1213  NZ  LYS A 157       4.385  22.491   4.780  1.00 48.49           N1+
ATOM   1214  N   MET A 158      10.079  22.661   9.668  1.00 27.69           N  
ATOM   1215  CA  MET A 158       9.989  23.353  10.953  1.00 26.79           C  
ATOM   1216  C   MET A 158      11.212  24.236  11.175  1.00 26.88           C  
ATOM   1217  O   MET A 158      11.094  25.355  11.674  1.00 25.78           O  
ATOM   1218  CB  MET A 158       9.828  22.343  12.102  1.00 25.68           C  
ATOM   1219  CG  MET A 158       8.509  21.582  12.045  1.00 26.12           C  
ATOM   1220  SD  MET A 158       8.396  20.187  13.191  1.00 24.73           S  
ATOM   1221  CE  MET A 158       8.440  21.058  14.760  1.00 25.36           C  
ATOM   1222  N   TRP A 159      12.384  23.748  10.783  1.00 22.84           N  
ATOM   1223  CA  TRP A 159      13.605  24.525  10.964  1.00 21.81           C  
ATOM   1224  C   TRP A 159      13.601  25.752  10.068  1.00 23.56           C  
ATOM   1225  O   TRP A 159      13.999  26.839  10.484  1.00 25.60           O  
ATOM   1226  CB  TRP A 159      14.850  23.686  10.671  1.00 26.06           C  
ATOM   1227  CG  TRP A 159      16.121  24.498  10.722  1.00 25.61           C  
ATOM   1228  CD1 TRP A 159      16.990  24.725   9.688  1.00 26.37           C  
ATOM   1229  CD2 TRP A 159      16.647  25.209  11.851  1.00 25.48           C  
ATOM   1230  NE1 TRP A 159      18.028  25.519  10.112  1.00 29.52           N  
ATOM   1231  CE2 TRP A 159      17.842  25.832  11.434  1.00 27.84           C  
ATOM   1232  CE3 TRP A 159      16.232  25.370  13.178  1.00 26.12           C  
ATOM   1233  CZ2 TRP A 159      18.622  26.606  12.292  1.00 26.46           C  
ATOM   1234  CZ3 TRP A 159      17.002  26.139  14.029  1.00 24.59           C  
ATOM   1235  CH2 TRP A 159      18.191  26.748  13.581  1.00 27.80           C  
ATOM   1236  N   THR A 160      13.153  25.562   8.835  1.00 27.81           N  
ATOM   1237  CA  THR A 160      13.089  26.666   7.881  1.00 26.61           C  
ATOM   1238  C   THR A 160      12.213  27.773   8.443  1.00 30.39           C  
ATOM   1239  O   THR A 160      12.556  28.960   8.359  1.00 29.14           O  
ATOM   1240  CB  THR A 160      12.562  26.193   6.523  1.00 31.15           C  
ATOM   1241  OG1 THR A 160      13.424  25.160   6.033  1.00 32.11           O  
ATOM   1242  CG2 THR A 160      12.538  27.339   5.524  1.00 33.65           C  
ATOM   1243  N   TYR A 161      11.103  27.381   9.059  1.00 25.37           N  
ATOM   1244  CA  TYR A 161      10.258  28.349   9.735  1.00 28.26           C  
ATOM   1245  C   TYR A 161      10.961  28.972  10.949  1.00 26.53           C  
ATOM   1246  O   TYR A 161      11.046  30.188  11.059  1.00 25.47           O  
ATOM   1247  CB  TYR A 161       8.934  27.712  10.167  1.00 27.50           C  
ATOM   1248  CG  TYR A 161       8.291  28.479  11.292  1.00 27.40           C  
ATOM   1249  CD1 TYR A 161       7.668  29.700  11.062  1.00 25.65           C  
ATOM   1250  CD2 TYR A 161       8.345  28.005  12.594  1.00 24.60           C  
ATOM   1251  CE1 TYR A 161       7.103  30.417  12.103  1.00 27.68           C  
ATOM   1252  CE2 TYR A 161       7.789  28.708  13.631  1.00 27.95           C  
ATOM   1253  CZ  TYR A 161       7.168  29.908  13.385  1.00 27.67           C  
ATOM   1254  OH  TYR A 161       6.623  30.603  14.430  1.00 30.07           O  
ATOM   1255  N   MET A 162      11.462  28.148  11.867  1.00 24.88           N  
ATOM   1256  CA  MET A 162      11.968  28.680  13.131  1.00 23.01           C  
ATOM   1257  C   MET A 162      13.167  29.610  12.966  1.00 22.10           C  
ATOM   1258  O   MET A 162      13.286  30.593  13.692  1.00 23.10           O  
ATOM   1259  CB  MET A 162      12.342  27.535  14.092  1.00 23.18           C  
ATOM   1260  CG  MET A 162      11.128  26.765  14.601  1.00 22.52           C  
ATOM   1261  SD  MET A 162      11.546  25.500  15.833  1.00 24.66           S  
ATOM   1262  CE  MET A 162      12.548  24.373  14.872  1.00 23.22           C  
ATOM   1263  N   ARG A 163      14.066  29.298  12.036  1.00 24.42           N  
ATOM   1264  CA  ARG A 163      15.300  30.067  11.935  1.00 27.20           C  
ATOM   1265  C   ARG A 163      15.035  31.461  11.391  1.00 26.99           C  
ATOM   1266  O   ARG A 163      15.853  32.354  11.557  1.00 30.42           O  
ATOM   1267  CB  ARG A 163      16.328  29.354  11.054  1.00 26.98           C  
ATOM   1268  CG  ARG A 163      15.926  29.240   9.599  1.00 30.93           C  
ATOM   1269  CD  ARG A 163      17.032  28.597   8.792  1.00 36.39           C  
ATOM   1270  NE  ARG A 163      16.584  28.274   7.444  1.00 47.46           N  
ATOM   1271  CZ  ARG A 163      17.322  27.625   6.551  1.00 55.17           C  
ATOM   1272  NH1 ARG A 163      18.549  27.227   6.867  1.00 50.24           N  
ATOM   1273  NH2 ARG A 163      16.830  27.370   5.344  1.00 56.23           N  
ATOM   1274  N   SER A 164      13.884  31.638  10.754  1.00 26.95           N  
ATOM   1275  CA  SER A 164      13.557  32.910  10.111  1.00 26.26           C  
ATOM   1276  C   SER A 164      12.405  33.636  10.795  1.00 30.27           C  
ATOM   1277  O   SER A 164      12.056  34.757  10.421  1.00 26.58           O  
ATOM   1278  CB  SER A 164      13.219  32.678   8.635  1.00 27.90           C  
ATOM   1279  OG  SER A 164      14.381  32.319   7.903  1.00 37.07           O  
ATOM   1280  N   ALA A 165      11.810  33.009  11.800  1.00 26.45           N  
ATOM   1281  CA  ALA A 165      10.648  33.617  12.441  1.00 25.82           C  
ATOM   1282  C   ALA A 165      11.053  34.858  13.226  1.00 21.55           C  
ATOM   1283  O   ALA A 165      12.118  34.894  13.850  1.00 24.16           O  
ATOM   1284  CB  ALA A 165       9.943  32.610  13.349  1.00 25.58           C  
ATOM   1285  N   GLU A 166      10.203  35.885  13.150  1.00 22.21           N  
ATOM   1286  CA  GLU A 166      10.405  37.140  13.868  1.00 26.19           C  
ATOM   1287  C   GLU A 166       9.106  37.585  14.529  1.00 27.28           C  
ATOM   1288  O   GLU A 166       8.058  37.598  13.887  1.00 31.12           O  
ATOM   1289  CB  GLU A 166      10.898  38.260  12.940  1.00 25.07           C  
ATOM   1290  CG  GLU A 166      12.176  37.972  12.166  1.00 23.63           C  
ATOM   1291  CD  GLU A 166      12.496  39.096  11.196  1.00 24.13           C  
ATOM   1292  OE1 GLU A 166      12.333  40.275  11.587  1.00 24.94           O  
ATOM   1293  OE2 GLU A 166      12.886  38.785  10.061  1.00 23.84           O  
ATOM   1294  N   PRO A 167       9.167  37.950  15.814  1.00 28.83           N  
ATOM   1295  CA  PRO A 167      10.359  37.908  16.669  1.00 29.24           C  
ATOM   1296  C   PRO A 167      10.825  36.475  16.940  1.00 21.98           C  
ATOM   1297  O   PRO A 167      10.088  35.530  16.639  1.00 25.56           O  
ATOM   1298  CB  PRO A 167       9.890  38.591  17.959  1.00 31.53           C  
ATOM   1299  CG  PRO A 167       8.412  38.439  17.957  1.00 37.67           C  
ATOM   1300  CD  PRO A 167       8.001  38.510  16.522  1.00 33.51           C  
ATOM   1301  N   SER A 168      12.042  36.343  17.456  1.00 28.28           N  
ATOM   1302  CA  SER A 168      12.668  35.045  17.682  1.00 27.39           C  
ATOM   1303  C   SER A 168      11.741  34.104  18.421  1.00 26.61           C  
ATOM   1304  O   SER A 168      11.038  34.510  19.350  1.00 26.82           O  
ATOM   1305  CB  SER A 168      13.962  35.202  18.468  1.00 27.31           C  
ATOM   1306  OG  SER A 168      14.542  33.937  18.751  1.00 26.76           O  
ATOM   1307  N   VAL A 169      11.723  32.851  17.989  1.00 23.94           N  
ATOM   1308  CA  VAL A 169      10.928  31.848  18.692  1.00 22.06           C  
ATOM   1309  C   VAL A 169      11.811  31.040  19.622  1.00 25.37           C  
ATOM   1310  O   VAL A 169      11.350  30.088  20.251  1.00 24.28           O  
ATOM   1311  CB  VAL A 169      10.228  30.903  17.729  1.00 21.82           C  
ATOM   1312  CG1 VAL A 169       9.167  31.643  16.938  1.00 27.08           C  
ATOM   1313  CG2 VAL A 169      11.256  30.220  16.814  1.00 21.48           C  
ATOM   1314  N   PHE A 170      13.084  31.413  19.702  1.00 25.35           N  
ATOM   1315  CA  PHE A 170      14.016  30.690  20.562  1.00 25.74           C  
ATOM   1316  C   PHE A 170      14.079  31.348  21.926  1.00 29.30           C  
ATOM   1317  O   PHE A 170      13.847  32.550  22.055  1.00 28.96           O  
ATOM   1318  CB  PHE A 170      15.397  30.621  19.917  1.00 25.44           C  
ATOM   1319  CG  PHE A 170      15.393  29.961  18.575  1.00 23.49           C  
ATOM   1320  CD1 PHE A 170      15.249  28.580  18.465  1.00 21.94           C  
ATOM   1321  CD2 PHE A 170      15.526  30.713  17.413  1.00 24.70           C  
ATOM   1322  CE1 PHE A 170      15.248  27.967  17.232  1.00 20.77           C  
ATOM   1323  CE2 PHE A 170      15.524  30.101  16.165  1.00 25.68           C  
ATOM   1324  CZ  PHE A 170      15.384  28.719  16.072  1.00 28.21           C  
ATOM   1325  N   VAL A 171      14.342  30.550  22.956  1.00 22.11           N  
ATOM   1326  CA  VAL A 171      14.379  31.067  24.317  1.00 22.37           C  
ATOM   1327  C   VAL A 171      15.713  30.742  24.983  1.00 24.20           C  
ATOM   1328  O   VAL A 171      16.435  29.853  24.539  1.00 25.84           O  
ATOM   1329  CB  VAL A 171      13.216  30.499  25.163  1.00 22.22           C  
ATOM   1330  CG1 VAL A 171      11.864  30.901  24.564  1.00 25.13           C  
ATOM   1331  CG2 VAL A 171      13.323  28.977  25.267  1.00 22.84           C  
ATOM   1332  N   ARG A 172      16.035  31.475  26.048  1.00 23.76           N  
ATOM   1333  CA  ARG A 172      17.325  31.342  26.726  1.00 25.15           C  
ATOM   1334  C   ARG A 172      17.335  30.207  27.742  1.00 26.10           C  
ATOM   1335  O   ARG A 172      18.375  29.597  27.989  1.00 29.79           O  
ATOM   1336  CB  ARG A 172      17.698  32.655  27.423  1.00 31.46           C  
ATOM   1337  CG  ARG A 172      18.073  33.774  26.454  1.00 46.86           C  
ATOM   1338  CD  ARG A 172      18.492  35.050  27.180  1.00 56.59           C  
ATOM   1339  NE  ARG A 172      17.410  35.606  27.991  1.00 62.55           N  
ATOM   1340  CZ  ARG A 172      16.424  36.358  27.509  1.00 63.69           C  
ATOM   1341  NH1 ARG A 172      16.377  36.646  26.214  1.00 72.02           N  
ATOM   1342  NH2 ARG A 172      15.483  36.821  28.321  1.00 64.98           N  
ATOM   1343  N   THR A 173      16.175  29.940  28.333  1.00 24.62           N  
ATOM   1344  CA  THR A 173      16.035  28.897  29.344  1.00 24.12           C  
ATOM   1345  C   THR A 173      14.732  28.145  29.146  1.00 25.47           C  
ATOM   1346  O   THR A 173      13.780  28.680  28.579  1.00 22.81           O  
ATOM   1347  CB  THR A 173      16.038  29.474  30.776  1.00 28.97           C  
ATOM   1348  OG1 THR A 173      14.899  30.322  30.940  1.00 26.52           O  
ATOM   1349  CG2 THR A 173      17.309  30.273  31.045  1.00 27.45           C  
ATOM   1350  N   THR A 174      14.695  26.904  29.620  1.00 25.85           N  
ATOM   1351  CA  THR A 174      13.465  26.123  29.617  1.00 24.65           C  
ATOM   1352  C   THR A 174      12.326  26.887  30.277  1.00 23.88           C  
ATOM   1353  O   THR A 174      11.222  26.956  29.735  1.00 26.65           O  
ATOM   1354  CB  THR A 174      13.675  24.786  30.336  1.00 24.86           C  
ATOM   1355  OG1 THR A 174      14.820  24.142  29.771  1.00 27.55           O  
ATOM   1356  CG2 THR A 174      12.461  23.888  30.187  1.00 28.58           C  
ATOM   1357  N   ALA A 175      12.606  27.480  31.434  1.00 23.20           N  
ATOM   1358  CA  ALA A 175      11.618  28.279  32.151  1.00 26.73           C  
ATOM   1359  C   ALA A 175      11.007  29.367  31.274  1.00 25.73           C  
ATOM   1360  O   ALA A 175       9.805  29.622  31.353  1.00 25.66           O  
ATOM   1361  CB  ALA A 175      12.240  28.900  33.403  1.00 31.50           C  
ATOM   1362  N   GLU A 176      11.823  30.003  30.432  1.00 24.30           N  
ATOM   1363  CA  GLU A 176      11.303  31.016  29.518  1.00 24.62           C  
ATOM   1364  C   GLU A 176      10.333  30.420  28.492  1.00 25.87           C  
ATOM   1365  O   GLU A 176       9.306  31.022  28.172  1.00 24.11           O  
ATOM   1366  CB  GLU A 176      12.452  31.739  28.794  1.00 23.60           C  
ATOM   1367  CG  GLU A 176      11.983  32.862  27.884  1.00 30.56           C  
ATOM   1368  CD  GLU A 176      13.131  33.569  27.159  1.00 36.88           C  
ATOM   1369  OE1 GLU A 176      14.301  33.380  27.554  1.00 36.10           O  
ATOM   1370  OE2 GLU A 176      12.854  34.314  26.195  1.00 48.29           O  
ATOM   1371  N   GLY A 177      10.661  29.241  27.968  1.00 23.62           N  
ATOM   1372  CA  GLY A 177       9.817  28.604  26.971  1.00 21.96           C  
ATOM   1373  C   GLY A 177       8.477  28.230  27.583  1.00 21.50           C  
ATOM   1374  O   GLY A 177       7.432  28.403  26.962  1.00 22.43           O  
ATOM   1375  N   VAL A 178       8.512  27.726  28.812  1.00 23.46           N  
ATOM   1376  CA  VAL A 178       7.284  27.306  29.482  1.00 23.29           C  
ATOM   1377  C   VAL A 178       6.384  28.506  29.768  1.00 26.22           C  
ATOM   1378  O   VAL A 178       5.170  28.449  29.554  1.00 26.17           O  
ATOM   1379  CB  VAL A 178       7.591  26.540  30.794  1.00 27.03           C  
ATOM   1380  CG1 VAL A 178       6.306  26.270  31.569  1.00 27.00           C  
ATOM   1381  CG2 VAL A 178       8.311  25.241  30.479  1.00 25.98           C  
ATOM   1382  N   ALA A 179       6.985  29.602  30.228  1.00 25.10           N  
ATOM   1383  CA  ALA A 179       6.242  30.831  30.482  1.00 29.54           C  
ATOM   1384  C   ALA A 179       5.593  31.343  29.196  1.00 29.03           C  
ATOM   1385  O   ALA A 179       4.455  31.804  29.202  1.00 24.06           O  
ATOM   1386  CB  ALA A 179       7.159  31.896  31.087  1.00 28.24           C  
ATOM   1387  N   ARG A 180       6.312  31.230  28.085  1.00 24.20           N  
ATOM   1388  CA  ARG A 180       5.798  31.685  26.807  1.00 28.21           C  
ATOM   1389  C   ARG A 180       4.616  30.838  26.371  1.00 26.47           C  
ATOM   1390  O   ARG A 180       3.642  31.360  25.846  1.00 25.52           O  
ATOM   1391  CB  ARG A 180       6.895  31.653  25.746  1.00 27.10           C  
ATOM   1392  CG  ARG A 180       6.526  32.330  24.448  1.00 24.95           C  
ATOM   1393  CD  ARG A 180       7.779  32.582  23.617  1.00 27.10           C  
ATOM   1394  NE  ARG A 180       7.471  33.074  22.280  1.00 26.61           N  
ATOM   1395  CZ  ARG A 180       8.386  33.478  21.401  1.00 27.14           C  
ATOM   1396  NH1 ARG A 180       9.672  33.468  21.724  1.00 26.60           N  
ATOM   1397  NH2 ARG A 180       8.013  33.902  20.203  1.00 30.44           N  
ATOM   1398  N   VAL A 181       4.702  29.527  26.578  1.00 23.72           N  
ATOM   1399  CA  VAL A 181       3.546  28.681  26.314  1.00 22.90           C  
ATOM   1400  C   VAL A 181       2.367  29.139  27.166  1.00 23.87           C  
ATOM   1401  O   VAL A 181       1.266  29.341  26.660  1.00 25.94           O  
ATOM   1402  CB  VAL A 181       3.830  27.199  26.608  1.00 23.68           C  
ATOM   1403  CG1 VAL A 181       2.532  26.396  26.558  1.00 21.96           C  
ATOM   1404  CG2 VAL A 181       4.863  26.640  25.614  1.00 21.74           C  
ATOM   1405  N   ARG A 182       2.600  29.306  28.460  1.00 28.18           N  
ATOM   1406  CA  ARG A 182       1.496  29.568  29.381  1.00 29.09           C  
ATOM   1407  C   ARG A 182       0.855  30.926  29.138  1.00 33.60           C  
ATOM   1408  O   ARG A 182      -0.350  31.086  29.324  1.00 33.26           O  
ATOM   1409  CB  ARG A 182       1.972  29.449  30.833  1.00 28.48           C  
ATOM   1410  CG  ARG A 182       2.154  28.005  31.268  1.00 29.23           C  
ATOM   1411  CD  ARG A 182       2.840  27.887  32.609  1.00 29.89           C  
ATOM   1412  NE  ARG A 182       2.757  26.525  33.135  1.00 27.96           N  
ATOM   1413  CZ  ARG A 182       3.551  26.042  34.088  1.00 32.46           C  
ATOM   1414  NH1 ARG A 182       4.511  26.800  34.607  1.00 33.47           N  
ATOM   1415  NH2 ARG A 182       3.396  24.795  34.514  1.00 27.61           N  
ATOM   1416  N   LYS A 183       1.651  31.887  28.684  1.00 27.59           N  
ATOM   1417  CA  LYS A 183       1.172  33.255  28.490  1.00 34.38           C  
ATOM   1418  C   LYS A 183       0.621  33.540  27.079  1.00 36.14           C  
ATOM   1419  O   LYS A 183       0.047  34.599  26.844  1.00 34.77           O  
ATOM   1420  CB  LYS A 183       2.298  34.247  28.815  1.00 30.53           C  
ATOM   1421  CG  LYS A 183       2.354  34.679  30.292  1.00 41.22           C  
ATOM   1422  CD  LYS A 183       3.507  34.053  31.095  1.00 44.48           C  
ATOM   1423  CE  LYS A 183       3.078  32.768  31.806  1.00 42.40           C  
ATOM   1424  NZ  LYS A 183       4.102  32.213  32.750  1.00 48.93           N1+
ATOM   1425  N   SER A 184       0.763  32.601  26.146  1.00 29.94           N  
ATOM   1426  CA  SER A 184       0.438  32.907  24.753  1.00 32.87           C  
ATOM   1427  C   SER A 184      -0.943  32.425  24.295  1.00 29.87           C  
ATOM   1428  O   SER A 184      -1.255  32.479  23.106  1.00 30.68           O  
ATOM   1429  CB  SER A 184       1.521  32.333  23.835  1.00 35.20           C  
ATOM   1430  OG  SER A 184       2.770  32.981  24.074  1.00 40.37           O  
ATOM   1431  N   LYS A 185      -1.765  31.971  25.238  1.00 33.57           N  
ATOM   1432  CA  LYS A 185      -3.152  31.582  24.956  1.00 31.01           C  
ATOM   1433  C   LYS A 185      -3.271  30.544  23.846  1.00 35.70           C  
ATOM   1434  O   LYS A 185      -4.237  30.545  23.079  1.00 39.90           O  
ATOM   1435  CB  LYS A 185      -3.988  32.814  24.596  1.00 40.04           C  
ATOM   1436  CG  LYS A 185      -4.052  33.843  25.712  1.00 44.66           C  
ATOM   1437  CD  LYS A 185      -4.475  35.212  25.203  1.00 51.86           C  
ATOM   1438  CE  LYS A 185      -4.495  36.222  26.344  1.00 57.55           C  
ATOM   1439  NZ  LYS A 185      -4.539  37.628  25.855  1.00 62.07           N1+
ATOM   1440  N   GLY A 186      -2.283  29.662  23.760  1.00 30.26           N  
ATOM   1441  CA  GLY A 186      -2.314  28.582  22.796  1.00 31.04           C  
ATOM   1442  C   GLY A 186      -1.629  28.905  21.485  1.00 31.29           C  
ATOM   1443  O   GLY A 186      -1.615  28.074  20.578  1.00 30.67           O  
ATOM   1444  N   LYS A 187      -1.069  30.109  21.375  1.00 28.78           N  
ATOM   1445  CA  LYS A 187      -0.460  30.542  20.117  1.00 28.85           C  
ATOM   1446  C   LYS A 187       1.047  30.305  20.073  1.00 28.29           C  
ATOM   1447  O   LYS A 187       1.718  30.734  19.136  1.00 25.32           O  
ATOM   1448  CB  LYS A 187      -0.754  32.023  19.865  1.00 32.26           C  
ATOM   1449  CG  LYS A 187      -2.239  32.359  19.823  1.00 29.10           C  
ATOM   1450  CD  LYS A 187      -2.959  31.554  18.757  1.00 36.85           C  
ATOM   1451  CE  LYS A 187      -4.441  31.910  18.706  1.00 42.01           C  
ATOM   1452  NZ  LYS A 187      -5.147  31.150  17.639  1.00 42.99           N1+
ATOM   1453  N   TYR A 188       1.580  29.637  21.089  1.00 23.17           N  
ATOM   1454  CA  TYR A 188       2.988  29.235  21.073  1.00 25.31           C  
ATOM   1455  C   TYR A 188       3.116  27.821  21.610  1.00 25.44           C  
ATOM   1456  O   TYR A 188       2.592  27.514  22.686  1.00 24.46           O  
ATOM   1457  CB  TYR A 188       3.860  30.187  21.898  1.00 22.44           C  
ATOM   1458  CG  TYR A 188       5.351  29.844  21.883  1.00 22.63           C  
ATOM   1459  CD1 TYR A 188       6.180  30.266  20.838  1.00 23.50           C  
ATOM   1460  CD2 TYR A 188       5.928  29.115  22.915  1.00 21.02           C  
ATOM   1461  CE1 TYR A 188       7.545  29.955  20.817  1.00 25.15           C  
ATOM   1462  CE2 TYR A 188       7.298  28.793  22.906  1.00 20.46           C  
ATOM   1463  CZ  TYR A 188       8.098  29.214  21.853  1.00 22.86           C  
ATOM   1464  OH  TYR A 188       9.446  28.915  21.844  1.00 21.21           O  
ATOM   1465  N   ALA A 189       3.792  26.963  20.849  1.00 21.72           N  
ATOM   1466  CA  ALA A 189       4.128  25.618  21.325  1.00 21.78           C  
ATOM   1467  C   ALA A 189       5.633  25.501  21.491  1.00 24.79           C  
ATOM   1468  O   ALA A 189       6.385  26.104  20.735  1.00 21.60           O  
ATOM   1469  CB  ALA A 189       3.622  24.561  20.360  1.00 19.30           C  
ATOM   1470  N   TYR A 190       6.079  24.722  22.469  1.00 20.04           N  
ATOM   1471  CA  TYR A 190       7.507  24.667  22.775  1.00 19.62           C  
ATOM   1472  C   TYR A 190       8.074  23.269  22.546  1.00 20.22           C  
ATOM   1473  O   TYR A 190       7.513  22.277  23.011  1.00 22.17           O  
ATOM   1474  CB  TYR A 190       7.744  25.128  24.216  1.00 18.09           C  
ATOM   1475  CG  TYR A 190       9.192  25.251  24.625  1.00 20.14           C  
ATOM   1476  CD1 TYR A 190      10.101  25.965  23.849  1.00 19.38           C  
ATOM   1477  CD2 TYR A 190       9.644  24.691  25.817  1.00 22.44           C  
ATOM   1478  CE1 TYR A 190      11.429  26.082  24.228  1.00 20.11           C  
ATOM   1479  CE2 TYR A 190      10.976  24.807  26.203  1.00 22.76           C  
ATOM   1480  CZ  TYR A 190      11.857  25.510  25.397  1.00 22.58           C  
ATOM   1481  OH  TYR A 190      13.180  25.627  25.766  1.00 24.95           O  
ATOM   1482  N   LEU A 191       9.189  23.206  21.819  1.00 16.25           N  
ATOM   1483  CA  LEU A 191       9.846  21.949  21.520  1.00 19.16           C  
ATOM   1484  C   LEU A 191      10.948  21.732  22.538  1.00 20.08           C  
ATOM   1485  O   LEU A 191      11.882  22.517  22.604  1.00 19.68           O  
ATOM   1486  CB  LEU A 191      10.410  21.962  20.093  1.00 19.09           C  
ATOM   1487  CG  LEU A 191       9.338  22.013  19.000  1.00 22.91           C  
ATOM   1488  CD1 LEU A 191       9.899  22.616  17.711  1.00 25.91           C  
ATOM   1489  CD2 LEU A 191       8.805  20.614  18.752  1.00 26.77           C  
ATOM   1490  N   LEU A 192      10.836  20.666  23.329  1.00 17.85           N  
ATOM   1491  CA  LEU A 192      11.775  20.423  24.417  1.00 17.18           C  
ATOM   1492  C   LEU A 192      11.816  18.945  24.729  1.00 18.62           C  
ATOM   1493  O   LEU A 192      10.981  18.169  24.264  1.00 19.21           O  
ATOM   1494  CB  LEU A 192      11.415  21.213  25.682  1.00 16.80           C  
ATOM   1495  CG  LEU A 192      10.281  20.688  26.574  1.00 20.14           C  
ATOM   1496  CD1 LEU A 192      10.206  21.468  27.867  1.00 19.14           C  
ATOM   1497  CD2 LEU A 192       8.934  20.734  25.845  1.00 19.56           C  
ATOM   1498  N   GLU A 193      12.793  18.555  25.527  1.00 16.32           N  
ATOM   1499  CA  GLU A 193      12.983  17.144  25.793  1.00 16.98           C  
ATOM   1500  C   GLU A 193      11.839  16.600  26.655  1.00 17.80           C  
ATOM   1501  O   GLU A 193      11.302  17.297  27.525  1.00 17.04           O  
ATOM   1502  CB  GLU A 193      14.369  16.948  26.415  1.00 15.89           C  
ATOM   1503  CG  GLU A 193      15.425  17.306  25.363  1.00 17.29           C  
ATOM   1504  CD  GLU A 193      16.838  17.312  25.890  1.00 20.93           C  
ATOM   1505  OE1 GLU A 193      17.004  17.538  27.105  1.00 19.20           O  
ATOM   1506  OE2 GLU A 193      17.774  17.104  25.076  1.00 20.13           O  
ATOM   1507  N   SER A 194      11.440  15.365  26.350  1.00 19.19           N  
ATOM   1508  CA  SER A 194      10.281  14.717  26.962  1.00 18.30           C  
ATOM   1509  C   SER A 194      10.354  14.707  28.482  1.00 18.17           C  
ATOM   1510  O   SER A 194       9.342  14.833  29.157  1.00 19.35           O  
ATOM   1511  CB  SER A 194      10.149  13.284  26.437  1.00 19.45           C  
ATOM   1512  OG  SER A 194      11.365  12.553  26.595  1.00 18.21           O  
ATOM   1513  N   THR A 195      11.567  14.538  29.008  1.00 17.32           N  
ATOM   1514  CA  THR A 195      11.820  14.567  30.444  1.00 19.16           C  
ATOM   1515  C   THR A 195      11.349  15.867  31.086  1.00 18.87           C  
ATOM   1516  O   THR A 195      10.628  15.879  32.092  1.00 18.53           O  
ATOM   1517  CB  THR A 195      13.323  14.403  30.698  1.00 20.16           C  
ATOM   1518  OG1 THR A 195      14.021  15.252  29.778  1.00 21.99           O  
ATOM   1519  CG2 THR A 195      13.741  12.974  30.426  1.00 20.74           C  
ATOM   1520  N   MET A 196      11.765  16.979  30.500  1.00 19.63           N  
ATOM   1521  CA AMET A 196      11.388  18.287  31.027  0.39 20.05           C  
ATOM   1522  CA BMET A 196      11.398  18.268  31.045  0.61 20.07           C  
ATOM   1523  C   MET A 196       9.906  18.536  30.810  1.00 20.29           C  
ATOM   1524  O   MET A 196       9.241  19.106  31.663  1.00 21.64           O  
ATOM   1525  CB AMET A 196      12.188  19.414  30.374  0.39 17.44           C  
ATOM   1526  CB BMET A 196      12.278  19.353  30.430  0.61 17.40           C  
ATOM   1527  CG AMET A 196      13.602  19.586  30.903  0.39 22.29           C  
ATOM   1528  CG BMET A 196      13.774  19.028  30.588  0.61 22.13           C  
ATOM   1529  SD AMET A 196      14.735  18.466  30.073  0.39 21.16           S  
ATOM   1530  SD BMET A 196      14.901  20.312  30.011  0.61 20.19           S  
ATOM   1531  CE AMET A 196      16.314  19.241  30.410  0.39 19.42           C  
ATOM   1532  CE BMET A 196      16.481  19.486  30.185  0.61 18.83           C  
ATOM   1533  N   ASN A 197       9.408  18.103  29.655  1.00 17.04           N  
ATOM   1534  CA  ASN A 197       7.990  18.257  29.296  1.00 18.45           C  
ATOM   1535  C   ASN A 197       7.119  17.519  30.318  1.00 21.34           C  
ATOM   1536  O   ASN A 197       6.171  18.083  30.878  1.00 21.83           O  
ATOM   1537  CB  ASN A 197       7.756  17.715  27.882  1.00 17.41           C  
ATOM   1538  CG  ASN A 197       6.498  18.269  27.213  1.00 19.51           C  
ATOM   1539  OD1 ASN A 197       5.632  18.876  27.853  1.00 20.95           O  
ATOM   1540  ND2 ASN A 197       6.399  18.047  25.901  1.00 18.55           N  
ATOM   1541  N   GLU A 198       7.475  16.262  30.574  1.00 20.73           N  
ATOM   1542  CA  GLU A 198       6.750  15.430  31.533  1.00 21.04           C  
ATOM   1543  C   GLU A 198       6.785  16.007  32.947  1.00 24.06           C  
ATOM   1544  O   GLU A 198       5.815  15.873  33.701  1.00 24.35           O  
ATOM   1545  CB  GLU A 198       7.314  13.998  31.534  1.00 24.74           C  
ATOM   1546  CG  GLU A 198       6.849  13.157  30.358  1.00 30.28           C  
ATOM   1547  CD  GLU A 198       7.696  11.901  30.147  1.00 34.33           C  
ATOM   1548  OE1 GLU A 198       7.387  11.140  29.206  1.00 51.30           O  
ATOM   1549  OE2 GLU A 198       8.675  11.692  30.896  1.00 42.34           O  
ATOM   1550  N   TYR A 199       7.893  16.642  33.316  1.00 19.86           N  
ATOM   1551  CA  TYR A 199       7.997  17.229  34.645  1.00 22.12           C  
ATOM   1552  C   TYR A 199       7.042  18.408  34.773  1.00 26.95           C  
ATOM   1553  O   TYR A 199       6.324  18.510  35.759  1.00 23.07           O  
ATOM   1554  CB  TYR A 199       9.426  17.679  34.946  1.00 24.16           C  
ATOM   1555  CG  TYR A 199       9.529  18.552  36.187  1.00 25.13           C  
ATOM   1556  CD1 TYR A 199       9.420  18.005  37.464  1.00 27.56           C  
ATOM   1557  CD2 TYR A 199       9.745  19.920  36.075  1.00 23.28           C  
ATOM   1558  CE1 TYR A 199       9.520  18.808  38.593  1.00 25.83           C  
ATOM   1559  CE2 TYR A 199       9.844  20.725  37.197  1.00 27.71           C  
ATOM   1560  CZ  TYR A 199       9.726  20.165  38.446  1.00 26.85           C  
ATOM   1561  OH  TYR A 199       9.825  20.975  39.553  1.00 41.90           O  
ATOM   1562  N   ILE A 200       7.037  19.284  33.769  1.00 20.42           N  
ATOM   1563  CA  ILE A 200       6.237  20.510  33.815  1.00 18.75           C  
ATOM   1564  C   ILE A 200       4.740  20.167  33.810  1.00 21.92           C  
ATOM   1565  O   ILE A 200       3.919  20.826  34.450  1.00 23.56           O  
ATOM   1566  CB  ILE A 200       6.580  21.429  32.632  1.00 21.79           C  
ATOM   1567  CG1 ILE A 200       8.048  21.872  32.708  1.00 23.50           C  
ATOM   1568  CG2 ILE A 200       5.646  22.634  32.584  1.00 20.49           C  
ATOM   1569  CD1 ILE A 200       8.378  22.710  33.931  1.00 32.69           C  
ATOM   1570  N   GLU A 201       4.416  19.093  33.111  1.00 20.84           N  
ATOM   1571  CA  GLU A 201       3.055  18.563  33.051  1.00 23.38           C  
ATOM   1572  C   GLU A 201       2.507  18.205  34.436  1.00 21.61           C  
ATOM   1573  O   GLU A 201       1.287  18.182  34.640  1.00 26.68           O  
ATOM   1574  CB  GLU A 201       3.046  17.336  32.148  1.00 21.59           C  
ATOM   1575  CG  GLU A 201       1.709  16.859  31.708  1.00 30.53           C  
ATOM   1576  CD  GLU A 201       1.869  15.819  30.625  1.00 30.75           C  
ATOM   1577  OE1 GLU A 201       2.649  14.856  30.829  1.00 37.25           O  
ATOM   1578  OE2 GLU A 201       1.255  15.979  29.560  1.00 32.69           O  
ATOM   1579  N   GLN A 202       3.408  17.932  35.381  1.00 26.27           N  
ATOM   1580  CA AGLN A 202       3.060  17.544  36.746  0.50 26.89           C  
ATOM   1581  CA BGLN A 202       2.970  17.562  36.726  0.50 26.90           C  
ATOM   1582  C   GLN A 202       3.081  18.718  37.717  1.00 31.44           C  
ATOM   1583  O   GLN A 202       2.988  18.518  38.928  1.00 33.08           O  
ATOM   1584  CB AGLN A 202       4.029  16.477  37.259  0.50 30.86           C  
ATOM   1585  CB BGLN A 202       3.769  16.365  37.242  0.50 31.15           C  
ATOM   1586  CG AGLN A 202       4.095  15.224  36.417  0.50 29.91           C  
ATOM   1587  CG BGLN A 202       3.722  15.138  36.342  0.50 29.69           C  
ATOM   1588  CD AGLN A 202       2.831  14.409  36.506  0.50 31.05           C  
ATOM   1589  CD BGLN A 202       2.381  14.420  36.346  0.50 32.83           C  
ATOM   1590  OE1AGLN A 202       2.088  14.287  35.531  0.50 35.85           O  
ATOM   1591  OE1BGLN A 202       1.371  14.934  36.842  0.50 32.43           O  
ATOM   1592  NE2AGLN A 202       2.574  13.845  37.682  0.50 29.13           N  
ATOM   1593  NE2BGLN A 202       2.367  13.213  35.788  0.50 33.61           N  
ATOM   1594  N   ARG A 203       3.254  19.932  37.206  1.00 25.92           N  
ATOM   1595  CA  ARG A 203       3.395  21.087  38.093  1.00 31.30           C  
ATOM   1596  C   ARG A 203       2.240  22.056  37.904  1.00 27.46           C  
ATOM   1597  O   ARG A 203       1.753  22.228  36.793  1.00 23.89           O  
ATOM   1598  CB  ARG A 203       4.723  21.816  37.850  1.00 33.35           C  
ATOM   1599  CG  ARG A 203       5.949  20.913  37.824  1.00 33.82           C  
ATOM   1600  CD  ARG A 203       6.076  20.106  39.101  1.00 36.30           C  
ATOM   1601  NE  ARG A 203       6.425  20.963  40.229  1.00 44.21           N  
ATOM   1602  CZ  ARG A 203       6.584  20.530  41.474  1.00 51.43           C  
ATOM   1603  NH1 ARG A 203       6.413  19.241  41.754  1.00 49.88           N  
ATOM   1604  NH2 ARG A 203       6.912  21.385  42.438  1.00 49.67           N  
ATOM   1605  N   LYS A 204       1.803  22.679  38.996  1.00 31.78           N  
ATOM   1606  CA  LYS A 204       0.841  23.769  38.916  1.00 28.35           C  
ATOM   1607  C   LYS A 204       1.425  24.858  38.036  1.00 30.87           C  
ATOM   1608  O   LYS A 204       2.636  25.093  38.078  1.00 31.16           O  
ATOM   1609  CB  LYS A 204       0.515  24.328  40.308  1.00 30.19           C  
ATOM   1610  CG  LYS A 204      -0.127  23.325  41.257  1.00 36.90           C  
ATOM   1611  CD  LYS A 204      -0.309  23.950  42.635  1.00 41.36           C  
ATOM   1612  CE  LYS A 204      -0.711  22.929  43.679  1.00 49.45           C  
ATOM   1613  NZ  LYS A 204      -0.981  23.590  44.985  1.00 62.73           N1+
ATOM   1614  N   PRO A 205       0.571  25.549  37.265  1.00 28.53           N  
ATOM   1615  CA  PRO A 205      -0.898  25.438  37.285  1.00 31.32           C  
ATOM   1616  C   PRO A 205      -1.528  24.344  36.408  1.00 31.82           C  
ATOM   1617  O   PRO A 205      -2.712  24.459  36.090  1.00 33.39           O  
ATOM   1618  CB  PRO A 205      -1.344  26.814  36.790  1.00 33.73           C  
ATOM   1619  CG  PRO A 205      -0.249  27.245  35.882  1.00 35.52           C  
ATOM   1620  CD  PRO A 205       1.024  26.710  36.477  1.00 31.42           C  
ATOM   1621  N   CYS A 206      -0.772  23.313  36.040  1.00 25.66           N  
ATOM   1622  CA  CYS A 206      -1.333  22.168  35.320  1.00 25.49           C  
ATOM   1623  C   CYS A 206      -2.037  22.549  34.023  1.00 28.88           C  
ATOM   1624  O   CYS A 206      -3.065  21.966  33.676  1.00 25.96           O  
ATOM   1625  CB  CYS A 206      -2.317  21.404  36.223  1.00 29.75           C  
ATOM   1626  SG  CYS A 206      -1.645  20.934  37.828  1.00 33.65           S  
ATOM   1627  N   ASP A 207      -1.472  23.510  33.298  1.00 26.44           N  
ATOM   1628  CA  ASP A 207      -2.104  24.015  32.088  1.00 26.84           C  
ATOM   1629  C   ASP A 207      -1.338  23.658  30.817  1.00 20.77           C  
ATOM   1630  O   ASP A 207      -1.685  24.115  29.733  1.00 23.87           O  
ATOM   1631  CB  ASP A 207      -2.278  25.535  32.181  1.00 29.63           C  
ATOM   1632  CG  ASP A 207      -0.972  26.264  32.441  1.00 32.09           C  
ATOM   1633  OD1 ASP A 207       0.052  25.599  32.731  1.00 27.36           O  
ATOM   1634  OD2 ASP A 207      -0.977  27.514  32.379  1.00 31.62           O  
ATOM   1635  N   THR A 208      -0.292  22.851  30.952  1.00 23.68           N  
ATOM   1636  CA  THR A 208       0.439  22.385  29.784  1.00 21.75           C  
ATOM   1637  C   THR A 208       0.384  20.870  29.673  1.00 23.66           C  
ATOM   1638  O   THR A 208       0.058  20.170  30.642  1.00 26.19           O  
ATOM   1639  CB  THR A 208       1.925  22.818  29.819  1.00 22.74           C  
ATOM   1640  OG1 THR A 208       2.621  22.083  30.833  1.00 24.84           O  
ATOM   1641  CG2 THR A 208       2.047  24.308  30.100  1.00 25.38           C  
ATOM   1642  N   MET A 209       0.708  20.365  28.491  1.00 22.52           N  
ATOM   1643  CA  MET A 209       0.800  18.927  28.297  1.00 24.70           C  
ATOM   1644  C   MET A 209       1.685  18.558  27.121  1.00 23.51           C  
ATOM   1645  O   MET A 209       1.866  19.335  26.182  1.00 23.77           O  
ATOM   1646  CB  MET A 209      -0.588  18.314  28.091  1.00 28.00           C  
ATOM   1647  CG  MET A 209      -1.284  18.752  26.831  1.00 30.27           C  
ATOM   1648  SD  MET A 209      -2.899  17.945  26.672  1.00 38.73           S  
ATOM   1649  CE  MET A 209      -2.435  16.264  26.298  1.00 32.77           C  
ATOM   1650  N   LYS A 210       2.249  17.361  27.206  1.00 24.47           N  
ATOM   1651  CA  LYS A 210       2.990  16.757  26.111  1.00 22.06           C  
ATOM   1652  C   LYS A 210       2.004  16.150  25.123  1.00 27.37           C  
ATOM   1653  O   LYS A 210       1.082  15.443  25.530  1.00 27.63           O  
ATOM   1654  CB  LYS A 210       3.947  15.687  26.643  1.00 25.40           C  
ATOM   1655  CG  LYS A 210       4.752  14.989  25.563  1.00 28.76           C  
ATOM   1656  CD  LYS A 210       5.940  14.265  26.159  1.00 33.60           C  
ATOM   1657  CE  LYS A 210       5.504  13.100  27.021  1.00 37.99           C  
ATOM   1658  NZ  LYS A 210       5.084  11.944  26.191  1.00 43.47           N1+
ATOM   1659  N   VAL A 211       2.168  16.443  23.835  1.00 22.89           N  
ATOM   1660  CA  VAL A 211       1.312  15.823  22.820  1.00 25.30           C  
ATOM   1661  C   VAL A 211       2.130  15.162  21.725  1.00 26.38           C  
ATOM   1662  O   VAL A 211       3.210  15.633  21.366  1.00 26.91           O  
ATOM   1663  CB  VAL A 211       0.337  16.830  22.179  1.00 27.88           C  
ATOM   1664  CG1 VAL A 211      -0.690  17.280  23.201  1.00 34.92           C  
ATOM   1665  CG2 VAL A 211       1.086  18.012  21.577  1.00 26.47           C  
ATOM   1666  N   GLY A 212       1.607  14.055  21.208  1.00 29.00           N  
ATOM   1667  CA  GLY A 212       2.272  13.325  20.150  1.00 30.59           C  
ATOM   1668  C   GLY A 212       3.391  12.455  20.685  1.00 30.19           C  
ATOM   1669  O   GLY A 212       3.673  12.438  21.887  1.00 30.78           O  
ATOM   1670  N   GLY A 213       4.022  11.717  19.784  1.00 25.17           N  
ATOM   1671  CA  GLY A 213       5.140  10.882  20.154  1.00 26.17           C  
ATOM   1672  C   GLY A 213       6.388  11.737  20.179  1.00 27.27           C  
ATOM   1673  O   GLY A 213       6.355  12.909  19.786  1.00 25.90           O  
ATOM   1674  N   ASN A 214       7.484  11.157  20.650  1.00 24.81           N  
ATOM   1675  CA  ASN A 214       8.766  11.840  20.595  1.00 23.36           C  
ATOM   1676  C   ASN A 214       9.326  11.834  19.183  1.00 22.75           C  
ATOM   1677  O   ASN A 214       9.075  10.911  18.400  1.00 25.83           O  
ATOM   1678  CB  ASN A 214       9.772  11.192  21.547  1.00 22.86           C  
ATOM   1679  CG  ASN A 214       9.408  11.369  23.003  1.00 24.83           C  
ATOM   1680  OD1 ASN A 214       8.518  12.154  23.356  1.00 26.21           O  
ATOM   1681  ND2 ASN A 214      10.120  10.653  23.867  1.00 26.32           N  
ATOM   1682  N   LEU A 215      10.108  12.860  18.872  1.00 19.64           N  
ATOM   1683  CA  LEU A 215      10.629  13.062  17.533  1.00 22.88           C  
ATOM   1684  C   LEU A 215      11.912  12.268  17.327  1.00 24.14           C  
ATOM   1685  O   LEU A 215      12.293  11.968  16.194  1.00 22.84           O  
ATOM   1686  CB  LEU A 215      10.878  14.554  17.280  1.00 24.44           C  
ATOM   1687  CG  LEU A 215       9.691  15.489  16.971  1.00 25.14           C  
ATOM   1688  CD1 LEU A 215       8.678  15.597  18.095  1.00 27.81           C  
ATOM   1689  CD2 LEU A 215      10.204  16.872  16.611  1.00 26.78           C  
ATOM   1690  N   ASP A 216      12.594  11.953  18.425  1.00 22.83           N  
ATOM   1691  CA  ASP A 216      13.794  11.135  18.353  1.00 24.17           C  
ATOM   1692  C   ASP A 216      13.972  10.354  19.651  1.00 19.42           C  
ATOM   1693  O   ASP A 216      13.102  10.382  20.522  1.00 19.77           O  
ATOM   1694  CB  ASP A 216      15.042  11.978  18.026  1.00 18.74           C  
ATOM   1695  CG  ASP A 216      15.425  12.989  19.119  1.00 23.20           C  
ATOM   1696  OD1 ASP A 216      14.726  13.140  20.142  1.00 20.17           O  
ATOM   1697  OD2 ASP A 216      16.460  13.655  18.917  1.00 21.85           O  
ATOM   1698  N   SER A 217      15.084   9.637  19.755  1.00 19.52           N  
ATOM   1699  CA ASER A 217      15.335   8.772  20.897  0.50 19.34           C  
ATOM   1700  CA BSER A 217      15.338   8.779  20.903  0.50 19.34           C  
ATOM   1701  C   SER A 217      16.815   8.785  21.253  1.00 21.49           C  
ATOM   1702  O   SER A 217      17.654   8.372  20.460  1.00 21.59           O  
ATOM   1703  CB ASER A 217      14.867   7.342  20.598  0.50 22.63           C  
ATOM   1704  CB BSER A 217      14.874   7.346  20.629  0.50 22.64           C  
ATOM   1705  OG ASER A 217      13.452   7.275  20.519  0.50 21.71           O  
ATOM   1706  OG BSER A 217      15.161   6.511  21.741  0.50 22.93           O  
ATOM   1707  N   LYS A 218      17.124   9.257  22.450  1.00 19.85           N  
ATOM   1708  CA  LYS A 218      18.503   9.394  22.859  1.00 18.80           C  
ATOM   1709  C   LYS A 218      18.565   9.406  24.377  1.00 17.83           C  
ATOM   1710  O   LYS A 218      17.645   8.919  25.034  1.00 17.92           O  
ATOM   1711  CB  LYS A 218      19.111  10.664  22.260  1.00 18.76           C  
ATOM   1712  CG  LYS A 218      18.260  11.889  22.471  1.00 17.17           C  
ATOM   1713  CD  LYS A 218      18.612  12.997  21.488  1.00 22.15           C  
ATOM   1714  CE  LYS A 218      17.783  14.251  21.793  1.00 20.84           C  
ATOM   1715  NZ  LYS A 218      17.850  15.239  20.677  1.00 18.82           N1+
ATOM   1716  N   GLY A 219      19.637   9.954  24.934  1.00 17.88           N  
ATOM   1717  CA  GLY A 219      19.812   9.886  26.379  1.00 19.44           C  
ATOM   1718  C   GLY A 219      20.737  10.957  26.916  1.00 18.01           C  
ATOM   1719  O   GLY A 219      21.477  11.581  26.154  1.00 17.52           O  
ATOM   1720  N   TYR A 220      20.666  11.169  28.231  1.00 16.32           N  
ATOM   1721  CA  TYR A 220      21.646  11.966  28.966  1.00 16.05           C  
ATOM   1722  C   TYR A 220      22.780  11.075  29.446  1.00 18.54           C  
ATOM   1723  O   TYR A 220      22.548   9.937  29.863  1.00 18.10           O  
ATOM   1724  CB  TYR A 220      21.008  12.636  30.186  1.00 16.41           C  
ATOM   1725  CG  TYR A 220      19.823  13.529  29.896  1.00 18.80           C  
ATOM   1726  CD1 TYR A 220      19.781  14.335  28.762  1.00 16.68           C  
ATOM   1727  CD2 TYR A 220      18.749  13.573  30.779  1.00 20.52           C  
ATOM   1728  CE1 TYR A 220      18.697  15.151  28.514  1.00 16.22           C  
ATOM   1729  CE2 TYR A 220      17.658  14.382  30.540  1.00 19.59           C  
ATOM   1730  CZ  TYR A 220      17.641  15.167  29.408  1.00 17.83           C  
ATOM   1731  OH  TYR A 220      16.570  15.981  29.164  1.00 20.69           O  
ATOM   1732  N   GLY A 221      23.998  11.595  29.409  1.00 17.20           N  
ATOM   1733  CA  GLY A 221      25.142  10.881  29.947  1.00 19.13           C  
ATOM   1734  C   GLY A 221      25.943  11.765  30.877  1.00 17.73           C  
ATOM   1735  O   GLY A 221      25.854  12.985  30.806  1.00 17.64           O  
ATOM   1736  N   ILE A 222      26.720  11.150  31.760  1.00 16.83           N  
ATOM   1737  CA  ILE A 222      27.655  11.906  32.585  1.00 15.49           C  
ATOM   1738  C   ILE A 222      28.912  12.126  31.768  1.00 17.72           C  
ATOM   1739  O   ILE A 222      29.450  11.175  31.190  1.00 18.22           O  
ATOM   1740  CB  ILE A 222      27.954  11.169  33.886  1.00 16.41           C  
ATOM   1741  CG1 ILE A 222      26.685  11.145  34.732  1.00 19.77           C  
ATOM   1742  CG2 ILE A 222      29.055  11.873  34.683  1.00 19.48           C  
ATOM   1743  CD1 ILE A 222      26.734  10.096  35.745  1.00 28.10           C  
ATOM   1744  N   ALA A 223      29.349  13.381  31.678  1.00 17.82           N  
ATOM   1745  CA  ALA A 223      30.431  13.711  30.756  1.00 17.96           C  
ATOM   1746  C   ALA A 223      31.707  14.044  31.503  1.00 17.73           C  
ATOM   1747  O   ALA A 223      31.664  14.640  32.573  1.00 17.15           O  
ATOM   1748  CB  ALA A 223      30.024  14.884  29.845  1.00 18.77           C  
ATOM   1749  N   THR A 224      32.832  13.659  30.907  1.00 17.67           N  
ATOM   1750  CA  THR A 224      34.165  13.957  31.428  1.00 17.19           C  
ATOM   1751  C   THR A 224      35.031  14.460  30.279  1.00 19.59           C  
ATOM   1752  O   THR A 224      34.722  14.197  29.117  1.00 19.17           O  
ATOM   1753  CB  THR A 224      34.820  12.705  32.067  1.00 19.74           C  
ATOM   1754  OG1 THR A 224      34.640  11.565  31.215  1.00 18.23           O  
ATOM   1755  CG2 THR A 224      34.213  12.407  33.434  1.00 18.49           C  
ATOM   1756  N   PRO A 225      36.127  15.169  30.598  1.00 19.25           N  
ATOM   1757  CA  PRO A 225      37.039  15.586  29.522  1.00 22.03           C  
ATOM   1758  C   PRO A 225      37.657  14.372  28.840  1.00 24.94           C  
ATOM   1759  O   PRO A 225      37.834  13.336  29.486  1.00 23.57           O  
ATOM   1760  CB  PRO A 225      38.095  16.435  30.242  1.00 22.99           C  
ATOM   1761  CG  PRO A 225      37.890  16.214  31.694  1.00 30.74           C  
ATOM   1762  CD  PRO A 225      36.488  15.743  31.902  1.00 22.08           C  
ATOM   1763  N   LYS A 226      37.952  14.485  27.547  1.00 24.07           N  
ATOM   1764  CA  LYS A 226      38.372  13.319  26.783  1.00 29.02           C  
ATOM   1765  C   LYS A 226      39.612  12.683  27.416  1.00 31.72           C  
ATOM   1766  O   LYS A 226      40.556  13.370  27.827  1.00 26.92           O  
ATOM   1767  CB  LYS A 226      38.617  13.692  25.312  1.00 30.35           C  
ATOM   1768  CG  LYS A 226      38.301  12.557  24.336  1.00 28.29           C  
ATOM   1769  CD  LYS A 226      37.302  12.993  23.270  1.00 36.45           C  
ATOM   1770  CE  LYS A 226      36.675  11.795  22.546  1.00 41.58           C  
ATOM   1771  NZ  LYS A 226      35.521  11.154  23.273  1.00 32.18           N1+
ATOM   1772  N   GLY A 227      39.572  11.363  27.548  1.00 34.90           N  
ATOM   1773  CA  GLY A 227      40.684  10.624  28.113  1.00 34.88           C  
ATOM   1774  C   GLY A 227      40.851  10.783  29.613  1.00 37.06           C  
ATOM   1775  O   GLY A 227      41.885  10.419  30.161  1.00 43.55           O  
ATOM   1776  N   SER A 228      39.842  11.327  30.289  1.00 30.72           N  
ATOM   1777  CA  SER A 228      39.911  11.461  31.743  1.00 29.55           C  
ATOM   1778  C   SER A 228      39.890  10.084  32.398  1.00 31.13           C  
ATOM   1779  O   SER A 228      39.173   9.181  31.942  1.00 33.58           O  
ATOM   1780  CB  SER A 228      38.756  12.309  32.283  1.00 28.42           C  
ATOM   1781  OG  SER A 228      38.596  12.112  33.686  1.00 30.45           O  
ATOM   1782  N   SER A 229      40.674   9.938  33.464  1.00 34.14           N  
ATOM   1783  CA  SER A 229      40.768   8.684  34.209  1.00 38.83           C  
ATOM   1784  C   SER A 229      39.499   8.399  35.000  1.00 32.38           C  
ATOM   1785  O   SER A 229      39.258   7.262  35.399  1.00 36.51           O  
ATOM   1786  CB  SER A 229      41.963   8.707  35.163  1.00 39.50           C  
ATOM   1787  OG  SER A 229      41.763   9.647  36.209  1.00 41.90           O  
ATOM   1788  N   LEU A 230      38.704   9.441  35.231  1.00 29.08           N  
ATOM   1789  CA  LEU A 230      37.429   9.320  35.940  1.00 25.36           C  
ATOM   1790  C   LEU A 230      36.390   8.553  35.130  1.00 22.38           C  
ATOM   1791  O   LEU A 230      35.471   7.945  35.686  1.00 21.98           O  
ATOM   1792  CB  LEU A 230      36.871  10.706  36.257  1.00 35.90           C  
ATOM   1793  CG  LEU A 230      36.751  11.189  37.694  1.00 39.53           C  
ATOM   1794  CD1 LEU A 230      35.992  12.513  37.715  1.00 27.59           C  
ATOM   1795  CD2 LEU A 230      36.064  10.140  38.548  1.00 39.50           C  
ATOM   1796  N   GLY A 231      36.535   8.602  33.809  1.00 25.35           N  
ATOM   1797  CA  GLY A 231      35.537   8.074  32.895  1.00 22.41           C  
ATOM   1798  C   GLY A 231      35.144   6.627  33.115  1.00 22.80           C  
ATOM   1799  O   GLY A 231      33.953   6.302  33.133  1.00 22.18           O  
ATOM   1800  N   ASN A 232      36.129   5.749  33.294  1.00 23.09           N  
ATOM   1801  CA  ASN A 232      35.819   4.332  33.427  1.00 24.65           C  
ATOM   1802  C   ASN A 232      34.961   4.050  34.656  1.00 21.86           C  
ATOM   1803  O   ASN A 232      33.925   3.394  34.555  1.00 20.91           O  
ATOM   1804  CB  ASN A 232      37.101   3.488  33.478  1.00 25.74           C  
ATOM   1805  CG  ASN A 232      36.814   2.006  33.691  1.00 33.85           C  
ATOM   1806  OD1 ASN A 232      36.196   1.351  32.849  1.00 37.37           O  
ATOM   1807  ND2 ASN A 232      37.268   1.469  34.823  1.00 42.52           N  
ATOM   1808  N   ALA A 233      35.380   4.563  35.807  1.00 21.70           N  
ATOM   1809  CA  ALA A 233      34.674   4.294  37.051  1.00 21.78           C  
ATOM   1810  C   ALA A 233      33.275   4.887  37.025  1.00 20.20           C  
ATOM   1811  O   ALA A 233      32.326   4.268  37.490  1.00 21.42           O  
ATOM   1812  CB  ALA A 233      35.464   4.838  38.239  1.00 22.70           C  
ATOM   1813  N   VAL A 234      33.148   6.088  36.471  1.00 18.92           N  
ATOM   1814  CA  VAL A 234      31.848   6.736  36.394  1.00 18.05           C  
ATOM   1815  C   VAL A 234      30.905   5.932  35.499  1.00 19.05           C  
ATOM   1816  O   VAL A 234      29.726   5.753  35.827  1.00 20.54           O  
ATOM   1817  CB  VAL A 234      31.982   8.178  35.876  1.00 18.69           C  
ATOM   1818  CG1 VAL A 234      30.621   8.731  35.470  1.00 22.68           C  
ATOM   1819  CG2 VAL A 234      32.622   9.063  36.943  1.00 21.49           C  
ATOM   1820  N   ASN A 235      31.428   5.418  34.394  1.00 17.65           N  
ATOM   1821  CA  ASN A 235      30.609   4.604  33.495  1.00 18.58           C  
ATOM   1822  C   ASN A 235      30.085   3.358  34.206  1.00 20.06           C  
ATOM   1823  O   ASN A 235      28.888   3.047  34.151  1.00 20.64           O  
ATOM   1824  CB  ASN A 235      31.413   4.202  32.257  1.00 22.20           C  
ATOM   1825  CG  ASN A 235      30.580   3.457  31.253  1.00 25.27           C  
ATOM   1826  OD1 ASN A 235      29.593   3.984  30.741  1.00 26.01           O  
ATOM   1827  ND2 ASN A 235      30.969   2.219  30.959  1.00 25.59           N  
ATOM   1828  N   LEU A 236      30.985   2.653  34.888  1.00 18.00           N  
ATOM   1829  CA  LEU A 236      30.592   1.457  35.625  1.00 18.85           C  
ATOM   1830  C   LEU A 236      29.593   1.787  36.728  1.00 19.65           C  
ATOM   1831  O   LEU A 236      28.666   1.011  36.983  1.00 21.18           O  
ATOM   1832  CB  LEU A 236      31.821   0.758  36.208  1.00 20.73           C  
ATOM   1833  CG  LEU A 236      32.774   0.250  35.122  1.00 25.69           C  
ATOM   1834  CD1 LEU A 236      33.990  -0.424  35.754  1.00 29.73           C  
ATOM   1835  CD2 LEU A 236      32.038  -0.704  34.194  1.00 24.49           C  
ATOM   1836  N   ALA A 237      29.760   2.941  37.367  1.00 21.40           N  
ATOM   1837  CA  ALA A 237      28.837   3.346  38.428  1.00 19.08           C  
ATOM   1838  C   ALA A 237      27.419   3.600  37.895  1.00 19.31           C  
ATOM   1839  O   ALA A 237      26.432   3.249  38.536  1.00 19.84           O  
ATOM   1840  CB  ALA A 237      29.363   4.586  39.152  1.00 19.23           C  
ATOM   1841  N   VAL A 238      27.316   4.234  36.732  1.00 17.92           N  
ATOM   1842  CA  VAL A 238      26.005   4.445  36.118  1.00 16.22           C  
ATOM   1843  C   VAL A 238      25.307   3.101  35.851  1.00 18.82           C  
ATOM   1844  O   VAL A 238      24.114   2.936  36.120  1.00 19.35           O  
ATOM   1845  CB  VAL A 238      26.115   5.231  34.789  1.00 17.30           C  
ATOM   1846  CG1 VAL A 238      24.785   5.173  33.997  1.00 19.53           C  
ATOM   1847  CG2 VAL A 238      26.533   6.675  35.051  1.00 18.85           C  
ATOM   1848  N   LEU A 239      26.053   2.138  35.326  1.00 19.55           N  
ATOM   1849  CA  LEU A 239      25.478   0.828  35.028  1.00 19.50           C  
ATOM   1850  C   LEU A 239      25.056   0.111  36.310  1.00 19.08           C  
ATOM   1851  O   LEU A 239      23.994  -0.509  36.363  1.00 21.52           O  
ATOM   1852  CB  LEU A 239      26.461  -0.025  34.234  1.00 19.75           C  
ATOM   1853  CG  LEU A 239      26.688   0.446  32.786  1.00 17.85           C  
ATOM   1854  CD1 LEU A 239      27.674  -0.490  32.116  1.00 24.91           C  
ATOM   1855  CD2 LEU A 239      25.371   0.526  31.991  1.00 22.15           C  
ATOM   1856  N   LYS A 240      25.870   0.222  37.353  1.00 21.46           N  
ATOM   1857  CA  LYS A 240      25.504  -0.374  38.639  1.00 21.02           C  
ATOM   1858  C   LYS A 240      24.224   0.253  39.196  1.00 22.17           C  
ATOM   1859  O   LYS A 240      23.305  -0.450  39.625  1.00 24.41           O  
ATOM   1860  CB  LYS A 240      26.638  -0.215  39.643  1.00 21.41           C  
ATOM   1861  CG  LYS A 240      26.330  -0.823  41.006  1.00 28.60           C  
ATOM   1862  CD  LYS A 240      27.627  -1.028  41.766  1.00 35.10           C  
ATOM   1863  CE  LYS A 240      27.474  -2.040  42.878  1.00 42.79           C  
ATOM   1864  NZ  LYS A 240      28.779  -2.238  43.566  1.00 40.27           N1+
ATOM   1865  N   LEU A 241      24.161   1.578  39.191  1.00 21.88           N  
ATOM   1866  CA  LEU A 241      22.987   2.270  39.707  1.00 20.62           C  
ATOM   1867  C   LEU A 241      21.739   2.012  38.856  1.00 23.02           C  
ATOM   1868  O   LEU A 241      20.619   1.953  39.373  1.00 22.86           O  
ATOM   1869  CB  LEU A 241      23.262   3.770  39.810  1.00 22.20           C  
ATOM   1870  CG  LEU A 241      24.387   4.193  40.756  1.00 23.97           C  
ATOM   1871  CD1 LEU A 241      24.540   5.702  40.731  1.00 27.51           C  
ATOM   1872  CD2 LEU A 241      24.111   3.710  42.168  1.00 24.31           C  
ATOM   1873  N   SER A 242      21.927   1.858  37.548  1.00 19.69           N  
ATOM   1874  CA  SER A 242      20.829   1.437  36.687  1.00 19.72           C  
ATOM   1875  C   SER A 242      20.298   0.078  37.133  1.00 22.83           C  
ATOM   1876  O   SER A 242      19.103  -0.091  37.381  1.00 21.99           O  
ATOM   1877  CB  SER A 242      21.276   1.364  35.224  1.00 24.44           C  
ATOM   1878  OG  SER A 242      20.233   0.860  34.392  1.00 23.51           O  
ATOM   1879  N   GLU A 243      21.199  -0.885  37.250  1.00 21.07           N  
ATOM   1880  CA  GLU A 243      20.793  -2.262  37.512  1.00 20.32           C  
ATOM   1881  C   GLU A 243      20.197  -2.453  38.893  1.00 25.81           C  
ATOM   1882  O   GLU A 243      19.361  -3.337  39.089  1.00 27.53           O  
ATOM   1883  CB  GLU A 243      21.978  -3.192  37.308  1.00 21.51           C  
ATOM   1884  CG  GLU A 243      22.269  -3.347  35.835  1.00 24.00           C  
ATOM   1885  CD  GLU A 243      23.503  -4.150  35.537  1.00 24.48           C  
ATOM   1886  OE1 GLU A 243      24.070  -4.783  36.466  1.00 27.98           O  
ATOM   1887  OE2 GLU A 243      23.912  -4.130  34.356  1.00 23.55           O  
ATOM   1888  N   GLN A 244      20.608  -1.614  39.835  1.00 23.48           N  
ATOM   1889  CA  GLN A 244      20.098  -1.694  41.205  1.00 28.29           C  
ATOM   1890  C   GLN A 244      18.821  -0.886  41.410  1.00 32.83           C  
ATOM   1891  O   GLN A 244      18.295  -0.796  42.523  1.00 32.25           O  
ATOM   1892  CB  GLN A 244      21.177  -1.240  42.179  1.00 26.26           C  
ATOM   1893  CG  GLN A 244      22.391  -2.165  42.191  1.00 33.88           C  
ATOM   1894  CD  GLN A 244      22.011  -3.620  42.458  1.00 43.65           C  
ATOM   1895  OE1 GLN A 244      21.798  -4.013  43.604  1.00 53.60           O  
ATOM   1896  NE2 GLN A 244      21.922  -4.421  41.397  1.00 45.09           N  
ATOM   1897  N   GLY A 245      18.320  -0.292  40.338  1.00 25.67           N  
ATOM   1898  CA  GLY A 245      17.041   0.390  40.390  1.00 25.84           C  
ATOM   1899  C   GLY A 245      17.057   1.820  40.903  1.00 25.27           C  
ATOM   1900  O   GLY A 245      15.988   2.424  41.033  1.00 26.26           O  
ATOM   1901  N   LEU A 246      18.247   2.363  41.168  1.00 21.04           N  
ATOM   1902  CA  LEU A 246      18.359   3.719  41.714  1.00 26.04           C  
ATOM   1903  C   LEU A 246      17.830   4.777  40.755  1.00 23.50           C  
ATOM   1904  O   LEU A 246      17.149   5.725  41.155  1.00 22.86           O  
ATOM   1905  CB  LEU A 246      19.805   4.058  42.067  1.00 25.65           C  
ATOM   1906  CG  LEU A 246      19.938   5.536  42.469  1.00 29.76           C  
ATOM   1907  CD1 LEU A 246      19.331   5.778  43.842  1.00 31.73           C  
ATOM   1908  CD2 LEU A 246      21.357   6.050  42.406  1.00 35.00           C  
ATOM   1909  N   LEU A 247      18.148   4.626  39.476  1.00 17.83           N  
ATOM   1910  CA  LEU A 247      17.746   5.645  38.531  1.00 18.10           C  
ATOM   1911  C   LEU A 247      16.224   5.721  38.405  1.00 18.22           C  
ATOM   1912  O   LEU A 247      15.661   6.809  38.265  1.00 21.58           O  
ATOM   1913  CB  LEU A 247      18.412   5.383  37.171  1.00 20.22           C  
ATOM   1914  CG  LEU A 247      19.945   5.287  37.203  1.00 23.05           C  
ATOM   1915  CD1 LEU A 247      20.489   4.936  35.808  1.00 22.76           C  
ATOM   1916  CD2 LEU A 247      20.585   6.576  37.701  1.00 21.98           C  
ATOM   1917  N   ASP A 248      15.552   4.576  38.495  1.00 21.90           N  
ATOM   1918  CA  ASP A 248      14.093   4.559  38.465  1.00 23.42           C  
ATOM   1919  C   ASP A 248      13.511   5.210  39.719  1.00 22.56           C  
ATOM   1920  O   ASP A 248      12.544   5.967  39.637  1.00 25.04           O  
ATOM   1921  CB  ASP A 248      13.575   3.133  38.330  1.00 24.47           C  
ATOM   1922  CG  ASP A 248      13.955   2.504  37.002  1.00 26.88           C  
ATOM   1923  OD1 ASP A 248      13.879   3.202  35.963  1.00 25.78           O  
ATOM   1924  OD2 ASP A 248      14.331   1.313  37.007  1.00 32.33           O  
ATOM   1925  N   LYS A 249      14.114   4.926  40.867  1.00 22.69           N  
ATOM   1926  CA  LYS A 249      13.696   5.560  42.114  1.00 25.03           C  
ATOM   1927  C   LYS A 249      13.822   7.077  42.041  1.00 25.78           C  
ATOM   1928  O   LYS A 249      12.906   7.791  42.453  1.00 21.49           O  
ATOM   1929  CB  LYS A 249      14.507   5.031  43.296  1.00 26.19           C  
ATOM   1930  CG  LYS A 249      13.980   3.745  43.906  1.00 33.35           C  
ATOM   1931  CD  LYS A 249      14.727   3.440  45.199  1.00 31.04           C  
ATOM   1932  CE  LYS A 249      14.267   2.138  45.837  1.00 42.67           C  
ATOM   1933  NZ  LYS A 249      14.387   0.989  44.905  1.00 45.20           N1+
ATOM   1934  N   LEU A 250      14.940   7.570  41.503  1.00 21.36           N  
ATOM   1935  CA  LEU A 250      15.177   9.015  41.478  1.00 22.20           C  
ATOM   1936  C   LEU A 250      14.207   9.708  40.533  1.00 20.78           C  
ATOM   1937  O   LEU A 250      13.754  10.818  40.794  1.00 19.60           O  
ATOM   1938  CB  LEU A 250      16.624   9.331  41.081  1.00 20.38           C  
ATOM   1939  CG  LEU A 250      17.685   9.007  42.132  1.00 22.33           C  
ATOM   1940  CD1 LEU A 250      19.066   9.464  41.659  1.00 23.03           C  
ATOM   1941  CD2 LEU A 250      17.343   9.658  43.475  1.00 21.42           C  
ATOM   1942  N   LYS A 251      13.883   9.048  39.430  1.00 20.83           N  
ATOM   1943  CA  LYS A 251      12.907   9.602  38.498  1.00 21.84           C  
ATOM   1944  C   LYS A 251      11.543   9.730  39.168  1.00 25.47           C  
ATOM   1945  O   LYS A 251      10.883  10.762  39.064  1.00 22.94           O  
ATOM   1946  CB  LYS A 251      12.797   8.730  37.249  1.00 26.30           C  
ATOM   1947  CG  LYS A 251      11.822   9.274  36.198  1.00 31.33           C  
ATOM   1948  CD  LYS A 251      12.464  10.370  35.375  1.00 30.75           C  
ATOM   1949  CE  LYS A 251      11.543  10.871  34.254  1.00 36.97           C  
ATOM   1950  NZ  LYS A 251      11.285   9.878  33.172  1.00 33.58           N1+
ATOM   1951  N   ASN A 252      11.119   8.677  39.854  1.00 22.92           N  
ATOM   1952  CA  ASN A 252       9.834   8.725  40.531  1.00 26.15           C  
ATOM   1953  C   ASN A 252       9.810   9.814  41.605  1.00 25.85           C  
ATOM   1954  O   ASN A 252       8.825  10.542  41.738  1.00 25.81           O  
ATOM   1955  CB  ASN A 252       9.506   7.362  41.131  1.00 27.32           C  
ATOM   1956  CG  ASN A 252       9.220   6.330  40.069  1.00 33.62           C  
ATOM   1957  OD1 ASN A 252       8.712   6.659  38.998  1.00 38.14           O  
ATOM   1958  ND2 ASN A 252       9.557   5.078  40.350  1.00 41.44           N  
ATOM   1959  N   LYS A 253      10.916   9.941  42.337  1.00 23.79           N  
ATOM   1960  CA  LYS A 253      11.018  10.904  43.433  1.00 23.00           C  
ATOM   1961  C   LYS A 253      10.826  12.337  42.959  1.00 27.66           C  
ATOM   1962  O   LYS A 253      10.080  13.111  43.565  1.00 23.63           O  
ATOM   1963  CB  LYS A 253      12.370  10.765  44.134  1.00 21.16           C  
ATOM   1964  CG  LYS A 253      12.691  11.841  45.169  1.00 23.33           C  
ATOM   1965  CD  LYS A 253      14.028  11.543  45.837  1.00 26.18           C  
ATOM   1966  CE  LYS A 253      14.460  12.669  46.766  1.00 26.11           C  
ATOM   1967  NZ  LYS A 253      15.797  12.391  47.382  1.00 25.36           N1+
ATOM   1968  N   TRP A 254      11.480  12.683  41.858  1.00 21.36           N  
ATOM   1969  CA  TRP A 254      11.527  14.072  41.428  1.00 22.65           C  
ATOM   1970  C   TRP A 254      10.452  14.434  40.398  1.00 22.79           C  
ATOM   1971  O   TRP A 254      10.134  15.614  40.232  1.00 24.63           O  
ATOM   1972  CB  TRP A 254      12.938  14.387  40.906  1.00 22.24           C  
ATOM   1973  CG  TRP A 254      13.922  14.428  42.049  1.00 20.45           C  
ATOM   1974  CD1 TRP A 254      14.848  13.483  42.373  1.00 19.87           C  
ATOM   1975  CD2 TRP A 254      14.011  15.444  43.060  1.00 18.89           C  
ATOM   1976  NE1 TRP A 254      15.536  13.863  43.510  1.00 20.63           N  
ATOM   1977  CE2 TRP A 254      15.040  15.067  43.946  1.00 20.29           C  
ATOM   1978  CE3 TRP A 254      13.339  16.655  43.279  1.00 19.55           C  
ATOM   1979  CZ2 TRP A 254      15.408  15.849  45.049  1.00 21.69           C  
ATOM   1980  CZ3 TRP A 254      13.704  17.436  44.376  1.00 20.58           C  
ATOM   1981  CH2 TRP A 254      14.723  17.027  45.247  1.00 21.13           C  
ATOM   1982  N   TRP A 255       9.872  13.437  39.732  1.00 20.05           N  
ATOM   1983  CA  TRP A 255       8.827  13.706  38.742  1.00 24.74           C  
ATOM   1984  C   TRP A 255       7.428  13.491  39.285  1.00 32.12           C  
ATOM   1985  O   TRP A 255       6.554  14.348  39.129  1.00 29.77           O  
ATOM   1986  CB  TRP A 255       8.995  12.821  37.510  1.00 24.32           C  
ATOM   1987  CG  TRP A 255       9.815  13.429  36.433  1.00 23.82           C  
ATOM   1988  CD1 TRP A 255       9.376  13.867  35.211  1.00 24.37           C  
ATOM   1989  CD2 TRP A 255      11.224  13.664  36.466  1.00 23.21           C  
ATOM   1990  NE1 TRP A 255      10.435  14.360  34.484  1.00 22.34           N  
ATOM   1991  CE2 TRP A 255      11.579  14.245  35.232  1.00 21.27           C  
ATOM   1992  CE3 TRP A 255      12.227  13.422  37.416  1.00 21.37           C  
ATOM   1993  CZ2 TRP A 255      12.898  14.604  34.930  1.00 18.35           C  
ATOM   1994  CZ3 TRP A 255      13.533  13.778  37.112  1.00 21.36           C  
ATOM   1995  CH2 TRP A 255      13.854  14.365  35.885  1.00 20.25           C  
ATOM   1996  N   TYR A 256       7.220  12.339  39.911  1.00 24.07           N  
ATOM   1997  CA  TYR A 256       5.858  11.841  40.101  1.00 29.38           C  
ATOM   1998  C   TYR A 256       5.409  11.772  41.549  1.00 30.73           C  
ATOM   1999  O   TYR A 256       4.251  12.075  41.838  1.00 33.07           O  
ATOM   2000  CB  TYR A 256       5.723  10.467  39.444  1.00 28.86           C  
ATOM   2001  CG  TYR A 256       6.092  10.505  37.976  1.00 30.23           C  
ATOM   2002  CD1 TYR A 256       5.374  11.298  37.086  1.00 33.34           C  
ATOM   2003  CD2 TYR A 256       7.166   9.772  37.483  1.00 32.33           C  
ATOM   2004  CE1 TYR A 256       5.710  11.359  35.747  1.00 32.73           C  
ATOM   2005  CE2 TYR A 256       7.510   9.826  36.138  1.00 34.68           C  
ATOM   2006  CZ  TYR A 256       6.774  10.621  35.275  1.00 37.19           C  
ATOM   2007  OH  TYR A 256       7.104  10.689  33.937  1.00 39.49           O  
ATOM   2008  N   ASP A 257       6.315  11.396  42.451  1.00 26.71           N  
ATOM   2009  CA  ASP A 257       5.955  11.227  43.860  1.00 34.59           C  
ATOM   2010  C   ASP A 257       5.342  12.478  44.478  1.00 40.69           C  
ATOM   2011  O   ASP A 257       4.443  12.386  45.313  1.00 46.90           O  
ATOM   2012  CB  ASP A 257       7.172  10.800  44.683  1.00 30.01           C  
ATOM   2013  CG  ASP A 257       7.543   9.345  44.457  1.00 38.69           C  
ATOM   2014  OD1 ASP A 257       6.791   8.633  43.751  1.00 44.43           O  
ATOM   2015  OD2 ASP A 257       8.583   8.907  44.997  1.00 38.46           O  
ATOM   2016  N   LYS A 258       5.819  13.644  44.063  1.00 40.86           N  
ATOM   2017  CA  LYS A 258       5.282  14.901  44.575  1.00 48.86           C  
ATOM   2018  C   LYS A 258       4.718  15.762  43.440  1.00 48.11           C  
ATOM   2019  O   LYS A 258       4.793  16.991  43.482  1.00 49.82           O  
ATOM   2020  CB  LYS A 258       6.363  15.666  45.341  1.00 49.87           C  
ATOM   2021  CG  LYS A 258       5.846  16.451  46.532  1.00 58.85           C  
ATOM   2022  CD  LYS A 258       6.729  16.232  47.756  1.00 59.89           C  
ATOM   2023  CE  LYS A 258       6.750  14.764  48.154  1.00 58.63           C  
ATOM   2024  NZ  LYS A 258       7.620  14.514  49.335  1.00 59.59           N1+
ATOM   2025  N   GLY A 259       4.167  15.101  42.424  1.00 43.68           N  
ATOM   2026  CA  GLY A 259       3.485  15.785  41.339  1.00 37.47           C  
ATOM   2027  C   GLY A 259       2.278  16.536  41.868  1.00 42.58           C  
ATOM   2028  O   GLY A 259       1.596  16.059  42.775  1.00 41.51           O  
ATOM   2029  N   GLU A 260       2.011  17.706  41.295  1.00 34.41           N  
ATOM   2030  CA  GLU A 260       0.991  18.611  41.822  1.00 40.26           C  
ATOM   2031  C   GLU A 260      -0.284  18.617  40.992  1.00 39.20           C  
ATOM   2032  O   GLU A 260      -1.112  19.509  41.146  1.00 45.20           O  
ATOM   2033  CB  GLU A 260       1.532  20.041  41.892  1.00 35.12           C  
ATOM   2034  CG  GLU A 260       2.770  20.227  42.745  1.00 40.36           C  
ATOM   2035  CD  GLU A 260       3.384  21.597  42.554  1.00 44.42           C  
ATOM   2036  OE1 GLU A 260       4.124  22.057  43.449  1.00 56.19           O  
ATOM   2037  OE2 GLU A 260       3.128  22.218  41.500  1.00 39.20           O  
ATOM   2038  N   CYS A 261      -0.437  17.648  40.097  1.00 33.49           N  
ATOM   2039  CA  CYS A 261      -1.578  17.644  39.188  1.00 34.92           C  
ATOM   2040  C   CYS A 261      -2.308  16.304  39.248  1.00 39.35           C  
ATOM   2041  O   CYS A 261      -2.954  15.894  38.283  1.00 41.39           O  
ATOM   2042  CB  CYS A 261      -1.130  17.949  37.749  1.00 35.33           C  
ATOM   2043  SG  CYS A 261      -0.205  19.518  37.525  1.00 31.59           S  
TER    2044      CYS A 261 
HETATM 2045  C4 A5YC A 302      19.284   5.289  26.278  0.51 20.15           C  
HETATM 2046  C4 B5YC A 302      19.257   3.710  25.936  0.49 21.39           C  
HETATM 2047  C14A5YC A 302      20.702   2.146  27.521  0.51 19.94           C  
HETATM 2048  C14B5YC A 302      20.696   6.873  24.717  0.49 19.11           C  
HETATM 2049  C5 A5YC A 302      19.699   5.927  25.102  0.51 20.79           C  
HETATM 2050  C5 B5YC A 302      19.640   3.080  27.126  0.49 21.99           C  
HETATM 2051  C6 A5YC A 302      18.665   4.254  23.865  0.51 21.14           C  
HETATM 2052  C6 B5YC A 302      18.509   4.717  28.335  0.49 22.21           C  
HETATM 2053  C11A5YC A 302      22.243   2.357  29.797  0.51 23.40           C  
HETATM 2054  C11B5YC A 302      22.283   6.576  22.457  0.49 22.66           C  
HETATM 2055  C7 A5YC A 302      19.307   5.225  21.641  0.51 22.70           C  
HETATM 2056  C7 B5YC A 302      19.077   3.761  30.572  0.49 24.03           C  
HETATM 2057  C8 A5YC A 302      19.553   5.586  20.202  0.51 22.98           C  
HETATM 2058  C8 B5YC A 302      19.290   3.375  32.013  0.49 23.27           C  
HETATM 2059  C9 A5YC A 302      20.189   2.807  28.628  0.51 21.47           C  
HETATM 2060  C9 B5YC A 302      20.206   6.177  23.621  0.49 20.77           C  
HETATM 2061  C10A5YC A 302      20.970   2.902  29.777  0.51 20.91           C  
HETATM 2062  C10B5YC A 302      21.005   6.043  22.489  0.49 20.73           C  
HETATM 2063  C12A5YC A 302      22.749   1.706  28.680  0.51 14.88           C  
HETATM 2064  C12B5YC A 302      22.767   7.261  23.562  0.49 13.35           C  
HETATM 2065  C13A5YC A 302      21.974   1.605  27.547  0.51 21.83           C  
HETATM 2066  C13B5YC A 302      21.971   7.407  24.679  0.49 21.21           C  
HETATM 2067  N1 A5YC A 302      19.380   5.393  23.899  0.51 21.94           N1+
HETATM 2068  N1 B5YC A 302      19.256   3.600  28.322  0.49 21.75           N1+
HETATM 2069  N2 A5YC A 302      18.269   3.645  24.976  0.51 22.33           N  
HETATM 2070  N2 B5YC A 302      18.151   5.312  27.209  0.49 23.19           N  
HETATM 2071  C3 A5YC A 302      18.560   4.117  26.180  0.51 21.59           C  
HETATM 2072  C3 B5YC A 302      18.501   4.859  26.013  0.49 22.11           C  
HETATM 2073  N3 A5YC A 302      19.713   5.893  22.644  0.51 21.28           N  
HETATM 2074  N3 B5YC A 302      19.543   3.108  29.587  0.49 21.85           N  
HETATM 2075  O  A5YC A 302      20.348   6.959  25.122  0.51 19.77           O  
HETATM 2076  O  B5YC A 302      20.315   2.064  27.118  0.49 21.09           O  
HETATM 2077  S  A5YC A 302      18.412   3.815  22.179  0.51 21.72           S  
HETATM 2078  S  B5YC A 302      18.160   5.156  30.006  0.49 25.00           S  
HETATM 2079  C2 A5YC A 302      18.058   3.350  27.386  0.51 21.21           C  
HETATM 2080  C2 B5YC A 302      18.028   5.620  24.791  0.49 22.07           C  
HETATM 2081  N  A5YC A 302      18.895   3.357  28.597  0.51 23.45           N  
HETATM 2082  N  B5YC A 302      18.915   5.628  23.616  0.49 21.37           N  
HETATM 2083  C1 A5YC A 302      18.315   3.910  29.822  0.51 24.08           C  
HETATM 2084  C1 B5YC A 302      18.429   5.084  22.347  0.49 23.01           C  
HETATM 2085  C  A5YC A 302      18.490   5.429  29.834  0.51 22.99           C  
HETATM 2086  C  B5YC A 302      17.626   3.820  22.614  0.49 21.21           C  
TER    2087      5YC A 302 
HETATM 2088  C   LIG d   1      10.478   6.697  33.316  0.00  0.00      5h8s C  
HETATM 2089  C   LIG d   1      11.867   6.187  33.790  0.00  0.00      5h8s C  
HETATM 2090  C   LIG d   1      12.996   6.274  32.718  0.00  0.00      5h8s C  
HETATM 2091  C   LIG d   1      12.567   5.898  31.265  0.00  0.00      5h8s C  
HETATM 2092  C   LIG d   1      11.029   5.879  30.973  0.00  0.00      5h8s C  
HETATM 2093  C   LIG d   1      10.440   7.049  31.816  0.00  0.00      5h8s C  
HETATM 2094  C   LIG d   1      10.714   6.144  29.461  0.00  0.00      5h8s C  
HETATM 2095  C   LIG d   1       9.465   6.950  29.014  0.00  0.00      5h8s C  
HETATM 2096  C   LIG d   1       9.271   8.196  29.861  0.00  0.00      5h8s C  
HETATM 2097  C   LIG d   1       9.110   7.653  31.304  0.00  0.00      5h8s C  
HETATM 2098  C   LIG d   1      10.343   4.921  28.609  0.00  0.00      5h8s C  
HETATM 2099  C   LIG d   1      10.075   5.487  27.203  0.00  0.00      5h8s C  
HETATM 2100  C   LIG d   1       9.741   6.993  27.496  0.00  0.00      5h8s C  
HETATM 2101  C   LIG d   1      10.968   5.362  25.945  0.00  0.00      5h8s C  
HETATM 2102  C   LIG d   1      10.742   6.644  25.081  0.00  0.00      5h8s C  
HETATM 2103  C   LIG d   1       9.213   7.003  25.053  0.00  0.00      5h8s C  
HETATM 2104  C   LIG d   1       8.629   7.305  26.473  0.00  0.00      5h8s C  
HETATM 2105  C   LIG d   1      12.465   5.090  26.217  0.00  0.00      5h8s C  
HETATM 2106  N   LIG d   1      13.388   5.571  25.071  0.00  0.00      5h8s N1+
HETATM 2107  C   LIG d   1      12.668   5.526  23.702  0.00  0.00      5h8s C  
HETATM 2108  C   LIG d   1      11.411   6.469  23.668  0.00  0.00      5h8s C  
HETATM 2109  C   LIG d   1      14.745   4.823  25.049  0.00  0.00      5h8s C  
HETATM 2110  C   LIG d   1      14.836   3.721  23.973  0.00  0.00      5h8s C  
HETATM 2111  C   LIG d   1      13.477   3.054  23.748  0.00  0.00      5h8s C  
HETATM 2112  C   LIG d   1      12.414   4.056  23.263  0.00  0.00      5h8s C  
HETATM 2113  C   LIG d   1      15.922   2.696  24.310  0.00  0.00      5h8s C  
HETATM 2114  C   LIG d   1      10.495   4.436  31.245  0.00  0.00      5h8s C  
HETATM 2115  C   LIG d   1      11.754   7.826  23.035  0.00  0.00      5h8s C  
HETATM 2116  H   LIG d   1      13.630   6.613  25.274  0.00  0.00      5h8s H  
HETATM 2117  C   LIG d   1      14.289   5.519  33.083  0.00  0.00      5h8s C  
HETATM 2118  C   LIG d   1      13.599   7.695  32.783  0.00  0.00      5h8s C  
HETATM 2119  C   LIG d   1      14.855   6.255  34.292  0.00  0.00      5h8s C  
HETATM 2120  C   LIG d   1      14.543   7.722  33.989  0.00  0.00      5h8s C  
HETATM 2121  C   LIG d   1      11.140   3.701  28.968  0.00  0.00      5h8s C  
HETATM 2122  C   LIG d   1      11.162   3.439  30.293  0.00  0.00      5h8s C  
HETATM 2123  C   LIG d   1      10.880   7.930  27.125  0.00  0.00      5h8s C  
HETATM 2124  C   LIG d   1      11.378   7.766  25.891  0.00  0.00      5h8s C  
HETATM 2125  O   LIG d   1      11.745   4.868  34.290  0.00  0.00      5h8s O  
HETATM 2126  H   LIG d   1      12.279   4.295  33.717  0.00  0.00      5h8s H  
HETATM 2127  C   LIG d   1      16.342   5.980  34.476  0.00  0.00      5h8s C  
HETATM 2128  C   LIG d   1      16.577   4.471  34.541  0.00  0.00      5h8s C  
HETATM 2129  C   LIG d   1      17.097   3.947  33.266  0.00  0.00      5h8s C  
HETATM 2130  C   LIG d   1      17.291   4.824  32.173  0.00  0.00      5h8s C  
HETATM 2131  C   LIG d   1      17.791   4.322  30.943  0.00  0.00      5h8s C  
HETATM 2132  C   LIG d   1      18.098   2.932  30.817  0.00  0.00      5h8s C  
HETATM 2133  C   LIG d   1      17.983   5.197  29.843  0.00  0.00      5h8s C  
HETATM 2134  C   LIG d   1      17.900   2.062  31.918  0.00  0.00      5h8s C  
HETATM 2135  C   LIG d   1      18.599   2.423  29.590  0.00  0.00      5h8s C  
HETATM 2136  C   LIG d   1      17.399   2.570  33.139  0.00  0.00      5h8s C  
HETATM 2137  C   LIG d   1      18.789   3.298  28.491  0.00  0.00      5h8s C  
HETATM 2138  C   LIG d   1      19.286   2.795  27.263  0.00  0.00      5h8s C  
HETATM 2139  C   LIG d   1      18.478   4.688  28.618  0.00  0.00      5h8s C  
HETATM 2140  C   LIG d   1      19.472   3.670  26.166  0.00  0.00      5h8s C  
HETATM 2141  C   LIG d   1      19.163   5.046  26.292  0.00  0.00      5h8s C  
HETATM 2142  C   LIG d   1      18.667   5.556  27.514  0.00  0.00      5h8s C  
HETATM 2143  O   LIG d   1       8.724   8.740  32.123  0.00  0.00      5h8s O  
HETATM 2144  H   LIG d   1       7.757   8.755  32.139  0.00  0.00      5h8s H  
HETATM 2145  O   LIG d   1      10.459   5.932  22.764  0.00  0.00      5h8s O  
HETATM 2146  H   LIG d   1       9.589   6.269  23.028  0.00  0.00      5h8s H  
TER    2147      LIG d   1 
CONECT 1626 2043
CONECT 2043 1626
CONECT 2045 2049 2071
CONECT 2046 2050 2072
CONECT 2047 2059 2065
CONECT 2048 2060 2066
CONECT 2049 2045 2067 2075
CONECT 2050 2046 2068 2076
CONECT 2051 2067 2069 2077
CONECT 2052 2068 2070 2078
CONECT 2053 2061 2063
CONECT 2054 2062 2064
CONECT 2055 2057 2073 2077
CONECT 2056 2058 2074 2078
CONECT 2057 2055
CONECT 2058 2056
CONECT 2059 2047 2061 2081
CONECT 2060 2048 2062 2082
CONECT 2061 2053 2059
CONECT 2062 2054 2060
CONECT 2063 2053 2065
CONECT 2064 2054 2066
CONECT 2065 2047 2063
CONECT 2066 2048 2064
CONECT 2067 2049 2051 2073
CONECT 2068 2050 2052 2074
CONECT 2069 2051 2071
CONECT 2070 2052 2072
CONECT 2071 2045 2069 2079
CONECT 2072 2046 2070 2080
CONECT 2073 2055 2067
CONECT 2074 2056 2068
CONECT 2075 2049
CONECT 2076 2050
CONECT 2077 2051 2055
CONECT 2078 2052 2056
CONECT 2079 2071 2081
CONECT 2080 2072 2082
CONECT 2081 2059 2079 2083
CONECT 2082 2060 2080 2084
CONECT 2083 2081 2085
CONECT 2084 2082 2086
CONECT 2085 2083
CONECT 2086 2084
CONECT 2088 2093 2089
CONECT 2089 2088 2125 2090
CONECT 2090 2089 2117 2118 2091
CONECT 2091 2090 2092
CONECT 2092 2091 2093 2114 2094
CONECT 2093 2088 2092 2097
CONECT 2094 2092 2095 2098
CONECT 2095 2094 2096 2100
CONECT 2096 2095 2097
CONECT 2097 2093 2096 2143
CONECT 2098 2094 2121 2099
CONECT 2099 2098 2100 2101
CONECT 2100 2095 2099 2123 2104
CONECT 2101 2099 2102 2105
CONECT 2102 2101 2103 2124 2108
CONECT 2103 2102 2104
CONECT 2104 2100 2103
CONECT 2105 2101 2106
CONECT 2106 2105 2116 2109 2107
CONECT 2107 2106 2108 2112
CONECT 2108 2102 2107 2115 2145
CONECT 2109 2106 2110
CONECT 2110 2109 2113 2111
CONECT 2111 2110 2112
CONECT 2112 2107 2111
CONECT 2113 2110
CONECT 2114 2092 2122
CONECT 2115 2108
CONECT 2116 2106
CONECT 2117 2090 2119
CONECT 2118 2090 2120
CONECT 2119 2117 2127 2120
CONECT 2120 2118 2119
CONECT 2121 2098 2122
CONECT 2122 2114 2121
CONECT 2123 2100 2124
CONECT 2124 2102 2123
CONECT 2125 2089 2126
CONECT 2126 2125
CONECT 2127 2119 2128
CONECT 2128 2127 2129
CONECT 2129 2128 2130 2136
CONECT 2130 2129 2131
CONECT 2131 2130 2132 2133
CONECT 2132 2131 2135 2134
CONECT 2133 2131 2139
CONECT 2134 2132 2136
CONECT 2135 2132 2137
CONECT 2136 2129 2134
CONECT 2137 2135 2139 2138
CONECT 2138 2137 2140
CONECT 2139 2133 2137 2142
CONECT 2140 2138 2141
CONECT 2141 2140 2142
CONECT 2142 2139 2141
CONECT 2143 2097 2144
CONECT 2144 2143
CONECT 2145 2108 2146
CONECT 2146 2145
END
