# Supplementary material for: A strategy to find novel candidate anti-Alzheimer’s disease drugs by constructing interaction networks between drug targets and natural compounds in medical plants
Source: PeerJ. 2018 May 11;6:e4756. doi: 10.7717/peerj.4756 (PMC5951129; doi:10.7717/peerj.4756)
Supplement: Data S1 — (A) Docking results of 30 proteins with TCM compounds (B) PDB coordinates (C) TCM_compounds_2D_structures (D) Top0.5%_TCM_compounds_3D_structures [file peerj-06-4756-s036.zip › Raw_Data/PDB coordinates/5hk1.pdb]

REMARK   Accelrys Discovery Studio PDB file
REMARK   Created:  Wed Mar 07 16:31:07 �й���׼ʱ�� 2018
CRYST1   85.556  126.062  109.702  90.00  90.00  90.00 P21212     
ATOM      1  N   ARG A   8      26.297  66.897   2.304  1.00144.45           N1+
ATOM      2  CA  ARG A   8      25.817  65.783   1.495  1.00149.58           C  
ATOM      3  C   ARG A   8      25.305  66.266   0.142  1.00157.46           C  
ATOM      4  O   ARG A   8      24.978  65.462  -0.731  1.00158.73           O  
ATOM      5  CB  ARG A   8      24.714  65.020   2.232  1.00147.92           C  
ATOM      6  N   TRP A   9      25.237  67.583  -0.024  1.00162.70           N  
ATOM      7  CA  TRP A   9      24.770  68.175  -1.272  1.00161.26           C  
ATOM      8  C   TRP A   9      25.783  67.961  -2.391  1.00161.53           C  
ATOM      9  O   TRP A   9      25.423  67.914  -3.567  1.00163.22           O  
ATOM     10  CB  TRP A   9      24.496  69.669  -1.088  1.00160.97           C  
ATOM     11  N   ALA A  10      27.051  67.830  -2.014  1.00160.06           N  
ATOM     12  CA  ALA A  10      28.120  67.618  -2.982  1.00152.16           C  
ATOM     13  C   ALA A  10      28.126  66.180  -3.490  1.00155.82           C  
ATOM     14  O   ALA A  10      28.628  65.899  -4.579  1.00160.09           O  
ATOM     15  CB  ALA A  10      29.466  67.970  -2.370  1.00144.72           C  
ATOM     16  N   TRP A  11      27.565  65.273  -2.695  1.00148.57           N  
ATOM     17  CA  TRP A  11      27.495  63.864  -3.067  1.00145.15           C  
ATOM     18  C   TRP A  11      26.607  63.661  -4.291  1.00148.22           C  
ATOM     19  O   TRP A  11      26.852  62.772  -5.107  1.00144.45           O  
ATOM     20  CB  TRP A  11      26.980  63.024  -1.897  1.00142.15           C  
ATOM     21  N   ALA A  12      25.575  64.491  -4.412  1.00158.07           N  
ATOM     22  CA  ALA A  12      24.679  64.439  -5.561  1.00158.67           C  
ATOM     23  C   ALA A  12      25.414  64.859  -6.829  1.00160.95           C  
ATOM     24  O   ALA A  12      25.125  64.366  -7.921  1.00160.28           O  
ATOM     25  CB  ALA A  12      23.464  65.322  -5.332  1.00157.55           C  
ATOM     26  N   ALA A  13      26.368  65.772  -6.674  1.00160.25           N  
ATOM     27  CA  ALA A  13      27.190  66.221  -7.790  1.00151.80           C  
ATOM     28  C   ALA A  13      28.167  65.129  -8.209  1.00151.31           C  
ATOM     29  O   ALA A  13      28.429  64.943  -9.395  1.00152.87           O  
ATOM     30  CB  ALA A  13      27.937  67.493  -7.424  1.00146.51           C  
ATOM     31  N   LEU A  14      28.700  64.408  -7.226  1.00147.37           N  
ATOM     32  CA  LEU A  14      29.623  63.310  -7.492  1.00146.49           C  
ATOM     33  C   LEU A  14      28.894  62.116  -8.098  1.00154.50           C  
ATOM     34  O   LEU A  14      29.452  61.386  -8.918  1.00162.14           O  
ATOM     35  CB  LEU A  14      30.344  62.889  -6.209  1.00147.63           C  
ATOM     36  CG  LEU A  14      31.285  61.687  -6.315  1.00149.71           C  
ATOM     37  CD1 LEU A  14      32.390  61.948  -7.328  1.00145.07           C  
ATOM     38  CD2 LEU A  14      31.871  61.338  -4.956  1.00160.53           C  
ATOM     39  N   LEU A  15      27.645  61.921  -7.686  1.00149.80           N  
ATOM     40  CA  LEU A  15      26.823  60.840  -8.215  1.00145.84           C  
ATOM     41  C   LEU A  15      26.586  61.026  -9.708  1.00137.61           C  
ATOM     42  O   LEU A  15      26.724  60.086 -10.491  1.00136.45           O  
ATOM     43  CB  LEU A  15      25.486  60.763  -7.475  1.00147.21           C  
ATOM     44  CG  LEU A  15      24.476  59.739  -8.002  1.00142.54           C  
ATOM     45  CD1 LEU A  15      25.055  58.333  -7.955  1.00137.88           C  
ATOM     46  CD2 LEU A  15      23.173  59.812  -7.220  1.00147.00           C  
ATOM     47  N   LEU A  16      26.235  62.247 -10.097  1.00130.53           N  
ATOM     48  CA  LEU A  16      25.996  62.557 -11.500  1.00134.55           C  
ATOM     49  C   LEU A  16      27.304  62.839 -12.232  1.00135.24           C  
ATOM     50  O   LEU A  16      27.327  62.936 -13.459  1.00137.03           O  
ATOM     51  CB  LEU A  16      25.045  63.748 -11.635  1.00136.26           C  
ATOM     52  CG  LEU A  16      23.637  63.545 -11.068  1.00140.53           C  
ATOM     53  CD1 LEU A  16      22.719  64.683 -11.488  1.00139.98           C  
ATOM     54  CD2 LEU A  16      23.066  62.200 -11.498  1.00137.82           C  
ATOM     55  N   ALA A  17      28.390  62.972 -11.477  1.00131.16           N  
ATOM     56  CA  ALA A  17      29.709  63.152 -12.072  1.00128.86           C  
ATOM     57  C   ALA A  17      30.136  61.875 -12.779  1.00131.45           C  
ATOM     58  O   ALA A  17      30.368  61.872 -13.987  1.00131.73           O  
ATOM     59  CB  ALA A  17      30.731  63.544 -11.017  1.00121.75           C  
ATOM     60  N   VAL A  18      30.228  60.788 -12.019  1.00138.91           N  
ATOM     61  CA  VAL A  18      30.593  59.493 -12.578  1.00148.12           C  
ATOM     62  C   VAL A  18      29.506  58.976 -13.516  1.00146.33           C  
ATOM     63  O   VAL A  18      29.783  58.195 -14.424  1.00149.75           O  
ATOM     64  CB  VAL A  18      30.857  58.451 -11.472  1.00153.60           C  
ATOM     65  CG1 VAL A  18      32.116  58.811 -10.697  1.00150.33           C  
ATOM     66  CG2 VAL A  18      29.658  58.340 -10.539  1.00153.90           C  
ATOM     67  N   ALA A  19      28.272  59.418 -13.294  1.00134.27           N  
ATOM     68  CA  ALA A  19      27.168  59.064 -14.178  1.00125.70           C  
ATOM     69  C   ALA A  19      27.371  59.696 -15.548  1.00121.94           C  
ATOM     70  O   ALA A  19      27.099  59.077 -16.575  1.00122.96           O  
ATOM     71  CB  ALA A  19      25.840  59.499 -13.580  1.00121.64           C  
ATOM     72  N   ALA A  20      27.859  60.933 -15.553  1.00111.10           N  
ATOM     73  CA  ALA A  20      28.124  61.649 -16.794  1.00104.99           C  
ATOM     74  C   ALA A  20      29.242  60.981 -17.587  1.00106.10           C  
ATOM     75  O   ALA A  20      29.170  60.878 -18.811  1.00113.82           O  
ATOM     76  CB  ALA A  20      28.477  63.100 -16.505  1.00 88.61           C  
ATOM     77  N   VAL A  21      30.273  60.525 -16.883  1.00 99.79           N  
ATOM     78  CA  VAL A  21      31.416  59.897 -17.533  1.00 99.66           C  
ATOM     79  C   VAL A  21      31.053  58.522 -18.077  1.00103.79           C  
ATOM     80  O   VAL A  21      31.406  58.182 -19.205  1.00106.61           O  
ATOM     81  CB  VAL A  21      32.610  59.752 -16.577  1.00104.55           C  
ATOM     82  CG1 VAL A  21      33.858  59.378 -17.358  1.00105.96           C  
ATOM     83  CG2 VAL A  21      32.834  61.042 -15.816  1.00113.14           C  
ATOM     84  N   LEU A  22      30.347  57.736 -17.269  1.00103.22           N  
ATOM     85  CA  LEU A  22      29.930  56.398 -17.673  1.00100.87           C  
ATOM     86  C   LEU A  22      29.014  56.450 -18.890  1.00107.53           C  
ATOM     87  O   LEU A  22      29.175  55.670 -19.828  1.00110.44           O  
ATOM     88  CB  LEU A  22      29.233  55.675 -16.518  1.00 99.59           C  
ATOM     89  CG  LEU A  22      30.137  55.196 -15.379  1.00107.01           C  
ATOM     90  CD1 LEU A  22      29.325  54.479 -14.312  1.00112.26           C  
ATOM     91  CD2 LEU A  22      31.243  54.298 -15.910  1.00102.46           C  
ATOM     92  N   THR A  23      28.059  57.374 -18.872  1.00105.99           N  
ATOM     93  CA  THR A  23      27.162  57.565 -20.007  1.00100.67           C  
ATOM     94  C   THR A  23      27.932  58.045 -21.233  1.00 92.85           C  
ATOM     95  O   THR A  23      27.562  57.745 -22.368  1.00 89.49           O  
ATOM     96  CB  THR A  23      26.044  58.570 -19.684  1.00104.10           C  
ATOM     97  OG1 THR A  23      26.613  59.744 -19.089  1.00104.97           O  
ATOM     98  CG2 THR A  23      25.036  57.954 -18.724  1.00107.82           C  
ATOM     99  N   GLN A  24      29.005  58.791 -20.997  1.00 90.65           N  
ATOM    100  CA  GLN A  24      29.869  59.250 -22.077  1.00 90.12           C  
ATOM    101  C   GLN A  24      30.660  58.083 -22.661  1.00 91.13           C  
ATOM    102  O   GLN A  24      30.863  58.001 -23.872  1.00 95.91           O  
ATOM    103  CB  GLN A  24      30.819  60.341 -21.581  1.00 83.04           C  
ATOM    104  CG  GLN A  24      31.610  61.018 -22.683  1.00 86.77           C  
ATOM    105  CD  GLN A  24      32.590  62.042 -22.150  1.00101.36           C  
ATOM    106  OE1 GLN A  24      32.944  62.021 -20.972  1.00117.15           O  
ATOM    107  NE2 GLN A  24      33.035  62.945 -23.017  1.00 90.24           N  
ATOM    108  N   VAL A  25      31.107  57.184 -21.788  1.00 81.32           N  
ATOM    109  CA  VAL A  25      31.806  55.976 -22.210  1.00 87.13           C  
ATOM    110  C   VAL A  25      30.894  55.098 -23.059  1.00 80.61           C  
ATOM    111  O   VAL A  25      31.288  54.617 -24.122  1.00 82.54           O  
ATOM    112  CB  VAL A  25      32.313  55.158 -21.001  1.00 97.32           C  
ATOM    113  CG1 VAL A  25      32.822  53.794 -21.447  1.00 95.88           C  
ATOM    114  CG2 VAL A  25      33.395  55.918 -20.258  1.00 85.30           C  
ATOM    115  N   VAL A  26      29.670  54.900 -22.579  1.00 82.14           N  
ATOM    116  CA  VAL A  26      28.683  54.084 -23.278  1.00 85.99           C  
ATOM    117  C   VAL A  26      28.347  54.666 -24.650  1.00 82.77           C  
ATOM    118  O   VAL A  26      28.297  53.942 -25.644  1.00 88.18           O  
ATOM    119  CB  VAL A  26      27.387  53.942 -22.452  1.00 80.74           C  
ATOM    120  CG1 VAL A  26      26.305  53.239 -23.262  1.00 75.07           C  
ATOM    121  CG2 VAL A  26      27.663  53.192 -21.157  1.00 76.24           C  
ATOM    122  N   TRP A  27      28.132  55.978 -24.696  1.00 81.25           N  
ATOM    123  CA  TRP A  27      27.789  56.661 -25.939  1.00 77.73           C  
ATOM    124  C   TRP A  27      28.874  56.495 -26.999  1.00 76.65           C  
ATOM    125  O   TRP A  27      28.576  56.240 -28.166  1.00 74.36           O  
ATOM    126  CB  TRP A  27      27.539  58.148 -25.679  1.00 79.20           C  
ATOM    127  CG  TRP A  27      27.220  58.926 -26.920  1.00 81.36           C  
ATOM    128  CD1 TRP A  27      28.050  59.774 -27.592  1.00 75.10           C  
ATOM    129  CD2 TRP A  27      25.982  58.919 -27.644  1.00 77.12           C  
ATOM    130  NE1 TRP A  27      27.406  60.300 -28.686  1.00 78.70           N  
ATOM    131  CE2 TRP A  27      26.136  59.792 -28.740  1.00 79.55           C  
ATOM    132  CE3 TRP A  27      24.760  58.262 -27.471  1.00 80.17           C  
ATOM    133  CZ2 TRP A  27      25.114  60.024 -29.658  1.00 81.46           C  
ATOM    134  CZ3 TRP A  27      23.747  58.494 -28.384  1.00 82.44           C  
ATOM    135  CH2 TRP A  27      23.930  59.367 -29.464  1.00 81.79           C  
ATOM    136  N   LEU A  28      30.130  56.642 -26.586  1.00 79.73           N  
ATOM    137  CA  LEU A  28      31.264  56.469 -27.489  1.00 73.09           C  
ATOM    138  C   LEU A  28      31.360  55.031 -27.984  1.00 89.02           C  
ATOM    139  O   LEU A  28      31.714  54.783 -29.137  1.00105.58           O  
ATOM    140  CB  LEU A  28      32.568  56.871 -26.796  1.00 71.20           C  
ATOM    141  CG  LEU A  28      32.816  58.368 -26.600  1.00 71.00           C  
ATOM    142  CD1 LEU A  28      33.996  58.593 -25.675  1.00 63.39           C  
ATOM    143  CD2 LEU A  28      33.057  59.046 -27.937  1.00 67.59           C  
ATOM    144  N   TRP A  29      31.040  54.089 -27.105  1.00 76.49           N  
ATOM    145  CA  TRP A  29      31.098  52.672 -27.438  1.00 84.40           C  
ATOM    146  C   TRP A  29      29.990  52.288 -28.417  1.00 88.05           C  
ATOM    147  O   TRP A  29      30.215  51.522 -29.353  1.00 98.27           O  
ATOM    148  CB  TRP A  29      31.000  51.825 -26.166  1.00 92.03           C  
ATOM    149  CG  TRP A  29      31.432  50.402 -26.347  1.00101.33           C  
ATOM    150  CD1 TRP A  29      32.710  49.924 -26.313  1.00106.40           C  
ATOM    151  CD2 TRP A  29      30.586  49.269 -26.580  1.00106.63           C  
ATOM    152  NE1 TRP A  29      32.713  48.565 -26.514  1.00115.25           N  
ATOM    153  CE2 TRP A  29      31.421  48.138 -26.680  1.00120.50           C  
ATOM    154  CE3 TRP A  29      29.204  49.101 -26.715  1.00107.88           C  
ATOM    155  CZ2 TRP A  29      30.920  46.858 -26.910  1.00124.51           C  
ATOM    156  CZ3 TRP A  29      28.709  47.829 -26.942  1.00109.12           C  
ATOM    157  CH2 TRP A  29      29.565  46.725 -27.038  1.00117.97           C  
ATOM    158  N   LEU A  30      28.797  52.831 -28.196  1.00 79.85           N  
ATOM    159  CA  LEU A  30      27.643  52.537 -29.042  1.00 79.65           C  
ATOM    160  C   LEU A  30      27.806  53.088 -30.456  1.00 83.93           C  
ATOM    161  O   LEU A  30      27.138  52.636 -31.388  1.00 82.23           O  
ATOM    162  CB  LEU A  30      26.365  53.104 -28.420  1.00 82.62           C  
ATOM    163  CG  LEU A  30      25.844  52.476 -27.127  1.00 92.14           C  
ATOM    164  CD1 LEU A  30      24.584  53.191 -26.662  1.00 85.37           C  
ATOM    165  CD2 LEU A  30      25.583  50.989 -27.312  1.00 92.78           C  
ATOM    166  N   GLY A  31      28.689  54.069 -30.612  1.00 69.64           N  
ATOM    167  CA  GLY A  31      28.880  54.715 -31.897  1.00 75.20           C  
ATOM    168  C   GLY A  31      30.079  54.199 -32.664  1.00 81.63           C  
ATOM    169  O   GLY A  31      30.113  54.258 -33.893  1.00 89.33           O  
ATOM    170  N   THR A  32      31.069  53.694 -31.938  1.00101.29           N  
ATOM    171  CA  THR A  32      32.277  53.174 -32.563  1.00109.25           C  
ATOM    172  C   THR A  32      32.200  51.656 -32.674  1.00102.10           C  
ATOM    173  O   THR A  32      33.211  50.980 -32.858  1.00101.43           O  
ATOM    174  CB  THR A  32      33.541  53.574 -31.776  1.00110.67           C  
ATOM    175  OG1 THR A  32      33.307  54.806 -31.080  1.00112.18           O  
ATOM    176  CG2 THR A  32      34.717  53.749 -32.718  1.00112.83           C  
ATOM    177  N   GLN A  33      30.987  51.126 -32.562  1.00107.42           N  
ATOM    178  CA  GLN A  33      30.776  49.686 -32.630  1.00113.02           C  
ATOM    179  C   GLN A  33      30.471  49.241 -34.056  1.00119.15           C  
ATOM    180  O   GLN A  33      29.730  49.905 -34.782  1.00122.63           O  
ATOM    181  CB  GLN A  33      29.642  49.268 -31.692  1.00111.09           C  
ATOM    182  N   SER A  34      31.054  48.114 -34.450  1.00113.35           N  
ATOM    183  CA  SER A  34      30.837  47.560 -35.780  1.00110.77           C  
ATOM    184  C   SER A  34      29.969  46.308 -35.712  1.00 90.97           C  
ATOM    185  O   SER A  34      29.768  45.739 -34.639  1.00 83.81           O  
ATOM    186  CB  SER A  34      32.174  47.243 -36.451  1.00122.73           C  
ATOM    187  OG  SER A  34      32.945  46.359 -35.656  1.00127.70           O  
ATOM    188  N   PHE A  35      29.458  45.882 -36.861  1.00 78.41           N  
ATOM    189  CA  PHE A  35      28.564  44.731 -36.907  1.00 79.25           C  
ATOM    190  C   PHE A  35      29.273  43.468 -37.384  1.00 70.65           C  
ATOM    191  O   PHE A  35      30.178  43.520 -38.218  1.00 74.38           O  
ATOM    192  CB  PHE A  35      27.361  45.035 -37.801  1.00 73.61           C  
ATOM    193  CG  PHE A  35      26.549  46.205 -37.333  1.00 77.30           C  
ATOM    194  CD1 PHE A  35      25.679  46.077 -36.263  1.00 69.84           C  
ATOM    195  CD2 PHE A  35      26.663  47.437 -37.955  1.00 86.01           C  
ATOM    196  CE1 PHE A  35      24.934  47.155 -35.825  1.00 86.44           C  
ATOM    197  CE2 PHE A  35      25.921  48.519 -37.523  1.00 92.51           C  
ATOM    198  CZ  PHE A  35      25.055  48.378 -36.456  1.00 96.04           C  
ATOM    199  N   VAL A  36      28.851  42.333 -36.839  1.00 63.36           N  
ATOM    200  CA  VAL A  36      29.445  41.043 -37.164  1.00 63.88           C  
ATOM    201  C   VAL A  36      29.064  40.593 -38.570  1.00 70.50           C  
ATOM    202  O   VAL A  36      29.897  40.075 -39.316  1.00 70.27           O  
ATOM    203  CB  VAL A  36      29.013  39.963 -36.151  1.00 63.72           C  
ATOM    204  CG1 VAL A  36      29.574  38.603 -36.541  1.00 70.23           C  
ATOM    205  CG2 VAL A  36      29.458  40.347 -34.749  1.00 64.66           C  
ATOM    206  N   PHE A  37      27.801  40.802 -38.930  1.00 58.08           N  
ATOM    207  CA  PHE A  37      27.292  40.340 -40.215  1.00 66.73           C  
ATOM    208  C   PHE A  37      26.920  41.487 -41.143  1.00 63.53           C  
ATOM    209  O   PHE A  37      26.657  42.605 -40.700  1.00 75.44           O  
ATOM    210  CB  PHE A  37      26.072  39.436 -40.012  1.00 65.47           C  
ATOM    211  CG  PHE A  37      26.325  38.275 -39.096  1.00 73.31           C  
ATOM    212  CD1 PHE A  37      26.947  37.128 -39.562  1.00 61.59           C  
ATOM    213  CD2 PHE A  37      25.938  38.331 -37.767  1.00 69.45           C  
ATOM    214  CE1 PHE A  37      27.180  36.060 -38.718  1.00 63.04           C  
ATOM    215  CE2 PHE A  37      26.171  37.268 -36.919  1.00 70.64           C  
ATOM    216  CZ  PHE A  37      26.792  36.131 -37.394  1.00 69.69           C  
ATOM    217  N   GLN A  38      26.909  41.195 -42.438  1.00 75.15           N  
ATOM    218  CA  GLN A  38      26.371  42.112 -43.432  1.00 72.88           C  
ATOM    219  C   GLN A  38      25.043  41.554 -43.934  1.00 80.68           C  
ATOM    220  O   GLN A  38      24.864  40.336 -43.992  1.00 88.19           O  
ATOM    221  CB  GLN A  38      27.352  42.306 -44.589  1.00 72.09           C  
ATOM    222  CG  GLN A  38      28.763  42.664 -44.150  1.00 76.72           C  
ATOM    223  CD  GLN A  38      29.664  43.023 -45.316  1.00 98.35           C  
ATOM    224  OE1 GLN A  38      29.233  43.664 -46.274  1.00103.38           O  
ATOM    225  NE2 GLN A  38      30.924  42.610 -45.239  1.00112.31           N  
ATOM    226  N   ARG A  39      24.112  42.437 -44.281  1.00 78.08           N  
ATOM    227  CA  ARG A  39      22.799  42.005 -44.751  1.00 74.55           C  
ATOM    228  C   ARG A  39      22.910  41.154 -46.012  1.00 79.90           C  
ATOM    229  O   ARG A  39      22.241  40.127 -46.140  1.00 82.68           O  
ATOM    230  CB  ARG A  39      21.892  43.209 -45.008  1.00 73.39           C  
ATOM    231  CG  ARG A  39      21.432  43.916 -43.746  1.00 88.95           C  
ATOM    232  CD  ARG A  39      22.007  45.318 -43.652  1.00 99.52           C  
ATOM    233  NE  ARG A  39      21.328  46.258 -44.539  1.00 92.02           N  
ATOM    234  CZ  ARG A  39      21.711  47.517 -44.724  1.00 90.00           C  
ATOM    235  NH1 ARG A  39      21.034  48.305 -45.549  1.00101.87           N  
ATOM    236  NH2 ARG A  39      22.774  47.988 -44.088  1.00 91.52           N  
ATOM    237  N   GLU A  40      23.761  41.583 -46.937  1.00 67.43           N  
ATOM    238  CA  GLU A  40      23.967  40.855 -48.183  1.00 84.99           C  
ATOM    239  C   GLU A  40      24.632  39.504 -47.932  1.00 92.67           C  
ATOM    240  O   GLU A  40      24.350  38.526 -48.625  1.00104.57           O  
ATOM    241  CB  GLU A  40      24.807  41.687 -49.154  1.00101.24           C  
ATOM    242  CG  GLU A  40      25.143  40.973 -50.453  1.00116.47           C  
ATOM    243  CD  GLU A  40      23.910  40.453 -51.168  1.00126.97           C  
ATOM    244  OE1 GLU A  40      23.929  39.284 -51.607  1.00127.60           O  
ATOM    245  OE2 GLU A  40      22.926  41.213 -51.293  1.00134.68           O  
ATOM    246  N   GLU A  41      25.511  39.458 -46.935  1.00 83.94           N  
ATOM    247  CA  GLU A  41      26.230  38.234 -46.593  1.00 79.90           C  
ATOM    248  C   GLU A  41      25.274  37.111 -46.206  1.00 73.26           C  
ATOM    249  O   GLU A  41      25.328  36.017 -46.768  1.00 78.48           O  
ATOM    250  CB  GLU A  41      27.215  38.493 -45.451  1.00 91.09           C  
ATOM    251  CG  GLU A  41      27.994  37.262 -45.016  1.00 94.12           C  
ATOM    252  CD  GLU A  41      28.848  37.514 -43.789  1.00103.68           C  
ATOM    253  OE1 GLU A  41      29.740  36.687 -43.504  1.00109.12           O  
ATOM    254  OE2 GLU A  41      28.625  38.537 -43.107  1.00101.69           O  
ATOM    255  N   ILE A  42      24.401  37.396 -45.243  1.00 63.44           N  
ATOM    256  CA  ILE A  42      23.408  36.433 -44.781  1.00 59.04           C  
ATOM    257  C   ILE A  42      22.475  36.018 -45.916  1.00 70.59           C  
ATOM    258  O   ILE A  42      22.172  34.836 -46.087  1.00 77.44           O  
ATOM    259  CB  ILE A  42      22.572  37.007 -43.618  1.00 57.22           C  
ATOM    260  CG1 ILE A  42      23.469  37.317 -42.419  1.00 62.82           C  
ATOM    261  CG2 ILE A  42      21.467  36.041 -43.220  1.00 54.53           C  
ATOM    262  CD1 ILE A  42      24.224  36.117 -41.903  1.00 52.85           C  
ATOM    263  N   ALA A  43      22.032  37.000 -46.695  1.00 66.43           N  
ATOM    264  CA  ALA A  43      21.111  36.754 -47.797  1.00 63.54           C  
ATOM    265  C   ALA A  43      21.720  35.832 -48.849  1.00 68.21           C  
ATOM    266  O   ALA A  43      21.045  34.946 -49.370  1.00 68.52           O  
ATOM    267  CB  ALA A  43      20.686  38.068 -48.431  1.00 57.63           C  
ATOM    268  N   GLN A  44      22.998  36.041 -49.153  1.00 76.44           N  
ATOM    269  CA  GLN A  44      23.672  35.260 -50.185  1.00 67.74           C  
ATOM    270  C   GLN A  44      23.865  33.806 -49.771  1.00 71.60           C  
ATOM    271  O   GLN A  44      23.712  32.897 -50.587  1.00 70.85           O  
ATOM    272  CB  GLN A  44      25.022  35.884 -50.533  1.00 67.65           C  
ATOM    273  CG  GLN A  44      25.789  35.125 -51.602  1.00 83.80           C  
ATOM    274  CD  GLN A  44      24.965  34.881 -52.854  1.00 91.09           C  
ATOM    275  OE1 GLN A  44      24.260  35.769 -53.335  1.00102.69           O  
ATOM    276  NE2 GLN A  44      25.050  33.669 -53.387  1.00 85.12           N  
ATOM    277  N   LEU A  45      24.201  33.589 -48.503  1.00 63.14           N  
ATOM    278  CA  LEU A  45      24.365  32.237 -47.984  1.00 66.39           C  
ATOM    279  C   LEU A  45      23.060  31.454 -48.063  1.00 78.46           C  
ATOM    280  O   LEU A  45      23.045  30.296 -48.481  1.00 84.43           O  
ATOM    281  CB  LEU A  45      24.868  32.266 -46.540  1.00 73.51           C  
ATOM    282  CG  LEU A  45      26.369  32.472 -46.352  1.00 77.68           C  
ATOM    283  CD1 LEU A  45      26.750  32.296 -44.892  1.00 80.28           C  
ATOM    284  CD2 LEU A  45      27.142  31.506 -47.233  1.00 83.36           C  
ATOM    285  N   ALA A  46      21.968  32.093 -47.658  1.00 71.33           N  
ATOM    286  CA  ALA A  46      20.659  31.454 -47.678  1.00 63.39           C  
ATOM    287  C   ALA A  46      20.206  31.182 -49.109  1.00 68.61           C  
ATOM    288  O   ALA A  46      19.584  30.158 -49.388  1.00 78.59           O  
ATOM    289  CB  ALA A  46      19.641  32.313 -46.950  1.00 54.67           C  
ATOM    290  N   ARG A  47      20.527  32.102 -50.012  1.00 60.24           N  
ATOM    291  CA  ARG A  47      20.147  31.962 -51.413  1.00 70.92           C  
ATOM    292  C   ARG A  47      20.893  30.797 -52.069  1.00 72.56           C  
ATOM    293  O   ARG A  47      20.361  30.122 -52.949  1.00 79.34           O  
ATOM    294  CB  ARG A  47      20.408  33.271 -52.167  1.00 58.08           C  
ATOM    295  CG  ARG A  47      20.091  33.219 -53.653  1.00 70.74           C  
ATOM    296  CD  ARG A  47      19.875  34.610 -54.242  1.00 90.21           C  
ATOM    297  NE  ARG A  47      21.008  35.505 -54.020  1.00108.45           N  
ATOM    298  CZ  ARG A  47      21.026  36.481 -53.115  1.00104.45           C  
ATOM    299  NH1 ARG A  47      22.100  37.247 -52.984  1.00 94.42           N  
ATOM    300  NH2 ARG A  47      19.969  36.692 -52.342  1.00101.33           N  
ATOM    301  N   GLN A  48      22.121  30.558 -51.622  1.00 74.12           N  
ATOM    302  CA  GLN A  48      22.931  29.461 -52.143  1.00 75.07           C  
ATOM    303  C   GLN A  48      22.353  28.095 -51.793  1.00 67.61           C  
ATOM    304  O   GLN A  48      22.522  27.132 -52.540  1.00 63.02           O  
ATOM    305  CB  GLN A  48      24.364  29.551 -51.612  1.00 70.20           C  
ATOM    306  CG  GLN A  48      25.228  30.595 -52.290  1.00 95.76           C  
ATOM    307  CD  GLN A  48      26.637  30.634 -51.728  1.00100.30           C  
ATOM    308  OE1 GLN A  48      26.954  29.936 -50.763  1.00 81.15           O  
ATOM    309  NE2 GLN A  48      27.491  31.453 -52.332  1.00109.58           N  
ATOM    310  N   TYR A  49      21.677  28.015 -50.651  1.00 60.94           N  
ATOM    311  CA  TYR A  49      21.240  26.733 -50.110  1.00 65.83           C  
ATOM    312  C   TYR A  49      19.742  26.484 -50.278  1.00 65.76           C  
ATOM    313  O   TYR A  49      19.233  25.446 -49.856  1.00 64.26           O  
ATOM    314  CB  TYR A  49      21.614  26.645 -48.627  1.00 69.82           C  
ATOM    315  CG  TYR A  49      23.098  26.776 -48.366  1.00 76.61           C  
ATOM    316  CD1 TYR A  49      24.027  26.225 -49.239  1.00 78.45           C  
ATOM    317  CD2 TYR A  49      23.570  27.457 -47.252  1.00 78.58           C  
ATOM    318  CE1 TYR A  49      25.384  26.343 -49.007  1.00 86.41           C  
ATOM    319  CE2 TYR A  49      24.927  27.582 -47.013  1.00 75.07           C  
ATOM    320  CZ  TYR A  49      25.828  27.023 -47.893  1.00 83.87           C  
ATOM    321  OH  TYR A  49      27.179  27.143 -47.661  1.00100.37           O  
ATOM    322  N   ALA A  50      19.046  27.429 -50.906  1.00 54.21           N  
ATOM    323  CA  ALA A  50      17.589  27.390 -50.992  1.00 54.08           C  
ATOM    324  C   ALA A  50      17.066  26.234 -51.849  1.00 70.70           C  
ATOM    325  O   ALA A  50      15.905  25.833 -51.726  1.00 60.41           O  
ATOM    326  CB  ALA A  50      17.068  28.714 -51.526  1.00 54.74           C  
ATOM    327  N   GLY A  51      17.921  25.702 -52.716  1.00 55.97           N  
ATOM    328  CA  GLY A  51      17.534  24.605 -53.585  1.00 57.86           C  
ATOM    329  C   GLY A  51      17.616  23.265 -52.883  1.00 61.39           C  
ATOM    330  O   GLY A  51      17.055  22.272 -53.343  1.00 66.35           O  
ATOM    331  N   LEU A  52      18.329  23.239 -51.763  1.00 61.03           N  
ATOM    332  CA  LEU A  52      18.447  22.034 -50.955  1.00 61.70           C  
ATOM    333  C   LEU A  52      17.236  21.886 -50.045  1.00 64.84           C  
ATOM    334  O   LEU A  52      16.531  22.861 -49.783  1.00 61.48           O  
ATOM    335  CB  LEU A  52      19.726  22.073 -50.119  1.00 55.49           C  
ATOM    336  CG  LEU A  52      21.015  22.433 -50.859  1.00 56.42           C  
ATOM    337  CD1 LEU A  52      22.188  22.500 -49.893  1.00 56.35           C  
ATOM    338  CD2 LEU A  52      21.287  21.441 -51.976  1.00 58.19           C  
ATOM    339  N   ASP A  53      16.990  20.668 -49.570  1.00 55.66           N  
ATOM    340  CA  ASP A  53      15.967  20.456 -48.553  1.00 65.86           C  
ATOM    341  C   ASP A  53      16.357  21.266 -47.319  1.00 62.19           C  
ATOM    342  O   ASP A  53      17.540  21.369 -46.991  1.00 54.23           O  
ATOM    343  CB  ASP A  53      15.814  18.970 -48.222  1.00 68.72           C  
ATOM    344  CG  ASP A  53      17.090  18.357 -47.678  1.00 92.99           C  
ATOM    345  OD1 ASP A  53      17.933  17.915 -48.488  1.00106.98           O  
ATOM    346  OD2 ASP A  53      17.247  18.316 -46.439  1.00 99.42           O  
ATOM    347  N   HIS A  54      15.367  21.851 -46.651  1.00 58.69           N  
ATOM    348  CA  HIS A  54      15.632  22.844 -45.612  1.00 68.63           C  
ATOM    349  C   HIS A  54      16.506  22.310 -44.475  1.00 65.06           C  
ATOM    350  O   HIS A  54      17.335  23.042 -43.930  1.00 59.88           O  
ATOM    351  CB  HIS A  54      14.316  23.392 -45.051  1.00 57.70           C  
ATOM    352  CG  HIS A  54      13.410  22.346 -44.483  1.00 66.84           C  
ATOM    353  ND1 HIS A  54      12.359  21.807 -45.194  1.00 71.87           N  
ATOM    354  CD2 HIS A  54      13.384  21.751 -43.266  1.00 66.60           C  
ATOM    355  CE1 HIS A  54      11.732  20.918 -44.444  1.00 74.93           C  
ATOM    356  NE2 HIS A  54      12.333  20.866 -43.269  1.00 62.50           N  
ATOM    357  N   GLU A  55      16.331  21.038 -44.135  1.00 60.18           N  
ATOM    358  CA  GLU A  55      17.139  20.405 -43.098  1.00 73.18           C  
ATOM    359  C   GLU A  55      18.627  20.491 -43.428  1.00 69.93           C  
ATOM    360  O   GLU A  55      19.435  20.901 -42.594  1.00 71.88           O  
ATOM    361  CB  GLU A  55      16.724  18.944 -42.916  1.00 86.58           C  
ATOM    362  CG  GLU A  55      15.354  18.761 -42.289  1.00 95.76           C  
ATOM    363  CD  GLU A  55      15.395  18.802 -40.774  1.00110.34           C  
ATOM    364  OE1 GLU A  55      14.714  19.667 -40.183  1.00102.46           O  
ATOM    365  OE2 GLU A  55      16.103  17.965 -40.176  1.00128.99           O  
ATOM    366  N   LEU A  56      18.979  20.111 -44.652  1.00 67.72           N  
ATOM    367  CA  LEU A  56      20.368  20.135 -45.094  1.00 67.96           C  
ATOM    368  C   LEU A  56      20.850  21.566 -45.315  1.00 61.79           C  
ATOM    369  O   LEU A  56      21.996  21.899 -45.012  1.00 58.14           O  
ATOM    370  CB  LEU A  56      20.533  19.316 -46.376  1.00 58.90           C  
ATOM    371  CG  LEU A  56      21.944  19.225 -46.961  1.00 57.60           C  
ATOM    372  CD1 LEU A  56      22.916  18.657 -45.942  1.00 58.72           C  
ATOM    373  CD2 LEU A  56      21.931  18.377 -48.219  1.00 69.84           C  
ATOM    374  N   ALA A  57      19.964  22.406 -45.843  1.00 53.53           N  
ATOM    375  CA  ALA A  57      20.262  23.817 -46.060  1.00 58.64           C  
ATOM    376  C   ALA A  57      20.605  24.507 -44.744  1.00 63.17           C  
ATOM    377  O   ALA A  57      21.541  25.306 -44.675  1.00 57.73           O  
ATOM    378  CB  ALA A  57      19.086  24.509 -46.731  1.00 57.14           C  
ATOM    379  N   PHE A  58      19.839  24.190 -43.704  1.00 59.07           N  
ATOM    380  CA  PHE A  58      20.096  24.716 -42.370  1.00 65.47           C  
ATOM    381  C   PHE A  58      21.483  24.310 -41.883  1.00 61.82           C  
ATOM    382  O   PHE A  58      22.252  25.143 -41.407  1.00 70.68           O  
ATOM    383  CB  PHE A  58      19.030  24.229 -41.385  1.00 62.28           C  
ATOM    384  CG  PHE A  58      17.705  24.928 -41.523  1.00 59.85           C  
ATOM    385  CD1 PHE A  58      17.631  26.210 -42.039  1.00 67.76           C  
ATOM    386  CD2 PHE A  58      16.534  24.302 -41.129  1.00 71.55           C  
ATOM    387  CE1 PHE A  58      16.413  26.855 -42.155  1.00 68.50           C  
ATOM    388  CE2 PHE A  58      15.313  24.940 -41.250  1.00 59.68           C  
ATOM    389  CZ  PHE A  58      15.254  26.219 -41.765  1.00 72.57           C  
ATOM    390  N   SER A  59      21.800  23.027 -42.013  1.00 62.26           N  
ATOM    391  CA  SER A  59      23.084  22.503 -41.564  1.00 57.01           C  
ATOM    392  C   SER A  59      24.249  23.152 -42.311  1.00 60.61           C  
ATOM    393  O   SER A  59      25.234  23.565 -41.699  1.00 66.07           O  
ATOM    394  CB  SER A  59      23.130  20.982 -41.739  1.00 56.60           C  
ATOM    395  OG  SER A  59      24.318  20.443 -41.188  1.00 89.70           O  
ATOM    396  N   ARG A  60      24.127  23.237 -43.633  1.00 54.80           N  
ATOM    397  CA  ARG A  60      25.148  23.864 -44.467  1.00 64.07           C  
ATOM    398  C   ARG A  60      25.399  25.312 -44.062  1.00 59.84           C  
ATOM    399  O   ARG A  60      26.544  25.754 -43.973  1.00 67.18           O  
ATOM    400  CB  ARG A  60      24.745  23.806 -45.944  1.00 59.43           C  
ATOM    401  CG  ARG A  60      24.765  22.410 -46.552  1.00 56.61           C  
ATOM    402  CD  ARG A  60      26.175  21.852 -46.603  1.00 58.55           C  
ATOM    403  NE  ARG A  60      27.100  22.780 -47.245  1.00 81.70           N  
ATOM    404  CZ  ARG A  60      27.300  22.853 -48.558  1.00 73.80           C  
ATOM    405  NH1 ARG A  60      28.164  23.731 -49.050  1.00 67.73           N  
ATOM    406  NH2 ARG A  60      26.635  22.052 -49.379  1.00 65.03           N  
ATOM    407  N   LEU A  61      24.318  26.044 -43.817  1.00 53.12           N  
ATOM    408  CA  LEU A  61      24.408  27.460 -43.488  1.00 64.85           C  
ATOM    409  C   LEU A  61      25.059  27.692 -42.124  1.00 68.35           C  
ATOM    410  O   LEU A  61      25.865  28.611 -41.964  1.00 76.12           O  
ATOM    411  CB  LEU A  61      23.018  28.098 -43.526  1.00 73.72           C  
ATOM    412  CG  LEU A  61      22.963  29.622 -43.404  1.00 80.30           C  
ATOM    413  CD1 LEU A  61      22.022  30.199 -44.445  1.00 93.15           C  
ATOM    414  CD2 LEU A  61      22.528  30.034 -42.010  1.00 65.88           C  
ATOM    415  N   ILE A  62      24.706  26.863 -41.147  1.00 56.12           N  
ATOM    416  CA  ILE A  62      25.265  26.988 -39.804  1.00 60.15           C  
ATOM    417  C   ILE A  62      26.773  26.758 -39.822  1.00 70.80           C  
ATOM    418  O   ILE A  62      27.534  27.540 -39.254  1.00 75.24           O  
ATOM    419  CB  ILE A  62      24.607  26.001 -38.820  1.00 54.09           C  
ATOM    420  CG1 ILE A  62      23.129  26.340 -38.634  1.00 53.15           C  
ATOM    421  CG2 ILE A  62      25.322  26.024 -37.476  1.00 55.28           C  
ATOM    422  CD1 ILE A  62      22.384  25.351 -37.768  1.00 59.13           C  
ATOM    423  N   VAL A  63      27.194  25.685 -40.485  1.00 73.02           N  
ATOM    424  CA  VAL A  63      28.611  25.363 -40.620  1.00 76.75           C  
ATOM    425  C   VAL A  63      29.364  26.499 -41.309  1.00 71.03           C  
ATOM    426  O   VAL A  63      30.452  26.887 -40.882  1.00 75.96           O  
ATOM    427  CB  VAL A  63      28.815  24.050 -41.411  1.00 59.00           C  
ATOM    428  CG1 VAL A  63      30.282  23.830 -41.726  1.00 61.24           C  
ATOM    429  CG2 VAL A  63      28.256  22.871 -40.635  1.00 61.36           C  
ATOM    430  N   GLU A  64      28.768  27.042 -42.364  1.00 60.07           N  
ATOM    431  CA  GLU A  64      29.401  28.109 -43.130  1.00 65.00           C  
ATOM    432  C   GLU A  64      29.480  29.414 -42.337  1.00 76.33           C  
ATOM    433  O   GLU A  64      30.445  30.168 -42.465  1.00 68.77           O  
ATOM    434  CB  GLU A  64      28.653  28.339 -44.444  1.00 59.79           C  
ATOM    435  CG  GLU A  64      29.345  29.319 -45.370  1.00 77.74           C  
ATOM    436  CD  GLU A  64      30.778  28.921 -45.672  1.00 95.36           C  
ATOM    437  OE1 GLU A  64      31.575  29.806 -46.047  1.00101.30           O  
ATOM    438  OE2 GLU A  64      31.108  27.723 -45.538  1.00105.89           O  
ATOM    439  N   LEU A  65      28.464  29.680 -41.521  1.00 60.47           N  
ATOM    440  CA  LEU A  65      28.473  30.860 -40.664  1.00 55.17           C  
ATOM    441  C   LEU A  65      29.561  30.765 -39.604  1.00 72.87           C  
ATOM    442  O   LEU A  65      30.183  31.767 -39.249  1.00 77.41           O  
ATOM    443  CB  LEU A  65      27.113  31.056 -39.992  1.00 56.13           C  
ATOM    444  CG  LEU A  65      26.039  31.782 -40.799  1.00 61.68           C  
ATOM    445  CD1 LEU A  65      24.826  32.054 -39.930  1.00 65.53           C  
ATOM    446  CD2 LEU A  65      26.586  33.077 -41.368  1.00 56.30           C  
ATOM    447  N   ARG A  66      29.788  29.556 -39.101  1.00 74.57           N  
ATOM    448  CA  ARG A  66      30.782  29.339 -38.057  1.00 74.56           C  
ATOM    449  C   ARG A  66      32.203  29.584 -38.558  1.00 67.66           C  
ATOM    450  O   ARG A  66      33.029  30.133 -37.834  1.00 85.50           O  
ATOM    451  CB  ARG A  66      30.668  27.922 -37.487  1.00 74.92           C  
ATOM    452  CG  ARG A  66      29.438  27.687 -36.622  1.00 69.35           C  
ATOM    453  CD  ARG A  66      29.704  26.586 -35.607  1.00 80.99           C  
ATOM    454  NE  ARG A  66      28.820  25.435 -35.770  1.00 77.24           N  
ATOM    455  CZ  ARG A  66      27.759  25.197 -35.007  1.00 74.86           C  
ATOM    456  NH1 ARG A  66      27.013  24.122 -35.222  1.00 84.56           N  
ATOM    457  NH2 ARG A  66      27.444  26.032 -34.026  1.00 77.57           N  
ATOM    458  N   ARG A  67      32.492  29.182 -39.793  1.00 61.29           N  
ATOM    459  CA  ARG A  67      33.841  29.349 -40.330  1.00 68.47           C  
ATOM    460  C   ARG A  67      34.090  30.787 -40.776  1.00 72.72           C  
ATOM    461  O   ARG A  67      35.227  31.260 -40.758  1.00 92.99           O  
ATOM    462  CB  ARG A  67      34.096  28.384 -41.494  1.00 65.32           C  
ATOM    463  CG  ARG A  67      33.206  28.598 -42.703  1.00 87.56           C  
ATOM    464  CD  ARG A  67      33.761  27.876 -43.921  1.00 93.47           C  
ATOM    465  NE  ARG A  67      34.991  28.496 -44.406  1.00 97.45           N  
ATOM    466  CZ  ARG A  67      35.043  29.357 -45.417  1.00106.76           C  
ATOM    467  NH1 ARG A  67      33.934  29.700 -46.058  1.00102.61           N  
ATOM    468  NH2 ARG A  67      36.206  29.874 -45.791  1.00116.60           N  
ATOM    469  N   LEU A  68      33.029  31.483 -41.170  1.00 73.64           N  
ATOM    470  CA  LEU A  68      33.148  32.885 -41.553  1.00 73.87           C  
ATOM    471  C   LEU A  68      33.257  33.781 -40.325  1.00 77.06           C  
ATOM    472  O   LEU A  68      33.972  34.781 -40.340  1.00 82.01           O  
ATOM    473  CB  LEU A  68      31.960  33.316 -42.413  1.00 67.03           C  
ATOM    474  CG  LEU A  68      31.968  32.818 -43.859  1.00 71.10           C  
ATOM    475  CD1 LEU A  68      30.764  33.347 -44.621  1.00 69.62           C  
ATOM    476  CD2 LEU A  68      33.262  33.216 -44.549  1.00 76.39           C  
ATOM    477  N   HIS A  69      32.546  33.418 -39.263  1.00 79.82           N  
ATOM    478  CA  HIS A  69      32.570  34.202 -38.034  1.00 76.05           C  
ATOM    479  C   HIS A  69      32.649  33.321 -36.791  1.00 68.68           C  
ATOM    480  O   HIS A  69      31.663  33.171 -36.070  1.00 81.64           O  
ATOM    481  CB  HIS A  69      31.336  35.102 -37.961  1.00 76.69           C  
ATOM    482  CG  HIS A  69      31.152  35.962 -39.170  1.00 74.74           C  
ATOM    483  ND1 HIS A  69      31.915  37.084 -39.409  1.00 79.15           N  
ATOM    484  CD2 HIS A  69      30.301  35.856 -40.218  1.00 71.10           C  
ATOM    485  CE1 HIS A  69      31.538  37.637 -40.548  1.00 82.08           C  
ATOM    486  NE2 HIS A  69      30.560  36.911 -41.058  1.00 82.32           N  
ATOM    487  N   PRO A  70      33.828  32.735 -36.537  1.00 68.05           N  
ATOM    488  CA  PRO A  70      34.031  31.904 -35.346  1.00 81.98           C  
ATOM    489  C   PRO A  70      33.888  32.701 -34.053  1.00 89.73           C  
ATOM    490  O   PRO A  70      34.472  33.778 -33.922  1.00 86.78           O  
ATOM    491  CB  PRO A  70      35.465  31.390 -35.516  1.00 66.68           C  
ATOM    492  CG  PRO A  70      36.119  32.383 -36.413  1.00 66.96           C  
ATOM    493  CD  PRO A  70      35.047  32.830 -37.357  1.00 69.71           C  
ATOM    494  N   GLY A  71      33.112  32.171 -33.114  1.00 88.57           N  
ATOM    495  CA  GLY A  71      32.915  32.820 -31.832  1.00 80.20           C  
ATOM    496  C   GLY A  71      31.692  33.713 -31.810  1.00 77.48           C  
ATOM    497  O   GLY A  71      31.471  34.449 -30.849  1.00 93.40           O  
ATOM    498  N   HIS A  72      30.893  33.648 -32.870  1.00 72.49           N  
ATOM    499  CA  HIS A  72      29.686  34.462 -32.964  1.00 65.20           C  
ATOM    500  C   HIS A  72      28.459  33.615 -33.286  1.00 64.05           C  
ATOM    501  O   HIS A  72      27.348  34.132 -33.391  1.00 80.21           O  
ATOM    502  CB  HIS A  72      29.864  35.560 -34.016  1.00 70.44           C  
ATOM    503  CG  HIS A  72      31.004  36.488 -33.729  1.00 69.79           C  
ATOM    504  ND1 HIS A  72      30.988  37.385 -32.682  1.00 63.89           N  
ATOM    505  CD2 HIS A  72      32.198  36.654 -34.346  1.00 81.86           C  
ATOM    506  CE1 HIS A  72      32.122  38.063 -32.667  1.00 71.63           C  
ATOM    507  NE2 HIS A  72      32.873  37.638 -33.667  1.00 82.78           N  
ATOM    508  N   VAL A  73      28.665  32.310 -33.439  1.00 66.26           N  
ATOM    509  CA  VAL A  73      27.560  31.386 -33.669  1.00 73.64           C  
ATOM    510  C   VAL A  73      27.472  30.369 -32.534  1.00 63.19           C  
ATOM    511  O   VAL A  73      28.481  29.798 -32.125  1.00 71.56           O  
ATOM    512  CB  VAL A  73      27.705  30.643 -35.014  1.00 67.49           C  
ATOM    513  CG1 VAL A  73      26.504  29.742 -35.253  1.00 59.70           C  
ATOM    514  CG2 VAL A  73      27.852  31.634 -36.153  1.00 62.10           C  
ATOM    515  N   LEU A  74      26.262  30.156 -32.026  1.00 65.16           N  
ATOM    516  CA  LEU A  74      26.039  29.231 -30.917  1.00 74.33           C  
ATOM    517  C   LEU A  74      26.424  27.796 -31.276  1.00 72.73           C  
ATOM    518  O   LEU A  74      26.222  27.359 -32.409  1.00 64.50           O  
ATOM    519  CB  LEU A  74      24.576  29.283 -30.472  1.00 62.77           C  
ATOM    520  CG  LEU A  74      24.119  30.586 -29.814  1.00 72.58           C  
ATOM    521  CD1 LEU A  74      22.611  30.587 -29.604  1.00 69.93           C  
ATOM    522  CD2 LEU A  74      24.847  30.797 -28.494  1.00 74.34           C  
ATOM    523  N   PRO A  75      26.988  27.062 -30.304  1.00 67.62           N  
ATOM    524  CA  PRO A  75      27.383  25.660 -30.484  1.00 63.47           C  
ATOM    525  C   PRO A  75      26.177  24.738 -30.633  1.00 68.24           C  
ATOM    526  O   PRO A  75      25.074  25.110 -30.231  1.00 70.39           O  
ATOM    527  CB  PRO A  75      28.152  25.337 -29.195  1.00 63.28           C  
ATOM    528  CG  PRO A  75      28.475  26.662 -28.579  1.00 80.80           C  
ATOM    529  CD  PRO A  75      27.352  27.563 -28.969  1.00 73.05           C  
ATOM    530  N   ASP A  76      26.394  23.551 -31.194  1.00 83.68           N  
ATOM    531  CA  ASP A  76      25.325  22.575 -31.392  1.00 83.27           C  
ATOM    532  C   ASP A  76      24.600  22.252 -30.090  1.00 76.60           C  
ATOM    533  O   ASP A  76      23.393  22.003 -30.089  1.00 74.74           O  
ATOM    534  CB  ASP A  76      25.882  21.289 -32.008  1.00 89.72           C  
ATOM    535  CG  ASP A  76      26.245  21.451 -33.472  1.00107.13           C  
ATOM    536  OD1 ASP A  76      26.528  22.590 -33.895  1.00117.50           O  
ATOM    537  OD2 ASP A  76      26.246  20.436 -34.199  1.00113.51           O  
ATOM    538  N   GLU A  77      25.340  22.270 -28.985  1.00 81.32           N  
ATOM    539  CA  GLU A  77      24.778  21.961 -27.676  1.00 82.22           C  
ATOM    540  C   GLU A  77      23.761  23.009 -27.228  1.00 83.09           C  
ATOM    541  O   GLU A  77      22.918  22.737 -26.373  1.00 86.11           O  
ATOM    542  CB  GLU A  77      25.890  21.845 -26.632  1.00 87.10           C  
ATOM    543  CG  GLU A  77      27.138  21.133 -27.125  1.00113.04           C  
ATOM    544  CD  GLU A  77      28.214  22.098 -27.589  1.00124.08           C  
ATOM    545  OE1 GLU A  77      28.468  23.093 -26.878  1.00129.87           O  
ATOM    546  OE2 GLU A  77      28.803  21.863 -28.665  1.00125.61           O  
ATOM    547  N   GLU A  78      23.843  24.204 -27.805  1.00 81.91           N  
ATOM    548  CA  GLU A  78      22.950  25.291 -27.420  1.00 79.55           C  
ATOM    549  C   GLU A  78      22.008  25.696 -28.549  1.00 84.76           C  
ATOM    550  O   GLU A  78      21.405  26.769 -28.509  1.00 86.25           O  
ATOM    551  CB  GLU A  78      23.757  26.503 -26.955  1.00 65.90           C  
ATOM    552  CG  GLU A  78      24.530  26.266 -25.673  1.00 82.77           C  
ATOM    553  CD  GLU A  78      25.195  27.523 -25.154  1.00104.82           C  
ATOM    554  OE1 GLU A  78      25.011  28.591 -25.775  1.00110.36           O  
ATOM    555  OE2 GLU A  78      25.900  27.444 -24.126  1.00111.79           O  
ATOM    556  N   LEU A  79      21.884  24.837 -29.554  1.00 69.26           N  
ATOM    557  CA  LEU A  79      20.914  25.057 -30.617  1.00 54.50           C  
ATOM    558  C   LEU A  79      19.609  24.348 -30.275  1.00 63.30           C  
ATOM    559  O   LEU A  79      19.616  23.202 -29.826  1.00 70.19           O  
ATOM    560  CB  LEU A  79      21.458  24.571 -31.961  1.00 56.04           C  
ATOM    561  CG  LEU A  79      22.659  25.348 -32.506  1.00 68.61           C  
ATOM    562  CD1 LEU A  79      23.098  24.797 -33.854  1.00 78.10           C  
ATOM    563  CD2 LEU A  79      22.334  26.832 -32.610  1.00 65.66           C  
ATOM    564  N   GLN A  80      18.491  25.036 -30.485  1.00 69.08           N  
ATOM    565  CA  GLN A  80      17.190  24.509 -30.093  1.00 62.90           C  
ATOM    566  C   GLN A  80      16.051  25.147 -30.880  1.00 65.24           C  
ATOM    567  O   GLN A  80      16.026  26.361 -31.079  1.00 75.83           O  
ATOM    568  CB  GLN A  80      16.970  24.721 -28.591  1.00 52.07           C  
ATOM    569  CG  GLN A  80      15.606  24.277 -28.082  1.00 62.06           C  
ATOM    570  CD  GLN A  80      15.439  24.500 -26.589  1.00 76.21           C  
ATOM    571  OE1 GLN A  80      16.409  24.761 -25.875  1.00 84.57           O  
ATOM    572  NE2 GLN A  80      14.205  24.401 -26.110  1.00 73.58           N  
ATOM    573  N   TRP A  81      15.113  24.320 -31.333  1.00 66.51           N  
ATOM    574  CA  TRP A  81      13.885  24.822 -31.936  1.00 55.19           C  
ATOM    575  C   TRP A  81      12.884  25.183 -30.847  1.00 58.85           C  
ATOM    576  O   TRP A  81      12.594  24.376 -29.965  1.00 63.79           O  
ATOM    577  CB  TRP A  81      13.276  23.794 -32.894  1.00 47.10           C  
ATOM    578  CG  TRP A  81      13.982  23.699 -34.215  1.00 64.46           C  
ATOM    579  CD1 TRP A  81      14.758  22.669 -34.653  1.00 63.30           C  
ATOM    580  CD2 TRP A  81      13.977  24.674 -35.267  1.00 64.03           C  
ATOM    581  NE1 TRP A  81      15.238  22.938 -35.912  1.00 60.36           N  
ATOM    582  CE2 TRP A  81      14.773  24.162 -36.313  1.00 60.00           C  
ATOM    583  CE3 TRP A  81      13.377  25.928 -35.427  1.00 55.35           C  
ATOM    584  CZ2 TRP A  81      14.985  24.860 -37.502  1.00 57.39           C  
ATOM    585  CZ3 TRP A  81      13.588  26.620 -36.610  1.00 61.92           C  
ATOM    586  CH2 TRP A  81      14.386  26.084 -37.631  1.00 65.45           C  
ATOM    587  N   VAL A  82      12.367  26.404 -30.904  1.00 73.46           N  
ATOM    588  CA  VAL A  82      11.377  26.855 -29.937  1.00 71.18           C  
ATOM    589  C   VAL A  82      10.250  27.590 -30.652  1.00 66.41           C  
ATOM    590  O   VAL A  82      10.498  28.487 -31.460  1.00 73.39           O  
ATOM    591  CB  VAL A  82      12.011  27.763 -28.855  1.00 76.47           C  
ATOM    592  CG1 VAL A  82      13.074  28.654 -29.461  1.00 83.60           C  
ATOM    593  CG2 VAL A  82      10.946  28.589 -28.141  1.00 73.09           C  
ATOM    594  N   PHE A  83       9.016  27.183 -30.365  1.00 52.46           N  
ATOM    595  CA  PHE A  83       7.832  27.792 -30.959  1.00 45.81           C  
ATOM    596  C   PHE A  83       7.767  29.289 -30.692  1.00 59.80           C  
ATOM    597  O   PHE A  83       8.144  29.755 -29.618  1.00 56.88           O  
ATOM    598  CB  PHE A  83       6.563  27.122 -30.427  1.00 48.35           C  
ATOM    599  CG  PHE A  83       6.238  25.816 -31.093  1.00 65.60           C  
ATOM    600  CD1 PHE A  83       6.266  25.703 -32.474  1.00 47.42           C  
ATOM    601  CD2 PHE A  83       5.907  24.699 -30.338  1.00 55.93           C  
ATOM    602  CE1 PHE A  83       5.968  24.502 -33.090  1.00 57.10           C  
ATOM    603  CE2 PHE A  83       5.608  23.495 -30.948  1.00 48.88           C  
ATOM    604  CZ  PHE A  83       5.640  23.396 -32.327  1.00 64.39           C  
ATOM    605  N   VAL A  84       7.290  30.040 -31.677  1.00 57.87           N  
ATOM    606  CA  VAL A  84       7.063  31.466 -31.495  1.00 49.65           C  
ATOM    607  C   VAL A  84       5.621  31.820 -31.793  1.00 54.82           C  
ATOM    608  O   VAL A  84       5.127  31.585 -32.896  1.00 63.42           O  
ATOM    609  CB  VAL A  84       7.972  32.317 -32.393  1.00 52.34           C  
ATOM    610  CG1 VAL A  84       7.650  33.803 -32.218  1.00 44.21           C  
ATOM    611  CG2 VAL A  84       9.408  32.054 -32.064  1.00 42.79           C  
ATOM    612  N   ASN A  85       4.945  32.386 -30.802  1.00 45.35           N  
ATOM    613  CA  ASN A  85       3.589  32.871 -31.002  1.00 51.14           C  
ATOM    614  C   ASN A  85       3.534  34.379 -30.824  1.00 55.93           C  
ATOM    615  O   ASN A  85       3.779  34.899 -29.734  1.00 58.24           O  
ATOM    616  CB  ASN A  85       2.621  32.170 -30.049  1.00 45.63           C  
ATOM    617  CG  ASN A  85       2.427  30.704 -30.398  1.00 61.55           C  
ATOM    618  OD1 ASN A  85       3.263  29.861 -30.073  1.00 48.45           O  
ATOM    619  ND2 ASN A  85       1.322  30.394 -31.069  1.00 68.95           N  
ATOM    620  N   ALA A  86       3.234  35.075 -31.915  1.00 49.27           N  
ATOM    621  CA  ALA A  86       3.209  36.532 -31.922  1.00 45.19           C  
ATOM    622  C   ALA A  86       2.355  37.042 -33.071  1.00 58.76           C  
ATOM    623  O   ALA A  86       2.380  36.481 -34.165  1.00 54.16           O  
ATOM    624  CB  ALA A  86       4.621  37.090 -32.023  1.00 42.48           C  
ATOM    625  N   GLY A  87       1.592  38.100 -32.815  1.00 54.09           N  
ATOM    626  CA  GLY A  87       0.809  38.748 -33.854  1.00 51.27           C  
ATOM    627  C   GLY A  87      -0.276  37.878 -34.456  1.00 60.35           C  
ATOM    628  O   GLY A  87      -0.815  38.189 -35.518  1.00 56.89           O  
ATOM    629  N   GLY A  88      -0.600  36.784 -33.775  1.00 54.26           N  
ATOM    630  CA  GLY A  88      -1.659  35.901 -34.224  1.00 49.20           C  
ATOM    631  C   GLY A  88      -1.144  34.712 -35.007  1.00 49.49           C  
ATOM    632  O   GLY A  88      -1.871  33.746 -35.225  1.00 63.01           O  
ATOM    633  N   TRP A  89       0.113  34.776 -35.431  1.00 52.23           N  
ATOM    634  CA  TRP A  89       0.706  33.666 -36.168  1.00 57.63           C  
ATOM    635  C   TRP A  89       1.543  32.781 -35.262  1.00 57.43           C  
ATOM    636  O   TRP A  89       1.798  33.115 -34.105  1.00 61.90           O  
ATOM    637  CB  TRP A  89       1.561  34.168 -37.339  1.00 42.01           C  
ATOM    638  CG  TRP A  89       2.565  35.236 -36.995  1.00 48.43           C  
ATOM    639  CD1 TRP A  89       2.434  36.579 -37.206  1.00 43.65           C  
ATOM    640  CD2 TRP A  89       3.860  35.048 -36.405  1.00 52.35           C  
ATOM    641  NE1 TRP A  89       3.562  37.239 -36.779  1.00 52.36           N  
ATOM    642  CE2 TRP A  89       4.453  36.322 -36.283  1.00 57.35           C  
ATOM    643  CE3 TRP A  89       4.574  33.928 -35.967  1.00 53.70           C  
ATOM    644  CZ2 TRP A  89       5.723  36.506 -35.737  1.00 59.92           C  
ATOM    645  CZ3 TRP A  89       5.833  34.113 -35.426  1.00 40.14           C  
ATOM    646  CH2 TRP A  89       6.396  35.391 -35.317  1.00 51.57           C  
ATOM    647  N   MET A  90       1.964  31.644 -35.801  1.00 43.59           N  
ATOM    648  CA  MET A  90       2.770  30.698 -35.050  1.00 43.07           C  
ATOM    649  C   MET A  90       3.827  30.062 -35.934  1.00 48.97           C  
ATOM    650  O   MET A  90       3.526  29.522 -36.998  1.00 54.58           O  
ATOM    651  CB  MET A  90       1.893  29.612 -34.424  1.00 50.40           C  
ATOM    652  CG  MET A  90       2.672  28.579 -33.619  1.00 52.47           C  
ATOM    653  SD  MET A  90       1.597  27.388 -32.801  1.00 69.08           S  
ATOM    654  CE  MET A  90       2.792  26.424 -31.878  1.00 53.91           C  
ATOM    655  N   GLY A  91       5.071  30.134 -35.483  1.00 50.18           N  
ATOM    656  CA  GLY A  91       6.169  29.487 -36.168  1.00 41.17           C  
ATOM    657  C   GLY A  91       7.119  28.884 -35.157  1.00 51.53           C  
ATOM    658  O   GLY A  91       6.762  28.670 -33.998  1.00 52.26           O  
ATOM    659  N   ALA A  92       8.334  28.599 -35.602  1.00 48.69           N  
ATOM    660  CA  ALA A  92       9.386  28.143 -34.708  1.00 66.33           C  
ATOM    661  C   ALA A  92      10.700  28.779 -35.133  1.00 57.09           C  
ATOM    662  O   ALA A  92      10.932  28.998 -36.321  1.00 53.01           O  
ATOM    663  CB  ALA A  92       9.487  26.626 -34.721  1.00 42.64           C  
ATOM    664  N   MET A  93      11.555  29.093 -34.168  1.00 45.28           N  
ATOM    665  CA  MET A  93      12.850  29.663 -34.504  1.00 52.26           C  
ATOM    666  C   MET A  93      14.000  28.908 -33.859  1.00 56.45           C  
ATOM    667  O   MET A  93      13.833  28.220 -32.854  1.00 56.34           O  
ATOM    668  CB  MET A  93      12.914  31.141 -34.109  1.00 54.67           C  
ATOM    669  CG  MET A  93      12.678  31.424 -32.634  1.00 55.77           C  
ATOM    670  SD  MET A  93      14.112  31.264 -31.562  1.00 75.58           S  
ATOM    671  CE  MET A  93      15.251  32.401 -32.332  1.00111.99           C  
ATOM    672  N   CYS A  94      15.172  29.042 -34.465  1.00 58.69           N  
ATOM    673  CA  CYS A  94      16.402  28.543 -33.882  1.00 47.43           C  
ATOM    674  C   CYS A  94      17.443  29.652 -33.907  1.00 51.05           C  
ATOM    675  O   CYS A  94      17.907  30.055 -34.972  1.00 59.59           O  
ATOM    676  CB  CYS A  94      16.902  27.313 -34.633  1.00 47.02           C  
ATOM    677  SG  CYS A  94      18.395  26.628 -33.930  1.00 58.65           S  
ATOM    678  N   LEU A  95      17.793  30.151 -32.727  1.00 60.03           N  
ATOM    679  CA  LEU A  95      18.717  31.269 -32.605  1.00 53.56           C  
ATOM    680  C   LEU A  95      20.155  30.828 -32.853  1.00 59.85           C  
ATOM    681  O   LEU A  95      20.641  29.884 -32.232  1.00 78.59           O  
ATOM    682  CB  LEU A  95      18.583  31.909 -31.222  1.00 64.26           C  
ATOM    683  CG  LEU A  95      19.210  33.286 -31.010  1.00 78.48           C  
ATOM    684  CD1 LEU A  95      18.602  34.313 -31.953  1.00 66.48           C  
ATOM    685  CD2 LEU A  95      19.032  33.710 -29.564  1.00 93.54           C  
ATOM    686  N   LEU A  96      20.829  31.516 -33.769  1.00 63.56           N  
ATOM    687  CA  LEU A  96      22.220  31.216 -34.091  1.00 63.94           C  
ATOM    688  C   LEU A  96      23.153  32.259 -33.480  1.00 61.16           C  
ATOM    689  O   LEU A  96      24.217  31.930 -32.953  1.00 63.27           O  
ATOM    690  CB  LEU A  96      22.419  31.159 -35.607  1.00 60.01           C  
ATOM    691  CG  LEU A  96      21.519  30.192 -36.377  1.00 61.03           C  
ATOM    692  CD1 LEU A  96      21.786  30.285 -37.874  1.00 57.02           C  
ATOM    693  CD2 LEU A  96      21.714  28.765 -35.877  1.00 61.05           C  
ATOM    694  N   HIS A  97      22.738  33.518 -33.559  1.00 57.69           N  
ATOM    695  CA  HIS A  97      23.525  34.635 -33.051  1.00 61.36           C  
ATOM    696  C   HIS A  97      22.598  35.684 -32.454  1.00 60.65           C  
ATOM    697  O   HIS A  97      21.514  35.926 -32.978  1.00 57.92           O  
ATOM    698  CB  HIS A  97      24.379  35.240 -34.168  1.00 70.65           C  
ATOM    699  CG  HIS A  97      24.988  36.563 -33.822  1.00 68.60           C  
ATOM    700  ND1 HIS A  97      26.234  36.681 -33.245  1.00 66.25           N  
ATOM    701  CD2 HIS A  97      24.525  37.826 -33.978  1.00 70.28           C  
ATOM    702  CE1 HIS A  97      26.510  37.959 -33.058  1.00 65.74           C  
ATOM    703  NE2 HIS A  97      25.489  38.675 -33.493  1.00 73.61           N  
ATOM    704  N   ALA A  98      23.021  36.303 -31.358  1.00 70.16           N  
ATOM    705  CA  ALA A  98      22.193  37.304 -30.697  1.00 67.29           C  
ATOM    706  C   ALA A  98      23.012  38.252 -29.832  1.00 69.12           C  
ATOM    707  O   ALA A  98      23.624  37.842 -28.846  1.00 73.27           O  
ATOM    708  CB  ALA A  98      21.122  36.630 -29.857  1.00 60.50           C  
ATOM    709  N   SER A  99      23.018  39.524 -30.212  1.00 72.15           N  
ATOM    710  CA  SER A  99      23.616  40.567 -29.390  1.00 64.77           C  
ATOM    711  C   SER A  99      22.547  41.598 -29.048  1.00 72.21           C  
ATOM    712  O   SER A  99      21.353  41.322 -29.163  1.00 80.04           O  
ATOM    713  CB  SER A  99      24.797  41.224 -30.107  1.00 59.43           C  
ATOM    714  OG  SER A  99      24.399  41.790 -31.345  1.00 78.56           O  
ATOM    715  N   LEU A 100      22.972  42.782 -28.627  1.00 69.89           N  
ATOM    716  CA  LEU A 100      22.031  43.852 -28.324  1.00 61.50           C  
ATOM    717  C   LEU A 100      21.631  44.600 -29.591  1.00 63.20           C  
ATOM    718  O   LEU A 100      20.671  45.368 -29.590  1.00 70.93           O  
ATOM    719  CB  LEU A 100      22.629  44.823 -27.305  1.00 70.75           C  
ATOM    720  CG  LEU A 100      22.869  44.261 -25.903  1.00 81.90           C  
ATOM    721  CD1 LEU A 100      23.499  45.313 -25.003  1.00 80.09           C  
ATOM    722  CD2 LEU A 100      21.566  43.747 -25.304  1.00 70.11           C  
ATOM    723  N   SER A 101      22.364  44.360 -30.674  1.00 71.80           N  
ATOM    724  CA  SER A 101      22.160  45.105 -31.911  1.00 63.92           C  
ATOM    725  C   SER A 101      21.859  44.210 -33.110  1.00 58.16           C  
ATOM    726  O   SER A 101      21.251  44.656 -34.081  1.00 70.01           O  
ATOM    727  CB  SER A 101      23.387  45.968 -32.210  1.00 71.39           C  
ATOM    728  OG  SER A 101      24.560  45.177 -32.282  1.00 90.57           O  
ATOM    729  N   GLU A 102      22.289  42.954 -33.048  1.00 60.80           N  
ATOM    730  CA  GLU A 102      22.035  42.014 -34.139  1.00 59.94           C  
ATOM    731  C   GLU A 102      21.468  40.689 -33.652  1.00 65.10           C  
ATOM    732  O   GLU A 102      21.640  40.315 -32.491  1.00 75.11           O  
ATOM    733  CB  GLU A 102      23.316  41.729 -34.922  1.00 57.21           C  
ATOM    734  CG  GLU A 102      23.914  42.903 -35.660  1.00 79.29           C  
ATOM    735  CD  GLU A 102      25.269  42.561 -36.253  1.00 86.08           C  
ATOM    736  OE1 GLU A 102      26.238  42.420 -35.477  1.00 77.55           O  
ATOM    737  OE2 GLU A 102      25.363  42.419 -37.490  1.00 86.78           O  
ATOM    738  N   TYR A 103      20.800  39.977 -34.554  1.00 70.21           N  
ATOM    739  CA  TYR A 103      20.488  38.570 -34.333  1.00 69.40           C  
ATOM    740  C   TYR A 103      20.395  37.831 -35.662  1.00 61.83           C  
ATOM    741  O   TYR A 103      20.051  38.415 -36.689  1.00 58.24           O  
ATOM    742  CB  TYR A 103      19.188  38.398 -33.531  1.00 57.65           C  
ATOM    743  CG  TYR A 103      17.909  38.715 -34.281  1.00 58.79           C  
ATOM    744  CD1 TYR A 103      17.311  37.772 -35.111  1.00 58.33           C  
ATOM    745  CD2 TYR A 103      17.284  39.944 -34.136  1.00 63.62           C  
ATOM    746  CE1 TYR A 103      16.148  38.055 -35.791  1.00 53.78           C  
ATOM    747  CE2 TYR A 103      16.113  40.233 -34.810  1.00 64.86           C  
ATOM    748  CZ  TYR A 103      15.549  39.283 -35.634  1.00 60.42           C  
ATOM    749  OH  TYR A 103      14.386  39.562 -36.310  1.00 71.41           O  
ATOM    750  N   VAL A 104      20.714  36.543 -35.630  1.00 65.56           N  
ATOM    751  CA  VAL A 104      20.530  35.669 -36.779  1.00 58.14           C  
ATOM    752  C   VAL A 104      19.798  34.416 -36.329  1.00 60.75           C  
ATOM    753  O   VAL A 104      20.234  33.740 -35.401  1.00 76.50           O  
ATOM    754  CB  VAL A 104      21.871  35.273 -37.432  1.00 68.44           C  
ATOM    755  CG1 VAL A 104      21.649  34.202 -38.495  1.00 52.57           C  
ATOM    756  CG2 VAL A 104      22.558  36.490 -38.027  1.00 57.05           C  
ATOM    757  N   LEU A 105      18.682  34.108 -36.978  1.00 59.18           N  
ATOM    758  CA  LEU A 105      17.924  32.920 -36.616  1.00 57.81           C  
ATOM    759  C   LEU A 105      17.314  32.227 -37.825  1.00 59.71           C  
ATOM    760  O   LEU A 105      17.096  32.838 -38.871  1.00 59.62           O  
ATOM    761  CB  LEU A 105      16.824  33.275 -35.609  1.00 54.55           C  
ATOM    762  CG  LEU A 105      15.765  34.324 -35.967  1.00 48.48           C  
ATOM    763  CD1 LEU A 105      14.621  33.741 -36.783  1.00 52.30           C  
ATOM    764  CD2 LEU A 105      15.223  34.968 -34.705  1.00 46.48           C  
ATOM    765  N   LEU A 106      17.048  30.938 -37.666  1.00 58.53           N  
ATOM    766  CA  LEU A 106      16.270  30.188 -38.636  1.00 54.64           C  
ATOM    767  C   LEU A 106      14.822  30.213 -38.183  1.00 42.17           C  
ATOM    768  O   LEU A 106      14.541  29.968 -37.016  1.00 64.28           O  
ATOM    769  CB  LEU A 106      16.774  28.750 -38.751  1.00 49.76           C  
ATOM    770  CG  LEU A 106      18.285  28.575 -38.875  1.00 52.43           C  
ATOM    771  CD1 LEU A 106      18.657  27.098 -38.854  1.00 45.66           C  
ATOM    772  CD2 LEU A 106      18.800  29.255 -40.136  1.00 65.08           C  
ATOM    773  N   PHE A 107      13.905  30.520 -39.092  1.00 56.76           N  
ATOM    774  CA  PHE A 107      12.490  30.570 -38.740  1.00 51.53           C  
ATOM    775  C   PHE A 107      11.635  29.823 -39.752  1.00 54.64           C  
ATOM    776  O   PHE A 107      12.018  29.673 -40.914  1.00 69.10           O  
ATOM    777  CB  PHE A 107      12.009  32.021 -38.626  1.00 51.67           C  
ATOM    778  CG  PHE A 107      10.540  32.149 -38.335  1.00 46.70           C  
ATOM    779  CD1 PHE A 107      10.061  32.013 -37.041  1.00 51.60           C  
ATOM    780  CD2 PHE A 107       9.635  32.386 -39.358  1.00 46.91           C  
ATOM    781  CE1 PHE A 107       8.708  32.121 -36.773  1.00 40.01           C  
ATOM    782  CE2 PHE A 107       8.283  32.490 -39.096  1.00 51.02           C  
ATOM    783  CZ  PHE A 107       7.820  32.360 -37.802  1.00 56.54           C  
ATOM    784  N   GLY A 108      10.474  29.357 -39.306  1.00 49.01           N  
ATOM    785  CA  GLY A 108       9.503  28.785 -40.215  1.00 50.86           C  
ATOM    786  C   GLY A 108       8.339  28.078 -39.557  1.00 57.72           C  
ATOM    787  O   GLY A 108       8.154  28.134 -38.341  1.00 63.61           O  
ATOM    788  N   THR A 109       7.548  27.408 -40.387  1.00 50.67           N  
ATOM    789  CA  THR A 109       6.363  26.696 -39.935  1.00 48.09           C  
ATOM    790  C   THR A 109       6.051  25.541 -40.881  1.00 63.21           C  
ATOM    791  O   THR A 109       6.233  25.653 -42.094  1.00 53.44           O  
ATOM    792  CB  THR A 109       5.144  27.636 -39.838  1.00 52.19           C  
ATOM    793  OG1 THR A 109       3.938  26.861 -39.817  1.00 51.55           O  
ATOM    794  CG2 THR A 109       5.111  28.589 -41.023  1.00 39.58           C  
ATOM    795  N   ALA A 110       5.593  24.428 -40.323  1.00 58.27           N  
ATOM    796  CA  ALA A 110       5.259  23.264 -41.132  1.00 56.86           C  
ATOM    797  C   ALA A 110       3.813  23.328 -41.605  1.00 49.68           C  
ATOM    798  O   ALA A 110       3.446  22.694 -42.592  1.00 66.90           O  
ATOM    799  CB  ALA A 110       5.509  21.981 -40.348  1.00 50.68           C  
ATOM    800  N   LEU A 111       2.996  24.106 -40.903  1.00 52.31           N  
ATOM    801  CA  LEU A 111       1.570  24.182 -41.200  1.00 46.09           C  
ATOM    802  C   LEU A 111       1.191  25.441 -41.978  1.00 57.18           C  
ATOM    803  O   LEU A 111       0.196  25.453 -42.705  1.00 65.04           O  
ATOM    804  CB  LEU A 111       0.762  24.120 -39.904  1.00 45.61           C  
ATOM    805  CG  LEU A 111       1.033  22.908 -39.011  1.00 68.71           C  
ATOM    806  CD1 LEU A 111       0.243  23.006 -37.716  1.00 72.29           C  
ATOM    807  CD2 LEU A 111       0.708  21.618 -39.750  1.00 57.52           C  
ATOM    808  N   GLY A 112       1.988  26.495 -41.820  1.00 57.02           N  
ATOM    809  CA  GLY A 112       1.656  27.796 -42.373  1.00 53.97           C  
ATOM    810  C   GLY A 112       0.979  28.643 -41.313  1.00 58.76           C  
ATOM    811  O   GLY A 112       0.527  28.112 -40.298  1.00 59.51           O  
ATOM    812  N   SER A 113       0.903  29.953 -41.540  1.00 56.82           N  
ATOM    813  CA  SER A 113       0.327  30.864 -40.553  1.00 52.17           C  
ATOM    814  C   SER A 113       0.107  32.270 -41.114  1.00 50.34           C  
ATOM    815  O   SER A 113       0.669  32.631 -42.148  1.00 52.48           O  
ATOM    816  CB  SER A 113       1.229  30.936 -39.316  1.00 55.51           C  
ATOM    817  OG  SER A 113       0.467  31.110 -38.135  1.00 73.35           O  
ATOM    818  N   ARG A 114      -0.717  33.056 -40.424  1.00 51.72           N  
ATOM    819  CA  ARG A 114      -1.005  34.435 -40.816  1.00 42.13           C  
ATOM    820  C   ARG A 114      -1.072  35.356 -39.603  1.00 57.67           C  
ATOM    821  O   ARG A 114      -1.478  34.931 -38.520  1.00 60.04           O  
ATOM    822  CB  ARG A 114      -2.325  34.518 -41.586  1.00 49.21           C  
ATOM    823  CG  ARG A 114      -2.301  33.856 -42.947  1.00 67.40           C  
ATOM    824  CD  ARG A 114      -3.620  34.039 -43.683  1.00 71.09           C  
ATOM    825  NE  ARG A 114      -4.726  33.379 -42.997  1.00 58.01           N  
ATOM    826  CZ  ARG A 114      -5.891  33.091 -43.568  1.00 62.79           C  
ATOM    827  NH1 ARG A 114      -6.102  33.399 -44.841  1.00 55.80           N  
ATOM    828  NH2 ARG A 114      -6.844  32.490 -42.869  1.00 59.25           N  
ATOM    829  N   GLY A 115      -0.684  36.617 -39.781  1.00 56.64           N  
ATOM    830  CA  GLY A 115      -0.789  37.581 -38.700  1.00 48.08           C  
ATOM    831  C   GLY A 115      -0.099  38.919 -38.892  1.00 53.51           C  
ATOM    832  O   GLY A 115      -0.008  39.437 -40.006  1.00 52.63           O  
ATOM    833  N   HIS A 116       0.382  39.469 -37.778  1.00 64.15           N  
ATOM    834  CA  HIS A 116       1.015  40.785 -37.717  1.00 49.76           C  
ATOM    835  C   HIS A 116       2.538  40.625 -37.727  1.00 59.97           C  
ATOM    836  O   HIS A 116       3.063  39.699 -37.105  1.00 60.32           O  
ATOM    837  CB  HIS A 116       0.547  41.519 -36.456  1.00 67.01           C  
ATOM    838  CG  HIS A 116       0.547  43.011 -36.576  1.00 60.38           C  
ATOM    839  ND1 HIS A 116       1.673  43.776 -36.362  1.00 59.65           N  
ATOM    840  CD2 HIS A 116      -0.450  43.882 -36.859  1.00 69.76           C  
ATOM    841  CE1 HIS A 116       1.375  45.052 -36.525  1.00 43.91           C  
ATOM    842  NE2 HIS A 116       0.093  45.145 -36.825  1.00 74.19           N  
ATOM    843  N   SER A 117       3.061  41.255 -38.705  1.00 58.57           N  
ATOM    844  CA  SER A 117       4.500  41.151 -38.884  1.00 56.46           C  
ATOM    845  C   SER A 117       5.206  41.641 -37.642  1.00 57.32           C  
ATOM    846  O   SER A 117       6.268  41.150 -37.273  1.00 61.21           O  
ATOM    847  CB  SER A 117       4.962  41.967 -40.083  1.00 60.94           C  
ATOM    848  OG  SER A 117       4.858  43.353 -39.824  1.00 55.18           O  
ATOM    849  N   GLY A 118       4.599  42.481 -36.988  1.00 58.24           N  
ATOM    850  CA  GLY A 118       5.242  43.165 -35.935  1.00 50.31           C  
ATOM    851  C   GLY A 118       5.688  44.482 -36.477  1.00 60.88           C  
ATOM    852  O   GLY A 118       6.003  44.684 -37.621  1.00 53.45           O  
ATOM    853  N   ARG A 119       5.647  45.393 -35.566  1.00 48.10           N  
ATOM    854  CA  ARG A 119       6.198  46.749 -35.622  1.00 65.14           C  
ATOM    855  C   ARG A 119       7.455  46.887 -34.759  1.00 69.73           C  
ATOM    856  O   ARG A 119       7.365  46.971 -33.536  1.00 76.25           O  
ATOM    857  CB  ARG A 119       5.131  47.753 -35.176  1.00 62.75           C  
ATOM    858  CG  ARG A 119       5.530  49.209 -35.291  1.00 80.33           C  
ATOM    859  CD  ARG A 119       4.958  49.846 -36.546  1.00 69.10           C  
ATOM    860  NE  ARG A 119       3.509  50.028 -36.497  1.00 54.68           N  
ATOM    861  CZ  ARG A 119       2.797  50.573 -37.482  1.00 47.65           C  
ATOM    862  NH1 ARG A 119       3.402  50.986 -38.588  1.00 47.51           N  
ATOM    863  NH2 ARG A 119       1.482  50.701 -37.369  1.00 48.18           N  
ATOM    864  N   TYR A 120       8.623  46.925 -35.397  1.00 68.54           N  
ATOM    865  CA  TYR A 120       9.893  46.857 -34.667  1.00 70.16           C  
ATOM    866  C   TYR A 120      10.744  48.128 -34.720  1.00 56.92           C  
ATOM    867  O   TYR A 120      10.656  48.916 -35.661  1.00 62.75           O  
ATOM    868  CB  TYR A 120      10.748  45.696 -35.194  1.00 53.39           C  
ATOM    869  CG  TYR A 120      10.032  44.372 -35.306  1.00 55.42           C  
ATOM    870  CD1 TYR A 120       9.871  43.551 -34.198  1.00 58.75           C  
ATOM    871  CD2 TYR A 120       9.531  43.935 -36.525  1.00 61.82           C  
ATOM    872  CE1 TYR A 120       9.225  42.338 -34.299  1.00 59.23           C  
ATOM    873  CE2 TYR A 120       8.883  42.723 -36.635  1.00 72.78           C  
ATOM    874  CZ  TYR A 120       8.733  41.929 -35.518  1.00 62.71           C  
ATOM    875  OH  TYR A 120       8.086  40.720 -35.620  1.00 78.16           O  
ATOM    876  N   TRP A 121      11.579  48.301 -33.700  1.00 57.35           N  
ATOM    877  CA  TRP A 121      12.664  49.276 -33.734  1.00 59.13           C  
ATOM    878  C   TRP A 121      13.907  48.641 -34.348  1.00 64.03           C  
ATOM    879  O   TRP A 121      14.991  48.706 -33.768  1.00 58.28           O  
ATOM    880  CB  TRP A 121      12.994  49.786 -32.331  1.00 55.57           C  
ATOM    881  CG  TRP A 121      12.087  50.853 -31.816  1.00 68.49           C  
ATOM    882  CD1 TRP A 121      11.117  51.514 -32.509  1.00 81.33           C  
ATOM    883  CD2 TRP A 121      12.069  51.389 -30.489  1.00 86.84           C  
ATOM    884  NE1 TRP A 121      10.495  52.430 -31.694  1.00 84.49           N  
ATOM    885  CE2 TRP A 121      11.062  52.372 -30.448  1.00 89.39           C  
ATOM    886  CE3 TRP A 121      12.809  51.131 -29.329  1.00 90.56           C  
ATOM    887  CZ2 TRP A 121      10.774  53.098 -29.294  1.00 95.25           C  
ATOM    888  CZ3 TRP A 121      12.522  51.853 -28.185  1.00 92.41           C  
ATOM    889  CH2 TRP A 121      11.514  52.825 -28.176  1.00 96.07           C  
ATOM    890  N   ALA A 122      13.746  48.019 -35.511  1.00 58.95           N  
ATOM    891  CA  ALA A 122      14.840  47.286 -36.139  1.00 60.51           C  
ATOM    892  C   ALA A 122      14.568  47.021 -37.613  1.00 58.26           C  
ATOM    893  O   ALA A 122      13.429  47.094 -38.068  1.00 59.66           O  
ATOM    894  CB  ALA A 122      15.082  45.970 -35.405  1.00 49.37           C  
ATOM    895  N   GLU A 123      15.625  46.714 -38.355  1.00 60.36           N  
ATOM    896  CA  GLU A 123      15.486  46.321 -39.749  1.00 57.72           C  
ATOM    897  C   GLU A 123      15.645  44.811 -39.873  1.00 52.64           C  
ATOM    898  O   GLU A 123      16.696  44.257 -39.551  1.00 57.90           O  
ATOM    899  CB  GLU A 123      16.509  47.044 -40.625  1.00 49.73           C  
ATOM    900  CG  GLU A 123      16.456  46.644 -42.086  1.00 55.31           C  
ATOM    901  CD  GLU A 123      17.519  47.334 -42.915  1.00 79.08           C  
ATOM    902  OE1 GLU A 123      18.549  46.694 -43.212  1.00 86.88           O  
ATOM    903  OE2 GLU A 123      17.325  48.516 -43.271  1.00 95.78           O  
ATOM    904  N   ILE A 124      14.590  44.149 -40.332  1.00 50.37           N  
ATOM    905  CA  ILE A 124      14.583  42.695 -40.428  1.00 58.36           C  
ATOM    906  C   ILE A 124      14.682  42.226 -41.877  1.00 61.48           C  
ATOM    907  O   ILE A 124      13.976  42.728 -42.751  1.00 55.10           O  
ATOM    908  CB  ILE A 124      13.309  42.097 -39.803  1.00 66.56           C  
ATOM    909  CG1 ILE A 124      12.975  42.794 -38.480  1.00 64.52           C  
ATOM    910  CG2 ILE A 124      13.473  40.605 -39.604  1.00 43.47           C  
ATOM    911  CD1 ILE A 124      14.025  42.617 -37.408  1.00 63.67           C  
ATOM    912  N   SER A 125      15.561  41.261 -42.125  1.00 48.78           N  
ATOM    913  CA  SER A 125      15.701  40.688 -43.456  1.00 51.25           C  
ATOM    914  C   SER A 125      15.443  39.186 -43.443  1.00 63.47           C  
ATOM    915  O   SER A 125      16.148  38.429 -42.777  1.00 61.35           O  
ATOM    916  CB  SER A 125      17.089  40.976 -44.021  1.00 45.76           C  
ATOM    917  OG  SER A 125      17.252  42.357 -44.286  1.00 89.63           O  
ATOM    918  N   ASP A 126      14.424  38.765 -44.185  1.00 53.79           N  
ATOM    919  CA  ASP A 126      14.080  37.353 -44.308  1.00 57.25           C  
ATOM    920  C   ASP A 126      14.384  36.839 -45.708  1.00 62.79           C  
ATOM    921  O   ASP A 126      13.769  37.271 -46.680  1.00 67.20           O  
ATOM    922  CB  ASP A 126      12.600  37.124 -43.987  1.00 55.66           C  
ATOM    923  CG  ASP A 126      12.291  37.285 -42.514  1.00 75.21           C  
ATOM    924  OD1 ASP A 126      13.052  36.741 -41.693  1.00 87.36           O  
ATOM    925  OD2 ASP A 126      11.291  37.954 -42.176  1.00 77.23           O  
ATOM    926  N   THR A 127      15.337  35.921 -45.807  1.00 56.61           N  
ATOM    927  CA  THR A 127      15.622  35.262 -47.076  1.00 63.45           C  
ATOM    928  C   THR A 127      14.978  33.880 -47.076  1.00 56.83           C  
ATOM    929  O   THR A 127      15.279  33.043 -46.226  1.00 58.66           O  
ATOM    930  CB  THR A 127      17.136  35.139 -47.335  1.00 57.37           C  
ATOM    931  OG1 THR A 127      17.747  36.428 -47.217  1.00 61.71           O  
ATOM    932  CG2 THR A 127      17.394  34.592 -48.729  1.00 56.90           C  
ATOM    933  N   ILE A 128      14.085  33.651 -48.031  1.00 52.95           N  
ATOM    934  CA  ILE A 128      13.294  32.425 -48.059  1.00 55.05           C  
ATOM    935  C   ILE A 128      14.073  31.216 -48.560  1.00 55.40           C  
ATOM    936  O   ILE A 128      14.727  31.264 -49.601  1.00 55.79           O  
ATOM    937  CB  ILE A 128      12.048  32.595 -48.933  1.00 58.78           C  
ATOM    938  CG1 ILE A 128      11.253  33.813 -48.479  1.00 47.99           C  
ATOM    939  CG2 ILE A 128      11.174  31.345 -48.883  1.00 58.46           C  
ATOM    940  CD1 ILE A 128      10.059  34.051 -49.323  1.00 69.61           C  
ATOM    941  N   ILE A 129      13.984  30.127 -47.805  1.00 55.31           N  
ATOM    942  CA  ILE A 129      14.652  28.883 -48.152  1.00 59.57           C  
ATOM    943  C   ILE A 129      13.693  27.936 -48.867  1.00 56.89           C  
ATOM    944  O   ILE A 129      14.057  27.285 -49.845  1.00 58.15           O  
ATOM    945  CB  ILE A 129      15.225  28.208 -46.897  1.00 64.70           C  
ATOM    946  CG1 ILE A 129      16.293  29.110 -46.277  1.00 59.85           C  
ATOM    947  CG2 ILE A 129      15.784  26.827 -47.221  1.00 52.40           C  
ATOM    948  CD1 ILE A 129      16.954  28.519 -45.071  1.00 87.28           C  
ATOM    949  N   SER A 130      12.461  27.878 -48.373  1.00 66.02           N  
ATOM    950  CA  SER A 130      11.418  27.060 -48.978  1.00 60.23           C  
ATOM    951  C   SER A 130      10.053  27.652 -48.654  1.00 57.01           C  
ATOM    952  O   SER A 130       9.932  28.466 -47.740  1.00 57.67           O  
ATOM    953  CB  SER A 130      11.502  25.616 -48.481  1.00 67.38           C  
ATOM    954  OG  SER A 130      11.251  25.543 -47.088  1.00 81.52           O  
ATOM    955  N   GLY A 131       9.029  27.245 -49.401  1.00 55.85           N  
ATOM    956  CA  GLY A 131       7.672  27.697 -49.145  1.00 50.54           C  
ATOM    957  C   GLY A 131       7.340  29.039 -49.771  1.00 51.28           C  
ATOM    958  O   GLY A 131       7.907  29.413 -50.796  1.00 61.12           O  
ATOM    959  N   THR A 132       6.414  29.767 -49.152  1.00 49.55           N  
ATOM    960  CA  THR A 132       5.977  31.059 -49.670  1.00 47.20           C  
ATOM    961  C   THR A 132       5.781  32.083 -48.561  1.00 57.05           C  
ATOM    962  O   THR A 132       5.262  31.764 -47.494  1.00 63.22           O  
ATOM    963  CB  THR A 132       4.654  30.943 -50.457  1.00 50.02           C  
ATOM    964  OG1 THR A 132       3.684  30.245 -49.666  1.00 60.41           O  
ATOM    965  CG2 THR A 132       4.865  30.200 -51.764  1.00 56.57           C  
ATOM    966  N   PHE A 133       6.197  33.316 -48.831  1.00 46.31           N  
ATOM    967  CA  PHE A 133       5.981  34.433 -47.919  1.00 46.75           C  
ATOM    968  C   PHE A 133       5.086  35.469 -48.593  1.00 49.76           C  
ATOM    969  O   PHE A 133       5.479  36.096 -49.577  1.00 55.60           O  
ATOM    970  CB  PHE A 133       7.317  35.062 -47.509  1.00 55.45           C  
ATOM    971  CG  PHE A 133       7.209  36.107 -46.427  1.00 63.90           C  
ATOM    972  CD1 PHE A 133       6.767  37.389 -46.714  1.00 76.15           C  
ATOM    973  CD2 PHE A 133       7.590  35.817 -45.131  1.00 75.24           C  
ATOM    974  CE1 PHE A 133       6.679  38.347 -45.723  1.00 76.84           C  
ATOM    975  CE2 PHE A 133       7.507  36.773 -44.136  1.00 83.65           C  
ATOM    976  CZ  PHE A 133       7.051  38.039 -44.434  1.00 70.48           C  
ATOM    977  N   HIS A 134       3.882  35.645 -48.068  1.00 53.90           N  
ATOM    978  CA  HIS A 134       2.999  36.689 -48.562  1.00 53.02           C  
ATOM    979  C   HIS A 134       3.103  37.907 -47.665  1.00 47.99           C  
ATOM    980  O   HIS A 134       3.108  37.788 -46.440  1.00 60.47           O  
ATOM    981  CB  HIS A 134       1.554  36.197 -48.636  1.00 51.07           C  
ATOM    982  CG  HIS A 134       1.349  35.083 -49.613  1.00 66.51           C  
ATOM    983  ND1 HIS A 134       0.925  35.298 -50.906  1.00 63.63           N  
ATOM    984  CD2 HIS A 134       1.519  33.745 -49.490  1.00 67.20           C  
ATOM    985  CE1 HIS A 134       0.834  34.140 -51.536  1.00 75.63           C  
ATOM    986  NE2 HIS A 134       1.189  33.182 -50.699  1.00 75.23           N  
ATOM    987  N   GLN A 135       3.198  39.077 -48.283  1.00 56.10           N  
ATOM    988  CA  GLN A 135       3.340  40.321 -47.540  1.00 50.96           C  
ATOM    989  C   GLN A 135       2.281  41.326 -47.974  1.00 56.30           C  
ATOM    990  O   GLN A 135       2.147  41.630 -49.158  1.00 67.35           O  
ATOM    991  CB  GLN A 135       4.742  40.908 -47.735  1.00 52.96           C  
ATOM    992  CG  GLN A 135       5.068  42.068 -46.808  1.00 64.02           C  
ATOM    993  CD  GLN A 135       6.317  42.817 -47.230  1.00 80.28           C  
ATOM    994  OE1 GLN A 135       6.539  43.057 -48.417  1.00 69.48           O  
ATOM    995  NE2 GLN A 135       7.143  43.189 -46.257  1.00 90.07           N  
ATOM    996  N   TRP A 136       1.515  41.823 -47.010  1.00 54.67           N  
ATOM    997  CA  TRP A 136       0.530  42.861 -47.280  1.00 51.48           C  
ATOM    998  C   TRP A 136       0.938  44.149 -46.565  1.00 66.49           C  
ATOM    999  O   TRP A 136       0.777  44.279 -45.350  1.00 49.47           O  
ATOM   1000  CB  TRP A 136      -0.867  42.408 -46.847  1.00 60.98           C  
ATOM   1001  CG  TRP A 136      -1.938  43.447 -47.040  1.00 62.64           C  
ATOM   1002  CD1 TRP A 136      -1.916  44.502 -47.906  1.00 52.81           C  
ATOM   1003  CD2 TRP A 136      -3.185  43.532 -46.339  1.00 59.10           C  
ATOM   1004  NE1 TRP A 136      -3.069  45.237 -47.788  1.00 47.35           N  
ATOM   1005  CE2 TRP A 136      -3.865  44.663 -46.832  1.00 62.63           C  
ATOM   1006  CE3 TRP A 136      -3.792  42.762 -45.341  1.00 58.94           C  
ATOM   1007  CZ2 TRP A 136      -5.121  45.040 -46.363  1.00 61.28           C  
ATOM   1008  CZ3 TRP A 136      -5.039  43.141 -44.875  1.00 61.13           C  
ATOM   1009  CH2 TRP A 136      -5.689  44.268 -45.387  1.00 61.88           C  
ATOM   1010  N   ARG A 137       1.473  45.094 -47.330  1.00 46.28           N  
ATOM   1011  CA  ARG A 137       1.978  46.346 -46.779  1.00 56.30           C  
ATOM   1012  C   ARG A 137       0.857  47.282 -46.330  1.00 59.74           C  
ATOM   1013  O   ARG A 137      -0.178  47.388 -46.983  1.00 56.06           O  
ATOM   1014  CB  ARG A 137       2.866  47.049 -47.808  1.00 55.63           C  
ATOM   1015  CG  ARG A 137       4.247  46.428 -47.960  1.00 58.47           C  
ATOM   1016  CD  ARG A 137       4.716  46.412 -49.412  1.00 66.40           C  
ATOM   1017  NE  ARG A 137       4.637  47.727 -50.040  1.00 87.41           N  
ATOM   1018  CZ  ARG A 137       3.808  48.035 -51.032  1.00 86.00           C  
ATOM   1019  NH1 ARG A 137       2.986  47.118 -51.523  1.00 94.62           N  
ATOM   1020  NH2 ARG A 137       3.806  49.259 -51.540  1.00 84.94           N  
ATOM   1021  N   GLU A 138       1.086  47.959 -45.208  1.00 68.66           N  
ATOM   1022  CA  GLU A 138       0.135  48.915 -44.652  1.00 63.78           C  
ATOM   1023  C   GLU A 138      -0.180  50.029 -45.649  1.00 62.38           C  
ATOM   1024  O   GLU A 138       0.704  50.515 -46.349  1.00 70.16           O  
ATOM   1025  CB  GLU A 138       0.686  49.510 -43.352  1.00 65.53           C  
ATOM   1026  CG  GLU A 138      -0.287  50.404 -42.603  1.00 78.60           C  
ATOM   1027  CD  GLU A 138       0.336  51.036 -41.373  1.00 78.18           C  
ATOM   1028  OE1 GLU A 138       1.581  51.012 -41.251  1.00 68.52           O  
ATOM   1029  OE2 GLU A 138      -0.419  51.555 -40.525  1.00 76.90           O  
ATOM   1030  N   GLY A 139      -1.446  50.427 -45.710  1.00 62.95           N  
ATOM   1031  CA  GLY A 139      -1.869  51.488 -46.606  1.00 68.94           C  
ATOM   1032  C   GLY A 139      -2.243  50.997 -47.994  1.00 75.38           C  
ATOM   1033  O   GLY A 139      -2.844  51.734 -48.775  1.00 74.64           O  
ATOM   1034  N   THR A 140      -1.893  49.751 -48.299  1.00 68.83           N  
ATOM   1035  CA  THR A 140      -2.173  49.170 -49.609  1.00 54.77           C  
ATOM   1036  C   THR A 140      -3.367  48.225 -49.554  1.00 65.95           C  
ATOM   1037  O   THR A 140      -3.822  47.850 -48.474  1.00 76.08           O  
ATOM   1038  CB  THR A 140      -0.956  48.402 -50.158  1.00 56.98           C  
ATOM   1039  OG1 THR A 140      -0.783  47.183 -49.425  1.00 62.77           O  
ATOM   1040  CG2 THR A 140       0.304  49.244 -50.038  1.00 53.98           C  
ATOM   1041  N   THR A 141      -3.871  47.843 -50.723  1.00 58.02           N  
ATOM   1042  CA  THR A 141      -4.980  46.897 -50.801  1.00 62.55           C  
ATOM   1043  C   THR A 141      -4.604  45.680 -51.641  1.00 55.06           C  
ATOM   1044  O   THR A 141      -5.464  44.887 -52.023  1.00 60.76           O  
ATOM   1045  CB  THR A 141      -6.249  47.548 -51.389  1.00 70.31           C  
ATOM   1046  OG1 THR A 141      -5.956  48.094 -52.681  1.00 86.41           O  
ATOM   1047  CG2 THR A 141      -6.756  48.653 -50.475  1.00 64.47           C  
ATOM   1048  N   LYS A 142      -3.315  45.541 -51.929  1.00 50.67           N  
ATOM   1049  CA  LYS A 142      -2.820  44.379 -52.653  1.00 62.65           C  
ATOM   1050  C   LYS A 142      -1.620  43.781 -51.932  1.00 60.57           C  
ATOM   1051  O   LYS A 142      -0.900  44.479 -51.219  1.00 70.09           O  
ATOM   1052  CB  LYS A 142      -2.450  44.746 -54.093  1.00 75.39           C  
ATOM   1053  CG  LYS A 142      -1.259  45.684 -54.222  1.00101.36           C  
ATOM   1054  CD  LYS A 142      -0.889  45.897 -55.683  1.00116.62           C  
ATOM   1055  CE  LYS A 142       0.341  46.780 -55.825  1.00118.03           C  
ATOM   1056  NZ  LYS A 142       0.727  46.964 -57.253  1.00119.35           N1+
ATOM   1057  N   SER A 143      -1.411  42.483 -52.114  1.00 61.84           N  
ATOM   1058  CA  SER A 143      -0.304  41.800 -51.461  1.00 47.79           C  
ATOM   1059  C   SER A 143       0.761  41.382 -52.465  1.00 53.43           C  
ATOM   1060  O   SER A 143       0.508  41.316 -53.666  1.00 68.88           O  
ATOM   1061  CB  SER A 143      -0.805  40.573 -50.701  1.00 62.00           C  
ATOM   1062  OG  SER A 143      -1.307  39.592 -51.593  1.00 64.40           O  
ATOM   1063  N   GLU A 144       1.956  41.106 -51.957  1.00 61.10           N  
ATOM   1064  CA  GLU A 144       3.037  40.569 -52.769  1.00 51.75           C  
ATOM   1065  C   GLU A 144       3.435  39.203 -52.233  1.00 50.52           C  
ATOM   1066  O   GLU A 144       3.234  38.908 -51.055  1.00 57.63           O  
ATOM   1067  CB  GLU A 144       4.243  41.511 -52.771  1.00 62.21           C  
ATOM   1068  CG  GLU A 144       3.903  42.957 -53.095  1.00 95.10           C  
ATOM   1069  CD  GLU A 144       4.117  43.883 -51.913  1.00110.63           C  
ATOM   1070  OE1 GLU A 144       5.015  43.603 -51.089  1.00111.30           O  
ATOM   1071  OE2 GLU A 144       3.385  44.889 -51.806  1.00115.50           O  
ATOM   1072  N   VAL A 145       3.991  38.368 -53.101  1.00 54.26           N  
ATOM   1073  CA  VAL A 145       4.473  37.059 -52.685  1.00 53.73           C  
ATOM   1074  C   VAL A 145       5.961  36.920 -52.999  1.00 57.71           C  
ATOM   1075  O   VAL A 145       6.432  37.347 -54.054  1.00 80.17           O  
ATOM   1076  CB  VAL A 145       3.677  35.917 -53.362  1.00 59.98           C  
ATOM   1077  CG1 VAL A 145       3.763  36.020 -54.882  1.00 49.53           C  
ATOM   1078  CG2 VAL A 145       4.168  34.559 -52.877  1.00 64.57           C  
ATOM   1079  N   PHE A 146       6.703  36.348 -52.061  1.00 66.95           N  
ATOM   1080  CA  PHE A 146       8.115  36.085 -52.269  1.00 58.10           C  
ATOM   1081  C   PHE A 146       8.346  34.578 -52.274  1.00 54.48           C  
ATOM   1082  O   PHE A 146       7.639  33.828 -51.602  1.00 60.90           O  
ATOM   1083  CB  PHE A 146       8.964  36.765 -51.192  1.00 55.86           C  
ATOM   1084  CG  PHE A 146       8.774  38.253 -51.116  1.00 67.13           C  
ATOM   1085  CD1 PHE A 146       7.697  38.797 -50.430  1.00 62.74           C  
ATOM   1086  CD2 PHE A 146       9.680  39.111 -51.717  1.00 66.43           C  
ATOM   1087  CE1 PHE A 146       7.521  40.168 -50.358  1.00 56.48           C  
ATOM   1088  CE2 PHE A 146       9.511  40.483 -51.644  1.00 67.03           C  
ATOM   1089  CZ  PHE A 146       8.431  41.012 -50.964  1.00 48.48           C  
ATOM   1090  N   TYR A 147       9.343  34.144 -53.036  1.00 64.58           N  
ATOM   1091  CA  TYR A 147       9.616  32.725 -53.233  1.00 56.15           C  
ATOM   1092  C   TYR A 147      11.034  32.386 -52.769  1.00 60.18           C  
ATOM   1093  O   TYR A 147      11.822  33.296 -52.514  1.00 62.74           O  
ATOM   1094  CB  TYR A 147       9.404  32.364 -54.709  1.00 60.60           C  
ATOM   1095  CG  TYR A 147       7.957  32.457 -55.132  1.00 63.70           C  
ATOM   1096  CD1 TYR A 147       7.080  31.404 -54.906  1.00 59.11           C  
ATOM   1097  CD2 TYR A 147       7.462  33.603 -55.743  1.00 65.24           C  
ATOM   1098  CE1 TYR A 147       5.752  31.485 -55.284  1.00 63.11           C  
ATOM   1099  CE2 TYR A 147       6.136  33.692 -56.126  1.00 67.29           C  
ATOM   1100  CZ  TYR A 147       5.285  32.631 -55.894  1.00 69.25           C  
ATOM   1101  OH  TYR A 147       3.963  32.712 -56.272  1.00 71.75           O  
ATOM   1102  N   PRO A 148      11.353  31.081 -52.626  1.00 59.09           N  
ATOM   1103  CA  PRO A 148      12.695  30.652 -52.208  1.00 51.00           C  
ATOM   1104  C   PRO A 148      13.842  31.326 -52.964  1.00 63.83           C  
ATOM   1105  O   PRO A 148      13.872  31.337 -54.195  1.00 53.55           O  
ATOM   1106  CB  PRO A 148      12.675  29.149 -52.495  1.00 52.16           C  
ATOM   1107  CG  PRO A 148      11.274  28.761 -52.258  1.00 51.70           C  
ATOM   1108  CD  PRO A 148      10.423  29.936 -52.687  1.00 54.13           C  
ATOM   1109  N   GLY A 149      14.783  31.882 -52.211  1.00 64.19           N  
ATOM   1110  CA  GLY A 149      15.910  32.584 -52.792  1.00 51.86           C  
ATOM   1111  C   GLY A 149      15.758  34.088 -52.700  1.00 51.09           C  
ATOM   1112  O   GLY A 149      16.736  34.828 -52.802  1.00 66.57           O  
ATOM   1113  N   GLU A 150      14.525  34.542 -52.500  1.00 51.26           N  
ATOM   1114  CA  GLU A 150      14.236  35.970 -52.450  1.00 59.79           C  
ATOM   1115  C   GLU A 150      14.277  36.508 -51.024  1.00 74.53           C  
ATOM   1116  O   GLU A 150      13.942  35.805 -50.068  1.00 66.41           O  
ATOM   1117  CB  GLU A 150      12.872  36.264 -53.081  1.00 51.00           C  
ATOM   1118  CG  GLU A 150      12.770  35.870 -54.544  1.00 60.39           C  
ATOM   1119  CD  GLU A 150      11.571  36.491 -55.234  1.00 81.63           C  
ATOM   1120  OE1 GLU A 150      10.430  36.078 -54.938  1.00 69.38           O  
ATOM   1121  OE2 GLU A 150      11.771  37.399 -56.069  1.00113.22           O  
ATOM   1122  N   THR A 151      14.691  37.762 -50.894  1.00 66.83           N  
ATOM   1123  CA  THR A 151      14.798  38.399 -49.592  1.00 47.85           C  
ATOM   1124  C   THR A 151      13.769  39.517 -49.444  1.00 57.75           C  
ATOM   1125  O   THR A 151      13.630  40.373 -50.317  1.00 67.92           O  
ATOM   1126  CB  THR A 151      16.214  38.971 -49.360  1.00 53.39           C  
ATOM   1127  OG1 THR A 151      17.185  37.924 -49.490  1.00 63.77           O  
ATOM   1128  CG2 THR A 151      16.326  39.586 -47.971  1.00 58.02           C  
ATOM   1129  N   VAL A 152      13.040  39.494 -48.336  1.00 47.81           N  
ATOM   1130  CA  VAL A 152      12.090  40.546 -48.015  1.00 57.97           C  
ATOM   1131  C   VAL A 152      12.607  41.343 -46.821  1.00 64.09           C  
ATOM   1132  O   VAL A 152      13.035  40.767 -45.820  1.00 55.51           O  
ATOM   1133  CB  VAL A 152      10.688  39.972 -47.713  1.00 62.40           C  
ATOM   1134  CG1 VAL A 152      10.788  38.757 -46.801  1.00 65.57           C  
ATOM   1135  CG2 VAL A 152       9.785  41.040 -47.111  1.00 62.29           C  
ATOM   1136  N   VAL A 153      12.595  42.666 -46.935  1.00 56.60           N  
ATOM   1137  CA  VAL A 153      13.083  43.510 -45.856  1.00 62.24           C  
ATOM   1138  C   VAL A 153      11.929  44.198 -45.132  1.00 53.35           C  
ATOM   1139  O   VAL A 153      10.980  44.677 -45.750  1.00 64.24           O  
ATOM   1140  CB  VAL A 153      14.088  44.567 -46.368  1.00 64.34           C  
ATOM   1141  CG1 VAL A 153      15.321  43.884 -46.925  1.00 56.47           C  
ATOM   1142  CG2 VAL A 153      13.453  45.457 -47.426  1.00 93.90           C  
ATOM   1143  N   HIS A 154      12.013  44.213 -43.808  1.00 58.03           N  
ATOM   1144  CA  HIS A 154      11.016  44.867 -42.978  1.00 54.42           C  
ATOM   1145  C   HIS A 154      11.670  46.049 -42.277  1.00 56.36           C  
ATOM   1146  O   HIS A 154      12.388  45.873 -41.292  1.00 63.00           O  
ATOM   1147  CB  HIS A 154      10.430  43.882 -41.964  1.00 44.76           C  
ATOM   1148  CG  HIS A 154       9.176  44.363 -41.303  1.00 59.42           C  
ATOM   1149  ND1 HIS A 154       8.022  44.635 -42.004  1.00 87.07           N  
ATOM   1150  CD2 HIS A 154       8.892  44.607 -40.001  1.00 62.06           C  
ATOM   1151  CE1 HIS A 154       7.082  45.032 -41.165  1.00 75.20           C  
ATOM   1152  NE2 HIS A 154       7.584  45.025 -39.943  1.00 64.63           N  
ATOM   1153  N   GLY A 155      11.435  47.249 -42.798  1.00 66.24           N  
ATOM   1154  CA  GLY A 155      12.041  48.451 -42.253  1.00 52.22           C  
ATOM   1155  C   GLY A 155      11.516  48.785 -40.872  1.00 49.21           C  
ATOM   1156  O   GLY A 155      10.427  48.350 -40.497  1.00 64.74           O  
ATOM   1157  N   PRO A 156      12.293  49.559 -40.101  1.00 53.07           N  
ATOM   1158  CA  PRO A 156      11.881  49.978 -38.756  1.00 58.81           C  
ATOM   1159  C   PRO A 156      10.605  50.816 -38.782  1.00 54.88           C  
ATOM   1160  O   PRO A 156      10.481  51.727 -39.599  1.00 64.59           O  
ATOM   1161  CB  PRO A 156      13.074  50.807 -38.261  1.00 51.67           C  
ATOM   1162  CG  PRO A 156      13.780  51.234 -39.497  1.00 55.59           C  
ATOM   1163  CD  PRO A 156      13.602  50.117 -40.477  1.00 57.00           C  
ATOM   1164  N   GLY A 157       9.661  50.493 -37.905  1.00 54.54           N  
ATOM   1165  CA  GLY A 157       8.414  51.229 -37.819  1.00 47.97           C  
ATOM   1166  C   GLY A 157       7.386  50.808 -38.851  1.00 51.39           C  
ATOM   1167  O   GLY A 157       6.271  51.327 -38.879  1.00 59.56           O  
ATOM   1168  N   GLU A 158       7.759  49.873 -39.714  1.00 63.68           N  
ATOM   1169  CA  GLU A 158       6.824  49.359 -40.705  1.00 59.67           C  
ATOM   1170  C   GLU A 158       6.019  48.210 -40.119  1.00 65.18           C  
ATOM   1171  O   GLU A 158       6.542  47.405 -39.350  1.00 60.39           O  
ATOM   1172  CB  GLU A 158       7.560  48.905 -41.966  1.00 67.28           C  
ATOM   1173  CG  GLU A 158       8.278  50.023 -42.702  1.00 92.19           C  
ATOM   1174  CD  GLU A 158       9.143  49.514 -43.840  1.00104.22           C  
ATOM   1175  OE1 GLU A 158       9.163  48.286 -44.076  1.00105.58           O  
ATOM   1176  OE2 GLU A 158       9.807  50.343 -44.497  1.00 99.42           O  
ATOM   1177  N   ALA A 159       4.742  48.150 -40.475  1.00 63.60           N  
ATOM   1178  CA  ALA A 159       3.879  47.056 -40.055  1.00 62.51           C  
ATOM   1179  C   ALA A 159       3.197  46.446 -41.269  1.00 63.06           C  
ATOM   1180  O   ALA A 159       2.642  47.163 -42.098  1.00 69.94           O  
ATOM   1181  CB  ALA A 159       2.848  47.539 -39.052  1.00 53.14           C  
ATOM   1182  N   THR A 160       3.251  45.123 -41.379  1.00 54.64           N  
ATOM   1183  CA  THR A 160       2.613  44.425 -42.490  1.00 61.13           C  
ATOM   1184  C   THR A 160       1.827  43.211 -42.019  1.00 56.95           C  
ATOM   1185  O   THR A 160       2.098  42.649 -40.955  1.00 60.49           O  
ATOM   1186  CB  THR A 160       3.641  43.945 -43.543  1.00 73.04           C  
ATOM   1187  OG1 THR A 160       4.471  42.923 -42.976  1.00 82.92           O  
ATOM   1188  CG2 THR A 160       4.512  45.095 -44.028  1.00 72.44           C  
ATOM   1189  N   ALA A 161       0.846  42.815 -42.819  1.00 52.43           N  
ATOM   1190  CA  ALA A 161       0.186  41.537 -42.629  1.00 47.02           C  
ATOM   1191  C   ALA A 161       0.980  40.478 -43.384  1.00 63.12           C  
ATOM   1192  O   ALA A 161       1.304  40.655 -44.560  1.00 57.15           O  
ATOM   1193  CB  ALA A 161      -1.249  41.591 -43.111  1.00 46.84           C  
ATOM   1194  N   VAL A 162       1.313  39.387 -42.703  1.00 47.64           N  
ATOM   1195  CA  VAL A 162       2.132  38.345 -43.309  1.00 47.61           C  
ATOM   1196  C   VAL A 162       1.387  37.018 -43.402  1.00 54.06           C  
ATOM   1197  O   VAL A 162       0.468  36.748 -42.628  1.00 62.89           O  
ATOM   1198  CB  VAL A 162       3.443  38.129 -42.524  1.00 43.26           C  
ATOM   1199  CG1 VAL A 162       4.286  39.395 -42.536  1.00 38.70           C  
ATOM   1200  CG2 VAL A 162       3.150  37.695 -41.094  1.00 53.92           C  
ATOM   1201  N   GLU A 163       1.786  36.201 -44.368  1.00 55.89           N  
ATOM   1202  CA  GLU A 163       1.244  34.859 -44.513  1.00 53.76           C  
ATOM   1203  C   GLU A 163       2.312  33.900 -45.018  1.00 51.48           C  
ATOM   1204  O   GLU A 163       2.908  34.119 -46.071  1.00 50.29           O  
ATOM   1205  CB  GLU A 163       0.047  34.850 -45.463  1.00 61.85           C  
ATOM   1206  CG  GLU A 163      -0.372  33.447 -45.890  1.00 77.23           C  
ATOM   1207  CD  GLU A 163      -1.716  33.421 -46.588  1.00 89.09           C  
ATOM   1208  OE1 GLU A 163      -2.081  32.360 -47.137  1.00 99.33           O  
ATOM   1209  OE2 GLU A 163      -2.411  34.458 -46.587  1.00104.37           O  
ATOM   1210  N   TRP A 164       2.560  32.844 -44.253  1.00 59.45           N  
ATOM   1211  CA  TRP A 164       3.461  31.788 -44.691  1.00 49.37           C  
ATOM   1212  C   TRP A 164       2.653  30.596 -45.177  1.00 52.43           C  
ATOM   1213  O   TRP A 164       1.703  30.171 -44.521  1.00 53.04           O  
ATOM   1214  CB  TRP A 164       4.403  31.355 -43.566  1.00 45.75           C  
ATOM   1215  CG  TRP A 164       5.219  32.470 -42.997  1.00 62.28           C  
ATOM   1216  CD1 TRP A 164       6.333  33.030 -43.547  1.00 64.76           C  
ATOM   1217  CD2 TRP A 164       4.993  33.155 -41.759  1.00 57.46           C  
ATOM   1218  NE1 TRP A 164       6.814  34.023 -42.731  1.00 65.77           N  
ATOM   1219  CE2 TRP A 164       6.009  34.122 -41.628  1.00 63.76           C  
ATOM   1220  CE3 TRP A 164       4.030  33.048 -40.752  1.00 59.03           C  
ATOM   1221  CZ2 TRP A 164       6.091  34.978 -40.530  1.00 59.71           C  
ATOM   1222  CZ3 TRP A 164       4.112  33.900 -39.662  1.00 77.28           C  
ATOM   1223  CH2 TRP A 164       5.136  34.852 -39.561  1.00 65.95           C  
ATOM   1224  N   GLY A 165       3.027  30.063 -46.332  1.00 44.36           N  
ATOM   1225  CA  GLY A 165       2.391  28.864 -46.836  1.00 40.78           C  
ATOM   1226  C   GLY A 165       2.896  27.660 -46.067  1.00 62.98           C  
ATOM   1227  O   GLY A 165       3.857  27.771 -45.303  1.00 51.39           O  
ATOM   1228  N   PRO A 166       2.243  26.504 -46.251  1.00 59.30           N  
ATOM   1229  CA  PRO A 166       2.709  25.251 -45.649  1.00 61.78           C  
ATOM   1230  C   PRO A 166       4.172  24.974 -45.971  1.00 55.66           C  
ATOM   1231  O   PRO A 166       4.594  25.175 -47.109  1.00 71.97           O  
ATOM   1232  CB  PRO A 166       1.801  24.199 -46.286  1.00 47.83           C  
ATOM   1233  CG  PRO A 166       0.541  24.941 -46.579  1.00 55.87           C  
ATOM   1234  CD  PRO A 166       0.966  26.332 -46.966  1.00 58.35           C  
ATOM   1235  N   ASN A 167       4.924  24.540 -44.964  1.00 57.04           N  
ATOM   1236  CA  ASN A 167       6.335  24.195 -45.111  1.00 52.83           C  
ATOM   1237  C   ASN A 167       7.171  25.348 -45.666  1.00 56.00           C  
ATOM   1238  O   ASN A 167       7.817  25.217 -46.705  1.00 58.66           O  
ATOM   1239  CB  ASN A 167       6.488  22.956 -45.999  1.00 45.77           C  
ATOM   1240  CG  ASN A 167       7.763  22.190 -45.712  1.00 92.49           C  
ATOM   1241  OD1 ASN A 167       8.726  22.255 -46.475  1.00105.76           O  
ATOM   1242  ND2 ASN A 167       7.777  21.462 -44.600  1.00 98.31           N  
ATOM   1243  N   THR A 168       7.149  26.476 -44.962  1.00 55.94           N  
ATOM   1244  CA  THR A 168       7.944  27.641 -45.334  1.00 47.57           C  
ATOM   1245  C   THR A 168       9.064  27.858 -44.325  1.00 57.44           C  
ATOM   1246  O   THR A 168       8.829  27.831 -43.119  1.00 50.68           O  
ATOM   1247  CB  THR A 168       7.080  28.908 -45.420  1.00 61.71           C  
ATOM   1248  OG1 THR A 168       6.090  28.739 -46.440  1.00 62.75           O  
ATOM   1249  CG2 THR A 168       7.935  30.128 -45.743  1.00 52.76           C  
ATOM   1250  N   TRP A 169      10.282  28.060 -44.820  1.00 59.21           N  
ATOM   1251  CA  TRP A 169      11.435  28.260 -43.949  1.00 42.84           C  
ATOM   1252  C   TRP A 169      12.338  29.375 -44.465  1.00 52.39           C  
ATOM   1253  O   TRP A 169      12.456  29.583 -45.671  1.00 62.66           O  
ATOM   1254  CB  TRP A 169      12.218  26.955 -43.807  1.00 50.14           C  
ATOM   1255  CG  TRP A 169      11.379  25.865 -43.234  1.00 48.34           C  
ATOM   1256  CD1 TRP A 169      10.665  24.932 -43.926  1.00 44.53           C  
ATOM   1257  CD2 TRP A 169      11.131  25.613 -41.847  1.00 57.14           C  
ATOM   1258  NE1 TRP A 169      10.000  24.104 -43.054  1.00 45.19           N  
ATOM   1259  CE2 TRP A 169      10.271  24.500 -41.772  1.00 62.27           C  
ATOM   1260  CE3 TRP A 169      11.565  26.212 -40.660  1.00 53.24           C  
ATOM   1261  CZ2 TRP A 169       9.829  23.979 -40.557  1.00 62.41           C  
ATOM   1262  CZ3 TRP A 169      11.123  25.696 -39.456  1.00 52.60           C  
ATOM   1263  CH2 TRP A 169      10.266  24.589 -39.414  1.00 59.34           C  
ATOM   1264  N   MET A 170      12.973  30.093 -43.545  1.00 47.36           N  
ATOM   1265  CA  MET A 170      13.775  31.253 -43.921  1.00 57.24           C  
ATOM   1266  C   MET A 170      14.897  31.545 -42.934  1.00 52.12           C  
ATOM   1267  O   MET A 170      14.851  31.123 -41.778  1.00 52.42           O  
ATOM   1268  CB  MET A 170      12.880  32.485 -44.044  1.00 65.27           C  
ATOM   1269  CG  MET A 170      12.329  32.970 -42.715  1.00 46.93           C  
ATOM   1270  SD  MET A 170      10.784  33.870 -42.905  1.00 68.76           S  
ATOM   1271  CE  MET A 170       9.781  32.614 -43.692  1.00 78.85           C  
ATOM   1272  N   VAL A 171      15.909  32.267 -43.402  1.00 55.02           N  
ATOM   1273  CA  VAL A 171      16.934  32.801 -42.517  1.00 58.59           C  
ATOM   1274  C   VAL A 171      16.606  34.257 -42.228  1.00 53.80           C  
ATOM   1275  O   VAL A 171      16.290  35.023 -43.139  1.00 59.66           O  
ATOM   1276  CB  VAL A 171      18.343  32.694 -43.120  1.00 55.21           C  
ATOM   1277  CG1 VAL A 171      19.376  33.188 -42.128  1.00 56.94           C  
ATOM   1278  CG2 VAL A 171      18.640  31.262 -43.514  1.00 61.10           C  
ATOM   1279  N   GLU A 172      16.664  34.631 -40.957  1.00 61.98           N  
ATOM   1280  CA  GLU A 172      16.315  35.982 -40.551  1.00 57.83           C  
ATOM   1281  C   GLU A 172      17.513  36.708 -39.959  1.00 56.91           C  
ATOM   1282  O   GLU A 172      18.198  36.186 -39.081  1.00 62.66           O  
ATOM   1283  CB  GLU A 172      15.163  35.951 -39.547  1.00 61.86           C  
ATOM   1284  CG  GLU A 172      14.741  37.316 -39.037  1.00 75.64           C  
ATOM   1285  CD  GLU A 172      13.303  37.336 -38.554  1.00 70.41           C  
ATOM   1286  OE1 GLU A 172      13.014  38.038 -37.564  1.00 80.34           O  
ATOM   1287  OE2 GLU A 172      12.458  36.656 -39.172  1.00 74.14           O  
ATOM   1288  N   TYR A 173      17.766  37.912 -40.456  1.00 55.74           N  
ATOM   1289  CA  TYR A 173      18.818  38.758 -39.911  1.00 50.77           C  
ATOM   1290  C   TYR A 173      18.241  40.094 -39.459  1.00 57.67           C  
ATOM   1291  O   TYR A 173      17.728  40.869 -40.267  1.00 51.97           O  
ATOM   1292  CB  TYR A 173      19.928  38.977 -40.939  1.00 45.22           C  
ATOM   1293  CG  TYR A 173      20.984  39.960 -40.489  1.00 63.65           C  
ATOM   1294  CD1 TYR A 173      21.756  39.709 -39.364  1.00 60.29           C  
ATOM   1295  CD2 TYR A 173      21.212  41.135 -41.194  1.00 69.54           C  
ATOM   1296  CE1 TYR A 173      22.721  40.603 -38.947  1.00 62.13           C  
ATOM   1297  CE2 TYR A 173      22.178  42.037 -40.785  1.00 62.08           C  
ATOM   1298  CZ  TYR A 173      22.928  41.765 -39.661  1.00 68.58           C  
ATOM   1299  OH  TYR A 173      23.891  42.656 -39.251  1.00 80.10           O  
ATOM   1300  N   GLY A 174      18.319  40.354 -38.160  1.00 60.66           N  
ATOM   1301  CA  GLY A 174      17.775  41.575 -37.600  1.00 56.82           C  
ATOM   1302  C   GLY A 174      18.857  42.525 -37.127  1.00 58.06           C  
ATOM   1303  O   GLY A 174      19.884  42.100 -36.602  1.00 69.32           O  
ATOM   1304  N   ARG A 175      18.624  43.818 -37.317  1.00 63.31           N  
ATOM   1305  CA  ARG A 175      19.562  44.832 -36.858  1.00 59.30           C  
ATOM   1306  C   ARG A 175      18.821  46.034 -36.280  1.00 62.21           C  
ATOM   1307  O   ARG A 175      17.983  46.637 -36.948  1.00 63.10           O  
ATOM   1308  CB  ARG A 175      20.479  45.270 -38.000  1.00 59.34           C  
ATOM   1309  CG  ARG A 175      21.729  45.988 -37.532  1.00 81.50           C  
ATOM   1310  CD  ARG A 175      22.927  45.574 -38.361  1.00 95.17           C  
ATOM   1311  NE  ARG A 175      23.060  46.358 -39.583  1.00 89.93           N  
ATOM   1312  CZ  ARG A 175      23.909  46.069 -40.563  1.00 90.87           C  
ATOM   1313  NH1 ARG A 175      24.694  45.002 -40.471  1.00 74.97           N  
ATOM   1314  NH2 ARG A 175      23.970  46.842 -41.636  1.00100.13           N  
ATOM   1315  N   GLY A 176      19.133  46.371 -35.033  1.00 60.30           N  
ATOM   1316  CA  GLY A 176      18.471  47.466 -34.348  1.00 60.56           C  
ATOM   1317  C   GLY A 176      18.499  47.294 -32.841  1.00 64.81           C  
ATOM   1318  O   GLY A 176      19.463  46.770 -32.288  1.00 61.44           O  
ATOM   1319  N   VAL A 177      17.441  47.744 -32.175  1.00 76.64           N  
ATOM   1320  CA  VAL A 177      17.325  47.592 -30.729  1.00 69.92           C  
ATOM   1321  C   VAL A 177      16.635  46.269 -30.416  1.00 66.39           C  
ATOM   1322  O   VAL A 177      15.428  46.222 -30.183  1.00 67.58           O  
ATOM   1323  CB  VAL A 177      16.544  48.757 -30.096  1.00 66.73           C  
ATOM   1324  CG1 VAL A 177      16.655  48.708 -28.580  1.00 62.50           C  
ATOM   1325  CG2 VAL A 177      17.059  50.085 -30.625  1.00 51.79           C  
ATOM   1326  N   ILE A 178      17.420  45.197 -30.417  1.00 67.19           N  
ATOM   1327  CA  ILE A 178      16.901  43.833 -30.303  1.00 62.61           C  
ATOM   1328  C   ILE A 178      16.075  43.531 -29.037  1.00 69.26           C  
ATOM   1329  O   ILE A 178      15.067  42.829 -29.128  1.00 76.63           O  
ATOM   1330  CB  ILE A 178      18.057  42.811 -30.393  1.00 67.19           C  
ATOM   1331  CG1 ILE A 178      18.914  43.096 -31.629  1.00 67.90           C  
ATOM   1332  CG2 ILE A 178      17.523  41.387 -30.427  1.00 62.18           C  
ATOM   1333  CD1 ILE A 178      18.119  43.211 -32.921  1.00 59.80           C  
ATOM   1334  N   PRO A 179      16.482  44.048 -27.858  1.00 67.59           N  
ATOM   1335  CA  PRO A 179      15.646  43.757 -26.685  1.00 71.98           C  
ATOM   1336  C   PRO A 179      14.213  44.294 -26.773  1.00 83.39           C  
ATOM   1337  O   PRO A 179      13.355  43.846 -26.013  1.00 93.78           O  
ATOM   1338  CB  PRO A 179      16.401  44.446 -25.544  1.00 73.41           C  
ATOM   1339  CG  PRO A 179      17.810  44.467 -25.991  1.00 68.78           C  
ATOM   1340  CD  PRO A 179      17.744  44.706 -27.468  1.00 59.92           C  
ATOM   1341  N   SER A 180      13.958  45.231 -27.681  1.00 72.42           N  
ATOM   1342  CA  SER A 180      12.617  45.785 -27.837  1.00 75.97           C  
ATOM   1343  C   SER A 180      11.731  44.874 -28.687  1.00 76.37           C  
ATOM   1344  O   SER A 180      10.508  45.018 -28.698  1.00 88.66           O  
ATOM   1345  CB  SER A 180      12.682  47.186 -28.454  1.00 72.16           C  
ATOM   1346  OG  SER A 180      13.136  47.142 -29.796  1.00 70.32           O  
ATOM   1347  N   THR A 181      12.352  43.933 -29.392  1.00 66.75           N  
ATOM   1348  CA  THR A 181      11.615  43.015 -30.254  1.00 78.96           C  
ATOM   1349  C   THR A 181      10.983  41.880 -29.455  1.00 87.51           C  
ATOM   1350  O   THR A 181       9.998  41.282 -29.884  1.00 92.38           O  
ATOM   1351  CB  THR A 181      12.521  42.409 -31.344  1.00 82.76           C  
ATOM   1352  OG1 THR A 181      13.516  41.576 -30.734  1.00 78.89           O  
ATOM   1353  CG2 THR A 181      13.202  43.508 -32.149  1.00 73.69           C  
ATOM   1354  N   LEU A 182      11.558  41.590 -28.291  1.00 86.09           N  
ATOM   1355  CA  LEU A 182      11.087  40.494 -27.451  1.00 84.38           C  
ATOM   1356  C   LEU A 182       9.688  40.742 -26.899  1.00 80.43           C  
ATOM   1357  O   LEU A 182       8.943  39.798 -26.632  1.00 91.69           O  
ATOM   1358  CB  LEU A 182      12.056  40.257 -26.294  1.00 94.11           C  
ATOM   1359  CG  LEU A 182      13.456  39.764 -26.652  1.00 89.80           C  
ATOM   1360  CD1 LEU A 182      14.264  39.578 -25.385  1.00 92.05           C  
ATOM   1361  CD2 LEU A 182      13.389  38.468 -27.450  1.00 75.47           C  
ATOM   1362  N   ALA A 183       9.341  42.012 -26.719  1.00 66.61           N  
ATOM   1363  CA  ALA A 183       8.028  42.380 -26.203  1.00 78.29           C  
ATOM   1364  C   ALA A 183       6.923  41.887 -27.132  1.00 83.94           C  
ATOM   1365  O   ALA A 183       5.900  41.373 -26.679  1.00 90.07           O  
ATOM   1366  CB  ALA A 183       7.932  43.888 -26.011  1.00 57.15           C  
ATOM   1367  N   PHE A 184       7.142  42.038 -28.434  1.00 74.46           N  
ATOM   1368  CA  PHE A 184       6.176  41.588 -29.428  1.00 69.42           C  
ATOM   1369  C   PHE A 184       6.217  40.073 -29.610  1.00 64.88           C  
ATOM   1370  O   PHE A 184       5.179  39.414 -29.662  1.00 71.83           O  
ATOM   1371  CB  PHE A 184       6.425  42.276 -30.772  1.00 63.73           C  
ATOM   1372  CG  PHE A 184       5.619  41.701 -31.902  1.00 64.64           C  
ATOM   1373  CD1 PHE A 184       4.277  42.016 -32.042  1.00 49.38           C  
ATOM   1374  CD2 PHE A 184       6.201  40.840 -32.819  1.00 51.76           C  
ATOM   1375  CE1 PHE A 184       3.529  41.484 -33.078  1.00 57.65           C  
ATOM   1376  CE2 PHE A 184       5.460  40.303 -33.854  1.00 53.52           C  
ATOM   1377  CZ  PHE A 184       4.122  40.625 -33.985  1.00 62.13           C  
ATOM   1378  N   ALA A 185       7.426  39.529 -29.699  1.00 63.68           N  
ATOM   1379  CA  ALA A 185       7.618  38.115 -30.002  1.00 68.97           C  
ATOM   1380  C   ALA A 185       7.102  37.190 -28.900  1.00 74.22           C  
ATOM   1381  O   ALA A 185       6.897  35.997 -29.129  1.00 66.21           O  
ATOM   1382  CB  ALA A 185       9.087  37.840 -30.268  1.00 47.51           C  
ATOM   1383  N   LEU A 186       6.883  37.741 -27.710  1.00 74.25           N  
ATOM   1384  CA  LEU A 186       6.446  36.940 -26.571  1.00 67.35           C  
ATOM   1385  C   LEU A 186       5.050  37.322 -26.089  1.00 80.09           C  
ATOM   1386  O   LEU A 186       4.583  36.818 -25.068  1.00 86.24           O  
ATOM   1387  CB  LEU A 186       7.443  37.078 -25.420  1.00 66.98           C  
ATOM   1388  CG  LEU A 186       8.852  36.554 -25.698  1.00 70.34           C  
ATOM   1389  CD1 LEU A 186       9.824  37.030 -24.631  1.00 58.51           C  
ATOM   1390  CD2 LEU A 186       8.846  35.035 -25.785  1.00 61.17           C  
ATOM   1391  N   ALA A 187       4.388  38.208 -26.829  1.00 84.56           N  
ATOM   1392  CA  ALA A 187       3.077  38.720 -26.433  1.00 72.08           C  
ATOM   1393  C   ALA A 187       2.011  37.627 -26.390  1.00 61.88           C  
ATOM   1394  O   ALA A 187       1.344  37.445 -25.372  1.00 62.62           O  
ATOM   1395  CB  ALA A 187       2.645  39.836 -27.372  1.00 83.84           C  
ATOM   1396  N   ASP A 188       1.850  36.906 -27.496  1.00 72.22           N  
ATOM   1397  CA  ASP A 188       0.860  35.834 -27.566  1.00 73.48           C  
ATOM   1398  C   ASP A 188       1.196  34.696 -26.607  1.00 69.47           C  
ATOM   1399  O   ASP A 188       0.305  34.032 -26.084  1.00 69.28           O  
ATOM   1400  CB  ASP A 188       0.743  35.293 -28.994  1.00 71.70           C  
ATOM   1401  CG  ASP A 188      -0.181  36.126 -29.864  1.00 73.98           C  
ATOM   1402  OD1 ASP A 188      -1.005  36.881 -29.305  1.00 71.85           O  
ATOM   1403  OD2 ASP A 188      -0.092  36.014 -31.106  1.00 74.41           O  
ATOM   1404  N   THR A 189       2.485  34.475 -26.380  1.00 59.18           N  
ATOM   1405  CA  THR A 189       2.923  33.440 -25.454  1.00 66.58           C  
ATOM   1406  C   THR A 189       2.410  33.733 -24.044  1.00 75.19           C  
ATOM   1407  O   THR A 189       2.094  32.819 -23.281  1.00 82.71           O  
ATOM   1408  CB  THR A 189       4.459  33.315 -25.438  1.00 73.26           C  
ATOM   1409  OG1 THR A 189       4.934  33.096 -26.772  1.00 78.99           O  
ATOM   1410  CG2 THR A 189       4.892  32.152 -24.563  1.00 70.40           C  
ATOM   1411  N   VAL A 190       2.306  35.016 -23.713  1.00 63.60           N  
ATOM   1412  CA  VAL A 190       1.837  35.429 -22.397  1.00 76.11           C  
ATOM   1413  C   VAL A 190       0.312  35.454 -22.308  1.00 73.76           C  
ATOM   1414  O   VAL A 190      -0.271  34.907 -21.371  1.00 66.59           O  
ATOM   1415  CB  VAL A 190       2.383  36.823 -22.022  1.00 74.80           C  
ATOM   1416  CG1 VAL A 190       1.771  37.304 -20.715  1.00 61.84           C  
ATOM   1417  CG2 VAL A 190       3.901  36.791 -21.929  1.00 65.70           C  
ATOM   1418  N   PHE A 191      -0.333  36.079 -23.290  1.00 67.33           N  
ATOM   1419  CA  PHE A 191      -1.767  36.344 -23.202  1.00 67.14           C  
ATOM   1420  C   PHE A 191      -2.651  35.371 -23.984  1.00 60.13           C  
ATOM   1421  O   PHE A 191      -3.870  35.375 -23.815  1.00 73.79           O  
ATOM   1422  CB  PHE A 191      -2.061  37.771 -23.675  1.00 60.47           C  
ATOM   1423  CG  PHE A 191      -1.437  38.834 -22.819  1.00 67.60           C  
ATOM   1424  CD1 PHE A 191      -1.951  39.123 -21.566  1.00 72.75           C  
ATOM   1425  CD2 PHE A 191      -0.343  39.553 -23.272  1.00 64.37           C  
ATOM   1426  CE1 PHE A 191      -1.381  40.102 -20.777  1.00 76.49           C  
ATOM   1427  CE2 PHE A 191       0.230  40.534 -22.489  1.00 71.44           C  
ATOM   1428  CZ  PHE A 191      -0.290  40.809 -21.240  1.00 71.36           C  
ATOM   1429  N   SER A 192      -2.053  34.546 -24.838  1.00 66.85           N  
ATOM   1430  CA  SER A 192      -2.848  33.675 -25.701  1.00 66.05           C  
ATOM   1431  C   SER A 192      -2.577  32.192 -25.458  1.00 66.99           C  
ATOM   1432  O   SER A 192      -3.512  31.400 -25.345  1.00 71.50           O  
ATOM   1433  CB  SER A 192      -2.597  34.014 -27.174  1.00 59.68           C  
ATOM   1434  OG  SER A 192      -3.408  33.225 -28.025  1.00 66.27           O  
ATOM   1435  N   THR A 193      -1.304  31.818 -25.376  1.00 66.66           N  
ATOM   1436  CA  THR A 193      -0.942  30.409 -25.252  1.00 72.01           C  
ATOM   1437  C   THR A 193      -0.617  30.006 -23.813  1.00 79.20           C  
ATOM   1438  O   THR A 193      -0.733  28.832 -23.457  1.00 78.42           O  
ATOM   1439  CB  THR A 193       0.262  30.059 -26.148  1.00 64.62           C  
ATOM   1440  OG1 THR A 193       1.464  30.576 -25.565  1.00 69.07           O  
ATOM   1441  CG2 THR A 193       0.081  30.643 -27.546  1.00 58.91           C  
ATOM   1442  N   GLN A 194      -0.217  30.981 -22.998  1.00 76.46           N  
ATOM   1443  CA  GLN A 194       0.171  30.742 -21.605  1.00 77.90           C  
ATOM   1444  C   GLN A 194       1.258  29.677 -21.510  1.00 80.38           C  
ATOM   1445  O   GLN A 194       1.277  28.873 -20.578  1.00 80.05           O  
ATOM   1446  CB  GLN A 194      -1.043  30.333 -20.763  1.00 68.73           C  
ATOM   1447  CG  GLN A 194      -2.114  31.408 -20.659  1.00 85.39           C  
ATOM   1448  CD  GLN A 194      -3.371  30.916 -19.967  1.00101.43           C  
ATOM   1449  OE1 GLN A 194      -3.523  29.724 -19.703  1.00109.40           O  
ATOM   1450  NE2 GLN A 194      -4.281  31.836 -19.672  1.00113.75           N  
ATOM   1451  N   ASP A 195       2.159  29.684 -22.486  1.00 76.79           N  
ATOM   1452  CA  ASP A 195       3.220  28.689 -22.578  1.00 67.39           C  
ATOM   1453  C   ASP A 195       4.501  29.201 -21.926  1.00 68.09           C  
ATOM   1454  O   ASP A 195       5.439  29.608 -22.614  1.00 65.43           O  
ATOM   1455  CB  ASP A 195       3.472  28.331 -24.044  1.00 68.24           C  
ATOM   1456  CG  ASP A 195       4.255  27.046 -24.208  1.00 67.71           C  
ATOM   1457  OD1 ASP A 195       4.831  26.560 -23.211  1.00 62.53           O  
ATOM   1458  OD2 ASP A 195       4.305  26.524 -25.343  1.00 58.12           O  
ATOM   1459  N   PHE A 196       4.536  29.169 -20.597  1.00 72.96           N  
ATOM   1460  CA  PHE A 196       5.657  29.719 -19.842  1.00 65.70           C  
ATOM   1461  C   PHE A 196       6.958  28.966 -20.109  1.00 70.39           C  
ATOM   1462  O   PHE A 196       8.043  29.538 -20.015  1.00 76.98           O  
ATOM   1463  CB  PHE A 196       5.345  29.706 -18.344  1.00 81.13           C  
ATOM   1464  CG  PHE A 196       4.033  30.348 -17.995  1.00105.01           C  
ATOM   1465  CD1 PHE A 196       3.841  31.708 -18.181  1.00109.84           C  
ATOM   1466  CD2 PHE A 196       2.994  29.592 -17.476  1.00115.75           C  
ATOM   1467  CE1 PHE A 196       2.634  32.301 -17.860  1.00110.06           C  
ATOM   1468  CE2 PHE A 196       1.785  30.179 -17.153  1.00117.65           C  
ATOM   1469  CZ  PHE A 196       1.605  31.535 -17.345  1.00114.60           C  
ATOM   1470  N   LEU A 197       6.847  27.684 -20.440  1.00 73.69           N  
ATOM   1471  CA  LEU A 197       8.020  26.884 -20.771  1.00 72.24           C  
ATOM   1472  C   LEU A 197       8.683  27.412 -22.038  1.00 74.84           C  
ATOM   1473  O   LEU A 197       9.908  27.534 -22.106  1.00 73.39           O  
ATOM   1474  CB  LEU A 197       7.645  25.412 -20.944  1.00 81.51           C  
ATOM   1475  CG  LEU A 197       8.816  24.469 -21.227  1.00 75.86           C  
ATOM   1476  CD1 LEU A 197       9.865  24.574 -20.131  1.00 62.78           C  
ATOM   1477  CD2 LEU A 197       8.332  23.035 -21.370  1.00 76.19           C  
ATOM   1478  N   THR A 198       7.864  27.725 -23.039  1.00 68.28           N  
ATOM   1479  CA  THR A 198       8.352  28.325 -24.275  1.00 71.18           C  
ATOM   1480  C   THR A 198       8.952  29.699 -23.991  1.00 77.11           C  
ATOM   1481  O   THR A 198       9.989  30.066 -24.549  1.00 75.84           O  
ATOM   1482  CB  THR A 198       7.226  28.451 -25.320  1.00 66.98           C  
ATOM   1483  OG1 THR A 198       6.865  27.148 -25.791  1.00 72.59           O  
ATOM   1484  CG2 THR A 198       7.674  29.290 -26.500  1.00 64.31           C  
ATOM   1485  N   LEU A 199       8.294  30.445 -23.109  1.00 73.14           N  
ATOM   1486  CA  LEU A 199       8.770  31.754 -22.677  1.00 74.04           C  
ATOM   1487  C   LEU A 199      10.183  31.644 -22.111  1.00 83.14           C  
ATOM   1488  O   LEU A 199      11.048  32.468 -22.411  1.00 88.35           O  
ATOM   1489  CB  LEU A 199       7.805  32.347 -21.641  1.00 75.82           C  
ATOM   1490  CG  LEU A 199       7.974  33.771 -21.094  1.00 78.74           C  
ATOM   1491  CD1 LEU A 199       8.915  33.813 -19.896  1.00 87.29           C  
ATOM   1492  CD2 LEU A 199       8.448  34.719 -22.178  1.00 76.71           C  
ATOM   1493  N   PHE A 200      10.411  30.612 -21.304  1.00 81.65           N  
ATOM   1494  CA  PHE A 200      11.716  30.378 -20.693  1.00 71.77           C  
ATOM   1495  C   PHE A 200      12.780  29.996 -21.721  1.00 67.48           C  
ATOM   1496  O   PHE A 200      13.894  30.519 -21.692  1.00 86.18           O  
ATOM   1497  CB  PHE A 200      11.612  29.287 -19.627  1.00 70.54           C  
ATOM   1498  CG  PHE A 200      12.941  28.764 -19.165  1.00 81.78           C  
ATOM   1499  CD1 PHE A 200      13.718  29.495 -18.281  1.00 70.44           C  
ATOM   1500  CD2 PHE A 200      13.414  27.539 -19.613  1.00 74.52           C  
ATOM   1501  CE1 PHE A 200      14.941  29.016 -17.855  1.00 68.00           C  
ATOM   1502  CE2 PHE A 200      14.634  27.056 -19.190  1.00 66.63           C  
ATOM   1503  CZ  PHE A 200      15.399  27.796 -18.308  1.00 67.30           C  
ATOM   1504  N   TYR A 201      12.437  29.074 -22.616  1.00 64.52           N  
ATOM   1505  CA  TYR A 201      13.354  28.635 -23.666  1.00 74.32           C  
ATOM   1506  C   TYR A 201      13.826  29.804 -24.525  1.00 71.92           C  
ATOM   1507  O   TYR A 201      14.991  29.867 -24.918  1.00 72.34           O  
ATOM   1508  CB  TYR A 201      12.690  27.577 -24.554  1.00 66.06           C  
ATOM   1509  CG  TYR A 201      12.576  26.211 -23.914  1.00 70.70           C  
ATOM   1510  CD1 TYR A 201      13.451  25.818 -22.910  1.00 69.27           C  
ATOM   1511  CD2 TYR A 201      11.597  25.314 -24.318  1.00 69.68           C  
ATOM   1512  CE1 TYR A 201      13.351  24.570 -22.325  1.00 74.70           C  
ATOM   1513  CE2 TYR A 201      11.489  24.065 -23.740  1.00 73.45           C  
ATOM   1514  CZ  TYR A 201      12.368  23.697 -22.743  1.00 85.88           C  
ATOM   1515  OH  TYR A 201      12.265  22.454 -22.162  1.00100.99           O  
ATOM   1516  N   THR A 202      12.913  30.725 -24.813  1.00 62.54           N  
ATOM   1517  CA  THR A 202      13.227  31.899 -25.617  1.00 64.90           C  
ATOM   1518  C   THR A 202      14.251  32.788 -24.915  1.00 71.13           C  
ATOM   1519  O   THR A 202      15.295  33.121 -25.481  1.00 70.42           O  
ATOM   1520  CB  THR A 202      11.961  32.729 -25.921  1.00 73.23           C  
ATOM   1521  OG1 THR A 202      11.019  31.928 -26.646  1.00 74.31           O  
ATOM   1522  CG2 THR A 202      12.312  33.960 -26.742  1.00 60.96           C  
ATOM   1523  N   LEU A 203      13.946  33.163 -23.677  1.00 60.24           N  
ATOM   1524  CA  LEU A 203      14.825  34.025 -22.896  1.00 62.12           C  
ATOM   1525  C   LEU A 203      16.187  33.381 -22.653  1.00 71.94           C  
ATOM   1526  O   LEU A 203      17.208  34.070 -22.642  1.00 79.46           O  
ATOM   1527  CB  LEU A 203      14.171  34.386 -21.561  1.00 61.58           C  
ATOM   1528  CG  LEU A 203      12.897  35.229 -21.650  1.00 70.91           C  
ATOM   1529  CD1 LEU A 203      12.378  35.576 -20.262  1.00 68.98           C  
ATOM   1530  CD2 LEU A 203      13.145  36.489 -22.468  1.00 62.96           C  
ATOM   1531  N   ARG A 204      16.204  32.065 -22.462  1.00 64.25           N  
ATOM   1532  CA  ARG A 204      17.461  31.353 -22.251  1.00 63.00           C  
ATOM   1533  C   ARG A 204      18.330  31.383 -23.506  1.00 73.53           C  
ATOM   1534  O   ARG A 204      19.545  31.568 -23.423  1.00 67.50           O  
ATOM   1535  CB  ARG A 204      17.210  29.904 -21.828  1.00 62.19           C  
ATOM   1536  CG  ARG A 204      18.494  29.124 -21.580  1.00 63.70           C  
ATOM   1537  CD  ARG A 204      18.230  27.712 -21.101  1.00 65.44           C  
ATOM   1538  NE  ARG A 204      17.622  26.881 -22.134  1.00 77.81           N  
ATOM   1539  CZ  ARG A 204      17.424  25.573 -22.013  1.00 69.26           C  
ATOM   1540  NH1 ARG A 204      17.790  24.951 -20.902  1.00 67.12           N  
ATOM   1541  NH2 ARG A 204      16.862  24.888 -22.999  1.00 60.77           N  
ATOM   1542  N   SER A 205      17.703  31.202 -24.666  1.00 55.57           N  
ATOM   1543  CA  SER A 205      18.424  31.247 -25.935  1.00 64.97           C  
ATOM   1544  C   SER A 205      19.066  32.613 -26.159  1.00 62.97           C  
ATOM   1545  O   SER A 205      20.200  32.703 -26.626  1.00 72.38           O  
ATOM   1546  CB  SER A 205      17.492  30.910 -27.100  1.00 57.01           C  
ATOM   1547  OG  SER A 205      17.088  29.554 -27.054  1.00 80.57           O  
ATOM   1548  N   TYR A 206      18.337  33.672 -25.823  1.00 55.16           N  
ATOM   1549  CA  TYR A 206      18.869  35.023 -25.933  1.00 62.82           C  
ATOM   1550  C   TYR A 206      20.033  35.209 -24.967  1.00 65.52           C  
ATOM   1551  O   TYR A 206      21.046  35.820 -25.310  1.00 74.14           O  
ATOM   1552  CB  TYR A 206      17.783  36.062 -25.653  1.00 80.82           C  
ATOM   1553  CG  TYR A 206      18.176  37.477 -26.018  1.00 83.99           C  
ATOM   1554  CD1 TYR A 206      19.177  37.725 -26.950  1.00 91.47           C  
ATOM   1555  CD2 TYR A 206      17.556  38.564 -25.421  1.00 85.29           C  
ATOM   1556  CE1 TYR A 206      19.536  39.015 -27.286  1.00 82.62           C  
ATOM   1557  CE2 TYR A 206      17.907  39.859 -25.749  1.00 89.27           C  
ATOM   1558  CZ  TYR A 206      18.899  40.079 -26.681  1.00 88.34           C  
ATOM   1559  OH  TYR A 206      19.254  41.367 -27.009  1.00 92.40           O  
ATOM   1560  N   ALA A 207      19.878  34.677 -23.758  1.00 67.28           N  
ATOM   1561  CA  ALA A 207      20.919  34.761 -22.740  1.00 60.19           C  
ATOM   1562  C   ALA A 207      22.176  34.034 -23.194  1.00 60.54           C  
ATOM   1563  O   ALA A 207      23.290  34.516 -22.988  1.00 69.88           O  
ATOM   1564  CB  ALA A 207      20.421  34.191 -21.420  1.00 65.29           C  
ATOM   1565  N   ARG A 208      21.988  32.873 -23.813  1.00 66.57           N  
ATOM   1566  CA  ARG A 208      23.104  32.091 -24.334  1.00 69.52           C  
ATOM   1567  C   ARG A 208      23.832  32.854 -25.436  1.00 76.97           C  
ATOM   1568  O   ARG A 208      25.060  32.806 -25.529  1.00 84.31           O  
ATOM   1569  CB  ARG A 208      22.617  30.738 -24.860  1.00 61.74           C  
ATOM   1570  CG  ARG A 208      22.203  29.755 -23.776  1.00 68.81           C  
ATOM   1571  CD  ARG A 208      21.673  28.463 -24.377  1.00 71.14           C  
ATOM   1572  NE  ARG A 208      21.389  27.459 -23.356  1.00 76.53           N  
ATOM   1573  CZ  ARG A 208      20.833  26.277 -23.604  1.00 87.59           C  
ATOM   1574  NH1 ARG A 208      20.495  25.945 -24.843  1.00 78.39           N  
ATOM   1575  NH2 ARG A 208      20.612  25.425 -22.611  1.00 89.59           N  
ATOM   1576  N   GLY A 209      23.068  33.558 -26.266  1.00 69.04           N  
ATOM   1577  CA  GLY A 209      23.637  34.355 -27.337  1.00 65.84           C  
ATOM   1578  C   GLY A 209      24.415  35.544 -26.807  1.00 71.29           C  
ATOM   1579  O   GLY A 209      25.485  35.875 -27.317  1.00 82.53           O  
ATOM   1580  N   LEU A 210      23.872  36.188 -25.779  1.00 68.14           N  
ATOM   1581  CA  LEU A 210      24.541  37.315 -25.138  1.00 71.32           C  
ATOM   1582  C   LEU A 210      25.790  36.854 -24.401  1.00 74.37           C  
ATOM   1583  O   LEU A 210      26.798  37.559 -24.371  1.00 78.03           O  
ATOM   1584  CB  LEU A 210      23.594  38.028 -24.171  1.00 63.54           C  
ATOM   1585  CG  LEU A 210      22.433  38.791 -24.811  1.00 79.69           C  
ATOM   1586  CD1 LEU A 210      21.552  39.420 -23.746  1.00 82.54           C  
ATOM   1587  CD2 LEU A 210      22.952  39.848 -25.769  1.00 84.89           C  
ATOM   1588  N   ARG A 211      25.710  35.669 -23.804  1.00 78.05           N  
ATOM   1589  CA  ARG A 211      26.842  35.077 -23.101  1.00 75.95           C  
ATOM   1590  C   ARG A 211      28.012  34.849 -24.050  1.00 71.28           C  
ATOM   1591  O   ARG A 211      29.156  35.172 -23.732  1.00 81.94           O  
ATOM   1592  CB  ARG A 211      26.434  33.756 -22.446  1.00 83.30           C  
ATOM   1593  CG  ARG A 211      27.597  32.947 -21.901  1.00 89.30           C  
ATOM   1594  CD  ARG A 211      27.290  31.458 -21.938  1.00102.16           C  
ATOM   1595  NE  ARG A 211      26.214  31.091 -21.024  1.00102.86           N  
ATOM   1596  CZ  ARG A 211      25.588  29.919 -21.042  1.00100.40           C  
ATOM   1597  NH1 ARG A 211      25.925  29.000 -21.936  1.00 87.74           N  
ATOM   1598  NH2 ARG A 211      24.620  29.668 -20.171  1.00113.99           N  
ATOM   1599  N   LEU A 212      27.710  34.293 -25.218  1.00 65.57           N  
ATOM   1600  CA  LEU A 212      28.723  34.010 -26.227  1.00 70.13           C  
ATOM   1601  C   LEU A 212      29.446  35.271 -26.685  1.00 74.89           C  
ATOM   1602  O   LEU A 212      30.676  35.331 -26.681  1.00 91.51           O  
ATOM   1603  CB  LEU A 212      28.088  33.315 -27.431  1.00 55.12           C  
ATOM   1604  CG  LEU A 212      28.996  33.089 -28.641  1.00 56.01           C  
ATOM   1605  CD1 LEU A 212      30.171  32.203 -28.270  1.00 57.91           C  
ATOM   1606  CD2 LEU A 212      28.209  32.488 -29.796  1.00 61.28           C  
ATOM   1607  N   GLU A 213      28.672  36.277 -27.076  1.00 72.62           N  
ATOM   1608  CA  GLU A 213      29.223  37.521 -27.601  1.00 79.42           C  
ATOM   1609  C   GLU A 213      30.074  38.254 -26.567  1.00 79.43           C  
ATOM   1610  O   GLU A 213      31.017  38.965 -26.916  1.00 86.23           O  
ATOM   1611  CB  GLU A 213      28.095  38.430 -28.093  1.00 77.73           C  
ATOM   1612  CG  GLU A 213      28.241  38.853 -29.542  1.00 91.12           C  
ATOM   1613  CD  GLU A 213      28.338  37.670 -30.485  1.00 93.42           C  
ATOM   1614  OE1 GLU A 213      27.599  36.682 -30.283  1.00 85.46           O  
ATOM   1615  OE2 GLU A 213      29.155  37.725 -31.428  1.00 99.03           O  
ATOM   1616  N   LEU A 214      29.740  38.074 -25.295  1.00 70.36           N  
ATOM   1617  CA  LEU A 214      30.467  38.735 -24.221  1.00 69.44           C  
ATOM   1618  C   LEU A 214      31.842  38.102 -24.011  1.00 75.72           C  
ATOM   1619  O   LEU A 214      32.839  38.809 -23.864  1.00 83.48           O  
ATOM   1620  CB  LEU A 214      29.657  38.694 -22.924  1.00 82.07           C  
ATOM   1621  CG  LEU A 214      30.251  39.452 -21.735  1.00 95.68           C  
ATOM   1622  CD1 LEU A 214      30.530  40.900 -22.108  1.00101.07           C  
ATOM   1623  CD2 LEU A 214      29.324  39.375 -20.532  1.00 90.89           C  
ATOM   1624  N   THR A 215      31.893  36.773 -24.005  1.00 76.12           N  
ATOM   1625  CA  THR A 215      33.152  36.062 -23.803  1.00 84.21           C  
ATOM   1626  C   THR A 215      34.098  36.258 -24.983  1.00 86.01           C  
ATOM   1627  O   THR A 215      35.288  36.510 -24.796  1.00 86.28           O  
ATOM   1628  CB  THR A 215      32.932  34.551 -23.590  1.00 81.52           C  
ATOM   1629  OG1 THR A 215      32.429  33.962 -24.795  1.00 93.34           O  
ATOM   1630  CG2 THR A 215      31.951  34.309 -22.454  1.00 81.56           C  
ATOM   1631  N   THR A 216      33.562  36.140 -26.194  1.00 78.81           N  
ATOM   1632  CA  THR A 216      34.350  36.308 -27.412  1.00 73.97           C  
ATOM   1633  C   THR A 216      34.999  37.691 -27.468  1.00 81.48           C  
ATOM   1634  O   THR A 216      36.151  37.836 -27.878  1.00 94.45           O  
ATOM   1635  CB  THR A 216      33.483  36.101 -28.673  1.00 78.12           C  
ATOM   1636  OG1 THR A 216      32.880  34.801 -28.635  1.00 81.30           O  
ATOM   1637  CG2 THR A 216      34.327  36.228 -29.934  1.00 72.23           C  
ATOM   1638  N   TYR A 217      34.251  38.703 -27.041  1.00 81.86           N  
ATOM   1639  CA  TYR A 217      34.749  40.071 -27.014  1.00 85.42           C  
ATOM   1640  C   TYR A 217      35.830  40.233 -25.950  1.00 94.42           C  
ATOM   1641  O   TYR A 217      36.662  41.137 -26.028  1.00 94.70           O  
ATOM   1642  CB  TYR A 217      33.602  41.050 -26.759  1.00 87.78           C  
ATOM   1643  CG  TYR A 217      34.010  42.506 -26.805  1.00103.98           C  
ATOM   1644  CD1 TYR A 217      34.084  43.188 -28.013  1.00109.27           C  
ATOM   1645  CD2 TYR A 217      34.313  43.201 -25.641  1.00108.23           C  
ATOM   1646  CE1 TYR A 217      34.454  44.520 -28.061  1.00108.80           C  
ATOM   1647  CE2 TYR A 217      34.685  44.532 -25.679  1.00110.29           C  
ATOM   1648  CZ  TYR A 217      34.753  45.188 -26.891  1.00112.67           C  
ATOM   1649  OH  TYR A 217      35.122  46.515 -26.932  1.00107.71           O  
ATOM   1650  N   LEU A 218      35.812  39.347 -24.959  1.00 98.90           N  
ATOM   1651  CA  LEU A 218      36.770  39.398 -23.860  1.00 93.41           C  
ATOM   1652  C   LEU A 218      37.887  38.375 -24.038  1.00 94.71           C  
ATOM   1653  O   LEU A 218      38.987  38.555 -23.515  1.00103.74           O  
ATOM   1654  CB  LEU A 218      36.061  39.165 -22.523  1.00 86.97           C  
ATOM   1655  CG  LEU A 218      35.507  40.375 -21.764  1.00 92.58           C  
ATOM   1656  CD1 LEU A 218      34.611  41.239 -22.639  1.00102.33           C  
ATOM   1657  CD2 LEU A 218      34.754  39.914 -20.526  1.00 91.02           C  
ATOM   1658  N   PHE A 219      37.591  37.307 -24.777  1.00 92.91           N  
ATOM   1659  CA  PHE A 219      38.526  36.203 -24.994  1.00 97.44           C  
ATOM   1660  C   PHE A 219      39.030  35.626 -23.674  1.00104.58           C  
ATOM   1661  O   PHE A 219      38.265  35.472 -22.721  1.00105.37           O  
ATOM   1662  CB  PHE A 219      39.708  36.654 -25.858  1.00112.33           C  
ATOM   1663  CG  PHE A 219      39.519  36.399 -27.327  1.00126.20           C  
ATOM   1664  CD1 PHE A 219      38.770  35.319 -27.765  1.00130.64           C  
ATOM   1665  CD2 PHE A 219      40.093  37.237 -28.270  1.00135.51           C  
ATOM   1666  CE1 PHE A 219      38.595  35.079 -29.115  1.00131.53           C  
ATOM   1667  CE2 PHE A 219      39.921  37.003 -29.621  1.00137.98           C  
ATOM   1668  CZ  PHE A 219      39.171  35.922 -30.044  1.00133.89           C  
TER    1669      PHE A 219 
HETATM 1670  C10 61W A 301      10.880  36.423 -35.058  1.00 88.04           C  
HETATM 1671  C11 61W A 301      11.901  37.106 -34.387  1.00 92.10           C  
HETATM 1672  C12 61W A 301      12.337  36.339 -33.203  1.00 98.07           C  
HETATM 1673  C15 61W A 301      13.428  36.704 -32.183  1.00 92.47           C  
HETATM 1674  C16 61W A 301      14.087  37.953 -32.117  1.00 89.57           C  
HETATM 1675  C17 61W A 301      15.093  38.264 -31.170  1.00 92.69           C  
HETATM 1676  C18 61W A 301      15.541  37.351 -30.199  1.00 93.98           C  
HETATM 1677  C19 61W A 301      14.897  36.100 -30.253  1.00 96.39           C  
HETATM 1678  C20 61W A 301      13.892  35.796 -31.202  1.00 95.22           C  
HETATM 1679  C21 61W A 301      16.620  37.691 -29.187  1.00 87.70           C  
HETATM 1680  C01 61W A 301       9.076  40.751 -40.817  1.00 93.73           C  
HETATM 1681  C02 61W A 301       9.965  39.769 -40.090  1.00 85.35           C  
HETATM 1682  C03 61W A 301       9.338  39.471 -38.745  1.00 85.60           C  
HETATM 1683  N04 61W A 301       9.935  38.187 -38.234  1.00 81.33           N  
HETATM 1684  C05 61W A 301       9.097  37.240 -38.984  1.00 95.17           C  
HETATM 1685  C06 61W A 301       9.599  35.884 -38.609  1.00 80.39           C  
HETATM 1686  C07 61W A 301       9.778  35.624 -37.175  1.00 66.71           C  
HETATM 1687  C08 61W A 301      10.082  36.665 -36.239  1.00 75.75           C  
HETATM 1688  C09 61W A 301       9.736  38.012 -36.773  1.00 68.47           C  
HETATM 1689  N13 61W A 301      11.551  35.225 -33.221  1.00102.14           N  
HETATM 1690  O14 61W A 301      10.711  35.265 -34.283  1.00100.59           O  
TER    1691      61W A 301 
HETATM 1692  C   464 d   1      13.739  37.149 -31.624  0.00  0.00      5hk1 C  
HETATM 1693  C   464 d   1      14.156  35.741 -31.163  0.00  0.00      5hk1 C  
HETATM 1694  C   464 d   1      12.987  34.778 -30.838  0.00  0.00      5hk1 C  
HETATM 1695  C   464 d   1      11.714  34.927 -31.687  0.00  0.00      5hk1 C  
HETATM 1696  C   464 d   1      11.922  35.845 -32.899  0.00  0.00      5hk1 C  
HETATM 1697  C   464 d   1      12.513  37.217 -32.538  0.00  0.00      5hk1 C  
HETATM 1698  C   464 d   1      10.664  35.985 -33.799  0.00  0.00      5hk1 C  
HETATM 1699  C   464 d   1      11.015  36.803 -35.091  0.00  0.00      5hk1 C  
HETATM 1700  C   464 d   1      11.311  38.243 -34.649  0.00  0.00      5hk1 C  
HETATM 1701  C   464 d   1      12.491  38.273 -33.657  0.00  0.00      5hk1 C  
HETATM 1702  C   464 d   1      10.119  34.682 -34.427  0.00  0.00      5hk1 C  
HETATM 1703  C   464 d   1       9.426  35.098 -35.746  0.00  0.00      5hk1 C  
HETATM 1704  C   464 d   1       9.733  36.601 -35.944  0.00  0.00      5hk1 C  
HETATM 1705  C   464 d   1      14.880  38.122 -31.925  0.00  0.00      5hk1 C  
HETATM 1706  O   464 d   1      16.454  36.186 -30.515  0.00  0.00      5hk1 O  
HETATM 1707  C   464 d   1      15.234  35.693 -30.046  0.00  0.00      5hk1 C  
HETATM 1708  C   464 d   1      12.446  37.734 -31.112  0.00  0.00      5hk1 C  
HETATM 1709  C   464 d   1      12.256  36.247 -35.837  0.00  0.00      5hk1 C  
HETATM 1710  C   464 d   1       9.537  36.588 -32.910  0.00  0.00      5hk1 C  
HETATM 1711  C   464 d   1      15.797  38.513 -30.763  0.00  0.00      5hk1 C  
HETATM 1712  C   464 d   1      16.851  37.478 -30.421  0.00  0.00      5hk1 C  
HETATM 1713  O   464 d   1      18.014  37.793 -30.276  0.00  0.00      5hk1 O  
HETATM 1714  C   464 d   1      15.583  34.235 -29.665  0.00  0.00      5hk1 C  
HETATM 1715  C   464 d   1      14.778  36.385 -28.752  0.00  0.00      5hk1 C  
HETATM 1716  C   464 d   1       9.465  37.202 -37.356  0.00  0.00      5hk1 C  
HETATM 1717  C   464 d   1       9.107  36.069 -38.350  0.00  0.00      5hk1 C  
HETATM 1718  C   464 d   1       8.480  38.380 -37.501  0.00  0.00      5hk1 C  
HETATM 1719  O   464 d   1       9.168  39.531 -37.891  0.00  0.00      5hk1 O  
HETATM 1720  C   464 d   1       9.296  39.795 -39.222  0.00  0.00      5hk1 C  
HETATM 1721  C   464 d   1       8.652  38.976 -40.282  0.00  0.00      5hk1 C  
HETATM 1722  O   464 d   1       9.996  40.737 -39.586  0.00  0.00      5hk1 O  
HETATM 1723  C   464 d   1       7.687  38.139 -39.865  0.00  0.00      5hk1 C  
HETATM 1724  C   464 d   1       9.036  39.131 -41.728  0.00  0.00      5hk1 C  
HETATM 1725  C   464 d   1       7.280  38.133 -38.423  0.00  0.00      5hk1 C  
TER    1726      464 d   1 
CONECT 1670 1671 1687 1690
CONECT 1671 1670 1672
CONECT 1672 1671 1673 1689
CONECT 1673 1672 1674 1678
CONECT 1674 1673 1675
CONECT 1675 1674 1676
CONECT 1676 1675 1677 1679
CONECT 1677 1676 1678
CONECT 1678 1673 1677
CONECT 1679 1676
CONECT 1680 1681
CONECT 1681 1680 1682
CONECT 1682 1681 1683
CONECT 1683 1682 1684 1688
CONECT 1684 1683 1685
CONECT 1685 1684 1686
CONECT 1686 1685 1687
CONECT 1687 1670 1686 1688
CONECT 1688 1683 1687
CONECT 1689 1672 1690
CONECT 1690 1670 1689
CONECT 1692 1693 1708 1697 1705
CONECT 1693 1692 1694 1707
CONECT 1694 1693 1695
CONECT 1695 1694 1696
CONECT 1696 1695 1697 1698
CONECT 1697 1692 1696 1701 1708
CONECT 1698 1696 1699 1702 1710
CONECT 1699 1698 1700 1709 1704
CONECT 1700 1699 1701
CONECT 1701 1697 1700
CONECT 1702 1698 1703
CONECT 1703 1702 1704
CONECT 1704 1699 1703 1716
CONECT 1705 1692 1711
CONECT 1706 1712 1707
CONECT 1707 1693 1706 1715 1714
CONECT 1708 1692 1697
CONECT 1709 1699
CONECT 1710 1698
CONECT 1711 1705 1712
CONECT 1712 1706 1711 1713
CONECT 1713 1712
CONECT 1714 1707
CONECT 1715 1707
CONECT 1716 1704 1718 1717
CONECT 1717 1716
CONECT 1718 1716 1725 1719
CONECT 1719 1718 1720
CONECT 1720 1719 1721 1722
CONECT 1721 1720 1723 1724
CONECT 1722 1720
CONECT 1723 1721 1725
CONECT 1724 1721
CONECT 1725 1718 1723
END
