# Supplementary material for: A strategy to find novel candidate anti-Alzheimer’s disease drugs by constructing interaction networks between drug targets and natural compounds in medical plants
Source: PeerJ. 2018 May 11;6:e4756. doi: 10.7717/peerj.4756 (PMC5951129; doi:10.7717/peerj.4756)
Supplement: Data S1 — (A) Docking results of 30 proteins with TCM compounds (B) PDB coordinates (C) TCM_compounds_2D_structures (D) Top0.5%_TCM_compounds_3D_structures [file peerj-06-4756-s036.zip › Raw_Data/PDB coordinates/5ih5.pdb]

REMARK   Accelrys Discovery Studio PDB file
REMARK   Created:  Wed Mar 07 16:31:20 �й���׼ʱ�� 2018
CRYST1   65.070   65.070  151.480  90.00  90.00 120.00 P3121      
ATOM      1  N   GLU A   2     -55.335  17.555 -15.017  1.00151.72           N1+
ATOM      2  CA  GLU A   2     -54.681  16.364 -14.370  1.00149.26           C  
ATOM      3  C   GLU A   2     -53.307  16.161 -14.978  1.00148.91           C  
ATOM      4  O   GLU A   2     -53.064  15.244 -15.790  1.00151.53           O  
ATOM      5  CB  GLU A   2     -55.504  15.095 -14.546  1.00152.35           C  
ATOM      6  CG  GLU A   2     -56.949  15.163 -14.047  1.00156.12           C  
ATOM      7  CD  GLU A   2     -57.887  14.270 -14.858  1.00158.79           C  
ATOM      8  OE1 GLU A   2     -57.407  13.234 -15.367  1.00157.25           O  
ATOM      9  OE2 GLU A   2     -59.076  14.628 -15.012  1.00161.46           O  
ATOM     10  N   LEU A   3     -52.392  17.017 -14.539  1.00147.64           N  
ATOM     11  CA  LEU A   3     -51.039  17.044 -15.057  1.00143.63           C  
ATOM     12  C   LEU A   3     -50.237  15.945 -14.382  1.00137.12           C  
ATOM     13  O   LEU A   3     -50.376  15.664 -13.171  1.00130.67           O  
ATOM     14  CB  LEU A   3     -50.403  18.425 -14.861  1.00143.63           C  
ATOM     15  CG  LEU A   3     -51.264  19.620 -15.295  1.00148.40           C  
ATOM     16  CD1 LEU A   3     -50.372  20.868 -15.270  1.00146.02           C  
ATOM     17  CD2 LEU A   3     -51.968  19.458 -16.654  1.00152.54           C  
ATOM     18  N   ARG A   4     -49.438  15.284 -15.217  1.00137.58           N  
ATOM     19  CA  ARG A   4     -48.694  14.121 -14.806  1.00138.55           C  
ATOM     20  C   ARG A   4     -47.216  14.304 -15.054  1.00136.32           C  
ATOM     21  O   ARG A   4     -46.779  14.678 -16.143  1.00141.78           O  
ATOM     22  CB  ARG A   4     -49.225  12.879 -15.508  1.00142.56           C  
ATOM     23  CG  ARG A   4     -49.981  11.969 -14.556  1.00145.82           C  
ATOM     24  CD  ARG A   4     -50.035  10.529 -14.999  1.00150.72           C  
ATOM     25  NE  ARG A   4     -50.979   9.774 -14.173  1.00155.23           N  
ATOM     26  CZ  ARG A   4     -51.356   8.517 -14.402  1.00158.84           C  
ATOM     27  NH1 ARG A   4     -50.845   7.814 -15.411  1.00160.73           N  
ATOM     28  NH2 ARG A   4     -52.243   7.951 -13.597  1.00160.95           N  
ATOM     29  N   VAL A   5     -46.445  14.049 -14.014  1.00133.10           N  
ATOM     30  CA  VAL A   5     -45.011  14.185 -14.105  1.00131.18           C  
ATOM     31  C   VAL A   5     -44.529  12.866 -14.649  1.00132.25           C  
ATOM     32  O   VAL A   5     -44.290  11.915 -13.895  1.00130.72           O  
ATOM     33  CB  VAL A   5     -44.356  14.477 -12.752  1.00130.50           C  
ATOM     34  CG1 VAL A   5     -42.891  14.806 -12.984  1.00128.08           C  
ATOM     35  CG2 VAL A   5     -45.088  15.612 -12.002  1.00131.77           C  
ATOM     36  N   GLY A   6     -44.481  12.810 -15.973  1.00133.92           N  
ATOM     37  CA  GLY A   6     -44.194  11.578 -16.701  1.00134.34           C  
ATOM     38  C   GLY A   6     -45.255  10.531 -16.371  1.00136.04           C  
ATOM     39  O   GLY A   6     -46.421  10.872 -16.234  1.00136.57           O  
ATOM     40  N   ASN A   7     -44.845   9.266 -16.236  1.00137.11           N  
ATOM     41  CA  ASN A   7     -45.717   8.171 -15.755  1.00139.48           C  
ATOM     42  C   ASN A   7     -46.012   8.146 -14.266  1.00137.23           C  
ATOM     43  O   ASN A   7     -47.139   7.835 -13.836  1.00136.70           O  
ATOM     44  CB  ASN A   7     -45.079   6.812 -16.080  1.00140.57           C  
ATOM     45  CG  ASN A   7     -45.621   6.200 -17.348  1.00143.47           C  
ATOM     46  OD1 ASN A   7     -46.720   6.515 -17.784  1.00143.91           O  
ATOM     47  ND2 ASN A   7     -44.865   5.289 -17.923  1.00145.78           N  
ATOM     48  N   ARG A   8     -44.969   8.428 -13.499  1.00135.66           N  
ATOM     49  CA  ARG A   8     -44.897   8.053 -12.076  1.00135.84           C  
ATOM     50  C   ARG A   8     -45.789   8.872 -11.142  1.00129.11           C  
ATOM     51  O   ARG A   8     -46.406   8.311 -10.231  1.00120.07           O  
ATOM     52  CB  ARG A   8     -43.439   8.164 -11.574  1.00136.99           C  
ATOM     53  CG  ARG A   8     -42.429   7.342 -12.366  1.00142.32           C  
ATOM     54  CD  ARG A   8     -41.015   7.572 -11.882  1.00141.88           C  
ATOM     55  NE  ARG A   8     -40.197   6.368 -12.017  1.00149.46           N  
ATOM     56  CZ  ARG A   8     -38.908   6.285 -11.684  1.00154.30           C  
ATOM     57  NH1 ARG A   8     -38.264   7.352 -11.200  1.00152.50           N  
ATOM     58  NH2 ARG A   8     -38.256   5.128 -11.846  1.00156.41           N  
ATOM     59  N   TYR A   9     -45.806  10.195 -11.359  1.00122.96           N  
ATOM     60  CA  TYR A   9     -46.458  11.114 -10.442  1.00119.01           C  
ATOM     61  C   TYR A   9     -47.491  11.971 -11.100  1.00115.98           C  
ATOM     62  O   TYR A   9     -47.310  12.439 -12.265  1.00118.95           O  
ATOM     63  CB  TYR A   9     -45.475  12.071  -9.801  1.00118.84           C  
ATOM     64  CG  TYR A   9     -44.170  11.448  -9.396  1.00122.89           C  
ATOM     65  CD1 TYR A   9     -44.015  10.822  -8.160  1.00120.48           C  
ATOM     66  CD2 TYR A   9     -43.056  11.497 -10.260  1.00126.51           C  
ATOM     67  CE1 TYR A   9     -42.781  10.269  -7.807  1.00118.94           C  
ATOM     68  CE2 TYR A   9     -41.821  10.969  -9.897  1.00122.82           C  
ATOM     69  CZ  TYR A   9     -41.694  10.346  -8.671  1.00119.93           C  
ATOM     70  OH  TYR A   9     -40.500   9.781  -8.326  1.00117.91           O  
ATOM     71  N   ARG A  10     -48.560  12.186 -10.326  1.00109.60           N  
ATOM     72  CA  ARG A  10     -49.587  13.127 -10.705  1.00107.03           C  
ATOM     73  C   ARG A  10     -49.566  14.294  -9.760  1.00 99.53           C  
ATOM     74  O   ARG A  10     -49.600  14.137  -8.545  1.00 96.05           O  
ATOM     75  CB  ARG A  10     -50.960  12.469 -10.774  1.00113.35           C  
ATOM     76  CG  ARG A  10     -51.785  12.480  -9.518  1.00116.31           C  
ATOM     77  CD  ARG A  10     -52.950  11.559  -9.704  1.00122.75           C  
ATOM     78  NE  ARG A  10     -53.728  11.413  -8.491  1.00125.47           N  
ATOM     79  CZ  ARG A  10     -54.881  10.774  -8.449  1.00132.51           C  
ATOM     80  NH1 ARG A  10     -55.393  10.214  -9.548  1.00135.81           N  
ATOM     81  NH2 ARG A  10     -55.534  10.698  -7.297  1.00137.23           N  
ATOM     82  N   LEU A  11     -49.538  15.486 -10.329  1.00 96.29           N  
ATOM     83  CA  LEU A  11     -49.524  16.693  -9.530  1.00 92.98           C  
ATOM     84  C   LEU A  11     -50.857  16.996  -8.865  1.00 93.07           C  
ATOM     85  O   LEU A  11     -51.882  16.748  -9.423  1.00 97.70           O  
ATOM     86  CB  LEU A  11     -49.186  17.889 -10.398  1.00 93.25           C  
ATOM     87  CG  LEU A  11     -47.768  18.243 -10.704  1.00 91.81           C  
ATOM     88  CD1 LEU A  11     -47.778  19.594 -11.390  1.00 93.91           C  
ATOM     89  CD2 LEU A  11     -47.083  18.429  -9.399  1.00 90.60           C  
ATOM     90  N   GLY A  12     -50.800  17.589  -7.685  1.00 91.06           N  
ATOM     91  CA  GLY A  12     -51.942  18.081  -6.912  1.00 91.29           C  
ATOM     92  C   GLY A  12     -51.732  19.563  -6.619  1.00 89.89           C  
ATOM     93  O   GLY A  12     -50.981  20.242  -7.327  1.00 88.99           O  
ATOM     94  N   ARG A  13     -52.339  20.068  -5.557  1.00 89.33           N  
ATOM     95  CA  ARG A  13     -52.349  21.507  -5.326  1.00 88.61           C  
ATOM     96  C   ARG A  13     -51.027  22.116  -4.884  1.00 85.10           C  
ATOM     97  O   ARG A  13     -50.147  21.427  -4.410  1.00 82.59           O  
ATOM     98  CB  ARG A  13     -53.449  21.843  -4.341  1.00 91.03           C  
ATOM     99  CG  ARG A  13     -53.164  21.482  -2.908  1.00 89.26           C  
ATOM    100  CD  ARG A  13     -54.389  21.708  -1.998  1.00 92.10           C  
ATOM    101  NE  ARG A  13     -55.629  21.985  -2.724  1.00 96.08           N  
ATOM    102  CZ  ARG A  13     -56.740  21.243  -2.698  1.00101.53           C  
ATOM    103  NH1 ARG A  13     -56.860  20.155  -1.931  1.00102.06           N  
ATOM    104  NH2 ARG A  13     -57.802  21.616  -3.426  1.00107.31           N  
ATOM    105  N   LYS A  14     -50.899  23.420  -5.060  1.00 86.61           N  
ATOM    106  CA  LYS A  14     -49.776  24.147  -4.512  1.00 86.08           C  
ATOM    107  C   LYS A  14     -49.907  24.080  -3.002  1.00 86.64           C  
ATOM    108  O   LYS A  14     -50.963  24.313  -2.435  1.00 89.81           O  
ATOM    109  CB  LYS A  14     -49.722  25.596  -4.994  1.00 87.90           C  
ATOM    110  CG  LYS A  14     -48.569  26.375  -4.410  1.00 86.33           C  
ATOM    111  CD  LYS A  14     -48.475  27.828  -4.828  1.00 89.98           C  
ATOM    112  CE  LYS A  14     -47.566  28.578  -3.851  1.00 91.54           C  
ATOM    113  NZ  LYS A  14     -47.252  30.028  -4.044  1.00 94.01           N1+
ATOM    114  N   ILE A  15     -48.814  23.708  -2.364  1.00 87.24           N  
ATOM    115  CA  ILE A  15     -48.741  23.622  -0.916  1.00 87.19           C  
ATOM    116  C   ILE A  15     -47.713  24.538  -0.350  1.00 86.18           C  
ATOM    117  O   ILE A  15     -47.734  24.709   0.838  1.00 88.17           O  
ATOM    118  CB  ILE A  15     -48.425  22.174  -0.424  1.00 85.19           C  
ATOM    119  CG1 ILE A  15     -47.082  21.633  -0.958  1.00 82.17           C  
ATOM    120  CG2 ILE A  15     -49.572  21.267  -0.851  1.00 88.94           C  
ATOM    121  CD1 ILE A  15     -46.746  20.221  -0.529  1.00 82.67           C  
ATOM    122  N   GLY A  16     -46.847  25.129  -1.173  1.00 84.82           N  
ATOM    123  CA  GLY A  16     -45.761  25.856  -0.659  1.00 83.43           C  
ATOM    124  C   GLY A  16     -45.103  26.725  -1.665  1.00 85.39           C  
ATOM    125  O   GLY A  16     -45.281  26.580  -2.863  1.00 86.03           O  
ATOM    126  N   SER A  17     -44.276  27.590  -1.116  1.00 87.71           N  
ATOM    127  CA  SER A  17     -43.562  28.613  -1.828  1.00 89.76           C  
ATOM    128  C   SER A  17     -42.105  28.447  -1.461  1.00 83.47           C  
ATOM    129  O   SER A  17     -41.778  28.583  -0.319  1.00 80.46           O  
ATOM    130  CB  SER A  17     -44.098  29.981  -1.351  1.00 93.25           C  
ATOM    131  OG  SER A  17     -43.509  31.027  -2.065  1.00 95.70           O  
ATOM    132  N   GLY A  18     -41.240  28.124  -2.414  1.00 84.24           N  
ATOM    133  CA  GLY A  18     -39.780  28.009  -2.153  1.00 83.25           C  
ATOM    134  C   GLY A  18     -39.012  29.249  -2.621  1.00 85.05           C  
ATOM    135  O   GLY A  18     -39.591  30.149  -3.285  1.00 87.96           O  
ATOM    136  N   SER A  19     -37.710  29.297  -2.313  1.00 83.50           N  
ATOM    137  CA  SER A  19     -36.862  30.441  -2.736  1.00 85.78           C  
ATOM    138  C   SER A  19     -36.841  30.610  -4.274  1.00 86.43           C  
ATOM    139  O   SER A  19     -36.790  31.730  -4.799  1.00 86.31           O  
ATOM    140  CB  SER A  19     -35.421  30.334  -2.156  1.00 84.45           C  
ATOM    141  OG  SER A  19     -34.904  29.035  -2.384  1.00 83.97           O  
ATOM    142  N   PHE A  20     -36.864  29.484  -4.981  1.00 85.79           N  
ATOM    143  CA  PHE A  20     -37.004  29.473  -6.429  1.00 87.72           C  
ATOM    144  C   PHE A  20     -38.115  28.518  -6.747  1.00 87.20           C  
ATOM    145  O   PHE A  20     -37.903  27.351  -6.663  1.00 90.58           O  
ATOM    146  CB  PHE A  20     -35.685  28.994  -7.086  1.00 86.16           C  
ATOM    147  CG  PHE A  20     -34.548  29.937  -6.852  1.00 86.03           C  
ATOM    148  CD1 PHE A  20     -34.385  31.085  -7.647  1.00 87.09           C  
ATOM    149  CD2 PHE A  20     -33.689  29.736  -5.794  1.00 82.31           C  
ATOM    150  CE1 PHE A  20     -33.364  31.981  -7.397  1.00 85.32           C  
ATOM    151  CE2 PHE A  20     -32.683  30.650  -5.533  1.00 81.60           C  
ATOM    152  CZ  PHE A  20     -32.515  31.763  -6.337  1.00 81.55           C  
ATOM    153  N   GLY A  21     -39.299  28.987  -7.074  1.00 87.82           N  
ATOM    154  CA  GLY A  21     -40.369  28.078  -7.446  1.00 90.64           C  
ATOM    155  C   GLY A  21     -41.172  27.460  -6.311  1.00 89.74           C  
ATOM    156  O   GLY A  21     -40.745  27.391  -5.163  1.00 93.51           O  
ATOM    157  N   ASP A  22     -42.352  26.987  -6.679  1.00 88.17           N  
ATOM    158  CA  ASP A  22     -43.336  26.542  -5.735  1.00 85.63           C  
ATOM    159  C   ASP A  22     -43.345  25.068  -5.652  1.00 80.19           C  
ATOM    160  O   ASP A  22     -42.719  24.396  -6.470  1.00 80.68           O  
ATOM    161  CB  ASP A  22     -44.712  27.074  -6.153  1.00 90.64           C  
ATOM    162  CG  ASP A  22     -44.799  28.571  -5.990  1.00 90.80           C  
ATOM    163  OD1 ASP A  22     -43.913  29.178  -5.326  1.00 89.02           O  
ATOM    164  OD2 ASP A  22     -45.751  29.130  -6.527  1.00 91.38           O  
ATOM    165  N   ILE A  23     -44.029  24.597  -4.612  1.00 76.24           N  
ATOM    166  CA  ILE A  23     -44.045  23.218  -4.209  1.00 74.06           C  
ATOM    167  C   ILE A  23     -45.446  22.765  -4.317  1.00 74.72           C  
ATOM    168  O   ILE A  23     -46.379  23.427  -3.818  1.00 76.83           O  
ATOM    169  CB  ILE A  23     -43.638  23.016  -2.726  1.00 72.85           C  
ATOM    170  CG1 ILE A  23     -42.398  23.870  -2.367  1.00 72.70           C  
ATOM    171  CG2 ILE A  23     -43.383  21.529  -2.405  1.00 71.11           C  
ATOM    172  CD1 ILE A  23     -41.172  23.784  -3.288  1.00 73.06           C  
ATOM    173  N   TYR A  24     -45.574  21.601  -4.928  1.00 75.29           N  
ATOM    174  CA  TYR A  24     -46.865  21.009  -5.172  1.00 79.76           C  
ATOM    175  C   TYR A  24     -46.967  19.684  -4.474  1.00 76.27           C  
ATOM    176  O   TYR A  24     -46.007  18.944  -4.321  1.00 72.48           O  
ATOM    177  CB  TYR A  24     -47.116  20.841  -6.678  1.00 86.20           C  
ATOM    178  CG  TYR A  24     -46.915  22.120  -7.426  1.00 91.72           C  
ATOM    179  CD1 TYR A  24     -47.922  23.094  -7.474  1.00 97.58           C  
ATOM    180  CD2 TYR A  24     -45.683  22.400  -8.031  1.00 93.32           C  
ATOM    181  CE1 TYR A  24     -47.700  24.310  -8.111  1.00101.91           C  
ATOM    182  CE2 TYR A  24     -45.452  23.606  -8.684  1.00 96.03           C  
ATOM    183  CZ  TYR A  24     -46.458  24.564  -8.716  1.00101.23           C  
ATOM    184  OH  TYR A  24     -46.262  25.770  -9.352  1.00106.28           O  
ATOM    185  N   LEU A  25     -48.170  19.393  -4.053  1.00 77.70           N  
ATOM    186  CA  LEU A  25     -48.505  18.074  -3.565  1.00 77.58           C  
ATOM    187  C   LEU A  25     -48.490  17.101  -4.750  1.00 78.34           C  
ATOM    188  O   LEU A  25     -48.932  17.413  -5.811  1.00 80.19           O  
ATOM    189  CB  LEU A  25     -49.890  18.103  -2.889  1.00 78.76           C  
ATOM    190  CG  LEU A  25     -50.350  16.849  -2.170  1.00 79.53           C  
ATOM    191  CD1 LEU A  25     -49.418  16.603  -1.014  1.00 75.98           C  
ATOM    192  CD2 LEU A  25     -51.805  16.876  -1.692  1.00 82.34           C  
ATOM    193  N   GLY A  26     -47.963  15.914  -4.571  1.00 78.03           N  
ATOM    194  CA  GLY A  26     -47.952  14.924  -5.638  1.00 80.85           C  
ATOM    195  C   GLY A  26     -48.470  13.624  -5.077  1.00 84.72           C  
ATOM    196  O   GLY A  26     -48.480  13.419  -3.865  1.00 82.84           O  
ATOM    197  N   THR A  27     -48.905  12.750  -5.966  1.00 91.44           N  
ATOM    198  CA  THR A  27     -49.087  11.348  -5.626  1.00 98.97           C  
ATOM    199  C   THR A  27     -48.064  10.506  -6.437  1.00105.42           C  
ATOM    200  O   THR A  27     -47.827  10.728  -7.626  1.00107.33           O  
ATOM    201  CB  THR A  27     -50.531  10.887  -5.868  1.00100.62           C  
ATOM    202  OG1 THR A  27     -50.745  10.824  -7.272  1.00104.45           O  
ATOM    203  CG2 THR A  27     -51.529  11.845  -5.230  1.00 99.78           C  
ATOM    204  N   ASP A  28     -47.429   9.564  -5.757  1.00112.43           N  
ATOM    205  CA  ASP A  28     -46.634   8.557  -6.424  1.00117.13           C  
ATOM    206  C   ASP A  28     -47.656   7.490  -6.827  1.00122.50           C  
ATOM    207  O   ASP A  28     -48.333   6.907  -5.979  1.00116.94           O  
ATOM    208  CB  ASP A  28     -45.556   7.998  -5.499  1.00116.32           C  
ATOM    209  CG  ASP A  28     -44.306   7.572  -6.246  1.00114.63           C  
ATOM    210  OD1 ASP A  28     -44.230   6.473  -6.801  1.00115.64           O  
ATOM    211  OD2 ASP A  28     -43.353   8.343  -6.246  1.00106.15           O  
ATOM    212  N   ILE A  29     -47.760   7.266  -8.133  1.00128.88           N  
ATOM    213  CA  ILE A  29     -48.770   6.374  -8.710  1.00137.17           C  
ATOM    214  C   ILE A  29     -48.420   4.922  -8.370  1.00139.97           C  
ATOM    215  O   ILE A  29     -49.314   4.119  -8.076  1.00143.82           O  
ATOM    216  CB  ILE A  29     -48.868   6.503 -10.257  1.00140.16           C  
ATOM    217  CG1 ILE A  29     -49.093   7.962 -10.706  1.00138.47           C  
ATOM    218  CG2 ILE A  29     -49.973   5.569 -10.776  1.00142.11           C  
ATOM    219  CD1 ILE A  29     -50.516   8.377 -10.503  1.00140.17           C  
ATOM    220  N   ALA A  30     -47.118   4.603  -8.452  1.00138.81           N  
ATOM    221  CA  ALA A  30     -46.566   3.293  -8.058  1.00138.94           C  
ATOM    222  C   ALA A  30     -46.764   2.973  -6.578  1.00137.46           C  
ATOM    223  O   ALA A  30     -47.020   1.816  -6.240  1.00142.38           O  
ATOM    224  CB  ALA A  30     -45.076   3.176  -8.430  1.00133.76           C  
ATOM    225  N   ALA A  31     -46.682   3.969  -5.704  1.00130.15           N  
ATOM    226  CA  ALA A  31     -46.701   3.702  -4.278  1.00129.01           C  
ATOM    227  C   ALA A  31     -48.070   3.835  -3.571  1.00130.29           C  
ATOM    228  O   ALA A  31     -48.213   3.313  -2.468  1.00136.54           O  
ATOM    229  CB  ALA A  31     -45.643   4.538  -3.592  1.00124.77           C  
ATOM    230  N   GLY A  32     -49.075   4.486  -4.169  1.00126.50           N  
ATOM    231  CA  GLY A  32     -50.272   4.905  -3.396  1.00121.74           C  
ATOM    232  C   GLY A  32     -49.829   5.785  -2.207  1.00114.48           C  
ATOM    233  O   GLY A  32     -50.143   5.513  -1.060  1.00112.99           O  
ATOM    234  N   GLU A  33     -49.073   6.841  -2.504  1.00106.55           N  
ATOM    235  CA  GLU A  33     -48.289   7.586  -1.529  1.00 99.11           C  
ATOM    236  C   GLU A  33     -48.248   9.048  -1.943  1.00 91.65           C  
ATOM    237  O   GLU A  33     -48.157   9.344  -3.106  1.00 90.52           O  
ATOM    238  CB  GLU A  33     -46.878   7.034  -1.554  1.00 99.90           C  
ATOM    239  CG  GLU A  33     -46.058   7.294  -0.312  1.00100.73           C  
ATOM    240  CD  GLU A  33     -44.602   7.750  -0.561  1.00103.16           C  
ATOM    241  OE1 GLU A  33     -44.205   8.053  -1.712  1.00107.76           O  
ATOM    242  OE2 GLU A  33     -43.834   7.843   0.423  1.00 98.52           O  
ATOM    243  N   GLU A  34     -48.354   9.973  -1.007  1.00 86.55           N  
ATOM    244  CA  GLU A  34     -48.209  11.414  -1.328  1.00 83.40           C  
ATOM    245  C   GLU A  34     -46.751  11.848  -1.241  1.00 78.80           C  
ATOM    246  O   GLU A  34     -45.989  11.307  -0.448  1.00 75.43           O  
ATOM    247  CB  GLU A  34     -49.089  12.296  -0.428  1.00 83.71           C  
ATOM    248  CG  GLU A  34     -50.565  12.191  -0.803  1.00 88.22           C  
ATOM    249  CD  GLU A  34     -51.500  12.934   0.126  1.00 89.77           C  
ATOM    250  OE1 GLU A  34     -51.238  13.032   1.347  1.00 87.79           O  
ATOM    251  OE2 GLU A  34     -52.545  13.384  -0.385  1.00 95.08           O  
ATOM    252  N   VAL A  35     -46.371  12.818  -2.074  1.00 77.70           N  
ATOM    253  CA  VAL A  35     -44.994  13.393  -2.103  1.00 75.02           C  
ATOM    254  C   VAL A  35     -45.044  14.873  -2.352  1.00 72.01           C  
ATOM    255  O   VAL A  35     -46.106  15.403  -2.563  1.00 74.79           O  
ATOM    256  CB  VAL A  35     -44.106  12.748  -3.197  1.00 76.76           C  
ATOM    257  CG1 VAL A  35     -43.856  11.277  -2.902  1.00 79.23           C  
ATOM    258  CG2 VAL A  35     -44.737  12.860  -4.565  1.00 79.95           C  
ATOM    259  N   ALA A  36     -43.907  15.530  -2.293  1.00 69.09           N  
ATOM    260  CA  ALA A  36     -43.786  16.947  -2.581  1.00 68.51           C  
ATOM    261  C   ALA A  36     -42.974  17.104  -3.817  1.00 69.03           C  
ATOM    262  O   ALA A  36     -41.892  16.534  -3.905  1.00 68.46           O  
ATOM    263  CB  ALA A  36     -43.094  17.680  -1.455  1.00 65.54           C  
ATOM    264  N   ILE A  37     -43.459  17.951  -4.724  1.00 71.90           N  
ATOM    265  CA  ILE A  37     -42.890  18.126  -6.049  1.00 72.18           C  
ATOM    266  C   ILE A  37     -42.543  19.566  -6.342  1.00 72.81           C  
ATOM    267  O   ILE A  37     -43.358  20.454  -6.171  1.00 75.44           O  
ATOM    268  CB  ILE A  37     -43.837  17.598  -7.139  1.00 74.33           C  
ATOM    269  CG1 ILE A  37     -44.184  16.137  -6.844  1.00 74.77           C  
ATOM    270  CG2 ILE A  37     -43.208  17.733  -8.528  1.00 74.82           C  
ATOM    271  CD1 ILE A  37     -44.976  15.427  -7.895  1.00 78.57           C  
ATOM    272  N   LYS A  38     -41.331  19.761  -6.827  1.00 73.77           N  
ATOM    273  CA  LYS A  38     -40.867  21.030  -7.345  1.00 77.73           C  
ATOM    274  C   LYS A  38     -40.597  20.881  -8.840  1.00 80.84           C  
ATOM    275  O   LYS A  38     -40.069  19.860  -9.287  1.00 83.49           O  
ATOM    276  CB  LYS A  38     -39.591  21.427  -6.645  1.00 77.74           C  
ATOM    277  CG  LYS A  38     -39.320  22.927  -6.591  1.00 83.95           C  
ATOM    278  CD  LYS A  38     -38.392  23.255  -5.419  1.00 86.99           C  
ATOM    279  CE  LYS A  38     -38.312  24.738  -5.094  1.00 92.93           C  
ATOM    280  NZ  LYS A  38     -37.591  25.135  -3.828  1.00 94.99           N1+
ATOM    281  N   LEU A  39     -40.960  21.911  -9.606  1.00 82.33           N  
ATOM    282  CA  LEU A  39     -40.768  21.952 -11.054  1.00 82.26           C  
ATOM    283  C   LEU A  39     -39.988  23.155 -11.429  1.00 82.69           C  
ATOM    284  O   LEU A  39     -40.109  24.186 -10.812  1.00 85.27           O  
ATOM    285  CB  LEU A  39     -42.081  22.066 -11.764  1.00 85.41           C  
ATOM    286  CG  LEU A  39     -43.029  20.913 -11.484  1.00 87.85           C  
ATOM    287  CD1 LEU A  39     -44.399  21.139 -12.113  1.00 90.26           C  
ATOM    288  CD2 LEU A  39     -42.390  19.595 -11.911  1.00 87.30           C  
ATOM    289  N   GLU A  40     -39.196  23.019 -12.472  1.00 83.48           N  
ATOM    290  CA  GLU A  40     -38.424  24.112 -13.027  1.00 81.96           C  
ATOM    291  C   GLU A  40     -38.477  23.939 -14.539  1.00 85.94           C  
ATOM    292  O   GLU A  40     -38.191  22.831 -15.046  1.00 88.93           O  
ATOM    293  CB  GLU A  40     -37.011  23.989 -12.516  1.00 77.72           C  
ATOM    294  CG  GLU A  40     -36.053  25.028 -12.996  1.00 78.45           C  
ATOM    295  CD  GLU A  40     -34.648  24.668 -12.633  1.00 78.08           C  
ATOM    296  OE1 GLU A  40     -34.163  23.653 -13.165  1.00 79.95           O  
ATOM    297  OE2 GLU A  40     -34.021  25.371 -11.813  1.00 77.84           O  
ATOM    298  N   CYS A  41     -38.873  24.999 -15.257  1.00 86.19           N  
ATOM    299  CA ACYS A  41     -38.760  25.010 -16.702  0.50 88.42           C  
ATOM    300  CA BCYS A  41     -38.746  25.029 -16.705  0.50 87.29           C  
ATOM    301  C   CYS A  41     -37.326  24.788 -17.091  1.00 86.52           C  
ATOM    302  O   CYS A  41     -36.449  25.470 -16.574  1.00 85.43           O  
ATOM    303  CB ACYS A  41     -39.162  26.362 -17.282  0.50 91.35           C  
ATOM    304  CB BCYS A  41     -39.079  26.413 -17.246  0.50 88.89           C  
ATOM    305  SG ACYS A  41     -39.104  26.411 -19.095  0.50 95.03           S  
ATOM    306  SG BCYS A  41     -40.817  26.910 -17.053  0.50 88.28           S  
ATOM    307  N   VAL A  42     -37.098  23.878 -18.040  1.00 86.56           N  
ATOM    308  CA  VAL A  42     -35.730  23.614 -18.507  1.00 84.52           C  
ATOM    309  C   VAL A  42     -35.080  24.867 -19.081  1.00 86.56           C  
ATOM    310  O   VAL A  42     -33.874  25.022 -18.924  1.00 85.76           O  
ATOM    311  CB  VAL A  42     -35.635  22.471 -19.527  1.00 85.00           C  
ATOM    312  CG1 VAL A  42     -35.942  21.159 -18.882  1.00 82.72           C  
ATOM    313  CG2 VAL A  42     -36.531  22.681 -20.734  1.00 89.48           C  
ATOM    314  N   LYS A  43     -35.903  25.769 -19.660  1.00 90.63           N  
ATOM    315  CA  LYS A  43     -35.451  27.030 -20.270  1.00 93.01           C  
ATOM    316  C   LYS A  43     -35.146  28.146 -19.308  1.00 90.22           C  
ATOM    317  O   LYS A  43     -34.697  29.172 -19.734  1.00 91.22           O  
ATOM    318  CB  LYS A  43     -36.460  27.531 -21.320  1.00 98.39           C  
ATOM    319  CG  LYS A  43     -36.950  26.403 -22.250  1.00102.36           C  
ATOM    320  CD  LYS A  43     -37.018  26.669 -23.751  1.00107.52           C  
ATOM    321  CE  LYS A  43     -37.087  25.316 -24.454  1.00108.41           C  
ATOM    322  NZ  LYS A  43     -37.214  25.462 -25.919  1.00113.35           N1+
ATOM    323  N   THR A  44     -35.383  27.948 -18.019  1.00 87.61           N  
ATOM    324  CA  THR A  44     -34.975  28.922 -17.021  1.00 87.72           C  
ATOM    325  C   THR A  44     -33.568  29.374 -17.257  1.00 87.43           C  
ATOM    326  O   THR A  44     -32.710  28.593 -17.555  1.00 87.19           O  
ATOM    327  CB  THR A  44     -35.006  28.344 -15.592  1.00 85.99           C  
ATOM    328  OG1 THR A  44     -36.301  27.775 -15.332  1.00 88.58           O  
ATOM    329  CG2 THR A  44     -34.667  29.429 -14.535  1.00 84.91           C  
ATOM    330  N   LYS A  45     -33.318  30.640 -17.021  1.00 90.13           N  
ATOM    331  CA  LYS A  45     -32.063  31.261 -17.471  1.00 93.54           C  
ATOM    332  C   LYS A  45     -30.907  30.742 -16.644  1.00 88.53           C  
ATOM    333  O   LYS A  45     -29.852  30.433 -17.169  1.00 85.97           O  
ATOM    334  CB  LYS A  45     -32.175  32.812 -17.531  1.00 98.10           C  
ATOM    335  CG  LYS A  45     -33.444  33.289 -18.276  1.00104.76           C  
ATOM    336  CD  LYS A  45     -33.425  33.185 -19.836  1.00112.16           C  
ATOM    337  CE  LYS A  45     -33.339  34.535 -20.549  1.00118.64           C  
ATOM    338  NZ  LYS A  45     -32.300  35.427 -19.952  1.00121.05           N1+
ATOM    339  N   HIS A  46     -31.141  30.594 -15.353  1.00 87.13           N  
ATOM    340  CA  HIS A  46     -30.163  29.972 -14.441  1.00 85.97           C  
ATOM    341  C   HIS A  46     -30.819  28.849 -13.668  1.00 82.05           C  
ATOM    342  O   HIS A  46     -31.432  29.124 -12.665  1.00 79.58           O  
ATOM    343  CB  HIS A  46     -29.630  31.015 -13.469  1.00 87.78           C  
ATOM    344  CG  HIS A  46     -28.939  32.144 -14.148  1.00 92.67           C  
ATOM    345  ND1 HIS A  46     -27.598  32.095 -14.438  1.00 95.17           N  
ATOM    346  CD2 HIS A  46     -29.400  33.316 -14.648  1.00 95.13           C  
ATOM    347  CE1 HIS A  46     -27.247  33.209 -15.056  1.00 98.03           C  
ATOM    348  NE2 HIS A  46     -28.325  33.957 -15.209  1.00 98.72           N  
ATOM    349  N   PRO A  47     -30.723  27.585 -14.157  1.00 80.64           N  
ATOM    350  CA  PRO A  47     -31.316  26.450 -13.467  1.00 77.25           C  
ATOM    351  C   PRO A  47     -30.588  26.154 -12.165  1.00 74.04           C  
ATOM    352  O   PRO A  47     -29.357  26.268 -12.089  1.00 71.70           O  
ATOM    353  CB  PRO A  47     -31.137  25.310 -14.458  1.00 78.53           C  
ATOM    354  CG  PRO A  47     -31.006  25.968 -15.758  1.00 81.37           C  
ATOM    355  CD  PRO A  47     -30.210  27.179 -15.470  1.00 82.13           C  
ATOM    356  N   GLN A  48     -31.362  25.810 -11.142  1.00 73.43           N  
ATOM    357  CA  GLN A  48     -30.786  25.467  -9.835  1.00 73.60           C  
ATOM    358  C   GLN A  48     -31.394  24.232  -9.152  1.00 68.17           C  
ATOM    359  O   GLN A  48     -30.943  23.841  -8.088  1.00 64.08           O  
ATOM    360  CB  GLN A  48     -30.831  26.691  -8.901  1.00 75.71           C  
ATOM    361  CG  GLN A  48     -32.241  27.169  -8.531  1.00 80.45           C  
ATOM    362  CD  GLN A  48     -32.918  26.296  -7.470  1.00 82.51           C  
ATOM    363  OE1 GLN A  48     -32.366  26.086  -6.386  1.00 83.28           O  
ATOM    364  NE2 GLN A  48     -34.109  25.792  -7.770  1.00 85.38           N  
ATOM    365  N   LEU A  49     -32.379  23.609  -9.769  1.00 67.63           N  
ATOM    366  CA  LEU A  49     -33.095  22.507  -9.124  1.00 67.05           C  
ATOM    367  C   LEU A  49     -32.231  21.299  -8.900  1.00 64.71           C  
ATOM    368  O   LEU A  49     -32.240  20.737  -7.804  1.00 60.41           O  
ATOM    369  CB  LEU A  49     -34.304  22.073  -9.948  1.00 70.75           C  
ATOM    370  CG  LEU A  49     -35.387  21.296  -9.224  1.00 72.03           C  
ATOM    371  CD1 LEU A  49     -35.756  22.004  -7.930  1.00 72.79           C  
ATOM    372  CD2 LEU A  49     -36.644  21.214 -10.050  1.00 74.23           C  
ATOM    373  N   HIS A  50     -31.450  20.948  -9.939  1.00 66.59           N  
ATOM    374  CA  HIS A  50     -30.481  19.870  -9.838  1.00 65.32           C  
ATOM    375  C   HIS A  50     -29.413  20.180  -8.824  1.00 63.88           C  
ATOM    376  O   HIS A  50     -29.034  19.309  -8.048  1.00 64.42           O  
ATOM    377  CB  HIS A  50     -29.842  19.500 -11.168  1.00 66.15           C  
ATOM    378  CG  HIS A  50     -28.780  18.449 -11.044  1.00 64.89           C  
ATOM    379  ND1 HIS A  50     -29.064  17.121 -10.828  1.00 64.95           N  
ATOM    380  CD2 HIS A  50     -27.434  18.543 -11.076  1.00 64.92           C  
ATOM    381  CE1 HIS A  50     -27.946  16.434 -10.763  1.00 65.10           C  
ATOM    382  NE2 HIS A  50     -26.939  17.277 -10.892  1.00 65.72           N  
ATOM    383  N   ILE A  51     -28.961  21.416  -8.823  1.00 63.43           N  
ATOM    384  CA  ILE A  51     -27.926  21.887  -7.912  1.00 63.18           C  
ATOM    385  C   ILE A  51     -28.352  21.759  -6.452  1.00 59.80           C  
ATOM    386  O   ILE A  51     -27.592  21.298  -5.579  1.00 57.22           O  
ATOM    387  CB  ILE A  51     -27.577  23.367  -8.202  1.00 65.44           C  
ATOM    388  CG1 ILE A  51     -26.941  23.524  -9.581  1.00 70.37           C  
ATOM    389  CG2 ILE A  51     -26.659  23.883  -7.128  1.00 65.11           C  
ATOM    390  CD1 ILE A  51     -25.563  22.877  -9.769  1.00 73.63           C  
ATOM    391  N   GLU A  52     -29.583  22.168  -6.197  1.00 58.79           N  
ATOM    392  CA  GLU A  52     -30.130  22.076  -4.860  1.00 59.29           C  
ATOM    393  C   GLU A  52     -30.348  20.611  -4.462  1.00 59.40           C  
ATOM    394  O   GLU A  52     -30.126  20.256  -3.326  1.00 58.70           O  
ATOM    395  CB  GLU A  52     -31.443  22.855  -4.755  1.00 61.59           C  
ATOM    396  CG  GLU A  52     -32.168  22.762  -3.433  1.00 62.30           C  
ATOM    397  CD  GLU A  52     -33.420  23.672  -3.354  1.00 66.85           C  
ATOM    398  OE1 GLU A  52     -33.741  24.425  -4.302  1.00 74.80           O  
ATOM    399  OE2 GLU A  52     -34.148  23.653  -2.345  1.00 69.21           O  
ATOM    400  N   SER A  53     -30.819  19.777  -5.370  1.00 61.27           N  
ATOM    401  CA  SER A  53     -31.010  18.342  -5.068  1.00 64.93           C  
ATOM    402  C   SER A  53     -29.728  17.678  -4.667  1.00 68.16           C  
ATOM    403  O   SER A  53     -29.716  16.798  -3.826  1.00 67.67           O  
ATOM    404  CB  SER A  53     -31.529  17.585  -6.268  1.00 66.12           C  
ATOM    405  OG  SER A  53     -32.866  17.918  -6.430  1.00 65.49           O  
ATOM    406  N   LYS A  54     -28.651  18.109  -5.302  1.00 72.27           N  
ATOM    407  CA  LYS A  54     -27.347  17.547  -5.047  1.00 74.53           C  
ATOM    408  C   LYS A  54     -26.917  17.823  -3.615  1.00 68.24           C  
ATOM    409  O   LYS A  54     -26.352  16.956  -2.959  1.00 70.27           O  
ATOM    410  CB  LYS A  54     -26.343  18.115  -6.057  1.00 83.24           C  
ATOM    411  CG  LYS A  54     -25.306  17.105  -6.515  1.00 91.56           C  
ATOM    412  CD  LYS A  54     -24.010  17.791  -6.949  1.00 98.64           C  
ATOM    413  CE  LYS A  54     -23.927  17.948  -8.458  1.00106.17           C  
ATOM    414  NZ  LYS A  54     -23.019  19.072  -8.823  1.00111.29           N1+
ATOM    415  N   ILE A  55     -27.236  19.015  -3.134  1.00 62.76           N  
ATOM    416  CA  ILE A  55     -26.985  19.379  -1.752  1.00 61.37           C  
ATOM    417  C   ILE A  55     -27.761  18.451  -0.836  1.00 59.09           C  
ATOM    418  O   ILE A  55     -27.203  17.871   0.047  1.00 59.69           O  
ATOM    419  CB  ILE A  55     -27.370  20.869  -1.440  1.00 60.66           C  
ATOM    420  CG1 ILE A  55     -26.497  21.877  -2.213  1.00 61.21           C  
ATOM    421  CG2 ILE A  55     -27.333  21.175   0.059  1.00 60.32           C  
ATOM    422  CD1 ILE A  55     -26.943  23.329  -2.123  1.00 60.72           C  
ATOM    423  N   TYR A  56     -29.058  18.325  -1.031  1.00 59.38           N  
ATOM    424  CA  TYR A  56     -29.872  17.415  -0.206  1.00 59.55           C  
ATOM    425  C   TYR A  56     -29.275  16.031  -0.185  1.00 56.84           C  
ATOM    426  O   TYR A  56     -29.188  15.430   0.836  1.00 55.18           O  
ATOM    427  CB  TYR A  56     -31.290  17.321  -0.725  1.00 61.17           C  
ATOM    428  CG  TYR A  56     -32.221  18.423  -0.349  1.00 65.20           C  
ATOM    429  CD1 TYR A  56     -32.815  18.446   0.877  1.00 67.61           C  
ATOM    430  CD2 TYR A  56     -32.605  19.392  -1.249  1.00 68.57           C  
ATOM    431  CE1 TYR A  56     -33.735  19.433   1.224  1.00 67.34           C  
ATOM    432  CE2 TYR A  56     -33.532  20.381  -0.906  1.00 70.51           C  
ATOM    433  CZ  TYR A  56     -34.108  20.387   0.328  1.00 69.09           C  
ATOM    434  OH  TYR A  56     -35.031  21.333   0.676  1.00 71.70           O  
ATOM    435  N   LYS A  57     -28.860  15.537  -1.335  1.00 60.39           N  
ATOM    436  CA  LYS A  57     -28.255  14.189  -1.458  1.00 63.89           C  
ATOM    437  C   LYS A  57     -26.940  14.073  -0.757  1.00 63.61           C  
ATOM    438  O   LYS A  57     -26.680  13.078  -0.149  1.00 63.36           O  
ATOM    439  CB  LYS A  57     -28.152  13.771  -2.921  1.00 66.12           C  
ATOM    440  CG  LYS A  57     -29.555  13.562  -3.525  1.00 67.92           C  
ATOM    441  CD  LYS A  57     -29.524  13.351  -5.034  1.00 70.74           C  
ATOM    442  CE  LYS A  57     -30.712  12.559  -5.569  1.00 71.33           C  
ATOM    443  NZ  LYS A  57     -30.454  12.211  -6.997  1.00 73.38           N1+
ATOM    444  N   MET A  58     -26.141  15.116  -0.810  1.00 64.48           N  
ATOM    445  CA AMET A  58     -24.913  15.158  -0.021  0.60 67.99           C  
ATOM    446  CA BMET A  58     -24.911  15.198  -0.042  0.40 66.92           C  
ATOM    447  C   MET A  58     -25.221  15.071   1.454  1.00 65.77           C  
ATOM    448  O   MET A  58     -24.496  14.441   2.180  1.00 67.54           O  
ATOM    449  CB AMET A  58     -24.081  16.438  -0.238  0.60 71.47           C  
ATOM    450  CB BMET A  58     -24.156  16.516  -0.374  0.40 68.39           C  
ATOM    451  CG AMET A  58     -22.998  16.635   0.829  0.60 74.23           C  
ATOM    452  CG BMET A  58     -23.512  16.502  -1.791  0.40 71.85           C  
ATOM    453  SD AMET A  58     -22.298  18.269   0.831  0.60 85.29           S  
ATOM    454  SD BMET A  58     -22.906  18.012  -2.617  0.40 76.25           S  
ATOM    455  CE AMET A  58     -21.079  18.017  -0.459  0.60 87.10           C  
ATOM    456  CE BMET A  58     -21.679  18.640  -1.471  0.40 74.35           C  
ATOM    457  N   MET A  59     -26.282  15.716   1.893  1.00 64.57           N  
ATOM    458  CA  MET A  59     -26.665  15.757   3.297  1.00 64.05           C  
ATOM    459  C   MET A  59     -27.410  14.479   3.727  1.00 65.96           C  
ATOM    460  O   MET A  59     -27.762  14.335   4.906  1.00 66.66           O  
ATOM    461  CB  MET A  59     -27.706  16.857   3.572  1.00 64.52           C  
ATOM    462  CG  MET A  59     -27.477  18.299   3.114  1.00 65.46           C  
ATOM    463  SD  MET A  59     -26.462  19.008   4.280  1.00 61.57           S  
ATOM    464  CE  MET A  59     -26.036  20.561   3.577  1.00 64.97           C  
ATOM    465  N   GLN A  60     -27.728  13.577   2.811  1.00 67.50           N  
ATOM    466  CA  GLN A  60     -28.739  12.564   3.129  1.00 72.21           C  
ATOM    467  C   GLN A  60     -28.274  11.715   4.290  1.00 67.45           C  
ATOM    468  O   GLN A  60     -27.064  11.535   4.483  1.00 70.42           O  
ATOM    469  CB  GLN A  60     -29.119  11.713   1.911  1.00 77.02           C  
ATOM    470  CG  GLN A  60     -28.088  10.684   1.500  1.00 82.95           C  
ATOM    471  CD  GLN A  60     -28.078   9.444   2.377  1.00 87.62           C  
ATOM    472  OE1 GLN A  60     -29.083   9.067   2.982  1.00 92.60           O  
ATOM    473  NE2 GLN A  60     -26.929   8.788   2.434  1.00 89.49           N  
ATOM    474  N   GLY A  61     -29.215  11.272   5.106  1.00 60.64           N  
ATOM    475  CA  GLY A  61     -28.842  10.479   6.278  1.00 58.47           C  
ATOM    476  C   GLY A  61     -28.656  11.244   7.554  1.00 53.80           C  
ATOM    477  O   GLY A  61     -28.931  10.715   8.659  1.00 49.77           O  
ATOM    478  N   GLY A  62     -28.244  12.528   7.443  1.00 50.45           N  
ATOM    479  CA  GLY A  62     -28.332  13.405   8.580  1.00 45.23           C  
ATOM    480  C   GLY A  62     -29.686  13.450   9.234  1.00 43.38           C  
ATOM    481  O   GLY A  62     -30.697  13.328   8.537  1.00 45.29           O  
ATOM    482  N   VAL A  63     -29.712  13.598  10.553  1.00 41.63           N  
ATOM    483  CA  VAL A  63     -30.952  13.771  11.258  1.00 43.48           C  
ATOM    484  C   VAL A  63     -31.697  15.046  10.707  1.00 42.71           C  
ATOM    485  O   VAL A  63     -31.092  16.121  10.627  1.00 39.57           O  
ATOM    486  CB  VAL A  63     -30.758  13.998  12.775  1.00 43.91           C  
ATOM    487  CG1 VAL A  63     -32.133  14.076  13.495  1.00 44.74           C  
ATOM    488  CG2 VAL A  63     -29.812  13.045  13.381  1.00 46.27           C  
ATOM    489  N   GLY A  64     -32.971  14.892  10.354  1.00 44.20           N  
ATOM    490  CA  GLY A  64     -33.851  16.053  10.035  1.00 45.41           C  
ATOM    491  C   GLY A  64     -33.602  16.645   8.666  1.00 46.39           C  
ATOM    492  O   GLY A  64     -33.908  17.811   8.389  1.00 46.36           O  
ATOM    493  N   ILE A  65     -33.019  15.819   7.804  1.00 49.34           N  
ATOM    494  CA  ILE A  65     -32.792  16.145   6.421  1.00 48.84           C  
ATOM    495  C   ILE A  65     -33.745  15.382   5.541  1.00 51.35           C  
ATOM    496  O   ILE A  65     -33.798  14.142   5.593  1.00 57.90           O  
ATOM    497  CB  ILE A  65     -31.375  15.756   5.992  1.00 47.74           C  
ATOM    498  CG1 ILE A  65     -30.334  16.412   6.849  1.00 45.88           C  
ATOM    499  CG2 ILE A  65     -31.163  16.129   4.552  1.00 48.75           C  
ATOM    500  CD1 ILE A  65     -30.438  17.936   6.902  1.00 45.31           C  
ATOM    501  N   PRO A  66     -34.465  16.091   4.685  1.00 52.54           N  
ATOM    502  CA  PRO A  66     -35.445  15.368   3.865  1.00 53.16           C  
ATOM    503  C   PRO A  66     -34.778  14.592   2.793  1.00 54.08           C  
ATOM    504  O   PRO A  66     -33.668  14.937   2.362  1.00 53.22           O  
ATOM    505  CB  PRO A  66     -36.320  16.450   3.231  1.00 53.57           C  
ATOM    506  CG  PRO A  66     -35.848  17.752   3.776  1.00 51.40           C  
ATOM    507  CD  PRO A  66     -34.549  17.552   4.519  1.00 50.73           C  
ATOM    508  N   THR A  67     -35.453  13.514   2.404  1.00 55.19           N  
ATOM    509  CA  THR A  67     -34.992  12.636   1.414  1.00 57.11           C  
ATOM    510  C   THR A  67     -35.572  13.033   0.075  1.00 59.56           C  
ATOM    511  O   THR A  67     -36.790  13.269  -0.042  1.00 60.80           O  
ATOM    512  CB  THR A  67     -35.453  11.219   1.785  1.00 60.82           C  
ATOM    513  OG1 THR A  67     -34.776  10.844   2.985  1.00 61.76           O  
ATOM    514  CG2 THR A  67     -35.167  10.201   0.682  1.00 61.88           C  
ATOM    515  N   ILE A  68     -34.703  13.023  -0.939  1.00 61.13           N  
ATOM    516  CA  ILE A  68     -35.066  13.198  -2.342  1.00 64.45           C  
ATOM    517  C   ILE A  68     -35.427  11.858  -2.999  1.00 70.45           C  
ATOM    518  O   ILE A  68     -34.610  10.943  -3.076  1.00 69.33           O  
ATOM    519  CB  ILE A  68     -33.879  13.774  -3.101  1.00 65.45           C  
ATOM    520  CG1 ILE A  68     -33.460  15.137  -2.505  1.00 65.46           C  
ATOM    521  CG2 ILE A  68     -34.204  13.930  -4.560  1.00 66.94           C  
ATOM    522  CD1 ILE A  68     -34.547  16.229  -2.478  1.00 66.20           C  
ATOM    523  N   ARG A  69     -36.656  11.747  -3.472  1.00 74.68           N  
ATOM    524  CA  ARG A  69     -37.117  10.554  -4.141  1.00 78.27           C  
ATOM    525  C   ARG A  69     -36.614  10.497  -5.571  1.00 74.73           C  
ATOM    526  O   ARG A  69     -36.300   9.448  -6.049  1.00 77.12           O  
ATOM    527  CB  ARG A  69     -38.648  10.521  -4.160  1.00 85.66           C  
ATOM    528  CG  ARG A  69     -39.297  10.200  -2.830  1.00 92.15           C  
ATOM    529  CD  ARG A  69     -39.797   8.721  -2.670  1.00102.55           C  
ATOM    530  NE  ARG A  69     -40.500   8.544  -1.376  1.00108.77           N  
ATOM    531  CZ  ARG A  69     -39.935   8.650  -0.146  1.00111.02           C  
ATOM    532  NH1 ARG A  69     -38.624   8.867   0.051  1.00106.92           N  
ATOM    533  NH2 ARG A  69     -40.697   8.525   0.931  1.00114.51           N  
ATOM    534  N   TRP A  70     -36.575  11.629  -6.248  1.00 71.33           N  
ATOM    535  CA  TRP A  70     -36.080  11.732  -7.597  1.00 69.44           C  
ATOM    536  C   TRP A  70     -35.706  13.151  -7.978  1.00 67.27           C  
ATOM    537  O   TRP A  70     -36.347  14.134  -7.560  1.00 65.29           O  
ATOM    538  CB  TRP A  70     -37.157  11.286  -8.526  1.00 71.40           C  
ATOM    539  CG  TRP A  70     -36.693  11.004  -9.891  1.00 73.16           C  
ATOM    540  CD1 TRP A  70     -35.913   9.961 -10.291  1.00 75.02           C  
ATOM    541  CD2 TRP A  70     -37.056  11.713 -11.062  1.00 73.47           C  
ATOM    542  NE1 TRP A  70     -35.728  10.017 -11.634  1.00 77.23           N  
ATOM    543  CE2 TRP A  70     -36.434  11.072 -12.143  1.00 75.41           C  
ATOM    544  CE3 TRP A  70     -37.829  12.845 -11.306  1.00 72.67           C  
ATOM    545  CZ2 TRP A  70     -36.569  11.516 -13.460  1.00 76.09           C  
ATOM    546  CZ3 TRP A  70     -37.961  13.281 -12.625  1.00 74.09           C  
ATOM    547  CH2 TRP A  70     -37.326  12.622 -13.677  1.00 75.56           C  
ATOM    548  N   CYS A  71     -34.660  13.233  -8.779  1.00 66.97           N  
ATOM    549  CA  CYS A  71     -34.308  14.428  -9.483  1.00 66.18           C  
ATOM    550  C   CYS A  71     -33.985  14.061 -10.920  1.00 68.69           C  
ATOM    551  O   CYS A  71     -33.170  13.198 -11.176  1.00 73.12           O  
ATOM    552  CB  CYS A  71     -33.129  15.099  -8.812  1.00 64.86           C  
ATOM    553  SG  CYS A  71     -32.403  16.608  -9.570  1.00 64.38           S  
ATOM    554  N   GLY A  72     -34.646  14.700 -11.875  1.00 69.04           N  
ATOM    555  CA  GLY A  72     -34.336  14.493 -13.277  1.00 70.04           C  
ATOM    556  C   GLY A  72     -35.064  15.451 -14.183  1.00 70.97           C  
ATOM    557  O   GLY A  72     -35.829  16.276 -13.727  1.00 70.79           O  
ATOM    558  N   ALA A  73     -34.791  15.345 -15.475  1.00 72.83           N  
ATOM    559  CA  ALA A  73     -35.526  16.060 -16.489  1.00 74.33           C  
ATOM    560  C   ALA A  73     -36.690  15.202 -17.002  1.00 77.56           C  
ATOM    561  O   ALA A  73     -36.590  14.001 -17.105  1.00 76.79           O  
ATOM    562  CB  ALA A  73     -34.584  16.412 -17.603  1.00 75.53           C  
ATOM    563  N   GLU A  74     -37.805  15.845 -17.292  1.00 81.85           N  
ATOM    564  CA  GLU A  74     -39.012  15.172 -17.809  1.00 87.86           C  
ATOM    565  C   GLU A  74     -39.815  16.167 -18.624  1.00 89.65           C  
ATOM    566  O   GLU A  74     -40.263  17.181 -18.067  1.00 89.25           O  
ATOM    567  CB  GLU A  74     -39.890  14.702 -16.631  1.00 90.52           C  
ATOM    568  CG  GLU A  74     -41.165  13.977 -16.975  1.00 95.85           C  
ATOM    569  CD  GLU A  74     -40.854  12.667 -17.636  1.00102.01           C  
ATOM    570  OE1 GLU A  74     -40.107  11.867 -17.005  1.00103.76           O  
ATOM    571  OE2 GLU A  74     -41.394  12.430 -18.752  1.00108.51           O  
ATOM    572  N   GLY A  75     -39.993  15.920 -19.924  1.00 91.78           N  
ATOM    573  CA  GLY A  75     -40.632  16.893 -20.817  1.00 93.39           C  
ATOM    574  C   GLY A  75     -39.916  18.228 -20.756  1.00 92.44           C  
ATOM    575  O   GLY A  75     -38.699  18.272 -20.895  1.00 90.82           O  
ATOM    576  N   ASP A  76     -40.652  19.309 -20.498  1.00 94.23           N  
ATOM    577  CA  ASP A  76     -40.058  20.659 -20.461  1.00 93.66           C  
ATOM    578  C   ASP A  76     -39.635  21.078 -19.092  1.00 90.44           C  
ATOM    579  O   ASP A  76     -39.346  22.272 -18.871  1.00 88.89           O  
ATOM    580  CB  ASP A  76     -41.029  21.703 -21.013  1.00 96.81           C  
ATOM    581  CG  ASP A  76     -41.430  21.433 -22.459  1.00100.60           C  
ATOM    582  OD1 ASP A  76     -40.629  20.925 -23.280  1.00101.36           O  
ATOM    583  OD2 ASP A  76     -42.578  21.742 -22.790  1.00102.69           O  
ATOM    584  N   TYR A  77     -39.550  20.127 -18.163  1.00 89.68           N  
ATOM    585  CA  TYR A  77     -39.176  20.489 -16.813  1.00 87.84           C  
ATOM    586  C   TYR A  77     -38.100  19.663 -16.190  1.00 84.48           C  
ATOM    587  O   TYR A  77     -38.058  18.464 -16.359  1.00 86.41           O  
ATOM    588  CB  TYR A  77     -40.359  20.354 -15.857  1.00 88.90           C  
ATOM    589  CG  TYR A  77     -41.520  21.200 -16.254  1.00 92.87           C  
ATOM    590  CD1 TYR A  77     -41.613  22.526 -15.815  1.00 93.81           C  
ATOM    591  CD2 TYR A  77     -42.521  20.688 -17.091  1.00 96.18           C  
ATOM    592  CE1 TYR A  77     -42.629  23.336 -16.252  1.00 98.33           C  
ATOM    593  CE2 TYR A  77     -43.548  21.477 -17.521  1.00100.72           C  
ATOM    594  CZ  TYR A  77     -43.609  22.793 -17.088  1.00102.25           C  
ATOM    595  OH  TYR A  77     -44.637  23.582 -17.510  1.00107.86           O  
ATOM    596  N   ASN A  78     -37.277  20.313 -15.389  1.00 80.71           N  
ATOM    597  CA  ASN A  78     -36.496  19.624 -14.402  1.00 77.94           C  
ATOM    598  C   ASN A  78     -37.407  19.443 -13.208  1.00 78.13           C  
ATOM    599  O   ASN A  78     -38.163  20.341 -12.847  1.00 80.50           O  
ATOM    600  CB  ASN A  78     -35.245  20.403 -14.000  1.00 74.79           C  
ATOM    601  CG  ASN A  78     -34.300  20.639 -15.141  1.00 73.72           C  
ATOM    602  OD1 ASN A  78     -33.868  21.736 -15.297  1.00 73.13           O  
ATOM    603  ND2 ASN A  78     -33.982  19.635 -15.931  1.00 73.99           N  
ATOM    604  N   VAL A  79     -37.354  18.261 -12.607  1.00 78.58           N  
ATOM    605  CA  VAL A  79     -38.247  17.895 -11.515  1.00 78.52           C  
ATOM    606  C   VAL A  79     -37.448  17.417 -10.322  1.00 75.96           C  
ATOM    607  O   VAL A  79     -36.481  16.714 -10.481  1.00 75.41           O  
ATOM    608  CB  VAL A  79     -39.174  16.775 -11.960  1.00 81.89           C  
ATOM    609  CG1 VAL A  79     -40.194  16.438 -10.871  1.00 82.17           C  
ATOM    610  CG2 VAL A  79     -39.841  17.146 -13.287  1.00 85.28           C  
ATOM    611  N   MET A  80     -37.880  17.830  -9.134  1.00 77.41           N  
ATOM    612  CA  MET A  80     -37.443  17.288  -7.839  1.00 76.74           C  
ATOM    613  C   MET A  80     -38.649  16.773  -7.061  1.00 75.32           C  
ATOM    614  O   MET A  80     -39.587  17.518  -6.816  1.00 74.92           O  
ATOM    615  CB  MET A  80     -36.770  18.379  -7.022  1.00 77.77           C  
ATOM    616  CG  MET A  80     -36.307  17.903  -5.650  1.00 80.93           C  
ATOM    617  SD  MET A  80     -35.040  18.970  -4.949  1.00 86.16           S  
ATOM    618  CE  MET A  80     -35.994  20.364  -4.422  1.00 85.77           C  
ATOM    619  N   VAL A  81     -38.612  15.510  -6.683  1.00 75.40           N  
ATOM    620  CA  VAL A  81     -39.623  14.930  -5.816  1.00 75.75           C  
ATOM    621  C   VAL A  81     -38.954  14.628  -4.483  1.00 74.60           C  
ATOM    622  O   VAL A  81     -37.893  13.976  -4.455  1.00 72.86           O  
ATOM    623  CB  VAL A  81     -40.167  13.628  -6.406  1.00 77.91           C  
ATOM    624  CG1 VAL A  81     -41.263  13.037  -5.544  1.00 78.06           C  
ATOM    625  CG2 VAL A  81     -40.690  13.879  -7.797  1.00 80.87           C  
ATOM    626  N   MET A  82     -39.555  15.100  -3.387  1.00 74.36           N  
ATOM    627  CA  MET A  82     -39.111  14.669  -2.071  1.00 73.12           C  
ATOM    628  C   MET A  82     -40.172  14.093  -1.200  1.00 69.91           C  
ATOM    629  O   MET A  82     -41.323  14.261  -1.482  1.00 71.51           O  
ATOM    630  CB  MET A  82     -38.350  15.750  -1.343  1.00 73.31           C  
ATOM    631  CG  MET A  82     -38.957  17.089  -1.190  1.00 78.54           C  
ATOM    632  SD  MET A  82     -37.673  18.057  -0.224  1.00 82.12           S  
ATOM    633  CE  MET A  82     -38.588  18.119   1.292  1.00 80.22           C  
ATOM    634  N   GLU A  83     -39.751  13.375  -0.169  1.00 67.93           N  
ATOM    635  CA  GLU A  83     -40.648  12.825   0.830  1.00 69.00           C  
ATOM    636  C   GLU A  83     -41.460  13.977   1.435  1.00 66.03           C  
ATOM    637  O   GLU A  83     -40.945  15.071   1.710  1.00 62.45           O  
ATOM    638  CB  GLU A  83     -39.901  12.069   1.948  1.00 71.95           C  
ATOM    639  CG  GLU A  83     -39.182  13.033   2.942  1.00 73.54           C  
ATOM    640  CD  GLU A  83     -38.574  12.360   4.125  1.00 73.62           C  
ATOM    641  OE1 GLU A  83     -39.327  11.746   4.886  1.00 77.64           O  
ATOM    642  OE2 GLU A  83     -37.359  12.490   4.289  1.00 75.47           O  
ATOM    643  N   LEU A  84     -42.743  13.721   1.644  1.00 66.42           N  
ATOM    644  CA  LEU A  84     -43.627  14.702   2.237  1.00 64.87           C  
ATOM    645  C   LEU A  84     -43.419  14.816   3.741  1.00 63.22           C  
ATOM    646  O   LEU A  84     -43.289  13.831   4.442  1.00 65.32           O  
ATOM    647  CB  LEU A  84     -45.060  14.318   1.919  1.00 66.70           C  
ATOM    648  CG  LEU A  84     -46.142  15.290   2.331  1.00 66.39           C  
ATOM    649  CD1 LEU A  84     -46.071  16.558   1.514  1.00 64.56           C  
ATOM    650  CD2 LEU A  84     -47.521  14.627   2.136  1.00 70.67           C  
ATOM    651  N   LEU A  85     -43.389  16.025   4.236  1.00 61.00           N  
ATOM    652  CA  LEU A  85     -43.202  16.287   5.642  1.00 61.63           C  
ATOM    653  C   LEU A  85     -44.430  17.005   6.203  1.00 64.03           C  
ATOM    654  O   LEU A  85     -45.360  17.313   5.491  1.00 66.38           O  
ATOM    655  CB  LEU A  85     -41.956  17.168   5.877  1.00 59.48           C  
ATOM    656  CG  LEU A  85     -40.614  16.575   5.391  1.00 59.01           C  
ATOM    657  CD1 LEU A  85     -39.435  17.559   5.518  1.00 57.82           C  
ATOM    658  CD2 LEU A  85     -40.286  15.318   6.148  1.00 58.59           C  
ATOM    659  N   GLY A  86     -44.408  17.236   7.509  1.00 64.12           N  
ATOM    660  CA  GLY A  86     -45.429  17.926   8.219  1.00 64.59           C  
ATOM    661  C   GLY A  86     -45.354  19.426   8.103  1.00 63.72           C  
ATOM    662  O   GLY A  86     -44.611  19.980   7.287  1.00 64.02           O  
ATOM    663  N   PRO A  87     -46.152  20.110   8.910  1.00 63.39           N  
ATOM    664  CA  PRO A  87     -46.263  21.577   8.770  1.00 62.91           C  
ATOM    665  C   PRO A  87     -44.989  22.313   9.152  1.00 58.78           C  
ATOM    666  O   PRO A  87     -44.231  21.779   9.889  1.00 57.10           O  
ATOM    667  CB  PRO A  87     -47.365  21.928   9.741  1.00 63.94           C  
ATOM    668  CG  PRO A  87     -47.491  20.741  10.665  1.00 64.80           C  
ATOM    669  CD  PRO A  87     -47.032  19.545   9.947  1.00 64.94           C  
ATOM    670  N   SER A  88     -44.812  23.535   8.687  1.00 60.59           N  
ATOM    671  CA  SER A  88     -43.671  24.363   9.103  1.00 58.42           C  
ATOM    672  C   SER A  88     -43.923  24.974  10.457  1.00 59.40           C  
ATOM    673  O   SER A  88     -45.055  25.062  10.944  1.00 61.96           O  
ATOM    674  CB  SER A  88     -43.392  25.481   8.097  1.00 59.07           C  
ATOM    675  OG  SER A  88     -44.217  26.630   8.270  1.00 60.58           O  
ATOM    676  N   LEU A  89     -42.855  25.449  11.063  1.00 58.86           N  
ATOM    677  CA  LEU A  89     -42.978  26.094  12.351  1.00 58.06           C  
ATOM    678  C   LEU A  89     -43.765  27.403  12.259  1.00 58.71           C  
ATOM    679  O   LEU A  89     -44.359  27.789  13.259  1.00 56.62           O  
ATOM    680  CB  LEU A  89     -41.628  26.357  13.001  1.00 54.99           C  
ATOM    681  CG  LEU A  89     -40.763  25.128  13.294  1.00 52.68           C  
ATOM    682  CD1 LEU A  89     -39.447  25.625  13.957  1.00 49.84           C  
ATOM    683  CD2 LEU A  89     -41.548  24.106  14.117  1.00 52.64           C  
ATOM    684  N   GLU A  90     -43.764  28.077  11.105  1.00 58.12           N  
ATOM    685  CA  GLU A  90     -44.584  29.247  10.979  1.00 61.92           C  
ATOM    686  C   GLU A  90     -46.069  28.835  11.071  1.00 63.54           C  
ATOM    687  O   GLU A  90     -46.817  29.432  11.828  1.00 64.55           O  
ATOM    688  CB  GLU A  90     -44.259  29.979   9.704  1.00 62.13           C  
ATOM    689  CG  GLU A  90     -45.041  31.275   9.509  1.00 65.50           C  
ATOM    690  CD  GLU A  90     -44.800  32.363  10.515  1.00 67.13           C  
ATOM    691  OE1 GLU A  90     -43.653  32.439  10.975  1.00 67.18           O  
ATOM    692  OE2 GLU A  90     -45.738  33.205  10.784  1.00 74.26           O  
ATOM    693  N   ASP A  91     -46.426  27.783  10.351  1.00 65.44           N  
ATOM    694  CA  ASP A  91     -47.807  27.243  10.341  1.00 71.82           C  
ATOM    695  C   ASP A  91     -48.278  26.894  11.770  1.00 73.35           C  
ATOM    696  O   ASP A  91     -49.438  27.248  12.221  1.00 77.50           O  
ATOM    697  CB  ASP A  91     -47.949  25.963   9.471  1.00 72.35           C  
ATOM    698  CG  ASP A  91     -47.567  26.161   7.958  1.00 73.13           C  
ATOM    699  OD1 ASP A  91     -47.594  27.271   7.396  1.00 71.86           O  
ATOM    700  OD2 ASP A  91     -47.170  25.155   7.324  1.00 76.32           O  
ATOM    701  N   LEU A  92     -47.377  26.201  12.479  1.00 70.54           N  
ATOM    702  CA  LEU A  92     -47.646  25.789  13.846  1.00 70.91           C  
ATOM    703  C   LEU A  92     -47.750  26.945  14.844  1.00 71.79           C  
ATOM    704  O   LEU A  92     -48.586  26.917  15.791  1.00 75.87           O  
ATOM    705  CB  LEU A  92     -46.612  24.785  14.292  1.00 67.90           C  
ATOM    706  CG  LEU A  92     -46.762  23.433  13.577  1.00 70.13           C  
ATOM    707  CD1 LEU A  92     -45.586  22.518  13.939  1.00 67.89           C  
ATOM    708  CD2 LEU A  92     -48.111  22.724  13.847  1.00 72.53           C  
ATOM    709  N   PHE A  93     -46.939  27.967  14.588  1.00 69.14           N  
ATOM    710  CA  PHE A  93     -46.957  29.180  15.360  1.00 71.09           C  
ATOM    711  C   PHE A  93     -48.332  29.819  15.334  1.00 78.86           C  
ATOM    712  O   PHE A  93     -48.927  30.151  16.375  1.00 85.26           O  
ATOM    713  CB  PHE A  93     -45.905  30.139  14.822  1.00 68.56           C  
ATOM    714  CG  PHE A  93     -45.488  31.205  15.805  1.00 68.46           C  
ATOM    715  CD1 PHE A  93     -45.159  30.914  17.130  1.00 67.23           C  
ATOM    716  CD2 PHE A  93     -45.413  32.531  15.397  1.00 69.56           C  
ATOM    717  CE1 PHE A  93     -44.776  31.936  18.004  1.00 68.67           C  
ATOM    718  CE2 PHE A  93     -45.026  33.529  16.248  1.00 67.92           C  
ATOM    719  CZ  PHE A  93     -44.703  33.244  17.543  1.00 67.99           C  
ATOM    720  N   ASN A  94     -48.871  29.920  14.141  1.00 85.33           N  
ATOM    721  CA  ASN A  94     -50.218  30.449  13.952  1.00 92.95           C  
ATOM    722  C   ASN A  94     -51.327  29.650  14.599  1.00 97.28           C  
ATOM    723  O   ASN A  94     -52.230  30.234  15.141  1.00 98.23           O  
ATOM    724  CB  ASN A  94     -50.485  30.614  12.473  1.00 96.20           C  
ATOM    725  CG  ASN A  94     -49.656  31.726  11.878  1.00 96.97           C  
ATOM    726  OD1 ASN A  94     -49.608  32.787  12.459  1.00104.49           O  
ATOM    727  ND2 ASN A  94     -49.015  31.500  10.732  1.00 93.15           N  
ATOM    728  N   PHE A  95     -51.239  28.322  14.583  1.00103.50           N  
ATOM    729  CA  PHE A  95     -52.186  27.459  15.351  1.00111.26           C  
ATOM    730  C   PHE A  95     -52.061  27.563  16.873  1.00112.00           C  
ATOM    731  O   PHE A  95     -52.964  27.133  17.598  1.00117.99           O  
ATOM    732  CB  PHE A  95     -51.994  25.966  15.054  1.00113.64           C  
ATOM    733  CG  PHE A  95     -52.163  25.592  13.627  1.00117.27           C  
ATOM    734  CD1 PHE A  95     -53.006  26.307  12.787  1.00122.02           C  
ATOM    735  CD2 PHE A  95     -51.478  24.480  13.119  1.00117.42           C  
ATOM    736  CE1 PHE A  95     -53.142  25.917  11.458  1.00125.67           C  
ATOM    737  CE2 PHE A  95     -51.601  24.085  11.792  1.00116.79           C  
ATOM    738  CZ  PHE A  95     -52.435  24.811  10.961  1.00123.03           C  
ATOM    739  N   CYS A  96     -50.918  28.052  17.357  1.00110.23           N  
ATOM    740  CA  CYS A  96     -50.666  28.186  18.799  1.00104.75           C  
ATOM    741  C   CYS A  96     -50.772  29.639  19.234  1.00101.00           C  
ATOM    742  O   CYS A  96     -50.113  30.059  20.178  1.00 98.40           O  
ATOM    743  CB  CYS A  96     -49.299  27.567  19.148  1.00102.61           C  
ATOM    744  SG  CYS A  96     -49.288  25.761  18.825  1.00103.62           S  
ATOM    745  N   SER A  97     -51.613  30.399  18.532  1.00 99.83           N  
ATOM    746  CA  SER A  97     -51.923  31.774  18.873  1.00100.64           C  
ATOM    747  C   SER A  97     -50.706  32.701  18.774  1.00 96.45           C  
ATOM    748  O   SER A  97     -50.615  33.715  19.451  1.00 92.67           O  
ATOM    749  CB  SER A  97     -52.605  31.806  20.240  1.00102.07           C  
ATOM    750  OG  SER A  97     -53.700  30.901  20.239  1.00100.89           O  
ATOM    751  N   ARG A  98     -49.801  32.343  17.874  1.00100.39           N  
ATOM    752  CA  ARG A  98     -48.524  33.071  17.642  1.00104.56           C  
ATOM    753  C   ARG A  98     -47.761  33.374  18.948  1.00101.14           C  
ATOM    754  O   ARG A  98     -47.259  34.491  19.152  1.00100.28           O  
ATOM    755  CB  ARG A  98     -48.834  34.361  16.861  1.00112.42           C  
ATOM    756  CG  ARG A  98     -49.579  34.172  15.521  1.00116.85           C  
ATOM    757  CD  ARG A  98     -49.621  35.463  14.684  1.00120.24           C  
ATOM    758  NE  ARG A  98     -48.276  36.047  14.462  1.00118.13           N  
ATOM    759  CZ  ARG A  98     -47.313  35.561  13.644  1.00115.92           C  
ATOM    760  NH1 ARG A  98     -47.486  34.461  12.901  1.00114.91           N  
ATOM    761  NH2 ARG A  98     -46.138  36.189  13.550  1.00112.36           N  
ATOM    762  N   LYS A  99     -47.721  32.383  19.834  1.00 97.32           N  
ATOM    763  CA  LYS A  99     -46.911  32.439  21.044  1.00 93.33           C  
ATOM    764  C   LYS A  99     -46.591  31.020  21.432  1.00 86.47           C  
ATOM    765  O   LYS A  99     -47.530  30.199  21.584  1.00 85.22           O  
ATOM    766  CB  LYS A  99     -47.672  33.140  22.176  1.00101.12           C  
ATOM    767  CG  LYS A  99     -47.218  34.580  22.418  1.00102.88           C  
ATOM    768  CD  LYS A  99     -45.789  34.635  23.008  1.00 97.39           C  
ATOM    769  CE  LYS A  99     -45.765  34.829  24.517  1.00 97.44           C  
ATOM    770  NZ  LYS A  99     -45.759  33.532  25.235  1.00 95.13           N1+
ATOM    771  N   PHE A 100     -45.287  30.714  21.568  1.00 77.77           N  
ATOM    772  CA  PHE A 100     -44.902  29.374  22.028  1.00 70.62           C  
ATOM    773  C   PHE A 100     -44.573  29.418  23.501  1.00 65.62           C  
ATOM    774  O   PHE A 100     -44.050  30.400  23.957  1.00 66.78           O  
ATOM    775  CB  PHE A 100     -43.698  28.814  21.244  1.00 71.01           C  
ATOM    776  CG  PHE A 100     -44.013  28.303  19.845  1.00 70.42           C  
ATOM    777  CD1 PHE A 100     -45.277  27.810  19.503  1.00 68.89           C  
ATOM    778  CD2 PHE A 100     -42.997  28.266  18.862  1.00 67.22           C  
ATOM    779  CE1 PHE A 100     -45.526  27.313  18.223  1.00 68.69           C  
ATOM    780  CE2 PHE A 100     -43.258  27.779  17.574  1.00 66.77           C  
ATOM    781  CZ  PHE A 100     -44.527  27.295  17.258  1.00 67.46           C  
ATOM    782  N   SER A 101     -44.869  28.359  24.243  1.00 62.27           N  
ATOM    783  CA  SER A 101     -44.384  28.213  25.620  1.00 60.52           C  
ATOM    784  C   SER A 101     -42.866  28.096  25.615  1.00 57.09           C  
ATOM    785  O   SER A 101     -42.282  27.695  24.625  1.00 54.45           O  
ATOM    786  CB  SER A 101     -44.959  26.974  26.276  1.00 60.65           C  
ATOM    787  OG  SER A 101     -44.435  25.788  25.714  1.00 57.34           O  
ATOM    788  N   LEU A 102     -42.235  28.461  26.711  1.00 59.14           N  
ATOM    789  CA  LEU A 102     -40.754  28.448  26.783  1.00 56.84           C  
ATOM    790  C   LEU A 102     -40.278  27.009  26.546  1.00 57.84           C  
ATOM    791  O   LEU A 102     -39.291  26.819  25.897  1.00 54.42           O  
ATOM    792  CB  LEU A 102     -40.314  28.907  28.125  1.00 57.04           C  
ATOM    793  CG  LEU A 102     -38.850  28.715  28.494  1.00 58.36           C  
ATOM    794  CD1 LEU A 102     -37.999  29.593  27.608  1.00 59.05           C  
ATOM    795  CD2 LEU A 102     -38.553  28.993  29.956  1.00 58.40           C  
ATOM    796  N   LYS A 103     -41.012  26.004  27.062  1.00 60.56           N  
ATOM    797  CA  LYS A 103     -40.635  24.620  26.882  1.00 59.85           C  
ATOM    798  C   LYS A 103     -40.518  24.267  25.397  1.00 61.41           C  
ATOM    799  O   LYS A 103     -39.527  23.602  24.962  1.00 60.88           O  
ATOM    800  CB  LYS A 103     -41.645  23.688  27.574  1.00 61.38           C  
ATOM    801  CG  LYS A 103     -41.446  22.228  27.279  1.00 60.18           C  
ATOM    802  CD  LYS A 103     -42.603  21.374  27.762  1.00 62.51           C  
ATOM    803  CE  LYS A 103     -42.189  19.912  27.539  1.00 63.68           C  
ATOM    804  NZ  LYS A 103     -43.106  18.851  27.964  1.00 65.90           N1+
ATOM    805  N   THR A 104     -41.547  24.649  24.626  1.00 59.86           N  
ATOM    806  CA  THR A 104     -41.560  24.413  23.190  1.00 56.54           C  
ATOM    807  C   THR A 104     -40.335  25.116  22.560  1.00 56.34           C  
ATOM    808  O   THR A 104     -39.637  24.500  21.745  1.00 55.56           O  
ATOM    809  CB  THR A 104     -42.889  24.829  22.571  1.00 56.71           C  
ATOM    810  OG1 THR A 104     -43.914  23.838  22.905  1.00 59.19           O  
ATOM    811  CG2 THR A 104     -42.776  25.050  21.052  1.00 54.13           C  
ATOM    812  N   VAL A 105     -40.097  26.377  22.921  1.00 51.90           N  
ATOM    813  CA  VAL A 105     -39.025  27.107  22.351  1.00 51.13           C  
ATOM    814  C   VAL A 105     -37.658  26.413  22.597  1.00 48.79           C  
ATOM    815  O   VAL A 105     -36.852  26.348  21.720  1.00 44.41           O  
ATOM    816  CB  VAL A 105     -38.961  28.556  22.865  1.00 51.46           C  
ATOM    817  CG1 VAL A 105     -37.735  29.262  22.360  1.00 48.47           C  
ATOM    818  CG2 VAL A 105     -40.193  29.341  22.408  1.00 54.22           C  
ATOM    819  N   LEU A 106     -37.475  25.882  23.790  1.00 49.72           N  
ATOM    820  CA  LEU A 106     -36.271  25.235  24.162  1.00 50.70           C  
ATOM    821  C   LEU A 106     -36.095  23.918  23.463  1.00 50.06           C  
ATOM    822  O   LEU A 106     -34.991  23.649  23.011  1.00 50.09           O  
ATOM    823  CB  LEU A 106     -36.184  25.063  25.690  1.00 53.99           C  
ATOM    824  CG  LEU A 106     -36.097  26.366  26.494  1.00 55.85           C  
ATOM    825  CD1 LEU A 106     -36.063  26.043  27.981  1.00 58.57           C  
ATOM    826  CD2 LEU A 106     -34.903  27.257  26.093  1.00 53.85           C  
ATOM    827  N   LEU A 107     -37.171  23.129  23.342  1.00 47.02           N  
ATOM    828  CA  LEU A 107     -37.085  21.908  22.637  1.00 46.11           C  
ATOM    829  C   LEU A 107     -36.737  22.151  21.195  1.00 44.06           C  
ATOM    830  O   LEU A 107     -35.963  21.359  20.603  1.00 42.76           O  
ATOM    831  CB  LEU A 107     -38.426  21.124  22.676  1.00 48.78           C  
ATOM    832  CG  LEU A 107     -38.727  20.460  23.968  1.00 51.14           C  
ATOM    833  CD1 LEU A 107     -40.183  20.024  23.911  1.00 53.00           C  
ATOM    834  CD2 LEU A 107     -37.731  19.280  24.203  1.00 52.12           C  
ATOM    835  N   LEU A 108     -37.331  23.196  20.604  1.00 41.82           N  
ATOM    836  CA  LEU A 108     -37.032  23.530  19.217  1.00 41.35           C  
ATOM    837  C   LEU A 108     -35.548  24.047  19.114  1.00 41.69           C  
ATOM    838  O   LEU A 108     -34.840  23.693  18.219  1.00 42.52           O  
ATOM    839  CB  LEU A 108     -37.932  24.615  18.706  1.00 42.09           C  
ATOM    840  CG  LEU A 108     -39.436  24.232  18.495  1.00 44.53           C  
ATOM    841  CD1 LEU A 108     -40.256  25.522  18.282  1.00 44.87           C  
ATOM    842  CD2 LEU A 108     -39.606  23.270  17.319  1.00 43.90           C  
ATOM    843  N   ALA A 109     -35.111  24.877  20.014  1.00 39.99           N  
ATOM    844  CA  ALA A 109     -33.827  25.533  19.857  1.00 42.35           C  
ATOM    845  C   ALA A 109     -32.692  24.369  19.910  1.00 41.74           C  
ATOM    846  O   ALA A 109     -31.810  24.359  19.150  1.00 38.23           O  
ATOM    847  CB  ALA A 109     -33.642  26.491  20.977  1.00 39.77           C  
ATOM    848  N   ASP A 110     -32.906  23.353  20.727  1.00 46.74           N  
ATOM    849  CA  ASP A 110     -31.999  22.232  20.771  1.00 47.66           C  
ATOM    850  C   ASP A 110     -31.843  21.550  19.418  1.00 45.88           C  
ATOM    851  O   ASP A 110     -30.722  21.353  18.926  1.00 43.87           O  
ATOM    852  CB  ASP A 110     -32.390  21.274  21.851  1.00 51.13           C  
ATOM    853  CG  ASP A 110     -31.292  20.271  22.112  1.00 55.58           C  
ATOM    854  OD1 ASP A 110     -30.251  20.707  22.679  1.00 53.17           O  
ATOM    855  OD2 ASP A 110     -31.479  19.077  21.707  1.00 57.34           O  
ATOM    856  N   GLN A 111     -32.957  21.237  18.784  1.00 46.02           N  
ATOM    857  CA  GLN A 111     -32.928  20.611  17.460  1.00 45.78           C  
ATOM    858  C   GLN A 111     -32.411  21.514  16.383  1.00 46.90           C  
ATOM    859  O   GLN A 111     -31.621  21.086  15.533  1.00 46.19           O  
ATOM    860  CB  GLN A 111     -34.329  20.061  17.053  1.00 44.29           C  
ATOM    861  CG  GLN A 111     -34.663  18.856  17.854  1.00 44.72           C  
ATOM    862  CD  GLN A 111     -35.835  18.080  17.289  1.00 45.76           C  
ATOM    863  OE1 GLN A 111     -35.845  17.739  16.141  1.00 45.52           O  
ATOM    864  NE2 GLN A 111     -36.813  17.800  18.088  1.00 46.92           N  
ATOM    865  N   MET A 112     -32.889  22.772  16.381  1.00 47.54           N  
ATOM    866  CA  MET A 112     -32.547  23.682  15.344  1.00 45.27           C  
ATOM    867  C   MET A 112     -31.048  24.032  15.354  1.00 44.19           C  
ATOM    868  O   MET A 112     -30.454  24.185  14.302  1.00 40.51           O  
ATOM    869  CB  MET A 112     -33.368  24.978  15.490  1.00 47.68           C  
ATOM    870  CG  MET A 112     -34.836  24.721  15.267  1.00 50.24           C  
ATOM    871  SD  MET A 112     -35.786  26.186  15.778  1.00 54.81           S  
ATOM    872  CE  MET A 112     -35.753  27.105  14.272  1.00 51.98           C  
ATOM    873  N   ILE A 113     -30.472  24.206  16.527  1.00 45.46           N  
ATOM    874  CA  ILE A 113     -29.027  24.392  16.626  1.00 49.84           C  
ATOM    875  C   ILE A 113     -28.300  23.194  16.057  1.00 47.50           C  
ATOM    876  O   ILE A 113     -27.317  23.353  15.348  1.00 54.98           O  
ATOM    877  CB  ILE A 113     -28.559  24.633  18.053  1.00 51.24           C  
ATOM    878  CG1 ILE A 113     -29.149  25.939  18.557  1.00 48.84           C  
ATOM    879  CG2 ILE A 113     -27.006  24.778  18.104  1.00 52.47           C  
ATOM    880  CD1 ILE A 113     -29.098  26.125  20.069  1.00 49.55           C  
ATOM    881  N   SER A 114     -28.810  22.005  16.295  1.00 47.45           N  
ATOM    882  CA  SER A 114     -28.164  20.819  15.803  1.00 46.62           C  
ATOM    883  C   SER A 114     -28.248  20.736  14.309  1.00 48.69           C  
ATOM    884  O   SER A 114     -27.246  20.316  13.683  1.00 52.99           O  
ATOM    885  CB  SER A 114     -28.742  19.564  16.424  1.00 48.03           C  
ATOM    886  OG  SER A 114     -28.605  19.622  17.819  1.00 49.19           O  
ATOM    887  N   ARG A 115     -29.421  21.073  13.710  1.00 46.78           N  
ATOM    888  CA  ARG A 115     -29.495  21.018  12.227  1.00 43.41           C  
ATOM    889  C   ARG A 115     -28.421  22.027  11.604  1.00 40.94           C  
ATOM    890  O   ARG A 115     -27.764  21.782  10.630  1.00 37.51           O  
ATOM    891  CB  ARG A 115     -30.785  21.410  11.708  1.00 42.64           C  
ATOM    892  CG  ARG A 115     -31.943  20.585  12.128  1.00 48.45           C  
ATOM    893  CD  ARG A 115     -31.910  19.154  11.645  1.00 50.68           C  
ATOM    894  NE  ARG A 115     -32.817  18.463  12.530  1.00 56.22           N  
ATOM    895  CZ  ARG A 115     -32.488  17.883  13.680  1.00 59.27           C  
ATOM    896  NH1 ARG A 115     -31.225  17.864  14.076  1.00 60.97           N  
ATOM    897  NH2 ARG A 115     -33.435  17.306  14.443  1.00 61.20           N  
ATOM    898  N   ILE A 116     -28.374  23.231  12.114  1.00 40.52           N  
ATOM    899  CA  ILE A 116     -27.448  24.240  11.560  1.00 37.83           C  
ATOM    900  C   ILE A 116     -25.990  23.708  11.750  1.00 36.15           C  
ATOM    901  O   ILE A 116     -25.218  23.796  10.813  1.00 35.41           O  
ATOM    902  CB  ILE A 116     -27.624  25.539  12.244  1.00 36.34           C  
ATOM    903  CG1 ILE A 116     -28.978  26.095  11.815  1.00 37.98           C  
ATOM    904  CG2 ILE A 116     -26.427  26.514  11.853  1.00 35.52           C  
ATOM    905  CD1 ILE A 116     -29.423  27.233  12.671  1.00 37.51           C  
ATOM    906  N   GLU A 117     -25.687  23.155  12.919  1.00 39.11           N  
ATOM    907  CA  GLU A 117     -24.383  22.463  13.103  1.00 46.64           C  
ATOM    908  C   GLU A 117     -24.103  21.435  12.034  1.00 45.16           C  
ATOM    909  O   GLU A 117     -22.979  21.418  11.471  1.00 47.71           O  
ATOM    910  CB  GLU A 117     -24.250  21.783  14.464  1.00 49.65           C  
ATOM    911  CG  GLU A 117     -22.836  21.226  14.687  1.00 53.61           C  
ATOM    912  CD  GLU A 117     -22.568  20.778  16.128  1.00 56.78           C  
ATOM    913  OE1 GLU A 117     -23.492  20.627  16.908  1.00 64.87           O  
ATOM    914  OE2 GLU A 117     -21.414  20.529  16.514  1.00 65.27           O  
ATOM    915  N   TYR A 118     -25.121  20.627  11.712  1.00 42.25           N  
ATOM    916  CA  TYR A 118     -24.931  19.551  10.752  1.00 44.14           C  
ATOM    917  C   TYR A 118     -24.698  20.033   9.346  1.00 43.58           C  
ATOM    918  O   TYR A 118     -23.797  19.597   8.635  1.00 43.62           O  
ATOM    919  CB  TYR A 118     -26.121  18.554  10.749  1.00 46.13           C  
ATOM    920  CG  TYR A 118     -25.943  17.451   9.713  1.00 46.70           C  
ATOM    921  CD1 TYR A 118     -25.151  16.385   9.971  1.00 51.04           C  
ATOM    922  CD2 TYR A 118     -26.520  17.544   8.461  1.00 47.06           C  
ATOM    923  CE1 TYR A 118     -24.944  15.383   9.032  1.00 54.36           C  
ATOM    924  CE2 TYR A 118     -26.345  16.581   7.512  1.00 51.65           C  
ATOM    925  CZ  TYR A 118     -25.561  15.479   7.796  1.00 55.31           C  
ATOM    926  OH  TYR A 118     -25.397  14.482   6.829  1.00 58.67           O  
ATOM    927  N   ILE A 119     -25.508  20.967   8.922  1.00 43.10           N  
ATOM    928  CA  ILE A 119     -25.249  21.572   7.633  1.00 46.67           C  
ATOM    929  C   ILE A 119     -23.780  22.184   7.553  1.00 47.44           C  
ATOM    930  O   ILE A 119     -23.092  22.005   6.571  1.00 44.05           O  
ATOM    931  CB  ILE A 119     -26.267  22.648   7.440  1.00 51.22           C  
ATOM    932  CG1 ILE A 119     -27.573  21.953   7.072  1.00 58.27           C  
ATOM    933  CG2 ILE A 119     -25.873  23.771   6.465  1.00 51.02           C  
ATOM    934  CD1 ILE A 119     -28.770  22.870   7.241  1.00 62.64           C  
ATOM    935  N   HIS A 120     -23.360  22.875   8.615  1.00 47.48           N  
ATOM    936  CA  HIS A 120     -22.051  23.510   8.675  1.00 50.59           C  
ATOM    937  C   HIS A 120     -20.972  22.409   8.591  1.00 51.57           C  
ATOM    938  O   HIS A 120     -19.952  22.590   7.955  1.00 49.80           O  
ATOM    939  CB  HIS A 120     -21.927  24.318   9.959  1.00 49.71           C  
ATOM    940  CG  HIS A 120     -22.763  25.550   9.968  1.00 50.96           C  
ATOM    941  ND1 HIS A 120     -22.749  26.458  10.996  1.00 54.25           N  
ATOM    942  CD2 HIS A 120     -23.532  26.092   9.015  1.00 50.79           C  
ATOM    943  CE1 HIS A 120     -23.478  27.501  10.676  1.00 53.92           C  
ATOM    944  NE2 HIS A 120     -24.001  27.278   9.494  1.00 54.25           N  
ATOM    945  N   SER A 121     -21.270  21.234   9.168  1.00 54.33           N  
ATOM    946  CA  SER A 121     -20.354  20.089   9.129  1.00 54.72           C  
ATOM    947  C   SER A 121     -20.137  19.559   7.705  1.00 54.79           C  
ATOM    948  O   SER A 121     -19.079  18.979   7.406  1.00 54.35           O  
ATOM    949  CB  SER A 121     -20.822  19.006  10.102  1.00 54.08           C  
ATOM    950  OG  SER A 121     -21.789  18.108   9.536  1.00 54.09           O  
ATOM    951  N   LYS A 122     -21.139  19.803   6.846  1.00 52.81           N  
ATOM    952  CA  LYS A 122     -21.103  19.442   5.438  1.00 52.99           C  
ATOM    953  C   LYS A 122     -20.684  20.564   4.540  1.00 51.03           C  
ATOM    954  O   LYS A 122     -20.890  20.492   3.377  1.00 49.37           O  
ATOM    955  CB  LYS A 122     -22.470  18.914   5.009  1.00 54.56           C  
ATOM    956  CG  LYS A 122     -22.910  17.669   5.731  1.00 55.92           C  
ATOM    957  CD  LYS A 122     -22.251  16.451   5.162  1.00 59.36           C  
ATOM    958  CE  LYS A 122     -22.087  15.448   6.282  1.00 63.61           C  
ATOM    959  NZ  LYS A 122     -21.432  14.155   5.941  1.00 66.99           N1+
ATOM    960  N   ASN A 123     -20.076  21.599   5.104  1.00 54.22           N  
ATOM    961  CA  ASN A 123     -19.395  22.704   4.401  1.00 54.49           C  
ATOM    962  C   ASN A 123     -20.328  23.694   3.791  1.00 54.26           C  
ATOM    963  O   ASN A 123     -19.917  24.478   2.964  1.00 57.10           O  
ATOM    964  CB  ASN A 123     -18.414  22.212   3.380  1.00 57.67           C  
ATOM    965  CG  ASN A 123     -17.536  21.100   3.911  1.00 59.78           C  
ATOM    966  OD1 ASN A 123     -16.886  21.255   4.903  1.00 61.17           O  
ATOM    967  ND2 ASN A 123     -17.513  19.996   3.245  1.00 62.78           N  
ATOM    968  N   PHE A 124     -21.568  23.715   4.259  1.00 53.10           N  
ATOM    969  CA  PHE A 124     -22.552  24.653   3.736  1.00 54.09           C  
ATOM    970  C   PHE A 124     -23.089  25.549   4.809  1.00 52.17           C  
ATOM    971  O   PHE A 124     -23.103  25.161   5.963  1.00 51.57           O  
ATOM    972  CB  PHE A 124     -23.752  23.925   3.132  1.00 55.17           C  
ATOM    973  CG  PHE A 124     -23.521  23.464   1.761  1.00 57.33           C  
ATOM    974  CD1 PHE A 124     -22.972  22.218   1.559  1.00 59.94           C  
ATOM    975  CD2 PHE A 124     -23.790  24.292   0.685  1.00 59.27           C  
ATOM    976  CE1 PHE A 124     -22.726  21.762   0.296  1.00 62.21           C  
ATOM    977  CE2 PHE A 124     -23.540  23.846  -0.584  1.00 61.71           C  
ATOM    978  CZ  PHE A 124     -22.997  22.589  -0.774  1.00 62.82           C  
ATOM    979  N   ILE A 125     -23.568  26.718   4.383  1.00 51.04           N  
ATOM    980  CA  ILE A 125     -24.333  27.596   5.189  1.00 49.17           C  
ATOM    981  C   ILE A 125     -25.647  27.724   4.493  1.00 49.55           C  
ATOM    982  O   ILE A 125     -25.712  27.643   3.299  1.00 53.03           O  
ATOM    983  CB  ILE A 125     -23.648  28.986   5.406  1.00 49.55           C  
ATOM    984  CG1 ILE A 125     -23.118  29.616   4.144  1.00 52.61           C  
ATOM    985  CG2 ILE A 125     -22.500  28.873   6.384  1.00 48.67           C  
ATOM    986  CD1 ILE A 125     -22.671  31.101   4.354  1.00 54.06           C  
ATOM    987  N   HIS A 126     -26.697  27.918   5.251  1.00 49.44           N  
ATOM    988  CA  HIS A 126     -28.051  27.886   4.751  1.00 51.73           C  
ATOM    989  C   HIS A 126     -28.498  29.218   4.199  1.00 53.59           C  
ATOM    990  O   HIS A 126     -29.068  29.298   3.127  1.00 55.14           O  
ATOM    991  CB  HIS A 126     -28.968  27.461   5.871  1.00 50.60           C  
ATOM    992  CG  HIS A 126     -30.359  27.192   5.439  1.00 53.10           C  
ATOM    993  ND1 HIS A 126     -31.289  28.187   5.294  1.00 53.67           N  
ATOM    994  CD2 HIS A 126     -30.998  26.042   5.140  1.00 52.59           C  
ATOM    995  CE1 HIS A 126     -32.445  27.670   4.947  1.00 55.61           C  
ATOM    996  NE2 HIS A 126     -32.297  26.365   4.837  1.00 52.89           N  
ATOM    997  N   ARG A 127     -28.220  30.272   4.953  1.00 55.25           N  
ATOM    998  CA  ARG A 127     -28.444  31.665   4.585  1.00 56.49           C  
ATOM    999  C   ARG A 127     -29.863  32.171   4.560  1.00 57.83           C  
ATOM   1000  O   ARG A 127     -30.055  33.340   4.303  1.00 56.96           O  
ATOM   1001  CB  ARG A 127     -27.722  32.018   3.307  1.00 59.61           C  
ATOM   1002  CG  ARG A 127     -26.261  31.617   3.333  1.00 59.25           C  
ATOM   1003  CD  ARG A 127     -25.485  32.451   2.378  1.00 61.16           C  
ATOM   1004  NE  ARG A 127     -25.871  32.213   1.016  1.00 62.14           N  
ATOM   1005  CZ  ARG A 127     -25.525  32.967  -0.015  1.00 64.56           C  
ATOM   1006  NH1 ARG A 127     -24.768  34.046   0.105  1.00 67.47           N  
ATOM   1007  NH2 ARG A 127     -25.957  32.641  -1.194  1.00 67.04           N  
ATOM   1008  N   ASP A 128     -30.846  31.291   4.797  1.00 57.97           N  
ATOM   1009  CA  ASP A 128     -32.228  31.693   5.015  1.00 62.13           C  
ATOM   1010  C   ASP A 128     -32.842  30.912   6.142  1.00 61.18           C  
ATOM   1011  O   ASP A 128     -33.877  30.185   5.993  1.00 61.43           O  
ATOM   1012  CB  ASP A 128     -33.082  31.565   3.756  1.00 67.42           C  
ATOM   1013  CG  ASP A 128     -34.373  32.460   3.788  1.00 72.10           C  
ATOM   1014  OD1 ASP A 128     -34.552  33.346   4.671  1.00 73.71           O  
ATOM   1015  OD2 ASP A 128     -35.199  32.295   2.868  1.00 74.76           O  
ATOM   1016  N   VAL A 129     -32.229  31.111   7.298  1.00 58.53           N  
ATOM   1017  CA  VAL A 129     -32.786  30.609   8.516  1.00 57.86           C  
ATOM   1018  C   VAL A 129     -34.039  31.418   8.909  1.00 58.57           C  
ATOM   1019  O   VAL A 129     -33.979  32.648   9.100  1.00 56.61           O  
ATOM   1020  CB  VAL A 129     -31.741  30.632   9.600  1.00 57.49           C  
ATOM   1021  CG1 VAL A 129     -32.371  30.213  10.914  1.00 60.75           C  
ATOM   1022  CG2 VAL A 129     -30.651  29.644   9.252  1.00 55.06           C  
ATOM   1023  N   LYS A 130     -35.158  30.690   8.976  1.00 57.77           N  
ATOM   1024  CA  LYS A 130     -36.434  31.270   9.304  1.00 58.83           C  
ATOM   1025  C   LYS A 130     -37.478  30.164   9.622  1.00 57.69           C  
ATOM   1026  O   LYS A 130     -37.303  29.002   9.251  1.00 53.49           O  
ATOM   1027  CB  LYS A 130     -36.912  32.142   8.140  1.00 61.53           C  
ATOM   1028  CG  LYS A 130     -37.376  31.360   6.924  1.00 64.61           C  
ATOM   1029  CD  LYS A 130     -37.778  32.279   5.834  1.00 68.57           C  
ATOM   1030  CE  LYS A 130     -38.218  31.460   4.667  1.00 70.67           C  
ATOM   1031  NZ  LYS A 130     -38.482  32.458   3.603  1.00 75.97           N1+
ATOM   1032  N   PRO A 131     -38.599  30.549  10.279  1.00 58.68           N  
ATOM   1033  CA  PRO A 131     -39.600  29.557  10.709  1.00 59.64           C  
ATOM   1034  C   PRO A 131     -40.138  28.675   9.616  1.00 61.28           C  
ATOM   1035  O   PRO A 131     -40.373  27.500   9.829  1.00 65.13           O  
ATOM   1036  CB  PRO A 131     -40.713  30.438  11.277  1.00 61.17           C  
ATOM   1037  CG  PRO A 131     -40.005  31.639  11.791  1.00 59.77           C  
ATOM   1038  CD  PRO A 131     -38.947  31.903  10.777  1.00 59.39           C  
ATOM   1039  N   ASP A 132     -40.319  29.269   8.446  1.00 64.70           N  
ATOM   1040  CA  ASP A 132     -40.882  28.594   7.280  1.00 66.51           C  
ATOM   1041  C   ASP A 132     -40.010  27.457   6.751  1.00 63.71           C  
ATOM   1042  O   ASP A 132     -40.517  26.551   6.111  1.00 59.73           O  
ATOM   1043  CB  ASP A 132     -41.108  29.620   6.169  1.00 69.27           C  
ATOM   1044  CG  ASP A 132     -42.491  30.253   6.220  1.00 75.41           C  
ATOM   1045  OD1 ASP A 132     -43.466  29.428   6.171  1.00 76.97           O  
ATOM   1046  OD2 ASP A 132     -42.566  31.535   6.283  1.00 74.03           O  
ATOM   1047  N   ASN A 133     -38.711  27.540   7.018  1.00 60.46           N  
ATOM   1048  CA  ASN A 133     -37.756  26.543   6.573  1.00 58.50           C  
ATOM   1049  C   ASN A 133     -37.455  25.431   7.564  1.00 55.01           C  
ATOM   1050  O   ASN A 133     -36.481  24.675   7.376  1.00 61.04           O  
ATOM   1051  CB  ASN A 133     -36.474  27.251   6.143  1.00 57.38           C  
ATOM   1052  CG  ASN A 133     -36.604  27.912   4.788  1.00 58.89           C  
ATOM   1053  OD1 ASN A 133     -37.408  27.473   3.982  1.00 60.39           O  
ATOM   1054  ND2 ASN A 133     -35.780  28.953   4.518  1.00 57.98           N  
ATOM   1055  N   PHE A 134     -38.254  25.333   8.610  1.00 51.50           N  
ATOM   1056  CA  PHE A 134     -38.216  24.217   9.495  1.00 49.33           C  
ATOM   1057  C   PHE A 134     -39.563  23.556   9.513  1.00 52.32           C  
ATOM   1058  O   PHE A 134     -40.516  24.212   9.752  1.00 58.45           O  
ATOM   1059  CB  PHE A 134     -37.839  24.625  10.916  1.00 46.67           C  
ATOM   1060  CG  PHE A 134     -36.432  25.125  11.039  1.00 43.98           C  
ATOM   1061  CD1 PHE A 134     -35.378  24.216  11.247  1.00 39.86           C  
ATOM   1062  CD2 PHE A 134     -36.155  26.461  10.903  1.00 42.70           C  
ATOM   1063  CE1 PHE A 134     -34.101  24.615  11.325  1.00 40.09           C  
ATOM   1064  CE2 PHE A 134     -34.816  26.908  10.963  1.00 42.37           C  
ATOM   1065  CZ  PHE A 134     -33.780  25.977  11.184  1.00 41.42           C  
ATOM   1066  N   LEU A 135     -39.605  22.252   9.363  1.00 53.20           N  
ATOM   1067  CA  LEU A 135     -40.847  21.504   9.238  1.00 57.29           C  
ATOM   1068  C   LEU A 135     -40.789  20.305  10.141  1.00 56.74           C  
ATOM   1069  O   LEU A 135     -39.733  19.660  10.305  1.00 55.80           O  
ATOM   1070  CB  LEU A 135     -40.959  20.985   7.814  1.00 60.87           C  
ATOM   1071  CG  LEU A 135     -41.689  21.817   6.774  1.00 63.96           C  
ATOM   1072  CD1 LEU A 135     -41.143  23.233   6.677  1.00 64.69           C  
ATOM   1073  CD2 LEU A 135     -41.614  21.087   5.462  1.00 64.92           C  
ATOM   1074  N   MET A 136     -41.928  19.975  10.717  1.00 56.52           N  
ATOM   1075  CA  MET A 136     -41.998  18.774  11.545  1.00 58.66           C  
ATOM   1076  C   MET A 136     -42.153  17.549  10.712  1.00 54.93           C  
ATOM   1077  O   MET A 136     -42.632  17.622   9.618  1.00 57.67           O  
ATOM   1078  CB  MET A 136     -43.119  18.887  12.542  1.00 61.68           C  
ATOM   1079  CG  MET A 136     -42.960  20.106  13.484  1.00 63.05           C  
ATOM   1080  SD  MET A 136     -41.424  20.219  14.434  1.00 63.10           S  
ATOM   1081  CE  MET A 136     -41.508  18.635  15.318  1.00 63.59           C  
ATOM   1082  N   GLY A 137     -41.693  16.425  11.189  1.00 53.25           N  
ATOM   1083  CA  GLY A 137     -41.879  15.183  10.434  1.00 55.11           C  
ATOM   1084  C   GLY A 137     -43.322  14.638  10.590  1.00 57.96           C  
ATOM   1085  O   GLY A 137     -44.160  15.166  11.315  1.00 57.52           O  
ATOM   1086  N   LEU A 138     -43.591  13.555   9.905  1.00 61.11           N  
ATOM   1087  CA  LEU A 138     -44.888  12.876   9.988  1.00 63.85           C  
ATOM   1088  C   LEU A 138     -44.762  11.616  10.788  1.00 66.08           C  
ATOM   1089  O   LEU A 138     -43.675  11.120  10.976  1.00 63.94           O  
ATOM   1090  CB  LEU A 138     -45.344  12.503   8.579  1.00 65.58           C  
ATOM   1091  CG  LEU A 138     -45.714  13.636   7.626  1.00 64.73           C  
ATOM   1092  CD1 LEU A 138     -45.896  13.130   6.200  1.00 65.61           C  
ATOM   1093  CD2 LEU A 138     -46.934  14.354   8.205  1.00 66.02           C  
ATOM   1094  N   GLY A 139     -45.909  11.040  11.190  1.00 71.36           N  
ATOM   1095  CA  GLY A 139     -45.989   9.733  11.855  1.00 73.35           C  
ATOM   1096  C   GLY A 139     -45.092   9.686  13.075  1.00 72.78           C  
ATOM   1097  O   GLY A 139     -45.174  10.563  13.978  1.00 72.50           O  
ATOM   1098  N   LYS A 140     -44.141   8.755  12.991  1.00 73.04           N  
ATOM   1099  CA  LYS A 140     -43.167   8.464  14.030  1.00 72.59           C  
ATOM   1100  C   LYS A 140     -42.141   9.567  14.114  1.00 68.10           C  
ATOM   1101  O   LYS A 140     -41.509   9.715  15.136  1.00 66.48           O  
ATOM   1102  CB  LYS A 140     -42.489   7.104  13.776  1.00 75.28           C  
ATOM   1103  CG  LYS A 140     -43.508   5.950  13.501  1.00 82.27           C  
ATOM   1104  CD  LYS A 140     -44.535   5.786  14.640  1.00 85.67           C  
ATOM   1105  CE  LYS A 140     -46.001   5.677  14.173  1.00 90.89           C  
ATOM   1106  NZ  LYS A 140     -46.358   4.429  13.413  1.00 94.34           N1+
ATOM   1107  N   LYS A 141     -42.006  10.346  13.063  1.00 68.25           N  
ATOM   1108  CA  LYS A 141     -41.045  11.483  13.061  1.00 69.78           C  
ATOM   1109  C   LYS A 141     -41.721  12.798  13.394  1.00 67.15           C  
ATOM   1110  O   LYS A 141     -41.112  13.841  13.192  1.00 68.21           O  
ATOM   1111  CB  LYS A 141     -40.377  11.637  11.708  1.00 71.78           C  
ATOM   1112  CG  LYS A 141     -39.821  10.371  11.105  1.00 78.38           C  
ATOM   1113  CD  LYS A 141     -38.498   9.957  11.709  1.00 81.36           C  
ATOM   1114  CE  LYS A 141     -37.829   8.981  10.730  1.00 86.29           C  
ATOM   1115  NZ  LYS A 141     -36.545   8.394  11.216  1.00 86.86           N1+
ATOM   1116  N   GLY A 142     -42.949  12.761  13.922  1.00 69.40           N  
ATOM   1117  CA  GLY A 142     -43.663  13.986  14.287  1.00 67.60           C  
ATOM   1118  C   GLY A 142     -42.941  14.893  15.277  1.00 62.57           C  
ATOM   1119  O   GLY A 142     -43.192  16.094  15.301  1.00 61.17           O  
ATOM   1120  N   ASN A 143     -42.099  14.281  16.108  1.00 62.12           N  
ATOM   1121  CA AASN A 143     -41.246  14.955  17.110  0.50 58.67           C  
ATOM   1122  CA BASN A 143     -41.286  15.008  17.099  0.50 59.57           C  
ATOM   1123  C   ASN A 143     -39.972  15.548  16.558  1.00 55.62           C  
ATOM   1124  O   ASN A 143     -39.267  16.245  17.261  1.00 54.83           O  
ATOM   1125  CB AASN A 143     -40.875  13.980  18.257  0.50 58.94           C  
ATOM   1126  CB BASN A 143     -41.040  14.128  18.330  0.50 61.04           C  
ATOM   1127  CG AASN A 143     -40.163  12.710  17.773  0.50 58.19           C  
ATOM   1128  CG BASN A 143     -42.326  13.806  19.087  0.50 63.54           C  
ATOM   1129  OD1AASN A 143     -40.384  12.243  16.657  0.50 58.23           O  
ATOM   1130  OD1BASN A 143     -43.273  14.614  19.123  0.50 63.20           O  
ATOM   1131  ND2AASN A 143     -39.345  12.134  18.629  0.50 56.67           N  
ATOM   1132  ND2BASN A 143     -42.371  12.615  19.680  0.50 65.03           N  
ATOM   1133  N   LEU A 144     -39.684  15.297  15.290  1.00 55.78           N  
ATOM   1134  CA  LEU A 144     -38.450  15.725  14.664  1.00 52.19           C  
ATOM   1135  C   LEU A 144     -38.609  16.942  13.833  1.00 49.22           C  
ATOM   1136  O   LEU A 144     -39.438  16.993  12.992  1.00 47.86           O  
ATOM   1137  CB  LEU A 144     -37.913  14.592  13.778  1.00 55.86           C  
ATOM   1138  CG  LEU A 144     -36.479  14.748  13.225  1.00 54.41           C  
ATOM   1139  CD1 LEU A 144     -35.510  14.773  14.385  1.00 54.42           C  
ATOM   1140  CD2 LEU A 144     -36.089  13.646  12.229  1.00 56.06           C  
ATOM   1141  N   VAL A 145     -37.713  17.905  14.040  1.00 48.69           N  
ATOM   1142  CA  VAL A 145     -37.609  19.059  13.237  1.00 48.03           C  
ATOM   1143  C   VAL A 145     -36.665  18.797  12.067  1.00 47.74           C  
ATOM   1144  O   VAL A 145     -35.488  18.447  12.288  1.00 52.56           O  
ATOM   1145  CB  VAL A 145     -37.097  20.262  14.065  1.00 48.00           C  
ATOM   1146  CG1 VAL A 145     -36.969  21.476  13.194  1.00 48.73           C  
ATOM   1147  CG2 VAL A 145     -37.979  20.591  15.251  1.00 47.18           C  
ATOM   1148  N   TYR A 146     -37.177  19.020  10.840  1.00 46.28           N  
ATOM   1149  CA  TYR A 146     -36.377  19.055   9.652  1.00 46.13           C  
ATOM   1150  C   TYR A 146     -36.067  20.516   9.183  1.00 48.98           C  
ATOM   1151  O   TYR A 146     -36.890  21.459   9.331  1.00 45.13           O  
ATOM   1152  CB  TYR A 146     -37.055  18.365   8.556  1.00 48.66           C  
ATOM   1153  CG  TYR A 146     -37.289  16.862   8.711  1.00 50.62           C  
ATOM   1154  CD1 TYR A 146     -38.268  16.372   9.597  1.00 51.58           C  
ATOM   1155  CD2 TYR A 146     -36.609  15.955   7.886  1.00 52.12           C  
ATOM   1156  CE1 TYR A 146     -38.466  14.992   9.736  1.00 56.93           C  
ATOM   1157  CE2 TYR A 146     -36.832  14.563   7.997  1.00 56.16           C  
ATOM   1158  CZ  TYR A 146     -37.779  14.096   8.890  1.00 55.31           C  
ATOM   1159  OH  TYR A 146     -38.034  12.778   9.007  1.00 60.38           O  
ATOM   1160  N   ILE A 147     -34.886  20.674   8.605  1.00 47.59           N  
ATOM   1161  CA  ILE A 147     -34.541  21.871   7.883  1.00 48.73           C  
ATOM   1162  C   ILE A 147     -34.678  21.696   6.349  1.00 50.16           C  
ATOM   1163  O   ILE A 147     -34.303  20.665   5.781  1.00 49.51           O  
ATOM   1164  CB  ILE A 147     -33.109  22.271   8.251  1.00 48.63           C  
ATOM   1165  CG1 ILE A 147     -32.814  23.690   7.792  1.00 50.29           C  
ATOM   1166  CG2 ILE A 147     -32.036  21.344   7.651  1.00 49.30           C  
ATOM   1167  CD1 ILE A 147     -31.639  24.350   8.545  1.00 48.92           C  
ATOM   1168  N   ILE A 148     -35.184  22.711   5.662  1.00 50.93           N  
ATOM   1169  CA  ILE A 148     -35.416  22.621   4.239  1.00 51.57           C  
ATOM   1170  C   ILE A 148     -34.970  23.845   3.499  1.00 53.49           C  
ATOM   1171  O   ILE A 148     -34.614  24.846   4.118  1.00 53.18           O  
ATOM   1172  CB  ILE A 148     -36.912  22.428   3.907  1.00 54.76           C  
ATOM   1173  CG1 ILE A 148     -37.761  23.642   4.270  1.00 55.61           C  
ATOM   1174  CG2 ILE A 148     -37.443  21.138   4.517  1.00 55.20           C  
ATOM   1175  CD1 ILE A 148     -39.216  23.437   3.805  1.00 59.21           C  
ATOM   1176  N   ASP A 149     -34.998  23.736   2.170  1.00 55.48           N  
ATOM   1177  CA  ASP A 149     -34.753  24.780   1.230  1.00 58.40           C  
ATOM   1178  C   ASP A 149     -33.319  25.189   1.201  1.00 57.31           C  
ATOM   1179  O   ASP A 149     -32.916  25.997   1.970  1.00 57.53           O  
ATOM   1180  CB  ASP A 149     -35.672  25.991   1.439  1.00 61.25           C  
ATOM   1181  CG  ASP A 149     -35.823  26.784   0.176  1.00 65.55           C  
ATOM   1182  OD1 ASP A 149     -34.783  26.982  -0.463  1.00 65.00           O  
ATOM   1183  OD2 ASP A 149     -36.958  27.141  -0.233  1.00 74.86           O  
ATOM   1184  N   PHE A 150     -32.568  24.660   0.273  1.00 56.71           N  
ATOM   1185  CA  PHE A 150     -31.174  25.002   0.168  1.00 58.52           C  
ATOM   1186  C   PHE A 150     -30.890  25.872  -1.037  1.00 56.36           C  
ATOM   1187  O   PHE A 150     -29.794  25.889  -1.552  1.00 54.50           O  
ATOM   1188  CB  PHE A 150     -30.382  23.703   0.126  1.00 60.86           C  
ATOM   1189  CG  PHE A 150     -30.326  23.004   1.443  1.00 61.21           C  
ATOM   1190  CD1 PHE A 150     -29.501  23.450   2.434  1.00 61.48           C  
ATOM   1191  CD2 PHE A 150     -31.064  21.925   1.676  1.00 61.53           C  
ATOM   1192  CE1 PHE A 150     -29.440  22.801   3.631  1.00 61.62           C  
ATOM   1193  CE2 PHE A 150     -31.015  21.276   2.870  1.00 61.32           C  
ATOM   1194  CZ  PHE A 150     -30.215  21.707   3.849  1.00 60.98           C  
ATOM   1195  N   GLY A 151     -31.901  26.600  -1.475  1.00 55.41           N  
ATOM   1196  CA  GLY A 151     -31.797  27.403  -2.664  1.00 57.18           C  
ATOM   1197  C   GLY A 151     -30.910  28.626  -2.500  1.00 56.67           C  
ATOM   1198  O   GLY A 151     -30.380  29.100  -3.476  1.00 59.42           O  
ATOM   1199  N   LEU A 152     -30.752  29.139  -1.288  1.00 54.71           N  
ATOM   1200  CA  LEU A 152     -29.804  30.233  -1.025  1.00 55.13           C  
ATOM   1201  C   LEU A 152     -28.566  29.770  -0.359  1.00 52.47           C  
ATOM   1202  O   LEU A 152     -27.686  30.552  -0.087  1.00 48.34           O  
ATOM   1203  CB  LEU A 152     -30.492  31.260  -0.145  1.00 57.98           C  
ATOM   1204  CG  LEU A 152     -31.769  31.848  -0.797  1.00 60.80           C  
ATOM   1205  CD1 LEU A 152     -32.727  32.477   0.198  1.00 61.20           C  
ATOM   1206  CD2 LEU A 152     -31.209  32.838  -1.793  1.00 63.36           C  
ATOM   1207  N   ALA A 153     -28.453  28.448  -0.195  1.00 52.52           N  
ATOM   1208  CA  ALA A 153     -27.325  27.843   0.499  1.00 52.15           C  
ATOM   1209  C   ALA A 153     -26.065  28.059  -0.291  1.00 52.92           C  
ATOM   1210  O   ALA A 153     -26.078  28.228  -1.491  1.00 54.72           O  
ATOM   1211  CB  ALA A 153     -27.568  26.368   0.733  1.00 51.34           C  
ATOM   1212  N   LYS A 154     -24.970  28.039   0.393  1.00 54.45           N  
ATOM   1213  CA  LYS A 154     -23.683  28.308  -0.246  1.00 58.63           C  
ATOM   1214  C   LYS A 154     -22.657  27.486   0.464  1.00 58.93           C  
ATOM   1215  O   LYS A 154     -22.701  27.321   1.697  1.00 60.53           O  
ATOM   1216  CB  LYS A 154     -23.342  29.823  -0.130  1.00 60.59           C  
ATOM   1217  CG  LYS A 154     -22.005  30.205  -0.715  1.00 63.78           C  
ATOM   1218  CD  LYS A 154     -21.783  31.679  -0.719  1.00 68.69           C  
ATOM   1219  CE  LYS A 154     -20.419  31.933  -1.334  1.00 74.62           C  
ATOM   1220  NZ  LYS A 154     -20.066  33.389  -1.422  1.00 80.76           N1+
ATOM   1221  N   LYS A 155     -21.708  26.968  -0.290  1.00 61.89           N  
ATOM   1222  CA  LYS A 155     -20.576  26.282   0.308  1.00 62.72           C  
ATOM   1223  C   LYS A 155     -19.650  27.353   0.941  1.00 61.67           C  
ATOM   1224  O   LYS A 155     -19.331  28.289   0.268  1.00 61.59           O  
ATOM   1225  CB  LYS A 155     -19.911  25.405  -0.744  1.00 66.13           C  
ATOM   1226  CG  LYS A 155     -18.603  24.808  -0.293  1.00 73.14           C  
ATOM   1227  CD  LYS A 155     -18.188  23.624  -1.144  1.00 78.51           C  
ATOM   1228  CE  LYS A 155     -19.021  22.406  -0.766  1.00 82.66           C  
ATOM   1229  NZ  LYS A 155     -18.359  21.107  -1.098  1.00 88.46           N1+
ATOM   1230  N   TYR A 156     -19.295  27.240   2.232  1.00 61.20           N  
ATOM   1231  CA  TYR A 156     -18.459  28.237   2.914  1.00 63.00           C  
ATOM   1232  C   TYR A 156     -16.987  27.793   3.013  1.00 64.64           C  
ATOM   1233  O   TYR A 156     -16.094  28.636   3.291  1.00 62.81           O  
ATOM   1234  CB  TYR A 156     -19.020  28.620   4.296  1.00 61.44           C  
ATOM   1235  CG  TYR A 156     -18.813  27.560   5.341  1.00 60.21           C  
ATOM   1236  CD1 TYR A 156     -19.713  26.528   5.472  1.00 58.97           C  
ATOM   1237  CD2 TYR A 156     -17.702  27.569   6.196  1.00 59.44           C  
ATOM   1238  CE1 TYR A 156     -19.504  25.528   6.407  1.00 57.51           C  
ATOM   1239  CE2 TYR A 156     -17.501  26.572   7.133  1.00 57.18           C  
ATOM   1240  CZ  TYR A 156     -18.402  25.549   7.203  1.00 56.71           C  
ATOM   1241  OH  TYR A 156     -18.252  24.548   8.064  1.00 53.19           O  
ATOM   1242  N   ARG A 157     -16.733  26.493   2.796  1.00 63.84           N  
ATOM   1243  CA  ARG A 157     -15.350  26.036   2.781  1.00 68.14           C  
ATOM   1244  C   ARG A 157     -15.166  24.880   1.832  1.00 70.50           C  
ATOM   1245  O   ARG A 157     -16.119  24.083   1.631  1.00 67.18           O  
ATOM   1246  CB  ARG A 157     -14.898  25.652   4.182  1.00 68.55           C  
ATOM   1247  CG  ARG A 157     -15.619  24.467   4.770  1.00 68.16           C  
ATOM   1248  CD  ARG A 157     -15.130  24.098   6.163  1.00 69.11           C  
ATOM   1249  NE  ARG A 157     -15.841  22.887   6.593  1.00 70.37           N  
ATOM   1250  CZ  ARG A 157     -15.941  22.405   7.829  1.00 69.95           C  
ATOM   1251  NH1 ARG A 157     -15.371  23.020   8.834  1.00 68.40           N  
ATOM   1252  NH2 ARG A 157     -16.637  21.282   8.053  1.00 71.86           N  
ATOM   1253  N   ASP A 158     -13.950  24.790   1.267  1.00 73.00           N  
ATOM   1254  CA  ASP A 158     -13.538  23.669   0.418  1.00 75.53           C  
ATOM   1255  C   ASP A 158     -13.623  22.404   1.233  1.00 76.42           C  
ATOM   1256  O   ASP A 158     -13.160  22.398   2.364  1.00 76.51           O  
ATOM   1257  CB  ASP A 158     -12.101  23.861  -0.084  1.00 78.57           C  
ATOM   1258  CG  ASP A 158     -11.660  22.740  -1.027  1.00 81.22           C  
ATOM   1259  OD1 ASP A 158     -11.864  22.812  -2.261  1.00 84.22           O  
ATOM   1260  OD2 ASP A 158     -11.138  21.728  -0.554  1.00 82.41           O  
ATOM   1261  N   ALA A 159     -14.187  21.337   0.660  1.00 79.50           N  
ATOM   1262  CA  ALA A 159     -14.390  20.075   1.387  1.00 79.96           C  
ATOM   1263  C   ALA A 159     -13.074  19.403   1.784  1.00 85.21           C  
ATOM   1264  O   ALA A 159     -13.019  18.788   2.822  1.00 89.06           O  
ATOM   1265  CB  ALA A 159     -15.237  19.102   0.579  1.00 76.72           C  
ATOM   1266  N   ARG A 160     -12.027  19.493   0.979  1.00 89.44           N  
ATOM   1267  CA  ARG A 160     -10.804  18.752   1.317  1.00 97.44           C  
ATOM   1268  C   ARG A 160      -9.885  19.580   2.201  1.00 99.29           C  
ATOM   1269  O   ARG A 160      -9.574  19.190   3.326  1.00103.82           O  
ATOM   1270  CB  ARG A 160     -10.107  18.177   0.072  1.00103.45           C  
ATOM   1271  CG  ARG A 160      -9.319  19.130  -0.811  1.00108.32           C  
ATOM   1272  CD  ARG A 160      -8.568  18.350  -1.874  1.00113.07           C  
ATOM   1273  NE  ARG A 160      -7.149  18.721  -2.024  1.00116.29           N  
ATOM   1274  CZ  ARG A 160      -6.115  18.268  -1.295  1.00120.07           C  
ATOM   1275  NH1 ARG A 160      -6.262  17.457  -0.249  1.00121.06           N  
ATOM   1276  NH2 ARG A 160      -4.888  18.662  -1.605  1.00123.18           N  
ATOM   1277  N   THR A 161      -9.531  20.767   1.727  1.00 99.66           N  
ATOM   1278  CA  THR A 161      -8.591  21.658   2.434  1.00 98.95           C  
ATOM   1279  C   THR A 161      -9.247  22.392   3.605  1.00 93.72           C  
ATOM   1280  O   THR A 161      -8.557  22.772   4.550  1.00 92.99           O  
ATOM   1281  CB  THR A 161      -8.001  22.747   1.514  1.00 99.89           C  
ATOM   1282  OG1 THR A 161      -9.027  23.673   1.133  1.00 95.86           O  
ATOM   1283  CG2 THR A 161      -7.351  22.111   0.266  1.00103.16           C  
ATOM   1284  N   HIS A 162     -10.568  22.620   3.541  1.00 89.44           N  
ATOM   1285  CA  HIS A 162     -11.277  23.410   4.544  1.00 83.28           C  
ATOM   1286  C   HIS A 162     -10.937  24.893   4.447  1.00 80.91           C  
ATOM   1287  O   HIS A 162     -11.257  25.620   5.353  1.00 81.37           O  
ATOM   1288  CB  HIS A 162     -11.010  22.870   5.963  1.00 83.58           C  
ATOM   1289  CG  HIS A 162     -11.912  21.761   6.370  1.00 82.64           C  
ATOM   1290  ND1 HIS A 162     -12.068  21.406   7.687  1.00 82.27           N  
ATOM   1291  CD2 HIS A 162     -12.748  20.968   5.661  1.00 80.69           C  
ATOM   1292  CE1 HIS A 162     -12.954  20.434   7.773  1.00 79.71           C  
ATOM   1293  NE2 HIS A 162     -13.388  20.156   6.558  1.00 79.44           N  
ATOM   1294  N   GLN A 163     -10.350  25.339   3.339  1.00 80.55           N  
ATOM   1295  CA  GLN A 163     -10.115  26.755   3.076  1.00 79.99           C  
ATOM   1296  C   GLN A 163     -11.447  27.509   3.117  1.00 80.11           C  
ATOM   1297  O   GLN A 163     -12.359  27.214   2.326  1.00 78.15           O  
ATOM   1298  CB  GLN A 163      -9.567  26.894   1.678  1.00 82.33           C  
ATOM   1299  CG  GLN A 163      -9.483  28.308   1.121  1.00 84.33           C  
ATOM   1300  CD  GLN A 163      -8.275  29.057   1.617  1.00 87.78           C  
ATOM   1301  OE1 GLN A 163      -7.209  28.488   1.724  1.00 90.09           O  
ATOM   1302  NE2 GLN A 163      -8.435  30.335   1.916  1.00 88.35           N  
ATOM   1303  N   HIS A 164     -11.548  28.492   4.004  1.00 78.73           N  
ATOM   1304  CA  HIS A 164     -12.811  29.253   4.170  1.00 74.35           C  
ATOM   1305  C   HIS A 164     -12.952  30.231   3.026  1.00 73.87           C  
ATOM   1306  O   HIS A 164     -11.931  30.708   2.497  1.00 75.04           O  
ATOM   1307  CB  HIS A 164     -12.793  29.973   5.501  1.00 73.88           C  
ATOM   1308  CG  HIS A 164     -14.122  30.455   5.972  1.00 73.40           C  
ATOM   1309  ND1 HIS A 164     -14.700  31.599   5.479  1.00 75.44           N  
ATOM   1310  CD2 HIS A 164     -14.944  30.010   6.956  1.00 70.70           C  
ATOM   1311  CE1 HIS A 164     -15.833  31.830   6.124  1.00 73.48           C  
ATOM   1312  NE2 HIS A 164     -16.005  30.874   7.023  1.00 70.86           N  
ATOM   1313  N   ILE A 165     -14.200  30.488   2.611  1.00 70.29           N  
ATOM   1314  CA  ILE A 165     -14.486  31.510   1.594  1.00 72.52           C  
ATOM   1315  C   ILE A 165     -13.964  32.893   2.040  1.00 74.09           C  
ATOM   1316  O   ILE A 165     -13.909  33.180   3.235  1.00 73.81           O  
ATOM   1317  CB  ILE A 165     -16.001  31.634   1.237  1.00 72.25           C  
ATOM   1318  CG1 ILE A 165     -16.896  31.830   2.466  1.00 70.69           C  
ATOM   1319  CG2 ILE A 165     -16.476  30.440   0.468  1.00 71.51           C  
ATOM   1320  CD1 ILE A 165     -18.324  32.223   2.163  1.00 71.01           C  
ATOM   1321  N   PRO A 166     -13.556  33.741   1.089  1.00 76.84           N  
ATOM   1322  CA  PRO A 166     -12.938  35.005   1.465  1.00 77.07           C  
ATOM   1323  C   PRO A 166     -13.940  36.006   2.039  1.00 76.47           C  
ATOM   1324  O   PRO A 166     -15.145  36.006   1.676  1.00 74.59           O  
ATOM   1325  CB  PRO A 166     -12.419  35.504   0.150  1.00 80.13           C  
ATOM   1326  CG  PRO A 166     -13.378  35.013  -0.838  1.00 79.08           C  
ATOM   1327  CD  PRO A 166     -13.662  33.618  -0.371  1.00 77.54           C  
ATOM   1328  N   TYR A 167     -13.446  36.842   2.935  1.00 77.30           N  
ATOM   1329  CA  TYR A 167     -14.238  37.933   3.423  1.00 79.66           C  
ATOM   1330  C   TYR A 167     -14.640  38.852   2.263  1.00 84.05           C  
ATOM   1331  O   TYR A 167     -13.822  39.111   1.426  1.00 86.73           O  
ATOM   1332  CB  TYR A 167     -13.429  38.680   4.466  1.00 81.06           C  
ATOM   1333  CG  TYR A 167     -14.160  39.838   5.093  1.00 81.67           C  
ATOM   1334  CD1 TYR A 167     -15.149  39.633   6.090  1.00 77.65           C  
ATOM   1335  CD2 TYR A 167     -13.876  41.148   4.688  1.00 85.05           C  
ATOM   1336  CE1 TYR A 167     -15.829  40.682   6.647  1.00 77.19           C  
ATOM   1337  CE2 TYR A 167     -14.546  42.209   5.264  1.00 85.20           C  
ATOM   1338  CZ  TYR A 167     -15.526  41.960   6.229  1.00 82.20           C  
ATOM   1339  OH  TYR A 167     -16.194  43.002   6.778  1.00 85.28           O  
ATOM   1340  N   ARG A 168     -15.898  39.291   2.198  1.00 87.40           N  
ATOM   1341  CA  ARG A 168     -16.330  40.331   1.251  1.00 93.68           C  
ATOM   1342  C   ARG A 168     -17.377  41.236   1.849  1.00 93.60           C  
ATOM   1343  O   ARG A 168     -18.065  40.851   2.784  1.00 89.66           O  
ATOM   1344  CB  ARG A 168     -16.953  39.736   0.013  1.00 98.61           C  
ATOM   1345  CG  ARG A 168     -15.995  38.957  -0.849  1.00108.20           C  
ATOM   1346  CD  ARG A 168     -16.689  38.503  -2.133  1.00117.22           C  
ATOM   1347  NE  ARG A 168     -16.084  37.287  -2.701  1.00124.99           N  
ATOM   1348  CZ  ARG A 168     -16.658  36.491  -3.611  1.00126.66           C  
ATOM   1349  NH1 ARG A 168     -17.864  36.760  -4.111  1.00127.36           N  
ATOM   1350  NH2 ARG A 168     -16.023  35.397  -4.009  1.00127.14           N  
ATOM   1351  N   GLU A 169     -17.521  42.415   1.243  1.00 97.05           N  
ATOM   1352  CA  GLU A 169     -18.505  43.428   1.617  1.00 97.94           C  
ATOM   1353  C   GLU A 169     -19.362  43.797   0.395  1.00 97.52           C  
ATOM   1354  O   GLU A 169     -19.213  43.187  -0.660  1.00 98.00           O  
ATOM   1355  CB  GLU A 169     -17.781  44.646   2.164  1.00103.72           C  
ATOM   1356  CG  GLU A 169     -16.807  44.303   3.291  1.00107.03           C  
ATOM   1357  CD  GLU A 169     -16.341  45.494   4.092  1.00113.69           C  
ATOM   1358  OE1 GLU A 169     -17.139  46.405   4.342  1.00119.30           O  
ATOM   1359  OE2 GLU A 169     -15.165  45.513   4.499  1.00120.50           O  
ATOM   1360  N   ASN A 170     -20.272  44.762   0.565  1.00 96.69           N  
ATOM   1361  CA  ASN A 170     -21.201  45.238  -0.479  1.00 98.02           C  
ATOM   1362  C   ASN A 170     -22.133  44.165  -1.078  1.00 95.65           C  
ATOM   1363  O   ASN A 170     -22.628  44.327  -2.191  1.00 96.89           O  
ATOM   1364  CB  ASN A 170     -20.428  45.939  -1.597  1.00102.87           C  
ATOM   1365  CG  ASN A 170     -19.588  47.103  -1.102  1.00107.32           C  
ATOM   1366  OD1 ASN A 170     -18.369  47.030  -1.100  1.00110.02           O  
ATOM   1367  ND2 ASN A 170     -20.239  48.188  -0.698  1.00110.62           N  
ATOM   1368  N   LYS A 171     -22.378  43.085  -0.332  1.00 91.66           N  
ATOM   1369  CA  LYS A 171     -23.268  42.005  -0.783  1.00 92.18           C  
ATOM   1370  C   LYS A 171     -24.703  42.463  -0.681  1.00 93.62           C  
ATOM   1371  O   LYS A 171     -25.046  43.171   0.252  1.00 92.70           O  
ATOM   1372  CB  LYS A 171     -23.103  40.708   0.034  1.00 87.98           C  
ATOM   1373  CG  LYS A 171     -21.681  40.137   0.094  1.00 90.17           C  
ATOM   1374  CD  LYS A 171     -20.960  39.869  -1.226  1.00 93.52           C  
ATOM   1375  CE  LYS A 171     -21.721  38.906  -2.119  1.00 94.54           C  
ATOM   1376  NZ  LYS A 171     -21.944  37.581  -1.484  1.00 91.24           N1+
ATOM   1377  N   ASN A 172     -25.537  42.101  -1.654  1.00 96.36           N  
ATOM   1378  CA  ASN A 172     -26.954  42.320  -1.504  1.00 96.57           C  
ATOM   1379  C   ASN A 172     -27.489  41.208  -0.648  1.00 93.77           C  
ATOM   1380  O   ASN A 172     -26.920  40.113  -0.566  1.00 90.70           O  
ATOM   1381  CB  ASN A 172     -27.675  42.495  -2.844  1.00 99.41           C  
ATOM   1382  CG  ASN A 172     -27.602  43.952  -3.331  1.00106.19           C  
ATOM   1383  OD1 ASN A 172     -27.942  44.890  -2.603  1.00107.68           O  
ATOM   1384  ND2 ASN A 172     -27.116  44.151  -4.536  1.00110.27           N  
ATOM   1385  N   LEU A 173     -28.561  41.539   0.047  1.00 93.88           N  
ATOM   1386  CA  LEU A 173     -29.083  40.705   1.113  1.00 88.74           C  
ATOM   1387  C   LEU A 173     -29.713  39.518   0.475  1.00 86.65           C  
ATOM   1388  O   LEU A 173     -30.443  39.643  -0.493  1.00 86.58           O  
ATOM   1389  CB  LEU A 173     -30.113  41.487   1.926  1.00 92.20           C  
ATOM   1390  CG  LEU A 173     -30.901  40.781   3.021  1.00 89.45           C  
ATOM   1391  CD1 LEU A 173     -30.989  41.703   4.216  1.00 92.10           C  
ATOM   1392  CD2 LEU A 173     -32.285  40.332   2.540  1.00 89.38           C  
ATOM   1393  N   THR A 174     -29.390  38.350   1.000  1.00 84.21           N  
ATOM   1394  CA  THR A 174     -30.030  37.112   0.614  1.00 82.79           C  
ATOM   1395  C   THR A 174     -30.774  36.600   1.856  1.00 80.73           C  
ATOM   1396  O   THR A 174     -30.263  36.704   2.981  1.00 84.68           O  
ATOM   1397  CB  THR A 174     -28.984  36.067   0.120  1.00 83.17           C  
ATOM   1398  OG1 THR A 174     -28.145  35.623   1.202  1.00 83.81           O  
ATOM   1399  CG2 THR A 174     -28.110  36.616  -1.032  1.00 84.84           C  
ATOM   1400  N   GLY A 175     -31.970  36.046   1.668  1.00 77.55           N  
ATOM   1401  CA  GLY A 175     -32.802  35.619   2.793  1.00 73.81           C  
ATOM   1402  C   GLY A 175     -33.750  36.712   3.269  1.00 76.18           C  
ATOM   1403  O   GLY A 175     -33.739  37.812   2.726  1.00 78.18           O  
ATOM   1404  N   THR A 176     -34.539  36.412   4.305  1.00 73.10           N  
ATOM   1405  CA  THR A 176     -35.557  37.313   4.834  1.00 71.41           C  
ATOM   1406  C   THR A 176     -34.938  38.359   5.686  1.00 69.87           C  
ATOM   1407  O   THR A 176     -34.135  38.039   6.555  1.00 65.07           O  
ATOM   1408  CB  THR A 176     -36.565  36.578   5.711  1.00 72.58           C  
ATOM   1409  OG1 THR A 176     -36.894  35.292   5.116  1.00 75.10           O  
ATOM   1410  CG2 THR A 176     -37.820  37.440   5.915  1.00 76.02           C  
ATOM   1411  N   ALA A 177     -35.291  39.632   5.434  1.00 71.41           N  
ATOM   1412  CA  ALA A 177     -34.674  40.720   6.155  1.00 69.63           C  
ATOM   1413  C   ALA A 177     -35.025  40.665   7.667  1.00 67.43           C  
ATOM   1414  O   ALA A 177     -34.158  40.957   8.521  1.00 62.88           O  
ATOM   1415  CB  ALA A 177     -35.076  42.049   5.542  1.00 77.33           C  
ATOM   1416  N   ARG A 178     -36.269  40.269   7.999  1.00 67.82           N  
ATOM   1417  CA  ARG A 178     -36.703  40.135   9.403  1.00 68.33           C  
ATOM   1418  C   ARG A 178     -35.722  39.315  10.278  1.00 66.45           C  
ATOM   1419  O   ARG A 178     -35.479  39.706  11.424  1.00 70.19           O  
ATOM   1420  CB  ARG A 178     -38.081  39.500   9.495  1.00 69.86           C  
ATOM   1421  CG  ARG A 178     -38.695  39.586  10.878  1.00 71.44           C  
ATOM   1422  CD  ARG A 178     -39.886  38.679  11.027  1.00 74.26           C  
ATOM   1423  NE  ARG A 178     -41.016  39.042  10.176  1.00 78.20           N  
ATOM   1424  CZ  ARG A 178     -42.128  38.322  10.097  1.00 80.48           C  
ATOM   1425  NH1 ARG A 178     -42.287  37.248  10.836  1.00 81.00           N  
ATOM   1426  NH2 ARG A 178     -43.100  38.669   9.284  1.00 86.26           N  
ATOM   1427  N   TYR A 179     -35.181  38.201   9.774  1.00 61.11           N  
ATOM   1428  CA  TYR A 179     -34.267  37.400  10.559  1.00 55.22           C  
ATOM   1429  C   TYR A 179     -32.820  37.541  10.143  1.00 52.34           C  
ATOM   1430  O   TYR A 179     -31.976  36.833  10.618  1.00 49.59           O  
ATOM   1431  CB  TYR A 179     -34.708  35.957  10.469  1.00 53.24           C  
ATOM   1432  CG  TYR A 179     -36.178  35.746  10.721  1.00 53.51           C  
ATOM   1433  CD1 TYR A 179     -36.694  35.829  11.964  1.00 54.50           C  
ATOM   1434  CD2 TYR A 179     -37.034  35.419   9.712  1.00 54.61           C  
ATOM   1435  CE1 TYR A 179     -38.055  35.627  12.208  1.00 56.22           C  
ATOM   1436  CE2 TYR A 179     -38.369  35.193   9.939  1.00 55.90           C  
ATOM   1437  CZ  TYR A 179     -38.880  35.292  11.202  1.00 56.71           C  
ATOM   1438  OH  TYR A 179     -40.235  35.100  11.437  1.00 59.19           O  
ATOM   1439  N   ALA A 180     -32.513  38.469   9.272  1.00 52.62           N  
ATOM   1440  CA  ALA A 180     -31.130  38.630   8.832  1.00 53.21           C  
ATOM   1441  C   ALA A 180     -30.219  39.118   9.960  1.00 52.77           C  
ATOM   1442  O   ALA A 180     -30.665  39.843  10.847  1.00 56.55           O  
ATOM   1443  CB  ALA A 180     -31.041  39.549   7.632  1.00 54.56           C  
ATOM   1444  N   SER A 181     -28.956  38.706   9.936  1.00 49.77           N  
ATOM   1445  CA  SER A 181     -27.993  39.189  10.897  1.00 49.75           C  
ATOM   1446  C   SER A 181     -27.679  40.688  10.631  1.00 53.80           C  
ATOM   1447  O   SER A 181     -27.876  41.189   9.534  1.00 52.16           O  
ATOM   1448  CB  SER A 181     -26.686  38.425  10.800  1.00 47.87           C  
ATOM   1449  OG  SER A 181     -25.996  38.673   9.609  1.00 48.10           O  
ATOM   1450  N   ILE A 182     -27.124  41.320  11.638  1.00 57.58           N  
ATOM   1451  CA  ILE A 182     -26.665  42.705  11.490  1.00 67.08           C  
ATOM   1452  C   ILE A 182     -25.615  42.855  10.411  1.00 70.50           C  
ATOM   1453  O   ILE A 182     -25.687  43.758   9.607  1.00 77.68           O  
ATOM   1454  CB  ILE A 182     -26.233  43.261  12.846  1.00 68.85           C  
ATOM   1455  CG1 ILE A 182     -27.550  43.574  13.568  1.00 70.58           C  
ATOM   1456  CG2 ILE A 182     -25.277  44.455  12.690  1.00 76.88           C  
ATOM   1457  CD1 ILE A 182     -27.401  44.016  14.971  1.00 72.07           C  
ATOM   1458  N   ASN A 183     -24.670  41.936  10.375  1.00 71.88           N  
ATOM   1459  CA  ASN A 183     -23.633  41.987   9.346  1.00 71.95           C  
ATOM   1460  C   ASN A 183     -24.138  41.762   7.952  1.00 71.22           C  
ATOM   1461  O   ASN A 183     -23.616  42.320   7.000  1.00 73.02           O  
ATOM   1462  CB  ASN A 183     -22.534  41.022   9.700  1.00 69.68           C  
ATOM   1463  CG  ASN A 183     -21.631  41.604  10.748  1.00 70.72           C  
ATOM   1464  OD1 ASN A 183     -21.374  42.863  10.779  1.00 73.11           O  
ATOM   1465  ND2 ASN A 183     -21.154  40.745  11.630  1.00 65.66           N  
ATOM   1466  N   THR A 184     -25.182  40.965   7.839  1.00 68.25           N  
ATOM   1467  CA  THR A 184     -25.836  40.784   6.565  1.00 66.62           C  
ATOM   1468  C   THR A 184     -26.412  42.125   6.098  1.00 67.06           C  
ATOM   1469  O   THR A 184     -26.214  42.482   4.951  1.00 65.32           O  
ATOM   1470  CB  THR A 184     -26.883  39.670   6.643  1.00 63.28           C  
ATOM   1471  OG1 THR A 184     -26.206  38.429   6.778  1.00 59.32           O  
ATOM   1472  CG2 THR A 184     -27.793  39.680   5.390  1.00 65.65           C  
ATOM   1473  N   HIS A 185     -27.106  42.831   6.989  1.00 68.05           N  
ATOM   1474  CA  HIS A 185     -27.618  44.158   6.694  1.00 74.75           C  
ATOM   1475  C   HIS A 185     -26.522  45.130   6.354  1.00 74.93           C  
ATOM   1476  O   HIS A 185     -26.756  46.022   5.625  1.00 78.12           O  
ATOM   1477  CB  HIS A 185     -28.380  44.731   7.866  1.00 78.67           C  
ATOM   1478  CG  HIS A 185     -29.740  44.152   8.043  1.00 81.51           C  
ATOM   1479  ND1 HIS A 185     -30.749  44.353   7.131  1.00 87.16           N  
ATOM   1480  CD2 HIS A 185     -30.283  43.439   9.054  1.00 80.55           C  
ATOM   1481  CE1 HIS A 185     -31.847  43.756   7.558  1.00 86.09           C  
ATOM   1482  NE2 HIS A 185     -31.586  43.188   8.717  1.00 82.62           N  
ATOM   1483  N   LEU A 186     -25.334  44.925   6.880  1.00 74.47           N  
ATOM   1484  CA  LEU A 186     -24.171  45.750   6.551  1.00 80.23           C  
ATOM   1485  C   LEU A 186     -23.459  45.370   5.252  1.00 79.76           C  
ATOM   1486  O   LEU A 186     -22.393  45.935   4.906  1.00 80.84           O  
ATOM   1487  CB  LEU A 186     -23.157  45.735   7.709  1.00 80.94           C  
ATOM   1488  CG  LEU A 186     -23.602  46.398   9.006  1.00 82.00           C  
ATOM   1489  CD1 LEU A 186     -22.562  46.217  10.088  1.00 81.23           C  
ATOM   1490  CD2 LEU A 186     -23.869  47.877   8.797  1.00 86.84           C  
ATOM   1491  N   GLY A 187     -24.028  44.426   4.524  1.00 76.91           N  
ATOM   1492  CA  GLY A 187     -23.429  43.979   3.273  1.00 78.04           C  
ATOM   1493  C   GLY A 187     -22.301  42.971   3.394  1.00 75.50           C  
ATOM   1494  O   GLY A 187     -21.684  42.640   2.384  1.00 75.90           O  
ATOM   1495  N   ILE A 188     -22.045  42.444   4.589  1.00 73.52           N  
ATOM   1496  CA  ILE A 188     -20.936  41.509   4.754  1.00 71.87           C  
ATOM   1497  C   ILE A 188     -21.349  40.133   4.271  1.00 68.92           C  
ATOM   1498  O   ILE A 188     -22.460  39.713   4.436  1.00 65.36           O  
ATOM   1499  CB  ILE A 188     -20.420  41.418   6.200  1.00 70.76           C  
ATOM   1500  CG1 ILE A 188     -20.186  42.805   6.814  1.00 74.31           C  
ATOM   1501  CG2 ILE A 188     -19.143  40.595   6.251  1.00 70.11           C  
ATOM   1502  CD1 ILE A 188     -19.305  43.757   6.013  1.00 78.41           C  
ATOM   1503  N   GLU A 189     -20.403  39.460   3.650  1.00 70.43           N  
ATOM   1504  CA  GLU A 189     -20.559  38.085   3.230  1.00 68.16           C  
ATOM   1505  C   GLU A 189     -21.028  37.268   4.402  1.00 62.57           C  
ATOM   1506  O   GLU A 189     -20.490  37.370   5.476  1.00 61.16           O  
ATOM   1507  CB  GLU A 189     -19.195  37.589   2.737  1.00 72.62           C  
ATOM   1508  CG  GLU A 189     -19.155  36.185   2.156  1.00 74.54           C  
ATOM   1509  CD  GLU A 189     -19.633  36.091   0.721  1.00 76.26           C  
ATOM   1510  OE1 GLU A 189     -18.899  36.495  -0.181  1.00 81.98           O  
ATOM   1511  OE2 GLU A 189     -20.729  35.582   0.507  1.00 74.79           O  
ATOM   1512  N   GLN A 190     -22.052  36.465   4.204  1.00 60.42           N  
ATOM   1513  CA  GLN A 190     -22.536  35.558   5.260  1.00 57.67           C  
ATOM   1514  C   GLN A 190     -21.565  34.432   5.578  1.00 52.95           C  
ATOM   1515  O   GLN A 190     -20.928  33.923   4.690  1.00 52.47           O  
ATOM   1516  CB  GLN A 190     -23.911  35.005   4.876  1.00 60.93           C  
ATOM   1517  CG  GLN A 190     -24.947  36.132   4.913  1.00 66.97           C  
ATOM   1518  CD  GLN A 190     -26.357  35.686   4.609  1.00 71.41           C  
ATOM   1519  OE1 GLN A 190     -26.955  36.070   3.609  1.00 76.88           O  
ATOM   1520  NE2 GLN A 190     -26.889  34.852   5.472  1.00 72.17           N  
ATOM   1521  N   SER A 191     -21.425  34.091   6.857  1.00 50.78           N  
ATOM   1522  CA  SER A 191     -20.666  32.881   7.285  1.00 51.45           C  
ATOM   1523  C   SER A 191     -21.427  32.054   8.324  1.00 47.21           C  
ATOM   1524  O   SER A 191     -22.632  32.309   8.516  1.00 50.20           O  
ATOM   1525  CB  SER A 191     -19.322  33.330   7.769  1.00 51.97           C  
ATOM   1526  OG  SER A 191     -19.453  34.180   8.858  1.00 50.46           O  
ATOM   1527  N   ARG A 192     -20.762  31.094   8.962  1.00 44.73           N  
ATOM   1528  CA  ARG A 192     -21.462  30.270   9.965  1.00 41.23           C  
ATOM   1529  C   ARG A 192     -22.143  31.063  11.090  1.00 37.38           C  
ATOM   1530  O   ARG A 192     -23.287  30.739  11.520  1.00 30.17           O  
ATOM   1531  CB  ARG A 192     -20.497  29.313  10.565  1.00 41.73           C  
ATOM   1532  CG  ARG A 192     -20.097  28.221   9.581  1.00 42.33           C  
ATOM   1533  CD  ARG A 192     -19.102  27.300  10.219  1.00 43.87           C  
ATOM   1534  NE  ARG A 192     -17.829  27.976  10.281  1.00 46.14           N  
ATOM   1535  CZ  ARG A 192     -16.680  27.383  10.546  1.00 47.21           C  
ATOM   1536  NH1 ARG A 192     -16.606  26.083  10.773  1.00 44.52           N  
ATOM   1537  NH2 ARG A 192     -15.575  28.130  10.562  1.00 49.20           N  
ATOM   1538  N   ARG A 193     -21.473  32.193  11.487  1.00 34.65           N  
ATOM   1539  CA  ARG A 193     -22.025  33.030  12.525  1.00 33.97           C  
ATOM   1540  C   ARG A 193     -23.489  33.424  12.193  1.00 32.80           C  
ATOM   1541  O   ARG A 193     -24.310  33.419  13.084  1.00 30.83           O  
ATOM   1542  CB  ARG A 193     -21.216  34.309  12.863  1.00 36.18           C  
ATOM   1543  CG  ARG A 193     -21.117  35.292  11.772  1.00 36.75           C  
ATOM   1544  CD  ARG A 193     -19.788  36.208  11.920  1.00 39.28           C  
ATOM   1545  NE  ARG A 193     -19.620  37.074  10.776  1.00 40.16           N  
ATOM   1546  CZ  ARG A 193     -18.943  38.238  10.855  1.00 44.03           C  
ATOM   1547  NH1 ARG A 193     -18.358  38.610  11.974  1.00 44.58           N  
ATOM   1548  NH2 ARG A 193     -18.742  39.045   9.810  1.00 45.42           N  
ATOM   1549  N   ASP A 194     -23.756  33.671  10.921  1.00 34.41           N  
ATOM   1550  CA  ASP A 194     -24.945  34.388  10.571  1.00 38.90           C  
ATOM   1551  C   ASP A 194     -26.144  33.442  10.567  1.00 37.88           C  
ATOM   1552  O   ASP A 194     -27.263  33.856  10.915  1.00 34.97           O  
ATOM   1553  CB  ASP A 194     -24.806  35.173   9.290  1.00 41.79           C  
ATOM   1554  CG  ASP A 194     -23.623  36.193   9.328  1.00 44.35           C  
ATOM   1555  OD1 ASP A 194     -23.820  37.365   9.748  1.00 49.58           O  
ATOM   1556  OD2 ASP A 194     -22.498  35.790   8.861  1.00 43.11           O  
ATOM   1557  N   ASP A 195     -25.895  32.163  10.290  1.00 38.22           N  
ATOM   1558  CA  ASP A 195     -26.982  31.218  10.453  1.00 41.33           C  
ATOM   1559  C   ASP A 195     -27.443  31.189  11.892  1.00 40.78           C  
ATOM   1560  O   ASP A 195     -28.650  31.199  12.166  1.00 41.87           O  
ATOM   1561  CB  ASP A 195     -26.584  29.796   9.968  1.00 44.30           C  
ATOM   1562  CG  ASP A 195     -26.564  29.675   8.458  1.00 46.78           C  
ATOM   1563  OD1 ASP A 195     -27.156  30.471   7.703  1.00 49.57           O  
ATOM   1564  OD2 ASP A 195     -25.900  28.745   8.012  1.00 53.92           O  
ATOM   1565  N   LEU A 196     -26.454  31.216  12.822  1.00 38.45           N  
ATOM   1566  CA  LEU A 196     -26.787  31.106  14.234  1.00 35.48           C  
ATOM   1567  C   LEU A 196     -27.455  32.408  14.738  1.00 35.82           C  
ATOM   1568  O   LEU A 196     -28.417  32.308  15.494  1.00 34.56           O  
ATOM   1569  CB  LEU A 196     -25.641  30.724  15.066  1.00 35.73           C  
ATOM   1570  CG  LEU A 196     -25.119  29.283  14.784  1.00 37.89           C  
ATOM   1571  CD1 LEU A 196     -23.832  29.064  15.530  1.00 38.76           C  
ATOM   1572  CD2 LEU A 196     -26.185  28.271  15.198  1.00 36.31           C  
ATOM   1573  N   GLU A 197     -26.944  33.588  14.332  1.00 32.90           N  
ATOM   1574  CA  GLU A 197     -27.559  34.775  14.773  1.00 33.98           C  
ATOM   1575  C   GLU A 197     -29.039  34.835  14.345  1.00 34.34           C  
ATOM   1576  O   GLU A 197     -29.809  35.144  15.142  1.00 33.63           O  
ATOM   1577  CB  GLU A 197     -26.866  36.051  14.164  1.00 33.50           C  
ATOM   1578  CG  GLU A 197     -27.436  37.290  14.731  1.00 34.35           C  
ATOM   1579  CD  GLU A 197     -26.488  38.554  14.348  1.00 36.00           C  
ATOM   1580  OE1 GLU A 197     -25.214  38.308  13.992  1.00 33.59           O  
ATOM   1581  OE2 GLU A 197     -27.224  39.634  14.261  1.00 37.62           O  
ATOM   1582  N   SER A 198     -29.302  34.623  13.062  1.00 37.55           N  
ATOM   1583  CA  SER A 198     -30.640  34.493  12.559  1.00 44.40           C  
ATOM   1584  C   SER A 198     -31.554  33.583  13.355  1.00 44.59           C  
ATOM   1585  O   SER A 198     -32.701  33.966  13.634  1.00 47.91           O  
ATOM   1586  CB  SER A 198     -30.679  33.969  11.124  1.00 46.94           C  
ATOM   1587  OG  SER A 198     -30.259  34.961  10.254  1.00 51.32           O  
ATOM   1588  N   LEU A 199     -31.006  32.467  13.780  1.00 40.98           N  
ATOM   1589  CA  LEU A 199     -31.796  31.509  14.587  1.00 42.19           C  
ATOM   1590  C   LEU A 199     -32.141  32.152  15.891  1.00 43.04           C  
ATOM   1591  O   LEU A 199     -33.204  31.910  16.422  1.00 40.22           O  
ATOM   1592  CB  LEU A 199     -31.020  30.176  14.845  1.00 35.70           C  
ATOM   1593  CG  LEU A 199     -31.673  29.273  15.835  1.00 35.83           C  
ATOM   1594  CD1 LEU A 199     -33.131  28.870  15.414  1.00 36.55           C  
ATOM   1595  CD2 LEU A 199     -30.943  27.945  16.033  1.00 36.21           C  
ATOM   1596  N   GLY A 200     -31.210  32.912  16.449  1.00 43.92           N  
ATOM   1597  CA  GLY A 200     -31.513  33.593  17.691  1.00 48.88           C  
ATOM   1598  C   GLY A 200     -32.679  34.565  17.545  1.00 51.42           C  
ATOM   1599  O   GLY A 200     -33.426  34.715  18.489  1.00 56.10           O  
ATOM   1600  N   TYR A 201     -32.807  35.226  16.398  1.00 52.72           N  
ATOM   1601  CA  TYR A 201     -33.938  36.152  16.201  1.00 57.73           C  
ATOM   1602  C   TYR A 201     -35.220  35.329  16.006  1.00 57.48           C  
ATOM   1603  O   TYR A 201     -36.289  35.715  16.475  1.00 57.87           O  
ATOM   1604  CB  TYR A 201     -33.728  37.041  15.024  1.00 55.93           C  
ATOM   1605  CG  TYR A 201     -32.538  37.907  15.111  1.00 57.90           C  
ATOM   1606  CD1 TYR A 201     -32.303  38.689  16.213  1.00 58.41           C  
ATOM   1607  CD2 TYR A 201     -31.729  38.105  14.028  1.00 61.13           C  
ATOM   1608  CE1 TYR A 201     -31.249  39.575  16.270  1.00 58.45           C  
ATOM   1609  CE2 TYR A 201     -30.688  39.011  14.081  1.00 60.84           C  
ATOM   1610  CZ  TYR A 201     -30.446  39.721  15.213  1.00 60.07           C  
ATOM   1611  OH  TYR A 201     -29.372  40.577  15.260  1.00 64.49           O  
ATOM   1612  N   VAL A 202     -35.076  34.169  15.377  1.00 55.22           N  
ATOM   1613  CA  VAL A 202     -36.204  33.282  15.230  1.00 56.19           C  
ATOM   1614  C   VAL A 202     -36.698  32.866  16.607  1.00 55.32           C  
ATOM   1615  O   VAL A 202     -37.896  32.887  16.892  1.00 57.09           O  
ATOM   1616  CB  VAL A 202     -35.856  32.062  14.365  1.00 56.59           C  
ATOM   1617  CG1 VAL A 202     -36.972  31.005  14.371  1.00 57.40           C  
ATOM   1618  CG2 VAL A 202     -35.541  32.479  12.941  1.00 57.07           C  
ATOM   1619  N   LEU A 203     -35.769  32.531  17.483  1.00 50.88           N  
ATOM   1620  CA  LEU A 203     -36.130  32.115  18.828  1.00 49.66           C  
ATOM   1621  C   LEU A 203     -36.836  33.204  19.616  1.00 51.33           C  
ATOM   1622  O   LEU A 203     -37.821  32.888  20.266  1.00 53.37           O  
ATOM   1623  CB  LEU A 203     -34.893  31.637  19.596  1.00 45.08           C  
ATOM   1624  CG  LEU A 203     -34.329  30.329  19.094  1.00 43.04           C  
ATOM   1625  CD1 LEU A 203     -33.114  30.071  19.942  1.00 39.07           C  
ATOM   1626  CD2 LEU A 203     -35.376  29.179  19.135  1.00 40.95           C  
ATOM   1627  N   MET A 204     -36.318  34.440  19.561  1.00 50.35           N  
ATOM   1628  CA  MET A 204     -36.964  35.524  20.224  1.00 54.67           C  
ATOM   1629  C   MET A 204     -38.331  35.840  19.616  1.00 55.23           C  
ATOM   1630  O   MET A 204     -39.234  36.142  20.342  1.00 57.65           O  
ATOM   1631  CB  MET A 204     -36.077  36.752  20.276  1.00 57.32           C  
ATOM   1632  CG  MET A 204     -35.083  36.719  21.435  1.00 58.96           C  
ATOM   1633  SD  MET A 204     -35.747  36.404  23.080  1.00 61.74           S  
ATOM   1634  CE  MET A 204     -37.021  37.645  23.209  1.00 68.40           C  
ATOM   1635  N   TYR A 205     -38.436  35.762  18.298  1.00 56.34           N  
ATOM   1636  CA  TYR A 205     -39.676  35.799  17.576  1.00 59.81           C  
ATOM   1637  C   TYR A 205     -40.694  34.844  18.149  1.00 62.52           C  
ATOM   1638  O   TYR A 205     -41.861  35.254  18.399  1.00 65.47           O  
ATOM   1639  CB  TYR A 205     -39.431  35.556  16.090  1.00 58.72           C  
ATOM   1640  CG  TYR A 205     -40.646  35.389  15.221  1.00 61.01           C  
ATOM   1641  CD1 TYR A 205     -41.377  36.501  14.752  1.00 63.51           C  
ATOM   1642  CD2 TYR A 205     -41.070  34.118  14.833  1.00 59.42           C  
ATOM   1643  CE1 TYR A 205     -42.495  36.325  13.940  1.00 64.68           C  
ATOM   1644  CE2 TYR A 205     -42.178  33.938  14.004  1.00 61.82           C  
ATOM   1645  CZ  TYR A 205     -42.895  35.045  13.572  1.00 64.12           C  
ATOM   1646  OH  TYR A 205     -43.978  34.832  12.763  1.00 66.63           O  
ATOM   1647  N   PHE A 206     -40.275  33.612  18.425  1.00 59.56           N  
ATOM   1648  CA  PHE A 206     -41.187  32.625  19.023  1.00 61.73           C  
ATOM   1649  C   PHE A 206     -41.601  32.938  20.447  1.00 61.43           C  
ATOM   1650  O   PHE A 206     -42.773  32.663  20.847  1.00 61.76           O  
ATOM   1651  CB  PHE A 206     -40.569  31.236  19.028  1.00 63.22           C  
ATOM   1652  CG  PHE A 206     -40.439  30.594  17.671  1.00 64.02           C  
ATOM   1653  CD1 PHE A 206     -41.341  30.831  16.653  1.00 66.97           C  
ATOM   1654  CD2 PHE A 206     -39.413  29.686  17.443  1.00 63.73           C  
ATOM   1655  CE1 PHE A 206     -41.183  30.201  15.438  1.00 67.43           C  
ATOM   1656  CE2 PHE A 206     -39.254  29.047  16.232  1.00 62.50           C  
ATOM   1657  CZ  PHE A 206     -40.152  29.292  15.238  1.00 65.55           C  
ATOM   1658  N   ASN A 207     -40.649  33.539  21.187  1.00 58.09           N  
ATOM   1659  CA  ASN A 207     -40.939  34.024  22.547  1.00 59.89           C  
ATOM   1660  C   ASN A 207     -41.913  35.205  22.550  1.00 61.80           C  
ATOM   1661  O   ASN A 207     -42.810  35.237  23.324  1.00 61.09           O  
ATOM   1662  CB  ASN A 207     -39.716  34.480  23.290  1.00 57.65           C  
ATOM   1663  CG  ASN A 207     -38.823  33.353  23.697  1.00 58.07           C  
ATOM   1664  OD1 ASN A 207     -39.268  32.228  24.026  1.00 57.99           O  
ATOM   1665  ND2 ASN A 207     -37.508  33.636  23.666  1.00 55.44           N  
ATOM   1666  N   LEU A 208     -41.643  36.177  21.704  1.00 62.76           N  
ATOM   1667  CA  LEU A 208     -42.377  37.454  21.689  1.00 67.87           C  
ATOM   1668  C   LEU A 208     -43.718  37.458  20.896  1.00 70.30           C  
ATOM   1669  O   LEU A 208     -44.626  38.168  21.257  1.00 72.93           O  
ATOM   1670  CB  LEU A 208     -41.496  38.537  21.118  1.00 68.12           C  
ATOM   1671  CG  LEU A 208     -40.350  38.956  22.024  1.00 67.33           C  
ATOM   1672  CD1 LEU A 208     -39.333  39.725  21.207  1.00 67.75           C  
ATOM   1673  CD2 LEU A 208     -40.778  39.768  23.225  1.00 70.97           C  
ATOM   1674  N   GLY A 209     -43.837  36.607  19.871  1.00 69.79           N  
ATOM   1675  CA  GLY A 209     -44.919  36.666  18.911  1.00 69.28           C  
ATOM   1676  C   GLY A 209     -44.561  37.539  17.715  1.00 69.11           C  
ATOM   1677  O   GLY A 209     -45.204  37.474  16.691  1.00 70.43           O  
ATOM   1678  N   SER A 210     -43.512  38.346  17.826  1.00 66.49           N  
ATOM   1679  CA  SER A 210     -43.276  39.440  16.906  1.00 66.40           C  
ATOM   1680  C   SER A 210     -41.933  40.060  17.238  1.00 64.16           C  
ATOM   1681  O   SER A 210     -41.567  40.099  18.409  1.00 63.88           O  
ATOM   1682  CB  SER A 210     -44.341  40.514  17.144  1.00 68.78           C  
ATOM   1683  OG  SER A 210     -44.231  41.438  16.089  1.00 71.30           O  
ATOM   1684  N   LEU A 211     -41.229  40.575  16.247  1.00 64.02           N  
ATOM   1685  CA  LEU A 211     -40.031  41.354  16.514  1.00 66.84           C  
ATOM   1686  C   LEU A 211     -40.301  42.871  16.390  1.00 71.41           C  
ATOM   1687  O   LEU A 211     -41.181  43.309  15.654  1.00 71.91           O  
ATOM   1688  CB  LEU A 211     -38.894  40.917  15.602  1.00 66.33           C  
ATOM   1689  CG  LEU A 211     -38.449  39.470  15.880  1.00 64.28           C  
ATOM   1690  CD1 LEU A 211     -37.661  38.929  14.699  1.00 64.24           C  
ATOM   1691  CD2 LEU A 211     -37.690  39.326  17.199  1.00 63.45           C  
ATOM   1692  N   PRO A 212     -39.481  43.679  17.074  1.00 73.27           N  
ATOM   1693  CA  PRO A 212     -39.628  45.114  17.009  1.00 75.99           C  
ATOM   1694  C   PRO A 212     -39.528  45.692  15.618  1.00 77.29           C  
ATOM   1695  O   PRO A 212     -40.118  46.793  15.358  1.00 83.66           O  
ATOM   1696  CB  PRO A 212     -38.441  45.628  17.823  1.00 76.75           C  
ATOM   1697  CG  PRO A 212     -37.980  44.517  18.664  1.00 73.71           C  
ATOM   1698  CD  PRO A 212     -38.291  43.282  17.870  1.00 71.13           C  
ATOM   1699  N   TRP A 213     -38.780  45.015  14.747  1.00 71.61           N  
ATOM   1700  CA  TRP A 213     -38.563  45.469  13.373  1.00 72.69           C  
ATOM   1701  C   TRP A 213     -39.597  44.929  12.371  1.00 71.27           C  
ATOM   1702  O   TRP A 213     -39.512  45.182  11.181  1.00 69.71           O  
ATOM   1703  CB  TRP A 213     -37.121  45.217  12.941  1.00 72.90           C  
ATOM   1704  CG  TRP A 213     -36.583  43.891  13.335  1.00 69.93           C  
ATOM   1705  CD1 TRP A 213     -36.740  42.764  12.669  1.00 69.17           C  
ATOM   1706  CD2 TRP A 213     -35.801  43.590  14.474  1.00 68.54           C  
ATOM   1707  NE1 TRP A 213     -36.084  41.734  13.291  1.00 67.79           N  
ATOM   1708  CE2 TRP A 213     -35.505  42.222  14.420  1.00 67.89           C  
ATOM   1709  CE3 TRP A 213     -35.308  44.336  15.522  1.00 70.13           C  
ATOM   1710  CZ2 TRP A 213     -34.748  41.570  15.393  1.00 66.43           C  
ATOM   1711  CZ3 TRP A 213     -34.550  43.709  16.488  1.00 69.49           C  
ATOM   1712  CH2 TRP A 213     -34.260  42.340  16.410  1.00 67.79           C  
ATOM   1713  N   GLN A 214     -40.570  44.171  12.858  1.00 71.58           N  
ATOM   1714  CA  GLN A 214     -41.796  43.910  12.087  1.00 75.96           C  
ATOM   1715  C   GLN A 214     -42.715  45.151  11.953  1.00 84.29           C  
ATOM   1716  O   GLN A 214     -42.811  45.918  12.915  1.00 82.77           O  
ATOM   1717  CB  GLN A 214     -42.611  42.816  12.736  1.00 75.89           C  
ATOM   1718  CG  GLN A 214     -42.309  41.507  12.055  1.00 75.34           C  
ATOM   1719  CD  GLN A 214     -42.836  40.330  12.820  1.00 74.61           C  
ATOM   1720  OE1 GLN A 214     -42.228  39.889  13.766  1.00 69.33           O  
ATOM   1721  NE2 GLN A 214     -43.998  39.822  12.419  1.00 77.85           N  
ATOM   1722  N   GLY A 215     -43.351  45.308  10.778  1.00 89.07           N  
ATOM   1723  CA  GLY A 215     -44.516  46.159  10.583  1.00 96.68           C  
ATOM   1724  C   GLY A 215     -44.311  47.654  10.784  1.00104.78           C  
ATOM   1725  O   GLY A 215     -44.979  48.276  11.623  1.00109.07           O  
ATOM   1726  N   LEU A 216     -43.438  48.273   9.986  1.00108.22           N  
ATOM   1727  CA  LEU A 216     -42.961  49.653  10.298  1.00112.17           C  
ATOM   1728  C   LEU A 216     -43.782  50.873   9.716  1.00115.80           C  
ATOM   1729  O   LEU A 216     -43.474  51.474   8.704  1.00116.12           O  
ATOM   1730  CB  LEU A 216     -41.415  49.687  10.090  1.00110.25           C  
ATOM   1731  CG  LEU A 216     -40.603  48.786  11.103  1.00106.44           C  
ATOM   1732  CD1 LEU A 216     -39.067  48.734  10.980  1.00103.30           C  
ATOM   1733  CD2 LEU A 216     -41.012  49.313  12.487  1.00106.51           C  
ATOM   1734  N   GLN A 223     -35.687  51.253   0.798  1.00140.39           N  
ATOM   1735  CA  GLN A 223     -35.863  52.015   2.047  1.00143.58           C  
ATOM   1736  C   GLN A 223     -36.439  51.142   3.146  1.00138.86           C  
ATOM   1737  O   GLN A 223     -36.034  51.225   4.306  1.00136.54           O  
ATOM   1738  CB  GLN A 223     -36.706  53.300   1.862  1.00147.91           C  
ATOM   1739  CG  GLN A 223     -36.988  54.031   3.176  1.00147.96           C  
ATOM   1740  CD  GLN A 223     -38.463  54.076   3.552  1.00148.81           C  
ATOM   1741  OE1 GLN A 223     -39.078  55.139   3.501  1.00152.84           O  
ATOM   1742  NE2 GLN A 223     -39.044  52.924   3.905  1.00145.14           N  
ATOM   1743  N   LYS A 224     -37.391  50.296   2.775  1.00140.42           N  
ATOM   1744  CA  LYS A 224     -37.887  49.259   3.668  1.00140.01           C  
ATOM   1745  C   LYS A 224     -36.735  48.514   4.398  1.00135.70           C  
ATOM   1746  O   LYS A 224     -36.804  48.271   5.597  1.00131.08           O  
ATOM   1747  CB  LYS A 224     -38.705  48.234   2.868  1.00138.42           C  
ATOM   1748  CG  LYS A 224     -39.648  47.425   3.732  1.00137.07           C  
ATOM   1749  CD  LYS A 224     -39.641  45.933   3.397  1.00135.05           C  
ATOM   1750  CE  LYS A 224     -40.253  45.075   4.513  1.00132.28           C  
ATOM   1751  NZ  LYS A 224     -41.753  45.069   4.574  1.00132.85           N1+
ATOM   1752  N   TYR A 225     -35.693  48.146   3.665  1.00136.00           N  
ATOM   1753  CA  TYR A 225     -34.542  47.496   4.287  1.00131.72           C  
ATOM   1754  C   TYR A 225     -33.837  48.386   5.313  1.00131.86           C  
ATOM   1755  O   TYR A 225     -33.706  48.026   6.493  1.00126.92           O  
ATOM   1756  CB  TYR A 225     -33.537  47.075   3.216  1.00134.13           C  
ATOM   1757  CG  TYR A 225     -33.924  45.804   2.538  1.00134.65           C  
ATOM   1758  CD1 TYR A 225     -34.877  45.809   1.521  1.00137.47           C  
ATOM   1759  CD2 TYR A 225     -33.357  44.589   2.929  1.00130.73           C  
ATOM   1760  CE1 TYR A 225     -35.255  44.638   0.891  1.00136.49           C  
ATOM   1761  CE2 TYR A 225     -33.715  43.409   2.312  1.00130.47           C  
ATOM   1762  CZ  TYR A 225     -34.672  43.431   1.297  1.00133.17           C  
ATOM   1763  OH  TYR A 225     -35.039  42.251   0.682  1.00133.69           O  
ATOM   1764  N   GLU A 226     -33.391  49.554   4.844  1.00136.13           N  
ATOM   1765  CA  GLU A 226     -32.702  50.545   5.700  1.00135.90           C  
ATOM   1766  C   GLU A 226     -33.468  50.763   7.011  1.00131.67           C  
ATOM   1767  O   GLU A 226     -32.851  51.056   8.028  1.00130.39           O  
ATOM   1768  CB  GLU A 226     -32.509  51.904   4.975  1.00140.63           C  
ATOM   1769  CG  GLU A 226     -31.476  51.881   3.843  1.00140.66           C  
ATOM   1770  CD  GLU A 226     -31.956  52.566   2.575  1.00144.83           C  
ATOM   1771  OE1 GLU A 226     -32.436  53.711   2.679  1.00151.55           O  
ATOM   1772  OE2 GLU A 226     -31.872  51.964   1.473  1.00144.06           O  
ATOM   1773  N   ARG A 227     -34.800  50.631   6.965  1.00126.81           N  
ATOM   1774  CA  ARG A 227     -35.675  50.774   8.135  1.00121.92           C  
ATOM   1775  C   ARG A 227     -35.578  49.615   9.147  1.00113.06           C  
ATOM   1776  O   ARG A 227     -35.464  49.812  10.369  1.00109.77           O  
ATOM   1777  CB  ARG A 227     -37.118  50.945   7.671  1.00125.86           C  
ATOM   1778  CG  ARG A 227     -38.021  51.629   8.698  1.00130.04           C  
ATOM   1779  CD  ARG A 227     -39.199  52.286   7.988  1.00136.59           C  
ATOM   1780  NE  ARG A 227     -39.837  53.362   8.741  1.00141.79           N  
ATOM   1781  CZ  ARG A 227     -39.314  54.574   8.924  1.00147.22           C  
ATOM   1782  NH1 ARG A 227     -40.001  55.481   9.607  1.00153.38           N  
ATOM   1783  NH2 ARG A 227     -38.113  54.903   8.447  1.00147.79           N  
ATOM   1784  N   ILE A 228     -35.627  48.395   8.632  1.00105.86           N  
ATOM   1785  CA  ILE A 228     -35.428  47.203   9.461  1.00 97.86           C  
ATOM   1786  C   ILE A 228     -34.021  47.182   9.996  1.00 91.89           C  
ATOM   1787  O   ILE A 228     -33.824  47.001  11.180  1.00 88.62           O  
ATOM   1788  CB  ILE A 228     -35.674  45.902   8.676  1.00 96.34           C  
ATOM   1789  CG1 ILE A 228     -37.163  45.753   8.339  1.00100.45           C  
ATOM   1790  CG2 ILE A 228     -35.220  44.697   9.474  1.00 91.37           C  
ATOM   1791  CD1 ILE A 228     -37.453  44.757   7.231  1.00100.55           C  
ATOM   1792  N   SER A 229     -33.045  47.365   9.123  1.00 90.65           N  
ATOM   1793  CA  SER A 229     -31.658  47.421   9.547  1.00 90.67           C  
ATOM   1794  C   SER A 229     -31.400  48.401  10.673  1.00 93.44           C  
ATOM   1795  O   SER A 229     -30.659  48.054  11.625  1.00 92.08           O  
ATOM   1796  CB  SER A 229     -30.765  47.808   8.381  1.00 93.22           C  
ATOM   1797  OG  SER A 229     -29.434  47.982   8.854  1.00 94.76           O  
ATOM   1798  N   GLU A 230     -31.980  49.619  10.545  1.00 96.59           N  
ATOM   1799  CA  GLU A 230     -31.857  50.634  11.555  1.00 99.10           C  
ATOM   1800  C   GLU A 230     -32.428  50.130  12.861  1.00 93.41           C  
ATOM   1801  O   GLU A 230     -31.733  50.137  13.882  1.00 91.59           O  
ATOM   1802  CB  GLU A 230     -32.653  51.914  11.207  1.00109.05           C  
ATOM   1803  CG  GLU A 230     -32.042  52.899  10.240  1.00116.70           C  
ATOM   1804  CD  GLU A 230     -33.106  53.838   9.628  1.00126.54           C  
ATOM   1805  OE1 GLU A 230     -34.217  53.947  10.201  1.00129.65           O  
ATOM   1806  OE2 GLU A 230     -32.836  54.498   8.595  1.00135.19           O  
ATOM   1807  N   LYS A 231     -33.713  49.768  12.839  1.00 90.70           N  
ATOM   1808  CA  LYS A 231     -34.433  49.365  14.036  1.00 89.73           C  
ATOM   1809  C   LYS A 231     -33.669  48.205  14.739  1.00 85.91           C  
ATOM   1810  O   LYS A 231     -33.434  48.252  15.958  1.00 86.00           O  
ATOM   1811  CB  LYS A 231     -35.873  48.980  13.649  1.00 90.86           C  
ATOM   1812  CG  LYS A 231     -36.753  48.546  14.818  1.00 91.79           C  
ATOM   1813  CD  LYS A 231     -36.884  49.598  15.905  1.00 96.85           C  
ATOM   1814  CE  LYS A 231     -38.256  49.546  16.561  1.00 99.14           C  
ATOM   1815  NZ  LYS A 231     -38.369  50.461  17.720  1.00102.05           N1+
ATOM   1816  N   LYS A 232     -33.231  47.219  13.941  1.00 80.92           N  
ATOM   1817  CA  LYS A 232     -32.450  46.086  14.434  1.00 76.46           C  
ATOM   1818  C   LYS A 232     -31.158  46.498  15.089  1.00 74.64           C  
ATOM   1819  O   LYS A 232     -30.839  46.039  16.149  1.00 72.45           O  
ATOM   1820  CB  LYS A 232     -32.196  45.080  13.304  1.00 73.95           C  
ATOM   1821  CG  LYS A 232     -31.805  43.733  13.782  1.00 70.40           C  
ATOM   1822  CD  LYS A 232     -31.614  42.797  12.577  1.00 70.19           C  
ATOM   1823  CE  LYS A 232     -32.937  42.195  12.127  1.00 67.24           C  
ATOM   1824  NZ  LYS A 232     -32.777  41.353  10.926  1.00 63.77           N1+
ATOM   1825  N   MET A 233     -30.416  47.369  14.457  1.00 78.37           N  
ATOM   1826  CA  MET A 233     -29.167  47.868  15.058  1.00 80.25           C  
ATOM   1827  C   MET A 233     -29.413  48.817  16.247  1.00 79.59           C  
ATOM   1828  O   MET A 233     -28.627  48.926  17.171  1.00 75.95           O  
ATOM   1829  CB  MET A 233     -28.314  48.530  13.984  1.00 85.32           C  
ATOM   1830  CG  MET A 233     -27.875  47.579  12.870  1.00 87.43           C  
ATOM   1831  SD  MET A 233     -26.988  48.495  11.536  1.00 92.79           S  
ATOM   1832  CE  MET A 233     -25.383  48.616  12.400  1.00 92.32           C  
ATOM   1833  N   SER A 234     -30.551  49.484  16.218  1.00 83.75           N  
ATOM   1834  CA  SER A 234     -30.968  50.460  17.271  1.00 87.19           C  
ATOM   1835  C   SER A 234     -31.574  49.812  18.505  1.00 85.63           C  
ATOM   1836  O   SER A 234     -31.788  50.486  19.511  1.00 85.31           O  
ATOM   1837  CB  SER A 234     -31.997  51.403  16.720  1.00 89.84           C  
ATOM   1838  OG  SER A 234     -31.374  52.259  15.809  1.00 94.28           O  
ATOM   1839  N   THR A 235     -31.934  48.539  18.401  1.00 81.39           N  
ATOM   1840  CA  THR A 235     -32.430  47.797  19.547  1.00 81.89           C  
ATOM   1841  C   THR A 235     -31.278  46.987  20.172  1.00 78.31           C  
ATOM   1842  O   THR A 235     -30.796  46.032  19.551  1.00 78.58           O  
ATOM   1843  CB  THR A 235     -33.558  46.818  19.109  1.00 81.80           C  
ATOM   1844  OG1 THR A 235     -34.479  47.495  18.228  1.00 84.63           O  
ATOM   1845  CG2 THR A 235     -34.272  46.240  20.304  1.00 80.81           C  
ATOM   1846  N   PRO A 236     -30.853  47.320  21.390  1.00 75.88           N  
ATOM   1847  CA  PRO A 236     -29.919  46.454  22.083  1.00 73.36           C  
ATOM   1848  C   PRO A 236     -30.503  45.073  22.431  1.00 68.60           C  
ATOM   1849  O   PRO A 236     -31.694  44.885  22.627  1.00 66.05           O  
ATOM   1850  CB  PRO A 236     -29.625  47.194  23.364  1.00 75.70           C  
ATOM   1851  CG  PRO A 236     -30.034  48.583  23.098  1.00 80.90           C  
ATOM   1852  CD  PRO A 236     -31.192  48.484  22.184  1.00 80.78           C  
ATOM   1853  N   ILE A 237     -29.630  44.121  22.505  1.00 67.22           N  
ATOM   1854  CA  ILE A 237     -30.079  42.734  22.762  1.00 66.61           C  
ATOM   1855  C   ILE A 237     -30.787  42.618  24.115  1.00 69.04           C  
ATOM   1856  O   ILE A 237     -31.800  41.920  24.228  1.00 63.06           O  
ATOM   1857  CB  ILE A 237     -28.887  41.773  22.630  1.00 64.99           C  
ATOM   1858  CG1 ILE A 237     -28.594  41.574  21.163  1.00 65.27           C  
ATOM   1859  CG2 ILE A 237     -29.137  40.433  23.335  1.00 62.45           C  
ATOM   1860  CD1 ILE A 237     -27.242  40.943  20.941  1.00 66.81           C  
ATOM   1861  N   GLU A 238     -30.246  43.344  25.110  1.00 76.59           N  
ATOM   1862  CA  GLU A 238     -30.836  43.486  26.462  1.00 81.77           C  
ATOM   1863  C   GLU A 238     -32.293  43.854  26.399  1.00 80.32           C  
ATOM   1864  O   GLU A 238     -33.128  43.294  27.120  1.00 78.73           O  
ATOM   1865  CB  GLU A 238     -30.170  44.626  27.234  1.00 93.10           C  
ATOM   1866  CG  GLU A 238     -28.757  44.404  27.754  1.00104.18           C  
ATOM   1867  CD  GLU A 238     -28.006  45.732  28.075  1.00117.71           C  
ATOM   1868  OE1 GLU A 238     -27.367  46.312  27.164  1.00130.62           O  
ATOM   1869  OE2 GLU A 238     -28.032  46.216  29.233  1.00123.34           O  
ATOM   1870  N   VAL A 239     -32.568  44.841  25.537  1.00 80.65           N  
ATOM   1871  CA  VAL A 239     -33.886  45.440  25.352  1.00 80.12           C  
ATOM   1872  C   VAL A 239     -34.767  44.412  24.705  1.00 76.18           C  
ATOM   1873  O   VAL A 239     -35.838  44.137  25.210  1.00 78.38           O  
ATOM   1874  CB  VAL A 239     -33.809  46.726  24.475  1.00 82.16           C  
ATOM   1875  CG1 VAL A 239     -35.180  47.311  24.178  1.00 84.50           C  
ATOM   1876  CG2 VAL A 239     -32.977  47.767  25.177  1.00 84.11           C  
ATOM   1877  N   LEU A 240     -34.303  43.854  23.592  1.00 72.50           N  
ATOM   1878  CA  LEU A 240     -35.070  42.882  22.834  1.00 70.70           C  
ATOM   1879  C   LEU A 240     -35.506  41.694  23.642  1.00 67.96           C  
ATOM   1880  O   LEU A 240     -36.658  41.234  23.494  1.00 69.49           O  
ATOM   1881  CB  LEU A 240     -34.253  42.390  21.672  1.00 67.51           C  
ATOM   1882  CG  LEU A 240     -34.828  41.302  20.798  1.00 65.67           C  
ATOM   1883  CD1 LEU A 240     -36.010  41.782  19.966  1.00 68.39           C  
ATOM   1884  CD2 LEU A 240     -33.716  40.762  19.919  1.00 63.26           C  
ATOM   1885  N   CYS A 241     -34.615  41.229  24.515  1.00 65.23           N  
ATOM   1886  CA  CYS A 241     -34.855  39.979  25.244  1.00 63.89           C  
ATOM   1887  C   CYS A 241     -35.423  40.159  26.637  1.00 64.56           C  
ATOM   1888  O   CYS A 241     -35.679  39.172  27.319  1.00 59.92           O  
ATOM   1889  CB  CYS A 241     -33.559  39.166  25.322  1.00 62.10           C  
ATOM   1890  SG  CYS A 241     -32.870  38.840  23.688  1.00 60.64           S  
ATOM   1891  N   LYS A 242     -35.684  41.409  27.031  1.00 67.61           N  
ATOM   1892  CA  LYS A 242     -36.164  41.697  28.376  1.00 68.49           C  
ATOM   1893  C   LYS A 242     -37.436  40.983  28.776  1.00 65.35           C  
ATOM   1894  O   LYS A 242     -38.302  40.838  27.983  1.00 62.98           O  
ATOM   1895  CB  LYS A 242     -36.343  43.183  28.634  1.00 74.54           C  
ATOM   1896  CG  LYS A 242     -36.165  43.356  30.136  1.00 78.32           C  
ATOM   1897  CD  LYS A 242     -36.431  44.764  30.616  1.00 84.43           C  
ATOM   1898  CE  LYS A 242     -37.945  44.934  30.825  1.00 87.50           C  
ATOM   1899  NZ  LYS A 242     -38.311  46.329  31.131  1.00 90.92           N1+
ATOM   1900  N   GLY A 243     -37.482  40.464  29.998  1.00 63.92           N  
ATOM   1901  CA  GLY A 243     -38.560  39.609  30.420  1.00 63.95           C  
ATOM   1902  C   GLY A 243     -38.412  38.141  30.059  1.00 60.41           C  
ATOM   1903  O   GLY A 243     -39.283  37.340  30.369  1.00 60.90           O  
ATOM   1904  N   TYR A 244     -37.354  37.779  29.378  1.00 56.54           N  
ATOM   1905  CA  TYR A 244     -37.200  36.392  28.980  1.00 55.85           C  
ATOM   1906  C   TYR A 244     -35.828  35.857  29.524  1.00 51.16           C  
ATOM   1907  O   TYR A 244     -34.978  36.616  29.826  1.00 49.59           O  
ATOM   1908  CB  TYR A 244     -37.314  36.301  27.435  1.00 56.55           C  
ATOM   1909  CG  TYR A 244     -38.685  36.536  26.956  1.00 58.54           C  
ATOM   1910  CD1 TYR A 244     -39.547  35.516  26.895  1.00 59.11           C  
ATOM   1911  CD2 TYR A 244     -39.156  37.833  26.669  1.00 62.14           C  
ATOM   1912  CE1 TYR A 244     -40.845  35.718  26.507  1.00 61.39           C  
ATOM   1913  CE2 TYR A 244     -40.424  38.044  26.262  1.00 62.32           C  
ATOM   1914  CZ  TYR A 244     -41.282  36.972  26.211  1.00 63.41           C  
ATOM   1915  OH  TYR A 244     -42.605  37.082  25.864  1.00 64.86           O  
ATOM   1916  N   PRO A 245     -35.680  34.561  29.712  1.00 49.17           N  
ATOM   1917  CA  PRO A 245     -34.443  34.050  30.360  1.00 48.94           C  
ATOM   1918  C   PRO A 245     -33.194  34.557  29.745  1.00 46.21           C  
ATOM   1919  O   PRO A 245     -33.143  34.654  28.565  1.00 43.66           O  
ATOM   1920  CB  PRO A 245     -34.525  32.529  30.144  1.00 47.20           C  
ATOM   1921  CG  PRO A 245     -36.045  32.275  30.157  1.00 48.81           C  
ATOM   1922  CD  PRO A 245     -36.659  33.492  29.510  1.00 49.97           C  
ATOM   1923  N   SER A 246     -32.196  34.876  30.544  1.00 49.95           N  
ATOM   1924  CA  SER A 246     -30.965  35.564  30.023  1.00 53.21           C  
ATOM   1925  C   SER A 246     -30.284  34.850  28.906  1.00 49.40           C  
ATOM   1926  O   SER A 246     -29.658  35.504  28.098  1.00 47.11           O  
ATOM   1927  CB  SER A 246     -29.951  35.804  31.119  1.00 56.37           C  
ATOM   1928  OG  SER A 246     -29.404  34.555  31.424  1.00 61.89           O  
ATOM   1929  N   GLU A 247     -30.481  33.532  28.844  1.00 48.41           N  
ATOM   1930  CA  GLU A 247     -29.920  32.700  27.798  1.00 50.18           C  
ATOM   1931  C   GLU A 247     -30.146  33.125  26.369  1.00 50.01           C  
ATOM   1932  O   GLU A 247     -29.244  32.979  25.517  1.00 52.05           O  
ATOM   1933  CB  GLU A 247     -30.343  31.228  27.969  1.00 50.12           C  
ATOM   1934  CG  GLU A 247     -29.624  30.486  29.094  1.00 49.03           C  
ATOM   1935  CD  GLU A 247     -30.133  30.823  30.464  1.00 51.09           C  
ATOM   1936  OE1 GLU A 247     -31.093  31.646  30.611  1.00 55.15           O  
ATOM   1937  OE2 GLU A 247     -29.599  30.210  31.395  1.00 50.65           O  
ATOM   1938  N   PHE A 248     -31.320  33.648  26.085  1.00 49.09           N  
ATOM   1939  CA  PHE A 248     -31.612  34.227  24.763  1.00 48.69           C  
ATOM   1940  C   PHE A 248     -30.719  35.408  24.384  1.00 49.98           C  
ATOM   1941  O   PHE A 248     -30.259  35.492  23.250  1.00 55.78           O  
ATOM   1942  CB  PHE A 248     -33.091  34.608  24.715  1.00 50.36           C  
ATOM   1943  CG  PHE A 248     -33.986  33.374  24.776  1.00 48.46           C  
ATOM   1944  CD1 PHE A 248     -34.124  32.554  23.698  1.00 45.72           C  
ATOM   1945  CD2 PHE A 248     -34.518  32.958  25.950  1.00 48.58           C  
ATOM   1946  CE1 PHE A 248     -34.911  31.423  23.757  1.00 44.96           C  
ATOM   1947  CE2 PHE A 248     -35.289  31.814  26.019  1.00 48.57           C  
ATOM   1948  CZ  PHE A 248     -35.486  31.039  24.920  1.00 46.26           C  
ATOM   1949  N   ALA A 249     -30.402  36.236  25.345  1.00 49.68           N  
ATOM   1950  CA  ALA A 249     -29.587  37.372  25.102  1.00 52.69           C  
ATOM   1951  C   ALA A 249     -28.116  36.896  25.039  1.00 55.92           C  
ATOM   1952  O   ALA A 249     -27.298  37.421  24.265  1.00 56.39           O  
ATOM   1953  CB  ALA A 249     -29.770  38.373  26.224  1.00 53.52           C  
ATOM   1954  N   THR A 250     -27.760  35.922  25.872  1.00 56.46           N  
ATOM   1955  CA  THR A 250     -26.400  35.390  25.896  1.00 55.69           C  
ATOM   1956  C   THR A 250     -26.151  34.740  24.554  1.00 55.40           C  
ATOM   1957  O   THR A 250     -25.120  34.890  23.977  1.00 56.75           O  
ATOM   1958  CB  THR A 250     -26.231  34.381  27.054  1.00 54.86           C  
ATOM   1959  OG1 THR A 250     -26.496  35.037  28.305  1.00 55.14           O  
ATOM   1960  CG2 THR A 250     -24.847  33.722  27.050  1.00 51.61           C  
ATOM   1961  N   TYR A 251     -27.133  34.021  24.043  1.00 53.86           N  
ATOM   1962  CA  TYR A 251     -27.042  33.388  22.723  1.00 49.06           C  
ATOM   1963  C   TYR A 251     -26.718  34.427  21.660  1.00 46.76           C  
ATOM   1964  O   TYR A 251     -25.837  34.275  20.887  1.00 42.84           O  
ATOM   1965  CB  TYR A 251     -28.393  32.695  22.424  1.00 47.88           C  
ATOM   1966  CG  TYR A 251     -28.430  31.996  21.098  1.00 47.37           C  
ATOM   1967  CD1 TYR A 251     -28.546  32.714  19.920  1.00 46.37           C  
ATOM   1968  CD2 TYR A 251     -28.274  30.613  21.007  1.00 46.94           C  
ATOM   1969  CE1 TYR A 251     -28.504  32.114  18.682  1.00 46.22           C  
ATOM   1970  CE2 TYR A 251     -28.228  29.985  19.756  1.00 48.66           C  
ATOM   1971  CZ  TYR A 251     -28.368  30.742  18.597  1.00 49.31           C  
ATOM   1972  OH  TYR A 251     -28.410  30.120  17.357  1.00 52.89           O  
ATOM   1973  N   LEU A 252     -27.520  35.487  21.613  1.00 48.86           N  
ATOM   1974  CA  LEU A 252     -27.363  36.528  20.605  1.00 49.01           C  
ATOM   1975  C   LEU A 252     -26.082  37.270  20.728  1.00 46.63           C  
ATOM   1976  O   LEU A 252     -25.482  37.555  19.723  1.00 48.11           O  
ATOM   1977  CB  LEU A 252     -28.556  37.489  20.578  1.00 50.95           C  
ATOM   1978  CG  LEU A 252     -29.775  36.963  19.799  1.00 50.79           C  
ATOM   1979  CD1 LEU A 252     -30.977  37.825  20.117  1.00 53.86           C  
ATOM   1980  CD2 LEU A 252     -29.519  36.937  18.313  1.00 50.25           C  
ATOM   1981  N   ASN A 253     -25.671  37.572  21.948  1.00 47.62           N  
ATOM   1982  CA  ASN A 253     -24.384  38.205  22.160  1.00 50.29           C  
ATOM   1983  C   ASN A 253     -23.239  37.368  21.686  1.00 50.35           C  
ATOM   1984  O   ASN A 253     -22.314  37.890  21.054  1.00 49.61           O  
ATOM   1985  CB  ASN A 253     -24.200  38.556  23.612  1.00 51.69           C  
ATOM   1986  CG  ASN A 253     -24.813  39.884  23.951  1.00 53.16           C  
ATOM   1987  OD1 ASN A 253     -25.061  40.732  23.116  1.00 53.14           O  
ATOM   1988  ND2 ASN A 253     -25.039  40.060  25.176  1.00 54.58           N  
ATOM   1989  N   PHE A 254     -23.343  36.057  21.919  1.00 48.61           N  
ATOM   1990  CA  PHE A 254     -22.269  35.189  21.536  1.00 50.18           C  
ATOM   1991  C   PHE A 254     -22.164  35.191  20.033  1.00 51.20           C  
ATOM   1992  O   PHE A 254     -21.029  35.376  19.484  1.00 51.48           O  
ATOM   1993  CB  PHE A 254     -22.464  33.796  22.054  1.00 51.62           C  
ATOM   1994  CG  PHE A 254     -21.481  32.842  21.533  1.00 54.19           C  
ATOM   1995  CD1 PHE A 254     -20.195  32.823  22.040  1.00 56.74           C  
ATOM   1996  CD2 PHE A 254     -21.808  32.031  20.496  1.00 56.35           C  
ATOM   1997  CE1 PHE A 254     -19.246  31.953  21.574  1.00 59.59           C  
ATOM   1998  CE2 PHE A 254     -20.860  31.127  20.010  1.00 62.41           C  
ATOM   1999  CZ  PHE A 254     -19.562  31.082  20.560  1.00 60.48           C  
ATOM   2000  N   CYS A 255     -23.307  35.050  19.362  1.00 49.67           N  
ATOM   2001  CA  CYS A 255     -23.284  35.027  17.920  1.00 50.87           C  
ATOM   2002  C   CYS A 255     -22.714  36.308  17.341  1.00 55.93           C  
ATOM   2003  O   CYS A 255     -21.926  36.218  16.409  1.00 59.21           O  
ATOM   2004  CB  CYS A 255     -24.649  34.808  17.369  1.00 51.75           C  
ATOM   2005  SG  CYS A 255     -25.299  33.167  17.686  1.00 50.31           S  
ATOM   2006  N   ARG A 256     -23.083  37.488  17.870  1.00 54.00           N  
ATOM   2007  CA  ARG A 256     -22.597  38.706  17.337  1.00 58.29           C  
ATOM   2008  C   ARG A 256     -21.147  38.954  17.619  1.00 59.53           C  
ATOM   2009  O   ARG A 256     -20.534  39.751  16.956  1.00 64.27           O  
ATOM   2010  CB  ARG A 256     -23.381  39.891  17.850  1.00 61.79           C  
ATOM   2011  CG  ARG A 256     -24.768  39.978  17.290  1.00 64.09           C  
ATOM   2012  CD  ARG A 256     -25.306  41.375  17.546  1.00 70.82           C  
ATOM   2013  NE  ARG A 256     -26.748  41.433  17.325  1.00 73.33           N  
ATOM   2014  CZ  ARG A 256     -27.560  42.419  17.695  1.00 74.79           C  
ATOM   2015  NH1 ARG A 256     -27.100  43.515  18.313  1.00 74.73           N  
ATOM   2016  NH2 ARG A 256     -28.854  42.301  17.398  1.00 75.38           N  
ATOM   2017  N   SER A 257     -20.590  38.262  18.591  1.00 59.64           N  
ATOM   2018  CA  SER A 257     -19.179  38.353  18.888  1.00 57.74           C  
ATOM   2019  C   SER A 257     -18.325  37.587  17.929  1.00 56.35           C  
ATOM   2020  O   SER A 257     -17.180  37.866  17.838  1.00 61.09           O  
ATOM   2021  CB  SER A 257     -18.933  37.868  20.308  1.00 57.33           C  
ATOM   2022  OG  SER A 257     -18.995  36.461  20.418  1.00 56.04           O  
ATOM   2023  N   LEU A 258     -18.857  36.661  17.176  1.00 55.06           N  
ATOM   2024  CA  LEU A 258     -18.042  35.737  16.427  1.00 55.69           C  
ATOM   2025  C   LEU A 258     -17.478  36.412  15.261  1.00 57.37           C  
ATOM   2026  O   LEU A 258     -18.177  37.179  14.669  1.00 61.52           O  
ATOM   2027  CB  LEU A 258     -18.910  34.566  15.937  1.00 56.14           C  
ATOM   2028  CG  LEU A 258     -19.262  33.544  16.965  1.00 55.39           C  
ATOM   2029  CD1 LEU A 258     -20.328  32.632  16.390  1.00 56.64           C  
ATOM   2030  CD2 LEU A 258     -18.025  32.706  17.253  1.00 59.46           C  
ATOM   2031  N   ARG A 259     -16.210  36.153  14.930  1.00 56.84           N  
ATOM   2032  CA  ARG A 259     -15.614  36.732  13.765  1.00 58.43           C  
ATOM   2033  C   ARG A 259     -16.001  35.970  12.514  1.00 58.87           C  
ATOM   2034  O   ARG A 259     -16.564  34.853  12.588  1.00 57.84           O  
ATOM   2035  CB  ARG A 259     -14.081  36.871  13.883  1.00 59.45           C  
ATOM   2036  CG  ARG A 259     -13.598  37.685  15.027  1.00 58.50           C  
ATOM   2037  CD  ARG A 259     -12.098  37.777  14.974  1.00 61.09           C  
ATOM   2038  NE  ARG A 259     -11.651  38.696  13.942  1.00 62.69           N  
ATOM   2039  CZ  ARG A 259     -11.800  40.015  14.003  1.00 64.99           C  
ATOM   2040  NH1 ARG A 259     -12.389  40.613  15.034  1.00 64.80           N  
ATOM   2041  NH2 ARG A 259     -11.356  40.751  13.014  1.00 68.23           N  
ATOM   2042  N   PHE A 260     -15.721  36.574  11.355  1.00 62.43           N  
ATOM   2043  CA  PHE A 260     -16.204  36.056  10.078  1.00 64.27           C  
ATOM   2044  C   PHE A 260     -15.993  34.530   9.871  1.00 62.16           C  
ATOM   2045  O   PHE A 260     -16.899  33.780   9.590  1.00 58.32           O  
ATOM   2046  CB  PHE A 260     -15.551  36.864   8.937  1.00 68.21           C  
ATOM   2047  CG  PHE A 260     -15.932  36.363   7.555  1.00 71.83           C  
ATOM   2048  CD1 PHE A 260     -17.268  36.524   7.029  1.00 71.04           C  
ATOM   2049  CD2 PHE A 260     -14.994  35.667   6.793  1.00 71.39           C  
ATOM   2050  CE1 PHE A 260     -17.573  36.037   5.773  1.00 70.33           C  
ATOM   2051  CE2 PHE A 260     -15.319  35.176   5.555  1.00 71.05           C  
ATOM   2052  CZ  PHE A 260     -16.585  35.370   5.043  1.00 71.06           C  
ATOM   2053  N   ASP A 261     -14.758  34.098   9.977  1.00 62.99           N  
ATOM   2054  CA  ASP A 261     -14.451  32.712   9.719  1.00 64.43           C  
ATOM   2055  C   ASP A 261     -14.439  31.846  10.978  1.00 63.17           C  
ATOM   2056  O   ASP A 261     -14.097  30.695  10.898  1.00 60.38           O  
ATOM   2057  CB  ASP A 261     -13.118  32.587   8.995  1.00 68.98           C  
ATOM   2058  CG  ASP A 261     -11.972  32.997   9.817  1.00 75.01           C  
ATOM   2059  OD1 ASP A 261     -12.133  33.514  10.969  1.00 81.97           O  
ATOM   2060  OD2 ASP A 261     -10.888  32.848   9.267  1.00 80.51           O  
ATOM   2061  N   ASP A 262     -14.809  32.386  12.137  1.00 64.05           N  
ATOM   2062  CA  ASP A 262     -14.822  31.615  13.378  1.00 64.17           C  
ATOM   2063  C   ASP A 262     -15.819  30.440  13.321  1.00 63.16           C  
ATOM   2064  O   ASP A 262     -16.946  30.553  12.800  1.00 58.79           O  
ATOM   2065  CB  ASP A 262     -15.239  32.476  14.598  1.00 64.20           C  
ATOM   2066  CG  ASP A 262     -14.160  33.371  15.104  1.00 69.35           C  
ATOM   2067  OD1 ASP A 262     -13.023  33.395  14.551  1.00 73.92           O  
ATOM   2068  OD2 ASP A 262     -14.498  34.093  16.062  1.00 69.37           O  
ATOM   2069  N   LYS A 263     -15.376  29.320  13.885  1.00 65.18           N  
ATOM   2070  CA  LYS A 263     -16.243  28.171  14.113  1.00 62.99           C  
ATOM   2071  C   LYS A 263     -17.043  28.433  15.356  1.00 61.60           C  
ATOM   2072  O   LYS A 263     -16.477  28.659  16.429  1.00 64.77           O  
ATOM   2073  CB  LYS A 263     -15.396  26.924  14.327  1.00 65.35           C  
ATOM   2074  CG  LYS A 263     -16.189  25.661  14.483  1.00 65.46           C  
ATOM   2075  CD  LYS A 263     -15.349  24.640  15.178  1.00 71.72           C  
ATOM   2076  CE  LYS A 263     -16.072  23.311  15.219  1.00 75.95           C  
ATOM   2077  NZ  LYS A 263     -15.654  22.575  14.000  1.00 81.43           N1+
ATOM   2078  N   PRO A 264     -18.368  28.374  15.278  1.00 58.00           N  
ATOM   2079  CA  PRO A 264     -19.156  28.537  16.509  1.00 54.53           C  
ATOM   2080  C   PRO A 264     -18.965  27.369  17.470  1.00 52.30           C  
ATOM   2081  O   PRO A 264     -18.619  26.255  17.046  1.00 49.70           O  
ATOM   2082  CB  PRO A 264     -20.621  28.562  16.018  1.00 55.92           C  
ATOM   2083  CG  PRO A 264     -20.498  28.971  14.591  1.00 58.61           C  
ATOM   2084  CD  PRO A 264     -19.194  28.418  14.082  1.00 59.52           C  
ATOM   2085  N   ASP A 265     -19.171  27.655  18.763  1.00 51.18           N  
ATOM   2086  CA  ASP A 265     -19.286  26.628  19.779  1.00 50.37           C  
ATOM   2087  C   ASP A 265     -20.801  26.213  19.931  1.00 46.42           C  
ATOM   2088  O   ASP A 265     -21.486  26.707  20.788  1.00 41.37           O  
ATOM   2089  CB  ASP A 265     -18.699  27.094  21.105  1.00 49.19           C  
ATOM   2090  CG  ASP A 265     -18.613  25.960  22.099  1.00 51.23           C  
ATOM   2091  OD1 ASP A 265     -19.210  24.844  21.941  1.00 55.02           O  
ATOM   2092  OD2 ASP A 265     -18.025  26.189  23.107  1.00 54.19           O  
ATOM   2093  N   TYR A 266     -21.192  25.264  19.119  1.00 46.55           N  
ATOM   2094  CA  TYR A 266     -22.568  24.749  19.114  1.00 49.80           C  
ATOM   2095  C   TYR A 266     -22.959  24.122  20.422  1.00 48.20           C  
ATOM   2096  O   TYR A 266     -24.050  24.329  20.890  1.00 54.30           O  
ATOM   2097  CB  TYR A 266     -22.854  23.798  17.925  1.00 49.86           C  
ATOM   2098  CG  TYR A 266     -22.376  24.317  16.560  1.00 54.40           C  
ATOM   2099  CD1 TYR A 266     -23.222  25.044  15.715  1.00 53.69           C  
ATOM   2100  CD2 TYR A 266     -21.054  24.061  16.095  1.00 55.11           C  
ATOM   2101  CE1 TYR A 266     -22.761  25.515  14.487  1.00 53.84           C  
ATOM   2102  CE2 TYR A 266     -20.618  24.525  14.870  1.00 55.31           C  
ATOM   2103  CZ  TYR A 266     -21.448  25.283  14.093  1.00 55.28           C  
ATOM   2104  OH  TYR A 266     -20.962  25.740  12.892  1.00 57.80           O  
ATOM   2105  N   SER A 267     -22.053  23.419  21.063  1.00 48.51           N  
ATOM   2106  CA  SER A 267     -22.327  22.835  22.358  1.00 48.93           C  
ATOM   2107  C   SER A 267     -22.603  23.763  23.449  1.00 47.21           C  
ATOM   2108  O   SER A 267     -23.504  23.584  24.214  1.00 48.25           O  
ATOM   2109  CB  SER A 267     -21.159  21.970  22.825  1.00 52.79           C  
ATOM   2110  OG  SER A 267     -21.191  20.849  22.041  1.00 55.95           O  
ATOM   2111  N   TYR A 268     -21.763  24.772  23.564  1.00 51.32           N  
ATOM   2112  CA  TYR A 268     -22.019  25.847  24.477  1.00 50.04           C  
ATOM   2113  C   TYR A 268     -23.446  26.352  24.345  1.00 50.71           C  
ATOM   2114  O   TYR A 268     -24.115  26.525  25.321  1.00 55.55           O  
ATOM   2115  CB  TYR A 268     -21.112  26.979  24.179  1.00 50.45           C  
ATOM   2116  CG  TYR A 268     -21.349  28.212  24.968  1.00 55.11           C  
ATOM   2117  CD1 TYR A 268     -21.285  28.235  26.365  1.00 56.38           C  
ATOM   2118  CD2 TYR A 268     -21.647  29.386  24.300  1.00 61.81           C  
ATOM   2119  CE1 TYR A 268     -21.515  29.393  27.069  1.00 62.33           C  
ATOM   2120  CE2 TYR A 268     -21.832  30.596  24.992  1.00 65.72           C  
ATOM   2121  CZ  TYR A 268     -21.765  30.613  26.388  1.00 65.86           C  
ATOM   2122  OH  TYR A 268     -21.969  31.803  27.085  1.00 60.90           O  
ATOM   2123  N   LEU A 269     -23.895  26.626  23.140  1.00 51.17           N  
ATOM   2124  CA  LEU A 269     -25.220  27.269  22.956  1.00 52.35           C  
ATOM   2125  C   LEU A 269     -26.329  26.258  23.255  1.00 50.59           C  
ATOM   2126  O   LEU A 269     -27.303  26.610  23.862  1.00 51.38           O  
ATOM   2127  CB  LEU A 269     -25.348  27.811  21.535  1.00 52.00           C  
ATOM   2128  CG  LEU A 269     -24.291  28.788  21.078  1.00 50.62           C  
ATOM   2129  CD1 LEU A 269     -24.403  28.972  19.603  1.00 50.08           C  
ATOM   2130  CD2 LEU A 269     -24.532  30.088  21.795  1.00 53.65           C  
ATOM   2131  N   ARG A 270     -26.147  25.001  22.877  1.00 49.29           N  
ATOM   2132  CA  ARG A 270     -27.132  24.007  23.243  1.00 51.60           C  
ATOM   2133  C   ARG A 270     -27.172  23.845  24.765  1.00 51.98           C  
ATOM   2134  O   ARG A 270     -28.247  23.668  25.352  1.00 54.08           O  
ATOM   2135  CB  ARG A 270     -26.889  22.684  22.563  1.00 55.23           C  
ATOM   2136  CG  ARG A 270     -27.433  22.517  21.163  1.00 55.75           C  
ATOM   2137  CD  ARG A 270     -27.415  21.038  20.748  1.00 59.61           C  
ATOM   2138  NE  ARG A 270     -26.034  20.583  20.714  1.00 64.46           N  
ATOM   2139  CZ  ARG A 270     -25.212  20.631  19.660  1.00 69.25           C  
ATOM   2140  NH1 ARG A 270     -25.631  20.957  18.434  1.00 73.32           N  
ATOM   2141  NH2 ARG A 270     -23.930  20.300  19.816  1.00 72.33           N  
ATOM   2142  N   GLN A 271     -26.016  23.969  25.413  1.00 51.41           N  
ATOM   2143  CA  GLN A 271     -25.943  23.710  26.842  1.00 52.26           C  
ATOM   2144  C   GLN A 271     -26.638  24.799  27.626  1.00 48.11           C  
ATOM   2145  O   GLN A 271     -27.236  24.517  28.653  1.00 46.55           O  
ATOM   2146  CB  GLN A 271     -24.512  23.461  27.341  1.00 52.69           C  
ATOM   2147  CG  GLN A 271     -24.399  22.490  28.529  1.00 58.61           C  
ATOM   2148  CD  GLN A 271     -25.071  21.096  28.316  1.00 65.38           C  
ATOM   2149  OE1 GLN A 271     -24.916  20.481  27.285  1.00 71.68           O  
ATOM   2150  NE2 GLN A 271     -25.839  20.628  29.294  1.00 67.01           N  
ATOM   2151  N   LEU A 272     -26.525  26.034  27.166  1.00 44.42           N  
ATOM   2152  CA  LEU A 272     -27.240  27.137  27.791  1.00 44.40           C  
ATOM   2153  C   LEU A 272     -28.755  26.734  27.914  1.00 45.14           C  
ATOM   2154  O   LEU A 272     -29.326  26.789  28.976  1.00 46.27           O  
ATOM   2155  CB  LEU A 272     -27.168  28.370  26.946  1.00 42.81           C  
ATOM   2156  CG  LEU A 272     -25.814  29.127  26.864  1.00 43.77           C  
ATOM   2157  CD1 LEU A 272     -25.851  30.235  25.833  1.00 44.36           C  
ATOM   2158  CD2 LEU A 272     -25.468  29.787  28.164  1.00 44.19           C  
ATOM   2159  N   PHE A 273     -29.328  26.244  26.837  1.00 43.74           N  
ATOM   2160  CA  PHE A 273     -30.707  25.958  26.820  1.00 49.09           C  
ATOM   2161  C   PHE A 273     -31.065  24.669  27.548  1.00 51.08           C  
ATOM   2162  O   PHE A 273     -32.128  24.591  28.164  1.00 51.58           O  
ATOM   2163  CB  PHE A 273     -31.206  25.968  25.390  1.00 51.32           C  
ATOM   2164  CG  PHE A 273     -31.209  27.346  24.721  1.00 53.95           C  
ATOM   2165  CD1 PHE A 273     -31.707  28.497  25.334  1.00 56.28           C  
ATOM   2166  CD2 PHE A 273     -30.705  27.479  23.445  1.00 55.20           C  
ATOM   2167  CE1 PHE A 273     -31.674  29.745  24.676  1.00 58.98           C  
ATOM   2168  CE2 PHE A 273     -30.661  28.703  22.805  1.00 56.06           C  
ATOM   2169  CZ  PHE A 273     -31.125  29.858  23.419  1.00 57.03           C  
ATOM   2170  N   ARG A 274     -30.158  23.691  27.535  1.00 53.79           N  
ATOM   2171  CA  ARG A 274     -30.382  22.466  28.298  1.00 57.56           C  
ATOM   2172  C   ARG A 274     -30.382  22.695  29.760  1.00 54.95           C  
ATOM   2173  O   ARG A 274     -31.222  22.122  30.484  1.00 57.00           O  
ATOM   2174  CB  ARG A 274     -29.403  21.368  27.960  1.00 65.50           C  
ATOM   2175  CG  ARG A 274     -29.824  20.602  26.735  1.00 75.41           C  
ATOM   2176  CD  ARG A 274     -28.669  19.802  26.189  1.00 87.82           C  
ATOM   2177  NE  ARG A 274     -28.965  19.220  24.882  1.00 97.45           N  
ATOM   2178  CZ  ARG A 274     -28.038  18.804  24.015  1.00105.06           C  
ATOM   2179  NH1 ARG A 274     -26.727  18.898  24.304  1.00107.13           N  
ATOM   2180  NH2 ARG A 274     -28.431  18.300  22.833  1.00103.25           N  
ATOM   2181  N   ASN A 275     -29.512  23.576  30.202  1.00 50.96           N  
ATOM   2182  CA  ASN A 275     -29.452  23.878  31.601  1.00 50.42           C  
ATOM   2183  C   ASN A 275     -30.672  24.650  32.028  1.00 50.31           C  
ATOM   2184  O   ASN A 275     -31.209  24.381  33.066  1.00 50.47           O  
ATOM   2185  CB  ASN A 275     -28.185  24.623  31.911  1.00 50.47           C  
ATOM   2186  CG  ASN A 275     -26.955  23.746  31.804  1.00 51.70           C  
ATOM   2187  OD1 ASN A 275     -27.008  22.513  31.975  1.00 49.66           O  
ATOM   2188  ND2 ASN A 275     -25.802  24.401  31.596  1.00 53.10           N  
ATOM   2189  N   LEU A 276     -31.112  25.602  31.220  1.00 49.16           N  
ATOM   2190  CA  LEU A 276     -32.336  26.328  31.506  1.00 50.44           C  
ATOM   2191  C   LEU A 276     -33.507  25.389  31.594  1.00 51.05           C  
ATOM   2192  O   LEU A 276     -34.302  25.487  32.491  1.00 54.12           O  
ATOM   2193  CB  LEU A 276     -32.574  27.335  30.413  1.00 50.14           C  
ATOM   2194  CG  LEU A 276     -33.871  28.121  30.467  1.00 52.16           C  
ATOM   2195  CD1 LEU A 276     -33.982  28.883  31.742  1.00 53.35           C  
ATOM   2196  CD2 LEU A 276     -33.871  29.102  29.312  1.00 51.48           C  
ATOM   2197  N   PHE A 277     -33.569  24.448  30.655  1.00 52.98           N  
ATOM   2198  CA  PHE A 277     -34.601  23.419  30.595  1.00 52.80           C  
ATOM   2199  C   PHE A 277     -34.685  22.660  31.930  1.00 55.62           C  
ATOM   2200  O   PHE A 277     -35.768  22.461  32.499  1.00 58.97           O  
ATOM   2201  CB  PHE A 277     -34.338  22.523  29.379  1.00 51.32           C  
ATOM   2202  CG  PHE A 277     -35.483  21.599  29.008  1.00 53.12           C  
ATOM   2203  CD1 PHE A 277     -35.636  20.398  29.607  1.00 53.91           C  
ATOM   2204  CD2 PHE A 277     -36.409  21.955  28.035  1.00 53.39           C  
ATOM   2205  CE1 PHE A 277     -36.698  19.557  29.270  1.00 56.21           C  
ATOM   2206  CE2 PHE A 277     -37.455  21.119  27.691  1.00 53.79           C  
ATOM   2207  CZ  PHE A 277     -37.598  19.917  28.309  1.00 56.02           C  
ATOM   2208  N   HIS A 278     -33.527  22.273  32.438  1.00 56.13           N  
ATOM   2209  CA  HIS A 278     -33.416  21.592  33.728  1.00 55.65           C  
ATOM   2210  C   HIS A 278     -33.911  22.449  34.893  1.00 53.44           C  
ATOM   2211  O   HIS A 278     -34.660  21.981  35.716  1.00 53.21           O  
ATOM   2212  CB  HIS A 278     -31.949  21.197  33.955  1.00 56.07           C  
ATOM   2213  CG  HIS A 278     -31.620  20.888  35.375  1.00 56.96           C  
ATOM   2214  ND1 HIS A 278     -31.872  19.667  35.966  1.00 58.57           N  
ATOM   2215  CD2 HIS A 278     -31.083  21.671  36.332  1.00 56.91           C  
ATOM   2216  CE1 HIS A 278     -31.479  19.711  37.225  1.00 60.19           C  
ATOM   2217  NE2 HIS A 278     -31.006  20.923  37.476  1.00 58.31           N  
ATOM   2218  N   ARG A 279     -33.479  23.712  34.961  1.00 50.70           N  
ATOM   2219  CA  ARG A 279     -33.906  24.616  36.041  1.00 50.54           C  
ATOM   2220  C   ARG A 279     -35.447  24.870  36.043  1.00 50.95           C  
ATOM   2221  O   ARG A 279     -36.024  25.128  37.074  1.00 50.40           O  
ATOM   2222  CB  ARG A 279     -33.204  25.965  36.011  1.00 48.70           C  
ATOM   2223  CG  ARG A 279     -31.741  25.807  36.252  1.00 49.13           C  
ATOM   2224  CD  ARG A 279     -31.091  27.127  36.575  1.00 49.36           C  
ATOM   2225  NE  ARG A 279     -31.350  28.118  35.560  1.00 48.42           N  
ATOM   2226  CZ  ARG A 279     -30.697  28.234  34.421  1.00 47.68           C  
ATOM   2227  NH1 ARG A 279     -29.687  27.382  34.083  1.00 46.43           N  
ATOM   2228  NH2 ARG A 279     -31.066  29.202  33.596  1.00 48.14           N  
ATOM   2229  N   GLN A 280     -36.045  24.812  34.878  1.00 51.89           N  
ATOM   2230  CA  GLN A 280     -37.494  25.007  34.723  1.00 57.57           C  
ATOM   2231  C   GLN A 280     -38.286  23.759  35.060  1.00 58.74           C  
ATOM   2232  O   GLN A 280     -39.480  23.847  35.112  1.00 61.07           O  
ATOM   2233  CB  GLN A 280     -37.824  25.402  33.299  1.00 57.44           C  
ATOM   2234  CG  GLN A 280     -37.284  26.741  32.887  1.00 57.11           C  
ATOM   2235  CD  GLN A 280     -38.119  27.838  33.438  1.00 60.40           C  
ATOM   2236  OE1 GLN A 280     -39.378  27.814  33.451  1.00 57.84           O  
ATOM   2237  NE2 GLN A 280     -37.415  28.811  33.957  1.00 60.64           N  
ATOM   2238  N   GLY A 281     -37.624  22.607  35.211  1.00 59.67           N  
ATOM   2239  CA  GLY A 281     -38.283  21.343  35.547  1.00 61.79           C  
ATOM   2240  C   GLY A 281     -39.157  20.695  34.484  1.00 62.01           C  
ATOM   2241  O   GLY A 281     -39.978  19.821  34.799  1.00 70.70           O  
ATOM   2242  N   PHE A 282     -38.998  21.074  33.225  1.00 60.21           N  
ATOM   2243  CA  PHE A 282     -39.791  20.524  32.127  1.00 60.55           C  
ATOM   2244  C   PHE A 282     -39.421  19.083  31.831  1.00 63.44           C  
ATOM   2245  O   PHE A 282     -38.275  18.680  32.070  1.00 61.98           O  
ATOM   2246  CB  PHE A 282     -39.620  21.301  30.838  1.00 57.67           C  
ATOM   2247  CG  PHE A 282     -39.972  22.756  30.925  1.00 56.66           C  
ATOM   2248  CD1 PHE A 282     -41.148  23.171  31.501  1.00 59.33           C  
ATOM   2249  CD2 PHE A 282     -39.128  23.712  30.362  1.00 54.28           C  
ATOM   2250  CE1 PHE A 282     -41.463  24.523  31.536  1.00 59.92           C  
ATOM   2251  CE2 PHE A 282     -39.414  25.060  30.381  1.00 54.40           C  
ATOM   2252  CZ  PHE A 282     -40.576  25.480  30.992  1.00 57.92           C  
ATOM   2253  N   SER A 283     -40.392  18.327  31.305  1.00 65.17           N  
ATOM   2254  CA  SER A 283     -40.113  16.974  30.904  1.00 68.95           C  
ATOM   2255  C   SER A 283     -39.591  16.956  29.486  1.00 70.61           C  
ATOM   2256  O   SER A 283     -40.197  17.573  28.611  1.00 71.68           O  
ATOM   2257  CB  SER A 283     -41.356  16.093  30.996  1.00 72.67           C  
ATOM   2258  OG  SER A 283     -41.063  14.797  30.468  1.00 75.19           O  
ATOM   2259  N   TYR A 284     -38.502  16.222  29.218  1.00 73.22           N  
ATOM   2260  CA  TYR A 284     -37.964  16.073  27.836  1.00 73.24           C  
ATOM   2261  C   TYR A 284     -38.749  14.964  27.109  1.00 73.20           C  
ATOM   2262  O   TYR A 284     -38.204  13.947  26.719  1.00 74.04           O  
ATOM   2263  CB  TYR A 284     -36.473  15.765  27.875  1.00 75.15           C  
ATOM   2264  CG  TYR A 284     -35.722  16.350  26.763  1.00 79.30           C  
ATOM   2265  CD1 TYR A 284     -35.656  15.704  25.542  1.00 86.17           C  
ATOM   2266  CD2 TYR A 284     -35.063  17.572  26.912  1.00 80.20           C  
ATOM   2267  CE1 TYR A 284     -34.944  16.260  24.482  1.00 91.05           C  
ATOM   2268  CE2 TYR A 284     -34.350  18.144  25.873  1.00 85.52           C  
ATOM   2269  CZ  TYR A 284     -34.300  17.476  24.650  1.00 92.79           C  
ATOM   2270  OH  TYR A 284     -33.611  17.975  23.559  1.00108.64           O  
ATOM   2271  N   ASP A 285     -40.035  15.211  26.915  1.00 71.21           N  
ATOM   2272  CA  ASP A 285     -40.974  14.250  26.366  1.00 73.18           C  
ATOM   2273  C   ASP A 285     -41.370  14.617  24.925  1.00 72.57           C  
ATOM   2274  O   ASP A 285     -42.226  13.963  24.336  1.00 71.57           O  
ATOM   2275  CB  ASP A 285     -42.214  14.184  27.259  1.00 74.84           C  
ATOM   2276  CG  ASP A 285     -42.863  15.546  27.492  1.00 72.95           C  
ATOM   2277  OD1 ASP A 285     -42.509  16.569  26.860  1.00 68.39           O  
ATOM   2278  OD2 ASP A 285     -43.757  15.578  28.334  1.00 77.44           O  
ATOM   2279  N   TYR A 286     -40.767  15.674  24.376  1.00 68.87           N  
ATOM   2280  CA  TYR A 286     -41.137  16.216  23.060  1.00 67.31           C  
ATOM   2281  C   TYR A 286     -42.628  16.484  22.934  1.00 64.89           C  
ATOM   2282  O   TYR A 286     -43.199  16.300  21.880  1.00 66.91           O  
ATOM   2283  CB  TYR A 286     -40.674  15.303  21.918  1.00 67.78           C  
ATOM   2284  CG  TYR A 286     -39.246  14.939  21.985  1.00 67.72           C  
ATOM   2285  CD1 TYR A 286     -38.249  15.920  21.764  1.00 67.40           C  
ATOM   2286  CD2 TYR A 286     -38.863  13.619  22.256  1.00 69.55           C  
ATOM   2287  CE1 TYR A 286     -36.919  15.584  21.831  1.00 67.32           C  
ATOM   2288  CE2 TYR A 286     -37.539  13.272  22.315  1.00 70.01           C  
ATOM   2289  CZ  TYR A 286     -36.576  14.255  22.119  1.00 71.22           C  
ATOM   2290  OH  TYR A 286     -35.262  13.925  22.218  1.00 74.82           O  
ATOM   2291  N   VAL A 287     -43.254  16.936  23.991  1.00 64.65           N  
ATOM   2292  CA  VAL A 287     -44.645  17.374  23.881  1.00 69.17           C  
ATOM   2293  C   VAL A 287     -44.653  18.892  23.577  1.00 71.46           C  
ATOM   2294  O   VAL A 287     -44.454  19.721  24.459  1.00 73.54           O  
ATOM   2295  CB  VAL A 287     -45.436  16.993  25.122  1.00 69.63           C  
ATOM   2296  CG1 VAL A 287     -46.810  17.647  25.126  1.00 72.17           C  
ATOM   2297  CG2 VAL A 287     -45.526  15.485  25.194  1.00 70.70           C  
ATOM   2298  N   PHE A 288     -44.852  19.230  22.302  1.00 72.43           N  
ATOM   2299  CA  PHE A 288     -44.902  20.620  21.856  1.00 69.40           C  
ATOM   2300  C   PHE A 288     -46.293  21.200  22.072  1.00 70.43           C  
ATOM   2301  O   PHE A 288     -47.269  20.460  22.333  1.00 75.79           O  
ATOM   2302  CB  PHE A 288     -44.534  20.705  20.391  1.00 68.27           C  
ATOM   2303  CG  PHE A 288     -43.135  20.202  20.066  1.00 65.69           C  
ATOM   2304  CD1 PHE A 288     -42.019  21.051  20.125  1.00 62.49           C  
ATOM   2305  CD2 PHE A 288     -42.935  18.895  19.631  1.00 65.59           C  
ATOM   2306  CE1 PHE A 288     -40.745  20.588  19.805  1.00 60.50           C  
ATOM   2307  CE2 PHE A 288     -41.662  18.431  19.314  1.00 64.04           C  
ATOM   2308  CZ  PHE A 288     -40.548  19.294  19.393  1.00 61.53           C  
ATOM   2309  N   ASP A 289     -46.395  22.518  21.966  1.00 67.46           N  
ATOM   2310  CA  ASP A 289     -47.641  23.206  22.245  1.00 70.60           C  
ATOM   2311  C   ASP A 289     -48.812  22.689  21.384  1.00 74.50           C  
ATOM   2312  O   ASP A 289     -49.947  22.563  21.842  1.00 78.22           O  
ATOM   2313  CB  ASP A 289     -47.502  24.709  22.070  1.00 69.65           C  
ATOM   2314  CG  ASP A 289     -46.704  25.351  23.164  1.00 69.41           C  
ATOM   2315  OD1 ASP A 289     -46.561  24.748  24.247  1.00 71.92           O  
ATOM   2316  OD2 ASP A 289     -46.227  26.486  22.948  1.00 69.97           O  
ATOM   2317  N   TRP A 290     -48.502  22.378  20.144  1.00 74.43           N  
ATOM   2318  CA  TRP A 290     -49.474  21.923  19.184  1.00 75.93           C  
ATOM   2319  C   TRP A 290     -49.969  20.548  19.482  1.00 81.38           C  
ATOM   2320  O   TRP A 290     -51.098  20.253  19.095  1.00 86.84           O  
ATOM   2321  CB  TRP A 290     -48.963  22.005  17.751  1.00 72.30           C  
ATOM   2322  CG  TRP A 290     -47.629  21.400  17.510  1.00 68.32           C  
ATOM   2323  CD1 TRP A 290     -47.363  20.105  17.188  1.00 67.90           C  
ATOM   2324  CD2 TRP A 290     -46.385  22.071  17.536  1.00 62.96           C  
ATOM   2325  NE1 TRP A 290     -46.038  19.917  17.023  1.00 62.73           N  
ATOM   2326  CE2 TRP A 290     -45.400  21.109  17.228  1.00 61.65           C  
ATOM   2327  CE3 TRP A 290     -45.995  23.397  17.808  1.00 61.67           C  
ATOM   2328  CZ2 TRP A 290     -44.055  21.421  17.156  1.00 57.46           C  
ATOM   2329  CZ3 TRP A 290     -44.639  23.719  17.778  1.00 59.82           C  
ATOM   2330  CH2 TRP A 290     -43.678  22.728  17.439  1.00 58.08           C  
ATOM   2331  N   ASN A 291     -49.176  19.726  20.169  1.00 83.10           N  
ATOM   2332  CA  ASN A 291     -49.654  18.445  20.679  1.00 92.01           C  
ATOM   2333  C   ASN A 291     -50.636  18.628  21.788  1.00100.03           C  
ATOM   2334  O   ASN A 291     -51.515  17.815  21.946  1.00106.73           O  
ATOM   2335  CB  ASN A 291     -48.524  17.543  21.170  1.00 91.85           C  
ATOM   2336  CG  ASN A 291     -47.441  17.352  20.140  1.00 90.26           C  
ATOM   2337  OD1 ASN A 291     -46.219  17.498  20.429  1.00 91.74           O  
ATOM   2338  ND2 ASN A 291     -47.868  17.067  18.911  1.00 89.40           N  
ATOM   2339  N   MET A 292     -50.552  19.712  22.537  1.00108.42           N  
ATOM   2340  C   MET A 292     -52.929  20.586  23.012  1.00122.49           C  
ATOM   2341  O   MET A 292     -53.929  20.789  23.733  1.00127.21           O  
ATOM   2342  N   LEU A 293     -52.966  20.854  21.722  1.00128.76           N  
ATOM   2343  CA  LEU A 293     -54.185  21.384  21.107  1.00135.85           C  
ATOM   2344  C   LEU A 293     -55.190  20.225  20.892  1.00143.03           C  
ATOM   2345  O   LEU A 293     -54.794  19.070  20.745  1.00146.07           O  
ATOM   2346  CB  LEU A 293     -53.895  22.085  19.767  1.00132.23           C  
ATOM   2347  CG  LEU A 293     -53.012  23.342  19.697  1.00130.61           C  
ATOM   2348  CD1 LEU A 293     -52.967  23.865  18.268  1.00131.33           C  
ATOM   2349  CD2 LEU A 293     -53.436  24.454  20.645  1.00131.42           C  
ATOM   2350  N   LYS A 294     -56.487  20.528  20.845  1.00143.43           N  
ATOM   2351  CA  LYS A 294     -57.525  19.491  20.666  1.00143.91           C  
ATOM   2352  C   LYS A 294     -58.839  20.070  20.115  1.00142.93           C  
ATOM   2353  O   LYS A 294     -59.314  19.717  19.025  1.00137.02           O  
ATOM   2354  CB  LYS A 294     -57.809  18.818  22.016  1.00146.04           C  
ATOM   2355  CG  LYS A 294     -56.664  17.990  22.598  1.00143.56           C  
ATOM   2356  CD  LYS A 294     -56.434  18.227  24.086  1.00142.24           C  
ATOM   2357  CE  LYS A 294     -54.968  18.527  24.381  1.00136.96           C  
ATOM   2358  NZ  LYS A 294     -54.745  18.882  25.819  1.00136.63           N1+
TER    2359      LYS A 294 
HETATM 2360  N01 AUE A 302     -43.683  18.798   2.721  1.00 74.99           N  
HETATM 2361  C02 AUE A 302     -44.549  19.805   3.018  1.00 76.45           C  
HETATM 2362  N03 AUE A 302     -44.296  21.069   2.686  1.00 77.29           N  
HETATM 2363  C04 AUE A 302     -43.135  21.398   1.993  1.00 78.12           C  
HETATM 2364  C05 AUE A 302     -42.224  20.380   1.671  1.00 75.47           C  
HETATM 2365  C06 AUE A 302     -42.509  19.031   2.059  1.00 72.99           C  
HETATM 2366  N07 AUE A 302     -42.877  22.729   1.648  1.00 83.92           N  
HETATM 2367  C08 AUE A 302     -41.698  23.031   0.990  1.00 88.34           C  
HETATM 2368  C09 AUE A 302     -40.768  21.952   0.709  1.00 89.01           C  
HETATM 2369  N10 AUE A 302     -41.071  20.659   1.025  1.00 78.36           N  
HETATM 2370  C11 AUE A 302     -39.513  22.174  -0.113  1.00 98.43           C  
HETATM 2371  C12 AUE A 302     -38.552  23.215  -0.080  1.00102.57           C  
HETATM 2372  C13 AUE A 302     -37.509  23.201  -1.023  1.00104.49           C  
HETATM 2373  C14 AUE A 302     -37.485  22.175  -2.010  1.00114.67           C  
HETATM 2374  C15 AUE A 302     -38.503  21.144  -2.080  1.00119.11           C  
HETATM 2375  C16 AUE A 302     -39.483  21.212  -1.121  1.00109.48           C  
HETATM 2376  N17 AUE A 302     -41.576  18.047   1.712  1.00 70.63           N  
HETATM 2377  N18 AUE A 302     -45.739  19.563   3.721  1.00 76.37           N  
HETATM 2378  N19 AUE A 302     -41.409  24.415   0.623  1.00 86.08           N  
HETATM 2379 CL   AUE A 302     -38.810  19.735  -3.178  1.00133.44          CL  
TER    2380      AUE A 302 
HETATM 2381  C   897 d   5     -39.155  20.853  -2.121  0.00  0.00      5ih5 C  
HETATM 2382  C   897 d   5     -38.125  21.660  -2.407  0.00  0.00      5ih5 C  
HETATM 2383  C   897 d   5     -37.734  22.832  -1.561  0.00  0.00      5ih5 C  
HETATM 2384  C   897 d   5     -38.881  23.240  -0.670  0.00  0.00      5ih5 C  
HETATM 2385  C   897 d   5     -39.689  22.132  -0.017  0.00  0.00      5ih5 C  
HETATM 2386  C   897 d   5     -39.947  21.005  -1.031  0.00  0.00      5ih5 C  
HETATM 2387  C   897 d   5     -39.083  24.538  -0.404  0.00  0.00      5ih5 C  
HETATM 2388  C   897 d   5     -40.178  25.070   0.471  0.00  0.00      5ih5 C  
HETATM 2389  C   897 d   5     -40.897  23.995   1.305  0.00  0.00      5ih5 C  
HETATM 2390  C   897 d   5     -41.052  22.677   0.517  0.00  0.00      5ih5 C  
HETATM 2391  C   897 d   5     -42.218  24.535   1.889  0.00  0.00      5ih5 C  
HETATM 2392  C   897 d   5     -43.161  23.483   2.491  0.00  0.00      5ih5 C  
HETATM 2393  C   897 d   5     -42.441  22.141   2.648  0.00  0.00      5ih5 C  
HETATM 2394  C   897 d   5     -41.888  21.639   1.308  0.00  0.00      5ih5 C  
HETATM 2395  C   897 d   5     -41.975  25.505   3.053  0.00  0.00      5ih5 C  
HETATM 2396  C   897 d   5     -43.320  25.524   3.791  0.00  0.00      5ih5 C  
HETATM 2397  C   897 d   5     -43.740  24.045   3.800  0.00  0.00      5ih5 C  
HETATM 2398  C   897 d   5     -45.243  23.710   3.780  0.00  0.00      5ih5 C  
HETATM 2399  O   897 d   5     -45.507  23.284   2.476  0.00  0.00      5ih5 O  
HETATM 2400  C   897 d   5     -44.421  23.295   1.671  0.00  0.00      5ih5 C  
HETATM 2401  O   897 d   5     -44.436  23.168   0.466  0.00  0.00      5ih5 O  
HETATM 2402  O   897 d   5     -40.853  20.216  -0.875  0.00  0.00      5ih5 O  
HETATM 2403  C   897 d   5     -46.149  24.921   4.046  0.00  0.00      5ih5 C  
HETATM 2404  C   897 d   5     -38.785  21.555   1.098  0.00  0.00      5ih5 C  
HETATM 2405  C   897 d   5     -45.578  22.559   4.759  0.00  0.00      5ih5 C  
HETATM 2406  O   897 d   5     -45.087  21.344   4.273  0.00  0.00      5ih5 O  
HETATM 2407  C   897 d   5     -45.920  20.449   3.668  0.00  0.00      5ih5 C  
HETATM 2408  C   897 d   5     -47.273  20.569   3.568  0.00  0.00      5ih5 C  
HETATM 2409  O   897 d   5     -45.410  19.478   3.145  0.00  0.00      5ih5 O  
HETATM 2410  C   897 d   5     -47.862  21.593   4.211  0.00  0.00      5ih5 C  
HETATM 2411  C   897 d   5     -48.020  19.530   2.757  0.00  0.00      5ih5 C  
HETATM 2412  C   897 d   5     -47.055  22.470   5.132  0.00  0.00      5ih5 C  
HETATM 2413  C   897 d   5     -49.342  21.898   4.216  0.00  0.00      5ih5 C  
HETATM 2414  O   897 d   5     -42.947  25.222   0.901  0.00  0.00      5ih5 O  
HETATM 2415  H   897 d   5     -42.351  25.741   0.349  0.00  0.00      5ih5 H  
TER    2416      897 d   5 
CONECT 2360 2361 2365
CONECT 2361 2360 2362 2377
CONECT 2362 2361 2363
CONECT 2363 2362 2364 2366
CONECT 2364 2363 2365 2369
CONECT 2365 2360 2364 2376
CONECT 2366 2363 2367
CONECT 2367 2366 2368 2378
CONECT 2368 2367 2369 2370
CONECT 2369 2364 2368
CONECT 2370 2368 2371 2375
CONECT 2371 2370 2372
CONECT 2372 2371 2373
CONECT 2373 2372 2374
CONECT 2374 2373 2375 2379
CONECT 2375 2370 2374
CONECT 2376 2365
CONECT 2377 2361
CONECT 2378 2367
CONECT 2379 2374
CONECT 2381 2382 2386
CONECT 2382 2381 2383
CONECT 2383 2382 2384
CONECT 2384 2383 2387 2385
CONECT 2385 2384 2386 2390 2404
CONECT 2386 2381 2385 2402
CONECT 2387 2384 2388
CONECT 2388 2387 2389
CONECT 2389 2388 2390 2391
CONECT 2390 2385 2389 2394
CONECT 2391 2389 2392 2395 2414
CONECT 2392 2391 2393 2400 2397
CONECT 2393 2392 2394
CONECT 2394 2390 2393
CONECT 2395 2391 2396
CONECT 2396 2395 2397
CONECT 2397 2392 2396 2398
CONECT 2398 2397 2403 2405 2399
CONECT 2399 2398 2400
CONECT 2400 2392 2399 2401
CONECT 2401 2400
CONECT 2402 2386
CONECT 2403 2398
CONECT 2404 2385
CONECT 2405 2398 2406 2412
CONECT 2406 2405 2407
CONECT 2407 2406 2408 2409
CONECT 2408 2407 2410 2411
CONECT 2409 2407
CONECT 2410 2408 2413 2412
CONECT 2411 2408
CONECT 2412 2405 2410
CONECT 2413 2410
CONECT 2414 2391 2415
CONECT 2415 2414
END
