# Supplementary material for: A strategy to find novel candidate anti-Alzheimer’s disease drugs by constructing interaction networks between drug targets and natural compounds in medical plants
Source: PeerJ. 2018 May 11;6:e4756. doi: 10.7717/peerj.4756 (PMC5951129; doi:10.7717/peerj.4756)
Supplement: Data S1 — (A) Docking results of 30 proteins with TCM compounds (B) PDB coordinates (C) TCM_compounds_2D_structures (D) Top0.5%_TCM_compounds_3D_structures [file peerj-06-4756-s036.zip › Raw_Data/TCM_compounds_2D_structures.smi]

c1(c(c(cc2C(=O)c3cc4c(c(c3C(=O)c12)O)[C@H](NC)C(=CCO4)O)OC)O)C(O)O	1
C(=O)(C)O/C=C/CC[C@H](CCC)CO	10
[C@@H]1([C@H]([C@@]([C@@H]2[C@@]3([C@H]1[C@H]([C@@H]1[C@@H](NC(=O)[C@H]1CO)[C@@H](c1nc[nH]c1)[C@@H](C[C@@H](N)O)O)C#CCC[C@]14[C@](CC2)([C@@H]3CC=C1[C@H]1[C@@]([C@@H]2[C@@H]4Cc3[nH]cnc3NC2)(CC[C@](C1)(C)CO)C(=O)O)C)C1CCCC1)(C)CO)O[C@@H]1OC[C@H]([C@@H]([C@H]1O)O)O)O	100
C(=O)(CC/C=C/C[C@@H](CCCCC[C@@H]([C@@H]1C=C(CC1)CC[NH3])C=O)Cc1ccc(O)cc1)O	1000
c1cc(ccc1[C@@H](C)CN1C2([C@H]1O)CCCCC2)C=O	10000
c1cc(ccc1[C@@H](C1CCCC1)[C@@H]1N2C[C@]2(O)CC1)C=O	10001
c1cc(ccc1[C@@]1(C)CN2[C@@]3(C2)C[C@H](CCC3)CSSC1)C=O	10002
c1cc(ccc1[C@@H](C)[C@@H]1N2[C@@H]3[C@H]2C[C@H]1C=C3)C=O	10008
c1cc(ccc1[C@@H](C)[C@@H]1N2C[C@H]2CC1)C=O	10009
C(=O)(CC/C=C\1/C[C@H](CCCCCC[C@@H]2C=C(CC2)CC[NH3])[C@@H](c2ccc(O)cc2)C[C@@H]1CCC(C)C)O	1001
c1cc(ccc1[C@@H](C)CN1C2(C1)CCCCC2)C=O	10011
c1cc(ccc1[C@@H](C1CCCC1)[C@@H]1N2C[C@@H]2CC1)C=O	10012
c1cc(ccc1[C@@H](C1CCCCC1)CN1C2(C1)CCCCC2)C=O	10013
c1cc(ccc1[C@@H](C1CCCC1)CN1C2(C1)CCCCC2)C=O	10014
c1cc(ccc1[C@@H](C)CN1CC1)C=O	10015
c1cc(ccc1[C@@H](C1CCCC1)CN1CC1)C=O	10017
c1cc(ccc1[C@@H]([C@@H]1C[C@@H](CC1)Cc1cccc(O)c1)C)C=O	10019
C(=O)([C@@H]1CC=CC[C@@H](CCCCCC[C@@H]2C=CCC2)[C@H](c2ccc(O)cc2)Cc2cccc([C@@]31CCC[C@H](C3)CNC)c2)O	1002
c1cc(ccc1[C@@H]([C@@H]1C[C@H](CCC1)CC(C)C)C)C=O	10020
c1cc(ccc1[C@H]1[C@H]2CCC[C@H]2CCC1)C=O	10022
c1cc(ccc1[C@@H](C1CCCCC1)C)C=O	10025
c1cc(ccc1[C@@H](C1CCCC1)C)C=O	10026
c1cc(ccc1[C@@H]([C@@H]1CCCC2(C1)CCCC2)C)C=O	10027
C1[C@]23C(=C(C1)C)C[C@]1([C@]4(C[C@H]2C)CCC[C@H]4CCOCCCC[C@@](CC)(c2cc4ccc(O)cc4cc2)O)[C@@]3(CC=C[C@@]21N1[C@@]3(C1)[C@H]([C@@H](CC3)CCCO)C=C2)C	10028
C1[C@]23C(=C(C1)C)C[C@]1([C@]4(C[C@H]2C)CCC[C@H]4CCOCCC[C@@H]2[C@@H](CC)c4cc5ccc(O)cc5cc4C=C2)[C@@]3(CC=C[C@@]21N1[C@@]3(C1)[C@H]([C@@H](CC3)CCCO)C=C2)C	10029
C(=O)(C[C@H](/C=C/C[C@@H](CCCCCC[C@@H]1C=C(CC1)CC[NH3])Cc1ccc(O)cc1)CO)O	1003
C1[C@]23C(=C(C1)C)C[C@]1([C@]4(C[C@H]2C)CC[C@H]2[C@@H]4C[C@@H](OCCCC[C@@H](CC)c4cc5ccc(O)cc5cc4)CC2)[C@@]3(CC=C[C@]21N1[C@]3(C1)[C@@H]([C@H](CC3)CCCO)C=C2)C	10030
C1[C@]23C(=C(C1)C)C[C@]1([C@]4(C[C@H]2C)CCC[C@H]4CCO[C@@H]2C[C@H]4CC[C@@H]5NCN[C@@H]5[C@@H]4CC2)[C@@]3(CC=C2[C@@]31N1[C@@]4(C1)[C@]([C@H](CC4)CCCO)(C=C3)C=C2)C	10031
C1[C@]23C(=C(C1)C)C[C@]1([C@@]4(C[C@H]2C)CC[C@@H]2[C@H]4C[C@@H](OCC[C@H]4CC[C@H]5NCN[C@H]5C4)CC2)[C@@]3(CC=C2[C@@]31N1[C@]4(C1)[C@]([C@H](CC4)CCCO)(C=C3)C=C2)C	10032
C1[C@]23C(=C(C1)C)C[C@]1([C@]4(C[C@H]2C)CCC[C@H]4CCOCCCC[C@@H](CC)c2cc4ccc(O)cc4cc2)[C@@]3(CC=C[C@@]21N1[C@@]3(C1)[C@H]([C@H](CC3)CCCO)C=C2)C	10034
C1[C@]23C(=C(C1)C)C[C@]1([C@@]4(C[C@H]2C)CCC[C@@H]4CCOCC[C@H]2CC[C@H]4NCN[C@H]4C2)[C@@]3(CC=C2[C@@]31N1[C@@]4(C1)[C@]([C@@H](CC4)CCCO)(C=C3)C=C2)C	10035
C1[C@]23C(=C(C1)C)C[C@]1([C@]4(C[C@H]2C)CCC[C@H]4CCOCCCC[C@H](CC)O)[C@@]3(CC=C[C@@]21N1[C@@]3(C1)[C@H]([C@H](CC3)CCCO)C=C2)C	10037
C1[C@]23C(=C(C1)C)C[C@]1([C@@]4(C[C@H]2C)CC[C@@H]2[C@@H]4C[C@H](OCCCCCCC)CC2)[C@@]3(CC=C[C@]21N1[C@]3(C1)[C@@H]([C@H](CC3)CCCO)C=C2)C	10038
C1[C@]23C(=C(C1)C)C[C@]1([C@@]4(C[C@H]2C)CC[C@@H]2[C@@H]4C[C@@H](OCC)CC2)[C@@]3(CC=C2[C@@]31N1[C@]4(C1)[C@]([C@@H](CC4)CCCO)(C=C3)C=C2)C	10039
C(=O)(C[C@H](/C=C/CCCCCCC[C@@H]([C@@H]1C=C(CC1)CC[NH3])C=O)CO)O	1004
C1[C@]23C(=C(C1)C)C[C@]1([C@]4(C[C@H]2C)CC[C@H]2[C@@H]4C[C@H](OCC)CC2)[C@@]3(CC=C[C@]21N1[C@]3(C1)[C@@H]([C@@H](CC3)CCCO)C=C2)C	10040
C1[C@]23C(=C(C1)C)C[C@]1([C@]4(C[C@H]2C)CCC[C@@H]4CCOCCCC[C@H](CC)CCCO)[C@@]3(CC=C[C@@]21N1[C@@]3(C1)[C@H]([C@@H](CC3)CCCO)C=C2)C	10041
C1[C@]23C(=C(C1)C)C[C@]1([C@]4(C[C@H]2C)CCC[C@@H]4CCOCC[C@H](CCCC)CCO)[C@@]3(CC=C[C@@]21N1[C@@]3(C1)[C@H]([C@@H](CC3)CCCO)C=C2)C	10042
C1[C@]23C(=C(C1)C)C[C@]14[C@]5(C[C@H]2C)CCC[C@@H]5[C@@H]2C[C@H]4N4[C@]5([C@@H]4CC2)[C@@H]([C@@H](CC5)CCCO)CC#CC[C@@]31C	10043
C1[C@]23C(=C(C1)C)C[C@]1([C@@]4(C[C@H]2C)CCC[C@H]4CCOCCCCCCC)[C@@]3(CC=C2[C@@]31N1[C@@]4(C1)[C@]([C@@H](CC4)CCCO)(C=C3)C=C2)C	10044
C1[C@]23C(=C(C1)C)C[C@]1([C@]4(C[C@H]2C)CCC[C@@H]4CCOCCCCCCC)[C@@]3(CC=C[C@@]21N1[C@@]3(C1)[C@H]([C@@H](CC3)CCCO)C=C2)C	10045
C1[C@]23C(=C(C1)C)C[C@]14[C@@]5(C[C@H]2C)CCC[C@H]5CC[C@H]4N2[C@@]4(C2)[C@@H]([C@H](CC4)CCCO)CC#CC[C@@]31C	10049
C1[C@]23C(=C(C1)C)C[C@]1(CC[C@H]2C)[C@@]3(C)CC#CC[C@H]2[C@@]3(N(C1)C3)CCC2	10050
C1[C@]23C(=C(C1)C)C[C@]1(CC[C@H]2C)[C@@]3(C)CC#CC[C@]23[C@]4(N([C@@H]1C=C3)C4)CCC2	10051
C1[C@]23C(=C(C1)C)C[C@]1(C4(C[C@H]2C)CCCC4)[C@@]3(C)CC#CC[C@H]2[C@@]3(N(C1)C3)CCC2	10052
C1[C@]23C(=C(C1)C)C[C@]1(CC[C@H]2C)[C@@]3(CC2=CCC3=C2[C@@]21N1[C@]4(C1)[C@@](CCC4)(C3)C=C2)C	10054
C1[C@]23C(=C(C1)C)C[C@]1(C4(C[C@H]2C)CCCC4)[C@@]3(CC2=CCC3=C2[C@@H]1N1[C@]2(C1)[C@@H](CCC2)C3)C	10055
C1[C@]23C(=C(C1)C)C[C@]1(CC[C@H]2C)[C@@]3(CC=C2[C@]31N1[C@]4(C1)[C@@](CCC4)(C=C3)C=C2)C	10056
C1[C@]23C(=C(C1)C)C[C@]1(C4(C[C@H]2C)CCCC4)[C@@]3(CC=C2[C@]31N1[C@]4(C1)[C@@](CCC4)(C=C3)C=C2)C	10057
C1[C@]23C(=C(C1)C)C[C@]14[C@H](C[C@H]2C)CCC2=C[C@H]5[C@@]6(N([C@@]42C=CC[C@]31C)C6)CCC5	10059
C(=O)(C[C@@H](/C=C/C[C@H](CCCCCC[C@@H]1C=C(CC1)CC[NH3])Cc1ccc(O)cc1)CNC)O	1006
C1[C@]23C(=C(C1)C)C[C@]14[C@H](C[C@H]2C)CCC[C@]31CC#CC[C@]12[C@]3(N([C@@H]4C=C2)C3)CCC1	10062
C1[C@]23C(=C(C1)C)C[C@]14[C@H](C[C@H]2C)CC[C@H]([C@]31C)C1=CCC2=C1[C@H]4N1[C@]3(C1)[C@@H](CCC3)C2	10064
C1[C@]23C(=C(C1)C)C[C@]14CC[C@H]2CCC[C@H]([C@]31C)C=C[C@@]14N2[C@]3(C2)[C@@H](CCC3)C=C1	10065
C1[C@]23C(=C(C1)C)C[C@]14CC[C@H]2CCCC[C@]31CC#CC[C@]12[C@]3(N([C@@H]4C=C2)C3)CCC1	10066
C1[C@]23C(=C(C1)C)C[C@]14CC[C@H]2CCC[C@H]([C@]31C)C1=CCC2=C1[C@@H]4N1[C@@]3(C1)[C@H](CCC3)C2	10068
C1[C@]23C(=C(C1)C)C[C@]1(CC[C@H]2C)[C@@]3(C)CC#CC[C@@]23[C@@]4(N([C@@H]1C=C3)C4)CC[C@H]2CCCO	10069
C(=O)(CC/C=C/C[C@@H](CCCCCC[C@@H]1C=C(CC1)CC[NH3])Cc1cc(c(O)cc1)CCCCC)O	1007
C1[C@]23C(=C(C1)C)C[C@]1(CC[C@H]2C)[C@@]3(C)CC#CC[C@H]2[C@@]3(N(C1)C3)CC[C@H]2CCCO	10070
C1[C@]23C(=C(C1)C)C[C@]1(CC[C@H]2C)[C@@]3(CC2=CCC3=C2[C@@H]1N1[C@@]2(C1)[C@@H]([C@H](CC2)CCCO)C3)C	10071
C1[C@]23C(=C(C1)C)C[C@]1([C@@]4(C[C@H]2C)CCC[C@H]4CCOCC)[C@@]3(CC=C[C@@]21N1[C@@]3(C1)[C@@H](CCC3)C=C2)C	10072
C1[C@]23C(=C(C1)C)C[C@]1([C@]4(C[C@H]2C)CCC[C@H]4CCOCC)[C@@]3(C)CC#CC[C@H]2[C@]3(N(C1)C3)CCC2	10074
C1[C@]23C(=C(C1)C)C[C@]1([C@]4(C[C@H]2C)CCC[C@H]4CCOCC)[C@@]3(CC=C[C@@]21N1[C@@]3(C1)[C@H]([C@@H](CC3)CCCO)C=C2)C	10075
C1[C@]23C(=C(C1)C)C[C@]1([C@]4(C[C@H]2C)CCC[C@@H]4CCOCC)[C@@]3(C)CC#CC[C@@]23[C@@]4(N([C@H]1C=C3)C4)CC[C@H]2CCCO	10076
C1[C@]23C(=C(C1)C)C[C@]14[C@@]5(C[C@H]2C)CCC[C@]5(CC[C@H]4N2[C@@]4(C2)[C@@H]([C@H](CC4)CCCO)CC#CC[C@@]31C)CCOCC	10077
C1[C@]23C(=C(C1)C)C[C@]1([C@]4(C[C@H]2C)CCC[C@@H]4CCOCC)[C@@]3(CC=C2[C@@]31N1[C@@]4(C1)[C@]([C@H](CC4)CCCO)(C=C3)C=C2)C	10079
C(=O)([C@H]1CC=CC[C@H](CCCCCC[C@@H]2C=C(CC2)CO)[C@H](c2ccc(O)cc2)Cc2cccc(C1)c2)O	1008
C1[C@]23C(=C(C1)C)C[C@]1(CC[C@H]2C2CCCCC2)[C@@]3(C)CC#CC[C@]23[C@]4(N([C@@H]1C=C3)C4)CCC2	10080
C1[C@]23C(=C(C1)C)C[C@]1(CC[C@H]2C2CCCCC2)[C@@]3(C)CC#CC[C@@H]2[C@@]3(N(C1)C3)CCC2	10081
C1[C@]23C(=C(C1)C)C[C@]1(CC[C@H]2C2CCCCC2)[C@@]3(CC2=CCC3=C2[C@H]1N1[C@@]2(C1)[C@@H](CCC2)C3)C	10082
C1[C@]23C(=C(C1)C)C[C@](CC[C@H]2C)(C3(C)C)CN1C2(C1)CCCC2	10085
C1[C@]23C(=C(C1)C)C[C@](CC[C@H]2C)(C3(C)C)CN1[C@@]2(C1)C1(CCC2)CCCC1	10086
C1[C@]23C(=C(C1)C)C[C@](CC[C@H]2C)(C3(C)C)CN1[C@]2(C1)C[C@H](CC2)CCCO	10087
C1[C@]23C(=C(C1)C)C[C@]1(CC[C@H]2C)[C@@]3(C)CC#CC[C@@H]([C@@H]2N(C1)C2)NC	10088
C1[C@]23C(=C(C1)C)C[C@]1(CC[C@H]2C)[C@@]3(CC2=CCC3=C2[C@H]1N1[C@H](C1)[C@H](NC)C3)C	10089
C(=O)([C@@H]1CC=CC[C@H](CCCCCC[C@@H]2C=CCC2)[C@H](c2ccc(O)cc2)Cc2cccc([C@]31CC1(CCC3)CCCC1)c2)O	1009
C1[C@]23C(=C(C1)C)C[C@](CC[C@H]2C)(C3(C)C)[C@H]1N2[C@@H](C2)[C@H](NC)C=C1	10091
C1[C@]23C(=C(C1)C)C[C@](C1(C[C@H]2C)CCCC1)(C3(C)C)CN1[C@H](C1)CNC	10093
C1[C@]23C(=C(C1)C)C[C@](CC[C@H]2C)(C3(C)C)CN1[C@H](C1)CNC	10095
C1[C@]23C(=C(C1)C)C[C@](CC[C@H]2C)(C3(C)C)CN1[C@@H](C1)CNC1CCCCC1	10097
C1[C@]23C(=C(C1)C)C[C@](CC[C@H]2C)(C3(C)C)CN1CC1	10098
C1[C@]23C(=C(C1)C)C[C@](C1(C[C@H]2C)CCCC1)(C3(C)C)COC	10099
[C@@H]1([C@H]([C@@]([C@@H]2[C@@]3([C@H]1[C@@H]([C@@H]1[C@H](NC(=O)[C@@H]1CO)[C@@H](c1nc[nH]c1)[C@@H](C[C@@H](N)O)O)C=C1[C@@]43[C@@](CC2)([C@]2(C(=CC4)[C@H]3[C@@]([C@H]4[C@H]2Cc2[nH]cnc2NC4)(CC[C@](C3)(C)CO)C(=O)O)CC1)C)C)(C)CO)O[C@@H]1OC[C@H]([C@@H]([C@H]1O)O)O)O	101
C(=O)(CC/C=C(/CCCCCCC[C@@H]([C@@H]1C=C(CC1)CC[NH3])C=O)\CNC)O	1010
C1[C@]23C(=C(C1)C)C[C@](CC[C@H]2C)(C3(C)C)COC	10100
C1[C@]23C(=C(C1)C)C[C@@]1(CC[C@H]2CCCC[C@]31C)COC	10101
C1[C@]23C(=C(C1)C)C[C@](CC[C@H]2C1CCCCC1)(C3(C)C)CN1CC1	10103
C1[C@]23C(=C(C1)C)C[C@](CC[C@H]2C1CCCCC1)(C3(C)C)COC	10104
C1[C@]23C(=C(C1)C)C[C@H](CC[C@H]2C1CCCCC1)C3(C)C	10106
[C@]1(C(=C2[C@]3(C1)[C@@H](CC[C@H](C2)[C@@]13[C@H](C=CN(C1)C(=N)NC)CNCCO)C)C(=O)O)(O)[C@@H]1O[C@@H]2[C@@H](CC[C@@H]3[C@H]2CCCN3)CC1	10108
[C@]1(C(=C2[C@]3(C1)[C@@H](CC[C@H](C2)[C@@]13[C@H](C=CN(C1)C(=N)NC)CNCCO)C)C(=O)O)(O)CO[C@@]12CCC[C@H]3[C@@H]1C[C@H](CN3)C=C2	10109
C(=O)(CC/C=C/C[C@@H](CCCCCC[C@@H]1C=C(CC1)CC[NH3])C1(c2ccc(O)cc2)CCCCC1)O	1011
[C@]1(C(=C2[C@]3(C1)[C@@H](CC[C@H](C2)[C@@]13[C@H](C=CN(C1)C(=N)NC)CNCCO)C)C(=O)O)(O)CO[C@@H]1[C@@H](CC[C@@H]2[C@H]1CCCN2)CCCCC	10110
[C@]1(C(=C2[C@]3(C1)[C@@H](CC[C@H](C2)[C@@]13[C@H](C=CN(C1)C(=N)NC)CNCCO)C)C(=O)O)(O)CO[C@@H]1CC[C@@H]([C@@H]2[C@H]1CCCN2)CCCO	10111
[C@]1(C(=C2[C@]3(C1)[C@@H](CC[C@H](C2)[C@@]13[C@H](C=CN(C1)C(=N)NC)CNCCO)C)C(=O)O)(O)[C@H]1O[C@@H]2[C@@H](C[C@@H]([C@H](C2)O)CCCO)CC1	10112
[C@]1(C(=C2[C@]3(C1)[C@@H](CC[C@H](C2)[C@@]13[C@@H](C=CN(C1)C(=N)NC)CNCCO)C)C(=O)O)(O)[C@H]1O[C@H]2[C@](CC[C@H](C2)O)(CC1)CCCCC	10113
[C@]1(C(=C2[C@]34[C@@H]1CC[C@@]1([C@]4([C@@H](C2)CC[C@H]3C)CN(C(=N)NC)C=C1)CNCCO)C(=O)O)(O)CO[C@H]1CCC[C@@H]2[C@@H]1CCCN2	10114
[C@@]1(C(=C2[C@]34[C@@H]1C=C[C@]1([C@]4([C@@H](C2)CC[C@H]3C)CN(C(=N)NC)C=C1)CNCCO)C(=O)O)(O)[C@H]1O[C@H]2[C@H](CC[C@H](C2)O)CC1	10117
[C@]1(C(=C2[C@]3(C1)[C@@H](CC[C@H](C2)[C@@]13[C@H](C=CN(C1)C(=N)NC)CNCCO)C)C(=O)O)(O)CO[C@H]1CCC[C@@H]2[C@@H]1CCCN2	10118
C(=O)([C@H]1CC=CC[C@H](CCCCC[C@@H]([C@@H]2C=CCC2)C=O)[C@H](c2ccc(O)cc2)Cc2cccc(C1)c2)O	1012
[C@]1(C(=C2[C@]3(C1)[C@@H](CC[C@H](C2)[C@@]13[C@H](C=CN(C1)C(=N)NC)CNCCO)C)C(=O)O)(O)[C@H]1O[C@@H]2[C@@H](CC3([C@H](C2)O)CCCC3)CC1	10120
[C@@]1(C(=C2[C@]34[C@@H]1C=C[C@]1([C@]4([C@@H](C2)CC[C@H]3C)CN(C(=N)NC)C=C1)CNCCO)C(=O)O)(O)[C@@H]1O[C@H]2[C@H](CC[C@H]3[C@@H]2C=CC=C3)CC1	10121
[C@]1(C(=C2[C@]34[C@@H]1CC[C@@]1([C@]4([C@@H](C2)CC[C@H]3C)CN(C(=N)NC)C=C1)CNCCO)C(=O)O)(O)[C@H]1O[C@H]2[C@H](CC[C@H]3[C@@H]2C=CC=C3)CC1	10122
[C@]1(C(=C2[C@]3(C1)[C@@H](C[C@@H]1[C@H](C2)[C@@]23[C@H](C=CN(C2)C(=NCC#C1)NC)CNCCO)C)C(=O)O)(O)[C@H]1O[C@H]2[C@H](CC[C@H](C2)O)CC1	10123
[C@]1(C(=C2[C@]3(C1)[C@@H](CC[C@H](C2)[C@@]13[C@H](C=CN(C1)C(=N)NC)CNCCO)C)C(=O)O)(O)[C@H]1O[C@H]2[C@H](CC[C@H](C2)O)CC1	10124
[C@@]1(C(=C2[C@]34[C@@H]1CCC[C@@H]3CC[C@H](C2)[C@@]14[C@@H](C=CN(C1)C(=N)NC)CNCCO)C(=O)O)(O)[C@H]1O[C@H]2[C@H](CC[C@H](C2)O)CC1	10125
[C@]1(C(=C2[C@]3(C1)[C@]1(CC[C@H](C2)[C@@]23[C@@H](C=CN([C@@H]2CC1)C(=N)NC)CNCCO)C)C(=O)O)(O)[C@H]1O[C@@H]2[C@@H](CC[C@H](C2)O)CC1	10126
[C@]1(C(=C2[C@]3(C1)[C@@H](CC[C@H](C2)[C@@]13[C@H](C=CN(C1)C(=N)NCCNC)CNCCO)C)C(=O)O)(O)CO[C@H]1CCC[C@@H]2[C@@H]1CCCN2	10127
[C@]1(C(=C2[C@]3(C1)[C@@H](CC[C@H](C2)[C@@]13[C@H](C=CN(C1)C(=N)NC)CNCCO)C)C(=O)O)(O)[C@H]1O[C@H]2[C@H](CC[C@@](C2)(O)Cc2ccccc2)CC1	10128
[C@]1(C(=C2[C@]3(C1)[C@@H](C[C@@H]1[C@H](C2)[C@@]23[C@H](C=CN(C2)C(=NCC#C1)NC)CNCCO)C)C(=O)O)(O)[C@H]1O[C@H]2[C@H](CC[C@H]3[C@@H]2C=CC=C3)CC1	10129
C(=O)([C@@H]1CC=C2C[C@@H](CCCCCC[C@@H]3C=CCC3)[C@](c3ccc(O)cc3)(Cc3cccc(C41CCCCC4)c3)CC2)O	1013
[C@]1(C(=C2[C@]3(C1)[C@@H](CC[C@H](C2)[C@@]13[C@H](C=CN(C1)C(=N)NC)CNCCO)C)C(=O)O)(O)[C@H]1O[C@@H]2[C@@H](CC3([C@H]4[C@@H]2C=CC=C4)CCCC3)CC1	10130
[C@]1(C(=C2[C@]3(C1)[C@@H](CC[C@H](C2)[C@@]13[C@H](C=CN(C1)C(=N)NC)CNCCO)C)C(=O)O)(O)[C@H]1O[C@H]2[C@H](CC[C@H]3[C@@H]2C=CC=C3)CC1	10131
[C@@]1(C(=C2[C@]34[C@@H]1CCC[C@@H]3CC[C@H](C2)[C@@]14[C@@H](C=CN(C1)C(=N)NC)CNCCO)C(=O)O)(O)[C@H]1O[C@H]2[C@H](CC[C@H]3[C@@H]2C=CC=C3)CC1	10132
[C@]1(C(=C2[C@]3(C1)[C@]1(CC[C@H](C2)[C@@]23[C@@H](C=CN([C@@H]2CC1)C(=N)NC)CNCCO)C)C(=O)O)(O)[C@H]1O[C@H]2[C@H](CC[C@H]3[C@@H]2C=CC=C3)CC1	10133
[C@]1(C(=C2[C@]3(C1)[C@@H](CC[C@H](C2)[C@@]13[C@H](C=CN(C1)C(=N)NCCNC)CNCCO)C)C(=O)O)(O)[C@H]1O[C@H]2[C@H](CC[C@H](C2)O)CC1	10134
[C@]1(C(=C2[C@]3(C1)[C@@H](CC[C@H](C2)[C@@]13[C@H](C=CN(C1)C(=N)NC)CNCCO)C)C(=O)O)(O)CO[C@H]1[C@@H](CC[C@H](C1)NC)CCCCC	10135
[C@@]1(C(=C2[C@]3(C1)[C@@H](CC[C@H](C2)[C@@]13[C@H](C=CN(C1)C(=N)NC)CNCCO)C)C(=O)O)(O)CO[C@@H]1CC[C@H]([C@@H](C1)NC)CCCO	10136
[C@]1(C(=C2[C@]3(C1)[C@@H](CC[C@H](C2)[C@@]13[C@H](C=CN(C1)C(=N)NC)CNCCO)C)C(=O)O)(O)CO[C@@H]1CC[C@H]([C@@H](C1)O)CCCO	10137
C(=O)([C@H]1CC=CC[C@H](CCCCCC[C@@H]2C=CCC2)[C@@H](c2ccc(O)cc2)Cc2cccc(C31CCCCC3)c2)O	1014
[C@@]1(C(=C2[C@]3(C1)[C@@H](CC[C@H](C2)[C@@]13[C@H](C=CN(C1)C(=N)NC)CNCCO)C)C(=O)O)(O)CO[C@H]1CCC[C@@H](C1)NC	10146
[C@]1(C(=C2[C@]34[C@@H]1CC[C@@]1([C@]4([C@@H](C2)CC[C@H]3C)CN(C(=N)NC)C=C1)CNCCO)C(=O)O)(O)CO[C@@H]1CCC[C@H]2[C@H]1C=CC=C2	10148
[C@]1(C(=C2[C@]3(C1)[C@@H](C[C@@H]1[C@H](C2)[C@@]23[C@H](C=CN(C2)C(=NCC#C1)NC)CNCCO)C)C(=O)O)(O)CO[C@H]1CCC[C@H](C1)NC	10149
C(=O)([C@H]1CC=CC[C@H](CCCCCC[C@@H]2C=CCC2)[C@H](c2ccc(O)cc2)Cc2ccc3c([C@]41[C@H](CCCC4)C=C3)c2)O	1015
[C@]1(C(=C2[C@]3(C1)[C@@H](C[C@@H]1[C@H](C2)[C@@]23[C@H](C=CN(C2)C(=NCC#C1)NC)CNCCO)C)C(=O)O)(O)CO[C@H]1CCC[C@@H](C1)O	10152
[C@]1(C(=C2[C@]3(C1)[C@@H](CC[C@H](C2)[C@@]13[C@H](C=CN(C1)C(=N)NC)CNCCO)C)C(=O)O)(O)CO[C@H]1CCC[C@](C1)(O)Cc1ccccc1	10153
[C@]1(C(=C2[C@]3(C1)[C@@H](C[C@@H]1[C@H](C2)[C@@]23[C@H](C=CN(C2)C(=NCC#C1)NC)CNCCO)C)C(=O)O)(O)CO[C@@H]1CCC[C@H]2[C@H]1C=CC=C2	10155
[C@]1(C(=C2[C@]3(C1)[C@@H](CC[C@H](C2)[C@@]13[C@H](C=CN(C1)C(=N)NCCNC)CNCCO)C)C(=O)O)(O)CO[C@H]1CCC[C@@H](C1)O	10157
[C@]1(C(=C2[C@]3(C1)[C@@H](CC[C@H](C2)[C@@]13[C@H](C=CN(C1)C(=N)NC)CNCCO)C)C(=O)O)(O)[C@@H]1O[C@@H]2[C@@H](CCCC2)CC1	10158
[C@]1(C(=C2[C@]3(C1)[C@@H](CC[C@H](C2)[C@@]13[C@H](C=CN(C1)C(=N)NCCNC)CNCCO)C)C(=O)O)(O)CO[C@@H]1CCC[C@H]2[C@H]1C=CC=C2	10159
C(=O)([C@@H]1CC=CC[C@H](CCCCCC[C@@H]2C=CCC2)[C@@H](c2ccc(O)cc2)Cc2ccc3c([C@]41[C@H](CCCC4)CC3)c2)O	1016
[C@]1(C(=C2[C@]3(C1)[C@@H](CC[C@H](C2)[C@@]13[C@H](C=CN(C1)C(=N)NC)CNCCO)C)C(=O)O)(O)CO[C@H]1CCC[C@@H](C1)NCCC(C)C	10160
[C@@]1(C(=C2[C@]3(C1)[C@@H](CC[C@H](C2)[C@@]13[C@H](C=CN(C1)C(=N)NC)CNCCO)C)C(=O)O)(O)CO[C@@H]1[C@H](CCCC1)CCCCC	10161
[C@@]12(C(=C3[C@]45[C@@H]1CC[C@@]1([C@]5([C@@H](C3)CC[C@H]4CCCC[C@H]2OC)CN(C(=N)NC)C=C1)CNCCO)C(=O)O)O	10162
[C@@]12(C(=C3[C@]45[C@@H]1C=C[C@]1([C@]5([C@@H](C3)CC[C@H]4CCCC[C@H]2OC)CN(C(=N)NC)C=C1)CNCCO)C(=O)O)O	10163
[C@@]12(C(=C3[C@]45[C@@H]1CC[C@@]1([C@]5([C@@H](C3)CC[C@H]4CCCCC2=O)CN(C(=N)NC)C=C1)CNCCO)C(=O)O)O	10165
[C@]1(C(=C2[C@]34[C@@H]1CC[C@@]1([C@]4([C@@H](C2)CC[C@H]3C)CN(C(=N)NC)C=C1)CNCCO)C(=O)O)(O)COC1CCCCC1	10167
[C@@]1(C(=C2[C@]34[C@@H]1C=C[C@]1([C@]4([C@@H](C2)CC[C@H]3C)CN(C(=N)NC)C=C1)CNCCO)C(=O)O)(O)COC1CCCCC1	10168
C(=O)([C@@H](C/C=C/C[C@@H](CCCCCC[C@@H]1C=C(CC1)CC[NH3])Cc1ccc(O)cc1)CCCO)O	1017
[C@@]12(C(=C3[C@]4(C1)[C@@H](CC[C@H](C3)[C@@]14[C@@H](C=CN(C1)C(=N)NC)CNCCO)CCCCC2=O)C(=O)O)O	10170
[C@@]12(C(=C3[C@]4(C1)[C@@]1(CC[C@H](C3)[C@@]34[C@H](C=CN([C@@H]3CC1)C(=N)NC)CNCCO)CCCCC2=O)C(=O)O)O	10172
[C@]1(C(=C2[C@]3(C1)[C@@H](CC[C@H](C2)[C@@]13[C@H](C=CN(C1)C(=N)NC)CNCCO)C)C(=O)O)(O)COC1CCCCC1	10173
[C@@]12(C(=C3[C@]45[C@@H]1CC[C@@]1([C@]5([C@@H](C3)CC[C@H]4CCCC[C@H]2OC)CN(C(=N)NC)C=C1)CNC)C(=O)O)O	10174
[C@]1(C(=C2[C@]34[C@@H]1CC[C@@]1([C@]4([C@@H](C2)CC[C@H]3C)CN(C(=N)NC)C=C1)CNCCO)C(=O)O)(O)COC	10177
[C@@]12(C(=C3[C@]45[C@@H]1CC[C@@]1([C@]5([C@@H](C3)CC[C@H]4CCCCC2=O)CN(C(=N)NC)C=C1)CNC)C(=O)O)O	10178
[C@@]12(C(=C3[C@]45[C@@H]1C=C[C@]1([C@]5([C@@H](C3)CC[C@H]4CCCC[C@@H]2OC)CN(C(=N)NC)C=C1)CNC)C(=O)O)O	10179
C(=O)(CC/C=C/C[C@@H](CCCCCC[C@@H]1C=C(CC1)CC[NH3])Cc1ccc(O)cc1)O	1018
[C@@]12(C(=C3[C@]4(C1)[C@@H](CC[C@H](C3)[C@@]14[C@H](C=CN(C1)C(=N)NCCNC)CNCCO)CCCC[C@@H]2OC)C(=O)O)O	10180
[C@@]1(C(=C2[C@]34[C@@H]1C=C[C@]1([C@]4([C@@H](C2)CC[C@H]3C)CN(C(=N)NC)C=C1)CNCCO)C(=O)O)(O)COC	10181
[C@@]12(C(=C3[C@]4(C1)[C@@H](CC[C@H](C3)[C@@]14[C@@H](C=CN(C1)C(=N)NCCNC)CNCCO)CCCCC2=O)C(=O)O)O	10183
[C@@]12(C(=C3[C@]4(C1)[C@@H](CC[C@H](C3)[C@@]14[C@H](C=CN(C1)C(=N)NC)CNC)CCC1(CC2=O)CCCC1)C(=O)O)O	10184
[C@]1(C(=C2[C@]3(C1)[C@@H](CC[C@H](C2)[C@@]13[C@H](C=CN(C1)C(=N)NC)CNCCO)C)C(=O)O)(O)COC1CCCC1	10185
[C@@]12(C(=C3[C@]4(C1)[C@@H](CC[C@H](C3)[C@@]14[C@H](C=CN(C1)C(=N)NC)CNC)CCCC[C@@H]2OC)C(=O)O)O	10186
[C@]1(C(=C2[C@]3(C1)[C@@H](CC[C@H](C2)[C@@]13[C@H](C=CN(C1)C(=N)NCCNC)CNCCO)C)C(=O)O)(O)COC1CCCCC1	10187
[C@]1(C(=C2[C@]3(C1)[C@@H](CC[C@H](C2)[C@@]13[C@H](C=CN(C1)C(=N)NC)CNCCO)C)C(=O)O)(O)COC	10188
[C@]1(C(=C2[C@]3(C1)[C@@H](C[C@@H]1[C@H](C2)[C@@]23[C@H](C=CN(C2)C(=NCC#C1)NC)CNCCO)C)C(=O)O)(O)COC	10189
C(=O)([C@@H](C/C=C/CCCCCCC[C@@H]([C@@H]1C=C(CC1)CC[NH3])C=O)CCCO)O	1019
[C@@]12(C(=C3[C@]4(C1)[C@@H](CC[C@H](C3)[C@@]14[C@H](C=CN(C1)C(=N)NC)CNC)CCCCC2=O)C(=O)O)O	10194
[C@@]12(C(=C3[C@]4(C1)[C@@H](CC[C@H](C3)[C@@]14[C@@H](C=CN(C1)C(=N)NC1CCCCC1)CNC)CCCCC2=O)C(=O)O)O	10195
[C@]1(C(=C2[C@]3(C1)[C@@H](CC[C@H](C2)[C@@]13[C@H](C=CN(C1)C(=N)NC)CNC)C)C(=O)O)(O)COC1CCCCC1	10197
[C@@]12(C(=C3[C@]4(C1)[C@@H](CC[C@H](C3)[C@@]14[C@H](C=CN(C1)C(=N)NCCNC)CNC)CCCC[C@@H]2OC)C(=O)O)O	10198
[C@]1(C(=C2[C@]3(C1)[C@@H](CC[C@H](C2)[C@@]13[C@H](C=CN(C1)C(=N)NCCNC)CNCCO)C)C(=O)O)(O)COC	10199
[C@@H]1([C@H]([C@@]([C@@H]2[C@]([C@@H]1C[C@H]1[C@@H](NC(=O)[C@@H]1CO)[C@H](c1nc[nH]c1)[C@H]([C@@H]([C@@H](N)O)CNC)O)([C@@H]1[C@@](CC2)([C@]2(C(=CC1)[C@H]1[C@@]([C@@H]3[C@@H]2Cc2[nH]cnc2NC3)(CC[C@](C1)(C)CO)C(=O)O)C)C)C)(C)CO)O[C@@H]1OC[C@H]([C@@H]([C@H]1O)O)O)O	102
C(=O)(CC/C=C/CCCCCCC[C@@H]([C@@H]1C=C(CC1)CC[NH3])C=O)O	1020
[C@@]12(C(=C3[C@]4(C1)[C@@H](CC[C@H](C3)[C@@]14[C@@H](C=CN(C1)C(=N)NCCNC)CNC)CCCCC2=O)C(=O)O)O	10200
[C@]1(C(=C2[C@]3(C1)[C@@H](CC[C@H](C2)[C@@]13[C@H](C=CN(C1)C(=N)NC)CNC)C)C(=O)O)(O)COC1CCCC1	10201
[C@]1(C(=C2[C@]3(C1)[C@@H](CC[C@H](C2)[C@@]13[C@H](C=CN(C1)C(=N)NC)CNC)C)C(=O)O)(O)COC	10202
[C@@]1(C(=C2[C@]3(C1)[C@@H](C[C@@H]1[C@H](C2)[C@@]23[C@H](C=CN(C2)C(=NCC#C1)NC)CNC)C)C(=O)O)(O)COC	10203
[C@@]1(C(=C2[C@]34[C@@H]1CCC[C@@H]3CC[C@H](C2)[C@@]14[C@@H](C=CN(C1)C(=N)NC)CNC)C(=O)O)(O)COC	10204
[C@@]1(C(=C2[C@]3(C1)[C@@H](CC[C@H](C2)[C@@]13[C@H](C=CN(C1)C(=N)NC)CNCCO)C)C(=O)O)(O)COCC	10205
[C@]1(C(=C2[C@]3(C1)[C@@H](CC[C@H](C2)[C@@]13[C@H](C=CN(C1)C(=N)NC)CNC)C)C(=O)O)(O)COC1(C)CCCC1	10206
[C@]1(C(=C2[C@]3(C1)[C@@H](CC[C@H](C2)[C@@]13[C@H](C=CN(C1)C(=N)NC)CNC)C)C(=O)O)(O)C=O	10207
[C@@]1(C(=C2[C@]3(C1)[C@@H](C[C@@H]1[C@H](C2)[C@@]23[C@@H](C=CN(C2)C(=NCC#C1)NC)CNC)C)C(=O)O)(O)C=O	10208
C(=O)(C[C@H](/C=C/CCCCCCCC[C@@H]1C=C(CC1)CC[NH3])CO)O	1021
[C@]1(C(=C2[C@]34[C@@H]1C=C[C@]1([C@]4([C@@H](C2)CC[C@H]3C)CN(C(=N)NC)C=C1)CNC)C(=O)O)(O)COCC	10210
[C@]1(C(=C2[C@]3(C1)[C@@H](CC[C@H](C2)[C@@]13[C@H](C=CN(C1)C(=N)NC1CCCCC1)CNC)C)C(=O)O)(O)C=O	10212
[C@@]1(C(=C2[C@]3(C1)[C@@H](C[C@@H]([C@H](C2)[C@@]13[C@H](C=CN(C1)C(=N)NC)CNC)Cc1ccccc1)C)C(=O)O)(O)COCC	10213
[C@]1(C(=C2[C@]3(C1)[C@@H](CC[C@H](C2)[C@@]13[C@H](C=CN(C1)C(=N)NCCNC)CNC)C)C(=O)O)(O)COC	10214
[C@]1(C(=C2[C@]3(C1)[C@@H](CC[C@H](C2)[C@@]13[C@H](C=CN(C1)C(=N)NCCNC)CNC)C)C(=O)O)(O)C=O	10215
[C@@]1(C(=C2[C@]3(C1)[C@@H](C[C@@H]1[C@H](C2)[C@@]23[C@H](C=CN(C2)C(=NCC#C1)NC)CNC)C)C(=O)O)(O)COCC	10217
[C@]1(C(=C2[C@]3(C1)[C@]1(CC[C@H](C2)[C@@]23[C@H](C=CN([C@@H]2CC1)C(=N)NC)CNC)C)C(=O)O)(O)COCC	10218
C(=O)(CC/C=C/C[C@@H](CCCCC[C@@H]([C@@H]1C=C(CC1)CC[NH3])C=O)CC)O	1022
[C@H]1(C(=C2[C@]3(C1)[C@@H](CC[C@H](C2)[C@@]13[C@H](C=CN(C1)C(=N)NC)CNCCO)C)C(=O)O)O	10221
[C@@]12(C(=C3[C@]4(C1)[C@@H](CC[C@H](C3)[C@@]14CC=CN(C1)C(=N)NC)CCCC[C@@H]2OC)C(=O)O)O	10222
[C@@]12(C(=C3[C@]4(C1)[C@@H](CC[C@H](C3)[C@@]14CC=CN(C1)C(=N)NC)CCCCC2=O)C(=O)O)O	10223
[C@]1(C(=C2[C@]34[C@@H]1C=C[C@H]1[C@]4([C@@H](C2)CC[C@H]3C)CN(C(=N)NC)C=C1)C(=O)O)(O)COC	10224
[C@]1(C(=C2[C@]34[C@@H]1CC[C@@H]1[C@]4([C@@H](C2)CC[C@H]3C)CN(C(=N)NC)C=C1)C(=O)O)(O)COC	10225
[C@]1(C(=C2[C@]34[C@@H]1C=C[C@H]1[C@]4([C@@H](C2)CC[C@H]3C)CN(C(=N)NC)C=C1)C(=O)O)(O)C=O	10226
[C@H]1(C(=C2[C@]3(C1)[C@@H](CC[C@H](C2)[C@@]13[C@H](C=CN(C1)C(=N)NC)CNC)C)C(=O)O)O	10229
C(=O)([C@H]1CC=CC[C@H](CCCCCC[C@@H]2C=CCC2)[C@H](c2cc(c(O)cc2)CCCCC)Cc2cccc(C1)c2)O	1023
[C@@H]1(C(=C2[C@]34[C@@H]1CCC[C@@H]3CC[C@H](C2)[C@@]14[C@@H](C=CN(C1)C(=N)NC)CNC)C(=O)O)O	10231
[C@]1(C(=C2[C@]3(C1)[C@@H](CC[C@H](C2)[C@@]13CC=CN(C1)C(=N)NC)C)C(=O)O)(O)COC1CCCC1	10232
[C@H]1(C(=C2[C@]3(C1)[C@@H](CC[C@H](C2)[C@@]13[C@H](C=CN(C1)C(=N)NC1CCCCC1)CNC)C)C(=O)O)O	10233
[C@]1(C(=C2[C@]3(C1)[C@@H](C[C@@H]1[C@H](C2)[C@@]23CC=CN(C2)C(=NCC#C1)NC)C)C(=O)O)(O)COC	10235
[C@]1(C(=C2[C@]34[C@H]1CCC[C@@H]3CC[C@H](C2)[C@@]14CC=CN(C1)C(=N)NC)C(=O)O)(O)COC	10236
[C@@]1(C(=C2[C@]3(C1)[C@]1(CC[C@H](C2)[C@@]23CC=CN([C@@H]2CC1)C(=N)NC)C)C(=O)O)(O)COC	10237
[C@]1(C(=C2[C@]3(C1)[C@@H](CC[C@H](C2)[C@@]13CC=CN(C1)C(=N)NC)C)C(=O)O)(O)C=O	10238
C(=O)(CC/C=C(/CCCCCCCC[C@@H]1C=C(CC1)CC[NH3])\CNC)O	1024
[C@]1(C(=C2[C@]34[C@H]1CCC[C@@H]3CC[C@H](C2)[C@@]14CC=CN(C1)C(=N)NC)C(=O)O)(O)C=O	10240
[C@@]1(C(=C2[C@]3(C1)[C@]1(CC[C@H](C2)[C@@]23CC=CN([C@@H]2CC1)C(=N)NC)C)C(=O)O)(O)C=O	10241
[C@H]1(C(=C2[C@]3(C1)[C@@H](CC[C@H](C2)[C@@]13[C@H](C=CN(C1)C(=N)NCCNC)CNC)C)C(=O)O)O	10242
[C@H]1(C(=C2[C@]3(C1)[C@@H](CC[C@H](C2)[C@@]13[C@H](C=CN(C1)C(=N)NC)CNC)C)C(=O)O)COC	10243
[C@]1(C(=C2[C@]3(C1)[C@@H](CC[C@H](C2)[C@@]13CC=CN(C1)C(=N)NCCNC)C)C(=O)O)(O)COC	10245
[C@]1(C(=C2[C@]3(C1)[C@@H](CC[C@H](C2)[C@@]13CC=CN(C1)C(=N)NCCNC)C)C(=O)O)(O)C=O	10246
[C@H]1(C(=C2[C@]3(C1)[C@@H](CC[C@H](C2)[C@@]13[C@H](C=CN(C1)C(=N)NC)CNC)C)C(=O)O)COCC	10248
[C@@]12(C(=C3[C@]45[C@@H]1c1c(C[C@]5([C@@H](C3)CC[C@H]4CCCC[C@@H]2OC)C)[nH]cc1)C(=O)O)O	10249
C(=O)([C@@H]1CC=C2C[C@@H](CCCCCC[C@@H]3C=CCC3)[C@](c3ccc(O)cc3)(Cc3cccc(C1)c3)CC2)O	1025
C1C(=C2[C@]3(C1)[C@@H](CC[C@H](C2)[C@@]13[C@H](C=CN(C1)C(=N)NC)CNCCO)C)C(=O)O	10250
[C@@H]1(C(=C2[C@]34[C@@H]1C=C[C@H]1[C@]4([C@@H](C2)CC[C@H]3C)CN(C(=N)NC)C=C1)C(=O)O)O	10251
[C@H]1(C(=C2[C@]34[C@@H]1CC[C@@H]1[C@]4([C@@H](C2)CC[C@H]3C)CN(C(=N)NC)C=C1)C(=O)O)O	10252
[C@H]1(C(=C2[C@]3(C1)[C@@H](C[C@@H]1[C@H](C2)[C@@]23CC=CN(C2)C(=NCC#C1)NC)C)C(=O)O)O	10254
[C@@H]1(C(=C2[C@]34[C@H]1CCC[C@@H]3CC[C@H](C2)[C@@]14CC=CN(C1)C(=N)NC)C(=O)O)O	10255
[C@]1(C(=C2[C@]34[C@@]51c1c(C[C@]4([C@@H](C2)CC[C@H]3CC=C5)C)[nH]cc1)C(=O)O)(O)COC	10258
[C@]1(C(=C2[C@]34[C@@]51c1c(C[C@]4([C@@H](C2)CC[C@H]3CCC5)C)[nH]cc1)C(=O)O)(O)COC	10259
C(=O)([C@H]1CC=CC[C@H](CCCCCC[C@@H]2C=CCC2)[C@H](c2ccc(O)cc2)Cc2cccc(C1)c2)O	1026
C1C(=C2[C@]3(C1)[C@@H](CC[C@H](C2)[C@@]13[C@H](C=CN(C1)C(=N)NC)CNC)C)C(=O)O	10260
C1C(=C2[C@]34[C@@H]1CCC[C@@H]3CC[C@H](C2)[C@@]14[C@H](C=CN(C1)C(=N)NC)CNC)C(=O)O	10263
[C@H]1(C(=C2[C@]3(C1)[C@@H](CC[C@H](C2)[C@@]13CC=CN(C1)C(=N)NC)C)C(=O)O)COC	10264
C1C(=C2[C@]3(C1)[C@@H](CC[C@H](C2)[C@@]13[C@H](C=CN(C1)C(=N)NC1CCCCC1)CNC)C)C(=O)O	10265
[C@]1(C(=C2[C@]3(C1)[C@@H](CC[C@H](C2)[C@@]3(C)CNC(=N)NC)C)C(=O)O)(O)COC	10266
[C@H]1(C(=C2[C@]3(C1)[C@@H](CC[C@H](C2)[C@@]13CC=CN(C1)C(=N)NC)C)C(=O)O)C=O	10267
[C@H]1(C(=C2[C@]3(C1)[C@@H](CC[C@H](C2)[C@@]13CC=CN(C1)C(=N)NCCNC)C)C(=O)O)O	10268
C(=O)([C@@H](C/C=C/CCCCCCCC[C@@H]1C=C(CC1)CC[NH3])CCCO)O	1027
C1C(=C2[C@]3(C1)[C@@H](CC[C@H](C2)[C@@]13[C@H](C=CN(C1)C(=N)NCCNC)CNC)C)C(=O)O	10270
[C@H]1(C(=C2[C@]3(C1)[C@@H](C[C@@H]1[C@H](C2)[C@@]3(C)CNC(=NCC#C1)NC)C)C(=O)O)O	10271
[C@H]1(C(=C2[C@]3(C1)[C@@H](CC[C@H](C2)[C@@]13CC=CN(C1)C(=N)NC)C)C(=O)O)COCC	10272
[C@]1(C(=C2[C@]34[C@@H]1c1c(C[C@]4([C@@H](C2)CC[C@H]3C)C)[nH]cc1)C(=O)O)(O)COCC	10273
[C@H]1(C(=C2[C@]3(C1)[C@@H](C[C@@H]([C@H](C2)[C@@]3(C)CNC(=N)NC)Cc1ccccc1)C)C(=O)O)O	10276
C1C(=C2[C@]3(C1)[C@@H](CC[C@H](C2)[C@@]13CC=CN(C1)C(=N)NC)C)C(=O)O	10278
C1C(=C2[C@]3(C1)[C@@H](C[C@@H]1[C@H](C2)[C@@]23CC=CN(C2)C(=NCC#C1)NC)C)C(=O)O	10279
C(=O)(CC/C=C/CCCCCCCC[C@@H]1C=C(CC1)CC[NH3])O	1028
C1C(=C2[C@]34[C@H]1C=CC[C@@H]3CC[C@H](C2)[C@@]14CC=CN(C1)C(=N)NC)C(=O)O	10280
[C@@H]1(C(=C2[C@]34[C@@]51c1c(C[C@]4([C@@H](C2)CC[C@H]3CC=C5)C)[nH]cc1)C(=O)O)O	10281
C1C(=C2[C@]34[C@H]1CCC[C@@H]3CC[C@H](C2)[C@@]14CC=CN(C1)C(=N)NC)C(=O)O	10282
[C@@H]1(C(=C2[C@]34[C@@]51c1c(C[C@]4([C@@H](C2)CC[C@H]3CCC5)C)[nH]cc1)C(=O)O)O	10283
C1C(=C2[C@]3(C1)[C@]1(CC[C@H](C2)[C@@]23CC=CN([C@@H]2CC1)C(=N)NC)C)C(=O)O	10284
[C@H]1(C(=C2[C@]3(C1)[C@@H](CC[C@H](C2)[C@@]3(C)CNC(=N)NC)C)C(=O)O)O	10285
[C@H]1(C(=C2[C@]34[C@H]1CCC[C@@H]3CC[C@H](C2)[C@@]4(C)CNC(=N)NC)C(=O)O)O	10286
[C@H]1(C(=C2[C@]3(C1)[C@@H](CC[C@H](C2)[C@@]3(C)CNC(=N)NC1CCCCC1)C)C(=O)O)O	10287
[C@]1(C(=C2[C@]3(C1)[C@@H](CC[C@H](C2)C3(C)C)C)C(=O)O)(O)COC	10288
[C@H]1(C(=C2[C@]3(C1)[C@@H](CC[C@H](C2)[C@@]3(C)CNC(=N)NC)C)C(=O)O)COC	10289
C(=O)(CC/C=C/C[C@@H](CCCCCC[C@@H]1C=C(CC1)CC[NH3])CC)O	1029
[C@H]1(C(=C2[C@]3(C1)[C@@H](CC[C@H](C2)[C@@]3(C)CNC(=N)NC)C)C(=O)O)C=O	10290
[C@H]1(C(=C2[C@]3(C1)[C@@H](CC[C@H](C2)[C@@]3(C)CNC(=N)NC)C)C(=O)O)COCC	10295
C1C(=C2[C@]3(C1)[C@@H](CC[C@H](C2)[C@@]3(CCNC)CNC(=N)NC)C)C(=O)O	10296
[C@]1(C(=C2[C@]3(C1)[C@@H](CC[C@H](C2)C3(C)C)C)C(=O)O)(O)COCC	10297
[C@H]1(C(=C2[C@]3(C1)[C@@H](CC[C@H](C2)[C@@]3(CCNC)C)C)C(=O)O)O	10298
[C@H]1(C(=C2[C@]3(C1)[C@@H](CC[C@H](C2)[C@@]3(C)CNCC)C)C(=O)O)O	10299
[C@@H]1([C@H]([C@@]([C@@H]2[C@@]3([C@H]1[C@@H]([C@@H]1[C@H](NC(=O)[C@@H]1CO)[C@@H](c1nc[nH]c1)[C@@H](C[C@@H](N)O)O)C=C1[C@@]43[C@@](CC2)([C@]2(C(=CC4)[C@H]3[C@@]([C@H]4[C@@H]2Cc2[nH]cnc2NC4)(CC[C@](C3)(C)CO)C(=O)O)CC1)C)C1CCCC1)(C)CO)O[C@@H]1OC[C@H]([C@@H]([C@H]1O)O)O)O	103
C(=O)(CC/C=C/C[C@H](CCCCCC[C@@H]1C=C(CC1)CO)Cc1ccc(O)cc1)O	1030
C1C(=C2[C@]3(C1)[C@]1(CC[C@H](C2)[C@@]3(C)[C@@H](NC(=N)NC)CC1)C)C(=O)O	10301
[C@H]1(C(=C2[C@]3(C1)[C@@H](CC[C@H](C2)[C@@]3(C)CNCC)C)C(=O)O)C=O	10302
[C@H]12C(=C3[C@]4(C1)[C@@H](CC[C@H](C3)C4(C)C)CCCCC2=O)C(=O)O	10305
[C@H]1(C(=C2[C@]3(C1)[C@@H](CC[C@H](C2)[C@@]3(C)C1CCCC1)C)C(=O)O)O	10306
C1C(=C2[C@]3(C1)[C@@H](CC1([C@H](C2)[C@@]3(C)CNC(=N)NC)CCCC1)C)C(=O)O	10307
C1C(=C2[C@]3(C1)[C@@H](CC[C@H](C2)[C@@]3(C)CNC(=N)NC)C)C(=O)O	10309
C(=O)(CC/C=C/CCCCCCC[C@@H]([C@@H]1C=C(CC1)CO)C=O)O	1031
C1C(=C2[C@]34[C@H]1CCC[C@@H]3CC[C@H](C2)[C@@]4(C)CNC(=N)NC)C(=O)O	10310
[C@H]1(C(=C2[C@]3(C1)[C@@H](CC[C@H](C2)C3(C)C)C)C(=O)O)O	10311
[C@@H]1(C(=C2[C@]34[C@H]1CCC[C@@H]3CC[C@H](C2)C4(C)C)C(=O)O)O	10312
[C@@H]1(C(=C2[C@]3(C1)[C@]1(CC[C@H](C2)[C@@]3(C)CCC1)C)C(=O)O)O	10313
C1C(=C2[C@]3(C1)[C@@H](CC[C@H](C2)[C@@]3(C)CNC(=N)NC1CCCCC1)C)C(=O)O	10315
C(=O)(CC/C=C\1/C[C@H](CCCCCC[C@@H]2C=CCC2)[C@@H](c2ccc(O)cc2)CC1)O	1032
[C@H]1(C(=C2[C@]3(C1)[C@@H](CC[C@H](C2)C3(C)C)C)C(=O)O)COC	10320
[C@H]1(C(=C2[C@]3(C1)[C@@H](CC[C@H](C2)[C@@]3(C)C1CCCCC1)C)C(=O)O)O	10321
C1C(=C2[C@]3(C1)[C@@H](CC[C@H](C2)[C@@]3(CCNC)C)C)C(=O)O	10324
C1C(=C2[C@]3(C1)[C@@H](CC[C@H](C2)[C@@]3(C)CNCC)C)C(=O)O	10325
C1C(=C2[C@]3(C1)[C@@H](C[C@@H]([C@H](C2)C3(C)C)Cc1ccccc1)C)C(=O)O	10326
C1C(=C2[C@]34[C@H]1C=CC[C@@H]3CC[C@H](C2)C4(C)C)C(=O)O	10328
C(=O)(C[C@H](/C=C/CCCCCCCC[C@@H]1C=C(CC1)CO)CO)O	1033
C1C(=C2[C@]3(C1)[C@@H](CC[C@H](C2)[C@@]3(C)C1CCCCC1)C)C(=O)O	10331
C1(=O)C2=C3[C@]4(C1)[C@H]1[C@H](C[C@H](C3)[C@]4(C)CCSSC[C@@]34[C@H](C[C@H]2CSSC[C@H]1CCO)C=C[C@H]([C@H]4CNC(=N3)N)c1cc(ccc1CO)CNC)CO	10333
C1(=O)C2=C3[C@]4(C1)[C@@H]([C@H](C[C@H](C3)[C@]4(C)CCSSC[C@@]13C[C@H](C2)CSS[C@H](c2ccc(c(C[C@@H]3CNC(=N1)N)c2)CO)[C@@H](O)CC)CO)CCCO	10334
C1(=O)C2=C3[C@]4(C1)[C@@H]([C@H](C[C@H](C3)[C@]4(C)CCSSC1([C@]34C[C@@H](C2)CSS[C@@H](c2ccc(c(C[C@H]4CNC(=N3)N)c2)CO)CO)CCCCC1)CO)CCCO	10335
C1(=O)C2=C3[C@]4(C1)[C@@H]([C@H](C[C@H](C3)[C@]4(C)CCSSC[C@@]13C[C@@H](C2)CSS[C@H](c2ccc(c(C[C@@H]3CNC(=N1)N)c2)CO)CO)CO)CCCO	10336
C1(=O)C2=C3[C@]4(C1)[C@@H]([C@H](C[C@H](C3)[C@]4(C)CCSSC[C@@]13[C@@H]4[C@H](C2)CSS[C@@H](c2ccc(c([C@@H]([C@H]3CNC(=N1)N)C=C4)c2)CO)CO)CO)CCCO	10337
C1(=O)C2=C3[C@]4(C1)[C@@H]([C@H](C[C@H](C3)[C@]4(C)CCSSC[C@@]13[C@@H]4[C@@H](C2)CSS[C@H](c2ccc(c([C@H]([C@@H]3CNC(=N1)N)CC4)c2)CO)CO)CO)CCCO	10339
C(=O)(CC/C=C/C[C@H](CCCCC[C@@H]([C@@H]1C=CCC1)C=O)Cc1ccc(O)cc1)O	1034
C1(=O)C2=C3[C@]4(C1)[C@@H]([C@H](C[C@H](C3)[C@]4(C)CCSSC[C@@]13C[C@H](C2)CSS[C@@](c2ccc(c(C[C@@H]3CNC(=N1)N)c2)CO)(CO)Cc1ccccc1)CO)CCCO	10340
C1(=O)C2=C3[C@]4(C1)[C@@H]([C@@H](C[C@H](C3)[C@]4(C)CCSSC1([C@@]34[C@H](CC2)C=C[C@H]([C@H]4CNC(=N3)N)c2cc(ccc2CO)CNC)CCCCC1)CO)CCCO	10341
C1(=O)C2=C3[C@]4(C1)[C@@H]([C@H](C[C@H](C3)[C@]4(C)CCSSC[C@@]13[C@H](CC2)C=C[C@H]([C@@H]3CNC(=N1)N)c1cc(ccc1CO)CNC)CO)CCCO	10342
C1(=O)C2=C3[C@]4(C1)[C@@H]([C@H](C[C@H](C3)[C@]4(C)CCSS[C@H]1[C@]3(CCC2)N=C(N)NC[C@@H]3[C@@H](c2cc(ccc2CO)CNC)CC1)CO)CCCO	10344
C1(=O)C2=C3[C@]4(C1)[C@H]1[C@H](C[C@H](C3)[C@]4(C)CCSSC[C@@]3(CC[C@H]2CSSC[C@H]1CCO)N=C(N)NC[C@H]3Cc1cc(ccc1CO)CNC)CO	10346
C1(=O)C2=C3[C@]4(C1)[C@H]1[C@H](C[C@H](C3)[C@]4(C)CCSSC[C@@]34C[C@@H]([C@H]2CSSC[C@H]1CCO)CSSCc1ccc(c(C[C@@H]4CNC(=N3)N)c1)CO)CO	10347
C1(=O)C2=C3[C@]4(C1)[C@@H]([C@@H](C[C@H](C3)[C@]4(C)CCSSC[C@@]1(CCC2)N=C(N)NC[C@H]1Cc1cc(ccc1CO)CNC)CO)CCCO	10349
C1(=O)C2=C3[C@]4(C1)[C@@H]([C@@H](C[C@H](C3)[C@]4(C)CCSSC1([C@]34C[C@@H](C2)CSSCc2ccc(c(C[C@@H]4CNC(=N3)N)c2)CO)CCCCC1)CO)CCCO	10350
C1(=O)C2=C3[C@]4(C1)[C@@H]([C@H](C[C@H](C3)[C@]4(C)CCSSC[C@@]13C[C@@H](C2)CSSCc2ccc(c(C[C@@H]3CNC(=N1)N)c2)CO)CO)CCCO	10351
C1(=O)C2=C3[C@]4(C1)[C@@H]([C@H](C[C@H](C3)[C@]4(C)CCSS[C@@H]1[C@]34C[C@@H](C2)CSSCc2ccc(c([C@@H]([C@H]4CNC(=N3)N)CC1)c2)CO)CO)CCCO	10353
C1(=O)C2=C3[C@]4(C1)[C@@H]([C@H](C[C@H](C3)[C@]4(C)CCSSC[C@@]13[C@@H]4[C@H](C2)CSSCc2ccc(c([C@@H]([C@@H]3CNC(=N1)N)CC4)c2)CO)CO)CCCO	10354
C1(=O)C2=C3[C@]4(C1)[C@@H]([C@H](C[C@H](C3)[C@]4(C)CCSSC[C@@]13C[C@H](C2)CSS[C@H](c2ccc(c(C[C@@H]3CNC(=N1)N)c2)CO)Cc1ccccc1)CO)CCCO	10355
C1(=O)C2=C3[C@]4(C1)[C@@H]([C@H](C[C@H](C3)[C@]4(C)CCSSC[C@@]1(CCC2)N=C(N)NC[C@@H]1Cc1cc(ccc1CO)CC(C)C)CO)CCCO	10356
C1(=O)C2=C3[C@]4(C1)[C@@H]([C@H](C[C@H](C3)[C@]4(C)CCSS[C@H]1[C@]3(CCC2)N=C(N)NC[C@@H]3[C@@H](c2cc(ccc2)CNC)CC1)CO)CCCO	10358
C1(=O)C2=C3[C@]4(C1)[C@@H]([C@H](C[C@H](C3)[C@]4(C)CCSSC[C@@]13[C@@H](CC2)CC[C@@H]([C@H]3CNC(=N1)N)c1cc(ccc1)CNC)CO)CCCO	10359
C1(=O)C2=C3[C@]4(C1)[C@H]1[C@H](C[C@H](C3)[C@]4(C)CCSSC[C@@]3(CC[C@H]2CSSC[C@H]1CCO)N=C(N)NC[C@H]3Cc1cc(ccc1)CNC)CO	10360
C1(=O)C2=C3[C@]4(C1)[C@H]1[C@H](C[C@H](C3)[C@]4(C)CCSSC[C@@]34C[C@@H]([C@H]2CSSC[C@H]1CCO)CSSCc1cccc(C[C@@H]4CNC(=N3)N)c1)CO	10361
C1(=O)C2=C3[C@]4(C1)[C@@H]([C@H](C[C@H](C3)[C@]4(C)CCSSC1([C@@]3(CCC2)N=C(N)NC[C@@H]3Cc2cc(ccc2)CNC)CCCCC1)CO)CCCO	10362
C1(=O)C2=C3[C@]4(C1)[C@@H]([C@H](C[C@H](C3)[C@]4(C)CCSSC[C@@]1(CCC2)N=C(N)NC[C@@H]1Cc1cc(ccc1)CNC)CO)CCCO	10363
C1(=O)C2=C3[C@]4(C1)[C@@H]([C@H](C[C@H](C3)[C@]4(C)CCSSC[C@@]13[C@H](CC2)C=C[C@H]([C@@H]3CNC(=N1)N)c1cc(ccc1)CC(C)C)CO)CCCO	10364
C1(=O)C2=C3[C@]4(C1)[C@@H]([C@H](C[C@H](C3)[C@]4(C)CCSS[C@H]1[C@]3(CCC2)N=C(N)NC[C@@H]3[C@@H](c2cc(ccc2)CC(C)C)CC1)CO)CCCO	10365
C1(=O)C2=C3[C@]4(C1)[C@@H]([C@H](C[C@H](C3)[C@]4(C)CCSSC[C@@]13[C@@H](CC2)CC[C@@H]([C@H]3CNC(=N1)N)c1cc(ccc1)CC(C)C)CO)CCCO	10366
C1(=O)C2=C3[C@]4(C1)[C@@H]([C@H](C[C@H](C3)[C@]4(C)CCSSC1([C@]34C[C@@H](C2)CSSCc2cccc(C[C@@H]4CNC(=N3)N)c2)CCCCC1)CO)CCCO	10368
C1(=O)C2=C3[C@]4(C1)[C@@H]([C@H](C[C@H](C3)[C@]4(C)CCSS[C@H]1[C@]34C[C@@H](C2)CSSCc2cccc([C@H]([C@H]4CNC(=N3)N)CC1)c2)CO)CCCO	10370
C1(=O)C2=C3[C@]4(C1)[C@@H]([C@H](C[C@H](C3)[C@]4(C)CCSSC[C@@]13C[C@@H](C2)CSSCc2cccc(C[C@@H]3CNC(=N1)N)c2)CO)CCCO	10372
C1(=O)C2=C3[C@]4(C1)[C@@H]([C@H](C[C@H](C3)[C@]4(C)CCSSC1([C@@]3(CCC2)N=C(N)NC[C@@H]3Cc2cc(ccc2)CC(C)C)CCCCC1)CO)CCCO	10374
C1(=O)C2=C3[C@]4(C1)[C@@H]([C@H](C[C@H](C3)[C@]4(C)CCSSC[C@@]1(CCC2)N=C(N)NC[C@@H]1Cc1cc(ccc1)CC(C)C)CO)CCCO	10375
C1(=O)C2=C3[C@]4(C1)[C@@H]([C@H](C[C@H](C3)[C@]4(C)CCSSC[C@@]1(CCC2)N=C(N)NC[C@@H]1Cc1cc(ccc1)C1CCCCC1)CO)CCCO	10377
C1(=O)C2=C3[C@]4(C1)[C@@H]([C@H](C[C@H](C3)[C@]4(C)CCSS[C@@]1([C@@]3(CCC2)N=C(N)NCC3)CC[C@H]2[C@@H](C1)C=CC(=C2)O)CO)CCCO	10378
C1(=O)C2=C3[C@]4(C1)[C@@H]([C@H](C[C@H](C3)[C@]4(C)CCSSC[C@@]13CC[C@@H]2CC#Cc2ccccc2C[C@H]3CNC(=N1)N)CO)CCCO	10379
C(=O)(CC/C=C/C[C@H](CCCCCC[C@@H]1C=CCC1)C1(c2ccc(O)cc2)CCCCC1)O	1038
C1(=O)C2=C3[C@]4(C1)[C@@H]([C@H](C[C@H](C3)[C@]4(C)CCSS[C@]1([C@]3(CCC2)N=C(N)NCC3)CCC[C@@H](C1)CO)CO)CCCO	10380
C1(=O)C2=C3[C@]4(C1)[C@@H]([C@H](C[C@H](C3)[C@]4(C)CCSS[C@H]1[C@]3(CCC2)N=C(N)NC[C@@H]3[C@@H](c2ccccc2)CC1)CO)CCCO	10383
C1(=O)C2=C3[C@]45[C@@H]1C=C[C@H]([C@@H]4[C@@H](C[C@H](C3)[C@]5(C)CCSSC1([C@@]3(CCC2)N=C(N)NCC3)CCCCC1)CO)CCCO	10386
C1(=O)C2=C3[C@]4(C1)[C@@H]([C@H](C[C@H](C3)[C@]4(C)CCSSC1([C@@]3(CCC2)N=C(N)NC[C@@H]3Cc2ccccc2)CCCCC1)CO)CCCO	10387
C1(=O)C2=C3[C@]45[C@@H]1C=C[C@H]([C@@H]4[C@H](C[C@H](C3)[C@]5(C)CCSSC[C@@]1(CCC2)N=C(N)NCC1)CO)CCCO	10388
C1(=O)C2=C3[C@]45[C@H]1C=C[C@H]([C@@H]4[C@]1(C[C@H]([C@@H]3CC1)[C@]5(C)CCSSC[C@]1(CCC2)N=C(N)NCC1)CO)CCCO	10389
C(=O)([C@@H](C/C=C/CCCCCCCC[C@@H]1C=C(CC1)CO)CCCO)O	1039
C1(=O)C2=C3[C@]4(C1)[C@@H]([C@H](C[C@H](C3)[C@]4(C)CCSSC[C@@]1(CCC2)N=C(N)NC[C@@H]1Cc1ccccc1)CO)CCCO	10390
C1(=O)C2=C3[C@]4(C1)[C@@H]([C@H](C[C@H](C3)[C@]4(C)CCSSC1([C@@]3(CCC2)N=C(N)NCC3)CCCCC1)CO)CCCO	10391
C1(=O)C2=C3[C@]4(C1)[C@@H]([C@]1(C[C@H]([C@@H]3CC1)[C@]4(C)CCSSC1([C@@]3(CCC2)N=C(N)NCC3)CCCCC1)CO)CCCO	10392
C1(=O)C2=C3[C@]4(C1)[C@@H]([C@H](C[C@H](C3)[C@]4(C)CCSSC[C@@]1(CCC2)N=C(N)NC[C@@H]1Cc1ccccc1)CO)CCCCO	10393
C1(=O)C2=C3[C@]45[C@@H]1C=CC[C@@H]4[C@H](C[C@H](C3)[C@]5(C)CCSSC[C@@]1(CCC2)N=C(N)NC[C@H]1Cc1ccccc1)CO	10394
C1(=O)C2=C3[C@]4(C1)[C@@H]([C@H](C[C@H](C3)[C@]4(C)CCSSC[C@@]1(CCC2)N=C(N)NCC1)CO)CCCO	10395
C1(=O)C2=C3[C@]4(C1)[C@@H]([C@]1(C[C@H]([C@@H]3CC1)[C@]4(C)CCSSC[C@@]1(CCC2)N=C(N)NCC1)CO)CCCO	10396
C1(=O)C2=C3[C@]4(C1)[C@@H]([C@H](C[C@H](C3)[C@]4(C)CCSSC1([C@@]3(CCC2)N=C(N)NCC3)CCCCC1)CO)CCCCO	10397
C1(=O)C2=C3[C@]4(C1)[C@@H]([C@@H](C[C@H](C3)[C@]4(C)CCSSC[C@@]1(CCC2)N=C(N)NCC1)CO)CCCCO	10399
[C@@H]1([C@H]([C@@]([C@@H]2[C@]([C@H]1C[C@H]1[C@@H](NC(=O)[C@@H]1CO)[C@H](c1nc[nH]c1)[C@H]([C@@H]([C@@H](N)O)CNC)O)([C@@H]1[C@@](CC2)([C@]2(C(=CC1)[C@H]1[C@@]([C@@H]3[C@@H]2Cc2[nH]cnc2NC3)(CC[C@](C1)(C)CO)C(=O)O)C)C)C1CCCC1)(C)CO)O[C@@H]1OC[C@H]([C@@H]([C@H]1O)O)O)O	104
C(=O)(CC/C=C/CCCCCCCC[C@@H]1C=C(CC1)CO)O	1040
C1(=O)C2=C3[C@]4(C1)[C@@H]([C@]1(C[C@H]([C@@H]3CC1)[C@]4(C)CCSSC[C@@]1(CCC2)N=C(N)NCC1)CO)CCCCO	10400
C1(=O)C2=C3[C@]45[C@@H]1C=CC[C@@H]4[C@H](C[C@H](C3)[C@]5(C)CCSSC[C@@]1(CCC2)N=C(N)NCC1)CO	10401
C1(=O)C2=C3[C@]45[C@H]1C=CC[C@@H]4[C@]1(C[C@H]([C@@H]3CC1)[C@]5(C)CCSSC[C@]1(CCC2)N=C(N)NCC1)CO	10402
C1(=O)C2=C3[C@]4(C1)[C@@H]([C@H](C[C@H](C3)[C@]4(C)CCSSC[C@@]1(CCC2)N=C(N)NCC1)CO)C1CCCC1	10404
C1(=O)C2=C3[C@]4(C1)[C@@H](C1(C[C@H](C3)[C@]4(C)CCSSC[C@@]3(CCC2)N=C(N)NCC3)CCCC1)CCCO	10406
C1(=O)C2=C3[C@]4(C1)[C@@H]([C@H](C[C@H](C3)[C@]4(C)CCSSC1([C@@]3(CCC2)N=C(N)NCC3)CCCCC1)CO)C	10407
C1(=O)C2=C3[C@]4(C1)[C@@H](CC[C@H](C3)[C@]4(C)CCSSC[C@@]1(CCC2)N=C(N)NC[C@@H]1Cc1ccccc1)CCCO	10408
C1(=O)C2=C3[C@]4(C1)[C@@H](C1(C[C@H](C3)[C@]4(C)CCSSC[C@@]3(CCC2)N=C(N)NCC3)CCCC1)CCCCO	10409
C(=O)([C@@H](C/C=C/C[C@H](CCCCCC[C@@H]1C=CCC1)Cc1ccc(O)cc1)CCCO)O	1041
C1(=O)C2=C3[C@]4(C1)[C@@H]([C@@H](C[C@H](C3)[C@]4(C)CCSSC[C@@]1(CCC2)N=C(N)NCC1)CO)C	10410
C1(=O)C2=C3[C@]4(C1)[C@@H](CC[C@H](C3)[C@]4(C)CCSSC[C@@]1(CCC2)N=C(N)NC[C@H]1Cc1ccccc1)CCCCO	10411
C1(=O)C2=C3[C@]4(C1)[C@@H]([C@H](C[C@H](C3)[C@]4(C)CCSSC[C@@]1(CCC2)N=C(N)NC[C@@H]1Cc1cc(ccc1)CCCCC)CO)CCCO	10413
C1(=O)C2=C3[C@]4(C1)[C@@H](CC[C@H](C3)[C@]4(C)CCSSC1([C@@]3(CCC2)N=C(N)NCC3)CCCCC1)CCCO	10414
C1(=O)C2=C3[C@]4(C1)[C@@H](CC[C@H](C3)[C@]4(C)CCSSC1([C@@]3(CCC2)N=C(N)NCC3)CCCCC1)CCCCO	10415
C1(=O)C2=C3[C@]4(C1)[C@@H](CC[C@H](C3)[C@]4(C)CCSSC[C@@]1(CCC2)N=C(N)NCC1)CCCCO	10416
C1(=O)C2=C3[C@]4(C1)[C@@H](CC[C@H](C3)[C@]4(C)CCSSC[C@@]1(CCC2)N=C(N)NCC1)CCCO	10418
C1(=O)C2=C3[C@]4(C1)[C@@H]([C@@H]1C[C@H]([C@@H]3CC1)[C@]4(C)CCSSC[C@@]1(CCC2)N=C(N)NCC1)CCCO	10419
C(=O)(CC/C=C/C[C@H](CCCCCC[C@@H]1C=CCC1)Cc1ccc(O)cc1)O	1042
C1(=O)C2=C3[C@]4(C1)[C@@H]([C@@H](C[C@H](C3)[C@]4(C)CCSSC[C@H](CCC2)N=C(N)N)CO)CCCO	10420
C1(=O)C2=C3[C@]4(C1)[C@@H](CC[C@H](C3)[C@]4(C)CCSSC[C@@]1(CCC2)N=C(N)NCC1)C1CCCC1	10423
C1(=O)C2=C3[C@]4(C1)[C@@H](CC[C@H](C3)[C@]4(C)CCSSC[C@@]1(CCC2)N=C(N)NC[C@H]1Cc1ccccc1)C	10424
C1(=O)C2=C3[C@]4(C1)[C@@H]([C@H](C[C@H](C3)[C@]4(C)CCSSC[C@H](CCC2)N=C(N)N)CO)CCCCO	10425
C1(=O)C2=C3[C@]45[C@H]1C=CC[C@@H]4[C@H](C[C@H](C3)[C@]5(C)CCSSC[C@@H](CCC2)N=C(N)N)CO	10426
C1(=O)C2=C3[C@]4(C1)[C@@H](CC[C@H](C3)[C@]4(C)CCSSC1([C@@]3(CCC2)N=C(N)NCC3)CCCCC1)C	10427
C1(=O)C2=C3[C@]4(C1)[C@@H]([C@H](C[C@H](C3)[C@]4(C)CCSSC[C@H](CCC2)N=C(N)N)CO)C1CCCC1	10428
C1(=O)C2=C3[C@]4(C1)[C@@H](C1(C[C@H](C3)[C@]4(C)CCSSC[C@H](CCC2)N=C(N)N)CCCC1)CCCO	10429
C(=O)(CC/C=C/C[C@@H](CCCCCC[C@@H]1C=C(CC1)CO)CC)O	1043
C1(=O)C2=C3[C@]4(C1)[C@@H]([C@H](C[C@H](C3)[C@]4(C)CCSSC1([C@H](CCC2)N=C(N)N)CCCCC1)CO)C	10431
C1(=O)C2=C3[C@]4(C1)[C@@H]([C@@H]1C[C@H]([C@@H]3CC1)[C@]4(C)CCSSC[C@@]1(CCC2)N=C(N)NCC1)C	10432
C1(=O)C2=C3[C@]4(C1)[C@@H]([C@H](C[C@H](C3)[C@]4(C)CCSSC[C@H](CCC2)N=C(N)N)CO)C	10434
C1(=O)C2=C3[C@]4(C1)[C@H]1[C@H](C[C@H](C3)[C@]4(C)CCSSC[C@H](CC[C@H]2CSSCC1)N=C(N)N)CO	10435
C1(=O)C2=C3[C@]4(C1)[C@@H](CC[C@H](C3)[C@]4(C)CCSSC1([C@@H](CCC2)N=C(N)N)CCCCC1)CCCO	10436
C1(=O)C2=C3[C@]4(C1)[C@@H](CC[C@H](C3)[C@]4(C)CCSSC[C@H](CCC2)N=C(N)N)CCCO	10437
C1(=O)C2=C3[C@]4(C1)[C@@H](CC[C@H](C3)[C@]4(C)CCSSC[C@@]1(CCC2)N=C(N)NCC1)CCCCCC	10439
C(=O)(CC/C=C/CCCCCCC[C@@H]([C@@H]1C=CCC1)C=O)O	1044
C1(=O)C2=C3[C@]4(C1)[C@@H]([C@H](C[C@H](C3)[C@]4(C)CCSSC[C@H](CCC2)N=C(N)N)CO)CCCCCC	10441
C1(=O)C2=C3[C@]4(C1)[C@@H](CC[C@H](C3)[C@]4(C)CCSSC1([C@H](CCC2)N=C(N)N)CCCCC1)C	10443
C1(=O)C(=C2[C@]3(C1)[C@@H]([C@H](C[C@H](C2)C3(C)C)CO)C)CCC[C@@H]1N=C(N)NCC1	10446
C1(=O)C(=C2[C@]3(C1)[C@@H](CC[C@H](C2)C3(C)C)CCCCO)CCC[C@@H]1N=C(N)NCC1	10447
C1(=O)C(=C2[C@]3(C1)[C@@H](CC[C@H](C2)C3(C)C)CCCO)CCC[C@@H]1N=C(N)NCC1	10448
C1(=O)C2=C3[C@]4(C1)[C@@H](CC[C@H](C3)[C@]4(C)CCSSC[C@H](CCC2)N=C(N)N)CCCCCC	10449
C1(=O)C(=C2[C@]3(C1)[C@@H]([C@H](C[C@H](C2)C3(C)C)CO)CCCO)CCCCN=C(N)N	10450
C1(=O)C(=C2[C@]34[C@H]1C=CC[C@@H]3CC[C@H](C2)C4(C)C)CCC[C@@H]1N=C(N)NCC1	10451
C1(=O)C(=C2[C@]3(C1)[C@@H](CC[C@H](C2)C3(C)C)C1CCCC1)CCC[C@@H]1N=C(N)NCC1	10452
C1(=O)C(=C2[C@]3(C1)[C@@H](CC[C@H](C2)C3(C)C)C)CCC[C@@H]1N=C(N)NC[C@H]1Cc1ccccc1	10453
C1(=O)C(=C2[C@]34[C@H]1C=CC[C@@H]3[C@H](C[C@H](C2)C4(C)C)CO)CCCCN=C(N)N	10455
C1(=O)C(=C2[C@]3(C1)[C@@H](CC[C@H](C2)C3(C)C)C)CCC[C@@H]1N=C(N)NCC1	10457
C1(=O)C(=C2[C@]3(C1)[C@@H]([C@H](C[C@H](C2)C3(C)C)CO)C)CCCCN=C(N)N	10458
C1(=O)C(=C2[C@]3(C1)[C@@H](CC[C@H](C2)C3(C)C)CCCO)CCCCN=C(N)N	10459
C(=O)([C@@H](C/C=C/CCCCCCCC[C@@H]1C=CCC1)CCCO)O	1046
C1(=O)C(=C2[C@]3(C1)[C@@H](CC[C@H](C2)C3(C)C)CCCCO)CCCCN=C(N)N	10460
C1(=O)C(=C2[C@]3(C1)[C@@H](CC[C@H](C2)C3(C)C)CCCCCC)CCC[C@@H]1N=C(N)NCC1	10461
C1(=O)C(=C2[C@]34[C@H]1C=CC[C@@H]3CC[C@H](C2)C4(C)C)CCCCN=C(N)N	10462
C1(=O)C(=C2[C@]3(C1)[C@@H]([C@H](C[C@H](C2)C3(C)C)CO)CCCCCC)CCCCN=C(N)N	10463
C1(=O)C(=C2[C@]3(C1)[C@@H](CC[C@H](C2)C3(C)C)C)CCCCN=C(N)N	10465
C1(=O)C(=C2[C@]3(C1)[C@@H](CC[C@H](C2)C3(C)C)CCCCCC)CCCCN=C(N)N	10466
C1(=O)C(=C2[C@]3(C1)[C@@H]([C@H](C[C@H](C2)C3(C)C)CO)CCCO)C	10467
C1(=O)C(=C2[C@]3(C1)[C@@H]([C@H](C[C@H](C2)C3(C)C)CO)CCCCO)C	10468
C(=O)(CC/C=C/C[C@@H](CCCCCC[C@@H]1C=CCC1)CC)O	1047
C1(=O)C(=C2[C@]3(C1)[C@@H]([C@H](C[C@H](C2)[C@]3(C)CCc1ccc(O)cc1)CO)C)C	10470
C1(=O)C(=C2[C@]3(C1)[C@@H]([C@H](C[C@H](C2)[C@]3(C)CCNC)CO)C)C	10471
C1(=O)C(=C2[C@]3(C1)[C@@H]([C@H](C[C@H](C2)C3(C)C)CO)C1CCCC1)C	10472
C1(=O)C(=C2[C@]34[C@@H]1C=C[C@H]([C@@H]3CC[C@H](C2)C4(C)C)CCCO)C	10473
C1(=O)C2=C3[C@]4(C1)[C@@H](CC[C@H](C3)C4(C)C)[C@@H](CCCO)CSSCC2	10474
C1(=O)C(=C2[C@]3(C1)[C@@H](CC[C@H](C2)[C@]3(C)CCc1ccc(O)cc1)CCCCO)C	10475
C1(=O)C(=C2[C@]3(C1)[C@@H](CC[C@H](C2)[C@]3(C)CCNC)CCCCO)C	10476
C1(=O)C(=C2[C@]3(C1)[C@@H](C1(C[C@H](C2)C3(C)C)CCCC1)CCCCO)C	10478
C1(=O)C(=C2[C@]3(C1)[C@@H]([C@H](C[C@H](C2)C3(C)C)CO)C)C	10479
c1(c2c3c(c(c1OCCc1cccc(c1)CC)O)OCC[C@@H]([C@@H]3C[C@@]1([C@@H](OC2=O)O)[C@H]([C@@]2([C@H]([C@@H](O1)Oc1c3c(c(cc1OCNC(=N)NCCCCO)C(=O)O)N[C@H](C)[C@@H]([C@@H](C(C)C)O)[C@H](C13CCCC1)C#CC2)O)O)O)O)O	1048
C1(=O)C(=C2[C@]3(C1)[C@@H]([C@H](C[C@H](C2)[C@]3(C)C1CCCCC1)CO)C)C	10480
C1(=O)C(=C2[C@]3(C1)[C@@H](CC[C@H](C2)C3(C)C)CCCO)C	10482
C1(=O)C(=C2[C@]34[C@H]1C=CC[C@@H]3CC[C@H](C2)C4(C)C)C	10484
C1(=O)C(=C2[C@]3(C1)[C@@H](CC[C@H](C2)[C@]3(C)CCNC)C)C	10486
C1(=O)C(=C2[C@]3(C1)[C@@H](CC[C@H](C2)C3(C)C)C1CCCC1)C	10488
C1(=O)C2=C3[C@]4(C1)[C@@H](CC[C@H](C3)C4(C)C)CCSSCC2	10489
c1(c2c3c(c(c1OCCc1cccc(c1)CC)O)OCC[C@@H]([C@H]3C[C@@]1([C@@H](OC2=O)O)[C@H]([C@@]2([C@H]([C@@H](O1)Oc1c3c(c(cc1OCNC(=N)NCCCCO)C(=O)O)N[C@@H](C)[C@H]([C@@H](C(C)C)O)[C@H](C3)C#CC2)O)O)O)O)O	1049
C1(=O)C(=C2[C@]3(C1)[C@@H](CC[C@H](C2)[C@]3(C)C1CCCCC1)C)C	10490
C1(=O)C(=C2[C@]3(C1)[C@@H](CC[C@H](C2)C3(C)C)CCCCCC)C	10491
[C@@H]1([C@@]2([C@@H]3[C@H](C1)[C@]1([C@@H]4[C@@H]([C@@]5([C@H]3CC4)C(=C[C@]3(C[C@@H]5C#C[C@H](C2)NC(=N)NC)C[C@](CC3)(Cn2cncc2)O)Cc2[nH]c3c(cccc3)c2)C=CC1)O)O)O	10493
[C@H]1([C@@]2([C@@H]3[C@H](C1)[C@]([C@H]1C[C@@]4([C@@H]3CC1)C(=C[C@]1(C[C@@H]4C#C[C@@H](C2)NC(=N)NCCc2ccccc2)C[C@](CC1)(Cn1cncc1)O)Cc1[nH]c2c(cccc2)c1)(C)O)O)O	10496
[C@@H]1([C@@]2([C@@H]3[C@H](C1)[C@]1([C@H]4[C@@H]([C@@]5([C@@H]3CC4)C(=C3[C@@]4(C[C@H]5C#C[C@@H](C2)NC(=N)NC)C[C@H](CC4)[C@@H](c2ccc[nH]2)CC3)Cc2[nH]c3c(cccc3)c2)C=CC1)O)O)O	10497
[C@@H]1([C@@]2([C@@H]3[C@H](C1)[C@]([C@@H]1C[C@@]4([C@H]3CC1)C(=C1[C@@]3(C[C@@H]4C#C[C@@H](C2)NC(=N)NC)C[C@H](CC3)[C@@H](c2ccc[nH]2)CC1)Cc1[nH]c2c(cccc2)c1)(C)O)O)O	10498
[C@H]1([C@@]2([C@@H]3[C@H](C1)[C@]1([C@H]4[C@H]([C@@]5([C@@H]3CC4)C(=C3[C@]4(C[C@@H]5C#C[C@@H](C2)NC(=N)NC)C[C@@H](CC4)[C@H](c2ccc[nH]2)CC3)Cc2[nH]c3c(cccc3)c2)CCC1)O)O)O	10499
[C@@H]1([C@H]([C@@]([C@@H]2[C@]([C@@H]1C[C@H]1[C@H](NC(=O)C31CCCC3)[C@@H](c1nc[nH]c1)[C@@H](C[C@@H](N)O)O)([C@]13[C@@](CC2)([C@]2(C(=CC1)[C@H]1[C@@]([C@@H]4[C@@H]2Cc2[nH]cnc2NC4)(CC[C@](C1)(C)CO)C(=O)O)CCC3)C)C)(C)CO)O[C@@H]1OC[C@H]([C@@H]([C@H]1O)O)O)O	105
c1(c2c3c(c(c1OCCc1cccc(c1)CC)O)OCCC[C@H]3C[C@@]1([C@@H](OC2=O)O)[C@H]([C@@]2([C@H]([C@@H](O1)Oc1c3c(c(cc1OCNC(=N)NCCCCO)C(=O)O)N[C@@H](C)[C@@H]([C@@H](C(C)C)O)[C@@H](C13CCCC1)C#CC2)O)O)O)O	1050
[C@H]1([C@@]2([C@@H]3[C@H](C1)[C@]1([C@@H]4[C@@H]([C@@]5([C@H]3CC4)C(=C[C@]3(C[C@@H]5C#C[C@H](C2)NC(=N)NC)C[C@H](CC3)Cc2ccc[nH]2)Cc2[nH]c3c(cccc3)c2)C=CC21CCCC2)O)O)O	10500
[C@H]1([C@@]2([C@@H]3[C@H](C1)[C@]([C@H]1C[C@@]4([C@@H]3CC1)C(=C[C@]1(C[C@@H]4C#C[C@@H](C2)NC(=N)NC)C[C@H](CC1)Cc1ccc[nH]1)Cc1[nH]c2c(cccc2)c1)(C)O)O)O	10501
[C@H]1([C@@]2([C@@H]3[C@H](C1)[C@@]1([C@H]4[C@@H]5[C@@]6([C@@H]3CC4)C(=C[C@@]3(C[C@@]6(C#C[C@@H](C2)NC(=N)NC)C=CC5=CC1)C[C@@H](CC3)Cc1ccc[nH]1)Cc1[nH]c2c(cccc2)c1)O)O)O	10503
[C@H]1([C@@]2([C@@H]3[C@H](C1)[C@]1([C@@H]4[C@@H]([C@@]5([C@H]3CC4)C(=C[C@]3(C[C@@H]5C#C[C@@H](C2)NC(=N)NC)C[C@H](CC3)Cn2cncc2)Cc2[nH]c3c(cccc3)c2)C=CC1)O)O)O	10505
[C@@H]1([C@@]2([C@@H]3[C@H](C1)[C@]([C@H]1C[C@@]4([C@@H]3CC1)C(=C1[C@@]3(C[C@@H]4C#C[C@@H](C2)NC(=N)NC)C[C@H](CC3)[C@@H](c2ccc[nH]2)CC1)Cc1[nH]c2c(cccc2)c1)(C1CCCCC1)O)O)O	10507
c1(c2c3c(c(c1OCCc1cccc(c1)CC)O)OCC[C@@H]([C@@H]3C[C@@]1([C@@H](OC2=O)O)[C@H]([C@@]2([C@H]([C@@H](O1)Oc1c3c(c(cc1OCNC(=N)NCCCCO)C(=O)O)N[C@H](C)[C@@H](CC(C)C)[C@H](C13CCCC1)C#CC2)O)O)O)O)O	1051
[C@H]1([C@@]2([C@@H]3[C@H](C1)[C@]([C@H]1C[C@@]4([C@@H]3CC1)C(=C[C@]1(C[C@@H]4C#C[C@@H](C2)NC(=N)NC)C[C@@H](CC1)Cc1ccc[nH]1)Cc1[nH]c2c(cccc2)c1)(C1CCCCC1)O)O)O	10510
[C@H]1([C@@]2([C@@H]3[C@H](C1)[C@]1([C@@H]4[C@@H]([C@@]5([C@H]3CC4)C(=C[C@]3(C[C@@H]5C#C[C@@H](C2)NC(=N)NC)C[C@H](CC3)CNC)Cc2[nH]c3c(cccc3)c2)C=CC1)O)O)O	10513
[C@H]1([C@@]2([C@@H]3[C@H](C1)[C@]1([C@@H]4[C@@H]([C@@]5([C@H]3CC4)C(=C[C@]3(C[C@@H]5C#C[C@@H](C2)NC(=N)NCCc2ccccc2)C[C@H](CC3)Cc2ccc[nH]2)Cc2[nH]c3c(cccc3)c2)C=CC1)O)O)O	10515
[C@H]1([C@@]2([C@@H]3[C@H](C1)[C@]([C@H]1C[C@@]4([C@@H]3CC1)C(=C[C@]1(C[C@@H]4C#C[C@@H](C2)NC(=N)NCCc2ccccc2)C[C@H](CC1)Cc1ccc[nH]1)Cc1[nH]c2c(cccc2)c1)(C)O)O)O	10516
[C@H]1([C@@]2([C@@H]3[C@H](C1)[C@]([C@@H]1C[C@@]4([C@H]3CC1)C(=C[C@]1(C[C@@H]4C#C[C@H](C2)NC(=N)NC)C[C@@H](CC1)CNC)Cc1[nH]c2c(cccc2)c1)(C1CCCCC1)O)O)O	10518
[C@H]1([C@@]2([C@@H]3[C@H](C1)[C@]([C@H]1C[C@@]4([C@@H]3CC1)C(=C[C@]1(C[C@@H]4C#C[C@@H](C2)NC(=N)NC)C[C@H](CC1)CC(C)C)Cc1[nH]c2c(cccc2)c1)(C)O)O)O	10519
c1(c2c3c(c(c1OCCc1cccc(c1)CC)O)OCC[C@H]([C@H]3C[C@@]1([C@@H](OC2=O)O)[C@H]([C@@]2([C@H]([C@@H](O1)Oc1c3c(c(cc1OCNC(=N)NCCCCO)C(=O)O)N[C@@H](C)[C@@H](CC(C)C)[C@H](C3)C#CC2)O)O)O)O)O	1052
[C@H]1([C@@]2([C@@H]3[C@H](C1)[C@]([C@H]1C[C@@]4([C@@H]3CC1)C(=C[C@]1(C[C@@H]4C#C[C@@H](C2)NC(=N)NC)C[C@H](CC1)O)Cc1[nH]c2c(cccc2)c1)(C)O)O)O	10520
[C@H]1([C@@]2([C@@H]3[C@H](C1)[C@]([C@H]1C[C@@]4([C@@H]3CC1)C(=C[C@]1(C[C@@H]4C#C[C@@H](C2)NC(=N)NCCc2ccccc2)C[C@H](CC1)CNC)Cc1[nH]c2c(cccc2)c1)(C)O)O)O	10521
[C@H]1([C@@]2([C@@H]3[C@H](C1)[C@]1([C@H]4[C@@H]([C@@]5([C@@H]3CC4)C(=CCC[C@@H]5C#C[C@H](C2)N/C(=N\CCCO)/NC)Cc2[nH]c3c(cccc3)c2)C=CC1)O)O)O	10522
[C@H]1([C@@]2([C@@H]3[C@H](C1)[C@]([C@H]1C[C@@]4([C@@H]3CC1)C(=CCC[C@@H]4C#C[C@H](C2)N/C(=N\CCCO)/NC)Cc1[nH]c2c(cccc2)c1)(C)O)O)O	10523
[C@H]1([C@@]2([C@@H]3[C@H](C1)[C@]1([C@H]4[C@H]([C@@]5([C@@H]3CC4)C(=CCC[C@@H]5C#C[C@@H](C2)N/C(=N\CCCO)/NC)Cc2[nH]c3c(cccc3)c2)CCC1)O)O)O	10524
[C@H]1([C@@]2([C@@H]3[C@H](C1)[C@@]1([C@H]4[C@@H]([C@@]([C@@H]3CC4)(C(=C)Cc3[nH]c4c(cccc4)c3)CC#C[C@@H](C2)N/C(=N\CCCO)/NC)C=CC21CCCC2)O)O)O	10525
[C@@H]1([C@@]2([C@@H]3[C@H](C1)[C@]1([C@H]4[C@@H]([C@@]5([C@@H]3CC4)C(=CC3(C[C@@H]5C#C[C@@H](C2)NC(=N)NC)CCCC3)Cc2[nH]c3c(cccc3)c2)C=CC1)O)O)O	10528
[C@@H]1([C@@]2([C@@H]3[C@H](C1)[C@]1([C@H]4[C@H]([C@@]5([C@@H]3CC4)C(=CC3(C[C@@H]5C#C[C@@H](C2)NC(=N)NC)CCCC3)Cc2[nH]c3c(cccc3)c2)CCC1)O)O)O	10529
c1(c2c(c(c(c1OCCc1cccc(c1)CC)O)OC)CC[C@@]1([C@@H](OC2=O)O)[C@H]([C@@]2([C@H]([C@@H](O1)Oc1c3c(c(cc1OCNC(=N)NCCCCO)C(=O)O)N[C@H](C)[C@@H]([C@@H](C(C)C)O)[C@H](C13CCCC1)C#CC2)O)O)O)O	1053
[C@H]1([C@@]2([C@@H]3[C@H](C1)[C@@]1([C@H]4[C@@H]([C@@]([C@@H]3CC4)(C(=C)Cc3[nH]c4c(cccc4)c3)CC#C[C@H](C2)N/C(=N\CCCO)/NC)C=CC1)O)O)O	10530
[C@H]1([C@@]2([C@@H]3[C@H](C1)[C@]1([C@H]4[C@@H]5[C@@]([C@@H]3CC4)(C(=C)Cc3[nH]c4c(cccc4)c3)[C@H](C#C[C@@H](C2)N/C(=N\CCCO)/NC)C=CC5=CC1)O)O)O	10531
[C@H]1([C@@]2([C@@H]3[C@H](C1)[C@]([C@H]1C[C@@]([C@@H]3CC1)(C(=C)Cc1[nH]c3c(cccc3)c1)CC#C[C@@H](C2)N/C(=N\CCCO)/NC)(C)O)O)O	10532
[C@H]1([C@@]2([C@@H]3[C@H](C1)[C@@]1([C@H]4[C@H]([C@@]([C@@H]3CC4)(C(=C)Cc3[nH]c4c(cccc4)c3)CC#C[C@H](C2)N/C(=N\CCCO)/NC)CCC1)O)O)O	10533
[C@@H]1([C@@]2([C@@H]3[C@H](C1)[C@@]1(C[C@H]([C@@]4(C3)C(=CCC[C@@H]4C#C[C@H](C2)N/C(=N\CCCO)/NC)Cc2[nH]c3c(cccc3)c2)C=CC1)O)O)O	10534
[C@@H]1([C@@]2([C@@H]3[C@H](C1)[C@](CC[C@@]1(C3)C(=CCC[C@@H]1C#C[C@H](C2)N/C(=N\CCCO)/NC)Cc1[nH]c2c(cccc2)c1)(C)O)O)O	10535
[C@H]1([C@@]2([C@@H]3[C@H](C1)[C@]([C@H]1C[C@@]4([C@@H]3CC1)C(=CCC[C@@H]4C#C[C@H](C2)N/C(=N\CCCO)/NCCc1ccccc1)Cc1[nH]c2c(cccc2)c1)(C)O)O)O	10536
[C@H]1([C@@]2([C@@H]3[C@H](C1)[C@]1([C@H]4[C@@H]([C@@]5([C@@H]3CC4)C(=CCC[C@@H]5C#C[C@H](C2)NC(=N)NC)Cc2[nH]c3c(cccc3)c2)C=CC1)O)O)O	10537
c1(c2c(c(c(c1OCCc1cccc(c1)CC)O)OC)CC[C@@]1([C@@H](OC2=O)O)[C@H]([C@@]2([C@H]([C@@H](O1)Oc1c3c(c(cc1OCNC(=N)NCCCCO)C(=O)O)N[C@@H](C)[C@@H]([C@@H](C(C)C)O)[C@@H](C3)C#CC2)O)O)O)O	1054
[C@@H]1([C@@]2([C@@H]3[C@H](C1)[C@]([C@H]1C[C@@]4([C@@H]3CC1)C(=CC1(C[C@@H]4C#C[C@H](C2)NC(=N)NC)CCCC1)Cc1[nH]c2c(cccc2)c1)(C1CCCCC1)O)O)O	10540
[C@@H]1([C@@]2([C@@H]3[C@H](C1)[C@]([C@H]1C[C@@]([C@@H]3CC1)(C(=C)Cc1[nH]c3c(cccc3)c1)CC#C[C@@H](C2)N/C(=N\CCCO)/NC)(C1CCCCC1)O)O)O	10541
[C@H]1([C@@]2([C@@H]3[C@H](C1)[C@](CC[C@@]1(C3)C(=CCC[C@@H]1C#C[C@H](C2)N/C(=N\CCCO)/NC)Cc1[nH]c2c(cccc2)c1)(C1CCCCC1)O)O)O	10542
[C@H]1([C@@]2([C@@H]3[C@H](C1)[C@@]1([C@H]4[C@@H]([C@@]([C@@H]3CC4)(C(=C)Cc3[nH]c4c(cccc4)c3)CC#C[C@H](C2)N/C(=N\CCCO)/NC2CCCCC2)C=CC1)O)O)O	10543
[C@H]1([C@@]2([C@@H]3[C@H](C1)[C@]([C@H]1C[C@@]4([C@@H]3CC1)C(=C[C@@H](C[C@@H]4C#C[C@@H](C2)NC(=N)NC)CCO)Cc1[nH]c2c(cccc2)c1)(C)O)O)O	10544
[C@@H]1([C@@]2([C@@H]3[C@H](C1)[C@](CC[C@@]1(C3)C(=CC3(C[C@H]1C#C[C@H](C2)NC(=N)NC)CCCC3)Cc1[nH]c2c(cccc2)c1)(C)O)O)O	10545
[C@@H]1([C@@]2([C@@H]3[C@H](C1)[C@@]1(C[C@H]([C@@](C3)(C(=C)Cc3[nH]c4c(cccc4)c3)CC#C[C@@H](C2)N/C(=N\CCCO)/NC)C=CC1)O)O)O	10546
[C@H]1([C@@]2([C@@H]3[C@H](C1)[C@](CC[C@@](C3)(C(=C)Cc1[nH]c3c(cccc3)c1)CC#C[C@H](C2)N/C(=N\CCCO)/NC)(C)O)O)O	10547
[C@@H]1([C@@]2([C@@H]3[C@H](C1)[C@]([C@H]1C[C@@]([C@@H]3CC1)(C(=C)Cc1[nH]c3c(cccc3)c1)CC#C[C@@H](C2)N/C(=N\CCCO)/NCCc1ccccc1)(C)O)O)O	10549
c1(c2c(c(c(c1OCCc1cccc(c1)CC)O)OC)CC[C@@]1([C@@H](OC2=O)O)[C@H]([C@@]2([C@H]([C@@H](O1)Oc1c3c(c(cc1OCNC(=N)NC)C(=O)O)N[C@H](C)[C@@H]([C@@H](C(C)C)O)[C@@H](C3)C#CC2)O)O)O)O	1055
[C@H]1([C@@]2([C@@H]3[C@H](C1)[C@]([C@H]1C[C@@]4([C@@H]3CC1)C(=CCC[C@@H]4C#C[C@H](C2)NC(=N)NC)Cc1[nH]c2c(cccc2)c1)(C1CCCCC1)O)O)O	10550
[C@@H]1([C@@]2([C@@H]3[C@H](C1)[C@@]1([C@H]4[C@@H]([C@@]([C@@H]3CC4)(C(=C)Cc3[nH]c4c(cccc4)c3)CC#C[C@H](C2)NC(=N)NC)C=CC1)O)O)O	10554
[C@H]1([C@@]2([C@@H]3[C@H](C1)[C@](CC[C@@]1(C3)C(=CCC[C@@H]1C#C[C@H](C2)NC(=N)NC)Cc1[nH]c2c(cccc2)c1)(C)O)O)O	10556
[C@H]1([C@@]2([C@@H]3[C@H](C1)[C@@]1([C@H]4[C@H]([C@@]([C@@H]3CC4)(C(=C)Cc3[nH]c4c(cccc4)c3)CC#C[C@H](C2)NC(=N)NC)CCC1)O)O)O	10557
[C@@H]1([C@@]2([C@@H]3[C@H](C1)[C@](CC[C@@]1(C3)C(=C[C@H](C[C@@H]1C#C[C@H](C2)NC(=N)NC)CCO)Cc1[nH]c2c(cccc2)c1)(C)O)O)O	10559
c1(c2c(c(c(c1OCCc1ccccc1)O)OC)CC[C@@]1([C@@H](OC2=O)O)[C@H]([C@@]2([C@H]([C@@H](O1)Oc1c3c(c(cc1OCNC(=N)NCCCCO)C(=O)O)N[C@H](C)[C@@H]([C@@H](C(C)C)O)[C@@H](C3)C#CC2)O)O)O)O	1056
C1[C@@]2([C@@H]3[C@H](C1)[C@]([C@H]1C[C@@]([C@@H]3CC1)(C(=C)Cc1[nH]c3c(cccc3)c1)CC#C[C@H](C2)N/C(=N\CCCO)/NC)(C)O)O	10560
[C@H]1([C@@]([C@@H]2[C@H](C1)[C@]([C@@H]1C[C@@H]([C@H]2CC1)C(=C)Cc1[nH]c2c(cccc2)c1)(C)O)(O)CCN/C(=N\CCCO)/NC)O	10561
C1[C@@]2([C@@H]3[C@H](C1)[C@](CC[C@@]1(C3)C(=CCC[C@@H]1C#C[C@H](C2)N/C(=N\CCCO)/NC)Cc1[nH]c2c(cccc2)c1)(C)O)O	10562
[C@@H]1([C@@]2([C@@H]3[C@H](C1)[C@]([C@H]1C[C@@]([C@@H]3CC1)(C(=C)Cc1[nH]c3c(cccc3)c1)CC#C[C@@H](C2)NC(=N)NC)(C1CCCCC1)O)O)O	10564
[C@@H]1([C@@]2([C@@H]3[C@H](C1)[C@](CC[C@@]1(C3)C(=CCC[C@H]1C#C[C@H](C2)NC(=N)NC)Cc1[nH]c2c(cccc2)c1)(C1CCCCC1)O)O)O	10565
[C@H]1([C@@]2([C@@H]3[C@H](C1)[C@](CC[C@@](C3)(C(=C)Cc1[nH]c3c(cccc3)c1)CC#C[C@H](C2)N/C(=N\CCCO)/NCCc1ccccc1)(C)O)O)O	10566
[C@@H]1([C@@]2([C@@H]3[C@H](C1)[C@](CC[C@@](C3)(C(=C)Cc1[nH]c3c(cccc3)c1)CC#C[C@H](C2)NC(=N)NC)(C)O)O)O	10567
[C@@H]1([C@@]2([C@@H]3[C@H](C1)[C@@]1(C[C@H]([C@@](C3)(C(=C)Cc3[nH]c4c(cccc4)c3)CC#C[C@@H](C2)NC(=N)NC)C=CC1)O)O)O	10568
c1(c2c3c(c(c1OCCc1cccc(c1)CC)O)OCCC[C@H]3C[C@@]1([C@@H](OC2=O)O)[C@H]([C@@]2([C@H]([C@@H](O1)Oc1c3c(c(cc1OCNC(=N)NCCCCO)C(=O)O)N[C@@H](C)[C@@H](CC(C)C)[C@@H](C13CCCC1)C#CC2)O)O)O)O	1057
[C@H]1([C@@]([C@@H]2[C@H](C1)[C@@]1(C[C@H]([C@@H](C2)C(=C)Cc2[nH]c3c(cccc3)c2)C=CC1)O)(O)CCN/C(=N\CCCO)/NC)O	10570
C1[C@@]2([C@@H]3[C@H](C1)[C@](CC[C@@](C3)(C(=C)Cc1[nH]c3c(cccc3)c1)CC#C[C@@H](C2)N/C(=N\CCCO)/NC)(C)O)O	10571
[C@H]1([C@@]2([C@@H]3[C@H](C1)[C@]([C@H]1C[C@@]([C@@H]3CC1)(C(=C)Cc1[nH]c3c(cccc3)c1)CC#C[C@@H](C2)NC(=N)NCCc1ccccc1)(C)O)O)O	10573
[C@@H]1([C@@]2([C@@H]3[C@H](C1)[C@](CC[C@@]1(C3)C(=CCC[C@H]1C#C[C@H](C2)NC(=N)NCCc1ccccc1)Cc1[nH]c2c(cccc2)c1)(C)O)O)O	10574
[C@H]1([C@@]2([C@@H]3[C@H](C1)[C@](CC[C@@](C3)(C(=C)Cc1[nH]c3c(cccc3)c1)CC#C[C@H](C2)NC(=N)NC)(C1CCCCC1)O)O)O	10575
[C@@H]1([C@@]([C@@H]2[C@H](C1)[C@]([C@H]1C[C@@H]([C@@H]2CC1)C(=C)Cc1[nH]c2c(cccc2)c1)(C)O)(O)CCNC(=N)NC)O	10576
C1[C@@]2([C@@H]3[C@H](C1)[C@](CC[C@@](C3)(C(=C)Cc1[nH]c3c(cccc3)c1)CC#C[C@@H](C2)N/C(=N\CCCO)/NC)(C1CCCCC1)O)O	10579
c1(c2c(c(c(c1OCCc1ccccc1)O)OC)CC[C@@]1([C@@H](OC2=O)O)[C@H]([C@@]2([C@H]([C@@H](O1)Oc1c3c(c(cc1OCNC(=N)NC)C(=O)O)N[C@H](C)[C@H]([C@@H](C(C)C)O)[C@H](C3)C#CC2)O)O)O)O	1058
C1[C@@]2([C@@H]3[C@H](C1)[C@](CC[C@@]1(C3)C(=CCC[C@@H]1C#C[C@@H](C2)NC(=N)NC)Cc1[nH]c2c(cccc2)c1)(C)O)O	10580
[C@@H]1([C@@]2([C@@H]3[C@H](C1)[C@](CC[C@@](C3)(C(=C)Cc1[nH]c3c(cccc3)c1)CC#C[C@H](C2)NC(=N)NCCc1ccccc1)(C)O)O)O	10582
[C@H]1([C@@]([C@@H]2[C@H](C1)[C@](CC[C@@H](C2)C(=C)Cc1[nH]c2c(cccc2)c1)(C)O)(O)CCN/C(=N\CCCO)/NCCc1ccccc1)O	10583
[C@@H]1([C@@]([C@@H]2[C@H](C1)[C@](CC[C@@H](C2)C(=C)Cc1[nH]c2c(cccc2)c1)(C)O)(O)CCNC(=N)NC)O	10584
[C@@H]1([C@@]([C@@H]2[C@H](C1)[C@@]1(C[C@H]([C@@H](C2)C(=C)Cc2[nH]c3c(cccc3)c2)C=CC1)O)(O)CCNC(=N)NC)O	10585
C1[C@@]2([C@@H]3[C@H](C1)[C@](CC[C@@](C3)(C(=C)Cc1[nH]c3c(cccc3)c1)CC#C[C@H](C2)N/C(=N\CCCO)/NCCc1ccccc1)(C)O)O	10586
C1[C@@]2([C@@H]3[C@H](C1)[C@@]1(C[C@H]([C@@](C3)(C(=C)Cc3[nH]c4c(cccc4)c3)CC#C[C@H](C2)NC(=N)NC)C=CC1)O)O	10588
c1(c2c3c(c(c1OCCc1cccc(c1)CC)O)OCCC[C@H]3C[C@@]1([C@@H](OC2=O)O)[C@H]([C@@]2([C@H]([C@@H](O1)Oc1c3c(c(cc1OCNC(=N)NCCCCO)C(=O)O)N[C@H](C)[C@@H](CC(C)C)[C@H](C3)C#CC2)O)O)O)O	1059
C1[C@@]([C@@H]2[C@H](C1)[C@](CC[C@@H](C2)C(=C)Cc1[nH]c2c(cccc2)c1)(C)O)(O)CCN/C(=N\CCCO)/NC	10590
[C@H]1([C@@]([C@@H]2[C@H](C1)[C@](CC[C@@H](C2)C(=C)Cc1[nH]c2c(cccc2)c1)(C1CCCCC1)O)(O)CCNC(=N)NC)O	10591
C1[C@@]2([C@@H]3[C@H](C1)[C@](CC[C@@](C3)(C(=C)Cc1[nH]c3c(cccc3)c1)CC#C[C@@H](C2)NC(=N)NC)(C1CCCCC1)O)O	10592
C1[C@@]([C@@H]2[C@H](C1)[C@](CC[C@@H](C2)C(=C)Cc1[nH]c2c(cccc2)c1)(C1CCCCC1)O)(O)CCN/C(=N\CCCO)/NC	10594
C1[C@@]2([C@@H]3[C@H](C1)[C@](CC[C@@](C3)(C(=C)Cc1[nH]c3c(cccc3)c1)CC#C[C@@H](C2)NC(=N)NCCc1ccccc1)(C)O)O	10595
[C@@H]1([C@@]([C@@H]2[C@H](C1)[C@](CC[C@@H](C2)C(=C)Cc1[nH]c2c(cccc2)c1)(C)O)(O)CCNC(=N)NCCc1ccccc1)O	10596
C1[C@@]([C@@H]2[C@H](C1)[C@](CC[C@@H](C2)C(=C)Cc1[nH]c2c(cccc2)c1)(C)O)(O)CCN/C(=N\CCCO)/NCCc1ccccc1	10597
[C@H]1([C@@]([C@@H]2[C@H](C1)[C@](CC[C@@H](C2)C(=C)C1CCCCC1)(C)O)(O)CCNC(=N)NC)O	10598
[C@@H]1([C@H]([C@@]([C@@H]2[C@]([C@@H]1C[C@@H]1[C@@H](NC(=O)[C@@]1(CO)CCCO)[C@@H](c1nc[nH]c1)[C@@H](C[C@@H](N)O)O)([C@@H]1[C@@](CC2)([C@]2(C(=CC1)[C@H]1[C@@]([C@@H]3[C@H]2Cc2[nH]cnc2NC3)(CC[C@](C1)(C)CO)C(=O)O)C)C)C)(C)CO)O[C@@H]1OC[C@H]([C@@H]([C@H]1O)O)O)O	106
c1(c(cc(c(c1OCCc1cccc(c1)CC)O)OC)C(=O)O[C@@H]([C@@H]1[C@H]([C@@]2([C@H]([C@@H](O1)Oc1c3c(c(cc1OCNC(=N)NCCCCO)C(=O)O)N[C@@H](C)[C@@H]([C@@H](C(C)C)O)[C@H](C3)C#CC2)O)O)O)O)O	1060
C1[C@@]([C@@H]2[C@H](C1)[C@@]1(C[C@H]([C@@H](C2)C(=C)Cc2[nH]c3c(cccc3)c2)C=CC1)O)(O)CCNC(=N)NC	10601
C1[C@@]([C@@H]2[C@H](C1)[C@](CC[C@@H](C2)C1=CCC[C@@H]2[C@H]1CCCC2)(C)O)(O)CCNC(=N)NC	10604
C1[C@@]([C@@H]2[C@H](C1)[C@](CC[C@@H](C2)C(=C)Cc1[nH]c2c(cccc2)c1)(C1CCCCC1)O)(O)CCNC(=N)NC	10606
[C@@H]1([C@@]([C@@H]2[C@H](C1)[C@](CC[C@@H](C2)C(=C)Cc1[nH]c2c(cccc2)c1)(C)O)(O)C)O	10608
c1(c2c(c(c(c1OCCc1cccc(c1)CC)O)OC)CC[C@@]1([C@@H](OC2=O)O)[C@H]([C@@]2([C@H]([C@@H](O1)Oc1c3c(c(cc1OCNC(=N)NCCCCO)C(=O)O)N[C@@H](C)[C@@H](CC(C)C)[C@H](C13CCCC1)C#CC2)O)O)O)O	1061
C1[C@@]([C@@H]2[C@H](C1)[C@](CC[C@@H](C2)C(=C)Cc1[nH]c2c(cccc2)c1)(C)O)(O)CCNC(=N)NCCc1ccccc1	10610
C1[C@@]([C@@H]2[C@H](C1)[C@](CC[C@@H](C2)C(=C)C1CCCCC1)(C)O)(O)CCNC(=N)NC	10612
C1[C@@]([C@@H]2[C@H](C1)[C@@]1(C[C@H]([C@@H](C2)C(=C)C2CCCCC2)C=CC1)O)(O)CCNC(=N)NC	10613
[C@H]1([C@@]([C@@H]2[C@H](C1)[C@](CC[C@@H](C2)C(=C)Cc1[nH]c2c(cccc2)c1)(C1CCCCC1)O)(O)C)O	10614
[C@@H]1([C@@]([C@@H]2[C@H](C1)[C@](CC[C@@H](C2)C(=C)C)(C)O)(O)CCNC(=N)NC)O	10615
C1[C@@]([C@@H]2[C@H](C1)[C@]([C@H]1C[C@@H]([C@@H]2CC1)C(=C)Cc1[nH]c2c(cccc2)c1)(C)O)(O)C	10616
C1[C@@]([C@@H]2[C@H](C1)[C@](CC[C@@H](C2)C(=C)C1CCCCC1)(C1CCCCC1)O)(O)CCNC(=N)NC	10619
c1(c(cc(c(c1OCCc1cccc(c1)CC)O)OC)C(=O)O[C@@H]([C@@H]1[C@H]([C@@]2([C@H]([C@@H](O1)Oc1c3c(c(cc1OCNC(=N)NC)C(=O)O)N[C@@H](C)[C@@H]([C@@H](C(C)C)O)[C@H](C3)C#CC2)O)O)O)O)O	1062
C1[C@@]([C@@H]2[C@H](C1)[C@](CC[C@@H](C2)C(=C)Cc1[nH]c2c(cccc2)c1)(C)O)(O)C	10624
C1[C@@]([C@@H]2[C@H](C1)[C@@]1(C[C@H]([C@@H](C2)C(=C)Cc2[nH]c3c(cccc3)c2)C=CC1)O)(O)C	10625
C1[C@@]([C@@H]2[C@H](C1)[C@](CC[C@@H](C2)C(=C)C1CCCCC1)(C)O)(O)CCNC(=N)NCCc1ccccc1	10627
C1[C@@]([C@@H]2[C@H](C1)[C@](CC[C@@H](C2)C(=C)CCCCO)(C)O)(O)CCNC(=N)NC	10628
c1(c2c3c(c(c1OCCc1cccc(c1)CC)O)OCCC[C@H]3C[C@@]1([C@H](OC2=O)O)[C@H]([C@@]2([C@H]([C@@H](O1)Oc1c3c(c(cc1OCNC(=N)NC)C(=O)O)N[C@@H](C)[C@H](CC(C)C)[C@@H](C3)C#CC2)O)O)O)O	1063
C1[C@@]([C@@H]2[C@H](C1)[C@](CC[C@@H](C2)C1=CCC[C@H]2[C@@H]1CCCC2)(C)O)(O)C	10630
C1[C@@]([C@@H]2[C@H](C1)[C@](CC[C@@H](C2)C(=C)Cc1[nH]c2c(cccc2)c1)(C1CCCCC1)O)(O)C	10631
C1[C@@]([C@@H]2[C@H](C1)[C@](CC[C@@H](C2)C(=C)C)(C)O)(O)CCNC(=N)NC	10632
C1[C@@]([C@@H]2[C@H](C1)[C@](CC[C@@H](C2)C(=C)[C@@H]1C2(CCCC1)CCCC2)(C)O)(O)C	10634
C1[C@@]([C@@H]2[C@H](C1)[C@]([C@H]1C[C@@H]([C@@H]2CC1)C(=C)C1CCCCC1)(C)O)(O)C	10635
C1[C@@]([C@@H]2[C@H](C1)[C@](CC[C@@H](C2)C(=C)C1CCCCC1)(C)O)(O)C	10636
C1[C@@]([C@@H]2[C@H](C1)[C@@]1(C[C@H]([C@@H](C2)C(=C)C2CCCCC2)C=CC1)O)(O)C	10637
[C@H]1([C@@]([C@@H]2[C@H](C1)[C@](CC[C@@H](C2)C(=C)C)(C)O)(O)C)O	10638
C1[C@@]([C@@H]2[C@H](C1)[C@](CC[C@@H](C2)C(=C)C)(C)O)(O)CCNC(=N)NCCc1ccccc1	10639
c1(c2c(c(c(c1OCCc1cccc(c1)CC)O)OC)CC[C@@]1([C@@H](OC2=O)O)[C@H]([C@@]2([C@H]([C@@H](O1)Oc1c3c(c(cc1OCNC(=N)NCCCCO)C(=O)O)N[C@@H](C)[C@@H](CC(C)C)[C@@H](C3)C#CC2)O)O)O)O	1064
C1[C@@]([C@@H]2[C@H](C1)[C@](CC[C@@H](C2)C(=C)CCCO)(C)O)(O)C	10640
C1[C@@]([C@@H]2[C@H](C1)[C@](CC[C@@H](C2)C(=C)C1CCCCC1)(C1CCCCC1)O)(O)C	10641
C1[C@@]([C@@H]2[C@H](C1)[C@](CC[C@@H](C2)C(=C)CCNC)(C)O)(O)C	10643
C1[C@@]([C@@H]2[C@H](C1)[C@](CC[C@@H](C2)C(=C)CCCCO)(C)O)(O)C	10646
C1[C@@]([C@@H]2[C@H](C1)[C@](CC[C@@H](C2)C(=C)CCCc1ccccc1)(C)O)(O)C	10647
C1C2=CC(=C3C[C@H](C(=C)C)C[C@]4([C@@]13C)[C@H]([C@H](CC4)CCc1ccccc1)C#CC[C@@H]1[C@@H]2N[C@]2(C)[C@@H]3[C@H](C[C@@H]2C1)C[C@@H]1[C@H]3C[C@H](O)[C@@H](C1)NC[C@@H](O)C)C	10649
c1(c2c(c(c(c1OCCc1cccc(c1)CC)O)OC)CC[C@@]1([C@@H](OC2=O)O)[C@H]([C@@]2([C@H]([C@@H](O1)Oc1c3c(c(cc1OCNC(=N)NC)C(=O)O)N[C@@H](C)[C@H](CC(C)C)[C@@H](C3)C#CC2)O)O)O)O	1065
C1C2=CC(=C3C[C@]4(C(=C)C)C[C@@]5([C@@]13C)C[C@@H](C[C@@H]5C=C4)Cc1cccc(C[C@@H]3[C@@H]4[C@](C)(N[C@@H]2C3)[C@H]2[C@@H](C4)C[C@@H]3[C@H]2C[C@@H](O)[C@@H](C3)NC[C@@H](O)C)c1)C	10650
C1C2=CC(=C3C[C@H](C(=C)C)C[C@]4([C@@]13C)C[C@@H](CC14CCCC1)Cc1cccc(C[C@H]3[C@H]4[C@@](C)(N[C@@H]2C3)[C@H]2[C@@H](C4)C[C@H]3[C@@H]2C[C@@H](O)[C@H](C3)NC[C@@H](O)C)c1)C	10653
C1C2=CC(=C3C[C@H](C(=C)C)C[C@]4([C@@]13C)[C@@H]1[C@@H](CC4)Cc3cccc(C[C@H]4[C@H]5[C@@](C)(N[C@H]2[C@H]4CC#C1)[C@@H]1[C@@H](C5)C[C@H]2[C@@H]1C[C@H](O)[C@H](C2)NC[C@@H](O)C)c3)C	10655
[C@@]123C(=CC(=C4C[C@H](C(=C)C)CC[C@@]14C)C)[C@@]14N[C@]5(C)[C@]6([C@@H](C[C@@H]5C[C@]1(CC2)CC3)C[C@H]1[C@@H]6C[C@@H](O)[C@@H](C1)NC[C@@H](O)C)C=C4	10656
C1C2=CC(=C3C[C@H](C(=C)C)C[C@]4([C@@]13C)C[C@H](CC4)Cc1cccc(C[C@H]3[C@H]4[C@@](C)(N[C@H]2C3)[C@@H]2[C@H](C4)C[C@@H]3[C@@H]2C[C@H](O)[C@H](C3)NC[C@@H](O)C)c1)C	10657
[C@H]12C(=CC(=C3C[C@H](C(=C)C)CC[C@@]13C)C)[C@@]13N[C@]4(C)[C@]56[C@H](C[C@@H]4C[C@H]1CC2)C[C@H]1[C@H]5[C@H]([C@H](O)[C@H](C1)NC[C@@H](O)C)C=CC6=C3	10658
c1(c2c(c(c(c1OCCc1cccc(c1)CC)O)OC)CC[C@@]1([C@@H](OC2=O)O)[C@H]([C@@H]([C@H]([C@@H](O1)Oc1cc(c(cc1OCNC(=N)NCCCCO)C(=O)O)N[C@H](C)CO)O)O)O)O	1066
C1C2=CC(=C3C[C@H](C(=C)C)C[C@@]4([C@@]13C)C[C@@H](CC4)Cc1cccc(C[C@H]3[C@H]4[C@@]5(C)N[C@@]2(C3)CC[C@]25[C@@H](C4)C[C@@H]3[C@@H]2C[C@@H](O)[C@@H](C3)NC[C@@H](O)C)c1)C	10661
[C@H]12C(=CC(=C3C[C@H](C(=C)C)CC[C@@]13C)C)[C@@]13N[C@]4(C)[C@@]5([C@H](C[C@@H]4C[C@@H]1CC2)C[C@H]1[C@H]5C[C@H](O)[C@H](C1)NC[C@@H](O)C)CC3	10662
C1C(=CC(=C2C[C@H](C(=C)C)C[C@]3([C@@]12C)C1(CCC3)CCCC1)C)[C@H]1N[C@@]2(C)[C@@H]3[C@H](C[C@H]2CC1)C[C@@H]1[C@H]3C[C@@H](O)[C@H](C1)NC[C@@H](O)C	10663
C1C(=CC(=C2C[C@H](C(=C)C)C[C@]3([C@@]12C)C[C@@H](CC3)CCc1ccccc1)C)[C@H]1N[C@@]2(C)[C@@H]3[C@H](C[C@H]2CC1)C[C@@H]1[C@H]3C[C@@H](O)[C@@H](C1)NC[C@@H](O)C	10664
C1C(=CC(=C2C[C@H](C(=C)C)CC[C@@]12C)C)[C@H]1N[C@@]2(C)[C@@H]3[C@H](C[C@H]2CC1)C[C@@H]1[C@H]3C[C@@H](O)[C@@H](C1)NC[C@@H](O)C	10665
C1C(=CC(=C2C[C@]3(C(=C)C)C[C@]4([C@@]12C)CCC[C@@H]4C=C3)C)[C@H]1N[C@@]2(C)[C@@H]3[C@H](C[C@H]2CC1)C[C@@H]1[C@H]3C[C@@H](O)[C@@H](C1)NC[C@@H](O)C	10666
C1C(=CC(=C2C[C@H](C(=C)C)CC3([C@@]12C)CCCC3)C)[C@H]1N[C@@]2(C)[C@@H]3[C@H](C[C@H]2CC1)C[C@@H]1[C@H]3C[C@@H](O)[C@@H](C1)NC[C@@H](O)C	10668
C1C(=CC(=C2C[C@H](C(=C)C)CC[C@@]12C)C)[C@]12N[C@@]3(C)[C@@]45[C@@H](C[C@H]3CC1)C[C@@H]1[C@H]4[C@@H]([C@@H](O)[C@@H](C1)NC[C@@H](O)C)C=CC5=C2	10669
c1(c2c(c(c(c1OCCc1cccc(c1)CC)O)OC)CC[C@@]1([C@@H](OC2=O)O)[C@H]([C@@H]([C@H]([C@@H](O1)Oc1cc(c(cc1OCNC(=N)NC)C(=O)O)N[C@H](C)CO)O)O)O)O	1067
C1C(=CC(=C2C[C@H](C(=C)C)CC[C@@]12C)C)[C@]12N[C@@]3(C)[C@@]4([C@H](C[C@H]3CC1)C[C@H]1[C@H]4C[C@H](O)[C@H](C1)NC[C@@H](O)C)C=C2	10670
C1C(=CC(=C2C[C@H](C(=C)C)CC[C@@]12C)C)[C@]12N[C@@]3(C)[C@@]45[C@@H](C[C@H]3CC1)C[C@@H]1[C@H]4[C@H]([C@H](O)[C@H](C1)NC[C@@H](O)C)C=C[C@H]5C2	10672
C1C(=CC(=C2C[C@H](C(=C)C)CC[C@@]12C)C)[C@]12N[C@@]3(C)[C@@]45[C@@H](C[C@H]3CC1)C[C@@H]1[C@@H]4[C@H]([C@@H](O)[C@@H](C1)NC[C@@H](O)C)CC[C@H]5C2	10673
C1C(=CC(=C2C[C@H](C(=C)C)CC3([C@@]12C)CCCC3)C)[C@@]12N[C@]3(C)[C@@]4([C@H](C[C@@H]3CC1)C[C@H]1[C@@H]4C[C@H](O)[C@H](C1)NC[C@@H](O)C)CC2	10675
C1C(=CC(=C2C[C@H](C(=C)C)CC[C@@]12C)C)[C@H]1N[C@]2(C)[C@@H]3[C@H](C[C@@H]2CC1)C[C@@H]1[C@H]3C[C@H](O)[C@H](C1)O	10676
C1C(=CC(=C2C[C@H](C(=C)C)CC3([C@@]12C)CCCC3)C)[C@H]1N[C@@]2(C)[C@@H]3[C@H](C[C@H]2CC1)C[C@@H]1[C@@H]3C[C@H](O)[C@H](C1)O	10677
C1C(=CC(=C2C[C@H](C(=C)C)CC[C@@]12C)C)[C@]12N[C@@]3(C)[C@@]4([C@H](C[C@H]3CC1)C[C@H]1[C@H]4C[C@H](O)[C@@H](C1)O)C=C2	10678
c1(c(cc(c(c1OCCc1ccccc1)O)OC)C(=O)O[C@@H]([C@@H]1[C@H]([C@@]2([C@H]([C@@H](O1)Oc1c3c(c(cc1OCNC(=N)NCCCCO)C(=O)O)N[C@H](C)[C@@H]([C@@H](C(C)C)O)[C@H](C3)C#CC2)O)O)O)O)O	1068
C1C(=CC(=C2C[C@H](C(=C)C)CC[C@@]12C)C)[C@H]1N[C@@]2(C)[C@@H]3[C@H](C[C@H]2CC1)C[C@@H]1[C@H]3C[C@@H](O)[C@@H](C1)NC	10680
C1C(=CC(=C2C[C@H](C(=C)C)CC3([C@@]12C)CCCC3)C)[C@H]1N[C@@]2(C)[C@@H]3[C@H](C[C@H]2CC1)C[C@@H]1[C@H]3C[C@@H](O)[C@@H](C1)NC	10681
C1C(=CC(=C2C[C@H](C(=C)C)CC[C@@]12C)C)[C@]12N[C@@]3(C)[C@@]4([C@H](C[C@H]3CC1)C[C@H]1[C@H]4C[C@H](O)[C@H](C1)NC)C=C2	10682
C1C(=CC(=C2C[C@H](C(=C)C)CC[C@@]12C)C)[C@]12N[C@@]3(C)[C@]4([C@@H](C[C@H]3CC1)C[C@@H]1[C@@H]4C[C@H](O)[C@@H](C1)NC)CC2	10683
C1C(=CC(=C2C[C@H](C(=C)C)CC[C@@]12C)C)[C@H]1N[C@]2(C)[C@@H]3[C@H](C[C@@H]2CC1)C[C@@H]1[C@H]3C[C@@H](O)[C@H](C1)NC1CCCCC1	10684
C1C(=CC(=C2C[C@H](C(=C)C)CC[C@@]12C)C)[C@H]1N[C@@]2(C)[C@H]3[C@@H](C[C@@H]2CC1)C[C@@H]1[C@H]3C[C@@H](O)C2(C1)CCCC2	10685
C1C(=CC(=C2C[C@H](C(=C)C)CC[C@@]12C)C)[C@@H]1N[C@@]2(C)[C@@H]3[C@H](C[C@H]2CC1)C[C@@H]1[C@H]3C[C@@H](O)CC1	10686
C1C(=CC(=C2C[C@H](C(=C)C)CC[C@@]12C)C)[C@]12N[C@@]3(C)[C@@]4([C@H](C[C@H]3CC1)C[C@@H]1[C@@H]4C[C@H](O)CC1)C=C2	10687
C1C(=CC(=C2C[C@H](C(=C)C)CC[C@@]12C)C)[C@]12N[C@@]3(C)[C@@]45[C@H](C[C@H]3CC1)CC[C@@H]4[C@@H](CO)C=CC5=C2	10689
C1C(=CC(=C2C[C@H](C(=C)C)CC[C@@]12C)C)[C@@]12N[C@]3(C)[C@]45[C@H](C[C@@H]3CC1)CC[C@H]4[C@H](CO)C=C[C@@H]5C2	10690
C1C(=CC(=C2C[C@H](C(=C)C)CC[C@@]12C)C)[C@@]12N[C@]3(C)[C@]45[C@H](C[C@@H]3CC1)CC[C@H]4[C@@H](CO)CC[C@@H]5C2	10691
C1C(=CC(=C2C[C@H](C(=C)C)CC[C@@]12C)C)[C@H]1N[C@]2(C)[C@@H]3[C@H](C[C@@H]2CC1)CC[C@H]3CCO	10692
C1C(=CC(=C2C[C@H](C(=C)C)CC[C@@]12C)C)[C@]12N[C@@]3(C)[C@]4([C@@H](C[C@H]3CC1)CC[C@@H]4CCO)CC2	10694
[C@@]123C=CC(=C4C[C@H](C(=C)C)CC[C@@]14CC=C[C@@H]3[C@]1(CC2)[C@]2(O)CCC[C@@]32[C@@H](CCC3)CC1)C	10695
[C@@]123C=CC(=C4C[C@H](C(=C)C)CC[C@@]14CC=C[C@@H]3[C@@H](CC2)[C@]1(O)CCC[C@@H]1CCc1ccccc1)C	10696
[C@]123C=CC(=C4C[C@H](C(=C)C)C[C@@H]5[C@@]14CC=C[C@H]3[C@@H](C[C@H]2CC5)[C@@]1(O)CCC[C@@H]1CCc1ccccc1)C	10697
[C@@]123C=CC(=C4C[C@H](C(=C)C)CC[C@@]14CC=C[C@@H]3[C@H](CC2)[C@]1(O)C2(CC[C@H]1CCc1ccccc1)CCCC2)C	10698
C1C(=CC(=C2C[C@H](C(=C)C)CC[C@@]12C)C)[C@H]1N[C@]2(C)[C@H](CC[C@@H]2CC1)CCCO	10699
[C@@H]1([C@H]([C@@]([C@@H]2[C@]([C@@H]1C[C@@H]1[C@H](NC(=O)[C@H]1CO)[C@@H](c1nc[nH]c1)[C@@H](C[C@@H](N)O)O)([C@]13[C@@](CC2)([C@]2(C(=CC1)[C@H]1[C@@]([C@@H]4[C@@H]2Cc2[nH]cnc2NC4)(CC[C@](C1)(C)CO)C(=O)O)CCC3)C)C)(C)CO)O[C@@H]1OC[C@H]([C@@H]([C@H]1O)O)O)O	107
c1(c2c(c(c(c1OCCc1ccccc1)O)OC)CC[C@@]1([C@@H](OC2=O)O)[C@H]([C@@]2([C@H]([C@@H](O1)Oc1c3c(c(cc1OCNC(=N)NC)C(=O)O)N[C@@H](C)[C@@H](CC(C)C)[C@@H](C3)C#CC2)O)O)O)O	1070
[C@@]12(C=CC(=C3C[C@H](C(=C)C)CC[C@@]13C)C)CC[C@@]1(C2)[C@@]2(O)CCC[C@@]32[C@@H](CCC3)CC1	10700
C1C(=CC(=C2C[C@H](C(=C)C)CC[C@@]12C)C)[C@]12N[C@@]3(C)[C@](CC[C@H]3CC1)(CCCO)C=C2	10702
C1C(=CC(=C2C[C@H](C(=C)C)CC[C@@]12C)C)[C@]12N[C@@]3(C)[C@@](CC[C@H]3CC1)(CCCO)CC2	10703
[C@@]12(C=CC(=C3C[C@H](C(=C)C)CC[C@@]13C)C)CC[C@H](C2)[C@]1(O)CCC[C@H]1CCc1ccccc1	10704
[C@@]123C=CC(=C4C[C@H](C(=C)C)C[C@H]([C@@]14C)CC[C@H]2C[C@@H](C3)[C@]1(O)CCC[C@H]1CCc1ccccc1)C	10705
[C@@]12(C=CC(=C3C[C@H](C(=C)C)CC[C@@]13C)C)CC[C@H](C2)[C@@]1(O)C2(CC[C@@H]1CCc1ccccc1)CCCC2	10706
[C@]123C=CC(=C4C[C@H](C(=C)C)CC[C@@]14CC=C[C@@H]3[C@H](CC2)[C@]1(O)CCCC21CCCC2)C	10707
[C@@]12(C=CC(=C3C[C@H](C(=C)C)CC[C@@]13C)C)CC[C@H](C2)[C@@]1(O)CCCC21CCCC2	10708
[C@]123C=CC(=C4C[C@H](C(=C)C)CC[C@@]14CC=C[C@@H]3[C@H](CC2)C1(O)CCCC1)C	10709
c1(c(cc(c(c1OCCc1cccc(c1)CC)O)OC)C(=O)O[C@@H]([C@@H]1[C@H]([C@@]2([C@H]([C@@H](O1)Oc1c3c(c(cc1OCNC(=N)NCCCCO)C(=O)O)N[C@@H](C)[C@@H](CC(C)C)[C@H](C3)C#CC2)O)O)O)O)O	1071
[C@@]12(C=CC(=C3C[C@H](C(=C)C)CC[C@@]13C)C)CC[C@H](C2)C1(O)C2(CCC31CCCC3)CCCC2	10710
C1C(=CC(=C2C[C@H](C(=C)C)CC[C@@]12C)C)[C@H]1N[C@@]2(C)[C@H](CCC2)C=C1	10711
C1C(=CC(=C2C[C@H](C(=C)C)CC[C@@]12C)C)[C@]12N[C@]3(C)[C@@H](CC[C@@H]3C=C2)C=C1	10712
C1C(=CC(=C2C[C@H](C(=C)C)CC[C@@]12C)C)[C@@H]1N[C@@]2(C)[C@H](C3(CC2)CCCC3)C=C1	10714
C1C(=CC(=C2C[C@H](C(=C)C)CC[C@@]12C)C)[C@@H]1N[C@]2(C)CC3(C[C@@H]2CC1)CCCC3	10715
C1C(=CC(=C2C[C@H](C(=C)C)CC[C@@]12C)C)[C@@]12N[C@@]3(C)[C@H](CC[C@H]3CC2)C=C1	10716
[C@@]12(C=CC(=C3C[C@H](C(=C)C)CC[C@@]13C)C)CC[C@H](C2)C1(O)CCCC1	10718
[C@@]123C=CC(=C4C[C@H](C(=C)C)C[C@H]([C@@]14C)CC[C@H]2C[C@@H](C3)C1(O)CCCC1)C	10719
c1(c(cc(c(c1OCCc1cccc(c1)CC)O)OC)C(=O)O[C@@H]([C@@H]1[C@H]([C@@]2([C@H]([C@@H](O1)Oc1c3c(c(cc1OCNC(=N)NC)C(=O)O)N[C@H](C)[C@@H](CC(C)C)[C@H](C3)C#CC2)O)O)O)O)O	1072
[C@@]123C(=CC(=C4C[C@H](C(=C)C)CC[C@@]14CC=C[C@@H]3CCC2)C)CNCC	10722
[C@@]12(C=CC(=C3C[C@H](C(=C)C)CC[C@@]13C)C)CC[C@H](C2)CO	10724
[C@@]123C=CC(=C4C[C@H](C(=C)C)C[C@H]([C@@]14C)CC[C@H]2C[C@H](C3)CO)C	10725
C1C(=CC(=C2C[C@H](C(=C)C)CC[C@@]12C)C)CNC1(C)CCCC1	10726
C1C(=CC(=C2C[C@H](C(=C)C)CC[C@@]12C)C)CN[C@]1(C)CC2(CC1)CCCC2	10727
[C@@]123C(=CC(=C4C[C@H](C(=C)C)C[C@H]([C@@]14C)CC[C@H]2CCC3)C)CNCC	10729
c1(c2c(c(c(c1OCCc1ccccc1)O)OC)CC[C@@]1([C@@H](OC2=O)O)[C@H]([C@@H]([C@H]([C@@H](O1)Oc1cc(c(cc1OCNC(=N)NCCCCO)C(=O)O)N[C@H](C)CO)O)O)O)O	1073
C1C(=CC(=C2C[C@H](C(=C)C)CC[C@@]12C)C)CNCC	10730
C1C(=CC(=C2C[C@H](C(=C)C)CC[C@@]12C)C)CNC	10731
C1C(=CC(=C2C[C@H](C(=C)C)CC[C@@]12C)C)CNC1CCCC1	10734
[C@]123C=CC(=C4C[C@H](C(=C)C)CC[C@@]14CC=C[C@@H]3CCC2)C	10735
C1C(=CC(=C2C[C@H](C(=C)C)CC[C@@]12C)C)CNCCc1ccccc1	10738
[C@@H]12/C(=C(/C(=O)Cc3cccc4[C@@H](NC(=O)[C@@H](c34)NC[C@@H](O)[C@H](Cc3cccc(C[C@H](CC2)O)c3)[C@@H](c2ccc(O)cc2)CN=C(N)N)N)\C)/CC[C@]([C@]21[C@H](O)[C@H](CC2)/C/1=C\C=C\C(=C)[C@H](C/C=C(/CC#CCOC1)\CCCc1ccccc1)NCC1CCCCC1)(O)C	10739
c1(c2c(c(c(c1OCCc1cccc(c1)CC)O)OC)CC[C@@]1([C@@H](OC2=O)O)[C@H]([C@@H]([C@H]([C@@H](O1)Oc1cc(c(cc1OCNC(=N)NCCCCO)C(=O)O)NCC)O)O)O)O	1074
[C@@H]12/C(=C(/C(=O)Cc3cccc4[C@@H](NC(=O)[C@@H](c34)NC[C@@H](O)[C@H](Cc3cccc(C[C@H](CC2)O)c3)[C@@H](c2ccc(O)cc2)CN=C(N)N)N)\C)/CC[C@]([C@]21[C@H](O)[C@H](CC2)/C/1=C\C=C\C(=C)[C@@](C/C=C(/CC#CCOC1)\C)(NCCCCCOC)O)(O)C	10740
[C@@H]12/C(=C(\C(=O)Cc3cccc4[C@@H](NC(=O)[C@@H](c34)NC[C@@H](O)[C@H](Cc3cccc(C[C@H](CC2)O)c3)[C@@H](c2ccc(O)cc2)CN=C(N)N)N)/C)/CC[C@]([C@]21[C@H](O)[C@H](CC2)/C/1=C\C=C\C(=C)[C@](C/C=C(/CC#CCOC1)\C)(NCC1CCCCC1)O)(O)C	10741
[C@@H]12/C(=C(\C(=O)Cc3cccc4[C@@H](NC(=O)[C@@H](c34)NC[C@@H](O)[C@H](Cc3cccc(C[C@H](CC2)O)c3)[C@@H](c2ccc(O)cc2)CN=C(N)N)N)/C)/CC[C@]([C@]21[C@H](O)[C@H](CC2)/C/1=C\C=C\C(=C)[C@](C/C=C(/CC#CCOC1)\C)(NCCCCO)O)(O)C	10742
[C@@H]12/C(=C(/C(=O)Cc3cccc4[C@@H](NC(=O)[C@@H](c34)NC[C@@H](O)[C@H](Cc3cccc(C[C@H](CC2)O)c3)[C@@H](c2ccc(O)cc2)CN=C(N)N)N)\C)/CC[C@]([C@]21[C@H](O)[C@H](CC2)/C/1=C\C=C\C(=C)[C@H](C/C=C(/CC#CCOC1)\C)NC[C@@H]1[C@H](CCCC1)CO)(O)C	10744
[C@@H]12/C(=C(/C(=O)Cc3cccc4[C@H](NC(=O)[C@H](c34)NC[C@H](O)[C@H](Cc3cccc(C[C@@H](CC2)O)c3)[C@@H](c2ccc(O)cc2)CN=C(N)N)N)\C)/CC[C@]([C@]21[C@H](O)[C@@H]1[C@@H](C2)CCC[C@@H]2/C/1=C\C=C\C(=C)[C@@](C/C=C(/CC#CCO2)\C)(NCC)O)(O)C	10745
[C@@H]12/C(=C(/C(=O)Cc3cccc4[C@H](NC(=O)[C@@H](c34)NC[C@]3(O)[C@H](Cc4cccc(C[C@@H](CC2)O)c4)[C@@H](c2ccc(O)cc2)CN=C(N)NC#CC3)N)\C)/CC[C@]([C@]21[C@H](O)[C@H](CC2)/C/1=C\C=C\C(=C)[C@@](C/C=C(/CC#CCOC1)\C)(NCC)O)(O)C	10746
[C@@H]12/C(=C(/C(=O)Cc3cccc4[C@@H](NC(=O)[C@@H](c34)NC[C@@H](O)[C@H](Cc3cccc(C[C@H](CC2)O)c3)[C@@H](c2ccc(O)cc2)CN=C(N)N)N)\C)/CC[C@]([C@]21[C@H](O)[C@H](CC2)/C/1=C\C=C\C(=C)[C@H](C/C=C(/CC#CCOC1)\C)NC[C@H]1C2(CCCC1)CCCC2)(O)C	10747
[C@@H]12/C(=C(/C(=O)Cc3cccc4[C@@H](NC(=O)[C@@H](c34)NC[C@@H](O)[C@@H](Cc3cccc(C[C@H](CC2)O)c3)[C@@H](c2ccc(O)cc2)CN=C(N)N)N)\C)/CC[C@]2([C@]31[C@H](O)[C@H]([C@@H](C3)CCC2)/C/1=C\C=C\C(=C)[C@](C/C=C(/CC#CCOC1)\C)(NCC)O)O	10749
c1(c2c(c(c(c1OCCc1cccc(c1)CC)O)OC)CC[C@@]1([C@@H](OC2=O)O)[C@H]([C@@H]([C@H]([C@@H](O1)Oc1cc(c(cc1OCNC(=N)NC)C(=O)O)NCC)O)O)O)O	1075
[C@@H]12/C(=C(\C(=O)Cc3cccc4[C@@H](NC(=O)[C@@H](c34)NC[C@@H](O)[C@H](Cc3cccc(C[C@H](CC2)O)c3)[C@@H](c2ccc(O)cc2)CN=C(N)N)N)/C)/CC[C@]([C@]21[C@H](O)[C@H](CC2)/C/1=C\C=C\C(=C)[C@](C/C=C(/CC#CCOC1)\C)(NCCCCCO)O)(O)C	10751
[C@@H]12/C(=C(/C(=O)Cc3cccc4[C@@H](NC(=O)[C@H](c34)NC[C@H](O)[C@H](Cc3cccc(C[C@@H](CC2)O)c3)[C@@H](c2ccc(O)cc2)CN=C(N)N)N)\C)/CC[C@]2([C@]31[C@H](O)[C@H](C[C@@H]3CCC2)/C/1=C\C=C\C(=C)[C@@](C/C=C(\CC#CCOC1)/C)(NCC)O)O	10755
[C@@H]12/C(=C(/C(=O)Cc3cccc4[C@H](NC(=O)[C@@H](c34)NC[C@]3(O)[C@H](Cc4cccc(C[C@@H](CC2)O)c4)[C@@H](c2ccc(O)cc2)CN=C(N)NC#CC3)N)\C)/CC[C@]([C@]21[C@H](O)[C@H](CC2)/C/1=C\C=C\C(=C)C(C/C=C(/CC#CCOC1)\C)(O)O)(O)C	10757
[C@@H]12/C(=C(/C(=O)Cc3cccc4[C@@H](NC(=O)[C@@H](c34)NC[C@@H](O)[C@@H](Cc3cccc(C[C@H](CC2)O)c3)[C@@H](c2ccc(O)cc2)CN=C(N)N)N)\C)/CC[C@]2([C@]31[C@H](O)[C@H]([C@@H](C3)CCC2)/C/1=C/C=C/C(=C)C(C/C=C(/CC#CCOC1)\C)(O)O)O	10758
[C@@H]12/C(=C(\C(=O)Cc3cccc4[C@H](NC(=O)[C@@H](c34)NC[C@@H](O)[C@H](Cc3cccc(C[C@H](CC2)O)c3)[C@@H](c2ccc(O)cc2)CN=C(N)N)N)/C)/CC[C@]([C@]21[C@H](O)[C@H](CC2)/C/1=C\C=C\C(=C)C(C/C=C(/CC#CCOC1)\CCCc1ccccc1)(O)O)(O)C	10759
[C@@H]12/C(=C(/C(=O)Cc3cccc4[C@H](NC(=O)[C@@H](c34)NC[C@@H](O)[C@@H](Cc3cccc(C[C@H](CC2)O)c3)[C@@H](c2ccc(O)cc2)CN=C(N)N)N)\C)/CC[C@]([C@]21[C@H](O)[C@]1(CC2)C2=C/C(=C/C(=C)[C@@H](C/C=C(/CC#CCOC2)\C)NCC2CCCCC2)/C=C1)(O)C	10760
[C@@H]12/C(=C(/C(=O)Cc3cccc4[C@@H](NC(=O)[C@@H](c34)NC[C@H](O)[C@H](Cc3cccc(C[C@@H](CC2)O)c3)[C@@H](c2ccc(O)cc2)CN=C(N)N)N)\C)/CC[C@]([C@]21[C@H](O)[C@@H]1[C@@H](C2)CCC[C@H]2/C/1=C/C=C/C(=C)[C@@H](C/C=C(/CC#CCO2)\C)NCC1CCCCC1)(O)C	10761
[C@@H]12/C(=C(/C(=O)Cc3cccc4[C@@H](NC(=O)[C@@H](c34)NC[C@]3(O)[C@H](Cc4cccc(C[C@@H](CC2)O)c4)[C@@H](c2ccc(O)cc2)CN=C(N)NC#CC3)N)\C)/CC[C@]([C@]21[C@H](O)[C@H](CC2)/C/1=C\C=C\C(=C)[C@H](C/C=C(/CC#CCOC1)\C)NCC1CCCCC1)(O)C	10762
[C@@H]12/C(=C(\C(=O)Cc3cccc4[C@@H](NC(=O)[C@@H](c34)NC[C@@H](O)[C@@H](Cc3cccc(C[C@H](CC2)O)c3)[C@@H](c2ccc(O)cc2)CN=C(N)N)N)/C)/CC[C@]2([C@]31[C@H](O)[C@H]([C@@H](C3)CCC2)/C/1=C\C=C\C(=C)[C@@H](C/C=C(/CC#CCOC1)\C)NCC1CCCCC1)O	10763
[C@@H]12/C(=C(/C(=O)Cc3cccc4[C@@H](NC(=O)[C@H](c34)NC[C@H](O)[C@H](Cc3cccc(C[C@@H](CC2)O)c3)[C@@H](c2ccc(O)cc2)CN=C(N)N)N)\C)/CC[C@]([C@]21[C@H](O)[C@H](CC2)/C/1=C\C=C\C(=C)[C@@](C/C=C/2\CC#C[C@@H](OC1)CSSCC2)(NCC)O)(O)C	10765
[C@@H]12/C(=C(/C(=O)Cc3cccc4[C@@H](NC(=O)[C@H](c34)NC[C@H](O)[C@H](Cc3cccc(C[C@@H](CC2)O)c3)[C@@H](c2ccc(O)cc2)CN=C(N)N)N)\C)/CC[C@]2([C@]31[C@H](O)[C@H](C[C@@H]3CCC2)/C/1=C\C=C\C(=C)C(C/C=C(/CC#CCOC1)\C)(O)O)O	10766
[C@@H]12/C(=C(/C(=O)Cc3cccc4[C@@H](NC(=O)[C@H](c34)NC[C@H](O)[C@H](Cc3cccc(C[C@@H](CC2)O)c3)[C@@H](c2ccc(O)cc2)CN=C(N)N)N)\C)/CC[C@]2([C@]31[C@H](O)[C@H](C[C@@H]3CCC2)/C/1=C\C=C\C(=C)[C@H](C/C=C(/CC#CCOC1)\C)NCC1CCCCC1)O	10769
[C@@H]12/C(=C(/C(=O)Cc3cccc4[C@@H](NC(=O)[C@@H](c34)NC[C@@H](O)[C@H](Cc3cccc(C[C@H](CC2)O)c3)[C@@H](c2ccc(O)cc2)CN=C(N)N)N)\C)/CC[C@]([C@]21[C@H](O)[C@H](CC2)/C/1=C\C=C\C(=C)C(C/C=C/2\CC#C[C@H](OC1)CSSCC2)(O)O)(O)C	10770
[C@@H]12/C(=C(/C(=O)Cc3cccc4[C@@H](NC(=O)[C@@H](c34)NC[C@@H](O)[C@H](Cc3cccc(C[C@H](CC2)O)c3)[C@@H](c2ccc(O)cc2)CN=C(N)N)N)\C)/CC[C@]([C@]21[C@H](O)[C@H](CC2)/C/1=C\C=C\C(=C)[C@H](C/C=C(/CC#CCOC1)\C)NCC1CCCCC1)(O)C	10771
[C@@H]12/C(=C(/C(=O)Cc3cccc4[C@H](NC(=O)[C@H](c34)NC[C@H](O)[C@H](Cc3cccc(C[C@@H](CC2)O)c3)[C@@H](c2ccc(O)cc2)CN=C(N)N)N)\C)/CC[C@]([C@]21[C@H](O)[C@H](CC2)/C/1=C\C=C\C(=C)[C@@H](C/C=C/2\CC#C[C@@H](OC1)CSSCC2)NCC1CCCCC1)(O)C	10772
[C@@H]12/C(=C(/C(=O)Cc3cccc4[C@@H](NC(=O)[C@@H](c34)NC[C@@H](O)[C@H](Cc3cccc(C[C@H](CC2)O)c3)[C@@H](c2ccc(O)cc2)CN=C(N)N)N)\C)/CC[C@]([C@]21[C@H](O)[C@H](CC2)/C/1=C\C=C\C(=C)[C@H](C/C=C(/CC#CCOC1)\C)NCCCCO)(O)C	10773
[C@@H]12/C(=C(/C(=O)Cc3cccc4[C@@H](NC(=O)[C@@H](c34)NC[C@@H](O)[C@H](Cc3cccc(C[C@H](CC2)O)c3)[C@@H](c2ccc(O)cc2)CN=C(N)N)N)\C)/CC[C@]([C@]21[C@H](O)[C@H](CC2)/C(=C\C=C\C(=C)[C@](CC=C(C)C)(NCCCCCOC)O)/CO)(O)C	10775
[C@@H]12/C(=C(/C(=O)Cc3cccc4[C@@H](NC(=O)[C@H](c34)NC[C@H](O)[C@H](Cc3cccc(C[C@@H](CC2)O)c3)[C@@H](c2ccc(O)cc2)CN=C(N)N)N)\C)/CC[C@]([C@]21[C@H](O)[C@H](CC2)/C(=C\C=C\C(=C)[C@@](CC=C(C)C)(NCC1CCCCC1)O)/CO)(O)C	10776
c1(c(cc(c(c1OCCc1cccc(c1)CC)O)OC)C(=O)O[C@@H]([C@@H]1[C@H]([C@@H]([C@H]([C@@H](O1)Oc1cc(c(cc1OCNC(=N)NC)C(=O)O)N[C@H](C)CO)O)O)O)O)O	1078
[C@@H]12/C(=C(/C(=O)Cc3cccc4[C@@H](NC(=O)[C@H](c34)NC[C@@H](O)[C@H](Cc3cccc(C[C@H](CC2)O)c3)[C@@H](c2ccc(O)cc2)CN=C(N)N)N)\C)/CC[C@]([C@]21[C@H](O)[C@@H]1[C@H](C2)CCC[C@H](/C/1=C/C=C/C(=C)[C@](CC=C(C)C)(NCC)O)O)(O)C	10780
[C@@H]12/C(=C(/C(=O)Cc3cccc4[C@H](NC(=O)[C@@H](c34)NC[C@]3(O)[C@H](Cc4cccc(C[C@@H](CC2)O)c4)[C@@H](c2ccc(O)cc2)CN=C(N)NC#CC3)N)\C)/CC[C@]([C@]21[C@H](O)[C@H](CC2)/C/1=C\C=C\C(=C)[C@H](C/C=C(/CC#CCOC1)\C)NCC)(O)C	10781
[C@@H]12/C(=C(/C(=O)Cc3cccc4[C@H](NC(=O)[C@@H](c34)NC[C@@H](O)[C@@H](Cc3cccc(C[C@@H](CC2)O)c3)[C@@H](c2ccc(O)cc2)CN=C(N)N)N)\C)/CC[C@]2([C@]31[C@H](O)[C@H]([C@@H](C3)CCC2)/C/1=C\C=C\C(=C)[C@@H](C/C=C(/CC#CCOC1)\C)NCC)O	10782
[C@@H]12/C(=C(/C(=O)Cc3cccc4[C@@H](NC(=O)[C@@H](c34)NC[C@@H](O)[C@H](Cc3cccc(C[C@H](CC2)O)c3)[C@@H](c2ccc(O)cc2)CN=C(N)N)N)\C)/CC[C@]([C@]21[C@H](O)[C@H](CC2)/C/1=C\C=C\C(=C)[C@H](C/C=C(/CC#CCOC1)\CCCc1ccccc1)NCC)(O)C	10783
[C@@H]12/C(=C(/C(=O)Cc3cccc4[C@H](NC(=O)[C@@H](c34)NC[C@@H](O)[C@@H](Cc3cccc(C[C@H](CC2)O)c3)[C@@H](c2ccc(O)cc2)CN=C(N)N)N)\C)/CC[C@]([C@]21[C@H](O)[C@]1(CC2)C2=C/C(=C/C(=C)[C@@H](C/C=C(/CC#CCOC2)\C)O)/C=C1)(O)C	10784
[C@@H]12/C(=C(/C(=O)Cc3cccc4[C@@H](NC(=O)[C@@H](c34)NC[C@H](O)[C@H](Cc3cccc(C[C@@H](CC2)O)c3)[C@@H](c2ccc(O)cc2)CN=C(N)N)N)\C)/CC[C@]([C@]21[C@H](O)[C@@H]1[C@@H](C2)CCC[C@H]2/C/1=C\C=C\C(=C)[C@@H](C/C=C(/CC#CCO2)\C)O)(O)C	10785
[C@@H]12/C(=C(/C(=O)Cc3cccc4[C@@H](NC(=O)[C@@H](c34)NC[C@@H](O)[C@H](Cc3cccc(C[C@H](CC2)O)c3)[C@@H](c2ccc(O)cc2)CN=C(N)N)N)\C)/CC[C@]([C@]21[C@H](O)[C@H](CC2)/C/1=C\C=C\C(=C)[C@H](C/C=C(/CC#CCOC1)\C)NCC1CCCC1)(O)C	10786
[C@@H]12/C(=C(/C(=O)Cc3cccc4[C@@H](NC(=O)[C@@H](c34)NC[C@@H](O)[C@H](Cc3cccc(C[C@H](CC2)O)c3)[C@@H](c2ccc(O)cc2)CN=C(N)N)N)\C)/CC[C@]([C@]21[C@H](O)[C@H](CC2)/C/1=C\C=C\C(=C)[C@H](C/C=C(/CC#CCOC1)\CCCc1ccccc1)O)(O)C	10787
[C@@H]12/C(=C(/C(=O)Cc3cccc4[C@H](NC(=O)[C@@H](c34)NC[C@]3(O)[C@H](Cc4cccc(C[C@@H](CC2)O)c4)[C@@H](c2ccc(O)cc2)CN=C(N)NC#CC3)N)\C)/CC[C@]([C@]21[C@H](O)[C@H](CC2)/C/1=C\C=C\C(=C)[C@H](C/C=C(/CC#CCOC1)\C)O)(O)C	10788
[C@@H]12/C(=C(/C(=O)Cc3cccc4[C@@H](NC(=O)[C@@H](c34)NC[C@@H](O)[C@H](Cc3cccc(C[C@H](CC2)O)c3)[C@@H](c2ccc(O)cc2)CN=C(N)N)N)\C)/CC[C@]([C@]21[C@H](O)[C@H](CC2)/C/1=C\C=C\C(=C)[C@H](C/C=C(/CC#CCOC1)\C)NCCCCCO)(O)C	10789
c1(c2c(c(c(c1OCCc1ccccc1)O)OC)CC[C@@]1([C@@H](OC2=O)O)[C@H]([C@@H]([C@H]([C@@H](O1)Oc1c2c(c(cc1OCNC(=N)NC)C(=O)O)N[C@H](C)[C@@H](CC(C)C)CC2)O)O)O)O	1079
[C@@H]12/C(=C(/C(=O)Cc3cccc4[C@H](NC(=O)[C@@H](c34)NC[C@@H](O)[C@@H](Cc3cccc(C[C@@H](CC2)O)c3)[C@@H](c2ccc(O)cc2)CN=C(N)N)N)\C)/CC[C@]2([C@]31[C@H](O)[C@H]([C@@H](C3)CCC2)/C/1=C\C=C\C(=C)[C@@H](C/C=C(/CC#CCOC1)\C)O)O	10790
[C@@H]12/C(=C(/C(=O)Cc3cccc4[C@H](NC(=O)[C@H](c34)NC[C@H](O)[C@H](Cc3cccc(C[C@@H](CC2)O)c3)[C@@H](c2ccc(O)cc2)CN=C(N)N)N)\C)/CC[C@]2([C@]31[C@H](O)[C@H](C[C@@H]3CCC2)/C/1=C\C=C\C(=C)[C@H](C/C=C(/CC#CCOC1)\C)NCC)O	10791
[C@@H]12/C(=C(/C(=O)Cc3cccc4[C@@H](NC(=O)[C@@H](c34)NC[C@@H](O)[C@H](Cc3cccc(C[C@@H](CC2)O)c3)[C@@H](c2ccc(O)cc2)CN=C(N)N)N)\C)/CC[C@]2([C@]31[C@H](O)[C@H](C[C@@H]3CCC2)/C/1=C\C=C\C(=C)[C@H](C/C=C(/CC#CCOC1)\C)O)O	10792
[C@@H]12/C(=C(/C(=O)Cc3cccc4[C@@H](NC(=O)[C@@H](c34)NC[C@@H](O)[C@H](Cc3cccc(C[C@H](CC2)O)c3)[C@@H](c2ccc(O)cc2)CN=C(N)N)N)\C)/CC[C@]([C@]21[C@H](O)[C@H](CC2)/C/1=C\C=C\C(=C)[C@H](C/C=C(/CC#CCOC1)\C)NCC)(O)C	10794
[C@@H]12/C(=C(/C(=O)Cc3cccc4[C@@H](NC(=O)[C@H](c34)NC[C@H](O)[C@H](Cc3cccc(C[C@@H](CC2)O)c3)[C@@H](c2ccc(O)cc2)CN=C(N)N)N)\C)/CC[C@]([C@]21[C@H](O)[C@H](CC2)/C/1=C\C=C\C(=C)[C@@H](C/C=C/2\CC#C[C@@H](OC1)CSSCC2)NCC)(O)C	10795
[C@@H]12/C(=C(/C(=O)Cc3cccc4[C@H](NC(=O)[C@@H](c34)NC[C@@H](O)[C@@H](Cc3cccc(C[C@H](CC2)O)c3)[C@@H](c2ccc(O)cc2)CN=C(N)N)N)\C)/CC[C@]2([C@]31[C@H](O)[C@H]([C@@H](C3)CCC2)/C(=C\C=C\C(=C)[C@](CC=C(C)C)(NCC)O)/CO)O	10797
[C@@H]12/C(=C(/C(=O)Cc3cccc4[C@@H](NC(=O)[C@@H](c34)NC[C@@H](O)[C@H](Cc3cccc(C[C@H](CC2)O)c3)[C@@H](c2ccc(O)cc2)CN=C(N)N)N)\C)/CC[C@]([C@]21[C@H](O)[C@H](CC2)/C(=C\C=C\C(=C)[C@](C/C=C(/C)\CCCc1ccccc1)(NCC)O)/CO)(O)C	10798
[C@@H]12/C(=C(/C(=O)Cc3cccc4[C@@H](NC(=O)[C@@H](c34)NC[C@@H](O)[C@H](Cc3cccc(C[C@H](CC2)O)c3)[C@@H](c2ccc(O)cc2)CN=C(N)N)N)\C)/CC[C@]([C@]21[C@H](O)[C@H](CC2)/C/1=C\C=C\C(=C)[C@H](C/C=C(/CC#CCOC1)\C)O)(O)C	10799
[C@@H]1([C@H]([C@@]([C@@H]2[C@]([C@@H]1C[C@H]1[C@@H](NC(=O)C31CCCC3)[C@@H](c1nc[nH]c1)[C@@H](C[C@@H](N)O)O)([C@@H]1[C@@](CC2)([C@]2(C(=CC1)[C@H]1[C@@]([C@@H]3[C@H]2Cc2[nH]cnc2NC3)(CC[C@](C1)(C)CO)C(=O)O)C)C)C)(C)CO)O[C@@H]1OC[C@H]([C@@H]([C@H]1O)O)O)O	108
c1(c2c(c(c(c1OCCc1cccc(c1)CC)O)OC)CC[C@@]1([C@@H](OC2=O)O)[C@H]([C@@H]([C@H]([C@@H](O1)Oc1cc(c(cc1OCNC(=N)NC)C(=O)O)N[C@H](C)CCC(C)C)O)O)O)O	1080
[C@@H]12/C(=C(/C(=O)Cc3cccc4[C@@H](NC(=O)[C@@H](c34)NC[C@@H](O)[C@H](Cc3cccc(C[C@H](CC2)O)c3)[C@@H](c2ccc(O)cc2)CN=C(N)N)N)\C)/CC[C@]([C@]21[C@H](O)[C@H](CC2)/C(=C\C=C\C(=C)[C@@](CC=C(C)C)(NCC1CCCC1)O)/CO)(O)C	10802
[C@@H]12/C(=C(/C(=O)Cc3cccc4[C@@H](NC(=O)[C@@H](c34)NC[C@@H](O)[C@H](Cc3cccc(C[C@H](CC2)O)c3)[C@@H](c2ccc(O)cc2)CN=C(N)N)N)\C)/CC[C@]([C@]21[C@H](O)[C@H](CC2)/C/1=C\C=C\C(=C)[C@H](C/C=C(/CC#CCOC1)\C1CCCC1)O)(O)C	10803
[C@@H]12/C(=C(/C(=O)Cc3cccc4[C@@H](NC(=O)[C@@H](c34)NC[C@@H](O)[C@H](Cc3cccc(C[C@@H](CC2)O)c3)[C@@H](c2ccc(O)cc2)CN=C(N)N)N)\C)/CC[C@]2([C@]31[C@H](O)[C@H](C[C@@H]3CCC2)/C(=C\C=C\C(=C)[C@](CC=C(C)C)(NCC)O)/CO)O	10804
[C@@H]12/C(=C(/C(=O)Cc3cccc4[C@@H](NC(=O)[C@@H](c34)NC[C@@H](O)[C@H](Cc3cccc(C[C@H](CC2)O)c3)[C@@H](c2ccc(O)cc2)CN=C(N)N)N)\C)/CC[C@]([C@]21[C@H](O)[C@H](CC2)/C(=C\C=C\C(=C)[C@](CC=C(C)C)(NCC)O)/CO)(O)C	10805
[C@@H]12/C(=C(/C(=O)Cc3c4ccc5[C@@H](NC(=O)[C@H](c35)NC[C@H](O)[C@@H]([C@H](c3cccc(C[C@@H](CC2)O)c3)CSSC4)[C@@H](c2ccc(O)cc2)CN=C(N)N)N)\C)/CC[C@]([C@]21[C@H](O)[C@H](CC2)/C(=C\C=C\C(=C)[C@](CC=C(C)C)(NCC)O)/CO)(O)C	10806
[C@@H]12/C(=C(/C(=O)Cc3cccc4[C@@H](NC(=O)[C@@H](c34)NC[C@@H](O)[C@H](Cc3cccc(C[C@H](CC2)O)c3)[C@@H](c2ccc(O)cc2)CN=C(N)N)N)\C2CCCCC2)/CC[C@]([C@]21[C@H](O)[C@H](CC2)/C/1=C\C=C\C(=C)[C@H](C/C=C(/CC#CCOC1)\C)O)(O)C	10807
[C@@H]12/C(=C(/C(=O)Cc3cccc4[C@@H](NC(=O)[C@@H](c34)NC[C@@H](O)[C@H](Cc3cccc(C[C@H](CC2)O)c3)[C@@H](c2ccc(O)cc2)CN=C(N)N)N)\C)/CC[C@]([C@]21[C@H](O)[C@H](CC2)/C(=C\C=C\C(=C)[C@H](CC=C(C)C)NCC1CCCCC1)/CO)(O)C	10809
c1(c(cc(c(c1OCCc1cccc(c1)CC)O)OC)C(=O)O[C@@H]([C@@H]1[C@H]([C@@H]([C@H]([C@@H](O1)Oc1c2c(c(cc1OCNC(=N)NC)C(=O)O)N[C@@H](C)[C@H](CC(C)C)CC2)O)O)O)O)O	1081
[C@@H]12/C(=C(/C(=O)Cc3cccc4[C@H](NC(=O)[C@@H](c34)NC[C@@H](O)[C@H](Cc3cccc(C[C@H](CC2)O)c3)[C@@H](c2ccc(O)cc2)CN=C(N)N)N)\C)/CC[C@]([C@]21[C@H](O)[C@H](CC2)/C(=C\C=C\C(=C)[C@H](CC=C(C)C)NCCCCO)/CO)(O)C	10810
[C@@H]12/C(=C(/C(=O)Cc3cccc4[C@H](NC(=O)[C@H](c34)NC[C@@H](O)[C@H](Cc3cccc(C[C@H](CC2)O)c3)[C@@H](c2ccc(O)cc2)CN=C(N)N)N)\C)/CC[C@]([C@]21[C@H](O)[C@@H]1[C@H](C2)CCC[C@@H](/C/1=C/C=C/C(=C)[C@H](CC=C(C)C)NCC)O)(O)C	10811
[C@@H]12/C(=C(/C(=O)Cc3cccc4[C@@H](NC(=O)[C@@H](c34)NC[C@@H](O)[C@@H](Cc3cccc(C[C@H](CC2)O)c3)[C@@H](c2ccc(O)cc2)CN=C(N)N)N)\C)/CC[C@]2([C@]31[C@H](O)[C@H]([C@@H](C3)CCC2)/C/1=C\C=C\C(=C)CC/C=C(/CC#CCOC1)\C)O	10813
[C@@H]12/C(=C(/C(=O)Cc3cccc4[C@H](NC(=O)[C@H](c34)NC[C@@H](O)[C@@H](Cc3cccc(C[C@@H](CC2)O)c3)[C@@H](c2ccc(O)cc2)CN=C(N)N)N)\C)/CC[C@]([C@]21[C@H](O)[C@@H]1[C@H](C2)CCC[C@H]2/C/1=C/C=C/C(=C)CC/C=C(/CC#CCO2)\C)(O)C	10815
[C@@H]12/C(=C(/C(=O)Cc3cccc4[C@@H](NC(=O)[C@@H](c34)NC[C@@H](O)[C@H](Cc3cccc(C[C@H](CC2)O)c3)[C@@H](c2ccc(O)cc2)CN=C(N)N)N)\C)/CC[C@]([C@]21[C@H](O)[C@H](CC2)/C(=C\C=C\C(=C)[C@H](CC=C(C)C)N[C@@H](C)CNC)/CO)(O)C	10818
c1(c(cc(c(c1OCCc1ccccc1)O)OC)C(=O)O[C@@H]([C@@H]1[C@H]([C@@]2([C@H]([C@@H](O1)Oc1c3c(c(cc1OCNC(=N)NCCCCO)C(=O)O)N[C@H](C)[C@H](CC(C)C)[C@H](C3)C#CC2)O)O)O)O)O	1082
[C@@H]12/C(=C(/C(=O)Cc3cccc4[C@@H](NC(=O)[C@H](c34)NC[C@@H](O)[C@@H](Cc3cccc(C[C@H](CC2)O)c3)[C@@H](c2ccc(O)cc2)CN=C(N)N)N)\C)/CC[C@]([C@]21[C@H](O)[C@]1(CC2)C(=C/C(=C/C(=C)[C@H](CC=C(C)C)NCC)/C=C1)CO)(O)C	10820
[C@@H]12/C(=C(/C(=O)Cc3cccc4[C@@H](NC(=O)[C@@H](c34)NC[C@]3(O)[C@H](Cc4cccc(C[C@@H](CC2)O)c4)[C@@H](c2ccc(O)cc2)CN=C(N)NC#CC3)N)\C)/CC[C@]([C@]21[C@H](O)[C@H](CC2)/C(=C\C=C\C(=C)[C@H](CC=C(C)C)NCC)/CO)(O)C	10821
[C@@H]12/C(=C(/C(=O)Cc3cccc4[C@H](NC(=O)[C@@H](c34)NC[C@@H](O)[C@@H](Cc3cccc(C[C@@H](CC2)O)c3)[C@@H](c2ccc(O)cc2)CN=C(N)N)N)\C)/CC[C@]2([C@]31[C@H](O)[C@H]([C@@H](C3)CCC2)/C(=C\C=C\C(=C)[C@H](CC=C(C)C)NCC)/CO)O	10822
[C@@H]12/C(=C(/C(=O)Cc3cccc4[C@H](NC(=O)[C@@H](c34)NC[C@@H](O)[C@H](Cc3cccc(C[C@H](CC2)O)c3)[C@@H](c2ccc(O)cc2)CN=C(N)N)N)\C)/CC[C@]([C@]21[C@H](O)[C@H](CC2)/C(=C\C=C\C(=C)[C@H](C/C=C(/C)\CCCc1ccccc1)NCC)/CO)(O)C	10823
[C@@H]12/C(=C(/C(=O)Cc3cccc4[C@@H](NC(=O)[C@@H](c34)NC[C@@H](O)[C@H](Cc3cccc(C[C@H](CC2)O)c3)[C@@H](c2ccc(O)cc2)CN=C(N)N)N)\C)/CC[C@]([C@]21[C@H](O)[C@H](CC2)/C/1=C\C=C\C(=C)CC/C=C(/CC#CCOC1)\C)(O)C	10824
[C@@H]12/C(=C(/C(=O)Cc3cccc4[C@H](NC(=O)[C@H](c34)NC[C@@H](O)[C@@H](Cc3cccc(C[C@H](CC2)O)c3)[C@@H](c2ccc(O)cc2)CN=C(N)N)N)\C)/CC[C@]([C@]21[C@H](O)[C@]1(CC2)C(=C/C(=C/C(=C)[C@@H](CC=C(C)C)O)/C=C1)CO)(O)C	10825
[C@@H]12/C(=C(/C(=O)Cc3cccc4[C@H](NC(=O)[C@@H](c34)NC[C@@H](O)[C@H](Cc3cccc(C[C@H](CC2)O)c3)[C@@H](c2ccc(O)cc2)CN=C(N)N)N)\C)/CC[C@]([C@]21[C@H](O)[C@H](CC2)/C/1=C\C=C\C(=C)CC/C=C/2\CC#C[C@@H](OC1)CSSCC2)(O)C	10826
c1(c(cc(c(c1OCCc1ccccc1)O)OC)C(=O)O[C@@H]([C@@H]1[C@H]([C@@]2([C@H]([C@@H](O1)Oc1c3c(c(cc1OCNC(=N)NC)C(=O)O)N[C@H](C)[C@@H](CC(C)C)[C@H](C3)C#CC2)O)O)O)O)O	1083
[C@@H]12/C(=C(/C(=O)Cc3cccc4[C@@H](NC(=O)[C@@H](c34)NC[C@@H](O)[C@H](Cc3cccc(C[C@H](CC2)O)c3)[C@@H](c2ccc(O)cc2)CN=C(N)N)N)\C)/CC[C@]([C@]21[C@H](O)[C@H](CC2)/C(=C\C=C\C(=C)[C@H](CC=C(C)C)NCCCCCO)/CO)(O)C	10831
[C@@H]12/C(=C(/C(=O)Cc3cccc4[C@H](NC(=O)[C@@H](c34)NC[C@@H](O)[C@H](Cc3cccc(C[C@@H](CC2)O)c3)[C@@H](c2ccc(O)cc2)CN=C(N)N)N)\C)/CC[C@]2([C@]31[C@H](O)[C@H](C[C@@H]3CCC2)/C(=C\C=C\C(=C)[C@@H](CC=C(C)C)O)/CO)O	10834
[C@@H]12/C(=C(/C(=O)Cc3cccc4[C@@H](NC(=O)[C@@H](c34)NC[C@@H](O)[C@H](Cc3cccc(C[C@H](CC2)O)c3)[C@@H](c2ccc(O)cc2)CN=C(N)N)N)\C2CCCCC2)/CC[C@]([C@]21[C@H](O)[C@H](CC2)/C/1=C\C=C\C(=C)CC/C=C(/CC#CCOC1)\C)(O)C	10837
[C@@H]12/C(=C(/C(=O)Cc3cccc4[C@@H](NC(=O)[C@@H](c34)NC[C@@H](O)[C@H](Cc3cccc(C[C@H](CC2)O)c3)[C@@H](c2ccc(O)cc2)CN=C(N)N)N)\C)/CC[C@]([C@]21[C@H](O)[C@H](CC2)/C(=C\C=C\C(=C)[C@@H](CC=C(C)C)O)/CO)(O)C	10838
c1(c2c(c(c(c1OCCc1ccccc1)O)OC)CC[C@@]1([C@@H](OC2=O)O)[C@H]([C@@H]([C@H]([C@@H](O1)Oc1cc(c(cc1OCNC(=N)NCCCCO)C(=O)O)NCC)O)O)O)O	1084
[C@@H]12/C(=C(/C(=O)Cc3cccc4[C@H](NC(=O)[C@@H](c34)NC[C@@H](O)[C@H](Cc3cccc(C[C@H](CC2)O)c3)[C@@H](c2ccc(O)cc2)CN=C(N)N)N)\C)/CC[C@]([C@]21[C@H](O)[C@H](CC2)/C(=C\C=C\C(=C)[C@@H](C/C=C(/C)\C1CCCC1)O)/CO)(O)C	10840
[C@@H]12/C(=C(/C(=O)Cc3cccc4[C@H](NC(=O)[C@H](c34)NC[C@@H](O)[C@H](Cc3cccc(C[C@H](CC2)O)c3)[C@@H](c2ccc(O)cc2)CN=C(N)N)N)\C)/CC[C@]([C@]21[C@H](O)[C@@H]1[C@H](C2)CCC[C@H](/C/1=C/C=C/C(=C)CCC=C(C)C)O)(O)C	10841
[C@@H]12/C(=C(/C(=O)Cc3cccc4[C@@H](NC(=O)[C@@H](c34)NC[C@@H](O)[C@H](Cc3cccc(C[C@H](CC2)O)c3)[C@@H](c2ccc(O)cc2)CN=C(N)N)N)\C2CCCCC2)/CC[C@]([C@]21[C@H](O)[C@H](CC2)/C(=C\C=C\C(=C)[C@@H](CC=C(C)C)O)/CO)(O)C	10842
[C@@H]12/C(=C(/C(=O)Cc3cccc4[C@H](NC(=O)[C@H](c34)NC[C@@H](O)CCc3cccc(C[C@H](CC2)O)c3)N)\C)/CC[C@]([C@]21[C@H](O)[C@H](CC2)/C/1=C\C=C\C(=C)[C@@](C/C=C(/CC#CCOC1)\C)(NCC)O)(O)C	10843
[C@@H]12/C(=C(/C(=O)Cc3cccc4[C@H](NC(=O)[C@@H](c34)NC[C@@H](O)[C@H](Cc3cccc(C[C@H](CC2)O)c3)Cc2ccc(O)cc2)N)\C)/CC[C@]([C@]21[C@H](O)[C@H](CC2)/C/1=C\C=C\C(=C)[C@H](C/C=C(/CC#CCOC1)\C)NCC)(O)C	10844
[C@@H]12/C(=C(/C(=O)Cc3cccc4[C@@H](NC(=O)[C@@H](c34)NC[C@@H](O)[C@@H](Cc3cccc(C[C@H](CC2)O)c3)[C@@H](c2ccc(O)cc2)CN=C(N)N)N)\C)/CC[C@]2([C@]31[C@H](O)[C@H]([C@@H](C3)CCC2)/C(=C\C=C\C(=C)CCC=C(C)C)/CO)O	10846
[C@@H]12/C(=C(/C(=O)Cc3cccc4[C@@H](NC(=O)[C@H](c34)NC[C@@H](O)[C@@H](Cc3cccc(C[C@H](CC2)O)c3)[C@@H](c2ccc(O)cc2)CN=C(N)N)N)\C)/CC[C@]([C@]21[C@H](O)[C@]1(CC2)C(=C/C(=C/C(=C)CCC=C(C)C)/C=C1)CO)(O)C	10847
[C@@H]12/C(=C(/C(=O)Cc3cccc4[C@H](NC(=O)[C@@H](c34)NC[C@@H](O)[C@H](Cc3cccc(C[C@H](CC2)O)c3)[C@@H](c2ccc(O)cc2)CN=C(N)N)N)\C)/CC[C@]([C@]21[C@H](O)[C@H](CC2)/C(=C\C=C\C(=C)CC/C=C(/C)\CCCc1ccccc1)/CO)(O)C	10849
c1(c2c(c(c(c1OCCc1ccccc1)O)OC)CC[C@@]1([C@@H](OC2=O)O)[C@H]([C@@H]([C@H]([C@@H](O1)Oc1cc(c(cc1OCNC(=N)NC)C(=O)O)NCC)O)O)O)O	1085
[C@@H]12/C(=C(/C(=O)Cc3cccc4[C@H](NC(=O)[C@H](c34)NC[C@H](O)[C@H](Cc3cccc(C[C@@H](CC2)O)c3)[C@@H](c2ccc(O)cc2)CN=C(N)N)N)\C)/CC[C@]2([C@]31[C@H](O)[C@H](C[C@@H]3CCC2)/C(=C\C=C\C(=C)CCC=C(C)C)/CO)O	10850
[C@@H]12/C(=C(/C(=O)Cc3cccc4[C@H](NC(=O)[C@H](c34)NC[C@@H](O)CCc3cccc(C[C@H](CC2)O)c3)N)\C)/CC[C@]([C@]21[C@H](O)[C@H](CC2)/C/1=C\C=C/C(=C)[C@H](C/C=C(/CC#CCOC1)\C)NCCCCO)(O)C	10851
[C@@H]12/C(=C(\C(=O)Cc3cccc4[C@H](NC(=O)[C@@H](c34)NC[C@H](O)CCc3cccc(C[C@H](CC2)O)c3)N)/C)/CC[C@]([C@]21[C@H](O)[C@H](CC2)/C/1=C\C=C\C(=C)[C@H](C/C=C(/CC#CCOC1)\C)NCC1CCCCC1)(O)C	10852
[C@@H]12/C(=C(/C(=O)Cc3cccc4[C@@H](NC(=O)[C@@H](c34)NC[C@@H](O)[C@H](Cc3cccc(C[C@H](CC2)O)c3)[C@@H](c2ccc(O)cc2)CN=C(N)N)N)\C)/CC[C@]([C@]21[C@H](O)[C@H](CC2)/C(=C\C=C\C(=C)CCC=C(C)C)/CO)(O)C	10853
[C@@H]12/C(=C(/C(=O)Cc3cccc4[C@H](NC(=O)[C@@H](c34)NC[C@@H](O)[C@H](Cc3cccc(C[C@H](CC2)O)c3)Cc2c(cc(O)cc2)CCO)N)\C)/CC[C@]([C@]21[C@H](O)[C@H](CC2)/C/1=C\C=C\C(=C)CC/C=C(/CC#CCOC1)\C)(O)C	10854
[C@@H]12/C(=C(/C(=O)Cc3c4ccc5[C@@H](NC(=O)[C@H](c35)NC[C@H](O)[C@@H]([C@H](c3cccc(C[C@@H](CC2)O)c3)CSSC4)[C@@H](c2ccc(O)cc2)CN=C(N)N)N)\C)/CC[C@]([C@]21[C@H](O)[C@H](CC2)/C(=C\C=C\C(=C)CCC=C(C)C)/CO)(O)C	10855
[C@@H]12/C(=C(/C(=O)Cc3cccc4[C@H](NC(=O)[C@@H](c34)NC[C@H](O)CCc3cccc(C[C@H](CC2)O)c3)N)\C)/CC[C@]([C@]21[C@H](O)[C@H](CC2)/C/1=C\C=C\C(=C)[C@H](C/C=C(/CC#CCOC1)\C)N[C@@H](C)CNC)(O)C	10856
[C@@H]12/C(=C(/C(=O)Cc3cccc4[C@@H](NC(=O)[C@@H](c34)NC[C@@H](O)[C@H](Cc3cccc(C[C@H](CC2)O)c3)[C@@H](c2ccc(O)cc2)CN=C(N)N)N)\C)/CC[C@]([C@]21[C@H](O)[C@H](CC2)/C(=C\C=C\C(=C)CC/C=C(/C)\C1CCCC1)/CO)(O)C	10857
[C@@H]12/C(=C(/C(=O)Cc3cccc4[C@@H](NC(=O)[C@@H](c34)NC[C@H](O)CCc3cccc(C[C@H](CC2)O)c3)N)\C)/CC[C@]2([C@]31[C@H](O)[C@H]([C@@H](C3)CCC2)/C/1=C\C=C\C(=C)[C@@H](C/C=C(/CC#CCOC1)\C)NCC)O	10858
[C@@H]12/C(=C(/C(=O)Cc3cccc4[C@H](NC(=O)[C@H](c34)NC[C@H](O)CCc3cccc(C[C@@H](CC2)O)c3)N)\C)/CC[C@]([C@]21[C@H](O)[C@@H]1[C@@H](C2)CCC[C@@H]2/C/1=C/C=C/C(=C)[C@@H](C/C=C(/CC#CCO2)\C)NCC)(O)C	10859
c1(c(cc(c(c1OCCc1ccccc1)O)OC)C(=O)O[C@@H]([C@@H]1[C@H]([C@@H]([C@@H]2[C@@H](O1)Oc1cc(c(cc1OCNC(=N)NC)C(=O)O)N[C@H](C)[C@H](CC(C)C)C#CCO2)O)O)O)O	1086
[C@@H]12/C(=C(/C(=O)Cc3cccc4[C@@H](NC(=O)[C@@H](c34)NC[C@@H](O)[C@H](Cc3cccc(C[C@H](CC2)O)c3)Cc2ccc(O)cc2)N)\C)/CC[C@]([C@]21[C@H](O)[C@H](CC2)/C/1=C\C=C\C(=C)CC/C=C(/CC#CCOC1)\CCCc1ccccc1)(O)C	10865
[C@@H]12/C(=C(/C(=O)Cc3cccc4[C@H](NC(=O)[C@H](c34)NC[C@@H](O)CCc3cccc(C[C@H](CC2)O)c3)N)\C)/CC[C@]([C@]21[C@H](O)[C@H](CC2)/C/1=C\C=C/C(=C)[C@H](C/C=C(/CC#CCOC1)\C)NCC1CCCC1)(O)C	10866
[C@@H]12/C(=C(/C(=O)Cc3cccc4[C@@H](NC(=O)[C@H](c34)NC[C@@H](O)CCc3cccc(C[C@H](CC2)O)c3)N)\C)/CC[C@]([C@]21[C@H](O)[C@H](CC2)/C/1=C\C=C/C(=C)[C@H](C/C=C(/CC#CCOC1)\C)NCCCCCO)(O)C	10867
[C@@H]12/C(=C(/C(=O)Cc3cccc4[C@@H](NC(=O)[C@@H](c34)NC[C@@H](O)CCc3cccc(C[C@H](CC2)O)c3)N)\C)/CC[C@]2([C@]31[C@H](O)[C@H](C[C@@H]3CCC2)/C/1=C\C=C\C(=C)[C@H](C/C=C(/CC#CCOC1)\C)NCC)O	10869
c1(c(cc(c(c1OCCc1ccccc1)O)OC)C(=O)O[C@@H]([C@@H]1[C@H]([C@@H]([C@H]([C@@H](O1)Oc1cc(c(cc1OCNC(=N)NCCCCO)C(=O)O)N[C@H](C)CO)O)O)O)O)O	1087
[C@@H]12/C(=C(/C(=O)Cc3cccc4[C@@H](NC(=O)[C@@H](c34)NC[C@@H](O)[C@H](Cc3cc(cc(C[C@H](CC2)O)c3)Cc2ccccc2)Cc2ccc(O)cc2)N)\C)/CC[C@]([C@]21[C@H](O)[C@H](CC2)/C/1=C\C=C\C(=C)CC/C=C(/CC#CCOC1)\C)(O)C	10871
[C@@H]12/C(=C(/C(=O)Cc3cccc4[C@H](NC(=O)[C@H](c34)NC[C@@H](O)CCc3cccc(C[C@H](CC2)O)c3)N)\C)/CC[C@]([C@]21[C@H](O)[C@H](CC2)/C/1=C\C=C\C(=C)[C@H](C/C=C(/CC#CCOC1)\C)NCC)(O)C	10872
[C@@H]12/C(=C(/C(=O)Cc3cccc4[C@@H](NC(=O)[C@@H](c34)NC[C@H](O)CCc3cccc(C[C@H](CC2)O)c3)N)\C)/CC[C@]([C@]21[C@H](O)[C@H](CC2)/C/1=C\C=C\C(=C)[C@@H](C/C=C/2\CC#C[C@@H](OC1)CSSCC2)NCC)(O)C	10875
[C@@H]12/C(=C(/C(=O)Cc3cccc4[C@@H](NC(=O)[C@@H](c34)NC[C@@H](O)[C@H](Cc3cccc(C[C@H](CC2)O)c3)Cc2ccc(O)cc2)N)\C)/CC[C@]([C@]21[C@H](O)[C@H](CC2)/C/1=C\C=C\C(=C)CC/C=C(/CC#CCOC1)\C)(O)C	10876
[C@@H]12C(=C(C(=O)[C@@H]3c4cccc5[C@@H](NC(=O)[C@@H](c45)NC[C@@H](O)[C@H](Cc4cccc(C[C@H]([C@@H](C2)C#CC3)O)c4)Cc2ccc(O)cc2)N)C)CC[C@]([C@]21[C@H](O)[C@H](CC2)/C/1=C\C=C\C(=C)CC/C=C(/CC#CCOC1)\C)(O)C	10877
[C@@H]12/C(=C(/C(=O)Cc3cccc4[C@@H](NC(=O)[C@@H](c34)NC[C@@H](O)[C@H](Cc3cccc(C[C@H](CC2)O)c3)Cc2ccc(O)cc2)N)\C)/CC[C@]([C@]21[C@H](O)[C@H](CC2)/C/1=C\C=C\C(=C)CC/C=C/2\CC#C[C@H](OC1)CSSCC2)(O)C	10878
[C@@H]12/C(=C(/C(=O)Cc3cccc4[C@@H](NC(=O)[C@@H](c34)NC[C@H](O)CCc3cccc(C[C@H](CC2)O)c3)N)\C)/CC[C@]([C@]21[C@H](O)[C@H](CC2)/C/1=C\C=C\C(=C)[C@H](C/C=C(/CC#CCOC1)\C)O)(O)C	10879
c1(c(cc(c(c1OCCc1ccccc1)O)OC)C(=O)O[C@@H]([C@@H]1[C@H]([C@@H]([C@H]([C@@H](O1)Oc1cc(c(cc1OCNC(=N)NC)C(=O)O)N[C@H](C)CO)O)O)O)O)O	1088
[C@@H]12/C(=C(/C(=O)Cc3cccc4[C@H](NC(=O)[C@H](c34)NC[C@@H](O)CCc3cccc(C[C@H](CC2)O)c3)N)\C)/CC[C@]([C@]21[C@H](O)[C@H](CC2)/C(=C\C=C\C(=C)[C@](CC=C(C)C)(NCC)O)/CO)(O)C	10881
[C@@H]12/C(=C(/C(=O)Cc3cccc4[C@@H](NC(=O)[C@@H](c34)NC[C@@H](O)[C@H](Cc3cccc(C[C@H](CC2)O)c3)Cc2ccc(O)cc2)N)\C)/CC[C@]([C@]21[C@H](O)[C@H](CC2)/C(=C\C=C\C(=C)[C@@H](CC=C(C)C)O)/CO)(O)C	10884
[C@@H]12/C(=C(/C(=O)Cc3cccc4[C@H](NC(=O)[C@H](c34)NC[C@@H](O)CCc3cccc(C[C@H](CC2)O)c3)N)\C)/CC[C@]([C@]21[C@H](O)[C@H](CC2)/C(=C\C=C\C(=C)[C@H](CC=C(C)C)NCCCCO)/CO)(O)C	10885
[C@@H]12/C(=C(/C(=O)Cc3cccc4[C@@H](NC(=O)[C@@H](c34)NC[C@H](O)CCc3cccc(C[C@H](CC2)O)c3)N)\C)/CC[C@]([C@]21[C@H](O)[C@H](CC2)/C(=C\C=C\C(=C)[C@H](CC=C(C)C)NCC1CCCCC1)/CO)(O)C	10886
[C@@H]12/C(=C(/C(=O)Cc3cccc4[C@@H](NC(=O)[C@@H](c34)NC[C@@H](O)CCc3cccc(C[C@H](CC2)O)c3)N)\C)/CC[C@]([C@]21[C@H](O)[C@]1(CC2)C2=C/C(=C/C(=C)CC/C=C(/CC#CCOC2)\C)/C=C1)(O)C	10887
[C@@H]12/C(=C(/C(=O)Cc3cccc4[C@@H](NC(=O)[C@@H](c34)NC[C@H](O)CCc3cccc(C[C@@H](CC2)O)c3)N)\C)/CC[C@]([C@]21[C@H](O)[C@@H]1[C@@H](C2)CCC[C@H]2/C/1=C/C=C/C(=C)CC/C=C(/CC#CCO2)\C)(O)C	10888
c1(c(cc(c(c1OCCc1cccc(c1)CC)O)OC)C(=O)O[C@@H]([C@@H]1[C@H]([C@@H]([C@H]([C@@H](O1)Oc1cc(c(cc1OCNC(=N)NC)C(=O)O)NCC)O)O)O)O)O	1089
[C@@H]12/C(=C(/C(=O)Cc3cccc4[C@@H](NC(=O)[C@@H](c34)NC[C@@H](O)CCc3cccc(C[C@@H](CC2)O)c3)N)\C)/CC[C@]2([C@]31[C@H](O)[C@H]([C@@H](C3)CCC2)/C/1=C\C=C\C(=C)CC/C=C(/CC#CCOC1)\C)O	10890
[C@@H]12/C(=C(/C(=O)Cc3cccc4[C@H](NC(=O)[C@H](c34)NC[C@@H](O)CCc3cccc(C[C@H](CC2)O)c3)N)\C)/CC[C@]([C@]21[C@H](O)[C@H](CC2)/C(=C\C=C\C(=C)[C@H](CC=C(C)C)N[C@@H](C)CNC)/CO)(O)C	10894
[C@@H]12/C(=C(/C(=O)Cc3cccc4[C@H](NC(=O)[C@H](c34)NC[C@@H](O)CCc3cc(cc(C[C@H](CC2)O)c3)Cc2ccccc2)N)\C)/CC[C@]([C@]21[C@H](O)[C@H](CC2)/C/1=C\C=C\C(=C)CC/C=C(/CC#CCOC1)\C)(O)C	10896
[C@@H]12/C(=C(/C(=O)Cc3cccc4[C@@H](NC(=O)[C@@H](c34)NC[C@H](O)CCc3cccc(C[C@H](CC2)O)c3)N)\C)/CC[C@]2([C@]31[C@H](O)[C@H]([C@@H](C3)CCC2)/C(=C\C=C\C(=C)[C@H](CC=C(C)C)NCC)/CO)O	10897
[C@@H]12/C(=C(/C(=O)Cc3cccc4[C@@H](NC(=O)[C@@H](c34)NC[C@@H](O)CCc3cccc(C[C@@H](CC2)O)c3)N)\C)/CC[C@]([C@]21[C@H](O)[C@]1(CC2)C(=C/C(=C/C(=C)[C@H](CC=C(C)C)NCC)/C=C1)CO)(O)C	10899
[C@@H]1([C@H]([C@@]([C@@H]2[C@]([C@@H]1C[C@H]1[C@@H](NC(=O)[C@H]1CO)[C@@H](c1nc[nH]c1)[C@@H](C[C@@H](N)O)O)([C@]13[C@@](CC2)([C@]2(C(=CC1)[C@H]1[C@@]([C@@H]4[C@@H]2Cc2[nH]cnc2NC4)(CC[C@](C1)(C)CO)C(=O)O)CCC3)C)C1CCCC1)(C)CO)O[C@@H]1OC[C@H]([C@@H]([C@H]1O)O)O)O	109
c1(c(cc(c(c1OCCc1ccccc1)O)OC)C(=O)O[C@@H]([C@@H]1[C@H]([C@@H]([C@H]([C@@H](O1)Oc1cc(c(cc1OCNC(=N)NC)C(=O)O)N[C@H](C)C[C@@H](C(C)C)O)O)O)O)O)O	1090
[C@@H]12C(=C(C(=O)[C@@H]3c4cccc5[C@@H](NC(=O)[C@H](c45)NC[C@H](O)CCc4cccc(C[C@@H]([C@@H](C2)C#CC3)O)c4)N)C)CC[C@]([C@]21[C@H](O)[C@H](CC2)/C/1=C\C=C\C(=C)CC/C=C(/CC#CCOC1)\C)(O)C	10900
[C@@H]12/C(=C(/C(=O)Cc3cccc4[C@@H](NC(=O)[C@@H](c34)NC[C@H](O)CCc3cccc(C[C@H](CC2)O)c3)N)\C)/CC[C@]([C@]21[C@H](O)[C@H](CC2)/C/1=C\C=C\C(=C)CC/C=C(/CC#CCOC1)\C)(O)C	10902
[C@@H]12/C(=C(/C(=O)Cc3cccc4[C@@H](NC(=O)[C@@H](c34)NC[C@H](O)[C@@H](Cc3cccc(C[C@H](CC2)O)c3)Cc2ccc(O)cc2)N)\C)/CC[C@]([C@]21[C@H](O)[C@]1(CC2)C(=C/C(=C/C(=C)CCC=C(C)C)/C=C1)CO)(O)C	10903
[C@@H]12/C(=C(/C(=O)Cc3cccc4[C@H](NC(=O)[C@H](c34)NC[C@@H](O)CCc3cccc(C[C@H](CC2)O)c3)N)\C)/CC[C@]([C@]21[C@H](O)[C@H](CC2)/C(=C\C=C\C(=C)[C@H](C/C=C(/C)\CCCc1ccccc1)NCC)/CO)(O)C	10904
[C@@H]12/C(=C(/C(=O)Cc3cccc4[C@@H](NC(=O)[C@@H](c34)NC[C@@H](O)[C@@H](Cc3cccc(C[C@@H](CC2)O)c3)Cc2ccc(O)cc2)N)\C)/CC[C@]2([C@]31[C@H](O)[C@H]([C@@H](C3)CCC2)/C(=C\C=C\C(=C)CCC=C(C)C)/CO)O	10905
[C@@H]12/C(=C(/C(=O)Cc3cccc4[C@@H](NC(=O)[C@@H](c34)NC[C@@H](O)[C@H](Cc3cccc(C[C@H](CC2)O)c3)Cc2ccc(O)cc2)N)\C)/CC[C@]([C@]21[C@H](O)[C@H](CC2)/C(=C\C=C\C(=C)CC/C=C(/C)\CCCc1ccccc1)/CO)(O)C	10906
[C@@H]12/C(=C(/C(=O)Cc3cccc4[C@H](NC(=O)[C@@H](c34)NC[C@H](O)CCc3cccc(C[C@H](CC2)O)c3)N)\C)/CC[C@]([C@]21[C@H](O)[C@H](CC2)/C(=C\C=C\C(=C)[C@H](CC=C(C)C)NCC1CCCC1)/CO)(O)C	10907
[C@@H]12/C(=C(/C(=O)Cc3cccc4[C@H](NC(=O)[C@H](c34)NC[C@@H](O)CCc3cccc(C[C@H](CC2)O)c3)N)\C)/CC[C@]([C@]21[C@H](O)[C@H](CC2)/C/1=C\C=C\C(=C)CC/C=C(/CC#CCOC1)\C1CCCC1)(O)C	10909
c1(c(cc(c(c1OCCc1ccccc1)O)OC)C(=O)O[C@@H]([C@@H]1[C@H]([C@@H]([C@H]([C@@H](O1)Oc1c2c(c(cc1OCNC(=N)NCCCCO)C(=O)O)N[C@H](C)[C@H](CC(C)C)CC2)O)O)O)O)O	1091
[C@@H]12/C(=C(/C(=O)Cc3cccc4[C@@H](NC(=O)[C@@H](c34)NC[C@H](O)CCc3cccc(C[C@@H](CC2)O)c3)N)\C)/CC[C@]2([C@]31[C@H](O)[C@H](C[C@@H]3CCC2)/C(=C\C=C\C(=C)[C@H](CC=C(C)C)NCC)/CO)O	10910
[C@@H]12/C(=C(/C(=O)Cc3cccc4[C@H](NC(=O)[C@H](c34)NC[C@H](O)[C@H](Cc3cccc(C[C@@H](CC2)O)c3)Cc2ccc(O)cc2)N)\C)/CC[C@]2([C@]31[C@H](O)[C@H](C[C@@H]3CCC2)/C(=C\C=C\C(=C)CCC=C(C)C)/CO)O	10911
[C@@H]12/C(=C(/C(=O)Cc3cccc4[C@H](NC(=O)[C@H](c34)NC[C@@H](O)CCc3cc(cc(C[C@H](CC2)O)c3)Cc2ccccc2)N)\C)/CC[C@]([C@]21[C@H](O)[C@H](CC2)/C(=C\C=C\C(=C)[C@H](CC=C(C)C)NCC)/CO)(O)C	10912
[C@@H]12/C(=C(/C(=O)Cc3cccc4[C@H](NC(=O)[C@@H](c34)NC[C@@H](O)[C@H](Cc3cc(cc(C[C@H](CC2)O)c3)Cc2ccccc2)Cc2ccc(O)cc2)N)\C)/CC[C@]([C@]21[C@H](O)[C@H](CC2)/C(=C\C=C\C(=C)CCC=C(C)C)/CO)(O)C	10913
[C@@H]12/C(=C(/C(=O)Cc3cccc4[C@H](NC(=O)[C@H](c34)NC[C@@H](O)CCc3cccc(C[C@H](CC2)O)c3)N)\C)/CC[C@]([C@]21[C@H](O)[C@H](CC2)/C(=C\C=C\C(=C)[C@H](CC=C(C)C)NCC)/CO)(O)C	10914
[C@@H]12/C(=C(/C(=O)Cc3cccc4[C@@H](NC(=O)[C@@H](c34)NC[C@H](O)CCc3cccc(C[C@H](CC2)O)c3)N)\C2CCCCC2)/CC[C@]([C@]21[C@H](O)[C@H](CC2)/C/1=C\C=C\C(=C)CC/C=C(/CC#CCOC1)\C)(O)C	10915
[C@@H]12/C(=C(/C(=O)Cc3cccc4[C@@H](NC(=O)[C@@H](c34)NC[C@@H](O)[C@H](Cc3cc(cc(C[C@H](CC2)O)c3)CCCO)Cc2ccc(O)cc2)N)\C)/CC[C@]([C@]21[C@H](O)[C@H](CC2)/C(=C\C=C\C(=C)CCC=C(C)C)/CO)(O)C	10916
[C@@H]12/C(=C(/C(=O)Cc3c4ccc5[C@@H](NC(=O)[C@@H](c35)NC[C@@H](O)C[C@H](c3cccc(C[C@@H](CC2)O)c3)CSSC4)N)\C)/CC[C@]([C@]21[C@H](O)[C@H](CC2)/C(=C\C=C\C(=C)[C@H](CC=C(C)C)NCC)/CO)(O)C	10917
[C@@H]12/C(=C(/C(=O)Cc3cccc4[C@@H](NC(=O)[C@@H](c34)NC[C@@H](O)[C@H](Cc3cccc(C[C@H](CC2)O)c3)Cc2ccc(O)cc2)N)\C)/CC[C@]([C@]21[C@H](O)[C@H](CC2)/C(=C\C=C\C(=C)CCC=C(C)C)/CO)(O)C	10918
[C@@H]12/C(=C(/C(=O)Cc3c4ccc5[C@H](NC(=O)[C@H](c35)NC[C@H](O)[C@@H]([C@H](c3cccc(C[C@@H](CC2)O)c3)CSSC4)Cc2ccc(O)cc2)N)\C)/CC[C@]([C@]21[C@H](O)[C@H](CC2)/C(=C\C=C\C(=C)CCC=C(C)C)/CO)(O)C	10919
c1(c2c(c(c(c1OCCc1ccccc1)O)OC)CC[C@@]1([C@@H](OC2=O)O)[C@H]([C@@H]([C@H]([C@@H](O1)Oc1cc(c(cc1OCNC(=N)NC)C(=O)O)N[C@H](C)CCC(C)C)O)O)O)O	1092
[C@@H]12/C(=C(/C(=O)Cc3cccc4[C@@H](NC(=O)[C@H](c34)NC[C@@H](O)CCc3cccc(C[C@H](CC2)O)c3)N)\C)/CC[C@]([C@]21[C@H](O)[C@H](CC2)/C(=C\C=C\C(=C)[C@@H](CC=C(C)C)O)/CO)(O)C	10920
[C@@H]12/C(=C(/C(=O)Cc3cccc4[C@@H](NC(=O)[C@@H](c34)NC[C@H](O)CCc3cccc(C[C@H](CC2)O)c3)N)\C)/CC[C@]([C@]21[C@H](O)[C@]1(CC2)C(=C/C(=C/C(=C)CCC=C(C)C)/C=C1)CO)(O)C	10924
[C@@H]12/C(=C(/C(=O)Cc3cccc4[C@H](NC(=O)[C@@H](c34)NC[C@H](O)CCc3cccc(C[C@H](CC2)O)c3)N)\C)/CC[C@]2([C@]31[C@H](O)[C@H]([C@@H](C3)CCC2)/C(=C\C=C\C(=C)CCC=C(C)C)/CO)O	10925
[C@@H]12/C(=C(/C(=O)Cc3cccc4[C@H](NC(=O)[C@@H](c34)NC[C@@H](O)CCc3cccc(C[C@H](CC2)O)c3)N)\C)/CC[C@]2([C@]31[C@H](O)[C@H](C[C@@H]3CCC2)/C(=C\C=C\C(=C)CCC=C(C)C)/CO)O	10927
[C@@H]12/C(=C(/C(=O)Cc3cccc4[C@@H](NC(=O)[C@@H](c34)NC[C@H](O)CCc3cc(cc(C[C@H](CC2)O)c3)CCCO)N)\C)/CC[C@]([C@]21[C@H](O)[C@H](CC2)/C(=C\C=C\C(=C)CCC=C(C)C)/CO)(O)C	10929
c1(c2c(c(c(c1OCCc1ccccc1)O)OC)CC[C@@]1(COC2=O)[C@H]([C@@H]([C@H]([C@@H](O1)Oc1cc(c(cc1OCNC(=N)NC)C(=O)O)N[C@H](C)CO)O)O)O)O	1093
[C@@H]12/C(=C(/C(=O)Cc3c4ccc5[C@@H](NC(=O)[C@@H](c35)NC[C@@H](O)C[C@H](c3cccc(C[C@@H](CC2)O)c3)CSSC4)N)\C)/CC[C@]([C@]21[C@H](O)[C@H](CC2)/C(=C\C=C\C(=C)CCC=C(C)C)/CO)(O)C	10930
[C@@H]12/C(=C(/C(=O)Cc3cccc4[C@H](NC(=O)[C@H](c34)NC[C@@H](O)CCc3cccc(C[C@H](CC2)O)c3)N)\C)/CC[C@]([C@]21[C@H](O)[C@H](CC2)/C(=C\C=C\C(=C)CCC=C(C)C)/CO)(O)C	10931
[C@@H]12/C(=C(\C(=O)Cc3cccc4[C@H](NC(=O)[C@H](c34)NC[C@@H](O)CCc3cccc(C[C@H](CC2)O)c3)N)/C)/CC[C@]([C@]21[C@H](O)[C@H](CC2)/C(=C\C=C\C(=C)CC/C=C(/C)\C1CCCC1)/CO)(O)C	10932
[C@@H]12/C(=C(/C(=O)Cc3cccc4[C@@H](NC(=O)[C@H](c34)NC[C@@H](O)CCc3cccc(C[C@H](CC2)O)c3)N)\C2CCCCC2)/CC[C@]([C@]21[C@H](O)[C@H](CC2)/C(=C\C=C\C(=C)CCC=C(C)C)/CO)(O)C	10934
[C@H]1(/C(=C(/C(=O)Cc2cccc3[C@H](NC(=O)[C@H](c23)NC[C@@H](O)C)N)\C)/CC[C@]([C@]21[C@H](O)[C@H](CC2)/C/1=C\C=C\C(=C)[C@H](C/C=C(/CC#CCOC1)\C)O)(O)C)CCCO	10936
[C@H]1(/C(=C(/C(=O)Cc2cccc3[C@@H](NC(=O)Cc23)N)\C)/CC[C@]([C@]21[C@H](O)[C@H](CC2)/C/1=C\C=C\C(=C)[C@@](C/C=C(/CC#CCOC1)\C)(NCC)O)(O)C)CCCO	10937
[C@@H]12C(=C(C(=O)[C@H](c3cccc4[C@H](NC(=O)Cc34)N)CC#C[C@@H](C2)CO)C)CC[C@]([C@]21[C@H](O)[C@H](CC2)/C/1=C\C=C\C(=C)[C@H](C/C=C(/CC#CCOC1)\C)NCC)(O)C	10938
[C@H]1(/C(=C(/C(=O)Cc2cccc3[C@@H](NC(=O)[C@H](c23)NC[C@H](O)CCc2ccc(O)cc2)N)\C)/CC[C@]([C@]21[C@H](O)[C@H](CC2)/C/1=C\C=C\C(=C)CC/C=C(/CC#CCOC1)\C)(O)C)CCCO	10939
c1(c2c(c(c(c1OCCc1cccc(c1)CC)O)OC)CC[C@@]1(COC2=O)[C@H]([C@@H]([C@H]([C@@H](O1)Oc1cc(c(cc1OCNC(=N)NC)C(=O)O)NCC)O)O)O)O	1094
[C@H]1(/C(=C(/C(=O)Cc2cccc3[C@H](NC(=O)Cc23)N)\C)/CC[C@]([C@]21[C@H](O)[C@H](CC2)/C/1=C\C=C\C(=C)[C@H](C/C=C(/CC#CCOC1)\C)NCCCCO)(O)C)CCCO	10940
[C@H]1(/C(=C(/C(=O)Cc2cccc3[C@H](NC(=O)Cc23)N)\C)/CC[C@]([C@]21[C@H](O)[C@H](CC2)/C/1=C\C=C\C(=C)[C@H](C/C=C(/CC#CCOC1)\C)NCC1CCCCC1)(O)C)CCCO	10941
[C@H]1(/C(=C(/C(=O)Cc2cccc3[C@H](NC(=O)[C@H](c23)NC[C@@H](O)C)N)\C)/CC[C@]([C@]21[C@H](O)[C@]1(CC2)C2=C/C(=C/C(=C)CC/C=C(/CC#CCOC2)\C)/C=C1)(O)C)CCCO	10942
[C@H]1(/C(=C(/C(=O)Cc2cccc3[C@@H](NC(=O)[C@H](c23)NC[C@@H](O)C)N)\C)/CC[C@]([C@]21[C@H](O)[C@@H]1[C@H](C2)CCC[C@H]2/C/1=C/C=C/C(=C)CC/C=C(/CC#CCO2)\C)(O)C)CCCO	10943
[C@H]1(/C(=C(\C(=O)Cc2cccc3[C@H](NC(=O)[C@H](c23)NC[C@@H](O)C)N)/C)/CC[C@]([C@]21[C@H](O)[C@H](CC2)/C/1=C\C=C\C(=C)CC/C=C(/CC#CCOC1)\CCCc1ccccc1)(O)C)CCCO	10945
[C@H]1(/C(=C(/C(=O)Cc2cccc3[C@H](NC(=O)Cc23)N)\C)/CC[C@]([C@]21[C@H](O)[C@H](CC2)/C/1=C\C=C\C(=C)[C@H](C/C=C(/CC#CCOC1)\C)N[C@@H](C)CNC)(O)C)CCCO	10946
[C@H]1(/C(=C(/C(=O)Cc2cccc3[C@H](NC(=O)[C@H](c23)NC[C@@H](O)C)N)\C)/CC[C@]([C@]21[C@H](O)[C@H](CC2)/C/1=C\C=C\C(=C)CC/C=C(/CC#CCOC1)\C)(O)C)CCC1(O)CCCC1	10947
[C@H]1(/C(=C(/C(=O)Cc2cccc3[C@@H](NC(=O)Cc23)N)\C)/CC[C@]([C@]21[C@H](O)[C@@H]1[C@H](C2)CCC[C@@H]2/C/1=C/C=C/C(=C)[C@@H](C/C=C(/CC#CCO2)\C)NCC)(O)C)CCCO	10949
c1(c(cc(c(c1OCCc1ccccc1)O)OC)C(=O)O[C@@H]([C@@H]1[C@H]([C@@H]([C@H]([C@@H](O1)Oc1c2c(c(cc1OCNC(=N)NC)C(=O)O)N[C@@H](C)[C@H](CC(C)C)CC2)O)O)O)O)O	1095
[C@H]1(/C(=C(/C(=O)Cc2cccc3[C@@H](NC(=O)Cc23)N)\C)/CC[C@]2([C@]31[C@H](O)[C@H]([C@@H](C3)CCC2)/C/1=C\C=C\C(=C)[C@@H](C/C=C(/CC#CCOC1)\C)NCC)O)CCCO	10950
[C@H]1(/C(=C(/C(=O)Cc2cccc3[C@H](NC(=O)[C@H](c23)NC[C@@H](O)C)N)\C)/CC[C@]([C@]21[C@H](O)[C@H](CC2)/C/1=C\C=C\C(=C)CC/C=C(/CC#CCOC1)\C)(O)C)CCCO	10951
[C@H]1(/C(=C(/C(=O)Cc2cccc3[C@@H](NC(=O)[C@H](c23)NC[C@@H](O)C)N)\C)/CC[C@]([C@]21[C@H](O)[C@H](CC2)/C/1=C\C=C\C(=C)CC/C=C/2\CC#C[C@@H](OC1)CSSCC2)(O)C)CCCO	10952
[C@H]1(/C(=C(/C(=O)Cc2cccc3[C@@H](NC(=O)Cc23)N)\C)/CC[C@]([C@]21[C@H](O)[C@H](CC2)/C/1=C\C=C\C(=C)[C@H](C/C=C(/CC#CCOC1)\CCCc1ccccc1)NCC)(O)C)CCCO	10953
[C@H]1(/C(=C(/C(=O)Cc2cccc3[C@H](NC(=O)Cc23)N)\C)/CC[C@]([C@]21[C@H](O)[C@H](CC2)/C/1=C\C=C\C(=C)[C@H](C/C=C(/CC#CCOC1)\C)NCC1CCCC1)(O)C)CCCO	10954
[C@H]1(/C(=C(/C(=O)Cc2cccc3[C@H](NC(=O)Cc23)N)\C)/CC[C@]2([C@]31[C@H](O)[C@H](C[C@@H]3CCC2)/C/1=C\C=C\C(=C)[C@H](C/C=C(/CC#CCOC1)\C)NCC)O)CCCO	10956
[C@H]1(/C(=C(/C(=O)Cc2cccc3[C@@H](NC(=O)Cc23)N)\C)/CC[C@]([C@]21[C@H](O)[C@H](CC2)/C/1=C\C=C\C(=C)[C@H](C/C=C/2\CC#C[C@H](OC1)CSSCC2)NCC)(O)C)CCCO	10958
c1(c(cc(c(c1OCCc1cccc(c1)CC)O)OC)C(=O)O[C@@H]([C@@H]1[C@H]([C@@H]([C@H]([C@@H](O1)Oc1cc(c(cc1OCNC(=N)NC)C(=O)O)N[C@H](C)CCC(C)C)O)O)O)O)O	1096
[C@H]1(/C(=C(/C(=O)Cc2cccc3[C@@H](NC(=O)[C@H](c23)NC[C@@H](O)C)N)\C2CCCCC2)/CC[C@]([C@]21[C@H](O)[C@H](CC2)/C/1=C\C=C\C(=C)CC/C=C(/CC#CCOC1)\C)(O)C)CCCO	10960
[C@@H]12C(=C(C(=O)[C@@H](c3cccc4[C@@H](NC(=O)Cc34)N)CC#C[C@@H](C2)CO)C)CC[C@]([C@]21[C@H](O)[C@H](CC2)/C/1=C\C=C\C(=C)CC/C=C(/CC#CCOC1)\C)(O)C	10961
[C@H]1(/C(=C(/C(=O)Cc2cccc3[C@H](NC(=O)Cc23)N)\C)/CC[C@]([C@]21[C@H](O)[C@H](CC2)/C/1=C\C=C\C(=C)[C@H](C/C=C(/CC#CCOC1)\C)O)(O)C)CCCO	10962
[C@H]1(/C(=C(/C(=O)Cc2cccc3[C@H](NC(=O)Oc23)N)\C)/CC[C@]([C@]21[C@H](O)[C@H](CC2)/C/1=C\C=C\C(=C)[C@H](C/C=C(/CC#CCOC1)\C)NCC)(O)C)CCCO	10964
[C@@H]12C(=C(C(=O)[C@H](c3cccc4[C@H](NC(=O)Oc34)N)CC#C[C@@H](C2)CO)C)CC[C@]([C@]21[C@H](O)[C@H](CC2)/C/1=C\C=C\C(=C)CC/C=C(/CC#CCOC1)\C)(O)C	10965
[C@H]1(/C(=C(/C(=O)Cc2cccc3[C@@H](NC(=O)Oc23)N)\C)/CC[C@]([C@]21[C@H](O)[C@H](CC2)/C/1=C\C=C\C(=C)[C@H](C/C=C(/CC#CCOC1)\C)O)(O)C)CCCO	10966
[C@H]1(/C(=C(/C(=O)Cc2cccc3[C@H](NC(=O)[C@H](c23)NC[C@@H](O)C)N)\C)/CC[C@]([C@]21[C@H](O)[C@@H]1[C@H](C2)CCC[C@H](/C/1=C/C=C/C(=C)CCC=C(C)C)O)(O)C)CCCO	10967
[C@H]1(/C(=C(/C(=O)Cc2cccc3[C@@H](NC(=O)Cc23)N)\C)/CC[C@]([C@]21[C@H](O)[C@]1(CC2)C2=C/C(=C/C(=C)CC/C=C(/CC#CCOC2)\C)/C=C1)(O)C)CCCO	10969
c1c2c(c(c(c1OCCc1cccc(c1)CC)O)OC)CC[C@@]1(COC2=O)[C@H]([C@@H]([C@H]([C@@H](O1)Oc1cc(c(cc1OCNC(=N)NC)C(=O)O)N[C@H](C)CO)O)O)O	1097
[C@H]1(/C(=C(/C(=O)Cc2cccc3[C@H](NC(=O)[C@H](c23)NC[C@@H](O)C)N)\C)/CC[C@]([C@]21[C@H](O)[C@]1(CC2)C(=C/C(=C/C(=C)CCC=C(C)C)/C=C1)CO)(O)C)CCCO	10970
[C@H]1(/C(=C(/C(=O)Cc2cccc3[C@@H](NC(=O)Cc23)N)\C)/CC[C@]([C@]21[C@H](O)[C@@H]1[C@H](C2)CCC[C@H]2/C/1=C/C=C/C(=C)CC/C=C(/CC#CCO2)\C)(O)C)CCCO	10971
[C@H]1(/C(=C(/C(=O)Cc2cccc3[C@@H](NC(=O)Cc23)N)\C)/CC[C@]2([C@]31[C@H](O)[C@H]([C@@H](C3)CCC2)/C/1=C\C=C\C(=C)CC/C=C(/CC#CCOC1)\C)O)CCCO	10972
[C@H]1(/C(=C(/C(=O)Cc2cccc3[C@H](NC(=O)Cc23)N)\C)/CC[C@]([C@]21[C@H](O)[C@H](CC2)/C/1=C\C=C\C(=C)CC/C=C(/CC#CCOC1)\CCCc1ccccc1)(O)C)CCCO	10974
[C@H]1(/C(=C(/C(=O)Cc2cccc3[C@H](NC(=O)[C@H](c23)NC[C@@H](O)C)N)\C)/CC[C@]([C@]21[C@H](O)[C@H](CC2)/C(=C\C=C\C(=C)CC/C=C(/C)\CCCc1ccccc1)/CO)(O)C)CCCO	10975
[C@H]1(/C(=C(/C(=O)Cc2cccc3[C@@H](NC(=O)Cc23)N)\C)/CC[C@]([C@]21[C@H](O)[C@H](CC2)/C/1=C\C=C/C(=C)CC/C=C(/CC#CCOC1)\C)(O)C)CCC1(O)CCCC1	10976
[C@H]1(/C(=C(/C(=O)Cc2cccc3[C@H](NC(=O)[C@H](c23)NC[C@@H](O)C)N)\C)/CC[C@]([C@]21[C@H](O)[C@H](CC2)/C(=C\C=C\C(=C)CCC=C(C)C)/CO)(O)C)CCC1(O)CCCC1	10977
[C@H]1(/C(=C(/C(=O)Cc2cccc3[C@H](NC(=O)Oc23)N)\C)/CC[C@]([C@]21[C@H](O)[C@]1(CC2)C2=C/C(=C/C(=C)CC/C=C(/CC#CCOC2)\C)/C=C1)(O)C)CCCO	10978
[C@H]1(/C(=C(/C(=O)Cc2cccc3[C@H](NC(=O)Oc23)N)\C)/CC[C@]([C@]21[C@H](O)[C@@H]1[C@H](C2)CCC[C@H]2/C/1=C/C=C/C(=C)CC/C=C(/CC#CCO2)\C)(O)C)CCCO	10979
c1(c(cc(c(c1OCCc1ccccc1)O)OC)C(=O)O[C@@H]([C@@H]1[C@H]([C@@H]([C@H]([C@@H](O1)Oc1cc(c(cc1OCNC(=N)NCCCCO)C(=O)O)NCC)O)O)O)O)O	1098
[C@H]1(/C(=C(/C(=O)Cc2cccc3[C@H](NC(=O)Oc23)N)\C)/CC[C@]2([C@]31[C@H](O)[C@H]([C@@H](C3)CCC2)/C/1=C\C=C\C(=C)CC/C=C(/CC#CCOC1)\C)O)CCCO	10980
[C@H]1(/C(=C(/C(=O)Cc2cccc3[C@H](NC(=O)Oc23)N)\C)/CC[C@]([C@]21[C@H](O)[C@H](CC2)/C/1=C\C=C\C(=C)CC/C=C(/CC#CCOC1)\CCCc1ccccc1)(O)C)CCCO	10981
[C@H]1(/C(=C(/C(=O)Cc2cccc3[C@H](NC(=O)Oc23)N)\C)/CC[C@]([C@]21[C@H](O)[C@H](CC2)/C/1=C\C=C\C(=C)CC/C=C(/CC#CCOC1)\C)(O)C)CCC1(O)CCCC1	10983
[C@H]1(/C(=C(/C(=O)Cc2cccc3[C@H](NC(=O)[C@H](c23)NC[C@@H](O)C)N)\C)/CC[C@]([C@]21[C@H](O)[C@H](CC2)/C(=C\C=C\C(=C)CCC=C(C)C)/CO)(O)C)CCCO	10985
[C@H]1(/C(=C(/C(=O)Cc2cccc3[C@@H](NC(=O)Cc23)N)\C)/CC[C@]([C@]21[C@H](O)[C@H](CC2)/C/1=C\C=C\C(=C)CC/C=C(/CC#CCOC1)\C)(O)C)CCCO	10986
[C@H]1(/C(=C(/C(=O)Cc2cccc3[C@H](NC(=O)Cc23)N)\C)/CC[C@]([C@]21[C@H](O)[C@H](CC2)/C/1=C\C=C\C(=C)CC/C=C/2\CC#C[C@@H](OC1)CSSCC2)(O)C)CCCO	10987
[C@H]1(C2=C(C(=O)Cc3cccc4[C@H](NC(=O)[C@@H](c34)NC[C@@H](O)C)N)CCSSC[C@H]3[C@]1([C@@](CC2)(O)C)[C@H](O)[C@H](C3)/C(=C\C=C\C(=C)CCC=C(C)C)/CO)CCCO	10988
[C@H]1(/C(=C(/C(=O)Cc2cccc3[C@@H](NC(=O)Oc23)N)\C)/CC[C@]2([C@]31[C@H](O)[C@H](C[C@H]3CCC2)/C/1=C\C=C\C(=C)CC/C=C(/CC#CCOC1)\C)O)CCCO	10989
c1(c(cc(c(c1OCCc1ccccc1)O)OC)C(=O)O[C@@H]([C@@H]1[C@H]([C@@H]([C@H]([C@@H](O1)Oc1cc(c(cc1OCNC(=N)NC)C(=O)O)NCC)O)O)O)O)O	1099
[C@H]1(/C(=C(/C(=O)Cc2cccc3[C@@H](NC(=O)Oc23)N)\C)/CC[C@]([C@]21[C@H](O)[C@H](CC2)/C/1=C\C=C\C(=C)CC/C=C(/CC#CCOC1)\C)(O)C)CCCO	10990
[C@H]1(/C(=C(/C(=O)Cc2cccc3[C@H](NC(=O)Oc23)N)\C)/CC[C@]([C@]21[C@H](O)[C@H](CC2)/C/1=C\C=C\C(=C)CC/C=C/2\CC#C[C@@H](OC1)CSSCC2)(O)C)CCCO	10991
[C@H]1(/C(=C(/C(=O)Cc2cccc(C(N)N)c2)\C)/CC[C@]([C@]21[C@H](O)[C@H](CC2)/C/1=C\C=C\C(=C)[C@H](C/C=C(/CC#CCOC1)\C)NCC)(O)C)CCCO	10992
[C@H]1(/C(=C(/C(=O)Cc2cccc(C(N)N)c2)\C)/CC[C@]([C@]21[C@H](O)[C@H](CC2)/C/1=C\C=C\C(=C)[C@H](C/C=C(/CC#CCOC1)\C)O)(O)C)CCCO	10993
[C@H]1(/C(=C(/C(=O)Cc2cccc3[C@@H](NC(=O)Cc23)N)\C2CCCCC2)/CC[C@]([C@]21[C@H](O)[C@H](CC2)/C/1=C\C=C/C(=C)CC/C=C(/CC#CCOC1)\C)(O)C)CCCO	10995
[C@H]1(/C(=C(/C(=O)Cc2cccc3[C@@H](NC(=O)[C@H](c23)NC[C@@H](O)C)N)\C2CCCCC2)/CC[C@]([C@]21[C@H](O)[C@H](CC2)/C(=C\C=C\C(=C)CCC=C(C)C)/CO)(O)C)CCCO	10996
[C@H]1(C2=C(C(=O)Cc3cccc(C(N)N)c3CC#C[C@H]2C[C@]([C@]21[C@H](O)[C@H](CC2)/C/1=C\C=C\C(=C)CC/C=C(/CC#CCOC1)\C)(O)C)C)CCCO	10998
[C@H]1(/C(=C(/C(=O)Cc2cccc3[C@H](NC(=O)Oc23)N)\C)/CC[C@]([C@]21[C@H](O)[C@H](CC2)/C(=C\C=C\C(=C)[C@H](CC=C(C)C)NCC)/CO)(O)C)CCCO	10999
C(=O)(C)O/C=C/CCC[C@H](CC)O	11
[C@@H]1([C@H]([C@@]([C@@H]2[C@]([C@@H]1C[C@H]1[C@@H](NC(=O)[C@]1(CO)CCCO)[C@@H](c1nc[nH]c1)[C@@H](C[C@@H](N)O)O)([C@@H]1[C@@](CC2)([C@]2(C(=CC1)[C@H]1[C@@]([C@@H]3[C@H]2Cc2[nH]cnc2NC3)(CC[C@](C1)(C)CO)C(=O)O)C)C)C1CCCC1)(C)CO)O[C@@H]1OC[C@H]([C@@H]([C@H]1O)O)O)O	110
c1(c2c(c(c(c1OCCc1ccccc1)O)OC)CC[C@@]1(COC2=O)[C@H]([C@@H]([C@H]([C@@H](O1)Oc1cc(c(cc1OCNC(=N)NCCCCO)C(=O)O)NCC)O)O)O)O	1100
[C@H]1(/C(=C(/C(=O)Cc2cccc3[C@H](NC(=O)Oc23)N)\C2CCCCC2)/CC[C@]([C@]21[C@H](O)[C@H](CC2)/C/1=C\C=C/C(=C)CC/C=C(/CC#CCOC1)\C)(O)C)CCCO	11000
[C@H]1(/C(=C(/C(=O)Cc2cccc3[C@@H](NC(=O)Cc23)N)\C)/CC[C@]([C@]21[C@H](O)[C@@H]1[C@@H](C2)CCC[C@H](/C/1=C/C=C/C(=C)CCC=C(C)C)O)(O)C)CCCO	11002
[C@H]1(/C(=C(/C(=O)Cc2cccc3[C@@H](NCCc23)N)\C)/CC[C@]([C@]21[C@H](O)[C@H](CC2)/C/1=C\C=C\C(=C)CC/C=C(/CC#CCOC1)\C)(O)C)CCCO	11003
[C@H]1(/C(=C(\C(=O)Cc2cccc3[C@H](NC(=O)Oc23)N)/C)/CC[C@]([C@]21[C@H](O)[C@@H]1[C@H](C2)CCC[C@H](/C/1=C/C=C/C(=C)CCC=C(C)C)O)(O)C)CCCO	11005
[C@H]1(/C(=C(/C(=O)Cc2cccc(C(N)N)c2)\C)/CC[C@]([C@]21[C@H](O)[C@@H]1[C@H](C2)CCC[C@H]2/C/1=C/C=C/C(=C)CC/C=C(/CC#CCO2)\C)(O)C)CCCO	11006
[C@H]1(/C(=C(/C(=O)Cc2cccc(C(N)N)c2)\C)/CC[C@]([C@]21[C@H](O)[C@H](CC2)/C/1=C\C=C\C(=C)CC/C=C(/CC#CCOC1)\C)(O)C)CCC1(O)CCCC1	11009
c1(c2c(c(c(c1OCCc1ccccc1)O)OC)CC[C@@]1(COC2=O)[C@H]([C@@H]([C@H]([C@@H](O1)Oc1cc(c(cc1OCNC(=N)NC)C(=O)O)NCC)O)O)O)O	1101
[C@H]1(/C(=C(/C(=O)Cc2cccc3[C@@H](NC(=O)Cc23)N)\C)/CC[C@]([C@]21[C@H](O)[C@]1(CC2)C(=C/C(=C/C(=C)CCC=C(C)C)/C=C1)CO)(O)C)CCCO	11010
[C@H]1(/C(=C(/C(=O)Cc2cccc3[C@H](NC(=O)Cc23)N)\C)/CC[C@]2([C@]31[C@H](O)[C@H]([C@@H](C3)CCC2)/C(=C\C=C\C(=C)CCC=C(C)C)/CO)O)CCCO	11011
[C@H]1(/C(=C(/C(=O)Cc2cccc3[C@H](NC(=O)Cc23)N)\C)/CC[C@]([C@]21[C@H](O)[C@H](CC2)/C(=C\C=C\C(=C)CCC=C(C)C)/CO)(O)C)CCC1(O)CCCC1	11013
[C@H]1(/C(=C(/C(=O)Cc2cccc3[C@H](NC(=O)Oc23)N)\C)/CC[C@]([C@]21[C@H](O)[C@]1(CC2)C(=C/C(=C/C(=C)CCC=C(C)C)/C=C1)CO)(O)C)CCCO	11014
[C@H]1(/C(=C(/C(=O)Cc2cccc3[C@H](NC(=O)Oc23)N)\C)/CC[C@]([C@]21[C@H](O)[C@H](CC2)/C(=C\C=C\C(=C)CC/C=C(/C)\CCCc1ccccc1)/CO)(O)C)CCCO	11016
[C@H]1(/C(=C(/C(=O)Cc2cccc(C(N)N)c2)\C)/CC[C@]([C@]21[C@H](O)[C@H](CC2)/C/1=C\C=C\C(=C)CC/C=C(/CC#CCOC1)\C)(O)C)CCCO	11017
c1(c(cc(c(c1OCCc1ccccc1)O)OC)C(=O)O[C@@H]([C@@H]1[C@H]([C@@H]([C@H]([C@@H](O1)Oc1cc(c(cc1OCNC(=N)NCCCCO)C(=O)O)N[C@H](C)CCC(C)C)O)O)O)O)O	1102
[C@H]1(/C(=C(/C(=O)Cc2cccc3[C@@H](NC(=O)Cc23)N)\C)/CC[C@]([C@]21[C@H](O)[C@H](CC2)/C(=C\C=C\C(=C)CCC=C(C)C)/CO)(O)C)CCCO	11021
[C@H]1(C2=C(C(=O)Cc3cccc4[C@@H](NC(=O)Cc34)N)CCSSC[C@H]3[C@]1([C@@](CC2)(O)C)[C@H](O)[C@H](C3)/C(=C\C=C\C(=C)CCC=C(C)C)/CO)CCCO	11022
[C@H]1(/C(=C(/C(=O)Cc2cccc3[C@H](NC(=O)Oc23)N)\C)/CC[C@]([C@]21[C@H](O)[C@H](CC2)/C(=C\C=C\C(=C)CCC=C(C)C)/CO)(O)C)CCCO	11024
[C@H]1(C2=C(C(=O)Cc3cccc4[C@H](NC(=O)Oc34)N)CCSSC[C@H]3[C@]1([C@@](CC2)(O)C)[C@H](O)[C@H](C3)/C(=C\C=C\C(=C)CCC=C(C)C)/CO)CCCO	11025
[C@H]1(/C(=C(/C(=O)Cc2cccc(C(N)N)c2)\C)/CC[C@]([C@]21[C@H](O)[C@H](CC2)/C(=C\C=C\C(=C)[C@H](CC=C(C)C)NCC)/CO)(O)C)CCCO	11026
[C@H]1(/C(=C(/C(=O)Cc2cccc(C(N)N)c2)\C2CCCCC2)/CC[C@]([C@]21[C@H](O)[C@H](CC2)/C/1=C\C=C/C(=C)CC/C=C(/CC#CCOC1)\C)(O)C)CCCO	11027
c1(c(cc(c(c1OCCc1ccccc1)O)OC)C(=O)O[C@@H]([C@@H]1[C@H]([C@@H]([C@H]([C@@H](O1)Oc1cc(c(cc1OCNC(=N)NC)C(=O)O)N[C@H](C)CCC(C)C)O)O)O)O)O	1103
[C@H]1(/C(=C(/C(=O)Cc2cccc3[C@@H](NC(=O)Cc23)N)\C2CCCCC2)/CC[C@]([C@]21[C@H](O)[C@H](CC2)/C(=C\C=C\C(=C)CCC=C(C)C)/CO)(O)C)CCCO	11030
[C@H]1(C2=C(C(=O)Cc3cccc(C(N)N)c3CC#C[C@H]2C[C@]([C@]21[C@H](O)[C@H](CC2)/C(=C\C=C\C(=C)CCC=C(C)C)/CO)(O)C)C)CCCO	11031
[C@H]1(/C(=C(/C(=O)Cc2cccc3[C@@H](NC(=O)Oc23)N)\C2CCCCC2)/CC[C@]([C@]21[C@H](O)[C@H](CC2)/C(=C\C=C\C(=C)CCC=C(C)C)/CO)(O)C)CCCO	11032
[C@H]1(/C(=C(/C(=O)Cc2cccc(C(N)N)c2)\C)/CC[C@]([C@]21[C@H](O)[C@@H]1[C@H](C2)CCC[C@H](/C/1=C/C=C/C(=C)CCC=C(C)C)O)(O)C)CCCO	11033
[C@H]1(/C(=C(/C=O)\C)/CC[C@]([C@]21[C@H](O)[C@H](CC2)/C/1=C\C=C\C(=C)[C@H](C/C=C(/CC#CCOC1)\C)NCC)(O)C)CCCO	11034
[C@H]1(/C(=C(/C(=O)Cc2ccc(O)cc2)\C)/CC[C@]([C@]21[C@H](O)[C@H](CC2)/C(=C\C=C\C(=C)[C@H](CC=C(C)C)NCC)/CO)(O)C)CCCO	11035
[C@H]1(/C(=C(/C(=O)Cc2ccc(O)cc2)\C)/CC[C@]([C@]21[C@H](O)[C@H](CC2)/C(=C\C=C\C(=C)[C@@H](CC=C(C)C)O)/CO)(O)C)CCCO	11037
[C@H]1(/C(=C(/C(=O)Cc2cccc3[C@@H](NCCc23)N)\C)/CC[C@]([C@]21[C@H](O)[C@H](CC2)/C(=C\C=C\C(=C)CCC=C(C)C)/CO)(O)C)CCCO	11038
[C@H]1(/C(=C(/C(=O)Cc2cccc3[C@@H](NC=Cc23)N)\C)/CC[C@]([C@]21[C@H](O)[C@H](CC2)/C(=C\C=C\C(=C)CCC=C(C)C)/CO)(O)C)CCCO	11039
c1(c(cc(c(c1OCCc1ccccc1)O)OC)C(=O)OC[C@@H]1[C@H]([C@@H]([C@H]([C@@H](O1)Oc1cc(c(cc1OCNC(=N)NC)C(=O)O)N[C@H](C)CO)O)O)O)O	1104
[C@H]1(/C(=C(/C(=O)Cc2cccc(C(N)N)c2)\C)/CC[C@]2([C@]31[C@H](O)[C@H]([C@@H](C3)CCC2)/C(=C\C=C\C(=C)CCC=C(C)C)/CO)O)CCCO	11040
[C@H]1(/C(=C(/C(=O)Cc2cccc(C(N)N)c2)\C)/CC[C@]([C@]21[C@H](O)[C@H](CC2)/C(=C\C=C\C(=C)CCC=C(C)C)/CO)(O)C)CCC1(O)CCCC1	11043
[C@H]1(/C(=C(/C(=O)Cc2cccc(C(N)N)c2)\C)/CC[C@]([C@]21[C@H](O)[C@H](CC2)/C(=C\C=C\C(=C)CCC=C(C)C)/CO)(O)C)CCCO	11044
[C@H]1(/C(=C(/C=O)\C)/CC[C@]([C@]21[C@H](O)[C@]1(CC2)C2=C/C(=C/C(=C)CC/C=C(/CC#CCOC2)\C)/C=C1)(O)C)CCCO	11046
[C@H]1(/C(=C(/C=O)\C)/CC[C@]([C@]21[C@H](O)[C@@H]1[C@H](C2)CCC[C@H]2/C/1=C/C=C/C(=C)CC/C=C(/CC#CCO2)\C)(O)C)CCCO	11047
[C@H]1(/C(=C(/C=O)\C)/CC[C@]2([C@]31[C@H](O)[C@H]([C@@H](C3)CCC2)/C/1=C/C=C/C(=C)CC/C=C(/CC#CCOC1)\C)O)CCCO	11049
c1(c(cc(c(c1OCCc1cccc(c1)CC)O)OC)C(=O)OC[C@@H]1[C@H]([C@@H]([C@H]([C@@H](O1)Oc1cc(c(cc1OCNC(=N)NC)C(=O)O)NCC)O)O)O)O	1105
[C@H]1(/C(=C(/C(=O)Cc2ccc(O)cc2)\C)/CC[C@]([C@]21[C@H](O)[C@]1(CC2)C(=C/C(=C/C(=C)CCC=C(C)C)/C=C1)CO)(O)C)CCCO	11050
[C@H]1(/C(=C(/C(=O)Cc2ccc(O)cc2)\C)/CC[C@]2([C@]31[C@H](O)[C@H]([C@@H](C3)CCC2)/C(=C\C=C\C(=C)CCC=C(C)C)/CO)O)CCCO	11052
[C@H]1(/C(=C(/C=O)\C)/CC[C@]([C@]21[C@H](O)[C@H](CC2)/C/1=C\C=C\C(=C)CC/C=C(/CC#CCOC1)\CCCc1ccccc1)(O)C)CCCO	11053
[C@H]1(/C(=C(/C(=O)Cc2ccc(O)cc2)\C)/CC[C@]([C@]21[C@H](O)[C@H](CC2)/C(=C\C=C\C(=C)CC/C=C(/C)\CCCc1ccccc1)/CO)(O)C)CCCO	11054
[C@H]1(/C(=C(/C(=O)Cc2ccc(O)cc2)\C)/CC[C@]([C@]21[C@H](O)[C@H](CC2)/C(=C\C=C\C(=C)CCC=C(C)C)/CO)(O)C)CCC1(O)CCCC1	11055
[C@H]1(/C(=C(/C=O)\C)/CC[C@]2([C@]31[C@H](O)[C@H](C[C@H]3CCC2)/C/1=C\C=C\C(=C)CC/C=C(/CC#CCOC1)\C)O)CCCO	11056
[C@H]1(/C(=C(/C(=O)Cc2ccc(O)cc2)\C)/CC[C@]2([C@]31[C@H](O)[C@H](C[C@H]3CCC2)/C(=C\C=C\C(=C)CCC=C(C)C)/CO)O)CCCO	11057
[C@H]1(/C(=C(/C(=O)Cc2cccc(C(N)N)c2)\C2CCCCC2)/CC[C@]([C@]21[C@H](O)[C@H](CC2)/C(=C\C=C\C(=C)CCC=C(C)C)/CO)(O)C)CCCO	11058
[C@H]1(/C(=C(/C=O)\C)/CC[C@]([C@]21[C@H](O)[C@H](CC2)/C/1=C\C=C\C(=C)CC/C=C(/CC#CCOC1)\C)(O)C)CCCO	11059
c1c2c(c(c(c1OCCc1ccccc1)O)OC)CC[C@@]1(COC2=O)[C@H]([C@@H]([C@H]([C@@H](O1)Oc1cc(c(cc1OCNC(=N)NCCCCO)C(=O)O)N[C@H](C)CO)O)O)O	1106
[C@H]1(/C(=C(/C=O)\C)/CC[C@]([C@]21[C@H](O)[C@H](CC2)/C/1=C\C=C\C(=C)CC/C=C/2\CC#C[C@H](OC1)CSSCC2)(O)C)CCCO	11060
[C@H]1(/C(=C(/C(=O)Cc2ccc(O)cc2)\C)/CC[C@]([C@]21[C@H](O)[C@H](CC2)/C(=C\C=C\C(=C)CCC=C(C)C)/CO)(O)C)CCCO	11061
[C@H]1(C2=C(C(=O)Cc3ccc(O)cc3)CCSSC[C@H]3[C@]1([C@@](CC2)(O)C)[C@H](O)[C@H](C3)/C(=C\C=C\C(=C)CCC=C(C)C)/CO)CCCO	11062
[C@H]1(/C(=C(/C=O)\C2CCCCC2)/CC[C@]([C@]21[C@H](O)[C@H](CC2)/C/1=C\C=C/C(=C)CC/C=C(/CC#CCOC1)\C)(O)C)CCCO	11064
[C@H]1(/C(=C(/C(=O)Cc2ccc(O)cc2)\C2CCCCC2)/CC[C@]([C@]21[C@H](O)[C@H](CC2)/C(=C\C=C\C(=C)CCC=C(C)C)/CO)(O)C)CCCO	11065
[C@H]1(/C(=C(/C=O)\C)/CC[C@]([C@]21[C@H](O)[C@H](CC2)/C(=C\C=C\C(=C)[C@@H](CC=C(C)C)O)/CO)(O)C)CCCO	11066
[C@H]1(/C(=C(/C=O)\C)/CC[C@]([C@]21[C@H](O)[C@@H]1[C@H](C2)CCC[C@H](/C/1=C/C=C/C(=C)CCC=C(C)C)O)(O)C)CCCO	11067
[C@H]1(/C(=C(/C=O)\C)/CC[C@]([C@]21[C@H](O)[C@]1(CC2)C(=C/C(=C/C(=C)CCC=C(C)C)/C=C1)CO)(O)C)CCCO	11068
c1c2c(c(c(c1OCCc1ccccc1)O)OC)CC[C@@]1(COC2=O)[C@H]([C@@H]([C@H]([C@@H](O1)Oc1cc(c(cc1OCNC(=N)NC)C(=O)O)N[C@H](C)CO)O)O)O	1107
[C@H]1(/C(=C(/C=O)\C)/CC[C@]2([C@]31[C@H](O)[C@H]([C@@H](C3)CCC2)/C(=C\C=C\C(=C)CCC=C(C)C)/CO)O)CCCO	11070
[C@H]1(/C(=C(/C=O)\C)/CC[C@]([C@]21[C@H](O)[C@H](CC2)/C(=C\C=C\C(=C)CCC=C(C)C)/CO)(O)C)CCC1(O)CCCC1	11071
[C@H]1(/C(=C(/C=O)\C)/CC[C@]([C@]21[C@H](O)[C@H](CC2)/C(=C\C=C\C(=C)CC/C=C(/C)\CCCc1ccccc1)/CO)(O)C)CCCO	11072
[C@H]1(/C(=C(/C=O)\C)/CC[C@]2([C@]31[C@H](O)[C@H](C[C@H]3CCC2)/C(=C\C=C\C(=C)CCC=C(C)C)/CO)O)CCCO	11073
c12c(c(c(c(c1)CCC(=O)OCC)O[C@H]1[C@@]([C@H]([C@@H]([C@H](O1)C(O)O)O)O)(O)CCO)OC)occ2[C@H]1CNC(=O)C21CCCC2	11077
c12c3c(c(c4c1[C@@H](C[C@@H](C4)C(=O)OCC)C[C@@H]1[C@@H](c2co3)CNC1=O)O[C@H]1[C@@]([C@H]([C@@H]([C@H](O1)C(O)O)O)O)(O)CCCO)OC	11078
c12c(c(c(c(c1)CCC(=O)OCC)O[C@H]1[C@@]([C@H]([C@@H]([C@H](O1)C(O)O)O)O)(O)CCCO)OC)occ2[C@H]1CNC(=O)C21CCCC2	11079
c1c2c(c(c(c1OCCc1cccc(c1)CC)O)OC)CC[C@@]1(COC2=O)[C@H]([C@@H]([C@H]([C@@H](O1)Oc1cc(c(cc1OCNC(=N)NC)C(=O)O)NCC)O)O)O	1108
c12c3c(c(c4c1[C@@H](C[C@@H](C4)C(=O)OCC)C[C@@H]1[C@@H](c2co3)CNC1=O)O[C@H]1[C@@H]([C@H]([C@@H]([C@H](O1)C(O)O)O)O)O)OCCNC	11081
c12c(c(c(c(c1)CCC(=O)OCC)O[C@H]1[C@@H]([C@H]([C@@H]([C@H](O1)C(O)O)O)O)O)OCCNC)occ2[C@H]1CNC(=O)C21CCCC2	11083
c12c3c(c(c4c1[C@@H](C[C@@H](C4)C(=O)OCC)C[C@@H]1[C@@H](c2co3)CNC1=O)O[C@H]1[C@@H]([C@H]([C@@H]([C@H](O1)C(O)O)O)O)O)OC	11084
c12c3c(c(c4c1[C@@H](C[C@@H](C4)C(=O)OCC)C[C@@H]1[C@@H](c2co3)CNC1=O)O[C@H]1[C@@]([C@H]([C@@H]([C@H](O1)CO)O)O)(O)CCO)OCCCCO	11086
c12c(c(c(c(c1)CCC(=O)OCC)O[C@H]1[C@@]([C@H]([C@@H]([C@H](O1)CO)O)O)(O)CCO)OC)occ2[C@H]1CNC(=O)C21CCCC2	11088
c12c3c(c(c4c1[C@@H](C[C@@H](C4)C(=O)OCC)C[C@@H]1[C@@H](c2co3)CNC1=O)O[C@H]1[C@@]([C@H]([C@@H]([C@H](O1)CO)O)O)(O)CCCO)OC	11089
c1(c2c(c(c(c1OCCc1ccccc1)O)OC)CC[C@@]1(COC2=O)[C@H]([C@@H]([C@H]([C@@H](O1)Oc1cc(c(cc1OCNC(=N)NC)C(=O)O)N[C@H](C)CCC(C)C)O)O)O)O	1109
c12c3c(c(c4c1[C@@H](C[C@H](C4)C(=O)OCC)C[C@@H]1[C@@H](c2co3)CNC1=O)O[C@H]1[C@@H]([C@H]([C@@H]([C@H](O1)C(O)O)O)O)O)OC1CCCCC1	11090
c12c(c(c(c(c1)CCC(=O)OCC)O[C@H]1[C@@]([C@H]([C@@H]([C@H](O1)CO)O)O)(O)CCCO)OC)occ2[C@H]1CNC(=O)C21CCCC2	11091
c12c(c(c(c(c1)CCC(=O)OCC)O[C@H]1[C@@H]([C@H]([C@@H]([C@H](O1)C(O)O)O)O)O)OC1CCCCC1)occ2[C@H]1CNC(=O)C21CCCC2	11093
c12c3c(c(c4c1[C@@H](C[C@@H](C4)C(=O)OCC)C[C@@H]1[C@@H](c2co3)CNC1=O)O[C@H]1[C@@]([C@H]([C@@H]([C@H](O1)CO)O)O)(O)CCO)OC1CCCC1	11094
c12c3c(c(c4c1[C@@H](C[C@@H](C4)C(=O)OCC)C[C@@H]1[C@@H](c2co3)CNC1=O)O[C@H]1[C@@H]([C@H]([C@@H]([C@H](O1)C(O)O)O)O)O)OC1CCCC1	11095
c12c(c(c(c(c1)CCC(=O)OCC)O[C@H]1[C@@H]([C@H]([C@@H]([C@H](O1)C(O)O)O)O)O)OC1CCCC1)occ2[C@H]1CNC(=O)C21CCCC2	11096
c12c(c(c(c3c1CC[C@H](C3)C(=O)OCC)O[C@H]1[C@@]([C@H]([C@@H]([C@H](O1)CO)O)O)(O)CCO)OC)occ2[C@H]1CNC(=O)C1	11098
c12c3c(c(c4c1[C@@H](C[C@@H](C4)C(=O)OCC)C[C@@H]1[C@@H](c2co3)CNC1=O)O[C@H]1[C@@]([C@H]([C@@H]([C@H](O1)CO)O)O)(O)CCO)OCCCC(C)C	11099
[C@@H]1([C@H]([C@@]([C@@H]2[C@]([C@@H]1C[C@@H]1[C@H](NC(=O)C31CCCC3)[C@@H](c1nc[nH]c1)[C@@H](C[C@@H](N)O)O)([C@@H]1[C@@](CC2)([C@]2(C(=CC1)[C@H]1[C@@]([C@@H]3[C@@H]2Cc2[nH]cnc2NC3)(CC[C@](C1)(C)CO)C(=O)O)C)C)C1CCCCC1)(C)CO)O[C@@H]1OC[C@H]([C@@H]([C@H]1O)O)O)O	111
c1(c(cc(c(c1OCCc1ccccc1)O)OC)C(=O)OC[C@@H]1[C@H]([C@@H]([C@H]([C@@H](O1)Oc1cc(c(cc1OCNC(=N)NCCCCO)C(=O)O)NCC)O)O)O)O	1110
c12c3c(c(c4c1[C@@H](C[C@@H](C4)C(=O)OCC)C[C@@H]1[C@@H](c2co3)CNC1=O)O[C@H]1[C@@H]([C@H]([C@@H]([C@H](O1)C(O)O)O)O)O)OCCCC(C)C	11100
c12c(c(c(c(c1)CCC(=O)OCC)O[C@H]1[C@@H]([C@H]([C@@H]([C@H](O1)C(O)O)O)O)O)OCCCC(C)C)occ2[C@H]1CNC(=O)C21CCCC2	11101
c12c(c(c(c3c1CC[C@@H](C3)C(=O)OCC)O[C@H]1[C@@]([C@H]([C@@H]([C@H](O1)CO)O)O)(O)CCCO)OC)occ2[C@@H]1CNC(=O)C1	11102
c12c3c(c(c4c1[C@@H](C[C@@H](C4)C(=O)OCC)C[C@@H]1[C@@H](c2co3)CNC1=O)O[C@H]1[C@@H]([C@H]([C@@H]([C@H](O1)CO)O)O)O)OC	11105
c12c(c(c(c(c1)CCC(=O)OCC)O[C@H]1[C@@H]([C@H]([C@@H]([C@H](O1)CO)O)O)O)OC1CCCCC1)occ2[C@H]1CNC(=O)C21CCCC2	11108
c12c3c(c(c4c1[C@@H](C[C@@H](C4)C(=O)OCC)C[C@@H]1[C@@H](c2co3)CNC1=O)O[C@H]1[C@@H]([C@H]([C@@H]([C@H](O1)CO)O)O)O)OC1CCCC1	11109
c1(c(cc(c(c1OCCc1ccccc1)O)OC)C(=O)OC[C@@H]1[C@H]([C@@H]([C@H]([C@@H](O1)Oc1cc(c(cc1OCNC(=N)NC)C(=O)O)NCC)O)O)O)O	1111
c12c(c(c(c3c1CC[C@H](C3)C(=O)OCC)O[C@H]1[C@@H]([C@H]([C@@H]([C@H](O1)CO)O)O)O)OCCNC)occ2[C@@H]1CNC(=O)C1	11110
c12c(c(c(c(c1)CCC(=O)OCC)O[C@H]1[C@@H]([C@H]([C@@H]([C@H](O1)CO)O)O)O)OC1CCCC1)occ2[C@H]1CNC(=O)C21CCCC2	11111
c12c(c(c(c3c1CC[C@@H](C3)C(=O)OCC)O[C@H]1[C@@H]([C@H]([C@@H]([C@H](O1)CO)O)O)O)OC)occ2[C@@H]1CNC(=O)C1	11112
c12c3c(c(c4c1[C@@H](C[C@@H](C4)C(=O)OCC)C[C@@H]1[C@@H](c2co3)CNC1=O)O[C@H]1[C@@H]([C@H]([C@@H]([C@H](O1)CO)O)O)O)OCCCC(C)C	11113
c12c(c(c(c(c1)CCC(=O)OCC)O[C@H]1[C@@H]([C@H]([C@@H]([C@H](O1)CO)O)O)O)OCCCC(C)C)occ2[C@H]1CNC(=O)C21CCCC2	11114
c12c(c(c(c3c1CC[C@@H](C3)C(=O)OCC)O[C@H]1[C@@H]([C@H]([C@@H]([C@H](O1)CO)O)O)O)OC1CCCCC1)occ2[C@H]1CNC(=O)C1	11115
c1c2c(c(c(c1OCCc1ccccc1)O)OC)CC[C@@]1(COC2=O)[C@H]([C@@H]([C@H]([C@@H](O1)Oc1cc(c(cc1OCNC(=N)NCCCCO)C(=O)O)NCC)O)O)O	1112
c12c(c(c(c3c1CC[C@H](C3)C(=O)OCC)O[C@H]1[C@@H]([C@H]([C@@H]([C@H](O1)CO)O)O)O)OCCCC(C)C)occ2[C@@H]1CNC(=O)C1	11121
c12c(c(c(c3c1CC[C@H](C3)C(=O)OCC)O[C@H]1[C@@H]([C@H]([C@@H]([C@H](O1)CO)O)O)O)OC)occ2C1CCCCC1	11122
c12c(c(c(c(c1)CCC(=O)OCC)O[C@H]1[C@@H]([C@H]([C@@H]([C@H](O1)CO)O)O)O)OC)occ2[C@H]1C[C@H](CCC1)CCO	11123
c12c(c(c(c(c1)CCC(=O)OCC)O[C@H]1[C@@]([C@H]([C@@H]([C@H](O1)CO)O)O)(O)CCCO)OC)occ2C1CCCCC1	11127
c12c(c(c(c(c1)CCC(=O)OCC)O[C@H]1[C@@H]([C@H]([C@@H]([C@H](O1)CO)O)O)O)OC)occ2[C@@H]1CNC(=O)C1	11128
c12c3c(c(c(c1CC[C@@H]1[C@@H](c2co3)CCCC1)CCC(=O)OCC)O[C@H]1[C@@H]([C@H]([C@@H]([C@H](O1)CO)O)O)O)OC	11129
c1c2c(c(c(c1OCCc1ccccc1)O)OC)CC[C@@]1(COC2=O)[C@H]([C@@H]([C@H]([C@@H](O1)Oc1cc(c(cc1OCNC(=N)NC)C(=O)O)NCC)O)O)O	1113
c12c(c(c(c(c1)CCC(=O)OCC)O[C@H]1[C@@H]([C@H]([C@@H]([C@H](O1)CO)O)O)O)OC1CCCCC1)occ2[C@@H]1CNC(=O)C1	11130
c12c(c(c(c(c1)CCC(=O)OCC)O[C@H]1[C@@H]([C@H]([C@@H]([C@H](O1)CO)O)O)O)OCCCC(C)C)occ2[C@@H]1CNC(=O)C1	11132
c12c(c(c(c(c1)CCC(=O)OCC)O[C@H]1[C@@H]([C@H]([C@@H]([C@H](O1)CO)O)O)O)OC)occ2C1CCCCC1	11134
c12c(c(c(c3c1CC[C@@H](C3)C(=O)OCC)O[C@H]1[C@@H]([C@H]([C@@H]([C@H](O1)CO)O)O)O)OC)occ2CCO	11138
c12c(c(c(c3c1C=C[C@H](C3)C(=O)OCC)O[C@H]1[C@@H]([C@H]([C@@H]([C@H](O1)CO)O)O)O)OC)occ2CCO	11139
c1(c(cc(c(c1OCCc1ccccc1)O)OC)C(=O)O[C@@H]([C@@H]1[C@H]([C@@H]([C@H]([C@@H](O1)Oc1ccc(cc1OCNC(=N)NC)C(=O)O)O)O)O)O)O	1114
c12c(c(c(c(c1)CCC(=O)OCC)O[C@H]1[C@@H]([C@H]([C@@H]([C@H](O1)C(O)O)O)O)O)OC)occ2CCO	11140
c12c(c(c(c(c1)CCC(=O)OCC)O[C@H]1[C@@]([C@H]([C@@H]([C@H](O1)CO)O)O)(O)CCO)OC)occ2CCO	11141
c12c(c(c(c(c1)CCC(=O)OCC)O[C@H]1[C@@]([C@H]([C@@H]([C@H](O1)CO)O)O)(O)CCCO)OC)occ2CCO	11142
c12c3c(c(c(c1CC[C@H](c2co3)CO)CCC(=O)OCC)O[C@H]1[C@@H]([C@H]([C@@H]([C@H](O1)CO)O)O)O)OC	11143
c12c(c(c(c(c1)CCC(=O)OCC)O[C@H]1[C@@H]([C@H]([C@@H]([C@H](O1)CO)O)O)O)OCCNC)occ2CCO	11144
c12c(c(c(c3c1C=C[C@H](C3)C(=O)OCC)O[C@H]1[C@@H]([C@H]([C@@H]([C@H](O1)CO)O)O)O)OC)occ2	11148
c1c(cc(c(c1OCCc1ccccc1)O)OC)C(=O)OC[C@@H]1[C@H]([C@@H]([C@H]([C@@H](O1)Oc1cc(c(cc1OCNC(=N)NC)C(=O)O)N[C@H](C)CO)O)O)O	1115
c12c(c(c(c(c1)CCC(=O)OCC)O[C@H]1[C@@H]([C@H]([C@@H]([C@H](O1)CO)O)O)O)OC1CCCC1)occ2	11154
c1(c2c3c(c(c1)OCCNCCCCCC)CCc1c3c(cc3c1[C@H]([C@@H](CO3)c1cc(c(c(c1)OC)O)OC[C@H](CO)[C@]13c4c5cccc4C=C[C@@H]1[C@H](C[C@@H]1[C@H]3C[C@H]5[C@H]3[C@H]1[C@H](CO)[C@H](CCO)C=C3)C1(N3C(=O)C(=CC3=O)CNC)CCCCC1)O)N[C@@H]2O)OCNCC	11156
c1(c2c3c(c(c1)OCCNCCCCCC)CCc1c3c(cc3c1[C@H]([C@@H](CO3)c1cc(c(c(c1)OC)O)OC[C@H](CO)[C@]13c4c(cccc4)[C@H]4C[C@@H]3[C@H](C[C@H](C1)C1(N3C(=O)C(=CC3=O)CNC)CCCCC1)[C@@H]1[C@H]4C=C[C@H]([C@H]1CO)CCO)O)N[C@@H]2O)OCNCC	11157
c1(c2c3c(c(c1)OCCNC)CCc1c3c(cc3c1[C@H]([C@@H](CO3)c1cc(c(c(c1)OC)O)OC[C@H](CO)[C@@]13c4ccccc4C=C[C@@H]1[C@H](CCC3)C1(N3C(=O)C(=CC3=O)CNC)CCCCC1)O)N[C@@H]2O)O[C@]12N[C@@H](C)CC[C@H]1[C@@H](CCC2)CC[C@](C[C@H](O)[C@@H](O)C)(C)CC	11159
c1c(cc(c(c1OCCc1cccc(c1)CC)O)OC)C(=O)OC[C@@H]1[C@H]([C@@H]([C@H]([C@@H](O1)Oc1cc(c(cc1OCNC(=N)NC)C(=O)O)NCC)O)O)O	1116
c1(c2c3c(c(c1)OCCNC)CCc1c3c(cc3c1[C@H]([C@@H](CO3)c1cc(c(c(c1)OC)O)OC[C@H](CO)[C@@]13c4ccccc4C=C[C@@H]1[C@H](CCC3)C1(N3C(=O)C(=CC3=O)CNC)CCCCC1)O)N[C@@H]2O)O[C@]12N[C@@H](C)CC[C@H]1[C@@H](CCC2)C[C@H]1[C@@H](C[C@](O)([C@@H](O)C)CC1)C	11160
c1(c2c3c(c(c1)OCCNC)CCc1c3c(cc3c1[C@H]([C@@H](CO3)c1cc(c(c(c1)OC)O)OC[C@H](CO)[C@@]13c4ccccc4C=C[C@@H]1[C@H](CCC3)C1(N3C(=O)C(=CC3=O)CNC)CCCCC1)O)N[C@H]2O)O[C@@]12N[C@H](C)CC[C@@H]1[C@H](CCC2)CC[C@@H](C[C@H](O)[C@@H](O)C)C	11162
c1(c2c3c(c(c1)OCCNC)CCc1c3c(cc3c1[C@H]([C@@H](CO3)c1cc(c(c(c1)OC)O)OC[C@H](CO)[C@]13c4ccccc4C=C[C@@H]1[C@H](CCC3)C1(N3C(=O)C(=CC3=O)CNC)CCCCC1)O)N[C@H]2O)O[C@@]12N[C@@H](C)CC[C@@H]1[C@@H](CCC2)CC[C@@](CCNC)(C)CC	11165
c1(c2c3c(c(c1)OCCNC)CCc1c3c(cc3c1[C@H]([C@@H](CO3)c1cc(c(c(c1)OC)O)OC[C@H](CO)[C@@]13c4ccccc4C=C[C@@H]1[C@H](CCC3)C1(N3C(=O)C(=CC3=O)CNC)CCCCC1)O)N[C@@H]2O)O[C@]12N[C@H](C)CC[C@H]1[C@@H](CCC2)CC[C@@H]1C[C@H](NC)C=CC1	11166
c1(c2c3c(c(c1)OCCNC)CCc1c3c(cc3c1[C@H]([C@@H](CO3)c1cc(c(c(c1)OC)O)OC[C@H](CO)[C@@]13c4ccccc4C=C[C@@H]1[C@H](CCC3)C1(N3C(=O)C(=CC3=O)CNC)CCCCC1)O)N[C@@H]2O)O[C@]12N[C@@H](C)CC[C@H]1[C@@H](CCC2)CC[C@@H]1C[C@@H](NC)CCC1	11167
c1(c2c3c(c(c1)OCCNC)CCc1c3c(cc3c1[C@H]([C@@H](CO3)c1cc(c(c(c1)OC)O)OC[C@H](CO)[C@]13c4c(cccc4)[C@H]4C[C@@H]3[C@@H](C[C@H](C1)C1(N3C(=O)C(=CC3=O)CNC)CCCCC1)[C@@H](C4)[C@H](CO)CCCO)O)N[C@@H]2O)OCNCC	11168
c1(c2c3c(c(c1)OCCNC)CCc1c3c(cc3c1[C@H]([C@@H](CO3)c1cc(c(c(c1)OC)O)OC[C@H](CO)[C@@]13c4ccccc4C=C[C@@H]1[C@H](CCC3)C1(N3C(=O)C(=CC3=O)CNC)CCCCC1)O)N[C@@H]2O)O[C@]12N[C@@H](C)CC[C@H]1[C@@H](CCC2)CC[C@H](CCNCC)C	11169
c1(c(cc(c(c1OCCc1ccccc1)O)OC)C(=O)OC[C@@H]1[C@H]([C@@H]([C@H]([C@@H](O1)Oc1cc(c(cc1OCNC(=N)NC)C(=O)O)N[C@H](C)CCC(C)C)O)O)O)O	1117
c1(c2c3c(c(c1)OCCNC)CCc1c3c(cc3c1[C@H]([C@@H](CO3)c1cc(c(c(c1)OC)O)OC[C@H](CO)[C@]13c4c5cccc4C=C[C@@H]1[C@H](CC[C@@H]3C=C5)C1(N3C(=O)C(=CC3=O)CNC)CCCCC1)O)N[C@@H]2O)O[C@]12N[C@H](C)CC[C@H]1CCCC2	11171
c1(c2c3c(c(c1)OCCNC)CCc1c3c(cc3c1[C@H]([C@@H](CO3)c1cc(c(c(c1)OC)O)OC[C@H](CO)[C@@]13c4ccccc4C=C[C@@H]1[C@H](CCC3)C1(N3C(=O)C(=CC3=O)CNC)CCCCC1)O)N[C@@H]2O)O[C@@]12N[C@H](C)CC[C@@H]1CCCC2	11174
c1(c2c3c(c(c1)OCCNC)CCc1c3c(cc3c1[C@H]([C@@H](CO3)c1cc(c(c(c1)OC)O)OC[C@H](CO)[C@@]13c4ccccc4C=C[C@@H]1[C@H](CCC3)C1(N3C(=O)C(=CC3=O)CNC)CCCCC1)O)N[C@@H]2O)O[C@]12N[C@@H](C)CC[C@H]1[C@@H](CCC2)CCC(C)C	11175
c1(c2c3c(c(c1)OC)CCc1c3c(cc3c1[C@H]([C@@H](CO3)c1cc(c(c(c1)OC)O)OC[C@H](CO)[C@]13c4c(cccc4)[C@H]4C[C@@H]3[C@H](C[C@H](C1)C1(N3C(=O)C=CC3=O)CCCCC1)[C@@H]1[C@H]4C=C[C@H]([C@H]1CO)CCO)O)N[C@@H]2O)OCNCC	11177
c1(c2c3c(c(c1)OC)CCc1c3c(cc3c1[C@H]([C@@H](CO3)c1cc(c(c(c1)OC)O)OC[C@H](CO)[C@]13c4c5cccc4C=C[C@@H]1[C@H](C[C@@H]1[C@H]3C[C@H]5[C@H]3[C@H]1[C@H](CO)[C@H](CCO)C=C3)C1(N3C(=O)C=CC3=O)CCCCC1)O)N[C@@H]2O)OCNCC	11178
c1(c2c3c(c(c1)OCCNCCCCCC)CCc1c3c(cc3c1[C@H]([C@@H](CO3)c1cc(c(c(c1)OC)O)OC[C@H](CO)[C@]13c4c(cccc4)[C@H]4C[C@@H]3[C@@H](C[C@H](C1)C1(N3C(=O)C(=CC3=O)CNC)CCCCC1)[C@@H](C4)[C@H](CO)CCCO)O)N[C@@H]2O)OCNCC	11179
c1c2c(c(c(c1OCCc1ccccc1)O)OC)CC[C@@]1(COC2=O)[C@H]([C@@H]([C@H]([C@@H](O1)Oc1cc(c(cc1OCNC(=N)NC)C(=O)O)N[C@H](C)CCC(C)C)O)O)O	1118
c1(c2c3c(c(c1)OCCNC1CCCCC1)CCc1c3c(cc3c1[C@H]([C@@H](CO3)c1cc(c(c(c1)OC)O)OC[C@@H](CO)[C@@]13c4c5cccc4C=C[C@@H]1[C@@H](CC[C@@H]3C=C5)C1(N3C(=O)C(=CC3=O)CNC)CCCCC1)O)N[C@@H]2O)O[C@]12N[C@@H](C)CC[C@H]1CCCC2	11181
c1(c2c3c(c(c1)OCCNC)CCc1c3c(cc3c1[C@H]([C@@H](CO3)c1cc(c(c(c1)OC)O)OC[C@H](CO)[C@]13c4c(cccc4)[C@H]4C[C@@H]3[C@@H](C[C@H](C1)C1(N3C(=O)C=CC3=O)CCCCC1)[C@@H](C4)[C@H](CO)CCCO)O)N[C@@H]2O)OCNCC	11185
c1(c2c3c(c(c1)OC)CCc1c3c(cc3c1[C@H]([C@@H](CO3)c1cc(c(c(c1)OC)O)OC[C@H](CO)[C@]13c4c(cccc4)[C@H]4C[C@@H]3[C@@H](C[C@H](C1)C1(N3C(=O)C=CC3=O)CCCCC1)[C@@H](C4)[C@H](CO)CCCO)O)N[C@@H]2O)OCNCC	11186
c1(c2c3c(c(c1)OCCNC)CCc1c3c(cc3c1[C@H]([C@@H](CO3)c1cc(c(c(c1)OC)O)OC[C@H](CO)[C@@]13c4c(cccc4)[C@@H]4C[C@H]3[C@@H]3[C@H]([C@@H](C1)C1(N5C(=O)C=CC5=O)CCCCC1)CC[C@@H]([C@H]3C4)CCO)O)N[C@@H]2O)OCNCC	11187
c1(c2c3c(c(c1)OC)CCc1c3c(cc3c1[C@H]([C@@H](CO3)c1cc(c(c(c1)OC)O)OC[C@H](CO)[C@]13c4c5cccc4C=C[C@H]1[C@@H]([C@@H]1[C@H]4[C@H]3C[C@H]5C[C@@H]4[C@H](CCO)CC1)C1(N3C(=O)C=CC3=O)CCCCC1)O)N[C@H]2O)OCNCC	11188
c1(c2c3c(c(c1)OC)CCc1c3c(cc3c1[C@H]([C@@H](CO3)c1cc(c(c(c1)OC)O)OC[C@H](CO)[C@@]13c4c(cccc4)[C@@H]4C[C@H]3[C@@H]3[C@H]([C@@H](C1)C1(N5C(=O)C=CC5=O)CCCCC1)CC[C@H]([C@@H]3C4)CCO)O)N[C@@H]2O)OCNCC	11189
c1(c2c(c(c(c1OCCc1ccccc1)O)OC)CC[C@@]1(COC2=O)[C@H]([C@@H]([C@H]([C@@H](O1)Oc1ccc(cc1OCNC(=N)NC)C(=O)O)O)O)O)O	1119
c1(c2c3c(c(c1)OCCNC)CCc1c3c(cc3c1[C@H]([C@@H](CO3)c1cc(c(c(c1)OC)O)OC[C@H](CO)[C@]13c4c5cccc4C=C[C@@H]1[C@H](CC[C@@H]3C=C5)C1(N3C(=O)C=CC3=O)CCCCC1)O)N[C@H]2O)O[C@]12N[C@H](C)CC[C@H]1CCCC2	11190
c1(c2c3c(c(c1)OCCNC)CCc1c3c(cc3c1[C@H]([C@@H](CO3)c1cc(c(c(c1)OC)O)OC[C@H](CO)[C@@]13c4ccccc4C=C[C@@H]1[C@H](CCC3)C1(N3C(=O)C=CC3=O)CCCCC1)O)N[C@@H]2O)O[C@@]12N[C@H](C)CC[C@@H]1CCCC2	11191
c1(c2c3c(c(c1)OCCNC1CCCCC1)CCc1c3c(cc3c1[C@H]([C@@H](CO3)c1cc(c(c(c1)OC)O)OC[C@@H](CO)[C@@]13c4ccccc4C=C[C@@H]1[C@H](CCC3)C1(N3C(=O)C(=CC3=O)CNC)CCCCC1)O)N[C@@H]2O)O[C@]12N[C@@H](C)CC[C@H]1[C@@H](CCC2)CCC(C)C	11192
c1(c2c3c(c(c1)OC)CCc1c3c(cc3c1[C@H]([C@@H](CO3)c1cc(c(c(c1)OC)O)OC[C@H](CO)[C@]13c4c5cccc4C=C[C@@H]1[C@H](CC[C@@H]3C=C5)C1(N3C(=O)C=CC3=O)CCCCC1)O)N[C@H]2O)O[C@@]12N[C@@H](C)CC[C@@H]1CCCC2	11193
c1(c2c3c(c(c1)OC)CCc1c3c(cc3c1[C@H]([C@@H](CO3)c1cc(c(c(c1)OC)O)OC[C@H](CO)[C@@]13c4ccccc4C=C[C@@H]1[C@H](CCC3)C1(N3C(=O)C=CC3=O)CCCCC1)O)N[C@@H]2O)O[C@@]12N[C@H](C)CC[C@@H]1[C@H](CCC2)CCC(C)C	11195
c1(c2c3c(c(c1)OC)CCc1c3c(cc3c1[C@H]([C@@H](CO3)c1cc(c(c(c1)OC)O)OC[C@H](CO)[C@@]13c4ccccc4C=C[C@@H]1[C@H](CCC3)C1(N3C(=O)C=CC3=O)CCCCC1)O)N[C@@H]2O)O[C@@]12N[C@H](C)CC[C@@H]1CCCC2	11196
c1(c2c3c(c(c1)OCCNC)CCc1c3c(cc3c1[C@H]([C@@H](CO3)c1cc(c(c(c1)OC)O)OC[C@H](CO)[C@]13c4c(cccc4)[C@H]4C[C@@H]3[C@@H](C[C@H](C1)C1(N3C(=O)C=CC3=O)CCCCC1)[C@@H](C4)CCO)O)N[C@@H]2O)OCNCC	11197
c1(c2c3c(c(c1)OC)CCc1c3c(cc3c1[C@H]([C@@H](CO3)c1cc(c(c(c1)OC)O)OC[C@H](CO)[C@]13c4c5cccc4C=C[C@H]1[C@@H](C[C@@H]1[C@H]3C[C@H]5C[C@H]1CCO)C1(N3C(=O)C=CC3=O)CCCCC1)O)N[C@@H]2O)OCNCC	11198
c1(c2c3c(c(c1)OCCNCCCCCC)CCc1c3c(cc3c1[C@H]([C@@H](CO3)c1cc(c(c(c1)OC)O)OC[C@H](CO)[C@]13c4c(cccc4)[C@H]4C[C@@H]3[C@@H](C[C@H](C1)C1(N3C(=O)C=CC3=O)CCCCC1)[C@@H](C4)[C@H](CO)CCCO)O)N[C@@H]2O)OCNCC	11199
[C@@H]1([C@H]([C@@]([C@@H]2[C@]([C@H]1C[C@@H]1[C@H](NC(=O)C31CCCC3)[C@@H](c1nc[nH]c1)[C@@H](C[C@@H](N)O)O)([C@@H]1[C@@](CC2)([C@]2(C(=CC1)[C@H]1[C@@]([C@@H]3[C@H]2Cc2[nH]cnc2NC3)(CC[C@](C1)(C)CO)C(=O)O)C)C)C1CCCC1)(C)CO)O[C@@H]1OC[C@H]([C@@H]([C@H]1O)O)O)O	112
c1(c(cc(c(c1OCCc1cccc(c1)CC)O)OC)C(=O)OC[C@@H]1[C@H]([C@@H]([C@H]([C@@H](O1)Oc1ccc(cc1OCNC(=N)NC)C(=O)O)O)O)O)O	1120
c1(c2c3c(c(c1)OC)CCc1c3c(cc3c1[C@H]([C@@H](CO3)c1cc(c(c(c1)OC)O)OC[C@H](CO)[C@]13c4c(cccc4)[C@H]4C[C@@H]3[C@@H](C[C@H](C1)C1(N3C(=O)C=CC3=O)CCCCC1)[C@H](C4)CCO)O)N[C@@H]2O)OCNCC	11200
c1(c2c3c(c(c1)OC)CCc1c3c(cc3c1[C@H]([C@@H](CO3)c1cc(c(c(c1)OC)O)OC[C@H](CO)[C@]13c4c5cccc4C=C[C@H]1[C@@H](C[C@@H]1[C@H]3C[C@H]5C[C@H]1CCCO)C1(N3C(=O)C=CC3=O)CCCCC1)O)N[C@@H]2O)OCNCC	11202
c1(c2c3c(c(c1)OC)CCc1c3c(cc3c1[C@H]([C@@H](CO3)c1cc(c(c(c1)OC)O)OC[C@H](CO)[C@]13c4c(cccc4)[C@H]4C[C@@H]3[C@@H](C[C@H](C1)C1(N3C(=O)C=CC3=O)CCCCC1)[C@@H](C4)CCCO)O)N[C@@H]2O)OCNCC	11203
c1(c2c3c(c(c1)OCCNC1CCCCC1)CCc1c3c(cc3c1[C@H]([C@@H](CO3)c1cc(c(c(c1)OC)O)OC[C@H](CO)[C@@]13c4ccccc4C=C[C@@H]1[C@H](CCC3)C1(N3C(=O)C=CC3=O)CCCCC1)O)N[C@@H]2O)O[C@@]12N[C@H](C)CC[C@@H]1CCCC2	11204
c1(c2c3c(c(c1)OCCNCCCCCC)CCc1c3c(cc3c1[C@H]([C@@H](CO3)c1cc(c(c(c1)OC)O)OC[C@H](CO)[C@@]13c4ccccc4C=C[C@@H]1[C@H](CCC3)C1(N3C(=O)C=CC3=O)CCCCC1)O)N[C@@H]2O)O[C@@]12N[C@H](C)CC[C@@H]1CCCC2	11206
c1(c2c3c(c(c1)OC)CCc1c3c(cc3c1[C@H]([C@@H](CO3)c1cc(c(c(c1)OC)O)OC[C@H](CO)[C@]13c4ccccc4C=C[C@H]1[C@@H](C1(CC3)CCCC1)C1(N3C(=O)C=CC3=O)CCCCC1)O)N[C@@H]2O)OC1(NCC)CCCCC1	11207
c1(c2c3c(c(c1)OC)CCc1c3c(cc3c1[C@H]([C@@H](CO3)c1cc(c(c(c1)OC)O)OC[C@H](CO)[C@]13c4c5cccc4C=C[C@H]1[C@@H](C1(C[C@H]3C=C5)CCCC1)C1(N3C(=O)C=CC3=O)CCCCC1)O)N[C@@H]2O)OCNCC	11208
c1c(cc(c(c1OCCc1ccccc1)O)OC)C(=O)OC[C@@H]1[C@H]([C@@H]([C@H]([C@@H](O1)Oc1cc(c(cc1OCNC(=N)NCCCCO)C(=O)O)NCC)O)O)O	1121
c1(c2c3c(c(c1)OCCNC)CCc1c3c(cc3c1[C@H]([C@@H](CO3)c1cc(c(c(c1)OC)O)OC[C@H](CO)[C@]13c4ccccc4C=C[C@H]1[C@@H](C1(CC3)CCCC1)C1(N3C(=O)C=CC3=O)CCCCC1)O)N[C@@H]2O)OCNCC	11210
c1(c2c3c(c(c1)OC)CCc1c3c(cc3c1[C@H]([C@@H](CO3)c1cc(c(c(c1)OC)O)OC[C@H](CO)[C@]13c4ccccc4C=C[C@H]1[C@@H](C1(CC3)CCCC1)C1(N3C(=O)C=CC3=O)CCCCC1)O)N[C@H]2O)OCNCC	11211
c1(c2c3c(c(c1)OCCNC)CCc1c3c(cc3c1[C@H]([C@@H](CO3)c1cc(c(c(c1)OC)O)OC[C@H](CO)[C@]13c4c(cccc4)[C@H]4C[C@@H]3[C@@H](C[C@H](C1)C1(N3C(=O)C=CC3=O)CCCCC1)CC4)O)N[C@@H]2O)OCNCC	11214
c1(c2c3c(c(c1)OC)CCc1c3c(cc3c1[C@H]([C@@H](CO3)c1cc(c(c(c1)OC)O)OC[C@H](CO)[C@@]13c4ccccc4C=C[C@@H]1[C@H](CCC3)C1(N3C(=O)C=CC3=O)CCCCC1)O)N[C@@H]2O)O[C@]1(NCC)C[C@H](CCC1)CCC(C)C	11218
c1(c2c3c(c(c1)OCCNC)CCc1c3c(cc3c1[C@H]([C@@H](CO3)c1cc(c(c(c1)OC)O)OC[C@H](CO)[C@@]13c4ccccc4C=C[C@@H]1[C@H](CCC3)C1(N3C(=O)C=CC3=O)CCCCC1)O)N[C@@H]2O)OCNCC	11219
c1c(cc(c(c1OCCc1ccccc1)O)OC)C(=O)OC[C@@H]1[C@H]([C@@H]([C@H]([C@@H](O1)Oc1cc(c(cc1OCNC(=N)NC)C(=O)O)NCC)O)O)O	1122
c1(c2c3c(c(c1)OC)CCc1c3c(cc3c1[C@H]([C@@H](CO3)c1cc(c(c(c1)OC)O)OC[C@H](CO)[C@@]13c4c5cccc4C=C[C@H]1[C@H](C1(C[C@@H]3CC5)CCCC1)CN1C(=O)C=CC1=O)O)N[C@@H]2O)OCNCC	11225
c1(c2c3c(c(c1)OC)CCc1c3c(cc3c1[C@H]([C@@H](CO3)c1cc(c(c(c1)OC)O)OC[C@H](CO)[C@@]13c4c(cccc4)CC[C@H]3CC[C@@H](C1)C1(N3C(=O)C=CC3=O)CCCCC1)O)N[C@H]2O)OCNCC	11226
c1(c2c3c(c(c1)OC)CCc1c3c(cc3c1[C@H]([C@@H](CO3)c1cc(c(c(c1)OC)O)OC[C@H](CO)[C@@]13c4ccccc4C=C[C@@H]1[C@H](CCC3)C1(N3C(=O)C=CC3=O)CCCCC1)O)N[C@H]2O)OCNCC	11227
c1(c2c3c(c(c1)OC)CCc1c3c(cc3c1[C@H]([C@@H](CO3)c1cc(c(c(c1)OC)O)OC[C@H](CO)[C@]13c4c(cccc4)CC[C@@H]3CC3([C@@H](C1)CN1C(=O)C=CC1=O)CCCC3)O)N[C@H]2O)OCNCC	11228
c1(c(cc(c(c1OCCc1ccccc1)O)OC)C(=O)OC[C@@H]1[C@H]([C@@H]([C@H]([C@@H](O1)Oc1c(cc(cc1OCNC(=N)NC)C(=O)O)CCCN=C(N)N)O)O)O)O	1123
c1(c2c3c(c(c1)OC)CCc1c3c(cc3c1[C@H]([C@@H](CO3)c1cc(c(c(c1)OC)O)OC[C@H](CO)[C@]13c4ccccc4C=C[C@H]1[C@H](C1(CC3)CCCC1)CN1C(=O)C=CC1=O)O)N[C@H]2O)OCNCC	11230
c1(c2c3c(c(c1)OC)CCc1c3c(cc3c1[C@H]([C@@H](CO3)c1cc(c(c(c1)OC)O)OC[C@H](CO)[C@@]1(c3ccccc3)C[C@H](C3(CC1)CCCC3)C1(N3C(=O)C=CC3=O)CCCC1)O)N[C@H]2O)OCNCC	11231
c1(c2c3c(c(c1)OCCNC)CCc1c3c(cc3c1[C@H]([C@@H](CO3)c1cc(c(c(c1)OC)O)OC[C@H](CO)[C@@]1(c3ccccc3)C[C@@H](CCC1)C1(N3C(=O)C=CC3=O)CCCCC1)O)N[C@H]2O)OCNCC	11233
c1(c2c3c(c(c1)OCCNC)CCc1c3c(cc3c1[C@H]([C@@H](CO3)c1cc(c(c(c1)OC)O)OC[C@H](CO)[C@@]13c4c(cccc4)CC[C@@H]3CC[C@H](C1)CN1C(=O)C=CC1=O)O)N[C@@H]2O)OCNCC	11235
c1(c2c3c(c(c1)OC)CCc1c3c(cc3c1[C@H]([C@@H](CO3)c1cc(c(c(c1)OC)O)OC[C@H](CO)[C@@]1(c3ccccc3)C[C@@H](C3(CC1)CCCC3)CN1C(=O)C=CC1=O)O)N[C@@H]2O)OCNCC	11236
c1(c2c3c(c(c1)OC)CCc1c3c(cc3c1[C@H]([C@@H](CO3)c1cc(c(c(c1)OC)O)OC[C@H](CO)[C@]13c4c(cccc4)[C@H]4C[C@@H]3[C@@H](C[C@H](C1)CN1C(=O)C=CC1=O)CC4)O)N[C@@H]2O)OCNCC	11239
c1c(cc(c(c1OCCc1ccccc1)O)OC)C(=O)OC[C@@H]1[C@H]([C@@H]([C@H]([C@@H](O1)Oc1cc(c(cc1OCNC(=N)NC)C(=O)O)N[C@H](C)CCC(C)C)O)O)O	1124
c1(c2c3c(c(c1)OC)CCc1c3c(cc3c1[C@H]([C@@H](CO3)c1cc(c(c(c1)OC)O)OC[C@H](CO)[C@@]13c4c(cccc4)CC[C@@H]3CC[C@H](C1)CN1C(=O)C=CC1=O)O)N[C@@H]2O)OCNCC	11240
c1(c2c3c(c(c1)OCCNC)CCc1c3c(cc3c1[C@H]([C@@H](CO3)c1cc(c(c(c1)OC)O)OC[C@H](CO)[C@]1(c3ccccc3)C[C@@H](CCC1)CN1C(=O)C=CC1=O)O)N[C@@H]2O)OCNCC	11242
c1(c2c3c(c(c1)OC)CCc1c3c(cc3c1[C@H]([C@@H](CO3)c1cc(c(c(c1)OC)O)OC[C@H](CO)[C@]1(c3ccccc3)C[C@H](CCC1)CN1C(=O)C=CC1=O)O)N[C@H]2O)OCNCC	11243
c1(c2c3c(c(c1)OC)CCc1c3c(cc3c1[C@H]([C@@H](CO3)c1cc(c(c(c1)OC)O)OC[C@H](CO)[C@H]1c3ccccc3[C@](C3CCCC3)(C)CC1)O)N[C@@H]2O)OCNCC	11244
c1(c2c3c(c(c1)OC)CCc1c3c(cc3c1[C@H]([C@@H](CO3)c1cc(c(c(c1)OC)O)OC[C@@H](CO)[C@]1(c3ccccc3)C[C@H]3[C@@H](C1)C=c1c(cccc1=C3)CO)O)N[C@H]2O)OCNCC	11245
c1(c2c3c(c(c1)OC)CCc1c3c(cc3c1[C@H]([C@@H](CO3)c1cc(c(c(c1)OC)O)OC[C@@H](CO)[C@@]13c4ccccc4C=C[C@H]1[C@@H]1[C@H](C3)C=c3ccccc3=C1)O)N[C@@H]2O)OCNCC	11246
c1(c(cc(c(c1OCCc1ccccc1)O)OC)C(=O)OC[C@@H]1[C@H]([C@@H]([C@H]([C@@H](O1)Oc1ccc(cc1OCNC(=N)NC)C(=O)O)O)O)O)O	1125
c1(c2c3c(c(c1)OC)CCc1c3c(cc3c1[C@H]([C@@H](CO3)c1cc(c(c(c1)OC)O)OC[C@H](CO)[C@@H]1c3ccccc3[C@@]3(C)CCC[C@@H]1C3)O)N[C@@H]2O)OCNCC	11250
c1(c2c3c(c(c1)OC)CCc1c3c(cc3c1[C@H]([C@@H](CO3)c1cc(c(c(c1)OC)O)OC[C@H](CO)[C@@H]1c3ccccc3[C@@]3(C)CC=C[C@@H]1C3)O)N[C@@H]2O)OCNCC	11252
c1c2c(c(c(c1OCCc1ccccc1)O)OC)CC[C@@]1(COC2=O)[C@H]([C@@H]([C@H]([C@@H](O1)Oc1ccc(cc1OCNC(=N)NC)C(=O)O)O)O)O	1126
c1(c2c3c(c(c1)OC)CCc1c3c(cc3c1[C@H]([C@@H](CO3)c1cc(c(c(c1)OC)O)OC[C@H](CO)[C@@]13c4ccccc4C=C[C@H]1CCCC3)O)N[C@@H]2O)OCNCC	11263
c1(c2c3c(c(c1)OC)CCc1c3c(cc3c1[C@H]([C@@H](CO3)c1cc(c(c(c1)OC)O)OC[C@@H](CO)[C@@]13c4ccccc4CC[C@@H]1CCC3)O)N[C@@H]2O)OCNCC	11264
c1(c2c3c(c(c1)OC)CCc1c3c(cc3c1[C@H]([C@@H](CO3)c1cc(c(c(c1)OC)O)OC[C@H](CO)[C@]1(c3ccccc3)[C@H](CCCC1)CC=O)O)N[C@@H]2O)OCNCC	11265
c1(c2c3c(c(c1)OC)CCc1c3c(cc3c1[C@H]([C@@H](CO3)c1cc(c(c(c1)OC)O)OC[C@H](CO)C1(c3ccccc3)CCC3(CC1)CCCC3)O)N[C@@H]2O)OCNCC	11266
c1(c2c3c(c(c1)OC)CCc1c3c(cc3c1[C@H]([C@@H](CO3)c1cc(c(c(c1)OC)O)OC[C@@H](CO)C1(c3ccccc3)CCCC1)O)N[C@@H]2O)OC1(NCC)CCCCC1	11269
c1c(cc(c(c1OCCc1cccc(c1)CC)O)OC)C(=O)OC[C@@H]1[C@H]([C@@H]([C@H]([C@@H](O1)Oc1ccc(cc1OCNC(=N)NC)C(=O)O)O)O)O	1127
c1(c2c3c(c(c1)OCCNC)CCc1c3c(cc3c1[C@H]([C@@H](CO3)c1cc(c(c(c1)OC)O)OC[C@@H](CO)C1(c3ccccc3)CCCC1)O)N[C@@H]2O)OCNCC	11271
c1(c2c3c(c(c1)OC)CCc1c3c(cc3c1[C@H]([C@@H](CO3)c1cc(c(c(c1)OC)O)OC[C@H](CO)C1(c3ccccc3)CCCCC1)O)N[C@H]2O)OCNCC	11274
c1(c2c3c(c(c1)OC)CCc1c3c(cc3c1[C@H]([C@@H](CO3)c1cc(c(c(c1)OC)O)OC[C@@H](CO)C1(c3ccccc3)CCCC1)O)N[C@@H]2O)OCNCC	11275
c1(c2c3c(c(c1)OC)CCc1c3c(cc3c1[C@H]([C@@H](CO3)c1cc(c(c(c1)OC)O)OC[C@H](CO)Cc1ccccc1C(C)C)O)N[C@H]2O)OCNCC	11276
c1(c2c3c(c(c1)OC)CCc1c3c(cc3c1[C@H]([C@@H](CO3)c1cc(c(c(c1)OC)O)OC[C@@H](CO)Cc1ccccc1[C@H](CCC)C)O)N[C@@H]2O)OCNCC	11277
c1(c2c3c(c(c1)OC)CCc1c3c(cc3c1[C@H]([C@@H](CO3)c1cc(c(c(c1)OC)O)OC[C@H](CO)Cc1ccccc1)O)N[C@H]2O)OCNCC	11279
c1c(cc(c(c1OCCc1ccccc1)O)OC)C(=O)OC[C@@H]1[C@H]([C@@H]([C@H]([C@@H](O1)Oc1c(cc(cc1OCNC(=N)NC)C(=O)O)CCCN=C(N)N)O)O)O	1128
c1(c2c3c(c(c1)OC)CCc1c3c(cc3c1[C@H]([C@@H](CO3)c1cc(c(c(c1)OC)O)OCCCO)O)N[C@@H]2O)O[C@@]12N[C@H](C)CC[C@@H]1CCCC2	11280
c1(c2c3c(c(c1)OCCNC)CCc1c3c(cc3c1[C@H]([C@@H](CO3)c1cc(c(c(c1)OC)O)OC)O)N[C@@H]2O)O[C@@]12N[C@H](C)CC[C@@H]1CCCC2	11281
c1(c2c3c(c(c1)OC)CCc1c3c(cc3c1[C@H]([C@@H](CO3)c1cc(c(c(c1)OC)O)OC)O)N[C@@H]2O)O[C@]12N[C@@]3(C)C=C[C@@H]2CCC[C@@H]1C=C3	11283
c1(c2c3c(c(c1)OC)CCc1c3c(cc3c1[C@H]([C@@H](CO3)c1cc(c(c(c1)OC)O)OC)O)N[C@H]2O)O[C@@]12N[C@]3(C)C=C[C@H]2CCC[C@H]1CC3	11284
c1(c2c3c(c(c1)OC)CCc1c3c(cc3c1[C@H]([C@@H](CO3)c1cc(c(c(c1)OC)O)OC)O)N[C@@H]2O)O[C@@]12N[C@H](C)CC[C@@H]1CCCC2	11285
c1(c2c3c(c(c1)OC)CCc1c3c(cc3c1[C@H]([C@@H](CO3)c1cc(c(c(c1)OC)O)OC)O)N[C@@H]2O)O[C@]12N[C@@H](C)CC[C@H]1[C@@H](CCC2)CCC(C)C	11286
c1(c2c3c(c(c1)OCCNC)CCc1c3c(cc3c1[C@H]([C@@H](CO3)c1cc(c(c(c1)OC)O)OC)O)N[C@H]2O)O[C@@]12N[C@@H](C)C=C[C@H]2CCCC1	11287
c1(c2c3c(c(c1)OC)CCc1c3c(cc3c1[C@H]([C@@H](CO3)c1cc(c(c(c1)OC)O)OC)O)N[C@H]2O)O[C@@]12N[C@@H](C)C=C[C@H]2CCCC1	11288
c1(c2c3c(c(c1)OC)CCc1c3c(cc3c1[C@H]([C@@H](CO3)c1cc(c(c(c1)OC)O)OC)O)N[C@@H]2O)O[C@@]12N[C@@H](C)C=C[C@H]2CC[C@@H](C1)CCC(C)C	11289
c1c(cc(c(c1OCCc1ccccc1)O)OC)C(=O)OC[C@@H]1[C@H]([C@@H]([C@H]([C@@H](O1)Oc1ccc(cc1OCNC(=N)NC)C(=O)O)O)O)O	1129
c1(c2c3c(c(c1)OC)CCc1c3c(cc3c1[C@H]([C@@H](CO3)c1cc(c(c(c1)OC)O)OC1CCCC1)O)N[C@H]2O)O[C@@]12N[C@H](C)C=C[C@H]2CCCC1	11290
c1(c2c3c(c(c1)OC)CCc1c3c(cc3c1[C@H]([C@@H](CO3)c1cc(c(c(c1)OC)O)OCCCO)O)N[C@@H]2O)OCNCC	11294
c1(c2c3c(c(c1)OCCNC)CCc1c3c(cc3c1[C@H]([C@@H](CO3)c1cc(c(c(c1)OC)O)OC)O)N[C@@H]2O)OC1(NCC)CCCCC1	11295
c1(c2c3c(c(c1)OC)CCc1c3c(cc3c1[C@H]([C@@H](CO3)c1cc(c(c(c1)OC)O)OC)O)N[C@@H]2O)OC1(NCC)CCCCC1	11296
c1(c2c3c(c(c1)OCCNC)CCc1c3c(cc3c1[C@H]([C@@H](CO3)c1cc(c(c(c1)OC)O)OC)O)N[C@@H]2O)OCNCC	11298
c1(c2c3c(c(c1)OCCNC)CCc1c3c(cc3c1[C@H]([C@@H](CO3)c1cc(c(c(c1)OC)O)OC1CCCC1)O)N[C@@H]2O)OCNCC	11299
[C@@H]1([C@H]([C@@]([C@@H]2[C@]([C@H]1C[C@H]1[C@H](NC(=O)[C@H]1CO)[C@@H](c1nc[nH]c1)[C@@H](C[C@@H](N)O)O)([C@@H]1[C@@](CC2)([C@]2(C(=CC1)[C@H]1[C@@]([C@@H]3[C@@H]2Cc2[nH]cnc2NC3)(CC[C@](C1)(C)CO)C(=O)O)C)C)C)(C)CO)O[C@@H]1OC[C@H]([C@@H]([C@H]1O)O)O)O	113
c1(c2c(c(c(c1OCCc1cccc(c1)CC)O)OC)CC[C@@]1(COC2=O)[C@H]([C@@H]([C@H]([C@@H](O1)Oc1cc(c(cc1OC)C(=O)O)NCC)O)O)O)O	1130
c1(c2c3c(c(c1)OC)CCc1c3c(cc3c1[C@H]([C@@H](CO3)c1cc(c(c(c1)OC)O)OC)O)N[C@H]2CNC1CCCCC1)OCNCC	11302
c1(c2c3c(c(c1)OC)CCc1c3c(cc3c1[C@H]([C@@H](CO3)c1cc(c(c(c1)OC)O)OCCCO)O)N[C@H]2CNC)OCNCC	11305
c1(c2c3c(c(c1)OCCNCCCCCC)CCc1c3c(cc3c1[C@H]([C@@H](CO3)c1cc(c(c(c1)OC)O)OC)O)N[C@@H]2O)OCNCC	11306
c1(c2c3c(c(c1)OCCNC)CCc1c3c(cc3c1[C@H]([C@@H](CO3)c1cc(c(c(c1)OC)O)OC)O)N[C@H]2CNC)OCNCC	11307
c1(c2c3c(c(c1)OC)CCc1c3c(cc3c1[C@H]([C@@H](CO3)c1cc(c(c(c1)OC)O)OC)O)N[C@H]2CNC)OCNCC	11309
c1(c(cc(c(c1OC)O)OC)C(=O)OC[C@@H]1[C@H]([C@@H]([C@H]([C@@H](O1)Oc1cc(c(cc1OCNC(=N)NC)C(=O)O)NCC)O)O)O)O	1131
c1(c2c3c(c(c1)OC)CCc1c3c(cc3c1[C@H]([C@@H](CO3)c1cc(c(c(c1)OC)O)OC1CCCC1)O)N[C@@H]2CNC)OCNCC	11311
c1(c2c3c(c(c1)OC)CCc1c3c(cc3c1[C@H]([C@@H](CO3)c1cc(c(c(c1)OC)O)OC)O)N[C@@H]2O)OCNC	11312
c1(cc2c(c(c1)OC)CCc1c2c(cc2c1[C@H]([C@@H](CO2)c1cc(c(c(c1)OC)O)OC)O)O)O[C@H](NCC)CNC	11313
c1(c2c3c(c(c1)OC)CCc1c3c(cc3c1[C@H]([C@@H](CO3)c1cc(c(c(c1)OC)O)OCCCO)O)NC2)OCNCC	11314
c1(c2c3c(c(c1)OC)CCc1c3c(cc3c1[C@H]([C@@H](CO3)c1cc(c(c(c1)OC)O)OC)O)NC2)OC1(NCC)CCCCC1	11316
c1(cc2c(c(c1)OC)CCc1c2c(cc2c1[C@H]([C@@H](CO2)c1cc(c(c(c1)OC)O)OC)O)O)O[C@H](NCC)CCCO	11317
c1(c2c3c(c(c1)OC)CCc1c3c(cc3c1[C@H]([C@@H](CO3)c1cc(c(c(c1)OC)O)OC)O)NC2)OCNCC	11318
c1(c2c3c(c(c1)OC)CCc1c3c(cc3c1[C@H]([C@@H](CO3)c1cc(c(c(c1)OC)O)OCCCO)O)N[C@@H]2O)O	11319
c1(c(cc(c(c1OCCc1cccc(c1)CC)O)OC)C(=O)OC[C@@H]1[C@H]([C@@H]([C@H]([C@@H](O1)Oc1cc(c(cc1OC)C(=O)O)N[C@H](C)CO)O)O)O)O	1132
c1(cc2c(c(c1)OC)CCc1c2c(cc2c1[C@H]([C@@H](CO2)c1cc(c(c(c1)OC)O)OCCCO)O)O)OCNCC	11320
c1(cc2c(c(c1)OC)CCc1c2c(cc2c1[C@H]([C@@H](CO2)c1cc(c(c(c1)OC)O)OC)O)O)OC1(NCC)CCCCC1	11322
c1(c2c3c(c(c1)OC)CCc1c3c(cc3c1[C@H]([C@@H](CO3)c1cc(c(c(c1)OC)O)OC)O)N[C@H]2O)OCCCO	11323
c1(c2c3c(c(c1)OC)CCc1c3c(cc3c1[C@H]([C@@H](CO3)c1cc(c(c(c1)OC)O)OC)O)N[C@@H]2O)O	11324
c1(cc2c(c(c1)OC)CCc1c2c(cc2c1[C@H]([C@@H](CO2)c1cc(c(c(c1)OC)O)OC)O)O)OCNCC	11325
c1(c2c3c(c(c1)OC)CCc1c3c(cc3c1[C@H]([C@@H](CO3)c1cc(c(c(c1)OC)O)OC1CCCC1)O)N[C@@H]2O)O	11326
c1(cc2c(c(c1)OC)CCc1c2c(cc2c1[C@H]([C@@H](CO2)c1cc(c(c(c1)OC)O)OC1CCCC1)O)O)OCNCC	11327
c1(c2c3c(c(c1)OCc1cc(ccc1)CO)CCc1c3c(cc3c1[C@H]([C@@H](CO3)c1cc(c(c(c1)OC)O)OC)O)NC2)O	11328
c1(c2c3c(c(c1)OC)CCc1c3c(cc3c1[C@H]([C@@H](CO3)c1cc(c(c(c1)OC)O)OC)O)CC2)OCNCC	11329
c1c2c(c(c(c1OC)O)OC)CC[C@@]1(COC2=O)[C@H]([C@@H]([C@H]([C@@H](O1)Oc1cc(c(cc1OCNC(=N)NC)C(=O)O)NCC)O)O)O	1133
c1(c2c3c(c(c1)OC)CCc1c3c(cc3c1[C@H]([C@@H](CO3)c1cc(c(c(c1)OC)O)OC)O)cc2)OCNCC	11330
c1(c2c3c(c(c1)OC)CCc1c3c(cc3c1[C@H]([C@@H](CO3)c1cc(c(c(c1)OC)O)OC)O)N[C@@H]2CNC)O	11332
c1(cc2c(c(c1)OCc1cc(ccc1)CO)CCc1c2c(cc2c1[C@H]([C@@H](CO2)c1cc(c(c(c1)OC)O)OC)O)O)O	11333
c1(cc2c(c(c1)OC)CCc1c2ccc2c1[C@H]([C@@H](CO2)c1cc(c(c(c1)OC)O)OC)O)O[C@H](NCC)CCCO	11334
c1(cc2c(c(c1)OC)CCc1c2ccc2c1[C@H]([C@@H](CO2)c1cc(c(c(c1)OC)O)OCCCO)O)OCNCC	11335
c1(cc2c(c(c1)OC)CCc1c2ccc2c1[C@H]([C@@H](CO2)c1cc(c(c(c1)OC)O)OC)O)OC1(NCC)CCCCC1	11336
c1(c2c3c(c(c1)OC)CCc1c3c(cc3c1[C@H]([C@@H](CO3)c1cc(c(c(c1)OC)O)OCCCO)O)NC2)O	11337
c1(cc2c(c(c1)OC)CCc1c2c(cc2c1[C@H]([C@@H](CO2)c1cc(c(c(c1)OC)O)OC)O)O)OCNC	11338
c1c(cc(c(c1OC)O)OC)C(=O)OC[C@@H]1[C@H]([C@@H]([C@H]([C@@H](O1)Oc1cc(c(cc1OCNC(=N)NC)C(=O)O)N[C@H](C)CO)O)O)O	1134
c1(cc2c(c(c1)OC)CCc1c2c(cc2c1[C@H]([C@@H](CO2)c1cc(c(c(c1)OC)O)OC)O)O)OCCCO	11340
c1(cc2c(c(c1)OC)CCc1c2ccc2c1[C@H]([C@@H](CO2)c1cc(c(c(c1)OC)O)OC)O)OCNCC	11341
c1(cc2c(c(c1)OC)CCc1c2c(cc2c1[C@H]([C@@H](CO2)c1cc(c(c(c1)OC)O)OC1CCCC1)O)O)O	11347
c1(c2c3c(c(c1)OC)CCc1c3c(cc3c1[C@H]([C@@H](CO3)c1cc(c(c(c1)OC)O)OC)O)cc2)O	11349
c1(c(cc(c(c1OCCc1cccc(c1)CC)O)OC)C(=O)OC[C@@H]1[C@H]([C@@H]([C@H]([C@@H](O1)Oc1cc(c(c2c1OCCC2)C(=O)O)NCC)O)O)O)O	1135
c1(c2c3c(c(c1)OC)CCc1c3c(cc3c1[C@H]([C@@H](CO3)c1cc(c(c(c1)OC)O)OC)O)CC2)O	11350
c1(cc2c(c(c1)OC)CCc1c2ccc2c1[C@H]([C@@H](CO2)c1cc(c(c(c1)OC)O)OC)O)OCNC	11351
c1(cc2c(c(c1)OC)CCc1c2ccc2c1[C@H]([C@@H](CO2)c1cc(c(c(c1)OC)O)OC1CCCC1)O)O	11354
c1cc2c(cc1O)[C@@H]1[C@]3(c4c2c(cc2c4[C@H]4[C@H]([C@@](O2)(c2cc(c(c(c2O)OC)O)OCCC(C)C)CC[C@@H]4SS[C@H]2C[C@H](CC(=C2C2(SSC3)CCCCC2)c2cc[nH]c2)CC1)O)OCCO)CO	11355
c1cc2c(cc1O)[C@@H]1[C@@]3(c4c2c(cc2c4[C@@H]4[C@H]([C@@](O2)(c2cc(c(c(c2O)OC)O)OCCC(C)C)CC[C@H]4SS[C@@H]2C[C@@H](CC(=C2C2(SSC3)CCCC2)c2cc[nH]c2)CC1)O)OCCO)CO	11356
c1cc2c(cc1O)[C@@H]1[C@]3(c4c2c(cc2c4[C@@H]4[C@H]([C@@](O2)(c2cc(c(c(c2O)OC)O)OCCC(C)C)CC[C@]24SS[C@@H]4C[C@@H](CC(=C4C4(SSC3)CCCC4)c3cc[nH]c3)[C@H](C1)CC2)O)OCCO)CO	11358
c1cc2c(cc1O)[C@@H]1[C@]3(c4c2c(cc2c4[C@@H]4[C@H]([C@@](O2)(c2cc(c(c(c2O)OC)O)OCCC(C)C)CC[C@]24SS[C@@H]4C[C@@H](CC(=C4CSSC3)c3cc[nH]c3)[C@H](C1)CC2)O)OCCO)CO	11359
c1c(cc(c(c1OCNCCC(C)C)O)OC)C(=O)OC[C@@H]1[C@H]([C@@H]([C@H]([C@@H](O1)Oc1cc(c(cc1OCNC(=N)NC)C(=O)O)NCC)O)O)O	1136
c1cc2c(cc1O)[C@H]1[C@]3(c4c2c(cc2c4[C@H]4[C@H]([C@@](O2)(c2cc(c(c(c2O)OC)O)OCCC(C)C)CC[C@@H]4SS[C@H]2C[C@@H](CC(=C2CSSC3)c2cc[nH]c2)CC1)O)OCCO)CO	11360
c1cc2c(cc1O)[C@H]1[C@H](c3c2c(cc2c3[C@@H]3[C@H]([C@@](O2)(c2cc(c(c(c2O)OC)O)OCCC(C)C)CC[C@@H]3SS[C@@H]2C[C@@H](CC(=C2)c2cc[nH]c2)CC1)O)OCCO)CO	11361
c1cc2c(cc1O)[C@H]1[C@]3(c4c2c(cc2c4[C@@H]4[C@H]([C@@](O2)(c2cc(c(c(c2O)OC)O)OCCC(C)C)CC[C@H]4SS[C@H]2C[C@@H](CC4=C2[C@H](SSC3)CC[C@@H]4CO)CC1)O)OCCO)CO	11363
c1cc2c(cc1O)[C@H]1[C@]3(c4c2c(cc2c4[C@H]4[C@H]([C@@](O2)(c2cc(c(c(c2O)OC)O)OCCC(C)C)CC[C@@H]4SS[C@H]2C[C@@H](CC(=C2CSSC3)CCO)CC1)O)OCCO)CO	11364
c1cc2c(cc1O)[C@H]1[C@]3(c4c2c(cc2c4[C@@H]4[C@H]([C@@](O2)(c2cc(c(c(c2O)OC)O)OCCC(C)C)CC[C@@H]4SS[C@@H]2C[C@@H](CC=C2C2(SSC3)CCCC2)CC1)O)OCCO)CO	11366
c1cc2c(cc1O)[C@H]1[C@H](c3c2c(cc2c3[C@@H]3[C@H]([C@@](O2)(c2cc(c(c(c2O)OC)O)OCCC(C)C)CC[C@@H]3SS[C@@H]2C[C@@H](CC(=C2)CCO)CC1)O)OCCO)CO	11367
c1cc2c(cc1O)[C@@H]1[C@@H](c3c2c(cc2c3[C@H]3[C@H]([C@@](O2)(c2cc(c(c(c2O)OC)O)OCCC(C)C)CC[C@]23SS[C@H]3C[C@@H](CC(=C3)CCO)[C@H](C1)CC2)O)OCCO)CO	11368
c1(c2c(c(c(c1OCCc1ccccc1)O)OC)CC[C@@]1(COC2=O)[C@H]([C@@H]([C@H]([C@@H](O1)Oc1cc(c(cc1OC)C(=O)O)NCC)O)O)O)O	1137
c1cc2c(cc1O)[C@H]1[C@]3(c4c2c(cc2c4[C@H]4[C@H]([C@@](O2)(c2cc(c(c(c2O)OC)O)OCCC(C)C)CC[C@@H]4SS[C@@H]2C[C@@H](CC=C2CSSC3)CC1)O)OCCO)CO	11370
c1cc2c(cc1O)[C@@H]1[C@@H](c3c2c(cc2c3[C@@H]3[C@H]([C@@](O2)(c2cc(c(c(c2O)OC)O)OCCC(C)C)CC[C@@H]3SS[C@H]2C[C@H](CCC2)CC1)O)OCCO)CO	11371
c1cc2c(cc1O)[C@@H]1[C@H](c3c2c(cc2c3[C@@H]3[C@H]([C@@](O2)(c2cc(c(c(c2O)OC)O)OCCC(C)C)CC[C@@]23SS[C@H]3C[C@H](CCC3)[C@@H](C1)CC2)O)OCCO)CO	11372
c1cc2c(cc1O)[C@@H]1[C@H](c3c2c(cc2c3[C@@H]3[C@H]([C@@](O2)(c2cc(c(c(c2O)OC)O)OCCC(C)C)CC[C@H]3SS[C@@H]2C[C@H](CC=C2)CC1)O)OCCO)CO	11373
c1cc2c(cc1O)[C@@H]1[C@@H](c3c2c(cc2c3[C@@H]3[C@H]([C@@](O2)(c2cc(c(c(c2O)OC)O)OCCC(C)C)CC[C@@]23SS[C@H]3C[C@@H](CC=C3)[C@H](C1)CC2)O)OCCO)CO	11374
c1cc2c(cc1O)[C@@H]1[C@@H](c3c2c(cc2c3[C@@H]([C@H]([C@@H](O2)c2cc(c(c(c2O)OC)O)OCCC(C)C)O)[C@H]2SS[C@@H]3C[C@@H](CCC3)[C@H](C1)CC2)OCCO)CO	11375
c1cc2c(cc1O)[C@@H]1[C@@H](c3c2c(cc2c3[C@@H]3[C@H]([C@@](O2)(c2cc(c(c(c2O)OC)O)OCCC(C)C)CC[C@@H]3SSCC[C@H](C)CC1)O)OCCO)CO	11377
c1cc2c(cc1O)[C@@H]1[C@@H](c3c2c(cc2c3[C@H]([C@H]([C@@H](O2)c2cc(c(c(c2O)OC)O)OCCC(C)C)O)CSS[C@@H]2C[C@H](CCC2)CC1)OCCO)CO	11379
c1(c(cc(c(c1OCCc1ccccc1)O)OC)C(=O)OC[C@@H]1[C@H]([C@@H]([C@H]([C@@H](O1)Oc1cc(c(cc1OC)C(=O)O)N[C@H](C)CO)O)O)O)O	1138
c1cc2c(cc1O)[C@@H]1[C@@H](c3c2c(cc2c3[C@H]([C@H]([C@@H](O2)c2cc(c(c(c2O)OC)O)OCCC(C)C)O)[C@H]2SSCC[C@H](C)[C@@H](C1)CC2)OCCO)CO	11380
c1cc2c(cc1O)[C@H]1[C@H](c3c2c(cc2c3[C@@H]([C@H]([C@@H](O2)c2cc(c(c(c2O)OC)O)OCCC(C)C)O)CSS[C@H]2C[C@@H](CC=C2)CC1)OCCO)CO	11381
c1cc2c(cc1O)[C@@H]1[C@@H](c3c2c(cc2c3[C@@H]3[C@H]([C@@](O2)(c2cc(c(c(c2O)OC)O)OC2CCCCC2)CC[C@@H]3SSCC[C@H](C)CC1)O)OCCO)CO	11384
c1cc2c(cc1O)[C@@H]1[C@H](c3c2c(cc2c3[C@@H]3[C@H]([C@@](O2)(c2cc(c(c(c2O)OC)O)OC)CC[C@H]3SS[C@@H]2C[C@H](CC=C2)CC1)O)OCCO)CO	11385
c1cc2c(cc1O)[C@@H]1[C@@H](c3c2c(cc2c3[C@@H]3[C@H]([C@@](O2)(c2cc(c(c(c2O)OC)O)OC)CC[C@@H]3SSCC[C@H](C)CC1)O)OCCO)CO	11386
c1cc2c(cc1O)[C@@H]1[C@@H](c3c2c(cc2c3[C@@H]([C@H]([C@@H](O2)c2cc(c(c(c2O)OC)O)OC)O)[C@H]2SS[C@@H]3C[C@@H](CCC3)[C@H](C1)CC2)OCCO)CO	11387
c1cc2c(cc1O)[C@@H]1[C@@H](c3c2c(cc2c3[C@@H]3[C@H]([C@@](O2)(c2cc(c(c(c2O)OC)O)OC2CCCC2)CC[C@@H]3SSCC[C@H](C)CC1)O)OCCO)CO	11389
c1(c(cc(c(c1OCCc1cccc(c1)CC)O)OC)C(=O)OC[C@@H]1[C@H]([C@@H]([C@H]([C@@H](O1)Oc1cc(c(cc1OC)C(=O)O)NCC)O)O)O)O	1139
c1cc2c(cc1O)[C@H]1[C@@H](c3c2c(cc2c3[C@H]([C@H]([C@@H](O2)c2cc(c(c(c2O)OC)O)OC2CCCCC2)O)CSSCC[C@@H](C)CC1)OCCO)CO	11391
c1cc2c(cc1O)[C@@H]1[C@H](c3c2c(cc2c3[C@H]3[C@H]([C@@H](O2)c2cc(c(c(c2CC#C[C@H]3SSCC[C@@H](C)CC1)OC)O)OCCC(C)C)O)OCCO)CO	11392
c1cc2c(cc1O)[C@@H]1[C@H](c3c2c(cc2c3[C@@H]([C@H]([C@@H](O2)c2cc(c(c(c2O)OC)O)OC)O)CSSCC[C@H](C)CC1)OCCO)CO	11395
c1cc2c(cc1O)[C@H]1Cc3c2c(cc2c3[C@@H]3[C@H]([C@@](O2)(c2cc(c(c(c2O)OC)O)OCCC(C)C)CC[C@@H]3SSCC[C@H](C)CC1)O)OCCO	11396
c1cc2c(cc1O)[C@H]1Cc3c2c(cc2c3[C@H]([C@H]([C@@H](O2)c2cc(c(c(c2O)OC)O)OCCC(C)C)O)CSS[C@H]2C[C@H](CCC2)CC1)OCCO	11398
c1cc2c(cc1O)[C@@H]1[C@H](c3c2c(cc2c3[C@H]3[C@H]([C@@H](O2)c2cc(c(c(c2CC#C[C@@H]3SS[C@@H]2C[C@H](CCC2)CC1)OC)O)OC)O)OCCO)CO	11399
[C@@H]1([C@H]([C@@]([C@@H]2[C@]([C@H]1C[C@@H]1[C@H](NC(=O)[C@@H]1CO)[C@@H](c1nc[nH]c1)[C@@H](C[C@@H](N)O)O)([C@@H]1[C@@](CC2)([C@]2(C(=CC1)[C@H]1[C@@]([C@@H]3[C@@H]2Cc2[nH]cnc2NC3)(CC[C@](C1)(C)CO)C(=O)O)C)C)C1CCCCC1)(C)CO)O[C@@H]1OC[C@H]([C@@H]([C@H]1O)O)O)O	114
c1c(cc(c(c1OC)O)OC)C(=O)OC[C@@H]1[C@H]([C@@H]([C@H]([C@@H](O1)Oc1cc(c(cc1OCNC(=N)NCCCCO)C(=O)O)NCC)O)O)O	1140
c1cc2c(cc1O)[C@H]1Cc3c2c(cc2c3[C@H]([C@H]([C@@H](O2)c2cc(c(c(c2O)OC)O)OCCC(C)C)O)[C@H]2SSCC[C@@H](C)[C@H](C1)CC2)OCCO	11402
c1cc2c(cc1O)[C@H]1[C@@H](c3c2c(cc2c3[C@@H]3[C@H]([C@@H](O2)c2cc(c(c(c2CC#C[C@@]23SSCC[C@H](C)[C@H](C1)CC2)OC)O)OC)O)OCCO)CO	11403
c1cc2c(cc1O)[C@@H]1[C@@H](c3c2c(cc2c3[C@H]3[C@H]([C@@H](O2)c2cc(c(c(c2CC#C[C@@H]3SSCC[C@@H](C)CC1)OC)O)OC)O)OCCO)CO	11405
c1cc2c(cc1O)[C@H]1Cc3c2c(cc2c3[C@@H]([C@H]([C@@H](O2)c2cc(c(c(c2O)OC)O)OCCC(C)C)O)CSSCC[C@H](C)CC1)OCCO	11406
c1cc2c(cc1O)[C@H]1[C@@H](c3c2c(cc2c3[C@H]([C@H]([C@@H](O2)c2cc(c(c(c2)OC)O)OCCC(C)C)O)CSSCC[C@@H](C)CC1)OCCO)CO	11408
c1c(cc(c(c1OC)O)OC)C(=O)OC[C@@H]1[C@H]([C@@H]([C@H]([C@@H](O1)Oc1cc(c(cc1OCNC(=N)NC)C(=O)O)NCC)O)O)O	1141
c1cc2c(cc1O)[C@H]1Cc3c2c(cc2c3[C@@H]3[C@H]([C@@](O2)(c2cc(c(c(c2O)OC)O)OCCC(C)C)CC[C@@H]3SSCC[C@H](C)CC1)O)OC	11410
c1cc2c(cc1O)[C@@H]1[C@@H](c3c2c(cc2c3[C@@H]3[C@H]([C@@](O2)(c2cc(c(c(c2)OC)O)OC)CC[C@@H]3SSCC[C@H](C)CC1)O)OCCO)CO	11411
c1cc2c(cc1O)[C@@H]1Cc3c2c(cc2c3[C@@H]([C@H]([C@@H](O2)c2cc(c(c(c2O)OC)O)OC)O)CSS[C@H]2C[C@H](CCC2)CC1)OCCO	11412
c1cc2c(cc1O)[C@H]1Cc3c2c(cc2c3[C@H]([C@H]([C@@H](O2)c2cc(c(c(c2O)OC)O)OCCC(C)C)O)CSS[C@H]2C[C@H](CCC2)CC1)OC	11413
c1cc2c(cc1O)[C@@H]1Cc3c2c(cc2c3[C@@H]([C@H]([C@@H](O2)c2cc(c(c(c2O)OC)O)OC2CCCCC2)O)CSSCC[C@@H](C)CC1)OCCO	11414
c1cc2c(cc1O)[C@H]1Cc3c2c(cc2c3[C@H]([C@H]([C@@H](O2)c2cc(c(c(c2O)OC)O)OC)O)[C@@H]2SSCC[C@@H](C)[C@@H](C1)CC2)OCCO	11415
c1cc2c(cc1O)[C@H]1Cc3c2c(cc2c3[C@H]([C@H]([C@@H](O2)c2cc(c(c(c2O)OC)O)OCCC(C)C)O)[C@H]2SSCC[C@@H](C)[C@H](C1)CC2)OC	11416
c1cc2c(cc1O)[C@@H]1[C@H](c3c2c(cc2c3[C@@H]([C@H]([C@@H](O2)c2cc(c(c(c2)OC)O)OC)O)CSS[C@H]2C[C@H](CCC2)CC1)OCCO)CO	11419
c1(c(cc(c(c1OCCc1ccccc1)O)OC)C(=O)OC[C@@H]1[C@H]([C@@H]([C@H]([C@@H](O1)Oc1cc(c(c2c1OCCC2)C(=O)O)NCC)O)O)O)O	1142
c1cc2c(cc1O)[C@H]1[C@@H](c3c2c(cc2c3[C@H]([C@H]([C@@H](O2)c2cc(c(c(c2)OC)O)OC2CCCCC2)O)CSSCC[C@@H](C)CC1)OCCO)CO	11420
c1cc2c(cc1O)[C@H]1[C@H](c3c2c(cc2c3[C@@H]([C@H]([C@@H](O2)c2cc(c(c(c2)OC)O)OC)O)[C@@H]2SSCC[C@H](C)[C@@H](C1)CC2)OCCO)CO	11421
c1cc2c(cc1O)[C@@H]1Cc3c2c(cc2c3[C@@H]([C@H]([C@@H](O2)c2cc(c(c(c2O)OC)O)OC)O)CSSCC[C@@H](C)CC1)OCCO	11422
c1cc2c(cc1O)[C@H]1[C@H](c3c2c(cc2c3[C@@H]([C@H]([C@@H](O2)c2cc(c(c(c2)OC)O)OC)O)CSS[C@H]2C[C@@H](CC=C2)CC1)OCCO)CO	11423
c1cc2c(cc1O)[C@H]1Cc3c2c(cc2c3[C@@H]([C@H]([C@@H](O2)c2cc(c(c(c2O)OC)O)OCCC(C)C)O)CSSCC[C@H](C)CC1)OC	11424
c1cc2c(cc1O)[C@H]1[C@@H](c3c2c(cc2c3[C@H]([C@H]([C@@H](O2)c2cc(c(c(c2)OC)O)OC)O)CSSCC[C@@H](C)CC1)OCCO)CO	11425
c1cc2c(cc1O)[C@H]1Cc3c2c(cc2c3[C@@H]([C@H]([C@@H](O2)c2cc(c(c(c2O)OC)O)OC2CCCC2)O)CSSCC[C@H](C)CC1)OCCO	11426
c1cc2c(cc1O)[C@H]1Cc3c2c(cc2c3[C@H]3[C@H]([C@@H](O2)c2cc(c(c(c2CC#C[C@@H]3SSCC[C@@H](C)CC1)OC)O)OC)O)OCCO	11429
c1(c(cc(c(c1OCCc1cccc(c1)CC)O)OC)C(=O)OC[C@@H]1[C@H]([C@@H]([C@H]([C@@H](O1)Oc1cc(c(cc1OC)C(=O)O)N[C@H](C)CCC(C)C)O)O)O)O	1143
c1cc2c(cc1O)[C@H]1Cc3c2c(cc2c3[C@H]([C@H]([C@@H](O2)c2cc(c(c(c2O)OC)O)OC)O)[C@H]2SSCC[C@@H](C)[C@H](C1)CC2)OC	11431
c1cc2c(cc1O)[C@H]1Cc3c2c(cc2c3[C@@H]([C@H]([C@@H](O2)c2cc(c(c(c2O)OC)O)OC2CCCCC2)O)CSSCC[C@H](C)CC1)OC	11433
c1cc2c(cc1O)[C@@H]1Cc3c2c(cc2c3[C@H]([C@H]([C@@H](O2)c2cc(c(c(c2O)OC)O)OC)O)CSS[C@H]2C[C@@H](CC=C2)CC1)OC	11434
c1cc2c(cc1O)[C@H]1Cc3c2c(cc2c3[C@@H]([C@H]([C@@H](O2)c2cc(c(c(c2)OC)O)OCCC(C)C)O)CSSCC[C@H](C)CC1)OCCO	11435
c1cc2c(cc1O)[C@@H]1Cc3c2c(cc2c3[C@@H]([C@H]([C@@H](O2)c2cc(c(c(c2O)OC)O)OC)O)CSSCC[C@@H](C)CC1)OC	11436
c1cc2c(cc1O)[C@H]1Cc3c2c(cc2c3[C@@H]3[C@H]([C@@](O2)(c2cc(c(c(c2)OC)O)OC)CC[C@@H]3SSCC[C@H](C)CC1)O)OCCO	11438
c1cc2c(cc1O)[C@H]1Cc3c2c(cc2c3[C@@H]3[C@H]([C@@H](O2)c2cc(c(c(c2CC#C[C@H]3SS[C@H]2C[C@@H](CCC2)CC1)OC)O)OC)O)OC	11439
c1c(cc(c(c1OC)O)OC)C(=O)OC[C@@H]1[C@H]([C@@H]([C@H]([C@@H](O1)Oc1cc(c(cc1OCNC(=N)NC)C(=O)O)N[C@H](C)CCC(C)C)O)O)O	1144
c1cc2c(cc1O)[C@H]1Cc3c2c(cc2c3[C@H]3[C@H]([C@@H](O2)c2cc(c(c(c2CC#C[C@@H]3SSCC[C@@H](C)CC1)OC)O)OC1CCCCC1)O)OC	11440
c1cc2c(cc1O)[C@@H]1Cc3c2c(cc2c3[C@@H]3[C@H]([C@@H](O2)c2cc(c(c(c2CC#C[C@H]3SS[C@H]2C[C@H](CC=C2)CC1)OC)O)OC)O)OC	11441
c1cc2c(cc1O)[C@H]1Cc3c2c(cc2c3[C@H]3[C@H]([C@@H](O2)c2cc(c(c(c2CC#C[C@]23SSCC[C@@H](C)[C@H](C1)CC2)OC)O)OC)O)OC	11442
c1cc2c(cc1O)[C@@H]1Cc3c2c(cc2c3[C@@H]([C@H]([C@@H](O2)c2cc(c(c(c2)OC)O)OC2CCCCC2)O)CSSCC[C@@H](C)CC1)OCCO	11444
c1cc2c(cc1O)[C@H]1Cc3c2c(cc2c3[C@H]([C@H]([C@@H](O2)c2cc(c(c(c2)OC)O)OC)O)[C@@H]2SSCC[C@@H](C)[C@@H](C1)CC2)OCCO	11445
c1cc2c(cc1O)[C@H]1Cc3c2c(cc2c3[C@H]3[C@H]([C@@H](O2)c2cc(c(c(c2CC#C[C@@H]3SSCC[C@@H](C)CC1)OC)O)OC)O)OC	11446
c1cc2c(cc1O)[C@H]1Cc3c2c(cc2c3[C@@H]([C@H]([C@@H](O2)c2cc(c(c(c2)OC)O)OC)O)CSS[C@H]2C[C@H](CC=C2)CC1)OCCO	11447
c1(c(cc(c(c1OC)O)OC)C(=O)OC[C@@H]1[C@H]([C@@H]([C@H]([C@@H](O1)Oc1ccc(cc1OCNC(=N)NC)C(=O)O)O)O)O)O	1145
c1cc2c(cc1O)[C@@H]1Cc3c2c(cc2c3[C@@H]([C@H]([C@@H](O2)c2cc(c(c(c2)OC)O)OC2CCCC2)O)CSSCC[C@@H](C)CC1)OCCO	11451
c1cc2c(cc1O)[C@@H]1Cc3c2c(cc2c3[C@@H]([C@H]([C@@H](O2)c2cc(c(c(c2)OC)O)OC)O)CSS[C@H]2C[C@H](CCC2)CC1)OC	11453
c1cc2c(cc1O)[C@H]1Cc3c2c(cc2c3[C@@H]([C@H]([C@@H](O2)c2cc(c(c(c2)OC)O)OC2CCCCC2)O)CSSCC[C@H](C)CC1)OC	11455
c1cc2c(cc1O)[C@@H](Cc1c2c(cc2c1C[C@H]([C@@H](O2)c1cc(c(c(c1O)OC)O)OCCC(C)C)O)OC)CCC(C)C	11456
c1cc2c(cc1O)[C@@H]1Cc3c2c(cc2c3[C@@H]([C@H]([C@@H](O2)c2cc(c(c(c2)OC)O)OC)O)CSSCC[C@@H](C)CC1)OC	11459
c1(c(cc(c(c1OCCc1ccccc1)O)OC)C(=O)OC[C@@H]1[C@H]([C@@H]([C@H]([C@@H](O1)Oc1cc(c(cc1OC)C(=O)O)NCC)O)O)O)O	1146
c1cc2c(cc1O)CCc1c2c(cc2c1[C@H]([C@H]([C@@H](O2)c1cc(c(c(c1O)OC)O)OC)O)CCCCC)OCCO	11460
c1cc2c(cc1O)CCc1c2c(cc2c1[C@@H]([C@H]([C@@H](O2)c1cc(c(c(c1O)OC)O)OCCC(C)C)O)CCCCC)OC	11462
c1cc2c(cc1O)[C@@H](Cc1c2c(cc2c1C[C@H]([C@@H](O2)c1cc(c(c(c1O)OC)O)OC1CCCCC1)O)OC)CCC(C)C	11463
c1cc2c(cc1O)[C@H](Cc1c2c(cc2c1C[C@H]([C@@H](O2)c1cc(c(c(c1O)OC)O)OC)O)OC)CCC(C)C	11464
c1cc2c(cc1O)CCc1c2c(cc2c1[C@H]([C@H]([C@@H](O2)c1cc(c(c(c1O)OC)O)OC1CCCCC1)O)CCCCC)OC	11465
c1cc2c(cc1O)CCc1c2c(cc2c1[C@@H]([C@H]([C@@H](O2)c1cc(c(c(c1O)OC)O)OC)O)CCCCC)OC	11467
c1cc2c(cc1O)CCc1c2c(cc2c1[C@@H]([C@H]([C@@H](O2)c1cc(c(c(c1O)OC)O)OC1CCCC1)O)CCCCC)OC	11468
c1cc2c(cc1O)C1(Cc3c2c(cc2c3C[C@H]([C@@H](O2)c2cc(c(c(c2O)OC)O)OC)O)OC)CCCC1	11469
c1cc2c(cc1O)C[C@H](c1c2c(cc2c1C[C@H]([C@@H](O2)c1cc(c(c(c1O)OC)O)OC)O)OC)Cc1ccccc1	11470
c1cc2c(cc1O)CCc1c2c(cc2c1C[C@H]([C@@H](O2)c1cc(c(c(c1O)OC)O)OC)O)OCCO	11471
c1cc2c(cc1O)CCc1c2c(cc2c1C[C@H]([C@@H](O2)c1cc(c(c(c1O)OC)O)OCCC(C)C)O)OC	11473
c1cc2c(cc1O)CCc1c2c(cc2c1[C@H]([C@H]([C@@H](O2)c1cc(c(c(c1)OC)O)OC)O)CCCCC)OCCO	11475
c1cc2c(cc1O)CCc1c2c(cc2c1[C@H]([C@H]([C@@H](O2)c1cc(c(c(c1)OC)O)OCCC(C)C)O)CCCCC)OC	11476
c1cc2c(cc1O)CCc1c2c(cc2c1C[C@H]([C@@H](O2)c1cc(c(c(c1O)OC)O)OC1CCCCC1)O)OC	11477
c1cc2c(cc1O)[C@H](Cc1c2c(cc2c1C[C@H]([C@@H](O2)c1cc(c(c(c1)OC)O)OC1CCCCC1)O)OC)CCC(C)C	11478
c1(c(cc(c(c1OCCc1ccccc1)O)OC)C(=O)OC[C@@H]1[C@H]([C@@H]([C@H]([C@@H](O1)Oc1cc(c(cc1OC)C(=O)O)O)O)O)O)O	1148
c1cc2c(cc1O)[C@H](Cc1c2c(cc2c1C[C@H]([C@@H](O2)c1cc(c(c(c1)OC)O)OC)O)OC)CCC(C)C	11480
c1cc2c(cc1O)[C@H](Cc1c2c(cc2c1C[C@H]([C@@H](O2)c1cc(c(c(c1)OC)O)OC1CCCC1)O)OC)CCC(C)C	11481
c1cc2c(cc1O)CCc1c2c(cc2c1[C@H]([C@H]([C@@H](O2)c1cc(c(c(c1)OC)O)OC1CCCCC1)O)CCCCC)OC	11482
c1cc2c(cc1O)CCc1c2c(cc2c1[C@H]([C@H]([C@@H](O2)c1cc(c(c(c1)OC)O)OC)O)CCCCC)OC	11483
c1cc2c(cc1O)CCc1c2c(cc2c1C[C@H]([C@@H](O2)c1cc(c(c(c1)OC)O)OC1CCCCC1)O)OC	11489
c1(c(cc(c(c1OCCc1ccccc1)O)OC)C(=O)OC[C@@H]1[C@H]([C@@H]([C@H]([C@@H](O1)Oc1cc(c(cc1OC)C(=O)O)N[C@H](C)CCC(C)C)O)O)O)O	1149
c1cc2c3c(c1O)C=C([C@@H]([C@H]3Cc1c2c2c(c3c1C[C@]1([C@H](O3)c3cc(c(c(c3)O[C@H](CO)CC#C[C@@H]1NCNC[C@](O)(C)CC(C)C)O)CCCO)OCN[C@@H]1CCC[C@@]3(C1)[C@@H](CCC3)COC)CC[C@H](O2)CO)c1ccc2[nH]ccc2c1)CNCCCc1ccccc1	11491
c1cc2c3c(c1O)C=C([C@@H]([C@H]3Cc1c2c2c(c3c1C[C@]1([C@H](O3)c3ccc(c(c3)O[C@H](CO)CC#C[C@@H]1NCNC[C@@](O)(C)CC(C)C)O)OCN[C@@H]1CCC[C@@]3(C1)[C@@H](CCC3)C(=O)CCCO)CC[C@H](O2)CO)c1ccc2[nH]ccc2c1)CNCCCc1ccccc1	11493
c1cc2c3c(c1O)C=C([C@@H]([C@H]3Cc1c2c2c(c3c1C[C@]1([C@H](O3)c3ccc(c(c3)O[C@H](CO)CC#C[C@@H]1NCNC[C@](O)(C)CC(C)C)O)OCN[C@@H]1CCC[C@@]3(C1)[C@@H](CCC3)COC)CC[C@H](O2)CO)c1ccc2[nH]ccc2c1)CNCCCc1ccccc1	11494
c1cc2c3c(c1O)C=C([C@@H]([C@H]3Cc1c2c2c(c3c1C[C@]1([C@H](O3)c3ccc(c(c3)O[C@H](CO)CC#C[C@@H]1NCNC[C@@](O)(C)CC(C)C)O)OCN[C@@H]1CCC[C@@]3(C1)[C@@H](CCC3)C=O)CC[C@H](O2)CO)c1ccc2[nH]ccc2c1)CNCCCc1ccccc1	11495
c1cc2c3c(c1O)C=C([C@@H]([C@H]3Cc1c2c2c(c3c1C[C@]1([C@H](O3)c3cc(c(c(c3)O[C@H](CO)CC#C[C@@H]1NCNC[C@@](O)(C1CCCCC1)CC(C)C)O)CCCO)OCNC1CCCCC1)CC[C@H](O2)CO)c1ccc2[nH]ccc2c1)CNCCCc1ccccc1	11497
c1cc2c3c(c1O)C=C([C@H]([C@@H]3Cc1c2c2c(c3c1C[C@]1([C@H](O3)c3ccc(c(c3)O[C@@H](CO)CC#C[C@H]1NCNC[C@@](O)(C)CC(C)C)O)OCN[C@H]1CCC[C@]3(C1)[C@H](CCC3)COC1CCCC1)CC[C@H](O2)CO)c1ccc2[nH]ccc2c1)CNCCCc1ccccc1	11499
[C@@H]1([C@H]([C@@]([C@@H]2[C@]([C@@H]1C[C@@H]1[C@H](NC(=O)[C@@H]1CO)[C@@H](c1nc[nH]c1)[C@@H](C[C@@H](N)O)O)([C@@H]1[C@@](CC2)([C@]2(C(=CC1)[C@H]1[C@@]([C@@H]3[C@@H]2Cc2[nH]cnc2NC3)(CC[C@](C1)(C)CO)C(=O)O)C)C)C1CCCC1)(C)CO)O[C@@H]1OC[C@H]([C@@H]([C@H]1O)O)O)O	115
c1c(cc(c(c1OCNCCC(C)C)O)OC)C(=O)OC[C@@H]1[C@H]([C@@H]([C@H]([C@@H](O1)Oc1ccc(cc1OCNC(=N)NC)C(=O)O)O)O)O	1150
c1cc2c3c(c1O)C=C([C@H]([C@@H]3Cc1c2c2c(c3c1C[C@]1([C@H](O3)c3cc(c(c(c3)O[C@@H](CO)CC#C[C@H]1NCNC[C@](O)(C)CC(C)C)O)C[C@@H]1c3c(cccc3)[C@@H](CO)C=C1)OCNC)CC[C@@H](O2)CO)c1ccc2[nH]ccc2c1)CNCCCc1ccccc1	11502
c1cc2c3c(c1O)C=C([C@@H]([C@H]3Cc1c2c2c(c3c1C[C@]1([C@H](O3)c3cc(c(c(c3)O[C@H](CO)CC#C[C@@H]1NCNC[C@](O)(C)CC(C)C)O)CCc1ccccc1)OCN[C@@H]1CCC[C@@]3(C1)[C@@H](CCC3)COC)CC[C@H](O2)CO)c1ccc2[nH]ccc2c1)CNCCCc1ccccc1	11503
c1cc2c3c(c1O)C=C([C@H]([C@@H]3Cc1c2c2c(c3c1C[C@]1([C@H](O3)c3cc(c(c(c3)O[C@@H](CO)CC#C[C@H]1NCNC[C@](O)(C)CC(C)C)O)CCc1c(cccc1)CCO)OCNC)CC[C@H](O2)CO)c1ccc2[nH]ccc2c1)CNCCCc1ccccc1	11505
c1cc2c3c(c1O)C=C([C@H]([C@@H]3Cc1c2c2c(c3c1C[C@]1([C@H](O3)c3cc(c(c(c3)O[C@@H](CO)CC#C[C@H]1NCNC[C@@](O)(C)CC(C)C)O)CCc1c(cccc1)CCO)OCNC1CCCC1)CC[C@H](O2)CO)c1ccc2[nH]ccc2c1)CNCCCc1ccccc1	11506
c1cc2c3c(c1O)C=C([C@@H]([C@H]3Cc1c2c2c(c3c1C[C@]1([C@H](O3)c3ccc(c(c3)O[C@H](CO)CC#C[C@@H]1NCNC[C@](O)(C1CCCCC1)CC(C)C)O)OCN[C@@H]1CCC[C@@]3(C1)[C@@H](CCC3)COC)CC[C@H](O2)CO)c1ccc2[nH]ccc2c1)CNCCCc1ccccc1	11507
c1cc2c3c(c1O)C=C([C@H]([C@@H]3Cc1c2c2c(c3c1C[C@]1([C@H](O3)c3cc(c(c(c3)O[C@@H](CO)CC#C[C@H]1NCNC[C@](O)(C)CC(C)C)O)CCCO)OCNC)CC[C@@H](O2)CO)c1ccc2[nH]ccc2c1)CNCCCc1ccccc1	11508
c1cc2c3c(c1O)C=C([C@@H]([C@H]3Cc1c2c2c(c3c1C[C@]1([C@H](O3)c3cc(c(c(c3)O[C@H](CO)CC#C[C@@H]1NCNC[C@@](O)(C)CC(C)C)O)CCCO)OCNC1CCCCC1)CC[C@H](O2)CO)c1ccc2[nH]ccc2c1)CNCCCc1ccccc1	11509
c1c(cc(c(c1OC)O)OC)C(=O)OC[C@@H]1[C@H]([C@@H]([C@H]([C@@H](O1)Oc1c(cc(cc1OCNC(=N)NC)C(=O)O)CCCN=C(N)N)O)O)O	1151
c1cc2c3c(c1O)C=C([C@@H]([C@H]3Cc1c2c2c(c3c1C[C@]1([C@H](O3)c3ccc(c(c3)O[C@H](CO)CC#C[C@@H]1NCNC[C@@](O)(C)CC(C)C)O)OCN[C@@H]1CCCC3(C1)CCCC3)CC[C@H](O2)CO)c1ccc2[nH]ccc2c1)CNCCCc1ccccc1	11510
c1cc2c3c(c1O)C=C([C@@H]([C@H]3Cc1c2c2c(c3c1C[C@]1([C@H](O3)c3cc(c(c(c3)O[C@H](CO)CC#C[C@@H]1NCNC[C@](O)(C)CC(C)C)O)CCc1c(cccc1)CCCO)OCNC)CC[C@H](O2)CO)c1ccc2[nH]ccc2c1)CNCCCc1ccccc1	11511
c1cc2c3c(c1O)C=C([C@H]([C@@H]3Cc1c2c2c(c3c1C[C@]1([C@H](O3)c3cc(c(c(c3)O[C@@H](CO)CC#C[C@H]1NCNC[C@](O)(C)CC(C)C)O)CCc1ccccc1)OCNC)CC[C@H](O2)CO)c1ccc2[nH]ccc2c1)CNCCCc1ccccc1	11514
c1cc2c3c(c1O)C=C([C@@H]([C@H]3Cc1c2c2c(c3c1C[C@]1([C@H](O3)c3cc(c(c(c3)O[C@H](CO)CC#C[C@@H]1NCNC[C@@](O)(C)CC(C)C)O)CCc1ccccc1)OCNC1CCCCC1)CC[C@H](O2)CO)c1ccc2[nH]ccc2c1)CNCCCc1ccccc1	11515
c1cc2c3c(c1O)C=C([C@H]([C@H]3Cc1c2c2c(c3c1C[C@]1([C@H](O3)c3cc(c(c(c3)OCCC#C[C@@H]1NCNC[C@](O)(C)CC(C)C)O)CCCO)OCNC)CC[C@@H](O2)CO)c1ccc2[nH]ccc2c1)CNCCCc1ccccc1	11517
c1cc2c3c(c1O)C=C([C@H]([C@@H]3Cc1c2c2c(c3c1C[C@]1([C@H](O3)c3ccc(c(c3)O[C@@H](CO)CC#C[C@H]1NCNC[C@](O)(C)CC(C)C)O)OCNC)CC[C@@H](O2)CO)c1ccc2[nH]ccc2c1)CNCCCc1ccccc1	11518
c1cc2c3c(c1O)C=C([C@@H]([C@H]3Cc1c2c2c(c3c1C[C@]1([C@H](O3)c3ccc(c(c3)O[C@H](CO)CC#C[C@@H]1NCNC[C@@](O)(C)CC(C)C)O)OCNC1CCCCC1)CC[C@H](O2)CO)c1ccc2[nH]ccc2c1)CNCCCc1ccccc1	11519
c1(c2c(c(c(c1OCCc1ccccc1)O)OC)CC[C@@]1(COC2=O)[C@H]([C@@H]([C@H]([C@@H](O1)Oc1ccc(cc1OC)C(=O)O)O)O)O)O	1152
c1cc2c3c(c1O)C=C([C@H]([C@@H]3Cc1c2c2c(c3c1C[C@]1([C@H](O3)c3cc(c(c(c3)OCCC#C[C@H]1NCNC[C@@](O)(C)CC(C)C)O)CCCO)OCNC1CCCCC1)CC[C@H](O2)CO)c1ccc2[nH]ccc2c1)CNCCCc1ccccc1	11520
c1cc2c3c(c1O)C=C([C@H]([C@H]3Cc1c2c2c(c3c1C[C@]1([C@H](O3)c3ccc(c(c3)O[C@H](CO)CC#C[C@@H]1NCNC[C@@](O)(C)CC(C)C)O)OCNC1CCCC1)CC[C@H](O2)CO)c1ccc2[nH]ccc2c1)CNCCCc1ccccc1	11521
c1cc2c3c(c1O)C=C([C@H]([C@@H]3Cc1c2c2c(c3c1C[C@]([C@H](O3)c1cc(c(c(c1)OCCO)O)CCCO)(OCNC)CNCNC[C@](O)(C)CC(C)C)CC[C@@H](O2)CO)c1ccc2[nH]ccc2c1)CNCCCc1ccccc1	11522
c1cc2c3c(c1O)C=C([C@@H]([C@H]3Cc1c2c2c(c3c1C[C@]([C@H](O3)c1cc(c(c(c1)OCCO)O)CCCO)(OCNC1CCCCC1)CNCNC[C@@](O)(C)CC(C)C)CC[C@@H](O2)CO)c1ccc2[nH]ccc2c1)CNCCCc1ccccc1	11523
c1(c(cc(c(c1OCCc1cccc(c1)CC)O)OC)C(=O)OC[C@@H]1[C@H]([C@@H]([C@H]([C@@H](O1)Oc1ccc(cc1OC)C(=O)O)O)O)O)O	1153
c1cc2c3c(c1O)C=C([C@H]([C@H]3Cc1c2c2c(c3c1C[C@]([C@H](O3)c1ccc(c(c1)OCCO)O)(OCNC)CNCNC[C@](O)(C)CC(C)C)CC[C@@H](O2)CO)c1ccc2[nH]ccc2c1)CNCCCc1ccccc1	11531
c1cc2c3c(c1O)C=C([C@@H]([C@H]3Cc1c2c2c(c3c1C[C@]1([C@H](O3)c3ccc(c(c3)OCCC#C[C@@H]1NCNC[C@@](O)(C)CC(C)C)O)OCNC1CCCC1)CC[C@H](O2)CO)c1ccc2[nH]ccc2c1)CNCCCc1ccccc1	11532
c1cc2c3c(c1O)C=C([C@@H]([C@H]3Cc1c2c2c(c3c1C[C@]([C@H](O3)c1ccc(c(c1)OCCO)O)(OCNC1CCCC1)CNCNC[C@@](O)(C)CC(C)C)CC[C@@H](O2)CO)c1ccc2[nH]ccc2c1)CNCCCc1ccccc1	11534
c1cc2c3c(c1O)C=C([C@@H]([C@H]3Cc1c2c2c(c3c1C[C@]([C@H](O3)c1ccc(c(c1)OC)O)(OCNC1CCCCC1)CNCNC[C@](O)(C)CC(C)C)CC[C@@H](O2)CO)c1ccc2[nH]ccc2c1)CNCCCc1ccccc1	11537
c1cc2c3c(c1O)C=C([C@@H]([C@H]3Cc1c2c2c(c3c1C[C@]1([C@H](O3)c3ccc(c(c3)O[C@@H](CC#C[C@@H]1NCNC[C@](O)(C)CC(C)C)CO)O)OCNC)CC[C@H](O2)CO)c1ccc2[nH]ccc2c1)CNC	11538
c1cc2c3c(c1O)C=C([C@@H]([C@@H]3Cc1c2c2c(c3c1C[C@]1([C@H](O3)c3cc(c(c(c3)OCCC#C[C@@H]1NCNC[C@](O)(C)CC(C)C)O)CCCO)OCNC)CC[C@@H](O2)CO)c1ccc2[nH]ccc2c1)CNC	11539
c1c(cc(c(c1OC)O)OC)C(=O)OC[C@@H]1[C@H]([C@@H]([C@H]([C@@H](O1)Oc1ccc(cc1OCNC(=N)NC)C(=O)O)O)O)O	1154
c1cc2c3c(c1O)C=C([C@@H]([C@H]3Cc1c2c2c(c3c1C[C@]([C@H](O3)c1cc(c(c(c1)OCCO)O)CCCO)(OCNC)CNCNC[C@](O)(C)CC(C)C)CC[C@@H](O2)CO)c1ccc2[nH]ccc2c1)CNC	11541
c1cc2c3c(c1O)C=C([C@@H]([C@H]3Cc1c2c2c(c3c1C[C@]([C@H](O3)c1cc(c(c(c1)OC)O)CCCO)(OCNC)CNCNC[C@](O)(C)CC(C)C)CC[C@@H](O2)CO)c1ccc2[nH]ccc2c1)CNC	11543
c1cc2c(cc1O)[C@H](Cc1c2c2c(c3c1C[C@]1([C@H](O3)c3cc(c(c(c3)O[C@@H](CC#C[C@@H]1NCNC[C@](O)(C)CC(C)C)CO)O)CCCO)OCNC)CC[C@H](O2)CO)Cc1ccc2[nH]ccc2c1	11545
c1cc2c3c(c1O)C=C([C@@H]([C@H]3Cc1c2c2c(c3c1C[C@]([C@H](O3)c1cc(c(c(c1)OC)O)CCCO)(OCNC1CCCCC1)CNCNC[C@](O)(C)CC(C)C)CC[C@@H](O2)CO)c1ccc2[nH]ccc2c1)CNC	11546
c1cc2c3c(c1O)C=C([C@@H]([C@H]3Cc1c2c2c(c3c1C[C@]1([C@H](O3)c3ccc(c(c3)OCCC#C[C@@H]1NCNC[C@](O)(C)CC(C)C)O)OCNC1CCCCC1)CC[C@H](O2)CO)c1ccc2[nH]ccc2c1)CNC	11547
c1cc2c3c(c1O)C=C[C@@H]([C@@H]3Cc1c2c2c(c3c1C[C@]1([C@H](O3)c3ccc(c(c3)O[C@H](CC#C[C@@H]1NCNC[C@](O)(C)CC(C)C)CO)O)OCNC)CC[C@H](O2)CO)c1ccc2[nH]ccc2c1	11548
c1c(cc(c(c1OCCc1ccccc1)O)OC)C(=O)OC[C@@H]1[C@H]([C@@H]([C@H]([C@@H](O1)Oc1cc(c(cc1OC)C(=O)O)NCC)O)O)O	1155
c1cc2c3c(c1O)C=C[C@@H]([C@H]3Cc1c2c2c(c3c1C[C@]1([C@H](O3)c3cc(c(c(c3)OCCC#C[C@@H]1NCNC[C@](O)(C)CC(C)C)O)CCCO)OCNC)CC[C@@H](O2)CO)c1ccc2[nH]ccc2c1	11550
c1cc2c3c(c1O)C=C([C@@H]([C@H]3Cc1c2c2c(c3c1C[C@]1([C@H](O3)c3ccc(c(c3)OCCC#C[C@@H]1NCNC[C@](O)(C)CC(C)C)O)OCNC1CCCC1)CC[C@H](O2)CO)c1ccc2[nH]ccc2c1)CNC	11551
c1cc2c(cc1O)[C@H](Cc1c2c2c(c3c1C[C@]1([C@H](O3)c3cc(c(c(c3)O[C@@H](CC#C[C@H]1NCNC[C@](O)(C)CC(C)C)CO)O)CCc1ccccc1)OCNC)CC[C@H](O2)CO)Cc1ccc2[nH]ccc2c1	11553
c1cc2c3c(c1O)C=C([C@@H]([C@H]3Cc1c2c2c(c3c1C[C@]([C@H](O3)c1ccc(c(c1)OC)O)(OCNC)CNCNC[C@](O)(C)CC(C)C)CC[C@@H](O2)CO)c1ccc2[nH]ccc2c1)CNC	11554
c1cc2c(cc1O)[C@H](Cc1c2c2c(c3c1C[C@]1([C@H](O3)c3cc(c(c(c3)OCCC#C[C@@H]1NCNC[C@](O)(C)CC(C)C)O)CCCO)OCNC)CC[C@@H](O2)CO)Cc1ccc2[nH]ccc2c1	11556
c1cc2c3c(c1O)C=C([C@@H]([C@H]3Cc1c2c2c(c3c1C[C@]([C@H](O3)c1ccc(c(c1)OC)O)(OCNC1CCCCC1)CNCNC[C@](O)(C)CC(C)C)CC[C@@H](O2)CO)c1ccc2[nH]ccc2c1)CNC	11557
c1cc2c(cc1O)[C@H](Cc1c2c2c(c3c1C[C@]1([C@H](O3)c3ccc(c(c3)O[C@@H](CC#C[C@H]1NCNC[C@@](O)(C)CC(C)C)CO)O)OCNC1CCCCC1)CC[C@H](O2)CO)Cc1ccc2[nH]ccc2c1	11558
c1cc2c3c(c1O)C=C[C@@H]([C@@H]3Cc1c2c2c(c3c1C[C@]([C@H](O3)c1cc(c(c(c1)OC)O)CCCO)(OCNC)CNCNC[C@](O)(C)CC(C)C)CC[C@H](O2)CO)c1ccc2[nH]ccc2c1	11559
c1(c(cc(c(c1OCCc1ccccc1)O)OC)C(=O)OC[C@@H]1[C@H]([C@@H]([C@H]([C@@H](O1)Oc1ccc(c2c1OCCC2)C(=O)O)O)O)O)O	1156
c1cc2c3c(c1O)C=C([C@@H]([C@H]3Cc1c2c2c(c3c1C[C@]([C@H](O3)c1ccc(c(c1)OC)O)(OCNC1CCCC1)CNCNC[C@](O)(C)CC(C)C)CC[C@@H](O2)CO)c1ccc2[nH]ccc2c1)CNC	11560
c1cc2c(cc1O)[C@H](Cc1c2c2c(c3c1C[C@]1([C@H](O3)c3cc(c(c(c3)OCCC#C[C@H]1NCNC[C@@](O)(C)CC(C)C)O)CCCO)OCNC1CCCCC1)CC[C@H](O2)CO)Cc1ccc2[nH]ccc2c1	11561
c1cc2c(cc1O)[C@H](Cc1c2c2c(c3c1C[C@]1([C@H](O3)c3ccc(c(c3)O[C@H](CC#C[C@@H]1NCNC[C@@](O)(C)CC(C)C)CO)O)OCNC1CCCC1)CC[C@H](O2)CO)Cc1ccc2[nH]ccc2c1	11562
c1cc2c3c(c1O)C=C[C@H]([C@@H]3Cc1c2c2c(c3c1C[C@]1([C@H](O3)c3ccc(c(c3)OCCC#C[C@H]1NCNC[C@](O)(C)CC(C)C)O)OCNC)CC[C@@H](O2)CO)c1ccc2[nH]ccc2c1	11563
c1cc2c3c(c1O)C=C[C@@H]([C@@H]3Cc1c2c2c(c3c1C[C@]([C@H](O3)c1ccc(c(c1)OCCO)O)(OCNC)CNCNC[C@](O)(C)CC(C)C)CC[C@H](O2)CO)c1ccc2[nH]ccc2c1	11565
c1cc2c(cc1O)[C@H](Cc1c2c2c(c3c1C[C@]1([C@H](O3)c3cc(c(c(c3)OCCC#C[C@@H]1NCNC[C@](O)(C)CC(C)C)O)CCc1ccccc1)OCNC)CC[C@@H](O2)CO)Cc1ccc2[nH]ccc2c1	11566
c1cc2c(cc1O)[C@H](Cc1c2c2c(c3c1C[C@]([C@H](O3)c1cc(c(c(c1)OC)O)CCCO)(OCNC1CCCCC1)CNCNC[C@](O)(C)CC(C)C)CC[C@@H](O2)CO)Cc1ccc2[nH]ccc2c1	11569
c1(c(cc(c(c1OCCc1ccccc1)O)OC)C(=O)OC[C@@H]1[C@H]([C@@H]([C@H]([C@@H](O1)Oc1c(cc(cc1OC)C(=O)O)CCCN=C(N)N)O)O)O)O	1157
c1cc2c(cc1O)[C@@H](Cc1c2c2c(c3c1C[C@]1([C@H](O3)c3ccc(c(c3)OCCC#C[C@@H]1NCNC[C@](O)(C)CC(C)C)O)OCNC)CC[C@H](O2)CO)Cc1ccc2[nH]ccc2c1	11570
c1cc2c3c(c1O)C=C[C@@H]([C@@H]3Cc1c2c2c(c3c1C[C@]([C@H](O3)c1ccc(c(c1)OC)O)(OCNC)CNCNC[C@](O)(C)CC(C)C)CC[C@@H](O2)CO)c1ccc2[nH]ccc2c1	11571
c1cc2c(cc1O)[C@H](Cc1c2c2c(c3c1C[C@]1([C@H](O3)c3ccc(c(c3)OCCC#C[C@@H]1NCNC[C@@](O)(C)CC(C)C)O)OCNC1CCCCC1)CC[C@@H](O2)CO)Cc1ccc2[nH]ccc2c1	11572
c1cc2c(cc1O)[C@H](Cc1c2c2c(c3c1C[C@]1([C@H](O3)c3cc(c(c(c3)OCCC#C[C@@H]1NCNC[C@@H](O)C)O)CCCO)OCNC)CC[C@@H](O2)CO)Cc1ccc2[nH]ccc2c1	11574
c1cc2c(cc1O)[C@H](Cc1c2c2c(c3c1C[C@]1([C@H](O3)c3ccc(c(c3)OCCC#C[C@@H]1NCNC[C@@](O)(C)CC(C)C)O)OCNC1CCCC1)CC[C@@H](O2)CO)Cc1ccc2[nH]ccc2c1	11577
c1cc2c(cc1O)[C@H](Cc1c2c2c(c3c1C[C@]([C@H](O3)c1ccc(c(c1)OCCO)O)(OCNC)CNCNC[C@](O)(C)CC(C)C)CC[C@@H](O2)CO)Cc1ccc2[nH]ccc2c1	11578
c1cc2c3c(c1O)C=C[C@@H]([C@H]3Cc1c2c2c(c3c1C[C@]([C@H](O3)c1ccc(c(c1)OC)O)(OCNC1CCCC1)CNCNC[C@](O)(C)CC(C)C)CC[C@@H](O2)CO)c1ccc2[nH]ccc2c1	11579
c1(c(cc(c(c1OCCc1ccccc1)O)OC)C(=O)OC[C@@H]1[C@H]([C@@H]([C@H]([C@@H](O1)Oc1ccc(cc1OC)C(=O)O)O)O)O)O	1158
c1cc2c3c(c1O)C=C[C@@H]([C@H]3Cc1c2c2c(c3c1C[C@]1([C@H](O3)c3ccc(c(c3)OCCC#C[C@@H]1NCNC[C@@H](O)C)O)OCNC)CC[C@H](O2)CO)c1ccc2[nH]ccc2c1	11580
c1cc2c(cc1O)[C@H](Cc1c2c2c(c3c1C[C@]([C@H](O3)c1cc(c(c(c1)OC)O)CCc1ccccc1)(OCNC)CNCNC[C@](O)(C)CC(C)C)CC[C@@H](O2)CO)Cc1ccc2[nH]ccc2c1	11582
c1cc2c(cc1O)[C@H](Cc1c2c2c(c3c1C[C@]([C@H](O3)c1ccc(c(c1)OC)O)(OCNC)CNCNC[C@](O)(C)CC(C)C)CC[C@@H](O2)CO)Cc1ccc2[nH]ccc2c1	11584
c1cc2c(cc1O)[C@H](Cc1c2c2c(c3c1C[C@]([C@H](O3)c1cc(c(c(c1)OC)O)CCCO)(OCNC)CNCNC[C@@H](O)C)CC[C@H](O2)CO)Cc1ccc2[nH]ccc2c1	11586
c1cc2c(cc1O)[C@H](Cc1c2c2c(c3c1C[C@]([C@H](O3)c1ccc(c(c1)OC)O)(OCNC1CCCC1)CNCNC[C@](O)(C)CC(C)C)CC[C@@H](O2)CO)Cc1ccc2[nH]ccc2c1	11587
c1cc2c(cc1O)[C@H](Cc1c2c2c(c3c1C[C@]1([C@H](O3)c3ccc(c(c3)OCCC#C[C@@H]1NCNC[C@@H](O)C)O)OCNC)CC[C@@H](O2)CO)Cc1ccc2[nH]ccc2c1	11588
c1c2c(c(c(c1OCCc1ccccc1)O)OC)CC[C@@]1(COC2=O)[C@H]([C@@H]([C@H]([C@@H](O1)Oc1ccc(cc1OC)C(=O)O)O)O)O	1159
c1cc2c3c(c1O)C=C[C@@H]([C@@H]3Cc1c2c2c(c3c1C[C@]([C@H](O3)c1ccc(c(c1)OC)O)(OCNC)CNCNC[C@@H](O)C)CC[C@@H](O2)CO)c1ccc2[nH]ccc2c1	11590
c1cc2c(cc1O)[C@@H](Cc1c2c2c(c3c1C[C@]1([C@H](O3)c3ccc(c(c3)OCCC#C[C@@H]1NCNC[C@@H](O)C)O)OCNC1CCCCC1)CC[C@H](O2)CO)Cc1ccc2[nH]ccc2c1	11591
c1cc2c(cc1O)[C@H](Cc1c2c2c(c3c1C[C@]([C@H](O3)c1ccc(c(c1)OCCO)O)(OCNC)CNCNC[C@@H](O)C)CC[C@@H](O2)CO)Cc1ccc2[nH]ccc2c1	11592
c1cc2c(cc1O)[C@H](Cc1c2c2c(c3c1C[C@]([C@H](O3)c1cc(c(c(c1)OC)O)CCc1ccccc1)(OCNC)CNCNC[C@@H](O)C)CC[C@@H](O2)CO)Cc1ccc2[nH]ccc2c1	11594
c1cc2c(cc1O)[C@H](Cc1c2c2c(c3c1C[C@]([C@H](O3)c1ccc(c(c1)OC)O)(OCNC1CCCCC1)CNCNC[C@@H](O)C)CC[C@@H](O2)CO)Cc1ccc2[nH]ccc2c1	11596
c1cc2c(cc1O)[C@H](Cc1c2c2c(c3c1C[C@]([C@H](O3)c1ccc(c(c1)OC)O)(OCNC1CCCC1)CNCNC[C@@H](O)C)CC[C@@H](O2)CO)Cc1ccc2[nH]ccc2c1	11598
c1cc2c3c(c1O)C=C([C@@H]([C@H]3Cc1c2c2c(c3c1C[C@H]([C@H](O3)c1cc(c(c(c1)OC)O)CCCO)OCNC)CC[C@@H](O2)CO)c1ccc2[nH]ccc2c1)CNC	11599
[C@@H]1([C@H]([C@@]([C@@H]2[C@]([C@H]1[C@H]1[C@H]3[C@H](NC(=O)C43CCCC4)[C@@](c3nc[nH]c3)(CC[C@@H](N)O)C=C1)([C@@H]1[C@@](CC2)([C@]2(C(=CC1)[C@H]1[C@@]([C@@H]3[C@H]2Cc2[nH]cnc2NC3)(CC[C@](C1)(C)CO)C(=O)O)C)C)C)(C)CO)O[C@@H]1OC[C@H]([C@@H]([C@H]1O)O)O)O	116
c1c(cc(c(c1OCCc1cccc(c1)CC)O)OC)C(=O)OC[C@@H]1[C@H]([C@@H]([C@H]([C@@H](O1)Oc1ccc(cc1OC)C(=O)O)O)O)O	1160
c1cc2c(cc1O)[C@@H](Cc1c2c2c(c3c1C[C@]1([C@H](O3)c3cc(c(c(c3)OCCC#C[C@H]1NC)O)CCCO)OCNC)CC[C@H](O2)CO)Cc1ccc2[nH]ccc2c1	11601
c1cc2c3c(c1O)C=C[C@@H]([C@@H]3Cc1c2c2c(c3c1C[C@]([C@H](O3)c1cc(c(c(c1)OC)O)CCCO)(OCNC)CNC)CC[C@H](O2)CO)c1ccc2[nH]ccc2c1	11603
c1cc2c(cc1O)[C@H](Cc1c2c2c(c3c1C[C@]([C@H](O3)c1cc(c(c(c1)OCCO)O)CCCO)(OCNC)CNC)CC[C@@H](O2)CO)Cc1ccc2[nH]ccc2c1	11604
c1cc2c3c(c1O)C=C([C@@H]([C@H]3Cc1c2c2c(c3c1C[C@H]([C@H](O3)c1cc(c(c(c1)OC)O)CCc1ccccc1)OCNC)CC[C@@H](O2)CO)c1ccc2[nH]ccc2c1)CNC	11606
c1cc2c3c(c1O)C=C([C@@H]([C@H]3Cc1c2c2c(c3c1C[C@H]([C@H](O3)c1ccc(c(c1)OC)O)OCNC)CC[C@@H](O2)CO)c1ccc2[nH]ccc2c1)CNC	11607
c1cc2c3c(c1O)C=C([C@@H]([C@H]3Cc1c2c2c(c3c1C[C@H]([C@H](O3)c1ccc(c(c1)OC)O)OCNC1CCCCC1)CC[C@@H](O2)CO)c1ccc2[nH]ccc2c1)CNC	11608
c1c(cc(c(c1OCCc1ccccc1)O)OC)C(=O)OC[C@@H]1[C@H]([C@@H]([C@H]([C@@H](O1)Oc1ccc(c2c1OCCC2)C(=O)O)O)O)O	1161
c1cc2c3c(c1O)C=C([C@@H]([C@H]3Cc1c2c2c(c3c1C[C@H]([C@H](O3)c1ccc(c(c1)OC)O)OCNC1CCCC1)CC[C@@H](O2)CO)c1ccc2[nH]ccc2c1)CNC	11611
c1cc2c(cc1O)[C@H](Cc1c2c2c(c3c1C[C@]([C@H](O3)c1cc(c(c(c1)OC)O)CCCO)(OCNC1CCCCC1)CNC)CC[C@@H](O2)CO)Cc1ccc2[nH]ccc2c1	11612
c1cc2c(cc1O)[C@H](Cc1c2c2c(c3c1C[C@]1([C@H](O3)c3ccc(c(c3)OCCC#C[C@@H]1NC)O)OCNC)CC[C@@H](O2)CO)Cc1ccc2[nH]ccc2c1	11613
c1cc2c3c(c1O)C=C[C@@H]([C@@H]3Cc1c2c2c(c3c1C[C@]([C@H](O3)c1ccc(c(c1)OC)O)(OCNC)CNC)CC[C@H](O2)CO)c1ccc2[nH]ccc2c1	11615
c1cc2c3c(c1O)C=C[C@@H]([C@H]3Cc1c2c2c(c3c1C[C@H]([C@H](O3)c1ccc(c(c1)OCCO)O)OCNC)CC[C@@H](O2)CO)c1ccc2[nH]ccc2c1	11616
c1cc2c(cc1O)[C@@H](Cc1c2c2c(c3c1C[C@]([C@H](O3)c1ccc(c(c1)OCCO)O)(OCNC)CNC)CC[C@H](O2)CO)Cc1ccc2[nH]ccc2c1	11617
c1cc2c3c(c1O)C=C[C@@H]([C@H]3Cc1c2c2c(c3c1C[C@H]([C@H](O3)c1cc(c(c(c1)OC)O)CCc1ccccc1)OCNC)CC[C@@H](O2)CO)c1ccc2[nH]ccc2c1	11619
c1c(cc(c(c1OCCc1ccccc1)O)OC)C(=O)OC[C@@H]1[C@H]([C@@H]([C@H]([C@@H](O1)Oc1c(cc(cc1OC)C(=O)O)CCCN=C(N)N)O)O)O	1162
c1cc2c(cc1O)[C@H](Cc1c2c(cc2c1C[C@H]([C@H](O2)c1cc(c(c(c1)OC)O)CCCO)OCNC)OC(CO)CO)Cc1ccc2[nH]ccc2c1	11624
c1cc2c3c(c1O)C=C[C@@H]([C@H]3Cc1c2c2c(c3c1C[C@H]([C@H](O3)c1cc(c(c(c1)OC)O)CCCO)O)CC[C@H](O2)CO)c1ccc2[nH]ccc2c1	11625
c1cc2c(cc1O)[C@H](Cc1c2c2c(c3c1C[C@]([C@H](O3)c1ccc(c(c1)OC)O)(OCNC1CCCCC1)CNC)CC[C@@H](O2)CO)Cc1ccc2[nH]ccc2c1	11626
c1cc2c(cc1O)[C@@H](Cc1c2c2c(c3c1C[C@H]([C@H](O3)c1ccc(c(c1)OCCO)O)OCNC)CC[C@H](O2)CO)Cc1ccc2[nH]ccc2c1	11627
c1cc2c3c(c1O)C=C[C@@H]([C@H]3Cc1c2c2c(c3c1C[C@H]([C@H](O3)c1ccc(c(c1)OC)O)OCNC1CCCCC1)CC[C@@H](O2)CO)c1ccc2[nH]ccc2c1	11628
c1cc2c(cc1O)[C@H](Cc1c2c2c(c3c1C[C@H]([C@H](O3)c1cc(c(c(c1)OCCO)O)CCCO)O)CC[C@@H](O2)CO)Cc1ccc2[nH]ccc2c1	11630
c1cc2c3c(c1O)C=C[C@@H]([C@H]3Cc1c2c2c(c3c1C[C@H]([C@H](O3)c1ccc(c(c1)OC)O)OCNC1CCCC1)CC[C@@H](O2)CO)c1ccc2[nH]ccc2c1	11631
c1cc2c(cc1O)[C@@H](Cc1c2c(cc2c1C[C@]([C@H](O2)c1ccc(c(c1)OC)O)(OCNC)CNC)OC(CO)CO)Cc1ccc2[nH]ccc2c1	11632
c1cc2c3c(c1O)C=C[C@H]([C@@H]3Cc1c2c(cc2c1C[C@H]([C@H](O2)c1ccc(c(c1)OC)O)OCNC)OC(CO)CO)c1ccc2[nH]ccc2c1	11633
c1cc2c(cc1O)[C@@H](Cc1c2c2c(c3c1C[C@H]([C@H](O3)c1cc(c(c(c1)OC)O)CCc1ccccc1)OCNC)CC[C@H](O2)CO)Cc1ccc2[nH]ccc2c1	11634
c1cc2c(cc1O)[C@@H](Cc1c2c(cc2c1C[C@H]([C@H](O2)c1cc(c(c(c1)OC)O)CCc1ccccc1)OCNC)OC(CO)CO)Cc1ccc2[nH]ccc2c1	11636
c1cc2c(cc1O)[C@@H](Cc1c2c2c(c3c1C[C@H]([C@H](O3)c1ccc(c(c1)OC)O)OCNC)CC[C@@H](O2)CO)Cc1ccc2[nH]ccc2c1	11637
c1c(cc(c(c1OC)O)OC)C(=O)OC[C@@H]1[C@H]([C@@]2([C@H]([C@@H](O1)Oc1c(cc(cc1OC)C(=O)O)CC[C@@H](N=C(N)N)C#CC2)O)O)O	1164
c1cc2c(cc1O)[C@H](Cc1c2c2c(c3c1C[C@H]([C@H](O3)c1ccc(c(c1)OC)O)OCNC1CCCC1)CC[C@@H](O2)CO)Cc1ccc2[nH]ccc2c1	11640
c1cc2c(cc1O)[C@@H](Cc1c2c(cc2c1C[C@H]([C@H](O2)c1cc(c(c(c1)OC)O)CCCO)O)OC(CO)CO)Cc1ccc2[nH]ccc2c1	11643
c1cc2c(cc1O)[C@@H](Cc1c2c(cc2c1C[C@H]([C@H](O2)c1ccc(c(c1)OC)O)OCNC1CCCCC1)OC(CO)CO)Cc1ccc2[nH]ccc2c1	11644
c1cc2c(cc1O)[C@H](Cc1c2c2c(c3c1C[C@H]([C@H](O3)c1ccc(c(c1)OCCO)O)O)CC[C@@H](O2)CO)Cc1ccc2[nH]ccc2c1	11645
c1cc2c(cc1O)[C@@H](Cc1c2c(cc2c1C[C@H]([C@H](O2)c1cc(c(c(c1)OC)O)CCCO)OCNC)OCCO)Cc1ccc2[nH]ccc2c1	11646
c1cc2c(cc1O)[C@@H](Cc1c2c(cc2c1C[C@H]([C@H](O2)c1ccc(c(c1)OC)O)OCNC1CCCC1)OC(CO)CO)Cc1ccc2[nH]ccc2c1	11647
c1cc2c3c(c1O)C=C[C@H]([C@@H]3Cc1c2c(cc2c1C[C@H]([C@H](O2)c1ccc(c(c1)OC)O)O)OC(CO)CO)c1ccc2[nH]ccc2c1	11648
c1c(cc(c(c1OC)O)OC)C(=O)OC[C@@H]1[C@H]([C@@H]([C@H]([C@@H](O1)Oc1cc(c(cc1OC)C(=O)O)NCC)O)O)O	1165
c1cc2c(cc1O)[C@H](Cc1c2c2c(c3c1C[C@H]([C@H](O3)c1cc(c(c(c1)OC)O)CCc1ccccc1)O)CC[C@@H](O2)CO)Cc1ccc2[nH]ccc2c1	11650
c1cc2c3c(c1O)C=C[C@@H]([C@H]3Cc1c2c(cc2c1C[C@H]([C@H](O2)c1ccc(c(c1)OC)O)OCNC)OCCO)c1ccc2[nH]ccc2c1	11651
c1cc2c(cc1O)[C@@H](Cc1c2c(cc2c1C[C@H]([C@H](O2)c1ccc(c(c1)OCCO)O)O)OC(CO)CO)Cc1ccc2[nH]ccc2c1	11652
c1cc2c(cc1O)[C@@H](Cc1c2c(cc2c1C[C@H]([C@H](O2)c1cc(c(c(c1)OC)O)CCc1ccccc1)O)OC(CO)CO)Cc1ccc2[nH]ccc2c1	11653
c1cc2c(cc1O)[C@@H](Cc1c2c(cc2c1C[C@H]([C@H](O2)c1cc(c(c(c1)OC)O)CCc1ccccc1)OCNC)OCCO)Cc1ccc2[nH]ccc2c1	11655
c1cc2c(cc1O)[C@@H](Cc1c2c(cc2c1C[C@H]([C@H](O2)c1ccc(c(c1)OC)O)O)OC(CO)CO)Cc1ccc2[nH]ccc2c1	11656
c1cc2c(cc1O)[C@@H](Cc1c2c(cc2c1C[C@H]([C@H](O2)c1ccc(c(c1)OC)O)OCNC)OCCO)Cc1ccc2[nH]ccc2c1	11657
c1(c(cc(c(c1OC)O)OC)C(=O)OC[C@@H]1[C@H]([C@@H]([C@H]([C@@H](O1)Oc1c(cc(cc1OC)C(=O)O)CCCN=C(N)N)O)O)O)O	1166
c1cc2c(cc1O)C[C@@H](c1c2c2c(c3c1C[C@H]([C@H](O3)c1ccc(c(c1)OC)O)O)CC[C@@H](O2)CO)CCn1ccnc1	11660
c1cc2c(cc1O)[C@@H](Cc1c2c(cc2c1C[C@H]([C@H](O2)c1ccc(c(c1)OC)O)OCNC1CCCC1)OCCO)Cc1ccc2[nH]ccc2c1	11661
c1cc2c3c(c1O)C=C[C@@H]([C@H]3Cc1c2c(cc2c1C[C@H]([C@H](O2)c1ccc(c(c1)OC)O)O)OCCO)c1ccc2[nH]ccc2c1	11662
c1cc2c(cc1O)C[C@@H](c1c2c(cc2c1C[C@H]([C@H](O2)c1ccc(c(c1)OC)O)O)OC(CO)CO)CCn1ccnc1	11663
c1cc2c(cc1O)[C@@H](Cc1c2c2c(c3c1C[C@H]([C@H](O3)c1ccc(c(c1)OC)O)OCNC)CCCO2)Cc1ccc2[nH]ccc2c1	11665
c1cc2c(cc1O)[C@@H](Cc1c2c(cc2c1C[C@H]([C@H](O2)c1cc(c(c(c1)OC)O)CCc1ccccc1)O)OCCO)Cc1ccc2[nH]ccc2c1	11668
c1cc2c(cc1O)[C@@H](Cc1c2c2c(c3c1C[C@H]([C@H](O3)c1cc(c(c(c1)OC)O)CCCO)O)CCCO2)Cc1ccc2[nH]ccc2c1	11669
c1c2c(c(c(c1OC)O)OC)CC[C@@]1(COC2=O)[C@H]([C@@H]([C@H]([C@@H](O1)Oc1c(cc(cc1OC)C(=O)O)CCCN=C(N)N)O)O)O	1167
c1cc2c3c(c1O)C=C[C@@H]([C@H]3Cc1c2c2c(c3c1C[C@H]([C@H](O3)c1ccc(c(c1)OC)O)O)CCCO2)c1ccc2[nH]ccc2c1	11671
c1cc2c(cc1O)C[C@@H](c1c2c(cc2c1C[C@H]([C@H](O2)c1cc(c(c(c1)OC)O)CCc1ccccc1)O)OCCO)CCn1ccnc1	11673
c1cc2c(cc1O)[C@@H](Cc1c2c2c(c3c1C[C@H]([C@H](O3)c1cc(c(c(c1)OC)O)CCc1ccccc1)O)CCCO2)Cc1ccc2[nH]ccc2c1	11674
c1cc2c(cc1O)C[C@H](c1c2c(cc2c1C[C@H]([C@H](O2)c1ccc(c(c1)OC)O)O)OCCO)CCn1ccnc1	11676
c1cc2c(cc1O)[C@@H](Cc1c2c2c(c3c1C[C@H]([C@H](O3)c1ccc(c(c1)OC)O)O)CCCO2)Cc1ccc2[nH]ccc2c1	11677
c1cc2c(cc1O)[C@@H](Cc1c2c(cc2c1C[C@H]([C@H](O2)c1ccc(c(c1)OC)O)OCNC)OC)Cc1ccc2[nH]ccc2c1	11678
c1(c(cc(c(c1OC)O)OC)C(=O)OC[C@@H]1[C@H]([C@@H]([C@H]([C@@H](O1)Oc1ccc(cc1OC)C(=O)O)O)O)O)O	1168
c1cc2c(cc1O)CCc1c2c2c(c3c1C[C@H]([C@H](O3)c1ccc(c(c1)OC)O)O)CC[C@@H](O2)CO	11680
c1cc2c3c(c1O)C=C[C@H]([C@@H]3Cc1c2c(cc2c1C[C@H]([C@H](O2)c1ccc(c(c1)OC)O)O)OC)c1ccc2[nH]ccc2c1	11681
c1cc2c(cc1O)C[C@H](c1c2c2c(c3c1C[C@H]([C@H](O3)c1ccc(c(c1)OC)O)O)CCCO2)CCn1ccnc1	11682
c1cc2c(cc1O)CCc1c2c(cc2c1C[C@H]([C@H](O2)c1ccc(c(c1)OC)O)O)OC(CO)CO	11683
c1cc2c(cc1O)[C@@H](Cc1c2c(cc2c1C[C@H]([C@H](O2)c1cc(c(c(c1)OC)O)CCc1ccccc1)O)OC)Cc1ccc2[nH]ccc2c1	11686
c1cc2c(cc1O)C[C@@H](c1c2c(cc2c1C[C@H]([C@H](O2)c1ccc(c(c1)OC)O)O)OC)CCn1ccnc1COC	11687
c1cc2c(cc1O)CCc1c2c(cc2c1C[C@H]([C@H](O2)c1ccc(c(c1)OC)O)OCNC)OCCO	11688
c1cc2c(cc1O)CCc1c2c(cc2c1C[C@H]([C@H](O2)c1cc(c(c(c1)OC)O)CCCO)O)OCCO	11689
c1c2c(c(c(c1OC)O)OC)CC[C@@]1(COC2=O)[C@H]([C@@H]([C@H]([C@@H](O1)Oc1ccc(cc1OC)C(=O)O)O)O)O	1169
c1cc2c(cc1O)C[C@H]1c3c2c(cc2c3[C@H]([C@H]([C@H](O2)c2ccc(c(c2)OC)O)O)C#CC[C@H](C1)n1ccnc1)OC	11690
c1cc2c(cc1O)C[C@@H](c1c2c(cc2c1C[C@H]([C@H](O2)c1ccc(c(c1)OC)O)O)OCCO)CCCCC	11691
c1cc2c(cc1O)C[C@H](c1c2c(cc2c1C[C@H]([C@H](O2)c1cc(c(c(c1)OC)O)CCc1ccccc1)O)OC)CCn1ccnc1	11693
c1cc2c(cc1O)CCc1c2c(cc2c1C[C@H]([C@H](O2)c1cc(c(c(c1)OC)O)CCc1ccccc1)O)OCCO	11694
c1cc2c(cc1O)C[C@H](c1c2c(cc2c1C[C@H]([C@H](O2)c1ccc(c(c1)OC)O)O)OC)CC1(n2ccnc2)CCCC1	11695
c1cc2c(cc1O)C[C@@H](c1c2c(cc2c1C[C@H]([C@H](O2)c1ccc(c(c1)OC)O)O)OCCO)CC	11696
c1cc2c(cc1O)C[C@H](c1c2c(cc2c1C[C@H]([C@H](O2)c1ccc(c(c1)OC)O)O)OC)CCn1ccnc1	11697
[C@@H]1([C@H]([C@@]([C@@H]2[C@@]3([C@H]1C[C@@H]1[C@H](NC(=O)[C@@]41[C@@H](CCC4)C#C[C@@H]1[C@H]3[C@@](CC2)([C@]2(C(=C1)[C@H]1[C@@]([C@H]3[C@@H]2Cc2[nH]cnc2NC3)(CC[C@](C1)(C)CO)C(=O)O)C)C)[C@@H](c1nc[nH]c1)CC[C@@H](N)O)C)(C)CO)O[C@@H]1OC[C@H]([C@@H]([C@H]1O)O)O)O	117
c1c(cc(c(c1OC)O)OC)C(=O)OC[C@@H]1[C@H]([C@@H]([C@H]([C@@H](O1)Oc1c(cc(c2c1OCCC2)C(=O)O)CCCN=C(N)N)O)O)O	1170
c1cc2c(cc1O)CCc1c2c(cc2c1C[C@H]([C@H](O2)c1ccc(c(c1)OC)O)OCNC)OC	11700
c1cc2c(cc1O)CCc1c2c(cc2c1C[C@H]([C@H](O2)c1cc(c(c(c1)OC)O)CCCO)O)OC	11701
c1cc2c(cc1O)C[C@@H](c1c2c(cc2c1C[C@H]([C@H](O2)c1ccc(c(c1)OC)O)O)OC)CCCCC	11702
c1cc2c(cc1O)C[C@@H](c1c2c(cc2c1C[C@H]([C@H](O2)c1ccc(c(c1)OC)O)O)OC)CC	11704
c1c(c2c(cc1O)C[C@]13c4c2ccc2c4O[C@@H]([C@H]2COC(=O)C)c2c4c(c(c5c2[C@@H]2C#C[C@H]6N[C@@H]7[C@@H](C[C@H]6[C@@H]([C@@H](C1)CC3)[C@]1(c3cccc(C[C@H]([C@@H]([C@@H](CNC5)CO)COC)C#C2)c3)[C@H](CCCC1)O)[C@@H](C)CCN7)O)O[C@@H]1[C@@H](N[C@H]2CCC[C@H](C2)CSS[C@H]1Cc1ccccc1)C=C4)OCO	11705
c1c(c2c(cc1O)C[C@]13c4c2ccc2c4O[C@@H]([C@H]2COC(=O)C)c2c4c(c(c5c2[C@@H]2C#C[C@H]6N[C@@H]([C@@H]([C@H]7[C@@H]6[C@@H]6[C@](C1)(CC3)C=C[C@@]1([C@]6(c3cccc(C[C@@H]([C@H]([C@@H](CNC5)CO)COC)C#C2)c3)[C@@H](CCC1)C=C7)O)CC)N)O)O[C@H]1[C@@H](N[C@H]2CCC[C@H](C2)CSS[C@H]1Cc1ccccc1)C=C4)OCO	11707
c1c(c2c(cc1O)C[C@]13c4c2ccc2c4O[C@@H]([C@H]2COC(=O)C)c2c4c(c(c5c2[C@@H]2C#C[C@@H]6N[C@H]([C@H](C[C@H]6[C@H]6[C@](C1)(CC3)C=C[C@@]1([C@]6(c3cccc(C[C@H]([C@H]([C@H](CNC5)CO)COC)C#C2)c3)CCCC1)O)CC)N)O)O[C@@H]1[C@@H](N[C@@H]2CCC[C@H](C2)CSS[C@H]1Cc1ccccc1)C=C4)OCO	11708
c1c(cc(c(c1OC)O)OC)C(=O)OC[C@@H]1[C@H]([C@@H]([C@H]([C@@H](O1)Oc1c(cc(cc1OC)C(=O)O)CC[C@@H]1N=C(N)NCC1)O)O)O	1171
c1c(c2c(cc1O)[C@H]1[C@@]34c5c2ccc2c5O[C@@H]([C@H]2COC(=O)C)c2c5c(c(c6c2[C@H]2C#C[C@H]7N[C@H]([C@@H](C[C@@H]7[C@@H]7[C@@](C3)(CC4)C(=C[C@@]3([C@@]7(c4cccc(C[C@@H]([C@H]([C@H](CNC6)CO)COC)C#C2)c4)CCCC3)O)CC1)CC)N)O)O[C@H]1[C@@H](N[C@H]2CCC[C@@H](C2)CSS[C@H]1Cc1ccccc1)C=C5)OCO	11710
c1c(c2c(cc1O)C[C@]13c4c2ccc2c4O[C@@H]([C@H]2COC(=O)C)c2c4c(c(c5c2[C@@H]2C#C[C@@H]6N[C@@H](CC[C@@H]6[C@@H]([C@@H](C1)CC3)[C@@]1(c3cccc(C6([C@H]([C@@H]([C@H](CNC5)CO)COC)C#C2)CCCC6)c3)[C@H](CCCC1)O)N)O)O[C@@H]1[C@@H](N[C@H]2CCC[C@@H](C2)CSS[C@@H]1Cc1ccccc1)C=C4)OCO	11711
c1c(c2c(cc1O)C[C@]13c4c2ccc2c4O[C@@H]([C@H]2COC(=O)C)c2c4c(c(c5c2[C@H]2C#C[C@@H]6N[C@@H](CC[C@H]6[C@@H]6[C@](C1)(CC3)C=C[C@@]1([C@@]6(c3ccc6c(C[C@@H]([C@@H]([C@@H]([C@H](NC5)CCC6)CO)COC)C#C2)c3)CCCC1)O)N)O)O[C@@H]1[C@H](N[C@@H]2CCC[C@@H](C2)CSS[C@@H]1Cc1ccccc1)C=C4)OCO	11712
c1c(cc(c(c1OCNCCC(C)C)O)OC)C(=O)OC[C@@H]1[C@H]([C@@H]([C@H]([C@@H](O1)Oc1c(cc(cc1OC)C(=O)O)CCCN=C(N)N)O)O)O	1172
c1c(c2c(cc1O)C[C@]13c4c2ccc2c4O[C@@H]([C@H]2COC(=O)C)c2c4c(c(c5c2[C@H]2C#C[C@H]6N[C@@H](CC[C@@H]6[C@H]6[C@](C1)(CC3)C=C[C@H]1[C@]6(c3ccc6c(C[C@H]([C@H]([C@H]([C@@H](NC5)CCC6)CO)COC)C#C2)c3)CCCC1)N)O)O[C@H]1[C@H](N[C@H]2CCC[C@H](C2)CSS[C@@H]1Cc1ccccc1)C=C4)OCO	11720
c1c(c2c(cc1O)C[C@@]13c4c2ccc2c4O[C@@H]([C@H]2COC(=O)C)c2c4c(c(c5c2[C@H]2C#C[C@@H]6N[C@@H](CC[C@H]6[C@H]([C@@H](C1)CC3)C1(c3ccc6c(C[C@H]([C@@H]([C@H]([C@@H](NC5)CCC6)CO)COC)C#C2)c3)CCCCC1)N)O)O[C@@H]1[C@H](N[C@@H]2CCC[C@@H](C2)CSS[C@H]1Cc1ccccc1)C=C4)OCO	11721
c1c(c2c(cc1O)[C@H]1[C@@]34c5c2ccc2c5O[C@@H]([C@H]2COC(=O)C)c2c5c(c(c6c2[C@@H]2C#C[C@@H]7N[C@@H](CC[C@@H]7[C@@H]7[C@@](C3)(CC4)C(=C[C@@]3([C@]7(c4ccc7c(C[C@@H]([C@@H]([C@@H]([C@H](NC6)CCC7)CO)COC)C#C2)c4)CCCC3)O)CC1)N)O)O[C@H]1[C@H](N[C@H]2CCC[C@H](C2)CSS[C@@H]1Cc1ccccc1)C=C5)OCO	11722
c1c(c2c(cc1O)C[C@]13c4c2ccc2c4O[C@@H]([C@H]2COC(=O)C)c2c4c(c(c5c2[C@H]2C#C[C@@H]6N[C@@H](CC[C@H]6[C@@H]6[C@](C1)(CC3)C=C[C@@H]1[C@@]6(c3cccc(C6([C@H]([C@H]([C@H](CNC5)CO)COC)C#C2)CCCC6)c3)CCCC1)N)O)O[C@H]1[C@@H](N[C@H]2CCC[C@H](C2)CSS[C@@H]1Cc1ccccc1)C=C4)OCO	11723
c1c(c2c(cc1O)C[C@@]13c4c2ccc2c4O[C@@H]([C@H]2COC(=O)C)c2c4c(c(c5c2[C@@H]2C#C[C@H]6N[C@H]([C@@H](C[C@H]6[C@@H]([C@H](C1)CC3)C1(c3cccc(C[C@@H]([C@H]([C@H](CNC5)CO)COC)C#C2)c3)CCCCC1)CC)N)O)O[C@@H]1[C@@H](N[C@@H]2CCC[C@H](C2)CSS[C@H]1Cc1ccccc1)C=C4)OCO	11725
c1c(c2c(cc1O)C[C@@]13c4c2ccc2c4O[C@@H]([C@H]2COC(=O)C)c2c4c(c(c5c2[C@@H]2C#C[C@H]6N[C@@H](CC[C@H]6[C@@H]([C@H](C1)CC3)C1(c3cccc(C[C@@H]([C@H]([C@H](CNC5)CO)COC)C#C2)c3)CCCCC1)N)O)O[C@@H]1[C@@H](N[C@@H]2CCC[C@H](C2)CSS[C@H]1Cc1ccccc1)C=C4)OCO	11726
c1c(c2c(cc1O)C[C@@]13c4c2ccc2c4O[C@@H]([C@H]2COC(=O)C)c2c4c(c(c5c2[C@H]2C#C[C@@H]6N[C@@H](CC[C@@H]6[C@@H]([C@@H](C1)CC3)[C@]1(c3cccc(C6([C@@H]([C@@H]([C@@H](CNC5)CO)COC)C#C2)CCCC6)c3)[C@H](CCCC1)O)N)O)O[C@@H]1[C@@H](N[C@H]2CCC[C@@H](C2)CSSC1)C=C4)OCO	11727
c1c(c2c(cc1O)C[C@@]13c4c2ccc2c4O[C@@H]([C@H]2COC(=O)C)c2c4c(c(c5c2[C@@H]2C#C[C@@H]6N[C@@H](CC[C@@H]6[C@H]6[C@](C1)(CC3)C=C[C@@]1([C@]6(c3cccc(C[C@@H]([C@@H]([C@@H](CNC5)CO)COC)C#C2)c3)CCCC1)O)N)O)O[C@H]1[C@@H](N[C@@H]2CCC[C@H](C2)CSSC1)C=C4)OCO	11728
c1c(c2c(cc1O)C[C@]13c4c2ccc2c4O[C@@H]([C@H]2COC(=O)C)c2c4c(c(c5c2[C@H]2C#C[C@@H]6N[C@@H]([C@H](C[C@@H]6[C@H]([C@@H](C1)CC3)[C@@]1(c3cccc(C[C@H]([C@H]([C@@H](CNC5)CO)COC)C#C2)c3)[C@H](CCCC1)O)CC)N)O)O[C@H]1[C@@H](N[C@@H]2CCC[C@@H](C2)CSSC1)C=C4)OCO	11729
c1c(cc(c(c1OC)O)OC)C(=O)OC[C@@H]1[C@H]([C@@H]([C@H]([C@@H](O1)Oc1ccc(c2c1OCCC2)C(=O)O)O)O)O	1173
c1c(c2c(cc1O)C[C@]13c4c2ccc2c4O[C@@H]([C@H]2COC(=O)C)c2c4c(c(c5c2[C@H]2C#C[C@@H]6N[C@@H](CC[C@@H]6[C@@H]([C@H](C1)CC3)[C@]1(c3ccc6c(C[C@H]([C@H]([C@@H]([C@@H](NC5)CCC6)CO)COC)C#C2)c3)[C@H](CCCC1)O)N)O)O[C@@H]1[C@H](N[C@H]2CCC[C@@H](C2)CSSC1)C=C4)OCO	11731
c1c(c2c(cc1O)C[C@]13c4c2ccc2c4O[C@@H]([C@H]2COC(=O)C)c2c4c(c(c5c2[C@@H]2C#C[C@H]6N[C@H](CC[C@@H]6[C@@H]6[C@](C1)(CC3)C=C[C@@H]1[C@@]6(c3cccc(C6([C@@H]([C@@H]([C@@H](CNC5)CO)COC)C#C2)CCCC6)c3)CCCC1)N)O)O[C@H]1[C@@H](N[C@@H]2CCC[C@@H](C2)CSS[C@H]1Cc1ccccc1)C=C4)OC	11733
c1c(c2c(cc1O)C[C@@]13c4c2ccc2c4O[C@@H]([C@H]2COC(=O)C)c2c4c(c(c5c2[C@@H]2C#C[C@H]6N[C@H](CC[C@H]6[C@H]([C@H](C1)CC3)C1(c3cccc(C6([C@@H]([C@@H]([C@H](CNC5)CO)COC)C#C2)CCCC6)c3)CCCCC1)N)O)O[C@@H]1[C@@H](N[C@@H]2CCC[C@@H](C2)CSS[C@H]1Cc1ccccc1)C=C4)OC	11734
c1c(c2c(cc1O)C[C@]13c4c2ccc2c4O[C@@H]([C@H]2COC(=O)C)c2c4c(c(c5c2[C@@H]2C#C[C@@H]6N[C@@H](CC[C@@H]6[C@@H]([C@H](C1)CC3)C1(c3cccc(C6([C@H]([C@@H]([C@H](CNC5)CO)COC)C#C2)CCCC6)c3)CCCCC1)N)O)O[C@@H]1[C@@H](N[C@H]2CCC[C@H](C2)CSSC1)C=C4)OCO	11735
c1c(c2c(cc1O)C[C@@]13c4c2ccc2c4O[C@@H]([C@H]2COC(=O)C)c2c4c(c(c5c2[C@@H]2C#C[C@H]6N[C@@H](CC[C@@H]6[C@@H]([C@@H](C1)CC3)Cc1cccc(C3([C@@H]([C@@H]([C@H](CNC5)CO)COC)C#C2)CCCC3)c1)N)O)O[C@@H]1[C@@H](N[C@H]2CCC[C@H](C2)CSS[C@@H]1Cc1ccccc1)C=C4)OCO	11736
c1c(c2c(cc1O)C[C@]13c4c2ccc2c4O[C@@H]([C@H]2COC(=O)C)c2c4c(c(c5c2[C@@H]2C#C[C@@H]6N[C@@H](CC[C@@H]6[C@H]6[C@](C1)(CC3)C=C[C@@H]1[C@@]6(c3cccc(C[C@H]([C@H]([C@@H](CNC5)CO)COC)C#C2)c3)CCCC1)N)O)O[C@@H]1[C@@H](N[C@H]2CCC[C@H](C2)CSS[C@H]1Cc1ccccc1)C=C4)OC	11737
c1c(c2c(cc1O)C[C@@]13c4c2ccc2c4O[C@@H]([C@H]2COC(=O)C)c2c4c(c(c5c2[C@H]2C#C[C@H]6N[C@H](CC[C@H]6[C@@H]([C@@H](C1)CC3)C1(c3cccc(C[C@H]([C@@H]([C@@H](CNC5)CO)COC)C#C2)c3)CCCCC1)N)O)O[C@@H]1[C@@H](N[C@@H]2CCC[C@H](C2)CSS[C@H]1Cc1ccccc1)C=C4)OC	11738
c1c(c2c(cc1O)C[C@]13c4c2ccc2c4O[C@@H]([C@H]2COC(=O)C)c2c4c(c(c5c2[C@@H]2C#C[C@H]6N[C@H](CC[C@@H]6[C@@H]([C@H](C1)CC3)C1(c3cccc(C[C@H]([C@@H]([C@@H](CNC5)CO)COC)C#C2)c3)CCCCC1)N)O)O[C@@H]1[C@@H](N[C@H]2CCC[C@H](C2)CSSC1)C=C4)OCO	11739
c1c(cc(c(c1OCNCCC(C)C)O)OC)C(=O)OC[C@@H]1[C@H]([C@@H]([C@H]([C@@H](O1)Oc1ccc(cc1OC)C(=O)O)O)O)O	1174
c1c(c2c(cc1O)C[C@]13c4c2ccc2c4O[C@@H]([C@H]2COC(=O)C)c2c4c(c(c5c2[C@H]2C#C[C@@H]6N[C@@H](CC[C@H]6[C@@H]6[C@](C1)(CC3)C=C[C@@H]1[C@@]6(c3cccc(C[C@@H]([C@@H]([C@@H](CNC5)CO)COC)C#C2)c3)CCCC1)N)O)O[C@@H]1[C@@H](N[C@H]2CCC[C@H](C2)CSSC1)C=C4)OCO	11740
c1c(c2c(cc1O)C[C@@]13c4c2ccc2c4O[C@@H]([C@H]2COC(=O)C)c2c4c(c(c5c2[C@@H]2C#C[C@H]6N[C@H](CC[C@@H]6[C@@H]([C@@H](C1)CC3)C1(c3ccc6c(C[C@H]([C@H]([C@@H]([C@H](NC5)CCC6)CO)COC)C#C2)c3)CCCCC1)N)O)O[C@@H]1[C@@H](N[C@@H]2CCC[C@H](C2)CSSC1)C=C4)OCO	11741
c1c(c2c(cc1O)C[C@]13c4c2ccc2c4O[C@@H]([C@H]2COC(=O)C)c2c4c(c(c5c2[C@H]2C#C[C@@H]6N[C@@H](C[C@H]7[C@H]6[C@H]([C@H](C1)CC3)[C@@H](c1cccc(C[C@H]([C@H]([C@H](CNC5)CO)COC)C#C2)c1)CC7)N)O)O[C@@H]1[C@@H](N[C@@H]2CCC[C@H](C2)CSS[C@H]1Cc1ccccc1)C=C4)OCO	11743
c1c(c2c(cc1O)C[C@@]13c4c2ccc2c4O[C@@H]([C@H]2COC(=O)C)c2c4c(c(c5c2[C@H]2C#C[C@H]6N[C@H]([C@@H](C[C@@H]6[C@@H]([C@H](C1)CC3)Cc1cccc(C[C@H]([C@@H]([C@H](CNC5)CO)COC)C#C2)c1)CC)N)O)O[C@@H]1[C@@H](N[C@@H]2CCC[C@@H](C2)CSS[C@H]1Cc1ccccc1)C=C4)OCO	11744
c1c(c2c(cc1O)C[C@@]13c4c2ccc2c4O[C@@H]([C@H]2COC(=O)C)c2c4c(c(c5c2[C@H]2C#C[C@H]6N[C@H](CC[C@@H]6[C@@H]([C@H](C1)CC3)Cc1cccc(C[C@H]([C@@H]([C@H](CNC5)CO)COC)C#C2)c1)N)O)O[C@@H]1[C@@H](N[C@@H]2CCC[C@@H](C2)CSS[C@H]1Cc1ccccc1)C=C4)OCO	11746
c1c(c2c(cc1O)C[C@@]13c4c2ccc2c4O[C@@H]([C@H]2COC(=O)C)c2c4c(c(c5c2[C@@H]2C#C[C@H]6N[C@H](CC[C@@H]6[C@@H]([C@@H](C1)CC3)Cc1ccc3c(C[C@H]([C@H]([C@H]([C@H](NC5)CCC3)CO)COC)C#C2)c1)N)O)O[C@@H]1[C@H](N[C@H]2CCC[C@H](C2)CSS[C@@H]1Cc1ccccc1)C=C4)OCO	11747
c1c(c2c(cc1O)C[C@]13c4c2ccc2c4O[C@@H]([C@H]2COC(=O)C)c2c4c(c(c5c2[C@@H]2C#C[C@@H]6N[C@@H](CC[C@@H]6[C@@H]([C@H](C1)CC3)C1(c3cccc(C6([C@H]([C@@H]([C@H](CNC5)CO)COC)C#C2)CCCC6)c3)CCCCC1)N)O)O[C@@H]1[C@@H](N[C@H]2CCC[C@H](C2)CSSC1)C=C4)OC	11749
c1c(cc(c(c1OC)O)OC)C(=O)OC[C@@H]1[C@H]([C@@H]([C@H]([C@@H](O1)Oc1c(cc(cc1OC)C(=O)O)CCCN=C(N)N)O)O)O	1175
c1c(c2c(cc1O)C[C@@]13c4c2ccc2c4O[C@@H]([C@H]2COC(=O)C)c2c4c(c(c5c2[C@@H]2C#C[C@H]6N[C@H](CC[C@@H]6[C@@H]([C@@H](C1)CC3)Cc1cccc(C3([C@@H]([C@@H]([C@H](CNC5)CO)COC)C#C2)CCCC3)c1)N)O)O[C@@H]1[C@@H](N[C@H]2CCC[C@H](C2)CSS[C@@H]1Cc1ccccc1)C=C4)OC	11750
c1c(c2c(cc1O)C[C@@]13c4c2ccc2c4O[C@@H]([C@H]2COC(=O)C)c2c4c(c(c5c2[C@H]2C#C[C@@H]6N[C@@H](CC[C@H]6[C@H]([C@@H](C1)CC3)C1(c3ccc6c(C[C@H]([C@@H]([C@H]([C@@H](NC5)CCC6)CO)COC)C#C2)c3)CCCCC1)N)O)O[C@@H]1[C@H](N[C@@H]2CCC[C@@H](C2)CSS[C@H]1Cc1ccccc1)C=C4)OC	11751
c1c(c2c(cc1O)C[C@]13c4c2ccc2c4O[C@@H]([C@H]2COC(=O)C)c2c4c(c(c5c2[C@H]2C#C[C@@H]6N[C@@H](CC[C@H]6[C@@H]6[C@](C1)(CC3)C=C[C@@H]1[C@@]6(c3cccc(C[C@H]([C@@H]([C@@H](CNC5)CO)COC)C#C2)c3)CCCC1)N)O)O[C@H]1[C@@H](N[C@@H]2CCC[C@@H](C2)CSSC1)C=C4)OC	11752
c1c(c2c(cc1O)C[C@@]13c4c2ccc2c4O[C@@H]([C@H]2COC(=O)C)c2c4c(c(c5c2[C@H](C#C[C@@H]2N[C@H](CC[C@@H]2[C@@H]([C@@H](C1)CC3)CCc1ccccc1)N)C#CC[C@@H]([C@@H](CNC5)CO)COC)O)O[C@H]1[C@@H](N[C@H]2CCC[C@H](C2)CSS[C@H]1Cc1ccccc1)C=C4)OCO	11753
c1c(c2c(cc1O)C[C@]13c4c2ccc2c4O[C@@H]([C@H]2COC(=O)C)c2c4c(c(c5c2[C@@H]2C#C[C@H]6N[C@H]([C@@H](C[C@@H]6[C@@H]([C@H](C1)CC3)C1(c3cccc(C[C@H]([C@@H]([C@@H](CNC5)CO)COC)C#C2)c3)CCCCC1)CC)N)O)O[C@@H]1[C@@H](N[C@H]2CCC[C@H](C2)CSSC1)C=C4)OC	11757
c1c(c2c(cc1O)C[C@@]13c4c2ccc2c4O[C@@H]([C@H]2COC(=O)C)c2c4c(c(c5c2[C@@H]2C#C[C@H]6N[C@H](CC[C@@H]6[C@@H]([C@@H](C1)CC3)C1(c3ccc6c(C[C@H]([C@H]([C@@H]([C@H](NC5)CCC6)CO)COC)C#C2)c3)CCCCC1)N)O)O[C@@H]1[C@@H](N[C@@H]2CCC[C@H](C2)CSSC1)C=C4)OC	11758
c1c(c2c(cc1O)C[C@]13c4c2ccc2c4O[C@@H]([C@H]2COC(=O)C)c2c4c(c(c5c2[C@H]2C#C[C@@H]6N[C@@H](C[C@H]7[C@H]6[C@H]([C@H](C1)CC3)[C@@H](c1cccc(C[C@H]([C@H]([C@H](CNC5)CO)COC)C#C2)c1)CC7)N)O)O[C@@H]1[C@@H](N[C@@H]2CCC[C@H](C2)CSS[C@H]1Cc1ccccc1)C=C4)OC	11759
[C@H]1([C@H]([C@]2([C@@]3(C[C@]1(O)C(=O)O)OC[C@@H]([C@@]2(NC)O)C=C3O)OC(=O)/C=C/c1ccc(c(c1)O)O)OC(=O)/C=C(/c1ccc(c(c1)O)O)\O)Cc1ccccc1	1176
c1c(c2c(cc1O)C[C@@]13c4c2ccc2c4O[C@@H]([C@H]2COC(=O)C)c2c4c(c(c5c2[C@H]2C#C[C@H]6N[C@H]([C@@H](C[C@@H]6[C@@H]([C@H](C1)CC3)Cc1cccc(C[C@H]([C@@H]([C@H](CNC5)CO)COC)C#C2)c1)CC)N)O)O[C@@H]1[C@@H](N[C@@H]2CCC[C@@H](C2)CSS[C@H]1Cc1ccccc1)C=C4)OC	11761
c1c(c2c(cc1O)C[C@@]13c4c2ccc2c4O[C@@H]([C@H]2COC(=O)C)c2c4c(c(c5c2[C@@H]2C#C[C@H]6N[C@H](CC[C@@H]6[C@@H]([C@@H](C1)CC3)Cc1ccc3c(C[C@H]([C@H]([C@H]([C@H](NC5)CCC3)CO)COC)C#C2)c1)N)O)O[C@@H]1[C@H](N[C@H]2CCC[C@H](C2)CSS[C@@H]1Cc1ccccc1)C=C4)OC	11763
c1c(c2c(cc1O)C[C@]13c4c2ccc2c4O[C@@H]([C@H]2COC(=O)C)c2c4c(c(c5c2[C@@H]2C#C[C@H]6N[C@H](CC[C@@H]6[C@H]([C@H](C1)CC3)Cc1cccc(C[C@H]([C@H]([C@@H](CNC5)CO)COC)C#C2)c1)N)O)O[C@@H]1[C@@H](N[C@@H]2CCC[C@H](C2)CSSC1)C=C4)OCO	11764
c1c(c2c(cc1O)C[C@]13c4c2ccc2c4O[C@@H]([C@H]2COC(=O)C)c2c4c(c(c5c2[C@@H]2C#C[C@H]6N[C@H]([C@@H](C[C@@H]6[C@H]([C@H](C1)CC3)C1(c3cccc(C[C@@H]([C@H]([C@H](CNC5)CO)COC)C#C2)c3)CCCCC1)CC)N)O)O[C@H]1[C@@H](N[C@@H]2CCC[C@H](C2)CSS[C@H]1Cc1ccccc1)C=C4)OC	11765
c1c(c2c(cc1O)C[C@]13c4c2ccc2c4O[C@@H]([C@H]2COC(=O)C)c2c4c(c(c5c2[C@@H](C#C[C@H]2N[C@@H](CC[C@@H]2C[C@H](C1)CC3)N)C#C[C@H]([C@H]([C@@H](CNC5)CO)COC)CCCO)O)O[C@H]1[C@@H](N[C@H]2CCC[C@H](C2)CSS[C@@H]1Cc1ccccc1)C=C4)OC	11766
c1c(c2c(cc1O)C[C@]13c4c2ccc2c4O[C@@H]([C@H]2COC(=O)C)c2c4c(c(c5c2[C@@H](C#C[C@@H]2N[C@@H](CC[C@H]2C[C@H](C1)CC3)N)C#C[C@H]([C@@H]([C@H](CNC5)CO)COC)CCCO)O)O[C@@H]1[C@@H](N[C@@H]2CCC[C@@H](C2)CSSC1)C=C4)OCO	11767
c1c(c2c(cc1O)C[C@@]13c4c2ccc2c4O[C@@H]([C@H]2COC(=O)C)c2c4c(c(c5c2[C@H]2C#C[C@@H]6N[C@@H](CC[C@H]6[C@H]([C@@H](C1)CC3)Cc1cccc(C3([C@@H]([C@H]([C@H](CNC5)CO)COC)C#C2)CCCC3)c1)N)O)O[C@H]1[C@@H](N[C@H]2CCC[C@@H](C2)CSSC1)C=C4)OC	11768
[C@H]1([C@H]([C@]2([C@@]3(C[C@]1(O)C(=O)O)OC[C@@H]([C@]2(NC)O)C=C3O)OC(=O)/C=C/c1ccc(c(c1)O)O)OC(=O)/C=C(/c1ccc(c(c1)O)O)\O)Cc1cccc(c1)CC	1177
c1c(c2c(cc1O)C[C@]13c4c2ccc2c4O[C@@H]([C@H]2COC(=O)C)c2c4c(c(c5c2[C@H](C#C[C@@H]2N[C@H]([C@H](C[C@@H]2C[C@H](C1)CC3)CC)N)C#CC[C@H]([C@@H](CNC5)CO)COC)O)O[C@H]1[C@@H](N[C@@H]2CCC[C@H](C2)CSS[C@@H]1Cc1ccccc1)C=C4)OC	11771
c1c(c2c(cc1O)C[C@]13c4c2ccc2c4O[C@@H]([C@H]2COC(=O)C)c2c4c(c(c5c2[C@H](C#C[C@@H]2N[C@@H](CC[C@@H]2C[C@H](C1)CC3)N)C#CC[C@H]([C@@H](CNC5)CO)COC)O)O[C@H]1[C@@H](N[C@@H]2CCC[C@H](C2)CSS[C@@H]1Cc1ccccc1)C=C4)OC	11772
c1c(c2c(cc1O)C[C@]13c4c2ccc2c4O[C@@H]([C@H]2COC(=O)C)c2c4c(c(c5c2[C@@H](C#C[C@H]2N[C@H]([C@H](C[C@H]2C[C@H](C1)CC3)CC)N)C#CC[C@@H]([C@@H](CNC5)CO)COC)O)O[C@H]1[C@@H](N[C@@H]2CCC[C@H](C2)CSSC1)C=C4)OCO	11773
c1c(c2c(cc1O)C[C@]13c4c2ccc2c4O[C@@H]([C@H]2COC(=O)C)c2c4c(c(c5c2[C@@H](C#C[C@H]2N[C@@H](CC[C@H]2C[C@H](C1)CC3)N)C#CC[C@@H]([C@@H](CNC5)CO)COC)O)O[C@H]1[C@@H](N[C@@H]2CCC[C@H](C2)CSSC1)C=C4)OCO	11775
c1c(c2c(cc1O)C[C@]13c4c2ccc2c4O[C@@H]([C@H]2COC(=O)C)c2c4c(c(c5c2[C@@H]2C#C[C@H]6N[C@H](CC[C@@H]6[C@H]([C@H](C1)CC3)Cc1cccc(C[C@H]([C@H]([C@@H](CNC5)CO)COC)C#C2)c1)N)O)O[C@@H]1[C@@H](N[C@@H]2CCC[C@H](C2)CSSC1)C=C4)OC	11778
c1c(c2c(cc1O)C[C@]13c4c2ccc2c4O[C@@H]([C@H]2COC(=O)C)c2c4c(c(c5c2[C@@H]2C#C[C@H]6N[C@H](CC[C@@H]6[C@@H]([C@@H](C1)CC3)Cc1ccc3c(C[C@@H]([C@H]([C@@H]([C@H](NC5)CCC3)CO)COC)C#C2)c1)N)O)O[C@H]1[C@@H](N[C@H]2CCC[C@H](C2)CSSC1)C=C4)OC	11779
[C@H]1([C@H]([C@]2([C@@]3(C[C@]1(O)C(=O)O)OC[C@@H]([C@]2(NC)O)C=C3)OC(=O)/C=C/c1ccc(c(c1)O)O)OC(=O)/C=C(/c1ccc(c(c1)O)O)\O)Cc1ccccc1	1178
c1c(c2c(cc1O)C[C@@]13c4c2ccc2c4O[C@@H]([C@H]2COC(=O)C)c2c4c(c(c5c2[C@H](C#C[C@@H]2N[C@H](CC[C@H]2C[C@@H](C1)CC3)N)C#C[C@@H]([C@H]([C@@H](CNC5)CO)COC)CCCO)O)O[C@H]1[C@@H](N[C@@H]2CCC[C@@H](C2)CSSC1)C=C4)OC	11780
c1c(c2c(cc1O)C[C@]13c4c2ccc2c4O[C@@H]([C@H]2COC(=O)C)c2c4c(c(c5c2[C@H](C#C[C@@H]2N[C@H](CC[C@@H]2[C@@H]([C@H](C1)CC3)CCc1ccccc1)N)C#CC[C@H]([C@@H](CNC5)CO)COC)O)O[C@H]1[C@@H](N[C@H]2CCC[C@H](C2)CSSC1)C=C4)OC	11781
c1c(c2c(cc1O)C[C@]13c4c2ccc2c4O[C@@H]([C@H]2COC(=O)C)c2c4c(c(c5c2[C@@H](C#C[C@@H]2N[C@@H](CC[C@@H]2C[C@@H](C1)CC3)N)C#CC[C@H](CCNC5)COC)O)O[C@H]1[C@@H](N[C@H]2CCC[C@@H](C2)CSS[C@H]1Cc1ccccc1)C=C4)OCO	11782
c1c(c2c(cc1O)C[C@]13c4c2ccc2c4O[C@@H]([C@H]2COC(=O)C)c2c4c(c(c5c2[C@@H](C#C[C@H]2N[C@H]([C@H](C[C@H]2C[C@H](C1)CC3)CC)N)C#CC[C@@H]([C@@H](CNC5)CO)COC)O)O[C@H]1[C@@H](N[C@@H]2CCC[C@H](C2)CSSC1)C=C4)OC	11783
c1c(c2c(cc1O)C[C@]13c4c2ccc2c4O[C@@H]([C@H]2COC(=O)C)c2c4c(c(c5c2[C@@H](C#C[C@H]2N[C@@H](CC[C@@H]2C[C@H](C1)CC3)N)C#CC[C@@H]([C@@H](CNC5)CO)COC)O)O[C@@H]1[C@@H](N[C@H]2CCC[C@@H](C2)CSSC1)C=C4)OC	11784
c1c(c2c(cc1O)C[C@]13c4c2ccc2c4O[C@@H]([C@H]2COC(=O)C)c2c4c(c(c5c2[C@H]2C#C[C@@H]6N[C@@H](CC[C@H]6[C@H]([C@H](C1)CC3)Cc1cccc(C[C@@H]([C@@H](CCNC5)COC)C#C2)c1)N)O)O[C@H]1[C@@H](N[C@H]2CCC[C@H](C2)CSS[C@H]1Cc1ccccc1)C=C4)OC	11785
c1c(c2c(cc1O)C[C@@]13c4c2ccc2c4O[C@@H]([C@H]2COC(=O)C)c2c4c(c(c5c2[C@@H]2C#C[C@H]6N[C@H](CC[C@@H]6[C@H]([C@H](C1)CC3)Cc1cccc(C[C@@H]([C@H](CCNC5)COC)C#C2)c1)N)O)O[C@@H]1[C@@H](N[C@H]2CCC[C@@H](C2)CSSC1)C=C4)OCO	11786
c1c(c2c(cc1O)C[C@]13c4c2ccc2c4O[C@@H]([C@H]2COC(=O)C)c2c4c(c(c5c2[C@@H](C#C[C@@H]2N[C@@H](CC[C@H]2C[C@H](C1)CC3)N)C#C[C@H]([C@@H](CCNC5)COC)CCCO)O)O[C@@H]1[C@@H](N[C@H]2CCC[C@H](C2)CSS[C@H]1Cc1ccccc1)C=C4)OC	11787
c1c(c2c(cc1O)C[C@@]13c4c2ccc2c4O[C@@H]([C@H]2COC(=O)C)c2c4c(c(c5c2[C@H](C#C[C@H]2N[C@H](CC[C@@H]2[C@@H]([C@@H](C1)CC3)CCc1ccccc1)N)C#CC[C@@H](CCNC5)COC)O)O[C@H]1[C@@H](N[C@H]2CCC[C@H](C2)CSS[C@@H]1Cc1ccccc1)C=C4)OC	11789
[C@@H]1([C@H]([C@]2([C@@]3(C[C@]1(O)C(=O)O)OC[C@@H]([C@]2(NC)O)C=C3O)OC(=O)/C=C/c1ccc(c(c1)O)O)OC(=O)/C=C/c1ccc(c(c1)O)O)Cc1ccccc1	1179
c1c(c2c(cc1O)C[C@]13c4c2ccc2c4O[C@@H]([C@H]2COC(=O)C)c2c4c(c(c5c2[C@H](C#C[C@H]2N[C@@H](CC[C@H]2[C@@H]([C@H](C1)CC3)CCc1ccccc1)N)C#CC[C@@H](CCNC5)COC)O)O[C@H]1[C@@H](N[C@H]2CCC[C@H](C2)CSSC1)C=C4)OCO	11790
c1c(c2c(cc1O)C[C@]13c4c2ccc2c4O[C@@H]([C@H]2COC(=O)C)c2c4c(c(c5c2[C@@H](C#C[C@@H]2N[C@@H]([C@@H](C[C@@H]2C[C@@H](C1)CC3)CC)N)C#CC[C@H](CCNC5)COC)O)O[C@H]1[C@@H](N[C@H]2CCC[C@@H](C2)CSS[C@H]1Cc1ccccc1)C=C4)OC	11791
c1c(c2c(cc1O)C[C@]13c4c2ccc2c4O[C@@H]([C@H]2COC(=O)C)c2c4c(c(c5c2[C@H](C#C[C@H]2N[C@@H]([C@@H](C[C@H]2C[C@H](C1)CC3)CC)N)C#CC[C@H](CCNC5)COC)O)O[C@H]1[C@@H](N[C@@H]2CCC[C@@H](C2)CSSC1)C=C4)OCO	11793
c1c(c2c(cc1O)C[C@]13c4c2ccc2c4O[C@@H]([C@H]2COC(=O)C)c2c4c(c(c5c2[C@H](C#C[C@H]2N[C@@H](CC[C@H]2C[C@H](C1)CC3)N)C#CC[C@H](CCNC5)COC)O)O[C@H]1[C@@H](N[C@@H]2CCC[C@@H](C2)CSSC1)C=C4)OCO	11794
c1c(c2c(cc1O)C[C@]13c4c2ccc2c4O[C@@H]([C@H]2COC(=O)C)c2c4c(c(c5c2[C@H](C#C[C@H]2N[C@H](CC[C@H]2C[C@H](C1)CC3)N)C#C[C@H]([C@@H](CCNC5)COC)CCCO)O)O[C@@H]1[C@@H](N[C@H]2CCC[C@H](C2)CSSC1)C=C4)OC	11796
c1c(c2c(cc1O)C[C@@]13c4c2ccc2c4O[C@@H]([C@H]2COC(=O)C)c2c4c(c(c5c2[C@H](C#C[C@H]2N[C@H](CC[C@H]2[C@H]([C@@H](C1)CC3)CCc1ccccc1)N)C#CC[C@@H](CCNC5)COC)O)O[C@@H]1[C@@H](N[C@@H]2CCC[C@H](C2)CSSC1)C=C4)OC	11797
c1c(c2c(cc1O)C[C@]13c4c2ccc2c4O[C@@H]([C@H]2COC(=O)C)c2c4c(c(c5c2[C@H](C#C[C@H]2N[C@@H]([C@@H](C[C@H]2C[C@H](C1)CC3)CC)N)C#CC[C@H](CCNC5)COC)O)O[C@H]1[C@@H](N[C@@H]2CCC[C@@H](C2)CSSC1)C=C4)OC	11798
c1c(c2c(cc1O)C[C@]13c4c2ccc2c4O[C@@H]([C@H]2COC(=O)C)c2c4c(c(c5c2[C@H](C#C[C@H]2N[C@H](CC[C@H]2C[C@H](C1)CC3)N)C#CC[C@H](CCNC5)COC)O)O[C@H]1[C@@H](N[C@@H]2CCC[C@@H](C2)CSSC1)C=C4)OC	11799
[C@@H]1([C@H]([C@@]([C@@H]2[C@]([C@@H]1[C@H]1[C@@H]3[C@@H](NC(=O)[C@H]3CO)[C@](c3nc[nH]c3)(CC[C@@H](N)O)C=C1)([C@@H]1[C@@](CC2)([C@]2(C(=CC1)[C@H]1[C@@]([C@@H]3[C@@H]2Cc2[nH]cnc2NC3)(CC[C@](C1)(C)CO)C(=O)O)C)C)C)(C)CO)O[C@@H]1OC[C@H]([C@@H]([C@H]1O)O)O)O	118
[C@H]1([C@H]([C@]2([C@@H](C[C@]1(O)C(=O)O)OCC[C@@]2(NC)O)OC(=O)/C=C/c1ccc(c(c1)O)O)OC(=O)/C=C(/c1ccc(c(c1)O)O)\O)Cc1ccccc1	1180
c1c(c2c(cc1O)C[C@]13c4c2ccc2c4O[C@@H]([C@H]2COC(=O)C)c2c4c(c(c(c2CC#C[C@H]2N[C@H](CC[C@H]2C[C@H](C1)CC3)N)[C@@H]1N[C@H]2[C@@H](CC(=O)[C@@H](C2)CNC)CC1)O)O[C@@H]1[C@@H](N[C@@H]2CCC[C@@H](C2)CSSC1)C=C4)OC	11800
c1c(c2c(cc1O)C[C@]13c4c2ccc2c4O[C@@H]([C@H]2COC(=O)C)c2c4c(c(c(c2CC#C[C@@H]2N[C@H](CC[C@H]2C[C@@H](C1)CC3)N)[C@@H]1N[C@@H]2[C@@H](CC(=O)CC2)CC1)O)O[C@@H]1[C@H](N[C@H]2CCC[C@@H](C2)CSS[C@@H]1Cc1ccccc1)C=C4)OC	11801
c1c(c2c(cc1O)C[C@@]13c4c2ccc2c4O[C@@H]([C@H]2COC(=O)C)c2c4c(c(c(c2CC#C[C@@H]2N[C@H](CC[C@H]2C[C@@H](C1)CC3)N)CNC[C@H](CCOC)CO)O)O[C@H]1[C@H](N[C@H]2CCC[C@H](C2)CSS[C@@H]1Cc1ccccc1)C=C4)OC	11802
c1c(c2c(cc1O)C[C@]13c4c2ccc2c4O[C@@H]([C@H]2COC(=O)C)c2c4c(c(c(c2CC#C[C@H]2N[C@H](CC[C@H]2C[C@H](C1)CC3)N)[C@@H]1N[C@H]2[C@H](CC(=O)CC2)CC1)O)O[C@H]1[C@@H](N[C@H]2CCC[C@H](C2)CSSC1)C=C4)OCO	11803
c1c(c2c(cc1O)C[C@]13c4c2ccc2c4O[C@@H]([C@H]2COC(=O)C)c2c4c(c(c(c2CC#C[C@H]2N[C@H](CC[C@H]2C[C@H](C1)CC3)N)CNC[C@H](CCOC)CO)O)O[C@H]1[C@@H](N[C@H]2CCC[C@H](C2)CSSC1)C=C4)OCO	11804
c1c(c2c(cc1O)C[C@]13c4c2ccc2c4O[C@@H]([C@H]2COC(=O)C)c2c4c(c(c(c2CC#C[C@H]2N[C@@H](CC[C@H]2C[C@H](C1)CC3)N)[C@@H]1N[C@@H]2[C@@H]([C@H](C(=O)CC2)CCCO)CC1)O)O[C@H]1[C@@H](N[C@H]2CCC[C@@H](C2)CSSC1)C=C4)OC	11805
c1c(c2c(cc1O)C[C@]13c4c2ccc2c4O[C@@H]([C@H]2COC(=O)C)c2c4c(c(c(c2CC#C[C@H]2N[C@H](CC[C@H]2C[C@H](C1)CC3)N)[C@@H]1N[C@@H]2[C@@H](CC(=O)CC32CCCC3)CC1)O)O[C@H]1[C@@H](N[C@H]2CCC[C@H](C2)CSSC1)C=C4)OC	11807
c1c(c2c(cc1O)C[C@@]13c4c2ccc2c4O[C@@H]([C@H]2COC(=O)C)c2c4c(c(c(c2CC#C[C@@H]2N[C@@H](CC[C@@H]2[C@H]([C@H](C1)CC3)CCc1ccccc1)N)CNC[C@H](CCOC)CO)O)O[C@H]1[C@@H](N[C@H]2CCC[C@@H](C2)CSSC1)C=C4)OC	11808
c1c(c2c(cc1O)C[C@@]13c4c2ccc2c4O[C@@H]([C@H]2COC(=O)C)c2c4c(c(c(c2CC#C[C@@H]2N[C@@H](CC[C@@H]2[C@H]([C@H](C1)CC3)CCc1ccccc1)N)[C@@H]1N[C@@H]2[C@@H](CC(=O)CC2)CC1)O)O[C@H]1[C@@H](N[C@H]2CCC[C@@H](C2)CSSC1)C=C4)OC	11809
[C@H]1([C@H]([C@]2([C@@]3(C[C@]1(O)C(=O)O)OC[C@@H]([C@]2(NC)O)C=C3O)OC(=O)/C=C/c1ccc(c(c1)O)O)OC(=O)/C=C/c1ccc(c(c1)O)O)Cc1cccc(c1)CC	1181
c1c(c2c(cc1O)C[C@]13c4c2ccc2c4O[C@@H]([C@H]2COC(=O)C)c2c4c(c(c(c2CC#C[C@H]2N[C@@H]([C@@H](C[C@H]2C[C@H](C1)CC3)CC)N)CNC[C@@H](CCOC)CO)O)O[C@H]1[C@@H](N[C@H]2CCC[C@H](C2)CSSC1)C=C4)OC	11810
c1c(c2c(cc1O)C[C@]13c4c2ccc2c4O[C@@H]([C@H]2COC(=O)C)c2c4c(c(c(c2CC#C[C@H]2N[C@H](CC[C@H]2C[C@H](C1)CC3)N)CNC[C@H](CCOC)CO)O)O[C@H]1[C@@H](N[C@H]2CCC[C@H](C2)CSSC1)C=C4)OC	11811
c1c(c2c(cc1O)C[C@]13c4c2ccc2c4O[C@@H]([C@H]2COC(=O)C)c2c4c(c(c(c2CC#C[C@H]2N[C@H](CC[C@H]2C[C@H](C1)CC3)N)[C@@H]1N[C@H]2[C@H](CC(=O)CC2)CC1)O)O[C@H]1[C@@H](N[C@H]2CCC[C@H](C2)CSSC1)C=C4)OC	11812
c1c(c2c(cc1O)C[C@]13c4c2ccc2c4O[C@@H]([C@H]2COC(=O)C)c2c4c(c(c(c2CC#C[C@H]2N[C@H](CC[C@H]2C[C@H](C1)CC3)N)CN[C@H]1CCC(=O)[C@@H](C1)CNC)O)O[C@H]1[C@@H](N[C@H]2CCC[C@H](C2)CSSC1)C=C4)OC	11814
c1c(c2c(cc1O)C[C@@]13c4c2ccc2c4O[C@@H]([C@H]2COC(=O)C)c2c4c(c(c(c2CC#C[C@@H]2N[C@H](CC[C@H]2C[C@@H](C1)CC3)N)CNC1CCC(=O)CC1)O)O[C@H]1[C@H](N[C@H]2CCC[C@H](C2)CSS[C@@H]1Cc1ccccc1)C=C4)OC	11815
c1c(c2c(cc1O)C[C@]13c4c2ccc2c4O[C@@H]([C@H]2COC(=O)C)c2c4c(c(c(c2CC#C[C@H]2N[C@@H](CC[C@@H]2C[C@H](C1)CC3)N)CNC1CCC(=O)CC1)O)O[C@H]1[C@@H](N[C@H]2CCC[C@@H](C2)CSSC1)C=C4)OCO	11816
c1c(c2c(cc1O)C[C@]13c4c2ccc2c4O[C@@H]([C@H]2COC(=O)C)c2c4c(c(c(c2CC#C[C@H]2N[C@H](CC[C@H]2C[C@H](C1)CC3)N)CN[C@@H]1C[C@H](C(=O)CC1)CCCO)O)O[C@H]1[C@@H](N[C@H]2CCC[C@H](C2)CSSC1)C=C4)OC	11817
c1c(c2c(cc1O)C[C@@]13c4c2ccc2c4O[C@@H]([C@H]2COC(=O)C)c2c4c(c(c(c2CC#C[C@@H]2N[C@H](CC[C@H]2C[C@@H](C1)CC3)N)CNCCCCOC)O)O[C@H]1[C@H](N[C@H]2CCC[C@H](C2)CSS[C@@H]1Cc1ccccc1)C=C4)OC	11818
[C@@H]1([C@H]([C@]2([C@@]3(C[C@]1(O)C(=O)O)OC[C@@H]([C@@]2(NC)O)C=C3)OC(=O)/C=C/c1ccc(c(c1)O)O)OC(=O)/C=C(/c1ccc(c(c1)O)O)\O)Cc1cccc(c1)CC	1182
c1c(c2c(cc1O)C[C@]13c4c2ccc2c4O[C@@H]([C@H]2COC(=O)C)c2c4c(c(c(c2CC#C[C@@H]2N[C@H](CC[C@H]2[C@H]([C@H](C1)CC3)CCc1ccccc1)N)CNC1CCC(=O)CC1)O)O[C@@H]1[C@@H](N[C@H]2CCC[C@@H](C2)CSSC1)C=C4)OC	11821
c1c(c2c(cc1O)C[C@]13c4c2ccc2c4O[C@@H]([C@H]2COC(=O)C)c2c4c(c(c(c2CC#C[C@H]2N[C@H](CC[C@H]2C[C@H](C1)CC3)N)CNC1CCC(=O)CC1)O)O[C@H]1[C@@H](N[C@H]2CCC[C@H](C2)CSSC1)C=C4)OC	11822
c1c(c2c(cc1O)C[C@]13c4c2ccc2c4O[C@@H]([C@H]2COC(=O)C)c2c4c(c(c(c2CC#C[C@H]2N[C@@H]([C@@H](C[C@H]2C[C@H](C1)CC3)CC)N)CNC1CCC(=O)CC1)O)O[C@@H]1[C@@H](N[C@@H]2CCC[C@@H](C2)CSSC1)C=C4)OC	11823
c1c(c2c(cc1O)C[C@]13c4c2ccc2c4O[C@@H]([C@H]2COC(=O)C)c2c4c(c(c(c2CC#C[C@H]2N[C@H](CC[C@H]2C[C@H](C1)CC3)N)CNCCC1(COC)CCCC1)O)O[C@H]1[C@@H](N[C@H]2CCC[C@H](C2)CSSC1)C=C4)OC	11824
c1c(c2c(cc1O)C[C@]13c4c2ccc2c4O[C@@H]([C@H]2COC(=O)C)c2c4c(c(c(c2CC#C[C@H]2N[C@H]([C@@H](C[C@H]2C[C@H](C1)CC3)CC)N)CNCCCCOC)O)O[C@H]1[C@@H](N[C@H]2CCC[C@H](C2)CSSC1)C=C4)OC	11826
c1c(c2c(cc1O)C[C@]13c4c2ccc2c4O[C@@H]([C@H]2COC(=O)C)c2c4c(c(c(c2CC#C[C@H]2N[C@H](CC[C@H]2C[C@H](C1)CC3)N)CNCCCCOC)O)O[C@H]1[C@@H](N[C@H]2CCC[C@H](C2)CSSC1)C=C4)OC	11827
c1c(c2c(cc1O)C[C@@]13c4c2ccc2c4O[C@@H]([C@H]2COC(=O)C)c2c4c(c(c(c2CC#C[C@@H]2N[C@H](CC[C@H]2C[C@@H](C1)CC3)N)CNCCCO)O)O[C@H]1[C@H](N[C@H]2CCC[C@H](C2)CSS[C@@H]1Cc1ccccc1)C=C4)OC	11828
c1c(c2c(cc1O)C[C@]13c4c2ccc2c4O[C@@H]([C@H]2COC(=O)C)c2c4c(c(c(c2CC#C[C@H]2N[C@H](CC[C@H]2C[C@H](C1)CC3)N)CNCCCO)O)O[C@H]1[C@@H](N[C@H]2CCC[C@H](C2)CSSC1)C=C4)OCO	11829
[C@H]1([C@H]([C@]2([C@@H](C[C@]1(O)C(=O)O)OCC[C@]2(NC)O)OC(=O)/C=C/c1ccc(c(c1)O)O)OC(=O)/C=C(/c1ccc(c(c1)O)O)\O)Cc1cccc(c1)CC	1183
c1c(c2c(cc1O)C[C@@]13c4c2ccc2c4O[C@@H]([C@H]2COC(=O)C)c2c4c(c(c(c2CC#C[C@@H]2N[C@@H](CC[C@@H]2[C@H]([C@H](C1)CC3)CCc1ccccc1)N)CNCCCO)O)O[C@H]1[C@@H](N[C@H]2CCC[C@@H](C2)CSSC1)C=C4)OC	11830
c1c(c2c(cc1O)C[C@]13c4c2ccc2c4O[C@@H]([C@H]2COC(=O)C)c2c4c(c(c(c2CC#C[C@H]2N[C@@H]([C@H](C[C@H]2C[C@H](C1)CC3)CC)N)CNCCCO)O)O[C@H]1[C@@H](N[C@H]2CCC[C@H](C2)CSSC1)C=C4)OC	11831
c1c(c2c(cc1O)C[C@]13c4c2ccc2c4O[C@@H]([C@H]2COC(=O)C)c2c4c(c(c(c2CC#C[C@H]2N[C@H](CC[C@H]2C[C@H](C1)CC3)N)CNCCCO)O)O[C@H]1[C@@H](N[C@H]2CCC[C@H](C2)CSSC1)C=C4)OC	11832
c1c(c2c(cc1O)C[C@@]13c4c2ccc2c4O[C@@H]([C@H]2COC(=O)C)c2c4c(c(cc2CC#C[C@@H]2N[C@H](CC[C@H]2C[C@@H](C1)CC3)N)O)O[C@H]1[C@H](N[C@H]2CCC[C@H](C2)CSS[C@@H]1Cc1ccccc1)C=C4)OCO	11833
c1c(c2c(cc1O)C[C@@]13c4c2ccc2c4O[C@@H]([C@H]2COC(=O)C)c2c4c(c(c(c2CC#C[C@@H]2N[C@H](CC[C@H]2C[C@@H](C1)CC3)N)CNC)O)O[C@H]1[C@H](N[C@H]2CCC[C@H](C2)CSS[C@@H]1Cc1ccccc1)C=C4)OC	11834
c1c(c2c(cc1O)C[C@]13c4c2ccc2c4O[C@@H]([C@H]2COC(=O)C)c2c4c(c(c(c2CC#C[C@H]2N[C@H](CC[C@H]2C[C@H](C1)CC3)N)CNC)O)O[C@H]1[C@@H](N[C@H]2CCC[C@H](C2)CSSC1)C=C4)OCO	11835
c1c(c2c(cc1O)C[C@]13c4c2ccc2c4O[C@@H]([C@H]2COC(=O)C)c2c4c(c(c(c2CC#C[C@H]2N[C@H](CC[C@H]2C[C@H](C1)CC3)N)CNC[C@@H](CO)CCCCC)O)O[C@H]1[C@@H](N[C@H]2CCC[C@H](C2)CSSC1)C=C4)OC	11836
c1c(c2c(cc1O)C[C@]13c4c2ccc2c4O[C@@H]([C@H]2COC(=O)C)c2c4c(c(cc2CC#C[C@H]2N[C@@H](CC[C@H]2[C@H]([C@H](C1)CC3)CCc1ccccc1)N)O)O[C@@H]1[C@H](N[C@H]2CCC[C@H](C2)CSS[C@@H]1Cc1ccccc1)C=C4)OC	11837
[C@H]1([C@H]([C@]2([C@@]3(C[C@]1(O)C(=O)O)OC[C@@H]([C@]2(NC)O)C=C3)OC(=O)/C=C/c1ccc(c(c1)O)O)OC(=O)/C=C/c1ccc(c(c1)O)O)Cc1ccccc1	1184
c1c(c2c(cc1O)C[C@]13c4c2ccc2c4O[C@@H]([C@H]2COC(=O)C)c2c4c(c(cc2CC#C[C@@H]2N[C@H](CC[C@@H]2[C@H]([C@H](C1)CC3)CCc1ccccc1)N)O)O[C@@H]1[C@@H](N[C@H]2CCC[C@@H](C2)CSSC1)C=C4)OCO	11840
c1c(c2c(cc1O)C[C@]13c4c2ccc2c4O[C@@H]([C@H]2COC(=O)C)c2c4c(c(cc2CC#C[C@H]2N[C@@H](CC[C@@H]2C[C@H](C1)CC3)N)O)O[C@H]1[C@@H](N[C@H]2CCC[C@H](C2)CSSC1)C=C4)OCO	11841
c1c(c2c(cc1O)C[C@@]13c4c2ccc2c4O[C@@H]([C@H]2COC(=O)C)c2c4c(c(c(c2CC#C[C@H]2N[C@H](CC[C@H]2[C@H]([C@H](C1)CC3)CCc1ccccc1)N)CNC)O)O[C@@H]1[C@@H](N[C@H]2CCC[C@H](C2)CSSC1)C=C4)OC	11842
c1c(c2c(cc1O)C[C@]13c4c2ccc2c4O[C@@H]([C@H]2COC(=O)C)c2c4c(c(c(c2CC#C[C@H]2N[C@H](CC[C@H]2C[C@H](C1)CC3)N)CNC)O)O[C@H]1[C@@H](N[C@H]2CCC[C@@H](C2)CSSC1)C=C4)OC	11843
c1c(c2c(cc1O)C[C@]13c4c2ccc2c4O[C@@H]([C@H]2COC(=O)C)c2c4c(c(cc2CC#C[C@H]2N[C@@H]([C@@H](C[C@H]2C[C@H](C1)CC3)CC)N)O)O[C@H]1[C@@H](N[C@H]2CCC[C@H](C2)CSSC1)C=C4)OCO	11844
c1c(c2c(cc1O)C[C@]13c4c2ccc2c4O[C@@H]([C@H]2COC(=O)C)c2c4c(c(c(c2CC#C[C@H]2N[C@@H]([C@@H](C[C@H]2C[C@H](C1)CC3)CC)N)CNC)O)O[C@@H]1[C@@H](N[C@@H]2CCC[C@@H](C2)CSSC1)C=C4)OC	11845
c1c(c2c(cc1O)C[C@]13c4c2ccc2c4O[C@@H]([C@H]2COC(=O)C)c2c4c(c(cc2CC#C[C@H]2N[C@H](CC[C@@H]2[C@@H]([C@@H](C1)CC3)CCc1ccccc1NCC)N)O)O[C@@H]([C@H](NC)C=C4)CNC)OC	11846
c1c(c2c(cc1O)C[C@]13c4c2ccc2c4O[C@@H]([C@H]2COC(=O)C)c2c4c(c(cc2CC#C[C@H]2N[C@@H](CC[C@@H]2[C@H]([C@H](C1)CC3)CCc1ccccc1NCC)N)O)OC[C@H](NC1CCCCC1)C=C4)OC	11847
c1c(c2c(cc1O)C[C@]13c4c2ccc2c4O[C@@H]([C@H]2COC(=O)C)c2c4c(c(cc2CC#C[C@@H]2N[C@@H](CC[C@@H]2[C@H]([C@H](C1)CC3)CCc1ccccc1NCC)N)O)OC[C@H](NC)C=C4)OCO	11848
[C@H]1([C@H]([C@]2([C@@H](C[C@]1(O)C(=O)O)OCC[C@@]2(NC)O)OC(=O)/C=C/c1ccc(c(c1)O)O)OC(=O)/C=C/c1ccc(c(c1)O)O)Cc1ccccc1	1185
c1c(c2c(cc1O)C[C@]13c4c2ccc2c4O[C@@H]([C@H]2COC(=O)C)c2c4c(c(cc2CC#C[C@@H]2N[C@H](C[C@H]5[C@@H]2[C@@H]([C@@H](C1)CC3)[C@H](Cc1ccccc1NCC)C=C5)N)O)OC[C@@H](NC)C=C4)OC	11850
c1c(c2c(cc1O)C[C@]13c4c2ccc2c4O[C@@H]([C@H]2COC(=O)C)c2cc(c(cc2CC#C[C@H]2N[C@H](CC[C@@H]2[C@@H]([C@H](C1)CC3)CCc1ccccc1NCC)N)O)O[C@@H](CNC1CCCCC1)CNC)OC	11851
c1c(c2c(cc1O)C[C@]13c4c2ccc2c4O[C@@H]([C@H]2COC(=O)C)c2c4c(c(cc2CC#C[C@@H]2N[C@H](CC[C@@H]2[C@H]([C@H](C1)CC3)CCc1ccccc1)N)O)O[C@@H]1[C@@H](N[C@H]2CCC[C@@H](C2)CSSC1)C=C4)OC	11852
c1c(c2c(cc1O)C[C@]13c4c2ccc2c4O[C@@H]([C@H]2COC(=O)C)c2c4c(c(cc2CC#C[C@H]2N[C@H]([C@H](C[C@@H]2C[C@H](C1)CC3)CC)N)O)O[C@@H]1[C@@H](N[C@@H]2CCC[C@@H](C2)CSSC1)C=C4)OC	11855
c1c(c2c(cc1O)C[C@]13c4c2ccc2c4O[C@@H]([C@H]2COC(=O)C)c2c4c(c(cc2CC#C[C@H]2N[C@H](CC[C@H]2C[C@H](C1)CC3)N)O)O[C@@H]1[C@@H](N[C@@H]2CCC[C@@H](C2)CSSC1)C=C4)OC	11856
c1c(c2c(cc1O)C[C@@]13c4c2ccc2c4O[C@@H]([C@H]2COC(=O)C)c2cc(c(c(c2CC#C[C@H]2N[C@H](CC[C@@H]2[C@@H]([C@@H](C1)CC3)CCc1ccccc1NCC)N)CNC)O)OC(CNC)CNC)OC	11857
c1c(c2c(cc1O)C[C@]13c4c2ccc2c4O[C@@H]([C@H]2COC(=O)C)c2c4c(c(cc2CC#C[C@H]2N[C@@H](CC[C@@H]2[C@H]([C@H](C1)CC3)CCc1ccccc1NCC)N)O)OC[C@H](NCCC(C)C)C=C4)OC	11858
[C@H]1([C@H]([C@]2([C@@]3(C[C@]1(O)C(=O)O)OC[C@@H]([C@]2(NC)O)C=C3)OC(=O)/C=C/c1ccc(c(c1)O)O)OC(=O)/C=C/c1ccc(c(c1)O)O)Cc1cccc(c1)CC	1186
c1c(c2c(cc1O)C[C@@]13c4c2ccc2c4O[C@@H]([C@H]2COC(=O)C)c2c4c(c(cc2CC#C[C@@H]2N[C@H](CC[C@@H]2[C@@H]([C@@H](C1)CC3)CCc1ccccc1NCC)N)O)OC[C@H](NC)C=C4)OC	11860
c1c(c2c(cc1O)C[C@@]13c4c2ccc2c4O[C@@H]([C@H]2COC(=O)C)c2c4c(c(cc2CC#C[C@@H]2N[C@H](CC[C@@H]2C[C@@H](C1)CC3)N)O)O[C@H]([C@@H](NC)C=C4)CNC)OCO	11865
c1c(c2c(cc1O)C[C@@]13c4c2ccc2c4O[C@@H]([C@H]2COC(=O)C)c2cc(c(cc2CC#C[C@H]2N[C@H](CC[C@@H]2[C@@H]([C@@H](C1)CC3)CCc1ccccc1NCC)N)O)OCCNC1CCCCC1)OC	11866
c1c(c2c(cc1O)C[C@@]13c4c2ccc2c4O[C@@H]([C@H]2COC(=O)C)c2c4c(c(cc2CC#C[C@@H]2N[C@@H](CC[C@@H]2C[C@@H](C1)CC3)N)O)O[C@H]([C@@H](NC1CCCC1)C=C4)CNC)OC	11867
c1c(c2c(cc1O)C[C@@]13c4c2ccc2c4O[C@@H]([C@H]2COC(=O)C)c2c4c(c(c(c2CC#C[C@@H]2N[C@H](CC[C@@H]2C[C@@H](C1)CC3)N)CNC)O)O[C@H]([C@@H](NC)C=C4)CNC)OC	11868
c1c(c2c(cc1O)C[C@]13c4c2ccc2c4O[C@@H]([C@H]2COC(=O)C)c2cc(c(cc2CC#C[C@H]2N[C@H](CC[C@@H]2[C@@H]([C@H](C1)CC3)CCc1ccccc1NCC)N)O)OCCNC)OCO	11869
[C@H]1([C@H]([C@]2([C@@H](C[C@]1(O)C(=O)O)OCC[C@]2(NC)O)OC(=O)/C=C/c1ccc(c(c1)O)O)OC(=O)/C=C/c1ccc(c(c1)O)O)Cc1cccc(c1)CC	1187
c1c(c2c(cc1O)C[C@@]13c4c2ccc2c4O[C@@H]([C@H]2COC(=O)C)c2cc(c(cc2CC#C[C@H]2N[C@H](CC[C@@H]2[C@@H]([C@@H](C1)CC3)CCc1ccccc1NCC)N)O)OCCNC1CCCC1)OC	11870
c1c(c2c(cc1O)C[C@]13c4c2ccc2c4O[C@@H]([C@H]2COC(=O)C)c2c4c(c(cc2CC#C[C@H]2N[C@H](CC[C@H]2C[C@H](C1)CC3)N)O)OC[C@H](N[C@@H]1CCCC2(C1)CCCC2)C=C4)OC	11872
c1c(c2c(cc1O)C[C@@]13c4c2ccc2c4O[C@@H]([C@H]2COC(=O)C)c2c4c(c(cc2CC#C[C@H]2N[C@@H](CC[C@@H]2[C@@H]([C@H](C1)CC3)CCc1ccccc1)N)O)O[C@@H]([C@H](NC)C=C4)CNC)OC	11874
c1c(c2c(cc1O)C[C@@]13c4c2ccc2c4O[C@@H]([C@H]2COC(=O)C)c2cc(c(cc2CC#C[C@H]2N[C@@H](CC[C@@H]2[C@@H]([C@@H](C1)CC3)CCc1ccccc1NCC)N)O)OCCNCCC(C)C)OC	11875
c1c(c2c(cc1O)C[C@]13c4c2ccc2c4O[C@@H]([C@H]2COC(=O)C)c2c4c(c(cc2CC#C[C@@H]2N[C@@H](CC[C@H]2C[C@@H](C1)CC3)N)O)O[C@@H]([C@@H](NC)C=C4)CNC)OC	11876
c1c(c2c(cc1O)C[C@@]13c4c2ccc2c4O[C@@H]([C@H]2COC(=O)C)c2c4c(c(cc2CC#C[C@H]2N[C@@H](CC[C@@H]2[C@@H]([C@@H](C1)CC3)CCc1ccccc1)N)O)OC[C@@H](NC1CCCCC1)C=C4)OC	11878
c1c(c2c(cc1O)C[C@]13c4c2ccc2c4O[C@@H]([C@H]2COC(=O)C)c2cc(c(cc2CC#C[C@@H]2N[C@@H]([C@@H](C[C@@H]2[C@@H]([C@H](C1)CC3)CCc1ccccc1NCC)CC)N)O)OCCNC)OC	11879
[C@H]1([C@H]([C@]([C@@H](C[C@]1(O)C(=O)O)O)(OC(=O)/C=C/c1ccc(c(c1)O)O)[C@H](NC)O)OC(=O)/C=C(/c1ccc(c(c1)O)O)\O)Cc1ccccc1	1188
c1c(c2c(cc1O)C[C@@]13c4c2ccc2c4O[C@@H]([C@H]2COC(=O)C)c2cc(c(cc2CC#C[C@H]2N[C@H](CC[C@@H]2[C@@H]([C@@H](C1)CC3)CCc1ccccc1NCC)N)O)OCCNC)OC	11880
c1c(c2c(cc1O)C[C@]13c4c2ccc2c4O[C@@H]([C@H]2COC(=O)C)c2c4c(c(cc2CC#C[C@H]2N[C@H](CC[C@@H]2C[C@H](C1)CC3)N)O)OC[C@H](NC1CCCCC1)C=C4)OC	11882
c1c(c2c(cc1O)C[C@]13c4c2ccc2c4O[C@@H]([C@H]2COC(=O)C)c2c4c(c(cc2CC#C[C@H]2N[C@H](CC[C@@H]2C[C@H](C1)CC3)N)O)OC[C@H](NC)C=C4)OCO	11883
c1c(c2c(cc1O)C[C@]13c4c2ccc2c4O[C@@H]([C@H]2COC(=O)C)c2cc(c(cc2CC#C[C@H]2N[C@H](CC[C@@H]2[C@@H]([C@H](C1)CC3)CCc1ccccc1NCC)N)O)OC)OCO	11886
c1c(c2c(cc1O)C[C@]13c4c2ccc2c4O[C@@H]([C@H]2COC(=O)C)c2cc(c(cc2CC#C[C@H]2N[C@H](CC[C@@H]2C[C@H](C1)CC3)N)O)O[C@@H](CNC1CCCCC1)CNC)OC	11887
[C@@H]1([C@H]([C@]([C@@H](C[C@]1(O)C(=O)O)O)(OC(=O)/C=C/c1ccc(c(c1)O)O)[C@H](NC)O)OC(=O)/C=C(/c1ccc(c(c1)O)O)\O)Cc1cccc(c1)CC	1189
c1c(c2c(cc1O)C[C@]13c4c2ccc2c4O[C@@H]([C@H]2COC(=O)C)c2cc(c(c(c2CC#C[C@H]2N[C@@H](CC[C@@H]2C[C@H](C1)CC3)N)CNC)O)OC(CNC)CNC)OC	11890
c1c(c2c(cc1O)C[C@]13c4c2ccc2c4O[C@@H]([C@H]2COC(=O)C)c2c4c(c(cc2CC#C[C@H]2N[C@H](CC[C@@H]2C[C@H](C1)CC3)N)O)OC[C@H](NCCC(C)C)C=C4)OC	11891
c1c(c2c(cc1O)C[C@]13c4c2ccc2c4O[C@@H]([C@H]2COC(=O)C)c2c4c(c(cc2CC#C[C@@H]2N[C@@H](CC[C@@H]2[C@H]([C@H](C1)CC3)CCc1ccccc1)N)O)OC[C@H](NC)C=C4)OC	11892
c1c(c2c(cc1O)C[C@@]13c4c2ccc2c4O[C@@H]([C@H]2COC(=O)C)c2c4c(c(cc2CC#C[C@H]2N[C@@H](CC[C@@H]2C[C@H](C1)CC3)N)O)OC[C@@H](NC)C=C4)OC	11894
c1c(c2c(cc1O)C[C@@]13c4c2ccc2c4O[C@@H]([C@H]2COC(=O)C)c2cc(c(cc2CC#C[C@H]2N[C@H]([C@@H](C[C@@H]2[C@@H]([C@@H](C1)CC3)CCc1ccccc1NCC)CC)N)O)OC)OC	11895
c1c(c2c(cc1O)C[C@]13c4c2ccc2c4O[C@@H]([C@H]2COC(=O)C)c2c4c(c(cc2CC#C[C@H]2N[C@H]([C@@H](C[C@@H]2C[C@H](C1)CC3)CC)N)O)OC[C@H](NC)C=C4)OC	11896
c1c(c2c(cc1O)C[C@@]13c4c2ccc2c4O[C@@H]([C@H]2COC(=O)C)c2cc(c(cc2CC#C[C@H]2N[C@H](CC[C@@H]2[C@@H]([C@@H](C1)CC3)CCc1ccccc1)N)O)OC(CNC)CNC)OC	11899
[C@@H]1([C@H]([C@@]([C@@H]2[C@]([C@@H]1C[C@H]1[C@@H](NC(=O)C31CCCC3)[C@H](c1nc[nH]c1)C[C@H]([C@@H](N)O)CNCCNC(=N)NC)([C@@H]1[C@@](CC2)([C@]2(C(=CC1)[C@H]1[C@@](C[C@H]2Cc2[nH]cnc2)(CC[C@](C1)(C)CO)C(=O)O)C)C)C)(C)CO)O[C@@H]1OC[C@H]([C@@H]([C@H]1O)O)O)O	119
[C@H]1([C@H]([C@]2([C@@]3(C[C@]1(O)C(=O)O)OC[C@@H]([C@H]2NC)C=C3)OC(=O)/C=C/c1ccc(c(c1)O)O)OC(=O)/C=C/c1ccc(c(c1)O)O)Cc1ccccc1	1190
c1c(c2c(cc1O)C[C@]13c4c2ccc2c4O[C@@H]([C@H]2COC(=O)C)c2cc(c(cc2CC#C[C@H]2N[C@H](CC[C@@H]2C[C@H](C1)CC3)N)O)OC(CNC)CNC)OC	11900
c1c(c2c(cc1O)C[C@@]13c4c2ccc2c4O[C@@H]([C@H]2COC(=O)C)c2cc(c(cc2CC#C[C@H]2N[C@H](CC[C@@H]2C[C@@H](C1)CC3)N)O)OCO)OCO	11903
c1c(c2c(cc1O)C[C@]13c4c2ccc2c4O[C@@H]([C@H]2COC(=O)C)c2cc(c(cc2CC#C[C@H]2N[C@H](CC[C@@H]2C[C@H](C1)CC3)N)O)OCCNC)OCO	11904
c1c(c2c(cc1O)C[C@@]13c4c2ccc2c4O[C@@H]([C@H]2COC(=O)C)c2cc(c(cc2CC#C[C@H]2N[C@H](CC[C@@H]2[C@@H]([C@@H](C1)CC3)CCc1ccccc1)N)O)OCCNC)OC	11908
[C@H]1([C@H]([C@]2([C@@H](C[C@]1(O)C(=O)O)OCC[C@H]2NC)OC(=O)/C=C/c1ccc(c(c1)O)O)OC(=O)/C=C/c1ccc(c(c1)O)O)Cc1ccccc1	1191
c1c(c2c(cc1O)C[C@]13c4c2ccc2c4O[C@@H]([C@H]2COC(=O)C)c2cc(c(cc2CC#C[C@H]2N[C@@H]([C@H](C[C@@H]2C[C@H](C1)CC3)CC)N)O)OCCNC)OC	11910
c1c(c2c(cc1O)C[C@@]13c4c2ccc2c4O[C@@H]([C@H]2COC(=O)C)c2cc(c(cc2CC#C[C@H]2N[C@H](C[C@@H]4[C@H]2[C@H]([C@@H](C1)CC3)[C@@H](Cc1ccccc1)C=C4)N)O)OC)OC	11911
c1c(c2c(cc1O)C[C@]13c4c2ccc2c4O[C@@H]([C@H]2COC(=O)C)c2cc(c(cc2CC#C[C@H]2N[C@H](CC[C@@H]2C[C@H](C1)CC3)N)O)OC)OCO	11914
c1c(c2c(cc1O)C[C@@]13c4c2ccc2c4O[C@@H]([C@H]2COC(=O)C)c2cc(c(cc2CC#C[C@H]2N[C@@H]([C@@H](C[C@@H]2[C@@H]([C@@H](C1)CC3)CCc1ccccc1)CC)N)O)OC)OC	11915
c1c(c2c(cc1O)C[C@]13c4c2ccc2c4O[C@@H]([C@H]2COC(=O)C)c2cc(c(cc2CC#C[C@H]2N[C@H](CC[C@@H]2[C@@H]([C@H](C1)CC3)CC1(c2ccccc2)CCCCC1)N)O)OC)OC	11916
c1c(c2c(cc1O)C[C@@]13c4c2ccc2c4O[C@@H]([C@H]2COC(=O)C)c2cc(c(cc2CC#C[C@H]2N[C@H](CC[C@@H]2[C@@H]([C@@H](C1)CC3)CC1(c2ccccc2)CCCC1)N)O)OC)OC	11917
c1c(c2c(cc1O)C[C@@]13c4c2ccc2c4O[C@@H]([C@H]2COC(=O)C)c2cc(c(cc2CC#C[C@H]2N[C@H](CC[C@@H]2[C@@H]([C@@H](C1)CC3)CCc1ccccc1)N)O)OC)OC	11918
c1c(c2c(cc1O)C[C@@]1(c3c2ccc2c3O[C@@H]([C@H]2COC(=O)C)c2c3c(c(cc2)O)OC[C@@H](NC)C=C3)C[C@H](CC1)C[C@@H]1CC[C@@H](NC1)N)OC	11919
[C@@H]1([C@H]([C@]([C@@H](C[C@]1(O)C(=O)O)O)(OC(=O)/C=C/c1ccc(c(c1)O)O)[C@H](NC)O)OC(=O)/C=C/c1ccc(c(c1)O)O)Cc1ccccc1	1192
c1c(c2c(cc1O)C[C@@]13c4c2ccc2c4O[C@@H]([C@H]2COC(=O)C)c2cc(c(cc2CC#C[C@H]2N[C@@H]([C@@H](C[C@H]2C[C@@H](C1)CC3)CC)N)O)OC)OC	11921
c1c(c2c(cc1O)C[C@]1(c3c2ccc2c3O[C@@H]([C@H]2COC(=O)C)c2cc(c(cc2)O)OC(CNC)CNC)C[C@@H](CC1)C[C@@H]1CC[C@@H](NC1)N)OC	11922
c1c(c2c(cc1O)C[C@]1(c3c2ccc2c3O[C@@H]([C@H]2COC(=O)C)c2cc(c(cc2)O)OCCNC2CCCCC2)C[C@@H](CC1)C[C@@H]1CC[C@H](NC1)N)OC	11923
c1c(c2c(cc1O)C[C@]1(c3c2ccc2c3O[C@@H]([C@H]2COC(=O)C)c2cc(c(cc2)O)OCCNC)C[C@@H](CC1)C[C@@H]1CC[C@H](NC1)N)OCO	11924
c1c(c2c(cc1O)C[C@]1(c3c2ccc2c3O[C@@H]([C@H]2COC(=O)C)c2cc(c(cc2)O)OCO)C[C@@H](CC1)C[C@@H]1CC[C@H](NC1)N)OCO	11925
c1c(c2c(cc1O)C[C@]1(c3c2ccc2c3O[C@@H]([C@H]2COC(=O)C)c2cc(c(cc2)O)OCCNC2CCCC2)C[C@@H](CC1)C[C@@H]1CC[C@H](NC1)N)OC	11926
c1c(c2c(cc1O)C[C@@]1(c3c2ccc2c3O[C@@H]([C@H]2COC(=O)C)c2cc(c(cc2)O)OCCNCCC(C)C)C[C@@H](CC1)C[C@H]1CC[C@@H](NC1)N)OC	11927
c1c(c2c(cc1O)C[C@]1(c3c2ccc2c3O[C@@H]([C@H]2COC(=O)C)c2cc(c(cc2)O)OCCNC)C[C@@H](CC1)[C@@H]([C@H]1CC[C@@H](NC1)N)CCc1ccccc1)OC	11928
c1c(c2c(cc1O)C[C@]1(c3c2ccc2c3O[C@@H]([C@H]2COC(=O)C)c2cc(c(cc2)O)OCCNC)C[C@H](CC1)C[C@H]1C[C@@H]([C@H](NC1)N)CC)OC	11929
[C@@H]1([C@H]([C@]2([C@@H](C[C@]1(O)C(=O)O)OCC[C@@H]2NC)OC(=O)/C=C/c1ccc(c(c1)O)O)OC(=O)/C=C/c1ccc(c(c1)O)O)Cc1cccc(c1)CC	1193
c1c(c2c(cc1O)C[C@]1(c3c2ccc2c3O[C@@H]([C@H]2COC(=O)C)c2cc(c(cc2)O)OC)C[C@@H](CC1)[C@@H]([C@@H]1CC[C@@H](NC1)N)CCc1ccccc1)OCO	11931
c1c(c2c(cc1O)C[C@]1(c3c2ccc2c3O[C@@H]([C@H]2COC(=O)C)c2cc(c(cc2)O)OC)C[C@@H](CC1)C[C@H]1CC[C@@H](NC1)N)OCO	11933
c1c(c2c(cc1O)C[C@@]1(c3c2ccc2c3O[C@@H]([C@H]2COC(=O)C)c2cc(c(cc2)O)OC)C[C@@H](CC1)[C@@H]([C@H]1CC[C@@H](NC1)N)CCc1ccccc1)OC	11934
c1c(c2c(cc1O)C[C@@]1(c3c2ccc2c3O[C@@H]([C@H]2COC(=O)C)c2cc(c(cc2)O)OC)C[C@@H](CC1)C[C@@H]1C[C@H]([C@H](NC1)N)CC)OC	11935
c1c(c2c(cc1O)C[C@]1(c3c2ccc2c3O[C@@H]([C@H]2COC(=O)C)c2cc(c(cc2)O)OC)C[C@@H](CC1)C[C@H]1CC[C@@H](NC1)N)OC	11936
c1c(c2c(cc1O)CCc1c2ccc2c1O[C@@H]([C@H]2COC(=O)C)c1cc(c(cc1CN[C@H](C)c1cc(ccc1)CO)O)OCCNC)OC	11939
[C@@H]1([C@H]([C@]([C@@H](C[C@]1(O)C(=O)O)O)(OC(=O)/C=C/c1ccc(c(c1)O)O)[C@H](NC)O)OC(=O)/C=C/c1ccc(c(c1)O)O)Cc1cccc(c1)CC	1194
c1c(c2c(cc1O)C[C@H]1c3c2ccc2c3O[C@@H]([C@H]2COC(=O)C)c2cc(c(cc2CSSC1)O)OC(CNC)CNC)OC	11940
c1c(c2c(cc1O)CCc1c2ccc2c1O[C@@H]([C@H]2COC(=O)C)c1cc(c(cc1CN[C@H](C)c1cc(ccc1)CO)O)OC)OCO	11941
c1c(c2c(cc1O)[C@@H](Cc1c2ccc2c1O[C@@H]([C@H]2COC(=O)C)c1cc(c(cc1CN[C@H](C)c1cc(ccc1)CO)O)OC)CCO)OC	11942
c1c(c2c(cc1O)C[C@H]1c3c2ccc2c3O[C@@H]([C@H]2COC(=O)C)c2cc(c(cc2CSSC1)O)OCCNC1CCCCC1)OC	11943
c1c(c2c(cc1O)CCc1c2ccc2c1O[C@@H]([C@H]2COC(=O)C)c1cc(c(cc1CN[C@H](C1CCCCC1)c1cc(ccc1)CO)O)OC)OC	11944
c1c(c2c(cc1O)[C@H]([C@H]1c3c2ccc2c3O[C@@H]([C@H]2COC(=O)C)c2cc(c(cc2CSSC1)O)OCCNC)CCO)OC	11945
c1c(c2c(cc1O)C[C@H]1c3c2ccc2c3O[C@@H]([C@H]2COC(=O)C)c2cc(c(cc2CSSC1)O)OCCNC1CCCC1)OC	11946
c1c(c2c(cc1O)C[C@H]1c3c2ccc2c3O[C@@H]([C@H]2COC(=O)C)c2cc(c(cc2CSSC1)O)OCCNC)OCO	11947
c1c(c2c(cc1O)C[C@H]1c3c2ccc2c3O[C@@H]([C@H]2COC(=O)C)c2cc(c(cc2CSSC1)O)OCCNCCC(C)C)OC	11949
[C@H]1([C@H]([C@]2([C@@H](C[C@]1(O)C(=O)O)OCC[C@H]2O)OC(=O)/C=C/c1ccc(c(c1)O)O)OC(=O)/C=C/c1ccc(c(c1)O)O)Cc1ccccc1	1195
c1c(c2c(cc1O)C[C@H]1c3c2ccc2c3O[C@@H]([C@H]2COC(=O)C)c2cc(c(cc2CSSC1)O)OCCNC)OC	11950
c1c(c2c(cc1O)C[C@@]13c4c2ccc2c4O[C@@H]([C@H]2COC(=O)C)c2cc(c(cc2CSSC[C@H](C1)CC3)O)OC)OC	11951
c1c(c2c(cc1O)CC1(c3c2ccc2c3O[C@@H]([C@H]2COC(=O)C)c2cc(c(cc2)O)OC)CCCC1)OCO	11956
c1c(c2c(cc1O)C[C@@]1(c3c2ccc2c3O[C@@H]([C@H]2COC(=O)C)c2cc(c(cc2)O)OC)CC2(CC1)CCCC2)OC	11958
c1c(c2c(cc1O)CCc1c2ccc2c1O[C@@H]([C@H]2COC(=O)C)c1cc(c(cc1CNCC)O)OC)OCO	11959
[C@H]1([C@H]([C@]([C@@H](C[C@]1(O)C(=O)O)O)(OC(=O)/C=C/c1ccc(c(c1)O)O)O)OC(=O)/C=C(/c1ccc(c(c1)O)O)\O)Cc1ccccc1	1196
c1c(c2c(cc1O)[C@@H](Cc1c2ccc2c1O[C@@H]([C@H]2COC(=O)C)c1cc(c(cc1CNCC)O)OC)CCO)OC	11960
c1c(c2c(cc1O)CCc1c2ccc2c1O[C@@H]([C@H]2COC(=O)C)c1cc(c(cc1CNCC1CCCCC1)O)OC)OC	11961
c1c(c2c(cc1O)C[C@H]1c3c2ccc2c3O[C@@H]([C@H]2COC(=O)C)c2cc(c(cc2CSSC1)O)OC)OC	11962
c1c(c2c(cc1O)CCc1c2ccc2c1O[C@@H]([C@H]2COC(=O)C)c1cc(c(cc1CNCC)O)OC)OC	11965
c1c(c2c(cc1O)CCc1c2ccc2c1O[C@@H]([C@H]2COC(=O)C)c1cc(c(cc1)O)OCCNC)OC	11966
c1c(c2c(cc1O)CCc1c2ccc2c1O[C@@H]([C@H]2COC(=O)C)c1cc(c(cc1)O)OC)OCO	11967
[C@H]1([C@H]([C@]2([C@@H](C[C@]1(O)C(=O)O)OCC[C@H]2O)OC(=O)/C=C/c1ccc(c(c1)O)O)OC(=O)/C=C/c1ccc(c(c1)O)O)Cc1cccc(c1)CC	1197
c1c(c2c(cc1O)C[C@@H](c1c2ccc2c1O[C@@H]([C@H]2COC(=O)C)c1cc(c(cc1)O)OC)Cc1ccccc1)OC	11970
c1(cc2c(cc1O)C[C@@H]1c3c2c(cc2c3C[C@H]([C@@H](O2)c2ccc(c(c2)O[C@@H]2CCC3([C@H]([C@H]2CC/N=C(/NC[C@]2(C[C@@H](O)C[C@@H]4[C@@]5([C@@H](C)C[C@H](CCC)C=C5)C[C@H]1C=C4)[C@@]1(CCC2)C[C@@]2(OCC1)CCC[C@H](C2)CNC)\N)CO)CCCC3)O)O)OC)CC(C)C	11971
c1(cc2c(cc1O)C[C@H]1c3c2c(cc2c3C[C@H]([C@@H](O2)c2ccc(c(c2)O[C@H]2CCC3([C@H]([C@@H]2CC/N=C(/NC[C@@]2(C[C@@H](O)C[C@@H]4[C@@H]([C@H](C)CCC[C@@H](C)C=O)C[C@H]1C=C4)[C@@]1(CCC2)C[C@@]2(OCC1)CCC[C@@H](C2)CNC)\N)CO)CCCC3)O)O)OC)CC(C)C	11972
c1(cc2c(cc1O)C[C@@H]1c3c2c(cc2c3C[C@H]([C@@H](O2)c2ccc(c(c2)O[C@H]2CCC3([C@H]([C@H]2CC/N=C(/NC[C@]2(C[C@H](O)C[C@@H]4[C@@H]([C@@H](C)CCCCC)C[C@H]1C=C4)[C@]1(CCC2)C[C@]2(OCC1)CCC[C@@H](C2)CNC)\N)CO)CCCC3)O)O)OC)CC(C)C	11974
c1(cc2c(cc1O)C[C@@H]1c3c2c(cc2c3C[C@H]([C@@H](O2)c2ccc3c(c2)O[C@H]2[C@@H](CC[C@@H]([C@H]2CC/N=C(/NC[C@]2(C[C@H](O)C[C@@H]4[C@@H]([C@@H](C)CCCCC)C[C@H]1C=C4)[C@@]1(CCC2)C[C@]2(OCC1)CCC[C@@H](C2)CNC)\N)CO)CC#CO3)O)OC)CC(C)C	11975
c1(cc2c(cc1O)C[C@H]1c3c2c(cc2c3C[C@H]([C@@H](O2)c2ccc3c(c2)O[C@@H]2[C@@H](CC[C@H]([C@H]2CC/N=C(/NC[C@@]2(C[C@@H](O)C[C@@H]4[C@@H](CC)C[C@H]1C=C4)[C@@]14[C@@H](CC2)C=C[C@@H]2[C@@](C1)(OCC4)C[C@@H](CC2)CNC)\N)CO)CC#CO3)O)OC)CC(C)C	11976
c1(cc2c(cc1O)C[C@@H]1c3c2c(cc2c3C[C@H]([C@@H](O2)c2ccc3c(c2)O[C@H]2[C@@H](CC[C@H]([C@H]2CC/N=C(/NC[C@]2(C[C@H](O)C[C@@H]4[C@H](CC)C[C@H]1C=C4)[C@@]1(CCC2)C[C@]2(OCC1)CCC[C@H](C2)CNC)\N)CO)CC#CO3)O)OC)CC(C)C	11978
[C@@H]1([C@H]([C@]([C@@H](C[C@]1(O)C(=O)O)O)(OC(=O)/C=C/c1ccc(c(c1)O)O)CO)OC(=O)/C=C(/c1ccc(c(c1)O)O)\O)Cc1ccccc1	1198
c1(cc2c(cc1O)C[C@@H]1c3c2c(cc2c3C[C@H]([C@@H](O2)c2ccc(c(c2)O[C@H]2CCC3([C@H]([C@H]2CC/N=C(/NC[C@]2(C[C@H](O)C[C@@H]4[C@@H](CC)C[C@H]1C=C4)[C@]1(CCC2)C[C@]2(OCC1)CCC[C@@H](C2)CNC)\N)CO)CCCC3)O)O)OC)CC(C)C	11980
c1(cc2c(cc1O)C[C@H]1c3c2c(cc2c3C[C@H]([C@@H](O2)c2ccc(c(c2)O[C@H]2CCC[C@@H]([C@@H]2CC/N=C(/NC[C@]2(C[C@@H](O)C[C@@H]3[C@@H](CC)C[C@H]1C=C3)[C@@]13[C@@H](CC2)C=C[C@@H]2[C@@](C1)(OCC3)C[C@H](CC2)CNC)\N)CO)O)O)OC)CC(C)C	11981
c1(cc2c(cc1O)C[C@@H]1c3c2c(cc2c3C[C@H]([C@@H](O2)c2ccc(c(c2)O[C@H]2CCC3([C@H]([C@H]2CC/N=C(/NC[C@@]2(C[C@@H](O)C[C@@H]4[C@@H](CC)C[C@H]1C=C4)[C@]14[C@@H](CC2)C=C[C@@H]2[C@](C1)(OCC4)C[C@@H](CC2)CNC)\N)CO)CCCC3)O)O)OC)CC(C)C	11982
c1(cc2c(cc1O)C[C@@H]1c3c2c(cc2c3C[C@H]([C@@H](O2)c2ccc(c(c2)O[C@H]2CCC[C@@H]([C@@H]2CC/N=C(/NC[C@@]2(C[C@@H](O)C[C@H]3[C@H](CC)C[C@@H]1C=C3)[C@]1(CCC2)C[C@H](OCC1)[C@@]1(O)CCC2(C1)CCCC2)\N)CO)O)O)OC)CC(C)C	11984
c1(cc2c(cc1O)C[C@H]1c3c2c(cc2c3C[C@H]([C@@H](O2)c2ccc(c(c2)O[C@@H]2CCC[C@H]([C@@H]2C[C@@H]2/N=C(/NC[C@]3(C[C@@H](O)C[C@H]4[C@@H](CC)C[C@@H]1C=C4)[C@]1(CCC3)C[C@]3(OCC1)C[C@](CC3)(CNC)C#CC2)\N)CO)O)O)OC)CC(C)C	11986
c1(cc2c(cc1O)C[C@H]1c3c2c(cc2c3C[C@H]([C@@H](O2)c2ccc(c(c2)O[C@H]2CCC3([C@H]([C@@H]2CC/N=C(/NC[C@@]2(C[C@@H](O)C[C@@H]4[C@@H](CC)C[C@H]1C=C4)[C@]1(CCC2)C[C@@]2(OCC1)C[C@@H](CC2)CNC)\N)CO)CCCC3)O)O)OC)CC(C)C	11987
[C@H]1([C@H]([C@]([C@@H](C[C@]1(O)C(=O)O)O)(OC(=O)/C=C/c1ccc(c(c1)O)O)CO)OC(=O)/C=C(/c1ccc(c(c1)O)O)\O)Cc1cccc(c1)CC	1199
c1(cc2c(cc1O)C[C@@H]1c3c2c(cc2c3C[C@H]([C@@H](O2)c2ccc3c(c2)O[C@@H]2[C@@H](CC[C@@H]([C@H]2CC/N=C(/NC[C@@]2(C[C@@H](O)C[C@H]4[C@H](CC)C[C@@H]1C=C4)[C@]1(CCC2)C[C@@H](OCC1)C1(O)CCCC1)\N)CO)CC#CO3)O)OC)CC(C)C	11992
c1(cc2c(cc1O)C[C@@H]1c3c2c(cc2c3C[C@H]([C@@H](O2)c2ccc(c(c2)O[C@H]2CCC[C@H]([C@@H]2CC/N=C(/NC[C@@]2(C[C@@H](O)C[C@H]3[C@@H](CC)C[C@@H]1C=C3)[C@]1(CCC2)C[C@@H](OCC1)C1(O)CCCC1)\N)CO)O)O)OC)CC(C)C	11993
c1(cc2c(cc1O)C[C@@H]1c3c2c(cc2c3C[C@H]([C@@H](O2)c2ccc3c(c2)O[C@@H]2[C@@H](CC[C@@H]([C@H]2CC/N=C(/NC[C@@]2(C[C@@H](O)C[C@H]4[C@H](CC)C[C@@H]1C=C4)[C@]1(CCC2)C[C@@H](OCC1)CO)\N)CO)CC#CO3)O)OC)CC(C)C	11995
c1(cc2c(cc1O)C[C@@H]1c3c2c(cc2c3C[C@H]([C@@H](O2)c2ccc(c(c2)O[C@H]2CCC[C@H]([C@@H]2CC/N=C(/NC[C@]2(C[C@@H](O)C[C@H]3[C@H]([C@@H](C)CCCCC)C[C@@H]1C=C3)[C@@]1(CCC2)C[C@H](OCC1)C1(O)CCCC1)\N)CO)O)O)OC)CC(C)C	11999
[C@H]1([C@H]([C@H]2[C@H]3[C@H]([C@@]1([C@]2(C)CC=C3)C)O[C@H]1[C@@H]([C@H]([C@@H]([C@H](O1)CO)O)O)O)CCCC)O	12
[C@@H]1([C@H]([C@@]([C@@H]2[C@@]3([C@H]1[C@@H]([C@H]1[C@@H](NC(=O)C41CCCC4)[C@@H](c1nc[nH]c1)CC[C@@H](N)O)C#CCC[C@]14[C@](CC2)([C@@H]3CC=C1[C@H]1[C@@]([C@@H]2[C@@H]4Cc3[nH]cnc3NC2)(CC[C@](C1)(C)CO)C(=O)O)C)C)(C)CO)O[C@@H]1OC[C@H]([C@@H]([C@H]1O)O)O)O	120
[C@@H]1([C@H]([C@]([C@@H](C[C@]1(O)C(=O)O)O)(OC(=O)/C=C/c1ccc(c(c1)O)O)CNC)OC(=O)/C=C/c1ccc(c(c1)O)O)Cc1ccccc1	1200
c1(cc2c(cc1O)C[C@@H]1c3c2c(cc2c3C[C@H]([C@@H](O2)c2ccc(c(c2)O[C@@H]2CCC3([C@H]([C@H]2CC/N=C(/NC[C@]2(C[C@@H](O)C[C@H]4[C@H](CC)C[C@@H]1C=C4)[C@]1(CCC2)CC2(OCC1)CCCCC2)\N)CO)CCCC3)O)O)OC)CC(C)C	12001
c1(cc2c(cc1O)C[C@H]1c3c2c(cc2c3C[C@H]([C@@H](O2)c2ccc(c(c2)O[C@H]2CCC[C@@H]([C@@H]2CC/N=C(/NC[C@]2(C[C@@H](O)C[C@H]3[C@H](CC)C[C@@H]1C=C3)[C@@]13[C@H](CC2)C=C[C@H]2[C@@](C1)(OCC3)CCCC2)\N)CO)O)O)OC)CC(C)C	12002
c1(cc2c(cc1O)C[C@@H]1c3c2c(cc2c3C[C@H]([C@@H](O2)c2ccc(c(c2)O[C@H]2CCC[C@H]([C@@H]2CC/N=C(/NC[C@]2(C[C@@H](O)C[C@H]3[C@H]([C@@H](C)CCCCC)C[C@@H]1C=C3)[C@@]1(CCC2)C[C@@H](OCC1)CO)\N)CO)O)O)OC)CC(C)C	12003
c1(cc2c(cc1O)C[C@H]1c3c2c(cc2c3C[C@H]([C@@H](O2)c2ccc(c(c2)O[C@@H]2CCC[C@@H]([C@@H]2CC/N=C(/NC[C@]2(C[C@@H](O)C[C@H]3[C@H](CC)C[C@@H]1C=C3)[C@@]1(CCC2)C[C@@]2(OCC1)CC1(CC2)CCCC1)\N)CO)O)O)OC)CC(C)C	12004
c1(cc2c(cc1O)C[C@H]1c3c2c(cc2c3C[C@H]([C@@H](O2)c2ccc(c(c2)O[C@@H]2CCC[C@@H]([C@H]2CC/N=C(/NC[C@]2(C[C@@H](O)C[C@H]3[C@H](CC)C[C@@H]1C=C3)[C@]1(CCC2)CC2(OCC1)CCCC2)\N)CO)O)O)OC)CC(C)C	12005
c1(cc2c(cc1O)C[C@@H]1c3c2c(cc2c3C[C@H]([C@@H](O2)c2ccc(c(c2)O[C@H]2CCC[C@H]([C@H]2C[C@@H]2/N=C(/NC[C@]3(C[C@H](O)C[C@H]4[C@H](CC)C[C@@H]1C=C4)[C@@]1(CCC3)C[C@]3(OCC1)C[C@@H](CC3)C#CC2)\N)CO)O)O)OC)CC(C)C	12006
c1(cc2c(cc1O)C[C@H]1c3c2c(cc2c3C[C@H]([C@@H](O2)c2ccc(c(c2)O[C@H]2CCC[C@H]([C@@H]2CC/N=C(/NC[C@@]2(C[C@@H](O)C[C@H]3[C@H]([C@@H](C)CCCCC)C[C@@H]1C=C3)[C@@]1(CCC2)CC2(OCC1)CCCCC2)\N)CO)O)O)OC)CC(C)C	12008
[C@H]1([C@H]([C@]([C@@H](C[C@]1(O)C(=O)O)O)(OC(=O)/C=C/c1ccc(c(c1)O)O)O)OC(=O)/C=C/c1ccc(c(c1)O)O)Cc1ccccc1	1201
c1(cc2c(cc1O)C[C@H]1c3c2c(cc2c3C[C@H]([C@@H](O2)c2ccc3c(c2)O[C@@H]2[C@@H](CC[C@H]([C@H]2CC/N=C(/NC[C@@]2(C[C@H](O)C[C@H]4[C@@H](CC)C[C@@H]1C=C4)C1(CCC2)CCOCC1)\N)CO)CC#CO3)O)OC)CC(C)C	12011
c1(cc2c(cc1O)C[C@H]1c3c2c(cc2c3C[C@H]([C@@H](O2)c2ccc(c(c2)O[C@@H]2CCC[C@H]([C@@H]2CC/N=C(/NC[C@]2(C[C@@H](O)C[C@H]3[C@H](CC)C[C@@H]1C=C3)[C@H](CCC2)CC=O)\N)CO)O)O)OC)CC(C)C	12012
c1(cc2c(cc1O)C[C@H]1c3c2c(cc2c3C[C@H]([C@@H](O2)c2ccc(c(c2)O[C@H]2CCC3([C@H]([C@H]2CC/N=C(/NC[C@]2(C[C@H](O)C[C@H]4[C@@H](CC)C[C@@H]1C=C4)[C@@H](CCC2)CC=O)\N)CO)CCCC3)O)O)OC)CC(C)C	12013
c1(cc2c(cc1O)C[C@H]1c3c2c(cc2c3C[C@H]([C@@H](O2)c2ccc(c(c2)O[C@@H]2[C@H]3CC[C@H]([C@@H]2[C@@H](C/N=C(/NC[C@@]2(C[C@@H](O)C[C@H]4[C@H](CC)C[C@@H]1C=C4)[C@@H](CCC2)CC=O)\N)C=C3)CO)O)O)OC)CC(C)C	12014
c1(cc2c(cc1O)C[C@@H]1c3c2c(cc2c3C[C@H]([C@@H](O2)c2ccc(c(c2)O[C@H]2CCC[C@@H]([C@@H]2CC/N=C(/NC[C@@]2(C[C@H](O)C[C@H]3[C@H](CC)C[C@@H]1C=C3)C1(CCC2)CCOCC1)\N)CO)O)O)OC)CC(C)C	12016
c1(cc2c(cc1O)C[C@H]1c3c2c(cc2c3C[C@H]([C@@H](O2)c2ccc(c(c2)O[C@@H]2CCC[C@H]([C@@H]2CC/N=C(/NC[C@]2(C[C@@H](O)C[C@H]3[C@H]([C@@H](C)CCCCC)C[C@@H]1C=C3)[C@H](CCC2)CC=O)\N)CO)O)O)OC)CC(C)C	12018
c1(cc2c(cc1O)C[C@@H]1c3c2c(cc2c3C[C@H]([C@@H](O2)c2ccc(c(c2)O[C@H]2CCC[C@H]([C@@H]2CC/N=C(/NC[C@@]2(C[C@H](O)C[C@H]3[C@@H]([C@@H](C)CCCCC)C[C@@H]1C=C3)C1(CCC2)CCOCC1)\N)CO)O)O)OC)CC(C)C	12019
[C@@H]1([C@H]([C@]([C@@H](C[C@]1(O)C(=O)O)O)(OC(=O)/C=C/c1ccc(c(c1)O)O)CNC)OC(=O)/C=C/c1ccc(c(c1)O)O)Cc1cccc(c1)CC	1202
c1(cc2c(cc1O)C[C@@H]1c3c2c(cc2c3C[C@H]([C@@H](O2)c2ccc(c(c2)O[C@@H]2[C@H]3CC[C@@H]([C@@H]2[C@H](C/N=C(/NC[C@@]2(C[C@H](O)C[C@H]4[C@H](CC)C[C@@H]1C=C4)[C@@H](CCC2)CCOC)\N)CC3)CO)O)O)OC)CC(C)C	12023
c1(cc2c(cc1O)C[C@H]1c3c2c(cc2c3C[C@H]([C@@H](O2)c2ccc(c(c2)O[C@H]2CCC[C@H]([C@H]2CC/N=C(/NC[C@]2(C[C@H](O)C[C@H]3[C@H]([C@@H](C)CCCCC)C[C@@H]1C=C3)[C@H](CCC2)CCOC)\N)CO)O)O)OC)CC(C)C	12024
c1(cc2c(cc1O)C[C@@H]1c3c2c(cc2c3C[C@H]([C@@H](O2)c2ccc(c(c2)O[C@@H]2CCC[C@@]3([C@@H]2CC/N=C(/NCC2(C[C@@H](O)C[C@@H]4[C@@H](CC)C[C@H]1C=C4)CCCC2)\N)CC[C@H](C3)O)O)O)OC)CC(C)C	12027
c1(cc2c(cc1O)C[C@H]1c3c2c(cc2c3C[C@H]([C@@H](O2)c2ccc(c(c2)O[C@@H]2CCC[C@@]3([C@@H]2CC/N=C(/NCC2(C[C@H](O)C[C@@H]4[C@H](CC)C[C@H]1C=C4)CCCC2)\N)CC[C@H](C3)CNC)O)O)OC)CC(C)C	12028
[C@@H]1([C@H]([C@]([C@@H](C[C@]1(O)C(=O)O)O)(OC(=O)/C=C/c1ccc(c(c1)O)O)O)OC(=O)/C=C/c1ccc(c(c1)O)O)Cc1cccc(c1)CC	1203
c1(cc2c(cc1O)C[C@@H]1c3c2c(cc2c3C[C@H]([C@@H](O2)c2ccc(c(c2)O[C@H]2[C@@H]3CC[C@]4([C@H]2[C@H](C/N=C(/NCCC[C@@H](O)C[C@@H]2[C@@H](CC)C[C@H]1C=C2)\N)CC3)CC[C@@H](C4)O)O)O)OC)CC(C)C	12032
c1(cc2c(cc1O)C[C@@H]1c3c2c(cc2c3C[C@H]([C@@H](O2)c2ccc(c(c2)O[C@H]2CCC[C@@]3([C@H]2CC/N=C(/NCCC[C@H](O)C[C@@H]2[C@H](CC)C[C@H]1C=C2)\N)CC[C@H](C3)CNC)O)O)OC)CC(C)C	12033
c1(cc2c(cc1O)C[C@@H]1c3c2c(cc2c3C[C@H]([C@@H](O2)c2ccc(c(c2)O[C@H]2[C@@H]3CC[C@]4([C@H]2[C@H](C/N=C(/NCCC[C@@H](O)C[C@@H]2[C@@H](CC)C[C@H]1C=C2)\N)CC3)CC[C@@H](C4)CNC)O)O)OC)CC(C)C	12035
c1(cc2c(cc1O)C[C@@H]1c3c2c(cc2c3C[C@H]([C@@H](O2)c2ccc(c(c2)O[C@H]2CCC[C@H]([C@@H]2CC/N=C(/NCC2(C[C@@H](O)C[C@H]3[C@H](CC)C[C@@H]1C=C3)CCCC2)\N)CO)O)O)OC)CC(C)C	12037
c1(cc2c(cc1O)C[C@@H]1c3c2c(cc2c3C[C@H]([C@@H](O2)c2ccc(c(c2)O[C@H]2CCC3([C@@H]([C@@H]2CC/N=C(/NCC2(C[C@H](O)C[C@H]4[C@H](CC)C[C@@H]1C=C4)CCCC2)\N)CO)CCCC3)O)O)OC)CC(C)C	12038
c1(cc2c(cc1O)C[C@H]1c3c2c(cc2c3C[C@H]([C@@H](O2)c2ccc(c(c2)O[C@@H]2[C@H]3CC[C@H]([C@@H]2[C@@H](C/N=C(/NCC2(C[C@@H](O)C[C@H]4[C@H](CC)C[C@@H]1C=C4)CCCC2)\N)C=C3)CO)O)O)OC)CC(C)C	12039
[C@H]1([C@H]([C@]([C@@H](C[C@]1(O)C(=O)O)O)(OC(=O)/C=C/c1ccc(c(c1)O)O)CO)OC(=O)/C=C/c1ccc(c(c1)O)O)Cc1ccccc1	1204
c1(cc2c(cc1O)C[C@H]1c3c2c(cc2c3C[C@H]([C@@H](O2)c2ccc(c(c2)O[C@@H]2[C@@H]3CC[C@@H]([C@H]2[C@@H](C/N=C(/NCC2(C[C@H](O)C[C@H]4[C@H](CC)C[C@@H]1C=C4)CCCC2)\N)CC3)CO)O)O)OC)CC(C)C	12041
c1(cc2c(cc1O)C[C@@H]1c3c2c(cc2c3C[C@H]([C@@H](O2)c2ccc(c(c2)O[C@H]2CCC[C@@]3([C@H]2CC/N=C(/NCCC[C@H](O)C[C@@H]2[C@@H]([C@@H](C)CCCCC)C[C@H]1C=C2)\N)CC[C@H](C3)O)O)O)OC)CC(C)C	12042
c1(cc2c(cc1O)C[C@H]1c3c2c(cc2c3C[C@H]([C@@H](O2)c2ccc(c(c2)O[C@@H]2CCC[C@@]3([C@@H]2CC/N=C(/NCCC[C@H](O)C[C@@H]2[C@@H]([C@@H](C)CCCCC)C[C@H]1C=C2)\N)CC[C@@H](C3)CNC)O)O)OC)CC(C)C	12043
c1(cc2c(cc1O)C[C@H]1c3c2c(cc2c3C[C@H]([C@@H](O2)c2ccc(c(c2)O[C@@H]2CCC[C@@H]([C@@H]2CC/N=C(/NCCC[C@@H](O)C[C@@H]2[C@@H](CC)C[C@H]1C=C2)\N)CO)O)O)OC)CC(C)C	12044
c1(cc2c(cc1O)C[C@H]1c3c2c(cc2c3C[C@H]([C@@H](O2)c2ccc(c(c2)O[C@H]2CCC[C@@H]([C@H]2CC/N=C(/NCC2(C[C@H](O)C[C@H]3[C@H]([C@@H](C)CCCCC)C[C@@H]1C=C3)CCCC2)\N)CO)O)O)OC)CC(C)C	12047
c1(cc2c(cc1O)C[C@@H]1c3c2c(cc2c3C[C@H]([C@@H](O2)c2ccc3c(c2)O[C@@H]2[C@H](CCC4([C@H]2CC/N=C(/NCCC[C@H](O)C[C@@H]2[C@H](CC)C[C@H]1C=C2)\N)CCCC4)CC#CO3)O)OC)CC(C)C	12049
[C@@H]1([C@H]([C@]([C@@H](C[C@]1(O)C(=O)O)O)(OC(=O)/C=C/c1ccc(c(c1)O)O)CO)OC(=O)/C=C/c1ccc(c(c1)O)O)Cc1cccc(c1)CC	1205
c1(cc2c(cc1O)C[C@H]1c3c2c(cc2c3C[C@H]([C@@H](O2)c2ccc(c(c2)O[C@H]2CCCC3([C@@H]2CC/N=C(/NCC2(C[C@H](O)C[C@H]4[C@H](CC)C[C@@H]1C=C4)CCCC2)\N)CCCC3)O)O)OC)CC(C)C	12050
c1(cc2c(cc1O)C[C@@H]1c3c2c(cc2c3C[C@H]([C@@H](O2)c2ccc(c(c2)O[C@@H]2CCC[C@]34[C@H]2CC/N=C(/NC[C@H](C[C@@H](O)C[C@@H]2[C@@H](CC)C[C@H]1C=C2)CC#C[C@H](C3)CC4)\N)O)O)OC)CC(C)C	12052
c1(cc2c(cc1O)C[C@@H]1c3c2c(cc2c3C[C@H]([C@@H](O2)c2ccc(c(c2)O[C@@H]2[C@H]3CCC4([C@@H]2[C@H](C/N=C(/NCCC[C@@H](O)C[C@@H]2[C@@H](CC)C[C@H]1C=C2)\N)CC3)CCCC4)O)O)OC)CC(C)C	12054
c1(cc2c(cc1O)C[C@@H]1c3c2c(cc2c3C[C@H]([C@@H](O2)c2ccc(c(c2)O[C@H]2CCCC3([C@@H]2CC/N=C(/NCCC[C@@H](O)C[C@@H]2[C@@H]([C@@H](C)CCCCC)C[C@H]1C=C2)\N)CCCC3)O)O)OC)CC(C)C	12055
c1(cc2c(cc1O)C[C@H]1c3c2c(cc2c3C[C@H]([C@@H](O2)c2ccc3c(c2)O[C@@H]2[C@@]4(CCC[C@H]2[C@H](C/N=C(/NCCC[C@H](O)C[C@@H]2[C@H](CC)C[C@H]1C=C2)\N)C=C4)CC#CO3)O)OC)CC(C)C	12056
c1(cc2c(cc1O)C[C@H]1c3c2c(cc2c3C[C@H]([C@@H](O2)c2ccc3c(c2)O[C@@H]2[C@H](CCC[C@H]2CC/N=C(/NCCC[C@H](O)C[C@@H]2[C@H](CC)C[C@H]1C=C2)\N)CC#CO3)O)OC)CC(C)C	12057
c1(cc2c(cc1O)C[C@H]1c3c2c(cc2c3C[C@H]([C@@H](O2)c2ccc(c(c2)O[C@@H]2CCCC[C@H]2CC/N=C(/NCCC[C@@H](O)C[C@@H]2[C@@H](CC)C[C@H]1C=C2)\N)O)O)OC)CC(C)C	12059
[C@H]1([C@H]([C@]2([C@@H](C[C@]1(O)C(=O)O)O)OC(=O)/C(=C/c1ccc(c(c1)O)O)/CC2)OC(=O)/C=C/c1ccc(c(c1)O)O)Cc1ccccc1	1206
c1(cc2c(cc1O)C[C@@H]1c3c2c(cc2c3C[C@H]([C@@H](O2)c2ccc(c(c2)O[C@H]2[C@H]3CCC[C@@H]2[C@H](C/N=C(/NCCC[C@@H](O)C[C@@H]2[C@H](CC)C[C@H]1C=C2)\N)C=C3)O)O)OC)CC(C)C	12060
c1(cc2c(cc1O)C[C@@H]1c3c2c(cc2c3C[C@H]([C@@H](O2)c2ccc3c(c2)O[C@H]2[C@H](CCC[C@@H]2CC/N=C(/NCCC[C@@H](O)C[C@@H]2[C@@H]([C@@H](C)CCCCC)C[C@H]1C=C2)\N)CC#CO3)O)OC)CC(C)C	12062
c1(cc2c(cc1O)C[C@@H](c1c2c(cc2c1C[C@H]([C@@H](O2)c1ccc2c(c1)O[C@@H]1[C@@H](CC[C@H]([C@H]1CCN=C(N)N)CO)CC#CO2)O)OC)[C@H]1C[C@@H](CC)[C@H](CCO)C=C1)CC(C)C	12064
c1(cc2c(cc1O)C[C@@H](c1c2c(cc2c1C[C@H]([C@@H](O2)c1ccc(c(c1)O[C@H]1[C@H]2CC[C@@H]([C@@H]1[C@@H](CN=C(N)N)CC2)CO)O)O)OC)[C@H]1C[C@@H](CC)[C@H](CCO)C=C1)CC(C)C	12067
c1(cc2c(cc1O)C[C@@H](c1c2c(cc2c1C[C@H]([C@@H](O2)c1ccc(c(c1)O[C@H]1CCC[C@H]([C@@H]1CCN=C(N)N)CO)O)O)OC)[C@H]1C[C@@H](CC)[C@H](CCO)C=C1)CC(C)C	12068
C1[C@H]([C@]([C@@H](C[C@]1(O)C(=O)O)O)(OC(=O)/C=C/c1ccc(c(c1)O)O)CNC)OC(=O)/C(=C/c1ccc(c(c1)O)O)/c1cc(ccc1)CO	1207
c1(cc2c(cc1O)C[C@@H](c1c2c(cc2c1C[C@H]([C@@H](O2)c1ccc(c(c1)O[C@H]1CCC[C@@H]([C@H]1CCN=C(N)N)CO)O)O)OC)[C@H]1C[C@@H]([C@@H](C)CCCCC)[C@H](CCO)C=C1)CC(C)C	12070
c1(cc2c(cc1O)C[C@H](c1c2c(cc2c1C[C@H]([C@@H](O2)c1ccc2c(c1)O[C@H]1[C@H](CC[C@H](C1)CO)CC#CO2)O)OC)[C@H]1C[C@H](CC)[C@H](CCO)C=C1)CC(C)C	12071
c1(cc2c(cc1O)C[C@@H](c1c2c(cc2c1C[C@H]([C@@H](O2)c1ccc2c(c1)O[C@H]1[C@H](CC[C@@H](C1)CO)CC#CO2)O)OC)[C@H]1C[C@@H]([C@@H](C)CCCCC)[C@H](CCO)C=C1)CC(C)C	12072
c1(cc2c(cc1O)C[C@@H](c1c2c(cc2c1C[C@H]([C@@H](O2)c1ccc2c(c1)O[C@@H]1[C@@H](CCC[C@H]1CCN=C(N)N)CC#CO2)O)OC)[C@@H]1C[C@H](CC)[C@@H](CCO)C=C1)CC(C)C	12073
c1(cc2c(cc1O)C[C@@H](c1c2c(cc2c1C[C@H]([C@@H](O2)c1ccc(c(c1)O[C@H]1CCCC[C@@H]1C[C@@H]1N=C(N)NCC1)O)O)OC)[C@H]1C[C@@H](CC)[C@H](CCO)C=C1)CC(C)C	12074
c1(cc2c(cc1O)C[C@@H](c1c2c(cc2c1C[C@H]([C@@H](O2)c1ccc(c(c1)O[C@@H]1[C@H]2CCC[C@@H]1[C@H](CN=C(N)N)C=C2)O)O)OC)[C@H]1C[C@@H](CC)[C@H](CCO)C=C1)CC(C)C	12075
c1(cc2c(cc1O)C[C@@H](c1c2c(cc2c1C[C@H]([C@@H](O2)c1ccc(c(c1)O[C@H]1[C@H]2CCC[C@@H]1[C@H](CN=C(N)N)CC2)O)O)OC)[C@H]1C[C@@H](CC)[C@H](CCO)C=C1)CC(C)C	12076
c1(cc2c(cc1O)C[C@@H](c1c2c(cc2c1C[C@H]([C@@H](O2)c1ccc(c(c1)O[C@@H]1CCCC2([C@@H]1CCN=C(N)N)CCCC2)O)O)OC)[C@H]1C[C@@H](CC)[C@H](CCO)C=C1)CC(C)C	12077
c1(cc2c(cc1O)C[C@H](c1c2c(cc2c1C[C@H]([C@@H](O2)c1ccc(c(c1)O[C@H]1CCC[C@H](C1)CO)O)O)OC)[C@H]1C[C@@H](CC)[C@@H](CCO)C=C1)CC(C)C	12078
[C@H]1([C@H]([C@H]([C@@H](C[C@]1(O)C(=O)O)O)OC(=O)/C=C/c1ccc(c(c1)O)O)OC(=O)/C=C/c1ccc(c(c1)O)O)Cc1ccccc1	1208
c1(cc2c(cc1O)C[C@@H](c1c2c(cc2c1C[C@H]([C@@H](O2)c1ccc(c(c1)O[C@H]1CCC[C@@H](C1)CO)O)O)OC)[C@H]1C[C@@H]([C@@H](C)CCCCC)[C@H](CCO)C=C1)CC(C)C	12080
c1(cc2c(cc1O)C[C@@H](c1c2c(cc2c1C[C@H]([C@@H](O2)c1ccc(c(c1)O[C@H]1CCCC[C@@H]1CCN=C(N)N)O)O)OC)[C@H]1C[C@@H]([C@@H](C)CCCCC)[C@H](CCO)C=C1)CC(C)C	12082
c1(cc2c(cc1O)C[C@@H](c1c2c(cc2c1C[C@H]([C@@H](O2)c1ccc2c(c1)O[C@H]1[C@H](CCCC1)CC#CO2)O)OC)[C@H]1C[C@@H](CC)[C@H](CCO)C=C1)CC(C)C	12083
c1(cc2c(cc1O)C[C@@H](c1c2c(cc2c1C[C@H]([C@@H](O2)c1ccc(c(c1)O[C@H]1CCC[C@H]([C@@H]1CCN=C(N)N)CO)O)O)OC)CC[C@H](CC)CCCO)CC(C)C	12084
c1(cc2c(cc1O)C[C@H](c1c2c(cc2c1C[C@H]([C@@H](O2)c1ccc(c(c1)O[C@@H]1CCCC2(C1)CCCC2)O)O)OC)[C@H]1C[C@H](CC)[C@@H](CCO)C=C1)CC(C)C	12085
c1(cc2c(cc1O)C[C@@H](c1c2c(cc2c1C[C@H]([C@@H](O2)c1ccc2c(c1)O[C@@H]1[C@@H](CC[C@@H]([C@H]1CCN=C(N)N)CO)CC#CO2)O)OC)CCCCC)CC(C)C	12086
c1(cc2c(cc1O)C[C@@H](c1c2c(cc2c1C[C@H]([C@@H](O2)c1ccc(c(c1)O[C@H]1CCC[C@H]([C@@H]1C[C@@H]1N=C(N)NCC1)CO)O)O)OC)CCCCC)CC(C)C	12087
C1[C@H]([C@]([C@@H](C[C@]1(O)C(=O)O)O)(OC(=O)/C=C/c1ccc(c(c1)O)O)O)OC(=O)/C(=C/c1ccc(c(c1)O)O)/c1cc(ccc1)CO	1209
c1(cc2c(cc1O)C[C@@H](c1c2c(cc2c1C[C@H]([C@@H](O2)c1ccc(c(c1)O[C@H]1[C@H]2CC[C@@H]([C@@H]1[C@@H](CN=C(N)N)CC2)CO)O)O)OC)CCCCC)CC(C)C	12090
c1(cc2c(cc1O)C[C@@H](c1c2c(cc2c1C[C@H]([C@@H](O2)c1ccc2c(c1)O[C@H]1[C@H](CC[C@@H](C1)CO)CC#CO2)O)OC)CC[C@H](CC)CCCO)CC(C)C	12091
c1(cc2c(cc1O)C[C@@H](c1c2c(cc2c1C[C@H]([C@@H](O2)c1ccc(c(c1)OC1CCCCC1)O)O)OC)[C@H]1C[C@@H](CC)[C@H](CCO)C=C1)CC(C)C	12092
c1(cc2c(cc1O)C[C@@H](c1c2c(cc2c1C[C@H]([C@@H](O2)c1ccc(c(c1)O[C@@H]1CCC2([C@@H]([C@H]1CCN=C(N)N)CO)CCCC2)O)O)OC)CCCCC)CC(C)C	12094
c1(cc2c(cc1O)C[C@@H](c1c2c(cc2c1C[C@H]([C@@H](O2)c1ccc(c(c1)OC1CCCCC1)O)O)OC)[C@H]1C[C@@H]([C@@H](C)CCCCC)[C@H](CCO)C=C1)CC(C)C	12095
c1(cc2c(cc1O)C[C@@H](c1c2c(cc2c1C[C@H]([C@@H](O2)c1ccc(c(c1)OC1CCCC1)O)O)OC)[C@H]1C[C@@H](CC)[C@H](CCO)C=C1)CC(C)C	12098
[C@@H]1([C@H]([C@@]([C@@H]2[C@]([C@@H]1C[C@@H]1[C@H](NC(=O)[C@@H]1CO)[C@H](c1nc[nH]c1)C[C@H]([C@@H](N)O)CNC)([C@]13[C@@](CC2)([C@]2(C(=CC1)[C@H]1[C@@]([C@@H]4[C@@H]2Cc2[nH]cnc2NC4)(CC[C@](C1)(C)CO)C(=O)O)CCC3)C)C)(C)CO)O[C@@H]1OC[C@H]([C@@H]([C@H]1O)O)O)O	121
[C@@H]1([C@H]([C@H]([C@@H](C[C@]1(O)C(=O)O)O)OC(=O)/C=C/c1ccc(c(c1)O)O)OC(=O)/C=C/c1ccc(c(c1)O)O)Cc1cccc(c1)CC	1210
c1(cc2c(cc1O)C[C@@H](c1c2c(cc2c1C[C@H]([C@@H](O2)c1ccc(c(c1)OC)O)O)OC)[C@H]1C[C@@H](CC)[C@H](CCO)C=C1)CC(C)C	12101
c1(cc2c(cc1O)C[C@H](c1c2c(cc2c1C[C@H]([C@@H](O2)c1ccc(c2c1CCCO2)O)O)OC)[C@H]1C[C@@H](CC)[C@@H](CCO)C=C1)CC(C)C	12102
c1(cc2c(cc1O)C[C@@H](c1c2c(cc2c1C[C@H]([C@@H](O2)c1ccc(c(c1)O[C@H]1CCCC[C@@H]1CCN=C(N)N)O)O)OC)CC[C@H](CC)CCCO)CC(C)C	12103
c1(cc2c(cc1O)C[C@H](c1c2c(cc2c1C[C@H]([C@@H](O2)c1ccc2c(c1)O[C@H]1[C@H](CCC[C@@H]1CCN=C(N)N)CC#CO2)O)OC)CCCCC)CC(C)C	12104
c1(cc2c(cc1O)C[C@H](c1c2c(cc2c1C[C@H]([C@@H](O2)c1ccc(c(c1)O[C@@H]1CCCC[C@@H]1C[C@@H]1N=C(N)NCC1)O)O)OC)CCCCC)CC(C)C	12105
c1(cc2c(cc1O)C[C@@H](c1c2c(cc2c1C[C@H]([C@@H](O2)c1ccc(c(c1)OC)O)O)OC)[C@H]1C[C@@H]([C@@H](C)CCCCC)[C@H](CCO)C=C1)CC(C)C	12109
C1[C@H]([C@]([C@@H](C[C@]1(O)C(=O)O)O)(OC(=O)/C=C/c1ccc(c(c1)O)O)CO)OC(=O)/C(=C/c1ccc(c(c1)O)O)/c1cc(ccc1)CO	1211
c1(cc2c(cc1O)C[C@@H](c1c2c(cc2c1C[C@H]([C@@H](O2)c1ccc(c(c1)O[C@H]1CCC[C@@H](C1)CO)O)O)OC)CCCCC)CC(C)C	12110
c1(cc2c(cc1O)C[C@@H](c1c2c(cc2c1C[C@H]([C@@H](O2)c1ccc(c(c1)O[C@H]1CCC[C@@H](C1)CO)O)O)OC)CCC[C@@H](C)CCCCC)CC(C)C	12111
c1(cc2c(cc1O)C[C@@H](c1c2c(cc2c1C[C@H]([C@@H](O2)c1ccc(c(c1)O[C@H]1CCCC[C@@H]1CCN=C(N)N)O)O)OC)CCCCC)CC(C)C	12112
c1(cc2c(cc1O)C[C@@H](c1c2c(cc2c1C[C@H]([C@@H](O2)c1ccc(c(c1)O[C@H]1CCCC[C@@H]1CCN=C(N)N)O)O)OC)CCC[C@@H](C)CCCCC)CC(C)C	12114
c1(cc2c(cc1O)C[C@@H](c1c2c(cc2c1C[C@H]([C@@H](O2)c1ccc(c(c1)OC1CCCCC1)O)O)OC)CC[C@H](CC)CCCO)CC(C)C	12115
c1(cc2c(cc1O)CCc1c2c(cc2c1C[C@H]([C@@H](O2)c1ccc2c(c1)O[C@@H]1[C@H](CC[C@H](C1)CO)CC#CO2)O)OC)CC(C)C	12116
c1(cc2c(cc1O)C[C@@H](c1c2c(cc2c1C[C@H]([C@@H](O2)c1ccc2c(c1)O[C@H]1[C@H](CCCC1)CC#CO2)O)OC)CCCCC)CC(C)C	12117
c1(cc2c(cc1O)C[C@@H](c1c2c(cc2c1C[C@H]([C@@H](O2)c1ccc(c(c1)O[C@@H]1CCCC2(C1)CCCC2)O)O)OC)CCCCC)CC(C)C	12118
c1(cc2c(cc1O)C[C@@H](c1c2c(cc2c1C[C@H]([C@@H](O2)c1ccc(c(c1)OC1CCCC1)O)O)OC)CC[C@H](CC)CCCO)CC(C)C	12119
C1[C@H]([C@]([C@@H](C[C@]1(O)C(=O)O)O)(OC(=O)/C=C/c1ccc(c(c1)O)O)O)OC(=O)C1=Cc2c(cc(c(c2)O)O)CC1	1212
c1(cc2c(cc1O)C[C@@H](c1c2c(cc2c1C[C@H]([C@@H](O2)c1ccc(c(c1)OC1CCCCC1)O)O)OC)CCCCC)CC(C)C	12120
c1(cc2c(cc1O)CCc1c2c(cc2c1C[C@H]([C@@H](O2)c1ccc(c(c1)O[C@H]1CCC[C@H](C1)CO)O)O)OC)CC(C)C	12121
c1(cc2c(cc1O)C[C@@H](c1c2c(cc2c1C[C@H]([C@@H](O2)c1ccc(c(c1)OC)O)O)OC)CC[C@H](CC)CCCO)CC(C)C	12122
c1(cc2c(cc1O)C[C@@H](c1c2c(cc2c1C[C@H]([C@@H](O2)c1ccc(c(c1)OC1CCCCC1)O)O)OC)CCC[C@@H](C)CCCCC)CC(C)C	12124
c12c(c3c(cc1O)C[C@@H](c1c3c(cc3c1C[C@H]([C@@H](O3)c1ccc(c(c1)OC1CCCCC1)O)O)OC)CCCCC)cccc2	12125
c12c(c3c(cc1O)C[C@H](c1c3c(cc3c1C[C@H]([C@@H](O3)c1ccc(c(c1)OC)O)O)OC)CC[C@H](CC)CCCO)cccc2	12126
c1(cc2c(cc1O)C[C@@H](c1c2c(cc2c1C[C@H]([C@@H](O2)c1ccc(c(c1)OC)O)O)OC)CC[C@H]([C@@H](C)CCCCC)CCCO)CC(C)C	12127
c1(cc2c(cc1O)C[C@@H](c1c2c(cc2c1C[C@H]([C@@H](O2)c1ccc(c(c1)OC1CCCC1)O)O)OC)CCCCC)CC(C)C	12129
C1[C@H]([C@]2([C@@H](C[C@]1(O)C(=O)O)O)OC(=O)/C(=C/c1ccc(c(c1)O)O)/CC2)OC(=O)/C(=C/c1ccc(c(c1)O)O)/c1cc(ccc1)CO	1213
c1(cc2c(cc1O)CCc1c2c(cc2c1C[C@H]([C@@H](O2)c1ccc2c(c1)O[C@H]1[C@H](CCCC1)CC#CO2)O)OC)CC(C)C	12130
c1(cc2c(cc1O)C[C@@H](c1c2c(cc2c1C[C@H]([C@@H](O2)c1ccc(c2c1CCCO2)O)O)OC)CCCCC)CC(C)C	12132
c1(cc2c(cc1O)CCc1c2c(cc2c1C[C@H]([C@@H](O2)c1ccc(c(c1)O[C@@H]1CCCC2(C1)CCCC2)O)O)OC)CC(C)C	12133
c12c(c3c(cc1O)C[C@@H](c1c3c(cc3c1C[C@H]([C@@H](O3)c1ccc(c3c1CCCO3)O)O)OC)CCCCC)cccc2	12137
c12c(c3c(cc1O)C[C@@H](c1c3c(cc3c1C[C@H]([C@@H](O3)c1ccc(c(c1)OC)O)O)OC)CCC[C@@H](C)CCCCC)cccc2	12138
c1(cc2c(cc1O)CCc1c2c(cc2c1C[C@H]([C@@H](O2)c1ccc(c(c1)OC1CCCCC1)O)O)OC)CC(C)C	12139
C1[C@H]([C@H]([C@@H](C[C@]1(O)C(=O)O)O)OC(=O)/C=C/c1ccc(c(c1)O)O)OC(=O)/C(=C/c1ccc(c(c1)O)O)/c1cc(ccc1)CO	1214
c12c(c3c(cc1O)CCc1c3c(cc3c1C[C@H]([C@@H](O3)c1ccc(c(c1)OC1CCCCC1)O)O)OC)cccc2	12140
c1(cc2c(cc1O)CCc1c2c(cc2c1C[C@H]([C@@H](O2)c1ccc(c(c1)OC1CCCC1)O)O)OC)CC(C)C	12141
c1cc2c(cc1O)C[C@@H](c1c2c(cc2c1C[C@H]([C@@H](O2)c1ccc(c(c1)OC)O)O)OC)CC[C@H](CC)CCCO	12142
c1cc2c(cc1O)C[C@@H](c1c2c(cc2c1C[C@H]([C@@H](O2)c1ccc(c(c1)OC1CCCCC1)O)O)OC)CCCCC	12143
c12c(c3c(cc1O)CCc1c3c(cc3c1C[C@H]([C@@H](O3)c1ccc(c(c1)OC)O)O)OC)cccc2	12147
c12c(c3c(cc1O)CCc1c3c(cc3c1C[C@H]([C@@H](O3)c1ccc(c3c1CCCO3)O)O)OC)cccc2	12148
c1cc2c(cc1O)C[C@@H](c1c2c(cc2c1C[C@H]([C@@H](O2)c1ccc(c(c1)OC1CCCC1)O)O)OC)CCCCC	12149
[C@H]1([C@H]([C@]([C@@H](C[C@]1(O)C(=O)O)O)(OC(=O)/C=C/c1ccc(c(c1)O)O)O)OC(=O)/C=C/c1ccc(c(c1)O)O)CO	1215
c1cc2c(cc1O)C[C@@H](c1c2c(cc2c1C[C@H]([C@@H](O2)c1ccc(c(c1)OC)O)O)OC)CCCCC	12150
c1cc2c(cc1O)CCc1c2c(cc2c1C[C@H]([C@@H](O2)c1ccc(c(c1)OC1CCCC1)O)O)OC	12154
c1c2c3c4c(c1O[C@]15O[C@@]6([C@H]([C@@H]([C@H]1O)O)O)[C@H](O)[C@]1(CC7=C6C(=C5)c5c6[C@H]8[C@@]7([C@H](O)CNc2ncc3)CC2([C@H]8C#CC[C@H]3[C@]7(c([nH]5)c6)c5nc[nH]c5[C@@]5(C[C@H]7CCC3)CCC(=O)C[C@H]5Cc3ccc5[C@H](NC=Cc5c3)N)CCCC2)CCC2(C1)CCCC2)C(=O)c1c(C4=O)cc(cc1O)C	12156
c1c2c3c4c(c1O[C@]15O[C@@]6([C@H]([C@@H]([C@H]1O)O)O)[C@@H](O)[C@]1(CC7=C6C(=C5)c5c6[C@H]8[C@]7([C@@H](O)CNc2ncc3)CC[C@H]8C#CC[C@H]2[C@]3(c([nH]5)c6)c5nc[nH]c5[C@]5(C[C@@H]3CCC2)CCC(=O)C[C@@H]5Cc2ccc3[C@@H](NCCc3c2)N)CCC2(C1)CCCC2)C(=O)c1c(C4=O)cc(cc1O)C	12158
C1[C@H]([C@]([C@@H](C[C@]1(O)C(=O)O)O)(OC(=O)/C=C/c1ccc(c(c1)O)O)O)OC(=O)/C=C(/c1ccc(c(c1)O)O)\O	1216
c1c2c3c4c(c1O[C@]15O[C@@]6([C@H]([C@@H]([C@H]1O)O)O)[C@H](O)[C@]1(CC7=C6C(=C5)c5c6[C@@H]8[C@@]7([C@@H](O)CNc2ncc3)CC[C@@H]8C#CC[C@]23[C@]7(c([nH]5)c6C=C3)c3nc[nH]c3[C@]3(C[C@@H]7CCC2)CCC(=O)C[C@H]3Cc2ccc3[C@@H](NCCc3c2)N)CCC2(C1)CCCC2)C(=O)c1c(C4=O)cc(cc1O)C	12160
c1c2c3c4c(c1O[C@]15O[C@@]6([C@H]([C@@H]([C@H]1O)O)O)[C@@H](O)[C@@]1(CC7=C6C(=C5)c5c6[C@H]8[C@@]7([C@H](O)CNc2ncc3)CC[C@H]8C#CC[C@@]23[C@@]7(c([nH]5)c6CC3)c3nc[nH]c3[C@]3(C[C@H]7CCC2)CCC(=O)C[C@@H]3Cc2ccc3[C@@H](NCCc3c2)N)CCC2(C1)CCCC2)C(=O)c1c(C4=O)cc(cc1O)C	12161
c1c2c3c4c(c1O[C@]15O[C@@]6([C@H]([C@@H]([C@H]1O)O)O)[C@@H](O)[C@]1(CC7=C6C(=C5)c5c6[C@H]8[C@@]7([C@@H](O)CNc2ncc3)CC2([C@@H]8C#CC[C@@]37[C@@]89c([nH]5)c6C[C@H]7C=C[C@]9(CCC3)C[C@@]3(c5[nH]cnc85)CCC(=O)C[C@H]3Cc3ccc5[C@@H](NC=Cc5c3)N)CCCC2)CCC2(C1)CCCC2)C(=O)c1c(C4=O)cc(cc1O)C	12162
c1c2c3c4c(c1O[C@]15O[C@@]6([C@H]([C@@H]([C@H]1O)O)O)[C@@H](O)[C@]1(CC7=C6C(=C5)c5c6[C@H]8[C@]7([C@@H](O)CNc2ncc3)CC[C@H]8C#CC[C@H]2[C@]3(c([nH]5)c6)c5nc[nH]c5[C@]5(C[C@@H]3CCC2)CCC(=O)C[C@@H]5Cc2ccc3[C@H](NC=Cc3c2)N)CCC2(C1)CCCC2)C(=O)c1c(C4=O)cc(cc1O)C	12163
c1c2c3c4c(c1O[C@]15O[C@@]6([C@H]([C@@H]([C@H]1O)O)O)[C@@H](O)[C@@]1(CC7=C6C(=C5)c5c6[C@H]8[C@@]7([C@H](O)CNc2ncc3)CC[C@H]8C#CC[C@@]23[C@@]7(c([nH]5)c6CC3)c3nc[nH]c3[C@]3(C[C@H]7CCC2)CCC(=O)C[C@@H]3Cc2ccc3[C@H](NC=Cc3c2)N)CCC2(C1)CCCC2)C(=O)c1c(C4=O)cc(cc1O)C	12166
c1c2c3c4c(c1O[C@]15O[C@@]6([C@H]([C@@H]([C@H]1O)O)O)[C@@H](O)[C@@]1(CC7=C6C(=C5)c5c([C@@H]6[C@@]7([C@@H](O)CNc2ncc3)CC2(C6)CCCC2)cc([nH]5)[C@]23c5nc[nH]c5[C@@]5(C[C@@H]3CCCC2)CCC(=O)C[C@H]5Cc2ccc3[C@@H](NC=Cc3c2)N)CCC2(C1)CCCC2)C(=O)c1c(C4=O)cc(cc1O)C	12167
c1c2c3c4c(c1O[C@]15O[C@@]6([C@H]([C@@H]([C@H]1O)O)O)[C@@H](O)[C@]1(CC7=C6C(=C5)c5c6[C@H]8[C@]7([C@@H](O)CNc2ncc3)CC[C@H]8C#CC[C@H]2[C@]3(c([nH]5)c6)c5nc[nH]c5[C@]5(C[C@@H]3CCC2)CCC(=O)C[C@@H]5Cc2ccc(C(N)N)cc2)CCC2(C1)CCCC2)C(=O)c1c(C4=O)cc(cc1O)C	12168
c1c2c3c4c(c1O[C@]15O[C@@]6([C@H]([C@@H]([C@H]1O)O)O)[C@H](O)[C@]1(CC7=C6C(=C5)c5c6[C@H]8[C@@]7([C@@H](O)CNc2ncc3)CC2([C@@H]8C#CC[C@]37[C@]8(c([nH]5)c6C=C7)c5nc[nH]c5[C@@]5(C[C@@H]8CCC3)CCC(=O)C[C@H]5Cc3ccc5[C@H](NC=Cc5c3)N)CCCC2)CCC2(C1)CCCC2)C(=O)c1c(C4=O)cc(cc1O)C	12169
C12([C@H]([C@]([C@@H](C[C@]1(O)C(=O)O)O)(OC(=O)/C=C/c1ccc(c(c1)O)O)O)OC(=O)/C=C/c1ccc(c(c1)O)O)CCCC2	1217
c1c2c3c4c(c1O[C@]15O[C@@]6([C@H]([C@@H]([C@H]1O)O)O)[C@H](O)[C@@]1(CC7=C6C(=C5)c5c([C@@H]6[C@@]7([C@@H](O)CNc2ncc3)CC2(C6)CCCC2)cc([nH]5)[C@]23c5nc[nH]c5[C@@]5(C[C@@H]3CCCC2)CCC(=O)C[C@@H]5Cc2ccc(C(N)N)cc2)CCC2(C1)CCCC2)C(=O)c1c(C4=O)cc(cc1O)C	12171
c1c2c3c4c(c1O[C@]15O[C@@]6([C@H]([C@@H]([C@H]1O)O)O)[C@@H](O)[C@]1(CC7=C6C(=C5)c5c6[C@H]8[C@@]7([C@H](O)CNc2ncc3)CC2([C@H]8C#CC[C@H]3[C@]7(c([nH]5)c6)c5nc[nH]c5[C@@]5(C[C@H]7CCC3)CCC(=O)C[C@@H]5Cc3ccc5[C@H](NCCc5c3)N)CCCC2)CCC2(C1)CCCC2)C(=O)c1c(C4=O)cc(cc1O)C	12172
c1c2c3c4c(c1O[C@]15O[C@@]6([C@H]([C@@H]([C@H]1O)O)O)[C@@H](O)[C@@]1(CC7=C6C(=C5)c5c6[C@H]8[C@@]7([C@@H](O)CNc2ncc3)CC2([C@@H]8C#CC[C@@H]3[C@@]7(c([nH]5)c6)c5nc[nH]c5C5(C[C@H]7CCC3)CCC(=O)CC5)CCCC2)CCC2(C1)CCCC2)C(=O)c1c(C4=O)cc(cc1O)C	12174
c1c2c3c4c(c1O[C@]15O[C@@]6([C@H]([C@@H]([C@H]1O)O)O)[C@H](O)[C@@]1(CC7=C6C(=C5)c5c6[C@H]8[C@@]7([C@@H](O)CNc2ncc3)CC2([C@H]8C#CC[C@]37[C@]8(c([nH]5)c6C=C7)c5nc[nH]c5C5(C[C@@H]8CCC3)CCC(=O)CC5)CCCC2)CCC2(C1)CCCC2)C(=O)c1c(C4=O)cc(cc1O)C	12175
c1c2c3c4c(c1O[C@]15O[C@@]6([C@H]([C@@H]([C@H]1O)O)O)[C@@H](O)[C@@]1([C@@H]7C8=C6C(=C5)c5c6[C@@H]9[C@@]8([C@H](O)CNc2ncc3)[C@@H](C2([C@@H]9C#CC[C@@H]3[C@@]8(c([nH]5)c6)c5nc[nH]c5C5(C[C@H]8CCC3)CCC(=O)CC5)CCCC2)CC7)CCC2(C1)CCCC2)C(=O)c1c(C4=O)cc(cc1O)C	12176
c1c2c3c4c(c1O[C@]15O[C@@]6([C@H]([C@@H]([C@H]1O)O)O)[C@H](O)[C@@]1(CC7=C6C(=C5)c5c6[C@H]8[C@@]7([C@H](O)CNc2ncc3)CC2([C@H]8C#CC[C@]37[C@]8(c([nH]5)c6CC7)c5nc[nH]c5C5(C[C@H]8CCC3)CCC(=O)CC5)CCCC2)CCC2(C1)CCCC2)C(=O)c1c(C4=O)cc(cc1O)C	12177
c1c2c3c4c(c1O[C@]15O[C@@]6([C@H]([C@@H]([C@H]1O)O)O)[C@H](O)[C@@]1(CC7=C6C(=C5)c5c([C@H]6[C@@]7([C@H](O)CNc2ncc3)CC2(C6)CCCC2)c2c([nH]5)[C@]35c6nc[nH]c6C6(C[C@@H]5CCC[C@H]3C=C2)CCC(=O)CC6)CCC2(C1)CCCC2)C(=O)c1c(C4=O)cc(cc1O)C	12178
c1c2c3c4c(c1O[C@]15O[C@@]6([C@H]([C@@H]([C@H]1O)O)O)[C@@H](O)[C@@]1(CC7=C6C(=C5)c5c([C@@H]6[C@@]7([C@@H](O)CNc2ncc3)CC2(C6)CCCC2)c2c([nH]5)[C@@]35c6nc[nH]c6C6(C[C@H]5CCC[C@H]3CC2)CCC(=O)CC6)CCC2(C1)CCCC2)C(=O)c1c(C4=O)cc(cc1O)C	12179
C1[C@H]([C@]([C@@H](C[C@]1(O)C(=O)O)O)(OC(=O)/C=C/c1ccc(c(c1)O)O)CNC)OC(=O)/C=C/c1ccc(c(c1)O)O	1218
c1c2c3c4c(c1O[C@]15O[C@@]6([C@H]([C@@H]([C@H]1O)O)O)[C@H](O)[C@]1(CC7=C6C(=C5)c5c6[C@@H]8[C@@]7([C@H](O)CNc2ncc3)CC[C@@H]8C#CC[C@H]2[C@]3(c([nH]5)c6)c5nc[nH]c5C5(C[C@@H]3CCC2)CCC(=O)CC5)CCC2(C1)CCCC2)C(=O)c1c(C4=O)cc(cc1O)C	12180
c1c2c3c4c(c1O[C@]15O[C@@]6([C@H]([C@@H]([C@H]1O)O)O)[C@H](O)[C@]1(CC7=C6C(=C5)c5c([C@H]6[C@]7([C@@H](O)CNc2ncc3)CC2(C6)CCCC2)cc([nH]5)[C@@]23c5nc[nH]c5C5(C[C@@H]3CCCC2)CCC(=O)CC5)CCC2(C1)CCCC2)C(=O)c1c(C4=O)cc(cc1O)C	12183
c1c2c3c4c(c1O[C@]15O[C@@]67[C@H]([C@@]([C@H]1O)(O)CSSC[C@@H]1[C@@H]8[C@]9(c%10[nH]c%11C(=C5)C7=C([C@@]5([C@H](O)CNc2ncc3)CC2([C@@H]([C@@H]5c%11c%10)C#CC[C@H]9CCC8)CCCC2)C[C@]2([C@@H]6O)CCC3(C2)CCCC3)c2nc[nH]c2C1)O)C(=O)c1c(C4=O)cc(cc1O)C	12185
c1c2c3c4c(c1O[C@]15O[C@@]6([C@H]([C@@H]([C@H]1O)O)O)[C@@H](O)[C@]1(CC7=C6C(=C5)c5c6[C@H]8[C@@]7([C@H](O)CNc2ncc3)CC2([C@@H]8C#CC[C@@H]3[C@@]7(c([nH]5)c6)c5nc[nH]c5CC[C@H]7CCC3)CCCC2)CCC2(C1)CCCC2)C(=O)c1c(C4=O)cc(cc1O)C	12186
c1c2c3c4c(c1O[C@]15O[C@@]6([C@H]([C@@H]([C@H]1O)O)O)[C@H](O)[C@@]1(CC7=C6C(=C5)c5c6[C@@H]8[C@@]7([C@@H](O)CNc2ncc3)CC2([C@@H]8C#CC[C@]37[C@@]8(c([nH]5)c6C=C7)c5nc[nH]c5CC[C@H]8CCC3)CCCC2)CCC2(C1)CCCC2)C(=O)c1c(C4=O)cc(cc1O)C	12187
c1c2c3c4c(c1O[C@]15O[C@@]6([C@H]([C@@H]([C@H]1O)O)O)[C@H](O)[C@]1([C@@H]7C8=C6C(=C5)c5c6[C@H]9[C@@]8([C@H](O)CNc2ncc3)[C@@H](C2([C@H]9C#CC[C@H]3[C@@]8(c([nH]5)c6)c5nc[nH]c5CC[C@H]8CCC3)CCCC2)CC7)CCC2(C1)CCCC2)C(=O)c1c(C4=O)cc(cc1O)C	12188
c1c2c3c4c(c1O[C@]15O[C@@]6([C@H]([C@@H]([C@H]1O)O)O)[C@H](O)[C@@]1(CC7=C6C(=C5)c5c6[C@H]8[C@@]7([C@@H](O)CNc2ncc3)CC2([C@H]8C#CC[C@@]37[C@]8(c([nH]5)c6CC7)c5nc[nH]c5CC[C@@H]8CCC3)CCCC2)CCC2(C1)CCCC2)C(=O)c1c(C4=O)cc(cc1O)C	12189
c1c2c3c4c(c1O[C@]15O[C@@]6([C@H]([C@@H]([C@H]1O)O)O)[C@@H](O)[C@]1(CC7=C6C(=C5)c5c([C@H]6[C@@]7([C@@H](O)CNc2ncc3)CC2(C6)CCCC2)c2c([nH]5)[C@@]35c6nc[nH]c6CC[C@H]5CCC[C@H]3C=C2)CCC2(C1)CCCC2)C(=O)c1c(C4=O)cc(cc1O)C	12190
c1c2c3c4c(c1O[C@]15O[C@@]6([C@H]([C@@H]([C@H]1O)O)O)[C@H](O)[C@@]1(CC7=C6C(=C5)c5c6[C@H]8[C@@]7([C@H](O)CNc2ncc3)CC2([C@H]8C#CC[C@H]3[C@@](c([nH]5)c6)(c5nc[nH]c5)CCCC3)CCCC2)CCC2(C1)CCCC2)C(=O)c1c(C4=O)cc(cc1O)C	12192
c1c2c3c4c(c1O[C@]15O[C@@]6([C@H]([C@@H]([C@H]1O)O)O)[C@H](O)[C@]1(CC7=C6C(=C5)c5c6[C@H]8[C@@]7([C@@H](O)CNc2ncc3)CC2([C@@H]8C#CC[C@]37[C@@](c([nH]5)c6C=C7)(c5nc[nH]c5)CCCC3)CCCC2)CCC2(C1)CCCC2)C(=O)c1c(C4=O)cc(cc1O)C	12194
c1c2c3c4c(c1O[C@]15O[C@@]6([C@H]([C@@H]([C@H]1O)O)O)[C@@H](O)[C@@]1(CC7=C6C(=C5)c5c6[C@H]8[C@@]7([C@@H](O)CNc2ncc3)CC[C@@H]8C#CC[C@@H]2[C@@]3(c([nH]5)c6)c5nc[nH]c5CC[C@H]3CCC2)CCC2(C1)CCCC2)C(=O)c1c(C4=O)cc(cc1O)C	12196
c1c2c3c4c(c1O[C@]15O[C@@]6([C@H]([C@@H]([C@H]1O)O)O)[C@@H](O)[C@@]1(CC7=C6C(=C5)c5c6[C@H]8[C@@]7([C@@H](O)CNc2ncc3)CC[C@H]8C#CC[C@]23[C@@]7(c([nH]5)c6C=C3)c3nc[nH]c3CC[C@H]7CCC2)CCC2(C1)CCCC2)C(=O)c1c(C4=O)cc(cc1O)C	12197
c1c2c3c4c(c1O[C@]15O[C@@]6([C@H]([C@@H]([C@H]1O)O)O)[C@H](O)[C@@]1(CC7=C6C(=C5)c5c6[C@@H]8[C@@]7([C@H](O)CNc2ncc3)CC[C@@H]8C#CC[C@@]23[C@@]7(c([nH]5)c6CC3)c3nc[nH]c3CC[C@H]7CCC2)CCC2(C1)CCCC2)C(=O)c1c(C4=O)cc(cc1O)C	12198
c1c2c3c4c(c1O[C@]15O[C@@]6([C@H]([C@@H]([C@H]1O)O)O)[C@@H](O)[C@@]1(CC7=C6C(=C5)c5c([C@@H]6[C@@]7([C@@H](O)CNc2ncc3)CC2(C6)CCCC2)cc([nH]5)[C@@]23c5nc[nH]c5CC[C@H]3CCCC2)CCC2(C1)CCCC2)C(=O)c1c(C4=O)cc(cc1O)C	12199
[C@@H]1([C@H]([C@@]([C@@H]2[C@@]3([C@H]1[C@@H]([C@@H]1[C@H](NC(=O)[C@@H]1CO)[C@@H](c1nc[nH]c1)CC[C@@H](N)O)C#CCC[C@]14[C@](CC2)([C@@H]3CC=C1[C@H]1[C@@]([C@@H]2[C@@H]4Cc3[nH]cnc3NC2)(CC[C@](C1)(C)CO)C(=O)O)C)C)(C)CO)O[C@@H]1OC[C@H]([C@@H]([C@H]1O)O)O)O	122
c1c2c3c4c(c1O[C@]15O[C@@]6([C@H]([C@@H]([C@H]1O)O)O)[C@@H](O)[C@]1([C@@H]7C8=C6C(=C5)c5c([C@H]6[C@@]8([C@H](O)CNc2ncc3)[C@@H](C2(C6)CCCC2)CC7)cc([nH]5)[C@]23c5nc[nH]c5CC[C@@H]3CCCC2)CCC2(C1)CCCC2)C(=O)c1c(C4=O)cc(cc1O)C	12201
c1c2c3c4c(c1O[C@]15O[C@@]6([C@H]([C@@H]([C@H]1O)O)O)[C@H](O)[C@]1(CC7=C6C(=C5)c5c([C@H]6[C@]7([C@@H](O)CNc2ncc3)CC2(C6)CCCC2)cc([nH]5)[C@@]23c5nc[nH]c5C=C[C@H]3CCC2)CCC2(C1)CCCC2)C(=O)c1c(C4=O)cc(cc1O)C	12202
c1c2c3c4c(c1O[C@]15O[C@@]6([C@H]([C@@H]([C@H]1O)O)O)[C@@H](O)[C@@]1(CC7=C6C(=C5)c5c([C@@H]6[C@@]7([C@H](O)CNc2ncc3)CC2(C6)CCCC2)c2c([nH]5)[C@]3(c5nc[nH]c5)[C@@H](CCCC3)C=C2)CCC2(C1)CCCC2)C(=O)c1c(C4=O)cc(cc1O)C	12203
c1c2c3c4c(c1O[C@]15O[C@@]6([C@H]([C@@H]([C@H]1O)O)O)[C@H](O)[C@@]1(CC7=C6C(=C5)c5c([C@H]6[C@@]7([C@H](O)CNc2ncc3)CC2(C6)CCCC2)c2c([nH]5)[C@]3(c5nc[nH]c5)[C@@H](CCCC3)CC2)CCC2(C1)CCCC2)C(=O)c1c(C4=O)cc(cc1O)C	12204
c1c2c3c4c(c1O[C@]15O[C@@]6([C@H]([C@@H]([C@H]1O)O)O)[C@@H](O)[C@]1(CC7=C6C(=C5)c5c6[C@H]8[C@@]7([C@H](O)CNc2ncc3)CC[C@H]8C#CC[C@]23[C@@](c([nH]5)c6C=C3)(c3nc[nH]c3)CCCC2)CCC2(C1)CCCC2)C(=O)c1c(C4=O)cc(cc1O)C	12206
c1c2c3c4c(c1O[C@]15O[C@@]6([C@H]([C@@H]([C@H]1O)O)O)[C@H](O)[C@@]1(CC7=C6C(=C5)c5c([C@H]6[C@@]7([C@@H](O)CNc2ncc3)CC2(C6)CCCC2)cc([nH]5)Cc2nc[nH]c2)CCC2(C1)CCCC2)C(=O)c1c(C4=O)cc(cc1O)C	12208
c1c2c3c4c(c1O[C@]15O[C@@]6([C@H]([C@@H]([C@H]1O)O)O)[C@@H](O)[C@@]1([C@@H]7C8=C6C(=C5)c5c([C@@H]6[C@@]8([C@H](O)CNc2ncc3)[C@@H](C2(C6)CCCC2)CC7)cc([nH]5)Cc2nc[nH]c2)CCC2(C1)CCCC2)C(=O)c1c(C4=O)cc(cc1O)C	12211
c1c2c3c4c(c1O[C@]15O[C@@]6([C@H]([C@@H]([C@H]1O)O)O)[C@@H](O)[C@]1(CC7=C6C(=C5)c5c([C@H]6[C@@]7([C@@H](O)CNc2ncc3)CCC6)cc([nH]5)[C@@]23c5nc[nH]c5CC[C@H]3CCCC2)CCC2(C1)CCCC2)C(=O)c1c(C4=O)cc(cc1O)C	12213
c1c2c3c4c(c1O[C@]15O[C@@]6([C@H]([C@@H]([C@H]1O)O)O)[C@@H](O)[C@@]1(CC7=C6C(=C5)c5c([C@@H]6[C@@]7([C@@H](O)CNc2ncc3)CC2(C6)CCCC2)cc([nH]5)Cc2nc[nH]c2Cc2ccccc2)CCC2(C1)CCCC2)C(=O)c1c(C4=O)cc(cc1O)C	12214
c1c2c3c4c(c1O[C@]15O[C@@]6([C@H]([C@@H]([C@H]1O)O)O)[C@H](O)[C@]1(CC7=C6C(=C5)c5c([C@@H]6[C@@]7([C@@H](O)CNc2ncc3)CCC6)c2c([nH]5)[C@@]3(c5nc[nH]c5)[C@@H](CCCC3)CC2)CCC2(C1)CCCC2)C(=O)c1c(C4=O)cc(cc1O)C	12216
c1c2c3c4c(c1O[C@]15O[C@@]6([C@H]([C@@H]([C@H]1O)O)O)[C@H](O)[C@]1(CC7=C6C(=C5)c5c([C@H]6[C@@]7([C@@H](O)CNc2ncc3)CCC6)cc([nH]5)C2(c3nc[nH]c3)CCCCC2)CCC2(C1)CCCC2)C(=O)c1c(C4=O)cc(cc1O)C	12218
c1c2c3c4c(c1O[C@]15O[C@@]6([C@H]([C@@H]([C@H]1O)O)O)[C@@H](O)[C@@]1([C@@H]7C8=C6C(=C5)c5c([C@H]6[C@@]8([C@@H](O)CNc2ncc3)[C@@H](CC6)CC7)cc([nH]5)C2(c3nc[nH]c3)CCCCC2)CCC2(C1)CCCC2)C(=O)c1c(C4=O)cc(cc1O)C	12219
c1c2c3c4c(c1O[C@]15O[C@@]6([C@H]([C@@H]([C@H]1O)O)O)[C@@H](O)[C@@]1([C@@H]7C8=C6C(=C5)c5c([C@H]6[C@@]8([C@@H](O)CNc2ncc3)[C@@H](CC6)CC7)cc([nH]5)Cc2nc[nH]c2)CCC2(C1)CCCC2)C(=O)c1c(C4=O)cc(cc1O)C	12220
c1c2c3c4c(c1O[C@]15O[C@@]6([C@H]([C@@H]([C@H]1O)O)O)[C@@H](O)[C@@]1([C@@H]7C8=C6C(=C5)c5c([C@@H]6[C@@]8([C@@H](O)CNc2ncc3)[C@H](CC6)CC7)cc([nH]5)Cc2nc[nH]c2Cc2ccccc2)CCC2(C1)CCCC2)C(=O)c1c(C4=O)cc(cc1O)C	12222
c1c2c3c4c(c1O[C@]15O[C@@]6([C@H]([C@@H]([C@H]1O)O)O)[C@@H](O)[C@]1(CC7=C6C(=C5)c5c([C@H]6[C@@]7([C@@H](O)CNc2ncc3)CCC6)cc([nH]5)Cc2nc[nH]c2Cc2ccccc2)CCC2(C1)CCCC2)C(=O)c1c(C4=O)cc(cc1O)C	12223
c1c2c3c4c(c1O[C@]15O[C@@]6([C@H]([C@@H]([C@H]1O)O)O)[C@@H](O)[C@]1(CC7=C6C(=C5)c5c([C@H]6[C@@]7([C@@H](O)CNc2ncc3)CCC6)cc([nH]5)CC(=O)CCO)CCC2(C1)CCCC2)C(=O)c1c(C4=O)cc(cc1O)C	12224
c1c2c3c4c(c1O[C@]15O[C@@]6([C@H]([C@@H]([C@H]1O)O)O)[C@H](O)[C@]1(CC7=C6C(=C5)c5c([C@H]6[C@]7([C@@H](O)CNc2ncc3)CC2(C6)CCCC2)cc([nH]5)CC=O)CCC2(C1)CCCC2)C(=O)c1c(C4=O)cc(cc1O)C	12225
c1c2c3c4c(c1O[C@]15O[C@@]6([C@H]([C@@H]([C@H]1O)O)O)[C@H](O)[C@]1(CC7=C6C(=C5)c5c([C@@H]6[C@@]7([C@H](O)CNc2ncc3)CCC6)cc([nH]5)CC=O)CCC2(C1)CCCC2)C(=O)c1c(C4=O)cc(cc1O)C	12227
c1c2c3c4c(c1O[C@]15O[C@@]6([C@H]([C@@H]([C@H]1O)O)O)[C@H](O)[C@]1(CC7=C6C(=C5)c5c([C@H]6[C@]7([C@@H](O)CNc2ncc3)CC2(C6)CCCC2)cc[nH]5)CCC2(C1)CCCC2)C(=O)c1c(C4=O)cc(cc1O)C	12230
c1c2c3c4c(c1O[C@]15O[C@@]6([C@H]([C@@H]([C@H]1O)O)O)[C@H](O)[C@]1(CC7=C6C(=C5)c5c6[C@H]8[C@@]7([C@@H](O)CNc2ncc3)CC2([C@@H]8CCCc6c[nH]5)CCCC2)CCC2(C1)CCCC2)C(=O)c1c(C4=O)cc(cc1O)C	12232
c1c2c3c4c(c1O[C@]15O[C@@]6([C@H]([C@@H]([C@H]1O)O)O)[C@@H](O)[C@@]1([C@@H]7C8=C6C(=C5)c5c([C@H]6[C@@]8([C@@H](O)CNc2ncc3)[C@@H](CC6)CC7)cc[nH]5)CCC2(C1)CCCC2)C(=O)c1c(C4=O)cc(cc1O)C	12234
c1c2c3c4c(c1O[C@]15O[C@@]67[C@H]([C@@]([C@H]1O)(O)C#CC[C@H]1[C@H]8[C@]([C@H](O)CNc2ncc3)(C(=C7C(=C5)C1)C[C@]1([C@@H]6O)CCC2(C1)CCCC2)CCC8)O)C(=O)c1c(C4=O)cc(cc1O)C	12239
CCCC[C@@H]([C@@H](/C=C/C1=C([C@H]2CC[C@H]([C@H]3[C@H](CC(=O)O)[C@@H](CC[C@H](N3)C)[C@H](O)Cc3c(cc(C[C@@](N2)([C@](O)(C)[C@@H]2c4c(cc(O)cc4)C=C[C@H]2CCO)CC#Cc2ccccc2CC1)cc3)CC1(C(=O)O)CCCCC1)O)C[C@H](O)CO)O)O	1224
c1c2c3c4c(c1O[C@]15O[C@@]6([C@H]([C@@H]([C@H]1O)O)O)[C@H](O)[C@@]1(CC7=C6C(=C5)CC[C@H]5[C@@]7([C@@H](O)CNc2ncc3)CCC5)CCC2(C1)CCCC2)C(=O)c1c(C4=O)cc(cc1O)C	12240
c1c2c3c4c(c1O[C@]15O[C@@]6([C@H]([C@@H]([C@H]1O)O)O)[C@@H](O)[C@@]1(CC(=C6C=C5)C5([C@H](O)CNc2ncc3)CCCC5)CCC2(C1)CCCC2)C(=O)c1c(C4=O)cc(cc1O)C	12242
c1c2c3c4c(c1O[C@]15O[C@@]6([C@H]([C@@H]([C@H]1O)O)O)[C@H](O)[C@]1(CC(=C6C=C5)C[C@@H](O)CNc2ncc3)CCC2(C1)CCCC2)C(=O)c1c(C4=O)cc(cc1O)C	12243
c1c2c3c4c(c1O[C@]15O[C@@]6([C@H]([C@@H]([C@H]1O)O)O)[C@H](O)[C@]17[C@@H](C(=C6C=C5)C[C@H](O)CNc2ncc3)CC[C@H]2[C@@](C7)(CC1)CCC2)C(=O)c1c(C4=O)cc(cc1O)C	12244
c12c3c4c5c(c1O[C@@]1(O[C@@]6([C@H]([C@@H]([C@H]1O)O)O)[C@@H](O)N(NC(=C6)C1([C@@H](O)CNc3ncc4)CCCC1)CC(C)C)CC2)C(=O)c1c(C5=O)cc(cc1O)C	12248
c1c2c3c4c(c1O[C@]15O[C@@]6([C@H]([C@@H]([C@H]1O)O)O)[C@@H](O)N(N1C(=C6C=C5)[C@]5([C@H](O)CNc2ncc3)CC[C@@H](C5)CC1)CC(C)C)C(=O)c1c(C4=O)cc(cc1O)C	12249
CCCC[C@@H]([C@@H](/C=C/C1=C([C@H]2CC[C@H]([C@H]3[C@H](CC(=O)O)[C@@H](CC[C@H](N3)C)[C@H](O)Cc3c(cc(C[C@@](N2)([C@](O)(C)[C@@H]2c4c(cc(O)cc4)C=C[C@H]2CCO)CC#Cc2ccccc2CC1)cc3)CC1(C(=O)O)CCCC1)O)C[C@H](O)CO)O)O	1225
c12c3c4c5c(c1O[C@@]1(O[C@@]6([C@H]([C@@H]([C@H]1O)O)O)[C@@H](O)N(NC(=C6)C[C@@H](O)CNc3ncc4)CC(C)C)CC2)C(=O)c1c(C5=O)cc(cc1O)C	12250
c1c2c3c4c(c1O[C@]15O[C@@]6([C@H]([C@@H]([C@H]1O)O)O)[C@H](O)NNC(=C6C=C5)C1([C@@H](O)CNc2ncc3)CCCC1)C(=O)c1c(C4=O)cc(cc1O)C	12251
c12c3c4c5c(c1O[C@@]1(O[C@@]6([C@H]([C@@H]([C@H]1O)O)O)[C@H](O)NNC(=C6)C1([C@@H](O)CNc3ncc4)CCCC1)CC2)C(=O)c1c(C5=O)cc(cc1O)C	12252
c1c2c3c4c(c1O[C@]15O[C@@]6([C@H]([C@@H]([C@H]1O)O)O)[C@H](O)NNC(=C6C=C5)C[C@H](O)CNc2ncc3)C(=O)c1c(C4=O)cc(cc1O)C	12253
c1c2c3c4c(c1O[C@]15O[C@@]6([C@H]([C@@H]([C@H]1O)O)O)[C@H](O)CCC(=C6C=C5)C[C@H](O)CNc2ncc3)C(=O)c1c(C4=O)cc(cc1O)C	12254
c12c3c4c5c(c1O[C@@]1(O[C@@]6([C@H]([C@@H]([C@H]1O)O)O)[C@H](O)CCC(=C6)C[C@@H](O)CNc3ncc4)CC2)C(=O)c1c(C5=O)cc(cc1O)C	12255
c1c2c3c4c(c1O[C@@H]1O[C@@]5([C@H]([C@@H]([C@H]1O)O)O)[C@@H](O)N(NC(=C5)C[C@H](O)CNc2ncc3)CC(C)C)C(=O)c1c(C4=O)cc(cc1O)C	12256
c1c2c3c4c(c1O[C@@H]1O[C@@]5([C@H]([C@@H]([C@H]1O)O)O)[C@H](O)NNC1=C5CC[C@](O)(CNc2ncc3)C1)C(=O)c1c(C4=O)cc(cc1O)C	12257
c12c3c4c5c(c1O[C@@]1(O[C@@]6([C@H]([C@@H]([C@H]1O)O)O)[C@@H](O)N(NC(=C6)C[C@@H](O)CNc3ncc4)C[C@H](C1CCCCC1)C)CC2)C(=O)c1c(C5=O)cc(cc1O)C	12258
CCCC[C@@H]([C@@H](/C=C/C1=C([C@H]2CC[C@H]([C@H]3[C@H](CC(=O)O)[C@@H](CC[C@H](N3)C)[C@H](O)Cc3c(cc(C[C@@](N2)([C@](O)(C)[C@@H]2c4c(cc(O)cc4)C=C[C@H]2CCO)CC#Cc2c(cccc2CC1)CC)cc3)CCC(=O)O)O)C[C@H](O)CO)O)O	1226
c1c2c3c4c(c1O[C@@H]1O[C@@]5([C@H]([C@@H]([C@H]1O)O)O)[C@@H](O)NNC(=C5)C1([C@H](O)CNc2ncc3)CCCC1)C(=O)c1c(C4=O)cc(cc1O)C	12260
c1c2c3c4c(c1O[C@]15O[C@@]([C@H]([C@@H]([C@H]1O)O)O)(CO)/C(=C\C[C@H](O)CNc2ncc3)/C=C5)C(=O)c1c(C4=O)cc(cc1O)C	12261
c1c2c3c4c(c1O[C@]15O[C@@]([C@H]([C@@H]([C@H]1O)O)O)(CO)/C(=C/C1([C@@H](O)CNc2ncc3)CCCCC1)/C=C5)C(=O)c1c(C4=O)cc(cc1O)C	12262
c12c3c4c5c(c1O[C@@]1(O[C@@]([C@H]([C@@H]([C@H]1O)O)O)(CO)/C=C/C1([C@H](O)CNc3ncc4)CCCCC1)CC2)C(=O)c1c(C5=O)cc(cc1O)C	12263
c12c3c4c5c(c1O[C@@]1(O[C@@]([C@H]([C@@H]([C@H]1O)O)O)(CO)/C=C/C1([C@@H](O)CNc3ncc4)CCCC1)CC2)C(=O)c1c(C5=O)cc(cc1O)C	12265
c12c3c4c5c(c1O[C@@]1(O[C@@]([C@H]([C@@H]([C@H]1O)O)O)(CO)/C=C/C[C@H](O)CNc3ncc4)CC2)C(=O)c1c(C5=O)cc(cc1O)C	12266
c12c3c4c5c(c1O[C@@]1(O[C@@]([C@H]([C@@H]([C@H]1O)O)O)(CO)CCC[C@@H](O)CNc3ncc4)CC2)C(=O)c1c(C5=O)cc(cc1O)C	12267
c1c2c3c4c(c1O[C@]15O[C@@]([C@H]([C@@H]([C@H]1O)O)O)(CO)[C@H]1CC[C@@](O)(CNc2ncc3)C[C@H]1C5)C(=O)c1c(C4=O)cc(cc1O)C	12268
CCCC[C@@H]([C@@H](/C=C/C1=C([C@H]2CC[C@H]([C@H]3[C@H](CC(=O)O)[C@@H](CC[C@H](N3)C)[C@H](O)Cc3c(cc(C[C@@](N2)([C@](O)(C)C2(c4ccc(O)cc4)CCCCC2)CC#Cc2c(cccc2CC1)CC)cc3)CC1(C(=O)O)CCCCC1)O)C[C@H](O)CO)O)O	1227
c1c2c3c4c(c1O[C@@H]1O[C@@]([C@H]([C@@H]([C@H]1O)O)O)(CO)/C=C/C1([C@H](O)CNc2ncc3)CCCCC1)C(=O)c1c(C4=O)cc(cc1O)C	12270
c1c2c3c4c(c1O[C@@H]1O[C@@]([C@H]([C@@H]([C@H]1O)O)O)(CO)CCC1([C@H](O)CNc2ncc3)CCCC1)C(=O)c1c(C4=O)cc(cc1O)C	12272
c1c2c3c4c(c1O[C@@H]1O[C@@]([C@H]([C@@H]([C@H]1O)O)O)(CO)/C=C/C[C@H](O)CNc2ncc3)C(=O)c1c(C4=O)cc(cc1O)C	12273
c1c2c3c4c(c1O[C@@H]1O[C@@]([C@H]([C@@H]([C@H]1O)O)O)(CO)CCC[C@H](O)CNc2ncc3)C(=O)c1c(C4=O)cc(cc1O)C	12274
c12c3c(c4c(c1O[C@@]1(O[C@@H]([C@H]([C@@H]([C@H]1O)O)O)CO)CC2)C(=O)c1c(C4=O)cc(cc1O)C)ccnc3NC[C@@H](O)C	12275
c12c3c(c4c(c1O[C@@]1(O[C@@H]([C@H]([C@@H]([C@H]1O)O)O)CO)CC2)C(=O)c1c(C4=O)cc(cc1O)C)ccnc3NC[C@H](O)C1CCCCC1	12276
c12c3c(c4c(c1O[C@@]1(O[C@@H]([C@H]([C@@H]([C@H]1O)O)O)CO)CC2)C(=O)c1c(C4=O)cc(cc1O)C)ccnc3NC[C@H](O)C1CCCC1	12277
c1c2c(c3c(c1O[C@@H]1O[C@@H]([C@H]([C@@H]([C@H]1O)O)O)CO)C(=O)c1c(C3=O)cc(cc1O)C)ccnc2NC[C@@H](O)C	12278
c12c3c(c4c(c1O[C@@]1(O[C@@H]([C@H]([C@@H]([C@H]1O)O)O)CO)CC2)C(=O)c1c(C4=O)cc(cc1O)C)ccnc3O	12279
CCCC[C@@H]([C@@H](/C=C/C1=C([C@H]2CC[C@H]([C@H]3[C@H](CC(=O)O)[C@@H](CC[C@H](N3)C)[C@H](O)Cc3c(cc(C[C@@](N2)([C@](O)(C)C2(c4ccc(O)cc4)CCCCC2)CC#Cc2ccccc2CC1)cc3)C[C@]1(C(=O)O)CCCCC21CCCC2)O)C[C@H](O)CO)O)O	1228
c1c2c(c3c(c1O[C@@H]1O[C@@H]([C@H]([C@@H]([C@H]1O)O)O)CO)C(=O)c1c(C3=O)cc(cc1O)C)ccnc2NC[C@H](O)C1CCCCC1	12280
c1c2c(c3c(c1O[C@@H]1O[C@@H]([C@H]([C@@H]([C@H]1O)O)O)CO)C(=O)c1c(C3=O)cc(cc1O)C)ccnc2NC[C@H](O)C1CCCC1	12281
c1c2c(c3c(c1O[C@@H]1O[C@@H]([C@H]([C@@H]([C@H]1O)O)O)CO)C(=O)c1c(C3=O)cc(cc1O)C)ccnc2O	12282
c12c3c(c4c(c1O[C@@]1(O[C@@H]([C@H]([C@@H]([C@H]1O)O)O)CO)CC2)C(=O)c1c(C4=O)cc(cc1O)C)cccc3	12284
c1c2c(c3c(c1O[C@@H]1O[C@@H]([C@H]([C@@H]([C@H]1O)O)O)CO)C(=O)c1c(C3=O)cc(cc1O)C)ccnc2	12285
c12c(cc3c(c1O[C@@H]1O[C@@H]([C@H]([C@@H]([C@H]1O)O)O)CO)C(=O)c1c(C3=O)cc(cc1O)C)ccc(c2)O	12286
c1c2c(c3c(c1O[C@@H]1O[C@@H]([C@H]([C@@H]([C@H]1O)O)O)CO)C(=O)c1c(C3=O)cc(cc1O)C)cccc2	12287
c12ccc3c(c1O[C@@]1(O[C@@H]([C@H]([C@@H]([C@H]1O)O)O)CO)CC2)C(=O)c1c(C3=O)cc(cc1O)C	12288
CCCC[C@@H]([C@@H](/C=C/C1=C([C@H]2CC[C@H]([C@H]3[C@H](CC(=O)O)[C@@H](CC[C@H](N3)C)[C@H](O)Cc3c(cc(C[C@@](N2)([C@](O)(C)[C@@H]2c4c(cc(O)cc4)C=C[C@H]2CCO)CC#Cc2ccccc2CC1)cc3)CCC(=O)O)O)C[C@H](O)CO)O)O	1229
c1c(c(c2c(c1O[C@@H]1O[C@@]([C@]([C@@H]([C@H]1O)O)(O)C[C@@H]([C@@H]1CCN[C@@H](N)C1)CN1C(=O)C=CC1=O)(C(O)O)O)C(=O)c1c(C2=O)c2c3c(c1O)[C@@H](NC(=N)NC)C[C@H]1[C@@H]3[C@]([C@H]3CC[C@@H](NC3)N)([C@H](CCO)CC2)C=C1)CO)OC	12290
c1c(c(c2c(c1O[C@@H]1O[C@@]([C@]([C@@H]([C@H]1O)O)(O)C[C@@H]([C@H]1CCN[C@@H](N)C1)CN1C(=O)C=CC1=O)(C(O)O)O)C(=O)c1c(C2=O)c2c3c(c1O)[C@@H](NC(=N)NC)CC[C@@H]3[C@H]([C@H]1CC[C@@H](NC1)N)[C@@H](CCO)CC2)CO)OC	12291
c1c(c(c2c(c1O[C@@H]1O[C@@]([C@]([C@@H]([C@H]1O)O)(O)C[C@@H]([C@@H]1CCN[C@H](N)C1)CN1C(=O)C=CC1=O)(C(O)O)O)C(=O)c1c(C2=O)c2c3c(c1O)[C@@H](NC(=N)NC)C[C@H]1[C@@H]3[C@@]([C@H]3CC[C@@H](NC3)N)([C@@H](CCO)CC2)CC1)CO)OC	12292
c1c(c(c2c(c1O[C@@H]1O[C@@]([C@]([C@@H]([C@H]1O)O)(O)C[C@@H]([C@@H]1CCN[C@H](N)C1)CN1C(=O)C=CC1=O)(C(O)O)O)C(=O)c1c(C2=O)c2c3c(c1O)[C@@H](NC(=N)NC)C[C@H]1[C@@H]3[C@]([C@@H]3CC[C@@H](NC3)N)([C@H](CCO)CC2)C=C1)CC)OC	12293
c1c(c(c2c(c1O[C@@H]1O[C@@]([C@]([C@@H]([C@H]1O)O)(O)C[C@@H]([C@H]1CCN[C@H](N)C1)CN1C(=O)C=CC1=O)(C(O)O)O)C(=O)c1c(C2=O)c2c3c(c1O)[C@@H](NC(=N)NC)CC[C@@H]3[C@@H]([C@@H]1CC[C@H](NC1)N)[C@H](CCO)CC2)CC)OC	12294
c1c(c(c2c(c1O[C@@H]1O[C@@]([C@]([C@@H]([C@H]1O)O)(O)C[C@@H]([C@H]1CCN[C@H](N)C1)CN1C(=O)C=CC1=O)(C(O)O)O)C(=O)c1c(C2=O)c2c(c(c1O)CNC(=N)NC)C[C@@H]([C@H]1CC[C@H](NC1)N)[C@H](CCO)CC2)CO)OC	12296
c1c(c(c2c(c1O[C@@H]1O[C@@]([C@]([C@@H]([C@H]1O)O)(O)C[C@@H]([C@@H]1CCN[C@@H](N)C1)CN1C(=O)C=CC1=O)(C(O)O)O)C(=O)c1c(C2=O)c2c(c(c1O)CNC(=N)NC)C[C@@H]([C@@H]1CC[C@H](NC1)N)[C@H](CCO)CC2)CC)OC	12297
CCCC[C@@H]([C@@H](/C=C/C1=C([C@H]2CC[C@H]([C@H]3[C@H](CC(=O)O)[C@@H](CC[C@H](N3)C)[C@H](O)Cc3c(cc(C[C@@](N2)([C@](O)(C)C2(c4ccc(O)cc4)CCCCC2)CC#Cc2ccccc2CC1)cc3)CC1(C(=O)O)CCCCC1)O)C[C@H](O)CO)O)O	1230
c1c(c(c2c(c1O[C@@H]1O[C@@]([C@]([C@@H]([C@H]1O)O)(O)C[C@@H]([C@H]1CCN[C@@H](N)C1)CN1C(=O)C=CC1=O)(CO)O)C(=O)c1c(C2=O)c2c3c(c1O)[C@@H](NC(=N)NC)C[C@H]1[C@@H]3[C@@]([C@H]3CC[C@@H](NC3)N)([C@H](CCO)CC2)CC1)CO)OC	12300
c1c(c(c2c(c1O[C@@H]1O[C@@]([C@]([C@@H]([C@H]1O)O)(O)C[C@@H]([C@@H]1CCN[C@@H](N)C1)CN1C(=O)C=CC1=O)(CO)O)C(=O)c1c(C2=O)c2c3c(c1O)[C@H](NC(=N)NC)CC[C@H]3[C@H]([C@@H]1CC[C@H](NC1)N)[C@@H](CCO)CC2)CC)OC	12301
c1c(c(c2c(c1O[C@@H]1O[C@@]([C@]([C@@H]([C@H]1O)O)(O)C[C@@H]([C@H]1CCN[C@@H](N)C1)CN1C(=O)C=CC1=O)(CO)O)C(=O)c1c(C2=O)c2c(c(c1O)CNC(=N)NC)C[C@@H]([C@@H]1CC[C@H](NC1)N)[C@H](CCO)CC2)CO)OC	12302
c1c(c(c2c(c1O[C@@H]1O[C@@]([C@]([C@@H]([C@H]1O)O)(O)C[C@@H]([C@H]1CCN[C@@H](N)C1)CN1C(=O)C=CC1=O)(CO)O)C(=O)c1c(C2=O)c2c(c(c1O)CNC(=N)NC)C[C@@H]([C@H]1CC[C@@H](NC1)N)[C@H](CCO)CC2)CC)OC	12303
c1c(c(c2c(c1O[C@@H]1O[C@@H]([C@]([C@@H]([C@H]1O)O)(O)C[C@@H]([C@H]1CCN[C@@H](N)C1)CN1C(=O)C=CC1=O)CO)C(=O)c1c(C2=O)c2c3c(c1O)[C@H](NC(=N)NC)C[C@H]1[C@@H]3[C@]([C@@H]3CC[C@H](NC3)N)([C@@H](CCO)CC2)C=C1)CO)OC	12304
c1c(c(c2c(c1O[C@@H]1O[C@@H]([C@]([C@@H]([C@H]1O)O)(O)C[C@@H]([C@H]1CCN[C@@H](N)C1)CN1C(=O)C=CC1=O)CO)C(=O)c1c(C2=O)c2c3c(c1O)[C@@H](NC(=N)NC)C[C@H]1[C@@H]3[C@@]([C@H]3CC[C@@H](NC3)N)([C@@H](CCO)CC2)CC1)CO)OC	12306
c1c(c(c2c(c1O[C@@H]1O[C@@]([C@]([C@@H]([C@H]1O)O)(O)C[C@@H]([C@@H]1CCN[C@@H](N)C1)CN1C(=O)C=CC1=O)(C(O)O)O)C(=O)c1c(C2=O)cc(c(c1O)CNC(=N)NC)C[C@@H]([C@H]1CC[C@@H](NC1)N)CCCO)CO)OC	12307
c1c(c(c2c(c1O[C@@H]1O[C@@]([C@]([C@@H]([C@H]1O)O)(O)C[C@@H]([C@H]1CCN[C@H](N)C1)CN1C(=O)C=CC1=O)(CO)O)C(=O)c1c(C2=O)cc2c(c1O)[C@@H](NC(=N)NC)CC[C@@H]2[C@@H]([C@@H]1CC[C@H](NC1)N)CCCO)CO)OC	12309
CCCC[C@@H]([C@@H](/C=C/C1=C([C@@H]2CC[C@H]([C@H]3[C@H](CC(=O)O)[C@@H](CC[C@@H](N3)C)[C@@H](O)Cc3c(cc(C[C@@]4(N2)[C@@](O)(CC=C[C@H]4C#Cc2c(cccc2CC1)CC)Cc1ccc(O)cc1)cc3)CC1(C(=O)O)CCCCC1)O)C[C@H](O)CO)O)O	1231
c1c(c(c2c(c1O[C@@H]1O[C@@]([C@]([C@@H]([C@H]1O)O)(O)C[C@@H]([C@H]1CCN[C@@H](N)C1)CN1C(=O)C=CC1=O)(CO)O)C(=O)c1c(C2=O)cc(c(c1O)CNC(=N)NC)C[C@@H]([C@@H]1CC[C@@H](NC1)N)CCCO)CO)OC	12312
c1c(cc2c(c1O[C@@H]1O[C@@]([C@]([C@@H]([C@H]1O)O)(O)C[C@@H]([C@H]1CCN[C@@H](N)C1)CN1C(=O)C=CC1=O)(CO)O)C(=O)c1c(C2=O)c2c(c(c1O)CNC(=N)NC)C[C@H]([C@@H]1CC[C@@H](NC1)N)[C@@H](CCO)CC2)OC	12313
c1c(c(c2c(c1O[C@@H]1O[C@@H]([C@]([C@@H]([C@H]1O)O)(O)C[C@@H]([C@H]1CCN[C@@H](N)C1)CN1C(=O)C=CC1=O)CO)C(=O)c1c(C2=O)cc2c(c1O)[C@H](NC(=N)NC)CC[C@@H]2[C@@H]([C@H]1CC[C@@H](NC1)N)CCCO)CO)OC	12315
c1c(cc2c(c1O[C@@H]1O[C@@H]([C@]([C@@H]([C@H]1O)O)(O)C[C@@H]([C@@H]1CCN[C@@H](N)C1)CN1C(=O)C=CC1=O)CO)C(=O)c1c(C2=O)c2c3c(c1O)[C@@H](NC(=N)NC)CC[C@H]3[C@H]([C@@H]1CC[C@@H](NC1)N)[C@@H](CCO)CC2)OC	12317
c1c(cc2c(c1O[C@@H]1O[C@@H]([C@]([C@@H]([C@H]1O)O)(O)C[C@@H]([C@H]1CCN[C@@H](N)C1)CN1C(=O)C=CC1=O)CO)C(=O)c1c(C2=O)c2c(c(c1O)CNC(=N)NC)C[C@H]([C@H]1CC[C@H](NC1)N)[C@H](CCO)CC2)OC	12318
c1c(c(c2c(c1O[C@@H]1O[C@@H]([C@]([C@@H]([C@H]1O)O)(O)C[C@@H]([C@H]1CCN[C@H](N)C1)CN1C(=O)C=CC1=O)CO)C(=O)c1c(C2=O)cc(c(c1O)CNC(=N)NC)C[C@@H]([C@H]1CC[C@H](NC1)N)CCCO)CO)OC	12319
CCCC[C@@H]([C@@H](/C=C/C1=C([C@H]2CC[C@H]([C@H]3[C@H](CC(=O)O)[C@@H](CC[C@H](N3)C)[C@H](O)Cc3c(cc(C[C@@](N2)([C@](O)(C)C2(c4ccc(O)cc4)CCCCC2)CC#Cc2ccccc2CC1)cc3)CC1(C(=O)O)CCCC1)O)C[C@H](O)CO)O)O	1232
c1c(c(c2c(c1O[C@@H]1O[C@@H]([C@]([C@@H]([C@H]1O)O)(O)C[C@@H]([C@@H]1CCN[C@@H](N)C1)CN1C(=O)C=CC1=O)CO)C(=O)c1c(C2=O)cc(c(c1O)CNC(=N)NC)C[C@@H]([C@@H]1CC[C@H](NC1)N)CCCO)CC)OC	12320
c1c(c(c2c(c1O[C@@H]1O[C@@H]([C@]([C@@H]([C@H]1O)O)(O)C[C@@H]([C@H]1CCN[C@H](N)C1)CN1C(=O)C=CC1=O)CO)C(=O)c1c(C2=O)cc(c(c1O)[C@@H](NC(=N)NC)CCO)CC[C@H]1CC[C@@H](NC1)N)CO)OC	12321
c1c(c(c2c(c1O[C@@H]1O[C@@]([C@]([C@@H]([C@H]1O)O)(O)C[C@@H]([C@H]1CCN[C@@H](N)C1)CN1C(=O)C=CC1=O)(CO)O)C(=O)c1c(C2=O)cc(c(c1O)CNC(=N)NC)CC[C@H]1CC[C@H](NC1)N)CO)OC	12322
c1c(c(c2c(c1O[C@@H]1O[C@@H]([C@]([C@@H]([C@H]1O)O)(O)C[C@@H]([C@H]1CCN[C@@H](N)C1)CN1C(=O)C=CC1=O)CO)C(=O)c1c(C2=O)cc(c(c1O)[C@@H](NC(=N)NC)CCO)CC[C@H]1CC[C@H](NC1)N)CC)OC	12324
c1c(c(c2c(c1O[C@@H]1O[C@@H]([C@]([C@@H]([C@H]1O)O)(O)C[C@@H]([C@@H]1CCN[C@@H](N)C1)CN1C(=O)C=CC1=O)CO)C(=O)c1c(C2=O)cc2c(c1O)[C@@H](NC(=N)NC)CC[C@@H]2C[C@@H]1CC[C@@H](NC1)N)CO)OC	12325
c1c(c(c2c(c1O[C@@H]1O[C@@H]([C@]([C@@H]([C@H]1O)O)(O)C[C@@H]([C@@H]1CCN[C@@H](N)C1)CN1C(=O)C=CC1=O)CO)C(=O)c1c(C2=O)cc2c(c1O)[C@H](NC(=N)NC)CC[C@H]2C[C@@H]1CC[C@H](NC1)N)CC)OC	12326
c1c(c(c2c(c1O[C@@H]1O[C@@H]([C@]([C@@H]([C@H]1O)O)(O)C[C@@H]([C@@H]1CCN[C@@H](N)C1)CN1C(=O)C=CC1=O)CO)C(=O)c1c(C2=O)cc(c(c1O)CNC(=N)NC)CC[C@@H]1CC[C@H](NC1)N)CO)OC	12329
CCCC[C@@H]([C@@H](/C=C/C1=C([C@H]2CC[C@H]([C@H]3[C@H](CC(=O)O)[C@@H](CC[C@H](N3)C)[C@H](O)Cc3c(cc(C[C@@](N2)([C@](O)(C)[C@@H](c2ccc(O)cc2)CCCO)CC#Cc2ccccc2CC1)cc3)CC1(C(=O)O)CCCCC1)O)C[C@H](O)CO)O)O	1233
c1c(cc2c(c1O[C@@H]1O[C@@H]([C@]([C@@H]([C@H]1O)O)(O)C[C@@H]([C@@H]1CCN[C@@H](N)C1)CN1C(=O)C=CC1=O)CO)C(=O)c1c(C2=O)cc(c(c1O)[C@@H](NC(=N)NC)CCO)CC[C@@H]1CC[C@H](NC1)N)OC	12332
c1c(cc2c(c1O[C@@H]1O[C@@]([C@]([C@@H]([C@H]1O)O)(O)C[C@@H]([C@@H]1CCN[C@@H](N)C1)CN1C(=O)C=CC1=O)(CO)O)C(=O)c1c(C2=O)cc(c(c1O)CNC(=N)NC)CC[C@@H]1CC[C@@H](NC1)N)OC	12333
c1c(cc2c(c1O[C@@H]1O[C@@H]([C@]([C@@H]([C@H]1O)O)(O)C[C@@H]([C@@H]1CCN[C@H](N)C1)CN1C(=O)C=CC1=O)CO)C(=O)c1c(C2=O)cc2c(c1O)[C@@H](NC(=N)NC)CC[C@@H]2C[C@@H]1CC[C@H](NC1)N)OC	12334
c1c(c(c2c(c1O[C@@H]1O[C@@H]([C@]([C@@H]([C@H]1O)O)(O)C[C@@H]([C@H]1CCN[C@H](N)C1)CN1C(=O)C=CC1=O)CO)C(=O)c1c(C2=O)cc(c(c1O)[C@@H](NC(=N)NC)CCO)C)CO)OC	12335
c1c(c(c2c(c1O[C@@H]1O[C@@H]([C@]([C@@H]([C@H]1O)O)(O)C[C@@H]([C@@H]1CCN[C@@H](N)C1)CN1C(=O)C=CC1=O)CO)C(=O)c1c(C2=O)cc2c(c1O)[C@H](NC(=N)NC)CCC2)CO)OC	12339
CCCC[C@@H]([C@@H](/C=C/C1=C([C@H]2CC[C@H]([C@H]3[C@H](CC(=O)O)[C@@H](CC[C@@H](N3)C)[C@H](O)Cc3c(cc(C[C@@](N2)([C@](O)(C)Cc2ccc(O)cc2)CC#Cc2c(cccc2CC1)CCCCO)cc3)CC1(C(=O)O)CCCCC1)O)C[C@H](O)CO)O)O	1234
c1c(cc2c(c1O[C@@H]1O[C@@H]([C@]([C@@H]([C@H]1O)O)(O)C[C@@H]([C@@H]1CCN[C@@H](N)C1)CN1C(=O)C=CC1=O)CO)C(=O)c1c(C2=O)cc(c(c1O)CNC(=N)NC)CC[C@H]1CC[C@H](NC1)N)OC	12341
c1c(c(c2c(c1O[C@@H]1O[C@@H]([C@]([C@@H]([C@H]1O)O)(O)C[C@@H]([C@@H]1CCN[C@H](N)C1)CN1C(=O)C=CC1=O)CO)C(=O)c1c(C2=O)cc(c(c1O)CNC(=N)NC)CCC=O)CC)OC	12344
c1c(c(c2c(c1O[C@@H]1O[C@@H]([C@]([C@@H]([C@H]1O)O)(O)C[C@@H]([C@@H]1CCN[C@@H](N)C1)CN1C(=O)C=CC1=O)CO)C(=O)c1c(C2=O)cc(c(c1O)CNC(=N)NC)CCCCO)CC)OC	12345
c1c(c(c2c(c1O[C@@H]1O[C@@H]([C@]([C@@H]([C@H]1O)O)(O)C[C@@H]([C@H]1CCN[C@@H](N)C1)CN1C(=O)C=CC1=O)CO)C(=O)c1c(C2=O)cc(c(c1O)CNC(=N)NC)CCc1ccccc1)CO)OC	12346
c1c(c(c2c(c1O[C@@H]1O[C@@H]([C@]([C@@H]([C@H]1O)O)(O)C[C@@H]([C@@H]1CCN[C@@H](N)C1)CN1C(=O)C=CC1=O)CO)C(=O)c1c(C2=O)cc(c(c1O)CNC(=N)NC)CCc1ccccc1)CC)OC	12347
c1c(c(c2c(c1O[C@@H]1O[C@@H]([C@]([C@@H]([C@H]1O)O)(O)C[C@@H]([C@@H]1CCN[C@@H](N)C1)CN1C(=O)C=CC1=O)CO)C(=O)c1c(C2=O)cc(c(c1O)CNC(=N)NC)C)CC)OC	12349
CCCC[C@@H]([C@@H](/C=C/C1=C([C@H]2CC[C@@H]([C@H]3[C@H](CC(=O)O)[C@@H](CC[C@H](N3)C)[C@H](O)Cc3c(cc(C[C@@](N2)([C@](O)(C)[C@@H](c2ccc(O)cc2)CCCO)CC#Cc2ccccc2CC1)cc3)CC1(C(=O)O)CCCC1)O)C[C@H](O)CO)O)O	1235
c1c(c(c2c(c1O[C@@H]1O[C@@H]([C@]([C@@H]([C@H]1O)O)(O)CC[C@@H]1CCN[C@@H](N)C1)CO)C(=O)c1c(C2=O)cc(c(c1O)CNC(=N)NC)CC[C@@H]1CC[C@@H](NC1)N)CO)OC	12350
c1c(cc2c(c1O[C@@H]1O[C@@H]([C@]([C@@H]([C@H]1O)O)(O)CC[C@H]1CCN[C@H](N)C1)CO)C(=O)c1c(C2=O)cc(c(c1O)CNC(=N)NC)C[C@@H]([C@@H]1CC[C@H](NC1)N)CCCO)OC	12352
c1c(cc2c(c1O[C@@H]1O[C@@H]([C@]([C@@H]([C@H]1O)O)(O)C[C@@H]([C@@H]1CCN[C@@H](N)C1)CN1C(=O)C=CC1=O)CO)C(=O)c1c(C2=O)cc(c(c1O)[C@@H](NC(=N)NC)CCO)C)OC	12353
c1c(cc2c(c1O[C@@H]1O[C@@H]([C@]([C@@H]([C@H]1O)O)(O)CC[C@@H]1CCN[C@H](N)C1)CO)C(=O)c1c(C2=O)cc(c(c1O)[C@@H](NC(=N)NC)CCO)CC[C@H]1CC[C@@H](NC1)N)OC	12355
c1c(cc2c(c1O[C@@H]1O[C@@H]([C@]([C@@H]([C@H]1O)O)(O)CC[C@H]1CCN[C@H](N)C1)CO)C(=O)c1c(C2=O)cc2c(c1O)[C@H](NC(=N)NC)CC[C@H]2C[C@@H]1CC[C@H](NC1)N)OC	12357
c1c(c(c2c(c1O[C@@H]1O[C@@H]([C@]([C@@H]([C@H]1O)O)(O)CC[C@@H]1CCN[C@@H](N)C1)CO)C(=O)c1c(C2=O)cc(c(c1O)[C@@H](NC(=N)NC)CCO)C)CO)OC	12358
c1c(c(c2c(c1O[C@@H]1O[C@@]([C@]([C@@H]([C@H]1O)O)(O)CC[C@H]1CCN[C@@H](N)C1)(CO)O)C(=O)c1c(C2=O)cc(c(c1O)CNC(=N)NC)C)CO)OC	12359
CCCC[C@@H]([C@@H](/C=C/C1=C([C@H]2CC[C@H]([C@H]3[C@H](CC(=O)O)[C@@H](CC[C@H](N3)C)[C@H](O)Cc3c(cc(C[C@@](N2)([C@](O)(C)C2(c4ccc(O)cc4)CCCCC2)CC#Cc2c(cccc2CC1)CC)cc3)CCC(=O)O)O)C[C@H](O)CO)O)O	1236
c1c(cc2c(c1O[C@@H]1O[C@@H]([C@]([C@@H]([C@H]1O)O)(O)C[C@@H]([C@@H]1CCN[C@@H](N)C1)CN1C(=O)C=CC1=O)CO)C(=O)c1c(C2=O)cc2c(c1O)[C@H](NC(=N)NC)CCC2)OC	12360
c1c(cc2c(c1O[C@@H]1O[C@@H]([C@]([C@@H]([C@H]1O)O)(O)C[C@@H]([C@@H]1CCN[C@H](N)C1)CN1C(=O)C=CC1=O)CO)C(=O)c1c(C2=O)cc(c(c1O)CNC(=N)NC)CCC=O)OC	12361
c1c(cc2c(c1O[C@@H]1O[C@@H]([C@]([C@@H]([C@H]1O)O)(O)C[C@@H]([C@H]1CCN[C@@H](N)C1)CN1C(=O)C=CC1=O)CO)C(=O)c1c(C2=O)cc(c(c1O)CNC(=N)NC)CCCCO)OC	12363
c1c(cc2c(c1O[C@@H]1O[C@@H]([C@]([C@@H]([C@H]1O)O)(O)C[C@@H]([C@H]1CCN[C@@H](N)C1)CN1C(=O)C=CC1=O)CO)C(=O)c1c(C2=O)cc(c(c1O)CNC(=N)NC)CCc1ccccc1)OC	12364
c1c(cc2c(c1O[C@@H]1O[C@@H]([C@]([C@@H]([C@H]1O)O)(O)C[C@@H]([C@H]1CCN[C@@H](N)C1)CN1C(=O)C=CC1=O)CO)C(=O)c1c(C2=O)cc(c(c1O)CNC(=N)NC)C)OC	12365
c1c(cc2c(c1O[C@@H]1O[C@@H]([C@]([C@@H]([C@H]1O)O)(O)CC[C@@H]1CCN[C@@H](N)C1)CO)C(=O)c1c(C2=O)cc(c(c1O)CNC(=N)NC)CC[C@H]1CC[C@@H](NC1)N)OC	12366
c1c(c(c2c(c1O[C@@H]1O[C@@H]([C@]([C@@H]([C@H]1O)O)(O)CC[C@H]1CCN[C@H](N)C1)CO)C(=O)c1c(C2=O)cc(c(c1O)CNC(=N)NC)CCC=O)CO)OC	12367
c1c(c(c2c(c1O[C@@H]1O[C@@H]([C@]([C@@H]([C@H]1O)O)(O)CC[C@H]1CCN[C@@H](N)C1)CO)C(=O)c1c(C2=O)cc(c(c1O)CNC(=N)NC)CCCCO)CO)OC	12368
c1c(c(c2c(c1O[C@@H]1O[C@@H]([C@]([C@@H]([C@H]1O)O)(O)CC[C@@H]1CCN[C@@H](N)C1)CO)C(=O)c1c(C2=O)cc(c(c1O)CNC(=N)NC)CCc1ccccc1)CO)OC	12369
CCCC[C@@H]([C@@H](/C=C/C1=C([C@@H]2CC[C@H]([C@H]3[C@H](CC(=O)O)[C@H](CC[C@H](N3)C)[C@H](O)Cc3c(cc(C[C@](N2)([C@](O)(C)[C@@H](c2ccc(O)cc2)CCCO)CC#Cc2c(cccc2CC1)CC)cc3)CCC(=O)O)O)C[C@H](O)CO)O)O	1237
c1c(c(c2c(c1O[C@@H]1O[C@@H]([C@]([C@@H]([C@H]1O)O)(O)CC[C@H]1CCN[C@@H](N)C1)CO)C(=O)c1c(C2=O)cc(c(c1O)CNC(=N)NC)C)CC)OC	12371
c1c(cc2c(c1O[C@@H]1O[C@@]([C@]([C@@H]([C@H]1O)O)(O)CC[C@H]1CCN[C@@H](N)C1)(CO)O)C(=O)c1c(C2=O)cc(c(c1O)CNC(=N)NC)C)OC	12373
c1c(cc2c(c1O[C@@H]1O[C@@H]([C@]([C@@H]([C@H]1O)O)(O)CC[C@H]1CCN[C@@H](N)C1)CO)C(=O)c1c(C2=O)cc2c(c1O)[C@@H](NC(=N)NC)CCC2)OC	12374
c1c(cc2c(c1O[C@@H]1O[C@@H]([C@]([C@@H]([C@H]1O)O)(O)CC[C@H]1CCN[C@@H](N)C1)CO)C(=O)c1c(C2=O)cc(c(c1O)CNC(=N)NC)CCC=O)OC	12375
c1c(cc2c(c1O[C@@H]1O[C@@H]([C@]([C@@H]([C@H]1O)O)(O)CC[C@@H]1CCN[C@H](N)C1)CO)C(=O)c1c(C2=O)cc(c(c1O)CNC(=N)NC)CCCCO)OC	12376
c1c(c(c2c(c1O[C@@H]1O[C@@H]([C@H]([C@@H]([C@H]1O)O)O)CO)C(=O)c1c(C2=O)cc(c(c1O)CNC(=N)NC)CC[C@H]1CC[C@@H](NC1)N)CO)OC	12377
CCCC[C@@H]([C@@H](/C=C/C1=C([C@H]2CC[C@H]([C@H]3[C@@H](CC(=O)O)[C@@H](CC[C@@H](N3)C)[C@H](O)Cc3c(cc(C[C@@](N2)([C@](O)(C)Cc2ccc(O)cc2)CC#Cc2c(cccc2CC1)CC)cc3)C[C@@]1(C(=O)O)CCCCC21CCCC2)O)C[C@H](O)CO)O)O	1238
c1c(cc2c(c1O[C@@H]1O[C@@H]([C@]([C@@H]([C@H]1O)O)(O)CC[C@H]1CCN[C@@H](N)C1)CO)C(=O)c1c(C2=O)cc(c(c1O)CNC(=N)NC)CCc1ccccc1)OC	12380
c1c(cc2c(c1O[C@@H]1O[C@@H]([C@]([C@@H]([C@H]1O)O)(O)CC[C@H]1CCN[C@@H](N)C1)CO)C(=O)c1c(C2=O)cc(c(c1O)CNC(=N)NC)C)OC	12381
c1c(cc2c(c1O[C@@H]1O[C@@H]([C@H]([C@@H]([C@H]1O)O)O)CO)C(=O)c1c(C2=O)cc2c(c1O)[C@@H](NC(=N)NC)CC[C@H]2C[C@H]1CC[C@@H](NC1)N)OC	12385
c1c(c(c2c(c1O[C@@H]1O[C@@H]([C@H]([C@@H]([C@H]1O)O)O)CO)C(=O)c1c(C2=O)cc(c(c1O)[C@@H](NC(=N)NC)CCO)C)CO)OC	12386
c1c(cc2c(c1O[C@@H]1O[C@@H]([C@H]([C@@H]([C@H]1O)O)O)CO)C(=O)c1c(C2=O)cc(c(c1O)CNC(=N)NC)CC1([C@@H]2CC[C@@H](NC2)N)CCCCC1)OC	12389
CCCC[C@@H]([C@@H](/C=C/C1=C([C@H]2CC[C@H]([C@H]3[C@H](CC(=O)O)[C@@H](CC[C@@H](N3)C)[C@H](O)Cc3c(cc(C[C@@](N2)([C@](O)(C)Cc2ccc(O)cc2)CC#Cc2c(cccc2CC1)CC)cc3)CC1(C(=O)O)CCCCC1)O)C[C@H](O)CO)O)O	1239
c1c(cc2c(c1O[C@@H]1O[C@@H]([C@H]([C@@H]([C@H]1O)O)O)CO)C(=O)c1c(C2=O)cc(c(c1O)CNC(=N)NC)CC[C@@H]1CC[C@@H](NC1)N)OC	12391
c1c(c(c2c(c1O[C@@H]1O[C@@H]([C@H]([C@@H]([C@H]1O)O)O)CO)C(=O)c1c(C2=O)cc(c(c1O)CNC(=N)NC)C)CO)OC	12394
c1c(c(c2c(c1O[C@@H]1O[C@@H]([C@H]([C@@H]([C@H]1O)O)O)CO)C(=O)c1c(C2=O)cc(c(c1O)CNC(=N)NC)CCc1ccccc1)CO)OC	12395
c1c(c(c2c(c1O[C@@H]1O[C@@H]([C@H]([C@@H]([C@H]1O)O)O)CO)C(=O)c1c(C2=O)cc(c(c1O)CNC(=N)NC)C1CCCCC1)CO)OC	12397
c1c(c(c2c(c1O[C@@H]1O[C@@H]([C@H]([C@@H]([C@H]1O)O)O)CO)C(=O)c1c(C2=O)cc(c(c1O)CNC(=N)NC)C1CCCC1)CO)OC	12398
CCCC[C@@H]([C@@H](/C=C/C1=C([C@H]2CC[C@H]([C@H]3[C@H](CC(=O)O)[C@@H](CC[C@H](N3)C)[C@H](O)Cc3c(cc(C[C@@](N2)([C@](O)(C)C2(c4ccc(O)cc4)CCCCC2)CC#Cc2ccccc2CC1)cc3)CCC(=O)O)O)C[C@H](O)CO)O)O	1240
c1c(cc2c(c1O[C@@H]1O[C@@]([C@H]([C@@H]([C@H]1O)O)O)(CO)O)C(=O)c1c(C2=O)cc(c(c1O)CNC(=N)NC)C)OC	12400
c1c(cc2c(c1O[C@@H]1O[C@@H]([C@H]([C@@H]([C@H]1O)O)O)CO)C(=O)c1c(C2=O)cc2c(c1O)[C@H](NC(=N)NC)CCC2)OC	12401
c1c(cc2c(c1O[C@@H]1O[C@@H]([C@]([C@@H]([C@H]1O)O)(O)CC[C@@H]1CCN[C@@H](N)C1)CO)C(=O)c1c(C2=O)cc(cc1O)CC[C@H]1CC[C@H](NC1)N)OC	12403
c1c(c(c2c(c1O[C@@H]1O[C@@H]([C@]([C@@H]([C@H]1O)O)(O)CC[C@@H]1CCN[C@H](N)C1)CO)C(=O)c1c(C2=O)cc(cc1O)C)CO)OC	12404
c1c(cc2c(c1O[C@@H]1O[C@@H]([C@H]([C@@H]([C@H]1O)O)O)CO)C(=O)c1c(C2=O)cc(c(c1O)CNC(=N)NC)CCC=O)OC	12405
c1c(c(c2c(c1O[C@@H]1O[C@@H]([C@]([C@@H]([C@H]1O)O)(O)CC[C@H]1CCN[C@H](N)C1)CO)C(=O)c1c(C2=O)cc(cc1O)C)CC)OC	12406
CCCC[C@@H]([C@@H](/C=C/C1=C([C@@H]2CC[C@@H]([C@H]3[C@H](CC(=O)O)[C@@H](CC[C@@H](N3)C)[C@H](O)Cc3c(cc(C[C@@]4(N2)[C@](O)(CC=C[C@H]4C#Cc2c(cccc2CC1)CC)Cc1ccc(O)cc1)cc3)CCC(=O)O)O)C[C@H](O)CO)O)O	1241
c1c(cc2c(c1O[C@@H]1O[C@@H]([C@H]([C@@H]([C@H]1O)O)O)CO)C(=O)c1c(C2=O)cc(c(c1O)CNC(=N)NC)C1CCCC1)OC	12411
c1c(cc2c(c1O[C@@H]1O[C@@]([C@]([C@@H]([C@H]1O)O)(O)CC[C@H]1CCN[C@H](N)C1)(CO)O)C(=O)c1c(C2=O)cc(cc1O)C)OC	12412
c1c(cc2c(c1O[C@@H]1O[C@@H]([C@]([C@@H]([C@H]1O)O)(O)CC[C@H]1CCN[C@H](N)C1)CO)C(=O)c1c(C2=O)cc(c(c1O)CNC)C)OC	12413
c1c(cc2c(c1O[C@@H]1O[C@@H]([C@H]([C@@H]([C@H]1O)O)O)CO)C(=O)c1c(C2=O)cc(cc1O)CC1([C@@H]2CC[C@H](NC2)N)CCNCC1)OC	12414
c1c(cc2c(c1O[C@@H]1O[C@@H]([C@]([C@@H]([C@H]1O)O)(O)CC[C@@H]1CCN[C@@H](N)C1)CO)C(=O)c1c(C2=O)cc(cc1O)CCCCO)OC	12415
c1c(c(c2c(c1O[C@@H]1O[C@@H]([C@H]([C@@H]([C@H]1O)O)O)CO)C(=O)c1c(C2=O)cc(cc1O)CC[C@@H]1CC[C@H](NC1)N)CO)OC	12416
c1c(c(c2c(c1O[C@@H]1O[C@@H]([C@H]([C@@H]([C@H]1O)O)O)CO)C(=O)c1c(C2=O)cc(cc1O)CC[C@H]1CC[C@@H](NC1)N)CC)OC	12417
c1c(cc2c(c1O[C@@H]1O[C@@H]([C@]([C@@H]([C@H]1O)O)(O)CC[C@H]1CCN[C@@H](N)C1)CO)C(=O)c1c(C2=O)cc(cc1O)CCc1ccccc1)OC	12419
CCCC[C@@H]([C@@H](/C=C/C1=C([C@H]2CC[C@H]([C@H]3[C@@H](CC(=O)O)[C@@H](CC[C@@H](N3)C)[C@H](O)Cc3c(cc(C[C@@](N2)([C@](O)(C)Cc2ccc(O)cc2)CC#Cc2c(cccc2CC1)CCCCCO)cc3)CC1(C(=O)O)CCCCC1)O)C[C@H](O)CO)O)O	1242
c1c(cc2c(c1O[C@@H]1O[C@@H]([C@H]([C@@H]([C@H]1O)O)O)CO)C(=O)c1c(C2=O)cc(cc1O)C[C@@H]([C@@H]1CC[C@@H](NC1)N)CCCO)OC	12420
c1c(cc2c(c1O[C@@H]1O[C@@]([C@H]([C@@H]([C@H]1O)O)O)(CO)O)C(=O)c1c(C2=O)cc(cc1O)CC[C@@H]1CC[C@H](NC1)N)OC	12421
c1c(cc2c(c1O[C@@H]1O[C@@H]([C@H]([C@@H]([C@H]1O)O)O)CO)C(=O)c1c(C2=O)cc(cc1O)CC1([C@@H]2CC[C@@H](NC2)N)CCCC1)OC	12423
c1c(cc2c(c1O[C@@H]1O[C@@H]([C@H]([C@@H]([C@H]1O)O)O)CO)C(=O)c1c(C2=O)cc(c(c1O)CNC)CC[C@H]1CC[C@@H](NC1)N)OC	12424
c1c(cc2c(c1O[C@@H]1O[C@@H]([C@H]([C@@H]([C@H]1O)O)O)CO)C(=O)c1c(C2=O)cc(cc1O)CC1([C@H]2CC[C@@H](NC2)N)CCCCC1)OC	12425
c1c(cc2c(c1O[C@@H]1O[C@@H]([C@H]([C@@H]([C@H]1O)O)O)CO)C(=O)c1c(C2=O)cc(cc1O)CC[C@@H]1CC[C@H](NC1)N)OC	12426
c1c(c(c2c(c1O[C@@H]1O[C@@H]([C@H]([C@@H]([C@H]1O)O)O)CO)C(=O)c1c(C2=O)cc(cc1O)C)CO)OC	12427
c1c(cc2c(c1O[C@@H]1O[C@@H]([C@H]([C@@H]([C@H]1O)O)O)CO)C(=O)c1c(C2=O)cc(cc1O)C1CCNCC1)OC	12429
CCCC[C@@H]([C@@H](/C=C/C1=C([C@@H]2CC[C@H]([C@H]3[C@H](CC(=O)O)[C@H](CC[C@@H](N3)C)[C@H](O)Cc3c(cc(C[C@](N2)([C@](O)(C)[C@@H](c2ccc(O)cc2)CCCO)CC#Cc2ccccc2CC1)cc3)CCC(=O)O)O)C[C@H](O)CO)O)O	1243
c1c(cc2c(c1O[C@@H]1O[C@@H]([C@H]([C@@H]([C@H]1O)O)O)CO)C(=O)c1c(C2=O)cc(c(c1O)CNC)C)OC	12432
c1c(cc2c(c1O[C@@H]1O[C@@H]([C@H]([C@@H]([C@H]1O)O)O)CO)C(=O)c1c(C2=O)cc(cc1O)CCCCO)OC	12433
c1c(cc2c(c1O[C@@H]1O[C@@H]([C@H]([C@@H]([C@H]1O)O)O)CO)C(=O)c1c(C2=O)cc(cc1O)CCc1ccccc1)OC	12434
c1c(cc2c(c1O[C@@H]1O[C@@H]([C@H]([C@@H]([C@H]1O)O)O)CO)C(=O)c1c(C2=O)cc(cc1O)C1CCCCC1)OC	12435
c1c(cc2c(c1O[C@@H]1O[C@@H]([C@H]([C@@H]([C@H]1O)O)O)CO)C(=O)c1c(C2=O)cc(cc1O)C1CCCC1)OC	12436
c1(cc(ccc1O)/C=C/c1c2c(c(c(c1CCc1ccc(cc1)[C@H]1N[C@H]3[C@@]4(c5nc[nH]c5)[C@@H]5[C@@]6(CC[C@]74[C@H]4CC[C@H]7C#CC[C@H]7c8c(CCNCC9=C[C@H]([C@@H]%10C[C@]([C@@H]3C4)(C1)C[C@H]9N%10)c1ccccc1)c[nH]c8C[C@@H]1CCOC[C@@H]1C7)CCC[C@H]6C=C[C@@H]5O)O)O)c(O)ccc2)O	12437
c1(cc(ccc1O)/C=C/c1c2c(c(c(c1CCc1ccc(cc1)[C@H]1N[C@@H]3[C@@]4(c5nc[nH]c5)[C@H]5[C@]6(CC[C@]74[C@@H](CCC7)C[C@@H]3[C@@]3(C1)C[C@@H]1N[C@H](C3)[C@@H](c3ccccc3)C=C1CNCCc1c3c([nH]c1)C[C@H]1CCOC[C@H]1CC3)CCC[C@@H]6C=C[C@@H]5O)O)O)c(O)ccc2)O	12438
c1(cc(ccc1O)/C=C/c1c2c(c(c(c1CCc1ccc(cc1)[C@H]1N[C@H]3[C@@]45c6nc[nH]c6CC[C@H]6[C@]5(CC[C@]57[C@@H]4[C@@H](O)C=C[C@@H]7CCC5)[C@H](CC6)C[C@H]3[C@@]3(C1)C[C@@H]1N[C@H](C3)[C@H](c3ccccc3)C=C1CNCCc1c3c([nH]c1)C[C@H]1CCOC[C@H]1CC3)O)O)c(O)ccc2)O	12439
CCCC[C@@H]([C@@H](/C=C/C1=C([C@H]2CC[C@H]([C@H]3[C@H](CC(=O)O)[C@@H](CC[C@@H](N3)C)[C@H](O)Cc3c(cc(C[C@@](N2)([C@](O)(C)Cc2ccc(O)cc2)CC#Cc2ccccc2CC1)cc3)CC1(C(=O)O)CCCCC1)O)C[C@H](O)CO)O)O	1244
c1(cc(ccc1O)/C=C/c1c2c(c(c(c1CCc1ccc(cc1)[C@H]1N[C@@H]3[C@@]45c6nc[nH]c6CC[C@]67[C@]5(CC[C@@]58[C@H]4[C@@H](O)C=C[C@@H]8CCC5)[C@H](CC6)C[C@@H]3[C@@]3(C1)C[C@@H]1N[C@H](C3)[C@H](c3ccccc3)C=C1CNCCc1c3c([nH]c1)C[C@H]1CCOC[C@@H]1C[C@@H]3CC#C7)O)O)c(O)ccc2)O	12440
c1(cc(ccc1O)/C=C/c1c2c(c(c(c1CCc1ccc(cc1)[C@@H]1N[C@@H]3[C@]4(c5nc[nH]c5)[C@H]5[C@]6(CC[C@@]74[C@H]4CC[C@H]7CSSC[C@@H](CNCC7=C[C@H]([C@@H]8C[C@@]([C@@H]3C4)(C1)C[C@H]7N8)c1ccccc1)c1cc([nH]c1)CC1CCOCC1)CCC[C@@H]6C=C[C@H]5O)O)O)c(O)ccc2)O	12441
c1(cc(ccc1O)/C=C/c1c2c(c(c(c1CCc1ccc(cc1)[C@@H]1N[C@H]3[C@]4(c5nc[nH]c5)[C@@H]5[C@]6(CC[C@]74[C@@H]4CC[C@@H]7CSSC[C@@H](CNCC7=C[C@H]([C@H]8C[C@@]([C@@H]3C4)(C1)C[C@@H]7N8)c1ccccc1)c1cc([nH]c1)C[C@@H]1CCOC3(C1)CCCCC3)CCC[C@@H]6C=C[C@@H]5O)O)O)c(O)ccc2)O	12444
c1(cc(ccc1O)/C=C/c1c2c(c(c(c1CCc1ccc(cc1)[C@@H]1N[C@@H]3[C@]4(c5nc[nH]c5)[C@H]5[C@]6(CC[C@@]74[C@H]4CC[C@H]7CSSC[C@@H](CNCC7=C[C@H]([C@@H]8C[C@@]([C@@H]3C4)(C1)C[C@H]7N8)c1ccccc1)c1cc([nH]c1)C[C@@H]1CCOC3(C1)CCCC3)CCC[C@@H]6C=C[C@H]5O)O)O)c(O)ccc2)O	12445
c1(cc(ccc1O)/C=C/c1c2c(c(c(c1CCc1ccc(cc1)[C@H]1N[C@@H]3[C@]4(c5nc[nH]c5)[C@@H]5[C@]6(CC[C@@]74[C@H](CCC7)C[C@@H]3[C@@]3(C1)C[C@@H]1N[C@H](C3)[C@@H](c3ccccc3)C=C1CNCCc1c3c([nH]c1)C[C@@H]1CCOC4([C@@H]1CC3)CCCC4)CCC[C@@H]6C=C[C@H]5O)O)O)c(O)ccc2)O	12446
c1(cc(ccc1O)/C=C/c1c2c(c(c(c1CCc1ccc(cc1)[C@H]1N[C@@H]3[C@@]4(c5nc[nH]c5)[C@H]5[C@]6(CC[C@]74[C@@H](CCC7)C[C@@H]3[C@@]3(C1)C[C@@H]1N[C@H](C3)[C@@H](c3ccccc3)C=C1CNCCc1c3c([nH]c1)C[C@H]1CCOC[C@H]1CCC3)CCC[C@@H]6C=C[C@H]5O)O)O)c(O)ccc2)O	12447
c1(cc(ccc1O)/C=C/c1c2c(c(c(c1CCc1ccc(cc1)[C@@H]1N[C@H]3[C@]4(c5nc[nH]c5)[C@H]5[C@@]6(CC[C@@]74[C@H]4CC[C@H]7Cc7cccc(CCCc8cc(CCNCC9=C[C@@H]([C@@H]%10C[C@]([C@H]3C4)(C1)C[C@H]9N%10)c1ccccc1)c[nH]8)c7)CCC[C@H]6C=C[C@@H]5O)O)O)c(O)ccc2)O	12448
c1(cc(ccc1O)/C=C/c1c2c(c(c(c1CCc1ccc(cc1)[C@H]1N[C@@H]3[C@@]4(c5nc[nH]c5)[C@H]5[C@]6(CC[C@]74[C@@H](CCC7)C[C@@H]3[C@@]3(C1)C[C@@H]1N[C@H](C3)[C@@H](c3ccccc3)C=C1CNCCc1cc([nH]c1)CC1CCOCC1)CCC[C@@H]6C=C[C@@H]5O)O)O)c(O)ccc2)O	12449
CCCC[C@@H]([C@@H](/C=C/C1=C([C@@H]2CC[C@@H]([C@H]3[C@@H](CC(=O)O)[C@@H](CC[C@H](N3)C)[C@H](O)Cc3c(cc(C[C@@]4(N2)[C@](O)(CC=C[C@H]4C#Cc2ccccc2CC1)Cc1ccc(O)cc1)cc3)CCC(=O)O)O)C[C@H](O)CO)O)O	1245
c1(cc(ccc1O)/C=C/c1c2c(c(c(c1CCc1ccc(cc1)[C@H]1N[C@@H]3[C@@]4(c5nc[nH]c5)[C@H]5[C@]6(CC[C@]74[C@@H](CCC7)C[C@@H]3[C@@]3(C1)C[C@@H]1N[C@H](C3)[C@H](c3ccccc3)C=C1CNCCc1cc([nH]c1)C[C@@H]1CCOC3(C1)CCCCC3)CCC[C@@H]6C=C[C@@H]5O)O)O)c(O)ccc2)O	12450
c1(cc(ccc1O)/C=C/c1c2c(c(c(c1CCc1ccc(cc1)[C@@H]1N[C@H]3[C@]4(c5nc[nH]c5)[C@@H]5[C@]6(CC[C@@]74[C@H]4CC[C@H]7CSSC[C@@H](CNCC7=C[C@H]([C@H]8C[C@]([C@H]3C4)(C1)C[C@@H]7N8)c1ccccc1)c1cc([nH]c1)CC1CCCC1)CCC[C@@H]6C=C[C@@H]5O)O)O)c(O)ccc2)O	12452
c1(cc(ccc1O)/C=C/c1c2c(c(c(c1CCc1ccc(cc1)[C@@H]1N[C@@H]3[C@@]4(c5nc[nH]c5)[C@H]5[C@]6(CC[C@@]74[C@H]4CC[C@@H]7CSSC[C@H](CNCC7=C[C@@H]([C@@H]8C[C@]([C@H]3C4)(C1)C[C@H]7N8)c1ccccc1)c1cc([nH]c1)CC)CCC[C@@H]6C=C[C@H]5O)O)O)c(O)ccc2)O	12453
c1(cc(ccc1O)/C=C/c1c2c(c(c(c1CCc1ccc(cc1)[C@H]1N[C@H]3[C@@]45c6nc[nH]c6CC[C@H]6[C@]5(CC[C@]57[C@@H]4[C@H](O)C=C[C@@H]7CCC5)[C@H](CC6)C[C@H]3[C@@]3(C1)C[C@@H]1N[C@H](C3)[C@@H](c3ccccc3)C=C1CNCCc1cc([nH]c1)CC)O)O)c(O)ccc2)O	12456
c1(cc(ccc1O)/C=C/c1c2c(c(c(c1CCc1ccc(cc1)[C@@H]1N[C@@H]3[C@]4(c5nc[nH]c5)[C@@H]5[C@]6(CC[C@@]74[C@H](CCC7)C[C@@H]3[C@@]3(C1)C[C@@H]1N[C@H](C3)[C@@H](c3ccccc3)C=C1CNCCc1cc([nH]c1)CC1CCCC1)CCC[C@@H]6C=C[C@@H]5O)O)O)c(O)ccc2)O	12457
c1(cc(ccc1O)/C=C/c1c2c(c(c(c1CCc1ccc(cc1)[C@@H]1N[C@@H]3[C@]4(c5nc[nH]c5)[C@@H]5[C@]6(CC[C@@]74[C@H](CCC7)C[C@@H]3[C@@]3(C1)C[C@@H]1N[C@H](C3)[C@@H](c3ccccc3)C=C1CNCCc1cc([nH]c1)CC)CCC[C@@H]6C=C[C@H]5O)O)O)c(O)ccc2)O	12458
c1(cc(ccc1O)/C=C/c1c2c(c(c(c1CCc1ccc(cc1)[C@H]1N[C@H]3[C@@]45c6nc[nH]c6CC[C@H]6[C@]5(CC[C@]57[C@@H]4[C@H](O)C=C[C@@H]7CCC5)[C@H](CC6)C[C@H]3[C@@]3(C1)C[C@@H]1N[C@H](C3)[C@@H](c3ccccc3)C=C1CNCCCCO)O)O)c(O)ccc2)O	12459
CCCC[C@@H]([C@@H](/C=C/C1=C([C@H]2CC[C@H]([C@H]3[C@@H](CC(=O)O)[C@@H](CC[C@@H](N3)C)[C@H](O)Cc3c(cc(C[C@@](N2)([C@](O)(C)Cc2ccc(O)cc2)CC#Cc2ccccc2CC1)cc3)CC1(C(=O)O)CCCC1)O)C[C@H](O)CO)O)O	1246
c1(cc(ccc1O)/C=C/c1c2c(c(c(c1CCc1ccc(cc1)[C@H]1N[C@H]3[C@@]45c6nc[nH]c6CC[C@H]6[C@]5(CC[C@]57[C@@H]4[C@H](O)C=C[C@@H]7CCC5)[C@H](CC6)C[C@H]3[C@@]3(C1)C[C@@H]1N[C@H](C3)[C@@H](c3ccccc3)C=C1CNCCc1c[nH]cc1CC)O)O)c(O)ccc2)O	12460
c1(cc(ccc1O)/C=C/c1c2c(c(c(c1CCc1ccc(cc1)[C@@H]1N[C@@H]3[C@]4(c5nc[nH]c5)[C@@H]5[C@]6(CC[C@@]74[C@H](CCC7)C[C@@H]3[C@@]3(C1)C[C@@H]1N[C@H](C3)[C@@H](c3ccccc3)C=C1CNCCc1c[nH]cc1CC)CCC[C@@H]6C=C[C@H]5O)O)O)c(O)ccc2)O	12462
c1(cc(ccc1O)/C=C/c1c2c(c(c(c1CCc1ccc(cc1)[C@@H]1N[C@H]3[C@]45c6nc[nH]c6[C@@H]6C[C@]7([C@@]5(CC[C@]58[C@@H]4[C@H](O)C=C[C@@H]8CCC5)[C@@H](CC7)C[C@H]3[C@]3(C1)C[C@@H]1N[C@H](C3)[C@@H](c3ccccc3)C=C1CNC)C=C6)O)O)c(O)ccc2)O	12463
c1(cc(ccc1O)/C=C/c1c2c(c(c(c1CCc1ccc(cc1)[C@@H]1N[C@@H]3[C@]4(c5nc[nH]c5)[C@@H]5[C@]6(CC[C@@]74[C@H](CCC7)C[C@@H]3[C@@]3(C1)C[C@@H]1N[C@H](C3)[C@H](c3ccccc3)C=C1CNCCCCO)CCC[C@@H]6C=C[C@H]5O)O)O)c(O)ccc2)O	12465
c1(cc(ccc1O)/C=C/c1c2c(c(c(c1CCc1ccc(cc1)[C@H]1N[C@H]3[C@@]45c6nc[nH]c6[C@@H]6C[C@]7([C@]5(CC[C@]58[C@H]4[C@@H](O)C=C[C@@H]8CCC5)[C@H](CC7)C[C@@H]3[C@]3(C1)C[C@@H](N[C@@H](C3)Cc1ccccc1)O)C=C6)O)O)c(O)ccc2)O	12466
c1(cc(ccc1O)/C=C/c1c2c(c(c(c1CCc1ccc(cc1)[C@@H]1N[C@@H]3[C@@]45c6nc[nH]c6CC[C@H]6[C@]5(CC[C@]57[C@H]4[C@@H](O)C=C[C@@H]7CCC5)[C@H](CC6)C[C@H]3[C@]3(C1)C[C@H](N[C@@H](C3)Cc1ccccc1)O)O)O)c(O)ccc2)O	12467
c1(cc(ccc1O)/C=C/c1c2c(c(c(c1CCc1ccc(cc1)[C@H]1N[C@H]3[C@@]4(c5nc[nH]c5)[C@H]5[C@@]6(CC[C@@]74[C@@H](CCC7)C[C@H]3[C@@]3(C1)C[C@@H]1N[C@H](C3)[C@@H](c3ccccc3)C=C1CNC)CCC[C@@H]6C=C[C@H]5O)O)O)c(O)ccc2)O	12468
c1(cc(ccc1O)/C=C/c1c2c(c(c(c1CCc1ccc(cc1)[C@@H]1N[C@H]3[C@]4(c5nc[nH]c5)[C@H]5[C@]67C[C@H]([C@]84[C@H](CCC8)C[C@@H]3[C@]3(C1)C[C@@H]1N[C@H](C3)[C@@H](c3ccccc3)C=C1CNC)C=C[C@H]6CC[C@H]7C=C[C@@H]5O)O)O)c(O)ccc2)O	12469
CCCC[C@@H]([C@@H](/C=C/C1=C([C@H]2CC[C@H]([C@H]3[C@@H](CC(=O)O)[C@@H](CC[C@@H](N3)C)[C@H](O)Cc3c(cc(C[C@@](N2)([C@](O)(C)Cc2ccc(O)cc2)CC#Cc2c(cccc2CC1)CCCCO)cc3)CCC(=O)O)O)C[C@H](O)CO)O)O	1247
c1(cc(ccc1O)/C=C/c1c2c(c(c(c1CCc1ccc(cc1)[C@@H]1N[C@@H]3[C@@]4(c5nc[nH]c5)[C@H]5[C@]6(CC[C@@]74[C@@H](CCC7)C[C@@H]3[C@]3(C1)C[C@H](N[C@@H](C3)Cc1ccccc1)O)CCC[C@@H]6C=C[C@@H]5O)O)O)c(O)ccc2)O	12470
c1(cc(ccc1O)/C=C/c1c2c(c(c(c1CCc1ccc(cc1)[C@H]1N[C@H]3[C@@]4(c5nc[nH]c5)[C@H]5[C@@]6(CC[C@@]74[C@@H](CCC7)C[C@H]3[C@@]3(C1)C[C@@H]1N[C@H](C3)[C@@H](c3ccccc3)C=C1CNCCCc1ccccc1)CCC[C@@H]6C=C[C@H]5O)O)O)c(O)ccc2)O	12471
c1(cc(ccc1O)/C=C/c1c2c(c(c(c1CCc1ccc(cc1)[C@@H]1N[C@H]3[C@@]45c6nc[nH]c6[C@@H]6C[C@]7([C@]5(CC[C@]58[C@@H]4[C@@H](O)C=C[C@@H]8CCC5)[C@H](CC7)C[C@@H]3[C@]3(C1)C[C@H]1N[C@@H](C3)[C@H](c3ccccc3)C=C1)C=C6)O)O)c(O)ccc2)O	12472
c1(cc(ccc1O)/C=C/c1c2c(c(c(c1CCc1ccc(cc1)[C@@H]1N[C@@H]3[C@@]45c6nc[nH]c6CC[C@H]6[C@]5(CC[C@]57[C@H]4[C@@H](O)C=C[C@@H]7CCC5)[C@@H](CC6)C[C@@H]3[C@@]3(C1)C[C@H]1N[C@@H](C3)[C@H](c3ccccc3)C=C1)O)O)c(O)ccc2)O	12473
c1(cc(ccc1O)/C=C/c1c2c(c(c(c1CCc1ccc(cc1)[C@H]1N[C@H]3[C@]45c6nc[nH]c6CC[C@@H]6[C@@]5(CC[C@]57[C@@H]4[C@@H](O)C=C[C@@H]7CCC5)[C@H](CC6)C[C@@H]3[C@@]3(C1)C[C@@H](N[C@@H](C3)[C@H](c1ccccc1)CCCCC)O)O)O)c(O)ccc2)O	12474
c1(cc(ccc1O)/C=C/c1c2c(c(c(c1CCc1ccc(cc1)[C@H]1N[C@H]3[C@@]45c6nc[nH]c6[C@@H]6C[C@]7([C@]5(CC[C@]58[C@@H]4[C@H](O)C=C[C@@H]8CCC5)[C@H](CC7)C[C@H]3[C@@]3(C1)CCN[C@@H](C3)Cc1ccccc1)C=C6)O)O)c(O)ccc2)O	12475
c1(cc(ccc1O)/C=C/c1c2c(c(c(c1CCc1ccc(cc1)[C@H]1N[C@H]3[C@]45c6nc[nH]c6CC[C@@H]6[C@@]5(CC[C@]57[C@@H]4[C@@H](O)C=C[C@@H]7CCC5)[C@@H](CC6)C[C@H]3[C@]3(C1)CCN[C@H](C3)Cc1ccccc1)O)O)c(O)ccc2)O	12476
c1(cc(ccc1O)/C=C/c1c2c(c(c(c1CCc1ccc(cc1)[C@@H]1N[C@@H]3[C@@]4(c5nc[nH]c5)[C@H]5[C@]6(CC[C@]74[C@@H](CCC7)C[C@@H]3[C@]3(C1)C[C@H]1N[C@@H](C3)[C@H](c3ccccc3)C=C1)CCC[C@@H]6C=C[C@H]5O)O)O)c(O)ccc2)O	12477
c1(cc(ccc1O)/C=C/c1c2c(c(c(c1CCc1ccc(cc1)[C@@H]1N[C@@H]3[C@@]4(c5nc[nH]c5)[C@H]5[C@]67C[C@H]([C@@]84[C@@H](CCC8)C[C@H]3[C@@]3(C1)C[C@H]1N[C@@H](C3)[C@@H](c3ccccc3)C=C1)C=C[C@H]6CC[C@H]7C=C[C@@H]5O)O)O)c(O)ccc2)O	12478
c1(cc(ccc1O)/C=C/c1c2c(c(c(c1CCc1ccc(cc1)[C@@H]1N[C@@H]3[C@@]4(c5nc[nH]c5)[C@H]5[C@]6(CC[C@@]74[C@@H](CCC7)C[C@@H]3[C@]3(C1)C[C@@H](N[C@H](C3)[C@H](c1ccccc1)CCCCC)O)CCC[C@@H]6C=C[C@@H]5O)O)O)c(O)ccc2)O	12479
CCCC[C@@H]([C@@H](/C=C/C1=C([C@@H]2CC[C@H]([C@H]3[C@H](CC(=O)O)[C@H](CC[C@@H](N3)C)[C@H](O)Cc3c(cc(C[C@](N2)([C@](O)(C)Cc2c(cc(O)cc2)CCO)CC#Cc2ccccc2CC1)cc3)CCC(=O)O)O)C[C@H](O)CO)O)O	1248
c1(cc(ccc1O)/C=C/c1c2c(c(c(c1CCc1ccc(cc1)[C@H]1N[C@H]3[C@]4(c5nc[nH]c5)[C@@H]5[C@]6(CC[C@@]74[C@@H](CCC7)C[C@H]3[C@]3(C1)CCN[C@H](C3)Cc1ccccc1)CCC[C@@H]6C=C[C@H]5O)O)O)c(O)ccc2)O	12480
c1(cc(ccc1O)/C=C/c1c2c(c(c(c1CCc1ccc(cc1)[C@H]1N[C@H]3[C@@]4(c5nc[nH]c5)[C@H]5[C@]6(CC[C@@]74[C@@H](CCC7)C[C@@H]3[C@@]3(C1)C[C@@H](NC1(C3)CCCC1)O)CCC[C@@H]6C=C[C@H]5O)O)O)c(O)ccc2)O	12481
c1(cc(ccc1O)/C=C/c1c2c(c(c(c1CCc1ccc(cc1)[C@H]1N[C@H]3[C@]45c6nc[nH]c6CC[C@@H]6[C@@]5(CC[C@]57[C@@H]4[C@@H](O)C=C[C@@H]7CCC5)[C@@H](CC6)C[C@H]3[C@@]3(C1)C[C@@H](NCC3)O)O)O)c(O)ccc2)O	12482
c1(cc(ccc1O)/C=C/c1c2c(c(c(c1CCc1ccc(cc1)[C@@H]1N[C@H]3[C@@]4(c5nc[nH]c5)[C@@H]5[C@]6(CC[C@@]74[C@@H](CCC7)C[C@H]3[C@@]3(C1)CCN[C@@]1(C3)CC3(CC1)CCCC3)CCC[C@@H]6C=C[C@H]5O)O)O)c(O)ccc2)O	12483
c1(cc(ccc1O)/C=C/c1c2c(c(c(c1CCc1ccc(cc1)[C@H]1N[C@@H]3[C@]4(c5nc[nH]c5)[C@H]5[C@]6(CC[C@]74[C@H](CCC7)C[C@@H]3[C@]3(C1)C[C@@H](NCC3)O)CCC[C@@H]6C=C[C@H]5O)O)O)c(O)ccc2)O	12484
c1(cc(ccc1O)/C=C/c1c2c(c(c(c1CCc1ccc(cc1)[C@H]1N[C@H]3[C@]45c6nc[nH]c6CC[C@@H]6[C@@]5(CC[C@]57[C@@H]4[C@H](O)C=C[C@@H]7CCC5)[C@@H](CC6)C[C@H]3[C@]3(C1)CCN[C@H](C3)[C@H](c1ccccc1)CCCCC)O)O)c(O)ccc2)O	12486
c1(cc(ccc1O)/C=C/c1c2c(c(c(c1CCc1ccc(cc1)[C@H]1N[C@H]3[C@@]45c6nc[nH]c6CC[C@H]6[C@]5(CC[C@]57[C@@H]4[C@@H](O)C=C[C@@H]7CCC5)[C@H](CC6)C[C@H]3[C@]3(C1)CCNC1(C3)CCCC1)O)O)c(O)ccc2)O	12487
c1(cc(ccc1O)/C=C/c1c2c(c(c(c1CCc1ccc(cc1)[C@@H]1N[C@@H]3[C@]4(c5nc[nH]c5)[C@@H]5[C@]6(CC[C@]74[C@H](CCC7)C[C@H]3[C@]3(C1)C[C@H]1N[C@]4(C3)CCC[C@@H]4C=C1)CCC[C@@H]6C=C[C@H]5O)O)O)c(O)ccc2)O	12489
CCCC[C@@H]([C@@H](/C=C/C1=C([C@H]2CC[C@H]([C@H]3[C@@H](CC(=O)O)[C@@H](CC[C@@H](N3)C)[C@H](O)Cc3c(cc(C[C@@](N2)([C@](O)(C)Cc2ccc(O)cc2)CC#Cc2c(cccc2CC1)CC)cc3)CCC(=O)O)O)C[C@H](O)CO)O)O	1249
c1(cc(ccc1O)/C=C/c1c2c(c(c(c1CCc1ccc(cc1)[C@H]1N[C@@H]3[C@@]4(c5nc[nH]c5)[C@H]5[C@]6(CC[C@]74[C@H](CCC7)C[C@@H]3[C@@]3(C1)CCNC1(C3)CCCC1)CCC[C@@H]6C=C[C@@H]5O)O)O)c(O)ccc2)O	12490
c1(cc(ccc1O)/C=C/c1c2c(c(c(c1CCc1ccc(cc1)[C@@H]1N[C@H]3[C@]4(c5nc[nH]c5)[C@@H]5[C@@]6(CC[C@@]74[C@H](CCC7)C[C@@H]3[C@@H]3[C@H]1C=C[C@H](C3)O)CCC[C@@H]6C=C[C@H]5O)O)O)c(O)ccc2)O	12493
c1(cc(ccc1O)/C=C/c1c2c(c(c(c1CCc1ccc(cc1)[C@H]1N[C@@H]3[C@@]4(c5nc[nH]c5)[C@@H]5[C@@]6(CC[C@@]74[C@@H](CCC7)C[C@H]3C3=C1C=C[C@H](C3)O)CCC[C@@H]6C=C[C@H]5O)O)O)c(O)ccc2)O	12494
c1(cc(ccc1O)/C=C/c1c2c(c(c(c1CCc1ccc(cc1)[C@@H]1N[C@@H]3[C@]4(c5nc[nH]c5)[C@@H]5[C@]6(CC[C@]74[C@H](CCC7)C[C@@H]3C3(C1)CCNCC3)CCC[C@@H]6C=C[C@H]5O)O)O)c(O)ccc2)O	12495
c1(cc(ccc1O)/C=C/c1c2c(c(c(c1CCc1ccc(cc1)[C@H]1N[C@H]3[C@@]4(c5nc[nH]c5)[C@H]5[C@]67C[C@H]([C@]84[C@@H](CCC8)C[C@@H]3C3(C1)CCNCC3)C=C[C@H]6CC[C@H]7C=C[C@@H]5O)O)O)c(O)ccc2)O	12496
c1(cc(ccc1O)/C=C/c1c2c(c(c(c1CCc1ccc(cc1)[C@H]1N[C@@H]3[C@]45c6nc[nH]c6CC[C@H]6[C@@]5(CC[C@]57[C@@H]4[C@@H](O)C=C[C@@H]7CCC5)[C@@H](CC6)C[C@@H]3[C@H](C1)CCO)O)O)c(O)ccc2)O	12497
c1(cc(ccc1O)/C=C/c1c2c(c(c(c1CCc1ccc(cc1)[C@H]1N[C@H]3[C@]45c6nc[nH]c6CC[C@H]6[C@@]5(CC[C@@]57[C@H]4[C@@H](O)C=C[C@@H]7CCC5)[C@@H](CC6)C[C@H]3C(=C1)CCO)O)O)c(O)ccc2)O	12499
[C@@H]1([C@H]([C@@]([C@@H]2[C@@]3([C@H]1[C@@H]([C@@H]1[C@@H](NC(=O)[C@@H]1CO)[C@@H](c1nc[nH]c1)CC[C@@H](N)O)C=C1[C@@]43[C@@](CC2)([C@]2(C(=CC4)[C@H]3[C@@]([C@H]4[C@@H]2Cc2[nH]cnc2NC4)(CC[C@](C3)(C)CO)C(=O)O)CC1)C)C)(C)CO)O[C@@H]1OC[C@H]([C@@H]([C@H]1O)O)O)O	125
CCCC[C@@H]([C@@H](/C=C/C1=C([C@@H]2CC[C@H]([C@H]3[C@H](CC(=O)O)[C@H](CC[C@@H](N3)C)[C@H](O)Cc3c(cc(C[C@](N2)([C@](O)(C)Cc2ccc(O)cc2)CC#Cc2c(cccc2CC1)CCCCCO)cc3)CCC(=O)O)O)C[C@H](O)CO)O)O	1250
c1(cc(ccc1O)/C=C/c1c2c(c(c(c1CCc1cc3c(cc1)[C@@H]1N[C@@H]4[C@@]5(c6nc[nH]c6)[C@H]6[C@@]7(CC[C@@]85[C@@H](CCC8)C[C@@H]4C(=C1CC3)CCO)CCC[C@H]7C=C[C@H]6O)O)O)c(O)ccc2)O	12500
c1(cc(ccc1O)/C=C/c1c2c(c(c(c1CCc1ccc(cc1)[C@H]1N[C@@H]3[C@@]4(c5nc[nH]c5)[C@H]5[C@]6(CC[C@]74[C@H](CCC7)C[C@H]3[C@@H](C1)CCO)CCC[C@@H]6C=C[C@H]5O)O)O)c(O)ccc2)O	12501
c1(cc(ccc1O)/C=C/c1c2c(c(c(c1CCc1ccc(cc1)[C@H]1N[C@@H]3[C@@]4(c5nc[nH]c5)[C@H]5[C@]6(CC[C@]74[C@@H](CCC7)C[C@H]3C(=C1)CCO)CCC[C@@H]6C=C[C@H]5O)O)O)c(O)ccc2)O	12502
c1(cc(ccc1O)/C=C/c1c2c(c(c(c1CCc1ccc(cc1)[C@@H]1N[C@@H]3[C@@]4(c5nc[nH]c5)[C@@H]5[C@]6(CC[C@]74[C@@H](CCC7)C=C3C=C1CCO)CCC[C@@H]6C=C[C@H]5O)O)O)c(O)ccc2)O	12503
c1(cc(ccc1O)/C=C/c1c2c(c(c(c1CCc1ccc(cc1)[C@@H]1N[C@H]3[C@]45c6nc[nH]c6CC[C@H]6[C@@]5(CC[C@@]57[C@H]4[C@@H](O)C=C[C@@H]7CCC5)[C@@H](CC6)C=C3C=C1)O)O)c(O)ccc2)O	12505
c1(cc(ccc1O)/C=C/c1c2c(c(c(c1CCc1ccc(cc1)[C@H]1N[C@H]3[C@@]45c6nc[nH]c6CC[C@H]6[C@]5(CC[C@]57[C@@H]4[C@@H](O)C=C[C@@H]7CCC5)[C@H](CC6)C[C@H]3C=C1)O)O)c(O)ccc2)O	12506
c1(cc(ccc1O)/C=C/c1c2c(c(c(c1CCc1ccc(cc1)[C@@H]1N[C@@H]3[C@]45c6nc[nH]c6CC[C@H]6[C@@]5(CC[C@]57[C@H]4[C@@H](O)C=C[C@@H]7CCC5)[C@@H](CC6)C[C@H]3CC1)O)O)c(O)ccc2)O	12507
CCCC[C@@H]([C@@H](/C=C/C1=C([C@H]2CC[C@H]([C@H]3[C@@H](CC(=O)O)[C@@H](CC[C@@H](N3)C)[C@H](O)Cc3c(cc(C[C@@](N2)([C@](O)(C)Cc2ccc(O)cc2)CC#Cc2ccccc2CC1)cc3)CCC(=O)O)O)C[C@H](O)CO)O)O	1251
c1(cc(ccc1O)/C=C/c1c2c(c(c(c1CCc1cc3c(cc1)[C@H]1N[C@H]4[C@]5(c6nc[nH]c6)[C@@H]6[C@@]7(CC[C@]85[C@H](CCC8)C[C@@H]4C=C1CC3)CCC[C@H]7C=C[C@H]6O)O)O)c(O)ccc2)O	12510
c1(cc(ccc1O)/C=C/c1c2c(c(c(c1CCc1ccc(cc1)[C@@H]1N[C@H]3[C@@]4(c5nc[nH]c5)[C@H]5[C@]6(CC[C@]74[C@H](CCC7)C[C@H]3C=C1)CCC[C@@H]6C=C[C@H]5O)O)O)c(O)ccc2)O	12513
c1(cc(ccc1O)/C=C/c1c2c(c(c(c1CCc1ccc(cc1)[C@H]1N[C@H]3[C@@]4(c5nc[nH]c5)[C@H]5[C@]67C[C@H]([C@]84[C@H](CCC8)C[C@@H]3CC1)C=C[C@H]6CC[C@H]7C=C[C@@H]5O)O)O)c(O)ccc2)O	12515
c1(cc(ccc1O)/C=C/c1c2c(c(c(c1CCc1ccc(cc1)[C@H]1N[C@H]3[C@@]4(c5nc[nH]c5)[C@H]5[C@]6(CC[C@]74[C@H](CCC7)C[C@@H]3CC1)CCC[C@@H]6C=C[C@H]5O)O)O)c(O)ccc2)O	12516
c1(cc(ccc1O)/C=C/c1c2c(c(c(c1CCc1ccc(cc1)CN[C@@H]1[C@@]34c5nc[nH]c5CC[C@@H]5[C@]4(CC[C@]46[C@@H]3[C@H](O)C=C[C@@H]6CCC4)[C@H](CC5)C=C1)O)O)c(O)ccc2)O	12517
c1(cc(ccc1O)/C=C/c1c2c(c(c(c1CCc1ccc(cc1)CNC[C@@]13c4nc[nH]c4[C@@H]4C[C@]5([C@]3(CC[C@]36[C@H]1[C@H](O)C=C[C@@H]6CCC3)CCC5)C=C4)O)O)c(O)ccc2)O	12519
[truncated: 49,772 more rows]
