# Supplementary material for: A strategy to find novel candidate anti-Alzheimer’s disease drugs by constructing interaction networks between drug targets and natural compounds in medical plants
Source: PeerJ. 2018 May 11;6:e4756. doi: 10.7717/peerj.4756 (PMC5951129; doi:10.7717/peerj.4756)
Supplement: Data S1 — (A) Docking results of 30 proteins with TCM compounds (B) PDB coordinates (C) TCM_compounds_2D_structures (D) Top0.5%_TCM_compounds_3D_structures [file peerj-06-4756-s036.zip › Raw_Data/Top0.5%_TCM_compounds_3D_structures.sdf]

18
 OpenBabel02071811503D

 40 46  0  0  1  0  0  0  0  0999 V2000
    0.1580   -0.6950    1.4390 C   0  0  2  0  0  0  0  0  0  0  0  0
   -1.1090    0.1090    1.0570 C   0  0  0  0  0  0  0  0  0  0  0  0
   -1.1330    1.4840    1.7290 C   0  0  0  0  0  0  0  0  0  0  0  0
    0.0820    2.3220    1.2950 C   0  0  1  0  0  0  0  0  0  0  0  0
    1.3670    1.5660    1.3380 C   0  0  0  0  0  0  0  0  0  0  0  0
    1.4100    0.1350    1.3890 C   0  0  0  0  0  0  0  0  0  0  0  0
    2.5820    2.3030    1.3180 C   0  0  0  0  0  0  0  0  0  0  0  0
    3.8300    1.6450    1.3360 C   0  0  0  0  0  0  0  0  0  0  0  0
    3.8770    0.2360    1.3770 C   0  0  0  0  0  0  0  0  0  0  0  0
    2.6800   -0.5120    1.4040 C   0  0  0  0  0  0  0  0  0  0  0  0
    0.2320   -1.8770    0.4960 C   0  0  0  0  0  0  0  0  0  0  0  0
    0.7770   -1.7810   -0.5780 O   0  0  0  0  0  0  0  0  0  0  0  0
   -0.3380   -2.9920    0.9410 O   0  0  0  0  0  0  0  0  0  0  0  0
   -0.2400   -4.0590    0.0080 C   0  0  2  0  0  0  0  0  0  0  0  0
   -1.2290   -3.8110   -1.1520 C   0  0  0  0  0  0  0  0  0  0  0  0
   -2.6490   -4.3050   -0.8120 C   0  0  1  0  0  0  0  0  0  0  0  0
   -2.5740   -5.7270   -0.4960 N   0  0  0  0  0  0  0  0  0  0  0  0
   -3.1950   -3.6330    0.4530 C   0  0  0  0  0  0  0  0  0  0  0  0
   -2.0100   -5.6970    0.8500 C   0  0  1  0  0  0  0  0  0  0  0  0
   -3.8810   -6.3810   -0.5430 C   0  0  0  0  0  0  0  0  0  0  0  0
   -0.5020   -5.3970    0.7320 C   0  0  0  0  0  0  0  0  0  0  0  0
   -2.7580   -4.5780    1.5840 C   0  0  0  0  0  0  0  0  0  0  0  0
    0.0190   -1.2090    2.8360 C   0  0  0  0  0  0  0  0  0  0  0  0
    1.0290   -2.0120    3.3950 C   0  0  0  0  0  0  0  0  0  0  0  0
    0.9000   -2.4940    4.7090 C   0  0  0  0  0  0  0  0  0  0  0  0
   -0.2400   -2.1740    5.4650 C   0  0  0  0  0  0  0  0  0  0  0  0
   -1.2500   -1.3710    4.9080 C   0  0  0  0  0  0  0  0  0  0  0  0
   -1.1210   -0.8890    3.5940 C   0  0  0  0  0  0  0  0  0  0  0  0
   -0.1430    2.9080   -0.0780 C   0  0  0  0  0  0  0  0  0  0  0  0
   -0.9750    2.4430   -0.8240 O   0  0  0  0  0  0  0  0  0  0  0  0
    0.6310    3.9450   -0.3870 O   0  0  0  0  0  0  0  0  0  0  0  0
    0.4980    4.3340   -1.7460 C   0  0  2  0  0  0  0  0  0  0  0  0
    1.1390    3.2600   -2.6500 C   0  0  0  0  0  0  0  0  0  0  0  0
    1.4200    3.8220   -4.0610 C   0  0  2  0  0  0  0  0  0  0  0  0
    2.2850    4.9920   -3.9860 N   0  0  0  0  0  0  0  0  0  0  0  0
    0.1370    4.3730   -4.6930 C   0  0  0  0  0  0  0  0  0  0  0  0
    1.3980    6.0100   -3.4340 C   0  0  2  0  0  0  0  0  0  0  0  0
    3.5530    4.8030   -3.2850 C   0  0  0  0  0  0  0  0  0  0  0  0
    1.1170    5.7340   -1.9390 C   0  0  0  0  0  0  0  0  0  0  0  0
    0.1190    5.8540   -4.2640 C   0  0  0  0  0  0  0  0  0  0  0  0
  1 11  1  6  0  0  0
  1 23  1  0  0  0  0
  2  1  1  0  0  0  0
  2  3  1  0  0  0  0
  4 29  1  6  0  0  0
  4  5  1  0  0  0  0
  4  3  1  0  0  0  0
  5  6  2  0  0  0  0
  6 10  1  0  0  0  0
  6  1  1  0  0  0  0
  7  8  2  0  0  0  0
  7  5  1  0  0  0  0
  8  9  1  0  0  0  0
  9 10  2  0  0  0  0
 11 13  1  0  0  0  0
 12 11  2  0  0  0  0
 14 21  1  0  0  0  0
 14 13  1  1  0  0  0
 15 14  1  0  0  0  0
 16 15  1  1  0  0  0
 16 17  1  0  0  0  0
 16 18  1  0  0  0  0
 18 22  1  0  0  0  0
 19 17  1  6  0  0  0
 19 22  1  0  0  0  0
 20 17  1  0  0  0  0
 21 19  1  0  0  0  0
 23 24  2  0  0  0  0
 23 28  1  0  0  0  0
 24 25  1  0  0  0  0
 25 26  2  0  0  0  0
 27 26  1  0  0  0  0
 28 27  2  0  0  0  0
 30 29  2  0  0  0  0
 31 29  1  0  0  0  0
 32 31  1  1  0  0  0
 33 32  1  0  0  0  0
 34 36  1  1  0  0  0
 34 35  1  0  0  0  0
 34 33  1  0  0  0  0
 35 37  1  0  0  0  0
 35 38  1  0  0  0  0
 36 40  1  0  0  0  0
 37 40  1  1  0  0  0
 37 39  1  0  0  0  0
 39 32  1  0  0  0  0
M  END
>  <REMARK>
  7 active torsions:
  status: ('A' for Active; 'I' for Inactive)
    1  A    between atoms: C_4  and  O_8 
    2  A    between atoms: O_8  and  C_9 
    3  A    between atoms: C_10  and  C_9 
    4  A    between atoms: C_10  and  C_21 
    5  A    between atoms: C_14  and  C_27 
    6  A    between atoms: C_27  and  O_28 
    7  A    between atoms: O_28  and  C_29 

>  <TORSDO>
F 7

$$$$
106
 OpenBabel02071811503D

 20 24  0  0  0  0  0  0  0  0999 V2000
    3.0510   -1.4000   -0.3750 C   0  0  0  0  0  0  0  0  0  0  0  0
    4.4120   -1.0290   -0.2970 C   0  0  0  0  0  0  0  0  0  0  0  0
    4.7720    0.2970    0.0290 C   0  0  0  0  0  0  0  0  0  0  0  0
    3.7680    1.2580    0.2750 C   0  0  0  0  0  0  0  0  0  0  0  0
    2.3990    0.8960    0.1990 C   0  0  0  0  0  0  0  0  0  0  0  0
    2.0180   -0.4490   -0.1290 C   0  0  0  0  0  0  0  0  0  0  0  0
    1.4200    1.8870    0.4510 C   0  0  0  0  0  0  0  0  0  0  0  0
    0.0450    1.5610    0.3830 C   0  0  0  0  0  0  0  0  0  0  0  0
   -0.3570    0.2290    0.0600 C   0  0  0  0  0  0  0  0  0  0  0  0
    0.6210   -0.7870   -0.1970 C   0  0  0  0  0  0  0  0  0  0  0  0
   -1.7500   -0.0780   -0.0040 C   0  0  0  0  0  0  0  0  0  0  0  0
   -2.1760   -1.4020   -0.3190 C   0  0  0  0  0  0  0  0  0  0  0  0
   -1.2150   -2.4060   -0.5720 C   0  0  0  0  0  0  0  0  0  0  0  0
    0.1660   -2.1040   -0.5140 C   0  0  0  0  0  0  0  0  0  0  0  0
   -0.9280    2.5610    0.6350 C   0  0  0  0  0  0  0  0  0  0  0  0
   -2.3050    2.2520    0.5680 C   0  0  0  0  0  0  0  0  0  0  0  0
   -2.7240    0.9360    0.2500 C   0  0  0  0  0  0  0  0  0  0  0  0
   -4.1050    0.6230    0.1810 C   0  0  0  0  0  0  0  0  0  0  0  0
   -4.5170   -0.6950   -0.1290 C   0  0  0  0  0  0  0  0  0  0  0  0
   -3.5600   -1.7050   -0.3770 C   0  0  0  0  0  0  0  0  0  0  0  0
  1  2  2  0  0  0  0
  1  6  1  0  0  0  0
  2  3  1  0  0  0  0
  3  4  2  0  0  0  0
  5  4  1  0  0  0  0
  5  7  2  0  0  0  0
  6  5  1  0  0  0  0
  8  7  1  0  0  0  0
  8 15  2  0  0  0  0
  9  8  1  0  0  0  0
 10  6  2  0  0  0  0
 10  9  1  0  0  0  0
 11  9  2  0  0  0  0
 11 17  1  0  0  0  0
 12 11  1  0  0  0  0
 13 14  2  0  0  0  0
 13 12  1  0  0  0  0
 14 10  1  0  0  0  0
 16 15  1  0  0  0  0
 17 16  2  0  0  0  0
 18 17  1  0  0  0  0
 19 18  2  0  0  0  0
 20 12  2  0  0  0  0
 20 19  1  0  0  0  0
M  END
>  <REMARK>
  0 active torsions:
  status: ('A' for Active; 'I' for Inactive)

>  <TORSDO>
F 0

$$$$
282
 OpenBabel02071811503D

 21 24  0  0  1  0  0  0  0  0999 V2000
    1.4980   -0.5960    0.1760 C   0  0  0  0  0  0  0  0  0  0  0  0
    0.0590   -0.5900    0.1330 C   0  0  0  0  0  0  0  0  0  0  0  0
   -0.6150    0.6450   -0.1540 C   0  0  0  0  0  0  0  0  0  0  0  0
    0.1070    1.8380   -0.3710 C   0  0  0  0  0  0  0  0  0  0  0  0
    1.5140    1.8320   -0.3170 C   0  0  0  0  0  0  0  0  0  0  0  0
    2.2190    0.6310   -0.0470 C   0  0  0  0  0  0  0  0  0  0  0  0
    3.6450    0.6530   -0.0020 C   0  0  1  0  0  0  0  0  0  0  0  0
    4.3570   -0.5370    0.2560 C   0  0  0  0  0  0  0  0  0  0  0  0
    3.6680   -1.7460    0.4710 C   0  0  0  0  0  0  0  0  0  0  0  0
    2.2560   -1.7770    0.4310 C   0  0  0  0  0  0  0  0  0  0  0  0
   -0.7700   -1.8480    0.3810 C   0  0  0  0  0  0  0  0  0  0  0  0
   -2.2560   -1.7540    0.3010 C   0  0  0  0  0  0  0  0  0  0  0  0
   -2.8520   -0.4430   -0.0120 C   0  0  0  0  0  0  0  0  0  0  0  0
   -2.1040    0.6800   -0.2250 C   0  0  0  0  0  0  0  0  0  0  0  0
   -2.9590   -2.7230    0.4860 O   0  0  0  0  0  0  0  0  0  0  0  0
   -0.3710   -2.9570    0.6440 O   0  0  0  0  0  0  0  0  0  0  0  0
   -2.8610    1.8030   -0.5060 O   0  0  0  0  0  0  0  0  0  0  0  0
   -4.1800    1.3170   -0.4590 C   0  0  0  0  0  0  0  0  0  0  0  0
   -4.1520   -0.0550   -0.1560 C   0  0  0  0  0  0  0  0  0  0  0  0
   -5.3710   -0.9430   -0.0160 C   0  0  0  0  0  0  0  0  0  0  0  0
    4.4180    1.8930   -0.2190 C   0  0  0  0  0  0  0  0  0  0  0  0
  1 10  1  0  0  0  0
  2  1  1  0  0  0  0
  2 11  1  0  0  0  0
  3  2  2  0  0  0  0
  4  5  2  0  0  0  0
  4  3  1  0  0  0  0
  5  6  1  0  0  0  0
  6  7  1  0  0  0  0
  6  1  2  0  0  0  0
  7 21  1  6  0  0  0
  7  8  1  0  0  0  0
  8  9  2  0  0  0  0
 10  9  1  0  0  0  0
 11 16  2  0  0  0  0
 12 11  1  0  0  0  0
 12 15  2  0  0  0  0
 13 12  1  0  0  0  0
 14  3  1  0  0  0  0
 14 13  2  0  0  0  0
 17 18  1  0  0  0  0
 17 14  1  0  0  0  0
 18 19  2  0  0  0  0
 19 20  1  0  0  0  0
 19 13  1  0  0  0  0
M  END
>  <REMARK>
  0 active torsions:
  status: ('A' for Active; 'I' for Inactive)

>  <TORSDO>
F 0

$$$$
283
 OpenBabel02071811503D

 21 24  0  0  1  0  0  0  0  0999 V2000
    1.4980   -0.5960    0.1760 C   0  0  0  0  0  0  0  0  0  0  0  0
    0.0590   -0.5900    0.1330 C   0  0  0  0  0  0  0  0  0  0  0  0
   -0.6150    0.6450   -0.1540 C   0  0  0  0  0  0  0  0  0  0  0  0
    0.1070    1.8380   -0.3710 C   0  0  0  0  0  0  0  0  0  0  0  0
    1.5140    1.8320   -0.3170 C   0  0  0  0  0  0  0  0  0  0  0  0
    2.2190    0.6310   -0.0470 C   0  0  0  0  0  0  0  0  0  0  0  0
    3.6450    0.6530   -0.0020 C   0  0  1  0  0  0  0  0  0  0  0  0
    4.3570   -0.5370    0.2560 C   0  0  0  0  0  0  0  0  0  0  0  0
    3.6680   -1.7460    0.4710 C   0  0  0  0  0  0  0  0  0  0  0  0
    2.2560   -1.7770    0.4310 C   0  0  0  0  0  0  0  0  0  0  0  0
   -0.7700   -1.8480    0.3810 C   0  0  0  0  0  0  0  0  0  0  0  0
   -2.2560   -1.7540    0.3010 C   0  0  0  0  0  0  0  0  0  0  0  0
   -2.8520   -0.4430   -0.0120 C   0  0  0  0  0  0  0  0  0  0  0  0
   -2.1040    0.6800   -0.2250 C   0  0  0  0  0  0  0  0  0  0  0  0
   -2.9590   -2.7230    0.4860 O   0  0  0  0  0  0  0  0  0  0  0  0
   -0.3710   -2.9570    0.6440 O   0  0  0  0  0  0  0  0  0  0  0  0
   -2.8610    1.8030   -0.5060 O   0  0  0  0  0  0  0  0  0  0  0  0
   -4.1800    1.3170   -0.4590 C   0  0  0  0  0  0  0  0  0  0  0  0
   -4.1520   -0.0550   -0.1560 C   0  0  0  0  0  0  0  0  0  0  0  0
   -5.3710   -0.9430   -0.0160 C   0  0  0  0  0  0  0  0  0  0  0  0
    4.4180    1.8930   -0.2190 C   0  0  0  0  0  0  0  0  0  0  0  0
  1 10  1  0  0  0  0
  2  1  1  0  0  0  0
  2 11  1  0  0  0  0
  3  2  2  0  0  0  0
  4  5  2  0  0  0  0
  4  3  1  0  0  0  0
  5  6  1  0  0  0  0
  6  7  1  0  0  0  0
  6  1  2  0  0  0  0
  7 21  1  6  0  0  0
  7  8  1  0  0  0  0
  8  9  2  0  0  0  0
 10  9  1  0  0  0  0
 11 16  2  0  0  0  0
 12 11  1  0  0  0  0
 12 15  2  0  0  0  0
 13 12  1  0  0  0  0
 14  3  1  0  0  0  0
 14 13  2  0  0  0  0
 17 18  1  0  0  0  0
 17 14  1  0  0  0  0
 18 19  2  0  0  0  0
 19 20  1  0  0  0  0
 19 13  1  0  0  0  0
M  END
>  <REMARK>
  0 active torsions:
  status: ('A' for Active; 'I' for Inactive)

>  <TORSDO>
F 0

$$$$
285
 OpenBabel02071811503D

 23 26  0  0  1  0  0  0  0  0999 V2000
   -0.9300   -0.5800    0.4060 C   0  0  0  0  0  0  0  0  0  0  0  0
   -1.5160    0.6050    0.9530 C   0  0  0  0  0  0  0  0  0  0  0  0
   -0.8030    1.8320    0.9010 C   0  0  0  0  0  0  0  0  0  0  0  0
    0.4770    1.8980    0.3200 C   0  0  0  0  0  0  0  0  0  0  0  0
    1.0760    0.7270   -0.1910 C   0  0  0  0  0  0  0  0  0  0  0  0
    0.4000   -0.5350   -0.1330 C   0  0  0  0  0  0  0  0  0  0  0  0
   -1.7580   -1.8220    0.4420 C   0  0  0  0  0  0  0  0  0  0  0  0
   -3.2540   -1.5920    0.1330 C   0  0  0  0  0  0  0  0  0  0  0  0
   -3.8400   -0.2730    0.6740 C   0  0  0  0  0  0  0  0  0  0  0  0
   -2.8770    0.5270    1.5760 C   0  0  2  0  0  0  0  0  0  0  0  0
    2.4360    0.8110   -0.7970 C   0  0  0  0  0  0  0  0  0  0  0  0
    3.0640   -0.3030   -1.2830 C   0  0  0  0  0  0  0  0  0  0  0  0
    2.4610   -1.6480   -1.2420 C   0  0  0  0  0  0  0  0  0  0  0  0
    1.1070   -1.7870   -0.6290 C   0  0  0  0  0  0  0  0  0  0  0  0
    3.0510   -2.6040   -1.6890 O   0  0  0  0  0  0  0  0  0  0  0  0
    0.7090   -2.9260   -0.5840 O   0  0  0  0  0  0  0  0  0  0  0  0
    4.2700    0.1330   -1.7600 C   0  0  0  0  0  0  0  0  0  0  0  0
    4.3590    1.5200   -1.5550 C   0  0  0  0  0  0  0  0  0  0  0  0
    3.1800    1.9690   -0.9320 O   0  0  0  0  0  0  0  0  0  0  0  0
    5.3360   -0.7270   -2.4040 C   0  0  0  0  0  0  0  0  0  0  0  0
   -3.5020    1.8950    1.9010 C   0  0  0  0  0  0  0  0  0  0  0  0
   -2.7790   -0.1370    2.8220 O   0  0  0  0  0  0  0  0  0  0  0  0
   -2.1560    0.3690    3.3670 H   0  0  0  0  0  0  0  0  0  0  0  0
  1  7  1  0  0  0  0
  1  2  2  0  0  0  0
  2 10  1  0  0  0  0
  3  2  1  0  0  0  0
  4  3  2  0  0  0  0
  5  6  2  0  0  0  0
  5  4  1  0  0  0  0
  6  1  1  0  0  0  0
  8  7  1  0  0  0  0
  8  9  1  0  0  0  0
  9 10  1  0  0  0  0
 10 21  1  1  0  0  0
 10 22  1  0  0  0  0
 11  5  1  0  0  0  0
 12 13  1  0  0  0  0
 12 11  2  0  0  0  0
 13 14  1  0  0  0  0
 14 16  2  0  0  0  0
 14  6  1  0  0  0  0
 15 13  2  0  0  0  0
 17 18  2  0  0  0  0
 17 12  1  0  0  0  0
 18 19  1  0  0  0  0
 19 11  1  0  0  0  0
 20 17  1  0  0  0  0
 22 23  1  0  0  0  0
M  END
>  <REMARK>
  1 active torsions:
  status: ('A' for Active; 'I' for Inactive)
    1  A    between atoms: C_10  and  O_21 

>  <TORSDO>
F 1

$$$$
443
 OpenBabel02071811503D

 25 32  0  0  1  0  0  0  0  0999 V2000
   -3.6040    0.7290    0.5480 C   0  0  0  0  0  0  0  0  0  0  0  0
   -4.6480   -0.0990    0.4710 C   0  0  0  0  0  0  0  0  0  0  0  0
   -4.4430   -1.5310    0.2200 C   0  0  0  0  0  0  0  0  0  0  0  0
   -3.2100   -2.0030    0.0660 C   0  0  0  0  0  0  0  0  0  0  0  0
   -2.0830   -1.0810    0.1380 C   0  0  0  0  0  0  0  0  0  0  0  0
   -2.2390    0.2230    0.3720 C   0  0  0  0  0  0  0  0  0  0  0  0
   -0.8670   -1.3920   -0.0300 N   0  0  0  0  0  0  0  0  0  0  0  0
   -0.1380   -0.3420    0.1200 C   0  0  2  0  0  0  0  0  0  0  0  0
   -1.0030    1.2760    0.4060 C   0  0  2  0  0  0  0  0  0  0  0  0
    1.3210   -0.4330   -0.8550 C   0  0  1  0  0  0  0  0  0  0  0  0
    2.2040    0.9010   -0.8300 C   0  0  1  0  0  0  0  0  0  0  0  0
    1.6040    1.0520    0.5290 C   0  0  2  0  0  0  0  0  0  0  0  0
    0.4370    1.7330    0.0400 C   0  0  2  0  0  0  0  0  0  0  0  0
   -0.2850   -2.7050   -0.2030 C   0  0  0  0  0  0  0  0  0  0  0  0
    1.2080   -2.8720   -0.6380 C   0  0  0  0  0  0  0  0  0  0  0  0
    2.1870   -1.6390   -0.4310 C   0  0  2  0  0  0  0  0  0  0  0  0
    2.9660    1.7190    0.0710 C   0  0  1  0  0  0  0  0  0  0  0  0
    2.8590   -1.4900    0.9360 O   0  0  0  0  0  0  0  0  0  0  0  0
    4.1830   -0.5350    0.9670 C   0  0  0  0  0  0  0  0  0  0  0  0
    3.9100    1.1310    0.8960 C   0  0  0  0  0  0  0  0  0  0  0  0
   -1.5290    2.4460   -0.5210 C   0  0  0  0  0  0  0  0  0  0  0  0
   -0.3710    3.6500   -0.4070 C   0  0  0  0  0  0  0  0  0  0  0  0
    0.7200    3.0250    0.4080 N   0  0  2  0  0  0  0  0  0  0  0  0
    2.3330    3.2840    0.0930 C   0  0  0  0  0  0  0  0  0  0  0  0
   -1.0110   -3.7030   -0.2380 O   0  0  0  0  0  0  0  0  0  0  0  0
  2  1  1  0  0  0  0
  3  2  2  0  0  0  0
  4  5  2  0  0  0  0
  4  3  1  0  0  0  0
  5  6  1  0  0  0  0
  6  9  1  0  0  0  0
  6  1  2  0  0  0  0
  7  5  1  0  0  0  0
  8  7  1  6  0  0  0
  8  9  1  0  0  0  0
  9 21  1  6  0  0  0
 10 11  1  1  0  0  0
 10 16  1  0  0  0  0
 10  8  1  0  0  0  0
 11 17  1  1  0  0  0
 12 11  1  6  0  0  0
 13  9  1  1  0  0  0
 13 23  1  0  0  0  0
 13 12  1  0  0  0  0
 14  7  1  0  0  0  0
 15 14  1  0  0  0  0
 16 15  1  1  0  0  0
 16 18  1  0  0  0  0
 17 24  1  6  0  0  0
 17 12  1  0  0  0  0
 17 20  1  0  0  0  0
 18 19  1  0  0  0  0
 20 19  1  0  0  0  0
 21 22  1  0  0  0  0
 23 22  1  6  0  0  0
 24 23  1  0  0  0  0
 25 14  2  0  0  0  0
M  END
>  <REMARK>
  0 active torsions:
  status: ('A' for Active; 'I' for Inactive)

>  <TORSDO>
F 0

$$$$
444
 OpenBabel02071811503D

 25 32  0  0  1  0  0  0  0  0999 V2000
   -3.6040    0.7290    0.5480 C   0  0  0  0  0  0  0  0  0  0  0  0
   -4.6480   -0.0990    0.4710 C   0  0  0  0  0  0  0  0  0  0  0  0
   -4.4430   -1.5310    0.2200 C   0  0  0  0  0  0  0  0  0  0  0  0
   -3.2100   -2.0030    0.0660 C   0  0  0  0  0  0  0  0  0  0  0  0
   -2.0830   -1.0810    0.1380 C   0  0  0  0  0  0  0  0  0  0  0  0
   -2.2390    0.2230    0.3720 C   0  0  0  0  0  0  0  0  0  0  0  0
   -0.8670   -1.3920   -0.0300 N   0  0  0  0  0  0  0  0  0  0  0  0
   -0.1380   -0.3420    0.1200 C   0  0  2  0  0  0  0  0  0  0  0  0
   -1.0030    1.2760    0.4060 C   0  0  2  0  0  0  0  0  0  0  0  0
    1.3210   -0.4330   -0.8550 C   0  0  1  0  0  0  0  0  0  0  0  0
    2.2040    0.9010   -0.8300 C   0  0  1  0  0  0  0  0  0  0  0  0
    1.6040    1.0520    0.5290 C   0  0  2  0  0  0  0  0  0  0  0  0
    0.4370    1.7330    0.0400 C   0  0  2  0  0  0  0  0  0  0  0  0
   -0.2850   -2.7050   -0.2030 C   0  0  0  0  0  0  0  0  0  0  0  0
    1.2080   -2.8720   -0.6380 C   0  0  0  0  0  0  0  0  0  0  0  0
    2.1870   -1.6390   -0.4310 C   0  0  2  0  0  0  0  0  0  0  0  0
    2.9660    1.7190    0.0710 C   0  0  1  0  0  0  0  0  0  0  0  0
    2.8590   -1.4900    0.9360 O   0  0  0  0  0  0  0  0  0  0  0  0
    4.1830   -0.5350    0.9670 C   0  0  0  0  0  0  0  0  0  0  0  0
    3.9100    1.1310    0.8960 C   0  0  0  0  0  0  0  0  0  0  0  0
   -1.5290    2.4460   -0.5210 C   0  0  0  0  0  0  0  0  0  0  0  0
   -0.3710    3.6500   -0.4070 C   0  0  0  0  0  0  0  0  0  0  0  0
    0.7200    3.0250    0.4080 N   0  0  2  0  0  0  0  0  0  0  0  0
    2.3330    3.2840    0.0930 C   0  0  0  0  0  0  0  0  0  0  0  0
   -1.0110   -3.7030   -0.2380 O   0  0  0  0  0  0  0  0  0  0  0  0
  2  1  1  0  0  0  0
  3  2  2  0  0  0  0
  4  5  2  0  0  0  0
  4  3  1  0  0  0  0
  5  6  1  0  0  0  0
  6  9  1  0  0  0  0
  6  1  2  0  0  0  0
  7  5  1  0  0  0  0
  8  7  1  6  0  0  0
  8  9  1  0  0  0  0
  9 21  1  6  0  0  0
 10 11  1  1  0  0  0
 10 16  1  0  0  0  0
 10  8  1  0  0  0  0
 11 17  1  1  0  0  0
 12 11  1  6  0  0  0
 13  9  1  1  0  0  0
 13 23  1  0  0  0  0
 13 12  1  0  0  0  0
 14  7  1  0  0  0  0
 15 14  1  0  0  0  0
 16 15  1  1  0  0  0
 16 18  1  0  0  0  0
 17 24  1  6  0  0  0
 17 12  1  0  0  0  0
 17 20  1  0  0  0  0
 18 19  1  0  0  0  0
 20 19  1  0  0  0  0
 21 22  1  0  0  0  0
 23 22  1  6  0  0  0
 24 23  1  0  0  0  0
 25 14  2  0  0  0  0
M  END
>  <REMARK>
  0 active torsions:
  status: ('A' for Active; 'I' for Inactive)

>  <TORSDO>
F 0

$$$$
445
 OpenBabel02071811503D

 25 32  0  0  1  0  0  0  0  0999 V2000
   -3.6040    0.7290    0.5480 C   0  0  0  0  0  0  0  0  0  0  0  0
   -4.6480   -0.0990    0.4710 C   0  0  0  0  0  0  0  0  0  0  0  0
   -4.4430   -1.5310    0.2200 C   0  0  0  0  0  0  0  0  0  0  0  0
   -3.2100   -2.0030    0.0660 C   0  0  0  0  0  0  0  0  0  0  0  0
   -2.0830   -1.0810    0.1380 C   0  0  0  0  0  0  0  0  0  0  0  0
   -2.2390    0.2230    0.3720 C   0  0  0  0  0  0  0  0  0  0  0  0
   -0.8670   -1.3920   -0.0300 N   0  0  0  0  0  0  0  0  0  0  0  0
   -0.1380   -0.3420    0.1200 C   0  0  2  0  0  0  0  0  0  0  0  0
   -1.0030    1.2760    0.4060 C   0  0  2  0  0  0  0  0  0  0  0  0
    1.3210   -0.4330   -0.8550 C   0  0  1  0  0  0  0  0  0  0  0  0
    2.2040    0.9010   -0.8300 C   0  0  1  0  0  0  0  0  0  0  0  0
    1.6040    1.0520    0.5290 C   0  0  2  0  0  0  0  0  0  0  0  0
    0.4370    1.7330    0.0400 C   0  0  2  0  0  0  0  0  0  0  0  0
   -0.2850   -2.7050   -0.2030 C   0  0  0  0  0  0  0  0  0  0  0  0
    1.2080   -2.8720   -0.6380 C   0  0  0  0  0  0  0  0  0  0  0  0
    2.1870   -1.6390   -0.4310 C   0  0  2  0  0  0  0  0  0  0  0  0
    2.9660    1.7190    0.0710 C   0  0  1  0  0  0  0  0  0  0  0  0
    2.8590   -1.4900    0.9360 O   0  0  0  0  0  0  0  0  0  0  0  0
    4.1830   -0.5350    0.9670 C   0  0  0  0  0  0  0  0  0  0  0  0
    3.9100    1.1310    0.8960 C   0  0  0  0  0  0  0  0  0  0  0  0
   -1.5290    2.4460   -0.5210 C   0  0  0  0  0  0  0  0  0  0  0  0
   -0.3710    3.6500   -0.4070 C   0  0  0  0  0  0  0  0  0  0  0  0
    0.7200    3.0250    0.4080 N   0  0  2  0  0  0  0  0  0  0  0  0
    2.3330    3.2840    0.0930 C   0  0  0  0  0  0  0  0  0  0  0  0
   -1.0110   -3.7030   -0.2380 O   0  0  0  0  0  0  0  0  0  0  0  0
  2  1  1  0  0  0  0
  3  2  2  0  0  0  0
  4  5  2  0  0  0  0
  4  3  1  0  0  0  0
  5  6  1  0  0  0  0
  6  9  1  0  0  0  0
  6  1  2  0  0  0  0
  7  5  1  0  0  0  0
  8  7  1  6  0  0  0
  8  9  1  0  0  0  0
  9 21  1  6  0  0  0
 10 11  1  1  0  0  0
 10 16  1  0  0  0  0
 10  8  1  0  0  0  0
 11 17  1  1  0  0  0
 12 11  1  6  0  0  0
 13  9  1  1  0  0  0
 13 23  1  0  0  0  0
 13 12  1  0  0  0  0
 14  7  1  0  0  0  0
 15 14  1  0  0  0  0
 16 15  1  1  0  0  0
 16 18  1  0  0  0  0
 17 24  1  6  0  0  0
 17 12  1  0  0  0  0
 17 20  1  0  0  0  0
 18 19  1  0  0  0  0
 20 19  1  0  0  0  0
 21 22  1  0  0  0  0
 23 22  1  6  0  0  0
 24 23  1  0  0  0  0
 25 14  2  0  0  0  0
M  END
>  <REMARK>
  0 active torsions:
  status: ('A' for Active; 'I' for Inactive)

>  <TORSDO>
F 0

$$$$
446
 OpenBabel02071811503D

 25 32  0  0  1  0  0  0  0  0999 V2000
   -3.6040    0.7290    0.5480 C   0  0  0  0  0  0  0  0  0  0  0  0
   -4.6480   -0.0990    0.4710 C   0  0  0  0  0  0  0  0  0  0  0  0
   -4.4430   -1.5310    0.2200 C   0  0  0  0  0  0  0  0  0  0  0  0
   -3.2100   -2.0030    0.0660 C   0  0  0  0  0  0  0  0  0  0  0  0
   -2.0830   -1.0810    0.1380 C   0  0  0  0  0  0  0  0  0  0  0  0
   -2.2390    0.2230    0.3720 C   0  0  0  0  0  0  0  0  0  0  0  0
   -0.8670   -1.3920   -0.0300 N   0  0  0  0  0  0  0  0  0  0  0  0
   -0.1380   -0.3420    0.1200 C   0  0  2  0  0  0  0  0  0  0  0  0
   -1.0030    1.2760    0.4060 C   0  0  2  0  0  0  0  0  0  0  0  0
    1.3210   -0.4330   -0.8550 C   0  0  1  0  0  0  0  0  0  0  0  0
    2.2040    0.9010   -0.8300 C   0  0  1  0  0  0  0  0  0  0  0  0
    1.6040    1.0520    0.5290 C   0  0  2  0  0  0  0  0  0  0  0  0
    0.4370    1.7330    0.0400 C   0  0  2  0  0  0  0  0  0  0  0  0
   -0.2850   -2.7050   -0.2030 C   0  0  0  0  0  0  0  0  0  0  0  0
    1.2080   -2.8720   -0.6380 C   0  0  0  0  0  0  0  0  0  0  0  0
    2.1870   -1.6390   -0.4310 C   0  0  2  0  0  0  0  0  0  0  0  0
    2.9660    1.7190    0.0710 C   0  0  1  0  0  0  0  0  0  0  0  0
    2.8590   -1.4900    0.9360 O   0  0  0  0  0  0  0  0  0  0  0  0
    4.1830   -0.5350    0.9670 C   0  0  0  0  0  0  0  0  0  0  0  0
    3.9100    1.1310    0.8960 C   0  0  0  0  0  0  0  0  0  0  0  0
   -1.5290    2.4460   -0.5210 C   0  0  0  0  0  0  0  0  0  0  0  0
   -0.3710    3.6500   -0.4070 C   0  0  0  0  0  0  0  0  0  0  0  0
    0.7200    3.0250    0.4080 N   0  0  2  0  0  0  0  0  0  0  0  0
    2.3330    3.2840    0.0930 C   0  0  0  0  0  0  0  0  0  0  0  0
   -1.0110   -3.7030   -0.2380 O   0  0  0  0  0  0  0  0  0  0  0  0
  2  1  1  0  0  0  0
  3  2  2  0  0  0  0
  4  5  2  0  0  0  0
  4  3  1  0  0  0  0
  5  6  1  0  0  0  0
  6  9  1  0  0  0  0
  6  1  2  0  0  0  0
  7  5  1  0  0  0  0
  8  7  1  6  0  0  0
  8  9  1  0  0  0  0
  9 21  1  6  0  0  0
 10 11  1  1  0  0  0
 10 16  1  0  0  0  0
 10  8  1  0  0  0  0
 11 17  1  1  0  0  0
 12 11  1  6  0  0  0
 13  9  1  1  0  0  0
 13 23  1  0  0  0  0
 13 12  1  0  0  0  0
 14  7  1  0  0  0  0
 15 14  1  0  0  0  0
 16 15  1  1  0  0  0
 16 18  1  0  0  0  0
 17 24  1  6  0  0  0
 17 12  1  0  0  0  0
 17 20  1  0  0  0  0
 18 19  1  0  0  0  0
 20 19  1  0  0  0  0
 21 22  1  0  0  0  0
 23 22  1  6  0  0  0
 24 23  1  0  0  0  0
 25 14  2  0  0  0  0
M  END
>  <REMARK>
  0 active torsions:
  status: ('A' for Active; 'I' for Inactive)

>  <TORSDO>
F 0

$$$$
574
 OpenBabel02071811503D

 54 58  0  0  1  0  0  0  0  0999 V2000
   -2.1350    1.3830   -0.5390 C   0  0  1  0  0  0  0  0  0  0  0  0
   -3.2460    0.6170   -1.3010 C   0  0  0  0  0  0  0  0  0  0  0  0
   -3.0490   -0.9040   -1.4140 C   0  0  0  0  0  0  0  0  0  0  0  0
   -1.7360   -1.3380   -2.0760 C   0  0  0  0  0  0  0  0  0  0  0  0
   -1.7310   -2.8340   -2.4320 C   0  0  0  0  0  0  0  0  0  0  0  0
   -0.3220   -3.3650   -2.7250 C   0  0  0  0  0  0  0  0  0  0  0  0
    0.4450   -3.7270   -1.4390 C   0  0  0  0  0  0  0  0  0  0  0  0
    1.9820   -3.7620   -1.6020 C   0  0  2  0  0  0  0  0  0  0  0  0
    2.5430   -2.3240   -1.7110 C   0  0  0  0  0  0  0  0  0  0  0  0
    4.0530   -0.4380   -3.4360 C   0  0  0  0  0  0  0  0  0  0  0  0
    4.4180   -2.6370   -0.9430 H   0  0  0  0  0  0  0  0  0  0  0  0
    4.0120   -2.2680   -1.8160 N   0  0  0  0  0  0  0  0  0  0  0  0
    4.5920   -0.9380   -2.0860 C   0  0  2  0  0  0  0  0  0  0  0  0
    4.2270    0.0590   -0.9590 C   0  0  0  0  0  0  0  0  0  0  0  0
    6.1410   -1.0610   -2.1640 C   0  0  0  0  0  0  0  0  0  0  0  0
    5.9880    1.4940   -2.8810 H   0  0  0  0  0  0  0  0  0  0  0  0
    6.1390    1.4080   -1.8650 N   0  0  0  0  0  0  0  0  0  0  0  0
    4.8480    1.4710   -1.1500 C   0  0  1  0  0  0  0  0  0  0  0  0
    6.8910    0.1760   -1.6090 C   0  0  2  0  0  0  0  0  0  0  0  0
    3.9020    2.4710   -1.8670 C   0  0  0  0  0  0  0  0  0  0  0  0
   -1.1150    2.0180   -1.5230 C   0  0  0  0  0  0  0  0  0  0  0  0
    2.6450    3.4940    0.0570 C   0  0  0  0  0  0  0  0  0  0  0  0
    1.4510    3.7640    0.7420 C   0  0  0  0  0  0  0  0  0  0  0  0
    0.2290    3.2850    0.2420 C   0  0  0  0  0  0  0  0  0  0  0  0
    0.1860    2.5230   -0.9450 C   0  0  0  0  0  0  0  0  0  0  0  0
    1.3960    2.2460   -1.6150 C   0  0  0  0  0  0  0  0  0  0  0  0
    2.6250    2.7400   -1.1290 C   0  0  0  0  0  0  0  0  0  0  0  0
   -2.7970    2.4370    0.3570 C   0  0  0  0  0  0  0  0  0  0  0  0
   -2.5590    2.1780    1.8460 C   0  0  0  0  0  0  0  0  0  0  0  0
   -3.4400    1.0470    2.3980 C   0  0  1  0  0  0  0  0  0  0  0  0
   -2.7190    0.2770    3.5270 N   0  0  0  0  0  0  0  0  0  0  0  0
   -2.5800    1.0940    4.8280 C   0  0  2  0  0  0  0  0  0  0  0  0
   -3.2740   -0.6370    3.7400 H   0  0  0  0  0  0  0  0  0  0  0  0
   -1.7360   -0.0530    3.1860 H   0  0  0  0  0  0  0  0  0  0  0  0
   -3.9380    1.6540    5.3030 C   0  0  1  0  0  0  0  0  0  0  0  0
   -1.5510    2.2210    4.6740 C   0  0  0  0  0  0  0  0  0  0  0  0
   -4.6990    2.3870    4.1780 C   0  0  0  0  0  0  0  0  0  0  0  0
   -4.8130    1.5880    2.8570 C   0  0  2  0  0  0  0  0  0  0  0  0
   -4.7330    0.6000    5.8130 O   0  0  0  0  0  0  0  0  0  0  0  0
   -4.2930    0.2710    6.6130 H   0  0  0  0  0  0  0  0  0  0  0  0
   -5.8090    0.5040    2.9630 N   0  0  0  0  0  0  0  0  0  0  0  0
   -5.6190   -0.8130    2.6680 C   0  0  0  0  0  0  0  0  0  0  0  0
   -6.7580   -1.5290    2.8830 N   0  0  0  0  0  0  0  0  0  0  0  0
   -7.6800   -0.6470    3.3200 C   0  0  0  0  0  0  0  0  0  0  0  0
   -7.0920    0.6150    3.3710 C   0  0  0  0  0  0  0  0  0  0  0  0
    2.4140   -4.6490   -2.7750 C   0  0  0  0  0  0  0  0  0  0  0  0
    1.8480   -6.0410   -2.6910 C   0  0  0  0  0  0  0  0  0  0  0  0
    1.8360   -6.6840   -3.7400 O   0  0  0  0  0  0  0  0  0  0  0  0
    1.4340   -6.4830   -1.6450 O   0  0  0  0  0  0  0  0  0  0  0  0
    2.5040   -4.3610   -0.4320 O   0  0  0  0  0  0  0  0  0  0  0  0
    2.2560   -3.8010    0.3200 H   0  0  0  0  0  0  0  0  0  0  0  0
    8.2210    0.2830   -2.1930 N   0  0  0  0  0  0  0  0  0  0  0  0
    8.7050    1.0760   -1.7460 H   0  0  0  0  0  0  0  0  0  0  0  0
    8.7400   -0.5760   -1.9730 H   0  0  0  0  0  0  0  0  0  0  0  0
  1 28  1  6  0  0  0
  2  1  1  0  0  0  0
  3  2  1  0  0  0  0
  4  3  1  0  0  0  0
  5  4  1  0  0  0  0
  6  5  1  0  0  0  0
  6  7  1  0  0  0  0
  8 46  1  6  0  0  0
  8  7  1  0  0  0  0
  8 50  1  0  0  0  0
  9  8  1  0  0  0  0
 12  9  1  0  0  0  0
 12 11  1  0  0  0  0
 13 10  1  6  0  0  0
 13 12  1  0  0  0  0
 13 14  1  0  0  0  0
 15 13  1  0  0  0  0
 15 19  1  0  0  0  0
 16 17  1  0  0  0  0
 17 19  1  0  0  0  0
 17 18  1  0  0  0  0
 18 20  1  6  0  0  0
 18 14  1  0  0  0  0
 19 52  1  6  0  0  0
 20 27  1  0  0  0  0
 21 25  1  0  0  0  0
 21  1  1  0  0  0  0
 22 23  2  0  0  0  0
 24 23  1  0  0  0  0
 25 24  2  0  0  0  0
 26 27  2  0  0  0  0
 26 25  1  0  0  0  0
 27 22  1  0  0  0  0
 28 29  1  0  0  0  0
 30 29  1  1  0  0  0
 30 38  1  0  0  0  0
 30 31  1  0  0  0  0
 31 33  1  0  0  0  0
 31 32  1  0  0  0  0
 32 36  1  6  0  0  0
 32 35  1  0  0  0  0
 34 31  1  0  0  0  0
 35 39  1  6  0  0  0
 37 35  1  0  0  0  0
 38 41  1  1  0  0  0
 38 37  1  0  0  0  0
 39 40  1  0  0  0  0
 41 45  1  0  0  0  0
 42 43  2  0  0  0  0
 42 41  1  0  0  0  0
 43 44  1  0  0  0  0
 44 45  2  0  0  0  0
 46 47  1  0  0  0  0
 47 49  1  0  0  0  0
 48 47  2  0  0  0  0
 50 51  1  0  0  0  0
 52 54  1  0  0  0  0
 52 53  1  0  0  0  0
M  END
>  <REMARK>
  9 active torsions:
  status: ('A' for Active; 'I' for Inactive)
    1  A    between atoms: C_1  and  O_7 
    2  A    between atoms: C_4  and  C_8 
    3  A    between atoms: C_5  and  N_42 
    4  A    between atoms: C_8  and  C_9 
    5  A    between atoms: C_9  and  C_10 
    6  A    between atoms: C_17  and  C_18 
    7  A    between atoms: C_17  and  O_22 
    8  A    between atoms: C_18  and  C_19 
    9  A    between atoms: C_38  and  N_39 

>  <TORSDO>
F 9

$$$$
577
 OpenBabel02071811503D

 52 57  0  0  1  0  0  0  0  0999 V2000
   -4.0360    1.3110   -5.9580 C   0  0  1  0  0  0  0  0  0  0  0  0
   -3.8980   -0.2220   -5.8040 C   0  0  1  0  0  0  0  0  0  0  0  0
   -2.9000   -0.5710   -4.6730 N   0  0  0  0  0  0  0  0  0  0  0  0
   -1.5340    0.1160   -4.8940 C   0  0  1  0  0  0  0  0  0  0  0  0
   -1.7090    1.6410   -5.0070 C   0  0  0  0  0  0  0  0  0  0  0  0
   -2.6770    2.0060   -6.1380 C   0  0  0  0  0  0  0  0  0  0  0  0
   -0.5490   -0.2950   -3.7820 C   0  0  1  0  0  0  0  0  0  0  0  0
   -0.3450   -1.8240   -3.7480 C   0  0  1  0  0  0  0  0  0  0  0  0
    0.4020   -2.2560   -2.4500 C   0  0  1  0  0  0  0  0  0  0  0  0
    1.4890   -1.2050   -2.0300 C   0  0  2  0  0  0  0  0  0  0  0  0
    1.1210   -0.2530   -0.8560 C   0  0  0  0  0  0  0  0  0  0  0  0
    2.1820   -0.2570    0.2670 C   0  0  0  0  0  0  0  0  0  0  0  0
    3.3480    0.7110    0.0050 C   0  0  0  0  0  0  0  0  0  0  0  0
    2.9820    2.1930    0.2290 C   0  0  0  0  0  0  0  0  0  0  0  0
    3.5070    2.8180    1.5430 C   0  0  0  0  0  0  0  0  0  0  0  0
    2.9620    2.2470    2.8770 C   0  0  2  0  0  0  0  0  0  0  0  0
   -5.2690   -0.8750   -5.5670 C   0  0  0  0  0  0  0  0  0  0  0  0
   -3.3140   -0.1780   -3.7430 H   0  0  0  0  0  0  0  0  0  0  0  0
    1.4120    2.2450    2.9370 C   0  0  0  0  0  0  0  0  0  0  0  0
   -1.3710    2.4300    3.5030 C   0  0  0  0  0  0  0  0  0  0  0  0
    1.4300    0.8990    4.5190 H   0  0  0  0  0  0  0  0  0  0  0  0
    0.8730    1.7000    4.1960 N   0  0  0  0  0  0  0  0  0  0  0  0
   -0.5570    1.3340    4.2090 C   0  0  2  0  0  0  0  0  0  0  0  0
   -0.7960   -0.0360    3.5160 C   0  0  0  0  0  0  0  0  0  0  0  0
   -1.0160    1.2550    5.6800 C   0  0  0  0  0  0  0  0  0  0  0  0
   -1.8380   -1.2970    5.6850 H   0  0  0  0  0  0  0  0  0  0  0  0
   -0.8110   -1.2010    5.7040 N   0  0  0  0  0  0  0  0  0  0  0  0
   -0.2990   -1.2620    4.3250 C   0  0  1  0  0  0  0  0  0  0  0  0
   -0.4470    0.0260    6.4150 C   0  0  2  0  0  0  0  0  0  0  0  0
   -0.7460   -2.6120    3.7100 C   0  0  0  0  0  0  0  0  0  0  0  0
   -0.5710   -2.7250   -1.3260 C   0  0  0  0  0  0  0  0  0  0  0  0
    1.1880   -3.6890    2.5040 C   0  0  0  0  0  0  0  0  0  0  0  0
    1.8280   -4.0950    1.3220 C   0  0  0  0  0  0  0  0  0  0  0  0
    1.2550   -3.8020    0.0730 C   0  0  0  0  0  0  0  0  0  0  0  0
    0.0470   -3.0800   -0.0020 C   0  0  0  0  0  0  0  0  0  0  0  0
   -0.5930   -2.6850    1.1910 C   0  0  0  0  0  0  0  0  0  0  0  0
   -0.0370   -2.9970    2.4460 C   0  0  0  0  0  0  0  0  0  0  0  0
    0.8210    0.4110   -3.8990 C   0  0  0  0  0  0  0  0  0  0  0  0
    1.9650   -0.3900   -3.2480 C   0  0  0  0  0  0  0  0  0  0  0  0
   -1.5970   -2.6280   -4.0490 C   0  0  0  0  0  0  0  0  0  0  0  0
   -2.7450   -2.0670   -4.4760 C   0  0  0  0  0  0  0  0  0  0  0  0
    3.5470    3.0350    4.0560 C   0  0  0  0  0  0  0  0  0  0  0  0
    5.0520    3.0350    4.0560 C   0  0  0  0  0  0  0  0  0  0  0  0
    5.5920    3.9400    3.4210 O   0  0  0  0  0  0  0  0  0  0  0  0
    5.6740    2.1870    4.6520 O   0  0  0  0  0  0  0  0  0  0  0  0
    3.4470    0.9260    3.0250 O   0  0  0  0  0  0  0  0  0  0  0  0
    2.6870    0.3300    2.9340 H   0  0  0  0  0  0  0  0  0  0  0  0
   -0.9620   -0.0370    7.7770 N   0  0  0  0  0  0  0  0  0  0  0  0
   -0.5210   -0.8380    8.2510 H   0  0  0  0  0  0  0  0  0  0  0  0
   -0.6800    0.8230    8.2680 H   0  0  0  0  0  0  0  0  0  0  0  0
   -4.8460    1.6090   -7.0780 O   0  0  0  0  0  0  0  0  0  0  0  0
   -5.0490    2.5570   -7.0400 H   0  0  0  0  0  0  0  0  0  0  0  0
  1 51  1  6  0  0  0
  1  2  1  0  0  0  0
  2 17  1  1  0  0  0
  2  3  1  0  0  0  0
  3 41  1  0  0  0  0
  3 18  1  0  0  0  0
  4  5  1  1  0  0  0
  4  3  1  0  0  0  0
  4  7  1  0  0  0  0
  6  1  1  0  0  0  0
  6  5  1  0  0  0  0
  7 38  1  6  0  0  0
  7  8  1  0  0  0  0
  8 40  1  1  0  0  0
  8  9  1  0  0  0  0
  9 10  1  0  0  0  0
  9 31  1  1  0  0  0
 10 39  1  6  0  0  0
 10 11  1  0  0  0  0
 11 12  1  0  0  0  0
 13 14  1  0  0  0  0
 13 12  1  0  0  0  0
 14 15  1  0  0  0  0
 15 16  1  0  0  0  0
 16 19  1  0  0  0  0
 16 46  1  1  0  0  0
 16 42  1  0  0  0  0
 19 22  1  0  0  0  0
 22 23  1  0  0  0  0
 22 21  1  0  0  0  0
 23 20  1  6  0  0  0
 23 25  1  0  0  0  0
 24 23  1  0  0  0  0
 25 29  1  0  0  0  0
 26 27  1  0  0  0  0
 27 29  1  0  0  0  0
 28 24  1  6  0  0  0
 28 27  1  0  0  0  0
 29 48  1  6  0  0  0
 30 28  1  0  0  0  0
 31 35  1  0  0  0  0
 33 32  2  0  0  0  0
 34 33  1  0  0  0  0
 35 34  2  0  0  0  0
 35 36  1  0  0  0  0
 36 37  2  0  0  0  0
 37 32  1  0  0  0  0
 37 30  1  0  0  0  0
 38 39  1  0  0  0  0
 41 40  2  0  0  0  0
 42 43  1  0  0  0  0
 43 45  1  0  0  0  0
 44 43  2  0  0  0  0
 47 46  1  0  0  0  0
 48 49  1  0  0  0  0
 48 50  1  0  0  0  0
 51 52  1  0  0  0  0
M  END
>  <REMARK>
  5 active torsions:
  status: ('A' for Active; 'I' for Inactive)
    1  A    between atoms: C_1  and  O_7 
    2  A    between atoms: C_17  and  C_18 
    3  A    between atoms: C_17  and  O_22 
    4  A    between atoms: C_18  and  C_19 
    5  A    between atoms: C_37  and  N_38 

>  <TORSDO>
F 5

$$$$
590
 OpenBabel02071811503D

 59 66  0  0  1  0  0  0  0  0999 V2000
   -1.5980   -1.5250   -0.4360 C   0  0  1  0  0  0  0  0  0  0  0  0
   -2.8980   -0.7320   -0.5270 C   0  0  0  0  0  0  0  0  0  0  0  0
   -3.0510    0.2580    0.6390 C   0  0  2  0  0  0  0  0  0  0  0  0
   -2.4430    1.6410    0.3930 C   0  0  0  0  0  0  0  0  0  0  0  0
   -2.8090    2.6490    1.5230 C   0  0  2  0  0  0  0  0  0  0  0  0
   -1.8380    3.8670    1.5570 C   0  0  0  0  0  0  0  0  0  0  0  0
   -1.3010    4.4030    0.2030 C   0  0  0  0  0  0  0  0  0  0  0  0
    0.2460    4.4730    0.1410 C   0  0  2  0  0  0  0  0  0  0  0  0
    0.8910    3.0670    0.2190 C   0  0  0  0  0  0  0  0  0  0  0  0
    2.2400    2.6520    2.7870 C   0  0  0  0  0  0  0  0  0  0  0  0
    2.8110    2.9080   -0.5100 H   0  0  0  0  0  0  0  0  0  0  0  0
    2.3540    3.1110    0.3930 N   0  0  0  0  0  0  0  0  0  0  0  0
    2.9040    2.2480    1.4570 C   0  0  2  0  0  0  0  0  0  0  0  0
    2.6410    0.7540    1.1540 C   0  0  0  0  0  0  0  0  0  0  0  0
    4.4360    2.4550    1.5700 C   0  0  0  0  0  0  0  0  0  0  0  0
    4.0860    0.9420    3.7700 H   0  0  0  0  0  0  0  0  0  0  0  0
    4.3480    0.3770    2.9470 N   0  0  0  0  0  0  0  0  0  0  0  0
    3.1250   -0.1700    2.3130 C   0  0  2  0  0  0  0  0  0  0  0  0
    5.1840    1.1860    2.0490 C   0  0  2  0  0  0  0  0  0  0  0  0
    3.4140   -1.6370    1.8910 C   0  0  0  0  0  0  0  0  0  0  0  0
   -1.5390   -2.3380    0.8910 C   0  0  1  0  0  0  0  0  0  0  0  0
    2.5040   -3.8590    1.1740 C   0  0  0  0  0  0  0  0  0  0  0  0
    1.4570   -4.7170    0.8030 C   0  0  0  0  0  0  0  0  0  0  0  0
    0.1410   -4.2300    0.7340 C   0  0  0  0  0  0  0  0  0  0  0  0
   -0.1350   -2.8850    1.0430 C   0  0  0  0  0  0  0  0  0  0  0  0
    0.9200   -2.0470    1.4650 C   0  0  0  0  0  0  0  0  0  0  0  0
    2.2500   -2.5140    1.5080 C   0  0  0  0  0  0  0  0  0  0  0  0
   -2.8910    2.0040    2.8830 C   0  0  0  0  0  0  0  0  0  0  0  0
   -2.5510   -0.2500    1.9410 C   0  0  0  0  0  0  0  0  0  0  0  0
   -1.9800   -1.5490    2.0920 C   0  0  0  0  0  0  0  0  0  0  0  0
   -2.7750    0.8790    5.5080 C   0  0  0  0  0  0  0  0  0  0  0  0
   -1.8320   -2.0760    3.4040 C   0  0  0  0  0  0  0  0  0  0  0  0
   -2.1290   -1.2890    4.5410 C   0  0  0  0  0  0  0  0  0  0  0  0
   -2.5220    0.0630    4.3790 C   0  0  0  0  0  0  0  0  0  0  0  0
   -2.6580    0.6080    3.0660 C   0  0  0  0  0  0  0  0  0  0  0  0
   -3.1250    2.2380    5.3260 C   0  0  0  0  0  0  0  0  0  0  0  0
   -3.1760    2.7970    4.0270 C   0  0  0  0  0  0  0  0  0  0  0  0
   -1.4260   -2.4180   -1.6700 C   0  0  0  0  0  0  0  0  0  0  0  0
   -1.2070   -1.6150   -2.9530 C   0  0  0  0  0  0  0  0  0  0  0  0
   -0.6560   -2.4690   -4.1000 C   0  0  1  0  0  0  0  0  0  0  0  0
   -1.6460   -3.5820   -4.4840 N   0  0  0  0  0  0  0  0  0  0  0  0
   -1.1350   -4.4430   -5.6540 C   0  0  2  0  0  0  0  0  0  0  0  0
   -1.8360   -4.2190   -3.6190 H   0  0  0  0  0  0  0  0  0  0  0  0
   -2.6050   -3.1370   -4.7560 H   0  0  0  0  0  0  0  0  0  0  0  0
   -0.7710   -3.5570   -6.8630 C   0  0  1  0  0  0  0  0  0  0  0  0
   -2.1640   -5.5210   -6.0180 C   0  0  0  0  0  0  0  0  0  0  0  0
    0.2250   -2.4470   -6.4840 C   0  0  0  0  0  0  0  0  0  0  0  0
   -0.3010   -1.6010   -5.3160 C   0  0  0  0  0  0  0  0  0  0  0  0
   -0.1950   -4.3500   -7.8830 O   0  0  0  0  0  0  0  0  0  0  0  0
   -0.9240   -4.8030   -8.3400 H   0  0  0  0  0  0  0  0  0  0  0  0
    0.7890    5.4260    1.2170 C   0  0  0  0  0  0  0  0  0  0  0  0
    0.1540    6.7890    1.1480 C   0  0  0  0  0  0  0  0  0  0  0  0
    0.0000    7.3650    2.2230 O   0  0  0  0  0  0  0  0  0  0  0  0
   -0.1760    7.2700    0.0900 O   0  0  0  0  0  0  0  0  0  0  0  0
    0.6000    5.0450   -1.1050 O   0  0  0  0  0  0  0  0  0  0  0  0
    0.2440    4.4650   -1.7970 H   0  0  0  0  0  0  0  0  0  0  0  0
    6.4300    1.5310    2.7210 N   0  0  0  0  0  0  0  0  0  0  0  0
    6.9260    0.6580    2.9490 H   0  0  0  0  0  0  0  0  0  0  0  0
    7.0120    2.0680    2.0610 H   0  0  0  0  0  0  0  0  0  0  0  0
  1 38  1  6  0  0  0
  1 21  1  0  0  0  0
  2  1  1  0  0  0  0
  3  2  1  6  0  0  0
  3 29  1  0  0  0  0
  4  3  1  0  0  0  0
  5  4  1  1  0  0  0
  5  6  1  0  0  0  0
  5 28  1  0  0  0  0
  7  6  1  0  0  0  0
  8 55  1  6  0  0  0
  8  7  1  0  0  0  0
  8  9  1  0  0  0  0
  8 51  1  0  0  0  0
  9 12  1  0  0  0  0
 11 12  1  0  0  0  0
 12 13  1  0  0  0  0
 13 15  1  0  0  0  0
 13 10  1  1  0  0  0
 14 13  1  0  0  0  0
 15 19  1  0  0  0  0
 17 16  1  0  0  0  0
 18 14  1  6  0  0  0
 18 17  1  0  0  0  0
 19 57  1  1  0  0  0
 19 17  1  0  0  0  0
 20 18  1  0  0  0  0
 21 25  1  1  0  0  0
 21 30  1  0  0  0  0
 22 27  2  0  0  0  0
 23 22  1  0  0  0  0
 24 23  2  0  0  0  0
 24 25  1  0  0  0  0
 25 26  2  0  0  0  0
 26 27  1  0  0  0  0
 27 20  1  0  0  0  0
 28 35  2  0  0  0  0
 28 37  1  0  0  0  0
 29 30  2  0  0  0  0
 29 35  1  0  0  0  0
 30 32  1  0  0  0  0
 32 33  2  0  0  0  0
 34 33  1  0  0  0  0
 34 31  2  0  0  0  0
 35 34  1  0  0  0  0
 36 31  1  0  0  0  0
 37 36  2  0  0  0  0
 39 38  1  0  0  0  0
 40 39  1  6  0  0  0
 41 40  1  0  0  0  0
 41 43  1  0  0  0  0
 42 46  1  6  0  0  0
 42 41  1  0  0  0  0
 44 41  1  0  0  0  0
 45 49  1  1  0  0  0
 45 47  1  0  0  0  0
 45 42  1  0  0  0  0
 47 48  1  0  0  0  0
 48 40  1  0  0  0  0
 50 49  1  0  0  0  0
 52 51  1  0  0  0  0
 52 53  1  0  0  0  0
 54 52  2  0  0  0  0
 56 55  1  0  0  0  0
 57 58  1  0  0  0  0
 59 57  1  0  0  0  0
M  END
>  <REMARK>
  8 active torsions:
  status: ('A' for Active; 'I' for Inactive)
    1  A    between atoms: C_1  and  O_7 
    2  A    between atoms: C_4  and  C_8 
    3  A    between atoms: C_8  and  C_9 
    4  A    between atoms: C_9  and  C_10 
    5  A    between atoms: C_17  and  C_18 
    6  A    between atoms: C_17  and  O_22 
    7  A    between atoms: C_18  and  C_19 
    8  A    between atoms: C_38  and  N_39 

>  <TORSDO>
F 8

$$$$
591
 OpenBabel02071811503D

 52 56  0  0  1  0  0  0  0  0999 V2000
   -1.6990   -1.9160    0.1680 C   0  0  1  0  0  0  0  0  0  0  0  0
   -1.9590   -0.7520   -0.8260 C   0  0  0  0  0  0  0  0  0  0  0  0
   -2.0920    0.6450   -0.1740 C   0  0  0  0  0  0  0  0  0  0  0  0
   -1.8590    1.8550   -1.1020 C   0  0  0  0  0  0  0  0  0  0  0  0
   -0.3980    2.3890   -1.1450 C   0  0  2  0  0  0  0  0  0  0  0  0
   -0.3520    3.8930   -1.4960 C   0  0  0  0  0  0  0  0  0  0  0  0
    0.6910    4.7400   -0.7110 C   0  0  0  0  0  0  0  0  0  0  0  0
    2.1990    4.6050   -1.0680 C   0  0  2  0  0  0  0  0  0  0  0  0
    2.9020    3.3960   -0.3870 C   0  0  0  0  0  0  0  0  0  0  0  0
    5.1620    2.0330    1.1290 C   0  0  0  0  0  0  0  0  0  0  0  0
    4.3050    3.1720   -1.8830 H   0  0  0  0  0  0  0  0  0  0  0  0
    4.2950    3.1800   -0.8520 N   0  0  0  0  0  0  0  0  0  0  0  0
    4.9790    1.9530   -0.3930 C   0  0  2  0  0  0  0  0  0  0  0  0
    4.1450    0.7070   -0.7660 C   0  0  0  0  0  0  0  0  0  0  0  0
    6.3590    1.8850   -1.0780 C   0  0  0  0  0  0  0  0  0  0  0  0
    6.6560   -1.4470   -1.3400 H   0  0  0  0  0  0  0  0  0  0  0  0
    6.1680   -0.5430   -1.4300 N   0  0  0  0  0  0  0  0  0  0  0  0
    4.8750   -0.6520   -0.7360 C   0  0  2  0  0  0  0  0  0  0  0  0
    7.0290    0.5160   -0.8890 C   0  0  1  0  0  0  0  0  0  0  0  0
    4.0240   -1.7790   -1.3980 C   0  0  0  0  0  0  0  0  0  0  0  0
   -0.4590   -1.7700    1.1040 C   0  0  0  0  0  0  0  0  0  0  0  0
    3.3130   -3.6310    0.1390 C   0  0  0  0  0  0  0  0  0  0  0  0
    2.3950   -4.2640    0.9920 C   0  0  0  0  0  0  0  0  0  0  0  0
    1.1560   -3.6660    1.2660 C   0  0  0  0  0  0  0  0  0  0  0  0
    0.8160   -2.4340    0.6860 C   0  0  0  0  0  0  0  0  0  0  0  0
    1.7210   -1.8440   -0.2500 C   0  0  0  0  0  0  0  0  0  0  0  0
    2.9920   -2.4100   -0.4940 C   0  0  0  0  0  0  0  0  0  0  0  0
    0.4900    1.5700   -2.1150 C   0  0  0  0  0  0  0  0  0  0  0  0
    1.3200   -0.6520   -0.9410 C   0  0  0  0  0  0  0  0  0  0  0  0
    0.9650    0.3440   -1.4860 C   0  0  0  0  0  0  0  0  0  0  0  0
   -2.9670   -2.1270    1.0080 C   0  0  0  0  0  0  0  0  0  0  0  0
   -4.1560   -2.6020    0.1740 C   0  0  0  0  0  0  0  0  0  0  0  0
   -5.2360   -3.2850    1.0180 C   0  0  1  0  0  0  0  0  0  0  0  0
   -5.8440   -2.3050    2.0370 N   0  0  0  0  0  0  0  0  0  0  0  0
   -6.9530   -2.9550    2.8850 C   0  0  2  0  0  0  0  0  0  0  0  0
   -5.0590   -1.9260    2.6930 H   0  0  0  0  0  0  0  0  0  0  0  0
   -6.2500   -1.4400    1.5120 H   0  0  0  0  0  0  0  0  0  0  0  0
   -8.0350   -3.5800    1.9790 C   0  0  1  0  0  0  0  0  0  0  0  0
   -7.5430   -1.9360    3.8670 C   0  0  0  0  0  0  0  0  0  0  0  0
   -7.4320   -4.5670    0.9650 C   0  0  0  0  0  0  0  0  0  0  0  0
   -6.3280   -3.9040    0.1290 C   0  0  0  0  0  0  0  0  0  0  0  0
   -8.9830   -4.2700    2.7700 O   0  0  0  0  0  0  0  0  0  0  0  0
   -9.6130   -3.6110    3.1020 H   0  0  0  0  0  0  0  0  0  0  0  0
    2.9490    5.8930   -0.6990 C   0  0  0  0  0  0  0  0  0  0  0  0
    2.3380    7.1130   -1.3320 C   0  0  0  0  0  0  0  0  0  0  0  0
    2.4410    8.1600   -0.6930 O   0  0  0  0  0  0  0  0  0  0  0  0
    1.7830    7.0490   -2.4020 O   0  0  0  0  0  0  0  0  0  0  0  0
    2.3010    4.5160   -2.4770 O   0  0  0  0  0  0  0  0  0  0  0  0
    1.6170    3.8950   -2.7730 H   0  0  0  0  0  0  0  0  0  0  0  0
    8.3200    0.4860   -1.5660 N   0  0  0  0  0  0  0  0  0  0  0  0
    8.7560   -0.4300   -1.3930 H   0  0  0  0  0  0  0  0  0  0  0  0
    8.1560    0.5780   -2.5780 H   0  0  0  0  0  0  0  0  0  0  0  0
  1 31  1  1  0  0  0
  1 21  1  0  0  0  0
  2  3  1  0  0  0  0
  2  1  1  0  0  0  0
  4  3  1  0  0  0  0
  5 28  1  6  0  0  0
  5  4  1  0  0  0  0
  6  5  1  0  0  0  0
  6  7  1  0  0  0  0
  8 48  1  6  0  0  0
  8  7  1  0  0  0  0
  8 44  1  0  0  0  0
  8  9  1  0  0  0  0
 11 12  1  0  0  0  0
 12 13  1  0  0  0  0
 12  9  1  0  0  0  0
 13 10  1  1  0  0  0
 14 18  1  0  0  0  0
 14 13  1  0  0  0  0
 15 19  1  0  0  0  0
 15 13  1  0  0  0  0
 17 16  1  0  0  0  0
 17 19  1  0  0  0  0
 18 17  1  6  0  0  0
 19 50  1  6  0  0  0
 20 18  1  0  0  0  0
 20 27  1  0  0  0  0
 22 23  2  0  0  0  0
 23 24  1  0  0  0  0
 25 21  1  0  0  0  0
 25 24  2  0  0  0  0
 26 25  1  0  0  0  0
 27 26  2  0  0  0  0
 27 22  1  0  0  0  0
 28 30  1  0  0  0  0
 29 26  1  0  0  0  0
 30 29  3  0  0  0  0
 32 31  1  0  0  0  0
 33 32  1  6  0  0  0
 33 34  1  0  0  0  0
 34 36  1  0  0  0  0
 34 35  1  0  0  0  0
 35 39  1  6  0  0  0
 37 34  1  0  0  0  0
 38 42  1  1  0  0  0
 38 35  1  0  0  0  0
 40 38  1  0  0  0  0
 41 40  1  0  0  0  0
 41 33  1  0  0  0  0
 42 43  1  0  0  0  0
 45 44  1  0  0  0  0
 45 46  1  0  0  0  0
 47 45  2  0  0  0  0
 49 48  1  0  0  0  0
 50 51  1  0  0  0  0
 52 50  1  0  0  0  0
M  END
>  <REMARK>
  8 active torsions:
  status: ('A' for Active; 'I' for Inactive)
    1  A    between atoms: C_1  and  O_7 
    2  A    between atoms: C_4  and  C_8 
    3  A    between atoms: C_8  and  C_9 
    4  A    between atoms: C_9  and  C_10 
    5  A    between atoms: C_17  and  C_18 
    6  A    between atoms: C_17  and  O_22 
    7  A    between atoms: C_18  and  C_19 
    8  A    between atoms: C_38  and  N_39 

>  <TORSDO>
F 8

$$$$
626
 OpenBabel02071811503D

 46 50  0  0  1  0  0  0  0  0999 V2000
    0.3010    0.2950   -0.0840 C   0  0  1  0  0  0  0  0  0  0  0  0
    1.4530    1.3400   -0.0940 C   0  0  0  0  0  0  0  0  0  0  0  0
    1.8460    1.9570    1.2700 C   0  0  2  0  0  0  0  0  0  0  0  0
    3.0820    2.8790    1.1350 C   0  0  0  0  0  0  0  0  0  0  0  0
    2.9470    4.2210    0.3400 C   0  0  0  0  0  0  0  0  0  0  0  0
    2.0100    5.3190    0.9120 C   0  0  2  0  0  0  0  0  0  0  0  0
    0.5330    5.0370    0.5180 C   0  0  0  0  0  0  0  0  0  0  0  0
   -1.3360    3.4690    2.3300 C   0  0  0  0  0  0  0  0  0  0  0  0
   -0.2190    5.7770    2.3460 H   0  0  0  0  0  0  0  0  0  0  0  0
   -0.5530    5.5780    1.3890 N   0  0  0  0  0  0  0  0  0  0  0  0
   -1.7290    4.7010    1.4860 C   0  0  2  0  0  0  0  0  0  0  0  0
   -2.8910    5.4100    2.2030 C   0  0  0  0  0  0  0  0  0  0  0  0
   -2.2070    4.3320    0.0630 C   0  0  0  0  0  0  0  0  0  0  0  0
   -4.8110    5.0780    0.2750 H   0  0  0  0  0  0  0  0  0  0  0  0
   -4.5610    4.2130    0.7700 N   0  0  0  0  0  0  0  0  0  0  0  0
   -4.1840    4.5650    2.1600 C   0  0  0  0  0  0  0  0  0  0  0  0
   -3.5060    3.5140    0.0200 C   0  0  2  0  0  0  0  0  0  0  0  0
   -3.4080    2.0270    0.4550 C   0  0  0  0  0  0  0  0  0  0  0  0
   -1.0140    0.9280    0.0880 C   0  0  0  0  0  0  0  0  0  0  0  0
   -2.0860    1.4240    0.2460 C   0  0  0  0  0  0  0  0  0  0  0  0
    0.2750   -0.5590   -1.3320 C   0  0  0  0  0  0  0  0  0  0  0  0
   -0.8130   -1.6330   -1.2890 C   0  0  0  0  0  0  0  0  0  0  0  0
   -0.7680   -2.4690   -0.0060 C   0  0  1  0  0  0  0  0  0  0  0  0
   -1.7660   -3.6350   -0.0700 C   0  0  0  0  0  0  0  0  0  0  0  0
   -1.3890   -4.7300   -1.1020 C   0  0  1  0  0  0  0  0  0  0  0  0
    0.1110   -4.6680   -1.5100 N   0  0  2  0  0  0  0  0  0  0  0  0
   -1.8260   -6.1190   -0.5660 C   0  0  0  0  0  0  0  0  0  0  0  0
    0.5330   -5.9100   -2.3220 C   0  0  2  0  0  0  0  0  0  0  0  0
    0.2360   -3.8260   -2.1910 H   0  0  0  0  0  0  0  0  0  0  0  0
    0.9840   -4.3570   -0.2830 C   0  0  0  0  0  0  0  0  0  0  0  0
    0.1760   -7.2210   -1.5940 C   0  0  1  0  0  0  0  0  0  0  0  0
    1.9920   -5.9410   -2.7930 C   0  0  0  0  0  0  0  0  0  0  0  0
   -1.3440   -7.3030   -1.4180 C   0  0  0  0  0  0  0  0  0  0  0  0
    0.6760   -8.3870   -2.2540 O   0  0  0  0  0  0  0  0  0  0  0  0
    1.0840   -8.2130   -3.6050 C   0  0  0  0  0  0  0  0  0  0  0  0
    2.2300   -7.1800   -3.6800 C   0  0  0  0  0  0  0  0  0  0  0  0
    0.6580   -2.9730    0.3110 C   0  0  0  0  0  0  0  0  0  0  0  0
    2.1330    0.8610    2.3110 C   0  0  0  0  0  0  0  0  0  0  0  0
    0.9300    0.5700    2.9880 O   0  0  0  0  0  0  0  0  0  0  0  0
    1.1310   -0.1150    3.6450 H   0  0  0  0  0  0  0  0  0  0  0  0
    2.4060    6.7130    0.4300 C   0  0  0  0  0  0  0  0  0  0  0  0
    3.7850    7.1080    0.8830 C   0  0  0  0  0  0  0  0  0  0  0  0
    4.7010    6.8650    0.0980 O   0  0  0  0  0  0  0  0  0  0  0  0
    3.9630    7.6310    1.9570 O   0  0  0  0  0  0  0  0  0  0  0  0
    2.1640    5.3600    2.3130 O   0  0  0  0  0  0  0  0  0  0  0  0
    1.7460    4.5590    2.6700 H   0  0  0  0  0  0  0  0  0  0  0  0
  1 21  1  6  0  0  0
  1 19  1  0  0  0  0
  2  1  1  0  0  0  0
  2  3  1  0  0  0  0
  3 38  1  6  0  0  0
  4  3  1  0  0  0  0
  5  6  1  0  0  0  0
  5  4  1  0  0  0  0
  6 41  1  6  0  0  0
  6 45  1  0  0  0  0
  7  6  1  0  0  0  0
  7 10  1  0  0  0  0
 10 11  1  0  0  0  0
 10  9  1  0  0  0  0
 11 12  1  0  0  0  0
 11  8  1  1  0  0  0
 13 11  1  0  0  0  0
 14 15  1  0  0  0  0
 15 16  1  0  0  0  0
 16 12  1  0  0  0  0
 17 13  1  1  0  0  0
 17 18  1  0  0  0  0
 17 15  1  0  0  0  0
 19 20  3  0  0  0  0
 20 18  1  0  0  0  0
 21 22  1  0  0  0  0
 23 22  1  6  0  0  0
 23 37  1  0  0  0  0
 24 23  1  0  0  0  0
 25 27  1  1  0  0  0
 25 24  1  0  0  0  0
 26 29  1  6  0  0  0
 26 25  1  0  0  0  0
 26 30  1  0  0  0  0
 28 32  1  1  0  0  0
 28 31  1  0  0  0  0
 28 26  1  0  0  0  0
 30 37  1  0  0  0  0
 31 34  1  6  0  0  0
 31 33  1  0  0  0  0
 33 27  1  0  0  0  0
 35 34  1  0  0  0  0
 36 35  1  0  0  0  0
 36 32  1  0  0  0  0
 38 39  1  0  0  0  0
 39 40  1  0  0  0  0
 41 42  1  0  0  0  0
 42 44  1  0  0  0  0
 43 42  2  0  0  0  0
 45 46  1  0  0  0  0
M  END
>  <REMARK>
  8 active torsions:
  status: ('A' for Active; 'I' for Inactive)
    1  A    between atoms: C_9  and  C_10 
    2  A    between atoms: C_10  and  C_11 
    3  A    between atoms: C_11  and  C_12 
    4  A    between atoms: C_14  and  C_40 
    5  A    between atoms: C_17  and  C_18 
    6  A    between atoms: C_17  and  O_22 
    7  A    between atoms: C_18  and  C_19 
    8  A    between atoms: C_40  and  O_42 

>  <TORSDO>
F 8

$$$$
749
 OpenBabel02071811503D

 32 37  0  0  1  0  0  0  0  0999 V2000
    6.1930    1.2910   -1.2270 C   0  0  0  0  0  0  0  0  0  0  0  0
    6.6740    1.6680    0.1820 C   0  0  1  0  0  0  0  0  0  0  0  0
    6.0080    0.7970    1.2580 C   0  0  0  0  0  0  0  0  0  0  0  0
    4.4730    0.8650    1.1500 C   0  0  1  0  0  0  0  0  0  0  0  0
    3.9650    0.4490   -0.2600 C   0  0  2  0  0  0  0  0  0  0  0  0
    4.6580    1.3320   -1.3240 C   0  0  0  0  0  0  0  0  0  0  0  0
    3.7890    0.0680    2.2770 C   0  0  0  0  0  0  0  0  0  0  0  0
    2.2620    0.1760    2.2050 C   0  0  0  0  0  0  0  0  0  0  0  0
    1.7460   -0.2270    0.8160 C   0  0  2  0  0  0  0  0  0  0  0  0
    2.4200    0.6230   -0.3010 C   0  0  2  0  0  0  0  0  0  0  0  0
    0.2380    0.0160    0.6890 C   0  0  1  0  0  0  0  0  0  0  0  0
   -0.2830   -0.5370   -0.6640 C   0  0  2  0  0  0  0  0  0  0  0  0
    0.2400    0.4410   -1.7210 C   0  0  0  0  0  0  0  0  0  0  0  0
    1.7910    0.3910   -1.7030 C   0  0  0  0  0  0  0  0  0  0  0  0
   -1.7890   -0.7250   -0.3690 C   0  0  1  0  0  0  0  0  0  0  0  0
   -1.9770    0.0190    0.9340 C   0  0  2  0  0  0  0  0  0  0  0  0
   -0.7750   -0.4690    1.7420 C   0  0  0  0  0  0  0  0  0  0  0  0
    4.3200   -1.0220   -0.5370 C   0  0  0  0  0  0  0  0  0  0  0  0
    0.2250   -1.9570   -0.9670 C   0  0  0  0  0  0  0  0  0  0  0  0
   -3.0630   -0.2310   -1.0680 C   0  0  1  0  0  0  0  0  0  0  0  0
   -3.2700   -0.3750    1.2930 O   0  0  0  0  0  0  0  0  0  0  0  0
   -4.0820   -0.3420    0.1210 C   0  0  1  0  0  0  0  0  0  0  0  0
   -4.9940    0.8280    0.1580 N   0  0  0  0  0  0  0  0  0  0  0  0
   -6.3240    0.5490    0.7010 C   0  0  0  0  0  0  0  0  0  0  0  0
   -7.0720   -0.4810   -0.1740 C   0  0  1  0  0  0  0  0  0  0  0  0
   -4.8500   -1.6880    0.0660 C   0  0  0  0  0  0  0  0  0  0  0  0
   -6.1190   -1.5330   -0.7790 C   0  0  0  0  0  0  0  0  0  0  0  0
   -8.2050   -1.1370    0.6230 C   0  0  0  0  0  0  0  0  0  0  0  0
   -2.8540    1.1720   -1.6480 C   0  0  0  0  0  0  0  0  0  0  0  0
   -4.5680    1.6370    0.6390 H   0  0  0  0  0  0  0  0  0  0  0  0
    8.0760    1.5140    0.2560 O   0  0  0  0  0  0  0  0  0  0  0  0
    8.3650    1.9020    1.0980 H   0  0  0  0  0  0  0  0  0  0  0  0
  1  2  1  0  0  0  0
  2 31  1  6  0  0  0
  2  3  1  0  0  0  0
  4  3  1  6  0  0  0
  4  7  1  0  0  0  0
  5 18  1  6  0  0  0
  5  4  1  0  0  0  0
  6  1  1  0  0  0  0
  6  5  1  0  0  0  0
  8  7  1  0  0  0  0
  9  8  1  1  0  0  0
 10 14  1  6  0  0  0
 10  5  1  0  0  0  0
 10  9  1  0  0  0  0
 11  9  1  0  0  0  0
 11 17  1  1  0  0  0
 12 19  1  6  0  0  0
 12 15  1  0  0  0  0
 12 11  1  0  0  0  0
 13 14  1  0  0  0  0
 13 12  1  0  0  0  0
 15 20  1  6  0  0  0
 15 16  1  0  0  0  0
 16 21  1  1  0  0  0
 16 17  1  0  0  0  0
 20 29  1  1  0  0  0
 20 22  1  0  0  0  0
 22 26  1  6  0  0  0
 22 23  1  0  0  0  0
 22 21  1  0  0  0  0
 23 30  1  0  0  0  0
 23 24  1  0  0  0  0
 25 28  1  1  0  0  0
 25 24  1  0  0  0  0
 27 25  1  0  0  0  0
 27 26  1  0  0  0  0
 31 32  1  0  0  0  0
M  END
>  <REMARK>
  1 active torsions:
  status: ('A' for Active; 'I' for Inactive)
    1  A    between atoms: C_2  and  O_18 

>  <TORSDO>
F 1

$$$$
750
 OpenBabel02071811503D

 26 30  0  0  0  0  0  0  0  0999 V2000
    4.5610    1.0980    3.0200 C   0  0  0  0  0  0  0  0  0  0  0  0
    3.3150    0.8870    2.3850 C   0  0  0  0  0  0  0  0  0  0  0  0
    3.2870    0.5080    1.0220 C   0  0  0  0  0  0  0  0  0  0  0  0
    4.5000    0.3320    0.2810 C   0  0  0  0  0  0  0  0  0  0  0  0
    5.7360    0.5470    0.9360 C   0  0  0  0  0  0  0  0  0  0  0  0
    5.7680    0.9280    2.2990 C   0  0  0  0  0  0  0  0  0  0  0  0
    2.0080    0.2750    0.2990 C   0  0  0  0  0  0  0  0  0  0  0  0
    2.0720   -0.1000   -1.0370 C   0  0  0  0  0  0  0  0  0  0  0  0
    3.3610   -0.2680   -1.7480 C   0  0  0  0  0  0  0  0  0  0  0  0
    4.4900   -0.0370   -1.0290 O   0  0  0  0  0  0  0  0  0  0  0  0
    0.7130    0.3980    0.8440 O   0  0  0  0  0  0  0  0  0  0  0  0
   -0.0430    0.0610   -0.2830 C   0  0  0  0  0  0  0  0  0  0  0  0
    0.7620   -0.2290   -1.3710 C   0  0  0  0  0  0  0  0  0  0  0  0
   -1.4530    0.0080   -0.3480 C   0  0  0  0  0  0  0  0  0  0  0  0
   -2.0450   -0.3750   -1.5900 C   0  0  0  0  0  0  0  0  0  0  0  0
   -1.2190   -0.6640   -2.7150 C   0  0  0  0  0  0  0  0  0  0  0  0
    0.1970   -0.5940   -2.6150 C   0  0  0  0  0  0  0  0  0  0  0  0
   -2.2950    0.3360    0.8240 C   0  0  0  0  0  0  0  0  0  0  0  0
   -3.7520    0.6170    0.4180 C   0  0  0  0  0  0  0  0  0  0  0  0
   -4.2600   -0.4320   -0.5900 C   0  0  0  0  0  0  0  0  0  0  0  0
   -3.3870   -0.4610   -1.7300 O   0  0  0  0  0  0  0  0  0  0  0  0
    3.3750   -0.5960   -2.9120 O   0  0  0  0  0  0  0  0  0  0  0  0
   -4.2830   -1.8320    0.0370 C   0  0  0  0  0  0  0  0  0  0  0  0
   -5.6600   -0.0720   -1.0860 C   0  0  0  0  0  0  0  0  0  0  0  0
    6.9430    1.1310    2.9100 O   0  0  0  0  0  0  0  0  0  0  0  0
    7.7620    1.0140    2.4100 H   0  0  0  0  0  0  0  0  0  0  0  0
  2  1  1  0  0  0  0
  3  2  2  0  0  0  0
  4  5  2  0  0  0  0
  4  3  1  0  0  0  0
  5  6  1  0  0  0  0
  6 25  1  0  0  0  0
  6  1  2  0  0  0  0
  7 11  1  0  0  0  0
  7  3  1  0  0  0  0
  8  7  2  0  0  0  0
  9  8  1  0  0  0  0
  9 10  1  0  0  0  0
 10  4  1  0  0  0  0
 12 11  1  0  0  0  0
 13  8  1  0  0  0  0
 13 12  2  0  0  0  0
 14 12  1  0  0  0  0
 14 18  1  0  0  0  0
 15 14  2  0  0  0  0
 16 17  2  0  0  0  0
 16 15  1  0  0  0  0
 17 13  1  0  0  0  0
 19 18  1  0  0  0  0
 20 23  1  0  0  0  0
 20 19  1  0  0  0  0
 21 15  1  0  0  0  0
 21 20  1  0  0  0  0
 22  9  2  0  0  0  0
 24 20  1  0  0  0  0
 26 25  1  0  0  0  0
M  END
>  <REMARK>
  1 active torsions:
  status: ('A' for Active; 'I' for Inactive)
    1  A    between atoms: C_6  and  O_23 

>  <TORSDO>
F 1

$$$$
799
 OpenBabel02071811503D

 53 60  0  0  1  0  0  0  0  0999 V2000
    0.9380   -0.8830    2.0180 C   0  0  0  0  0  0  0  0  0  0  0  0
   -0.1250   -1.3030    1.1870 C   0  0  0  0  0  0  0  0  0  0  0  0
   -0.4450   -0.5860    0.0020 C   0  0  0  0  0  0  0  0  0  0  0  0
    0.3650    0.5330   -0.3730 C   0  0  0  0  0  0  0  0  0  0  0  0
    1.3360    1.0270    0.5430 C   0  0  0  0  0  0  0  0  0  0  0  0
    1.6560    0.2890    1.7050 C   0  0  0  0  0  0  0  0  0  0  0  0
    0.2050    1.2090   -1.6950 C   0  0  1  0  0  0  0  0  0  0  0  0
    0.8710    2.6350   -1.7990 C   0  0  1  0  0  0  0  0  0  0  0  0
    1.3300    3.2300   -0.4470 C   0  0  2  0  0  0  0  0  0  0  0  0
    1.9550    2.2070    0.3400 O   0  0  0  0  0  0  0  0  0  0  0  0
    0.8650    0.3980   -2.6860 O   0  0  0  0  0  0  0  0  0  0  0  0
    1.9940    2.3630   -2.7750 C   0  0  0  0  0  0  0  0  0  0  0  0
    1.8910    1.0430   -3.2380 C   0  0  0  0  0  0  0  0  0  0  0  0
    2.8300    0.5570   -4.1930 C   0  0  0  0  0  0  0  0  0  0  0  0
    3.8610    1.4100   -4.6600 C   0  0  0  0  0  0  0  0  0  0  0  0
    3.9670    2.7300   -4.1880 C   0  0  0  0  0  0  0  0  0  0  0  0
    3.0330    3.2010   -3.2460 C   0  0  0  0  0  0  0  0  0  0  0  0
   -1.6070   -1.0100   -0.7930 C   0  0  0  0  0  0  0  0  0  0  0  0
   -3.9980   -1.0060   -1.2930 C   0  0  0  0  0  0  0  0  0  0  0  0
   -2.9240   -0.5510   -0.4980 C   0  0  0  0  0  0  0  0  0  0  0  0
   -1.4000   -1.8950   -1.8730 C   0  0  0  0  0  0  0  0  0  0  0  0
   -2.4800   -2.3340   -2.6540 C   0  0  0  0  0  0  0  0  0  0  0  0
   -3.7770   -1.8890   -2.3590 C   0  0  0  0  0  0  0  0  0  0  0  0
    0.2400    3.9900    0.3870 C   0  0  0  0  0  0  0  0  0  0  0  0
   -3.2300    0.4160    0.6270 C   0  0  0  0  0  0  0  0  0  0  0  0
   -2.0060    4.3130   -0.7460 C   0  0  0  0  0  0  0  0  0  0  0  0
   -3.2770    3.8240   -1.0980 C   0  0  0  0  0  0  0  0  0  0  0  0
   -3.7010    2.5680   -0.6330 C   0  0  0  0  0  0  0  0  0  0  0  0
   -2.8730    1.8160    0.2270 C   0  0  0  0  0  0  0  0  0  0  0  0
   -1.6720    2.3830    0.6860 C   0  0  0  0  0  0  0  0  0  0  0  0
   -1.1740    3.5640    0.1110 C   0  0  0  0  0  0  0  0  0  0  0  0
    1.2500   -1.5880    3.1150 O   0  0  0  0  0  0  0  0  0  0  0  0
    0.2580   -2.4450    3.6620 C   0  0  2  0  0  0  0  0  0  0  0  0
   -0.9100   -1.6820    3.9360 O   0  0  0  0  0  0  0  0  0  0  0  0
   -2.0100   -2.4240    4.4430 C   0  0  1  0  0  0  0  0  0  0  0  0
   -1.6110   -3.0760    5.7910 C   0  0  2  0  0  0  0  0  0  0  0  0
   -0.3280   -3.9260    5.6480 C   0  0  1  0  0  0  0  0  0  0  0  0
    0.7750   -3.0900    4.9650 C   0  0  1  0  0  0  0  0  0  0  0  0
   -3.1840   -1.4840    4.5640 C   0  0  0  0  0  0  0  0  0  0  0  0
   -3.4900   -1.0060    5.6330 O   0  0  0  0  0  0  0  0  0  0  0  0
   -3.7930   -1.2420    3.5230 O   0  0  0  0  0  0  0  0  0  0  0  0
   -2.6780   -3.8950    6.2400 O   0  0  0  0  0  0  0  0  0  0  0  0
   -3.3400   -3.3090    6.6410 H   0  0  0  0  0  0  0  0  0  0  0  0
    0.1130   -4.3540    6.9260 O   0  0  0  0  0  0  0  0  0  0  0  0
   -0.4670   -5.0800    7.2010 H   0  0  0  0  0  0  0  0  0  0  0  0
    1.8850   -3.9120    4.6520 O   0  0  0  0  0  0  0  0  0  0  0  0
    2.6390   -3.3260    4.4880 H   0  0  0  0  0  0  0  0  0  0  0  0
   -2.2770   -3.1600   -3.6620 O   0  0  0  0  0  0  0  0  0  0  0  0
   -3.0290   -3.4530   -4.1910 H   0  0  0  0  0  0  0  0  0  0  0  0
    2.8480   -0.6740   -4.7270 O   0  0  0  0  0  0  0  0  0  0  0  0
    3.7850   -1.6090   -4.2090 C   0  0  0  0  0  0  0  0  0  0  0  0
    4.7500    0.9650   -5.5610 O   0  0  0  0  0  0  0  0  0  0  0  0
    5.7210    1.8790   -6.0490 C   0  0  0  0  0  0  0  0  0  0  0  0
  1 32  1  0  0  0  0
  2  1  2  0  0  0  0
  3  2  1  0  0  0  0
  4  3  2  0  0  0  0
  4  5  1  0  0  0  0
  5  6  2  0  0  0  0
  6  1  1  0  0  0  0
  7 11  1  1  0  0  0
  7  4  1  0  0  0  0
  8 12  1  1  0  0  0
  8  7  1  0  0  0  0
  8  9  1  0  0  0  0
  9 10  1  1  0  0  0
  9 24  1  0  0  0  0
 10  5  1  0  0  0  0
 13 12  2  0  0  0  0
 13 11  1  0  0  0  0
 14 13  1  0  0  0  0
 15 14  2  0  0  0  0
 15 16  1  0  0  0  0
 16 17  2  0  0  0  0
 17 12  1  0  0  0  0
 18 20  1  0  0  0  0
 18  3  1  0  0  0  0
 19 20  2  0  0  0  0
 20 25  1  0  0  0  0
 21 18  2  0  0  0  0
 22 23  2  0  0  0  0
 22 21  1  0  0  0  0
 23 19  1  0  0  0  0
 26 31  1  0  0  0  0
 27 26  2  0  0  0  0
 27 28  1  0  0  0  0
 28 29  2  0  0  0  0
 29 25  1  0  0  0  0
 29 30  1  0  0  0  0
 31 24  1  0  0  0  0
 31 30  2  0  0  0  0
 33 32  1  1  0  0  0
 33 34  1  0  0  0  0
 33 38  1  0  0  0  0
 34 35  1  0  0  0  0
 35 39  1  1  0  0  0
 35 36  1  0  0  0  0
 36 42  1  6  0  0  0
 37 36  1  0  0  0  0
 37 44  1  1  0  0  0
 38 46  1  6  0  0  0
 38 37  1  0  0  0  0
 39 40  1  0  0  0  0
 41 39  2  0  0  0  0
 42 43  1  0  0  0  0
 44 45  1  0  0  0  0
 47 46  1  0  0  0  0
 48 22  1  0  0  0  0
 49 48  1  0  0  0  0
 50 51  1  0  0  0  0
 50 14  1  0  0  0  0
 52 15  1  0  0  0  0
 53 52  1  0  0  0  0
M  END
>  <REMARK>
  9 active torsions:
  status: ('A' for Active; 'I' for Inactive)
    1  A    between atoms: C_1  and  O_11 
    2  A    between atoms: O_11  and  C_21 
    3  A    between atoms: C_15  and  O_33 
    4  A    between atoms: C_16  and  O_31 
    5  A    between atoms: C_19  and  C_28 
    6  A    between atoms: C_22  and  O_25 
    7  A    between atoms: C_23  and  O_27 
    8  A    between atoms: C_24  and  O_26 
    9  A    between atoms: O_41  and  C_44 

>  <TORSDO>
F 9

$$$$
846
 OpenBabel02071811503D

 31 34  0  0  1  0  0  0  0  0999 V2000
    6.9220   -0.4370    2.1880 C   0  0  0  0  0  0  0  0  0  0  0  0
    7.6450   -1.1090    1.0120 C   0  0  1  0  0  0  0  0  0  0  0  0
    7.0740   -0.6410   -0.3360 C   0  0  0  0  0  0  0  0  0  0  0  0
    5.5650   -0.7830   -0.3970 C   0  0  0  0  0  0  0  0  0  0  0  0
    4.7580   -0.2520    0.7910 C   0  0  2  0  0  0  0  0  0  0  0  0
    5.4120   -0.7090    2.1170 C   0  0  0  0  0  0  0  0  0  0  0  0
    4.9900   -1.3520   -1.4810 C   0  0  0  0  0  0  0  0  0  0  0  0
    3.4960   -1.5180   -1.6230 C   0  0  0  0  0  0  0  0  0  0  0  0
    2.7050   -0.6040   -0.6780 C   0  0  2  0  0  0  0  0  0  0  0  0
    3.2730   -0.7230    0.7520 C   0  0  2  0  0  0  0  0  0  0  0  0
    1.2250   -1.0160   -0.6780 C   0  0  1  0  0  0  0  0  0  0  0  0
    0.4000   -0.1390    0.2710 C   0  0  1  0  0  0  0  0  0  0  0  0
    0.8930   -0.4160    1.6950 C   0  0  0  0  0  0  0  0  0  0  0  0
    2.3790   -0.0250    1.8070 C   0  0  0  0  0  0  0  0  0  0  0  0
    4.8240    1.2810    0.6910 C   0  0  0  0  0  0  0  0  0  0  0  0
    0.4750    1.3540   -0.0820 C   0  0  0  0  0  0  0  0  0  0  0  0
    0.4690   -0.8890   -1.9980 C   0  0  0  0  0  0  0  0  0  0  0  0
   -0.9980   -0.7520   -1.5800 C   0  0  0  0  0  0  0  0  0  0  0  0
   -0.9960   -0.6870   -0.0470 C   0  0  2  0  0  0  0  0  0  0  0  0
   -2.1410    0.1560    0.5080 C   0  0  2  0  0  0  0  0  0  0  0  0
   -2.4410   -0.2730    1.9430 C   0  0  0  0  0  0  0  0  0  0  0  0
   -3.3560    0.0330   -0.4120 C   0  0  0  0  0  0  0  0  0  0  0  0
   -4.6450    0.5290    0.2460 C   0  0  0  0  0  0  0  0  0  0  0  0
   -5.8260    0.5640   -0.7250 C   0  0  1  0  0  0  0  0  0  0  0  0
   -7.1560    0.2320   -0.0490 C   0  0  0  0  0  0  0  0  0  0  0  0
   -7.2660   -1.2400    0.3460 C   0  0  0  0  0  0  0  0  0  0  0  0
   -5.8850    1.8590   -1.5350 C   0  0  0  0  0  0  0  0  0  0  0  0
   -6.6660    1.7050   -2.8400 C   0  0  0  0  0  0  0  0  0  0  0  0
   -6.3520    3.0550   -0.7050 C   0  0  0  0  0  0  0  0  0  0  0  0
    9.0220   -0.7950    1.0680 O   0  0  0  0  0  0  0  0  0  0  0  0
    9.4690   -1.3480    0.4100 H   0  0  0  0  0  0  0  0  0  0  0  0
  2 30  1  6  0  0  0
  2  1  1  0  0  0  0
  3  2  1  0  0  0  0
  4  3  1  0  0  0  0
  4  5  1  0  0  0  0
  5 15  1  6  0  0  0
  5  6  1  0  0  0  0
  6  1  1  0  0  0  0
  7  4  2  0  0  0  0
  8  7  1  0  0  0  0
  9  8  1  1  0  0  0
  9 11  1  0  0  0  0
  9 10  1  0  0  0  0
 10  5  1  0  0  0  0
 10 14  1  6  0  0  0
 11 17  1  6  0  0  0
 11 12  1  0  0  0  0
 12 16  1  6  0  0  0
 12 13  1  0  0  0  0
 13 14  1  0  0  0  0
 17 18  1  0  0  0  0
 19 18  1  6  0  0  0
 19 12  1  0  0  0  0
 19 20  1  0  0  0  0
 20 22  1  6  0  0  0
 20 21  1  0  0  0  0
 22 23  1  0  0  0  0
 24 27  1  1  0  0  0
 24 25  1  0  0  0  0
 24 23  1  0  0  0  0
 25 26  1  0  0  0  0
 27 29  1  0  0  0  0
 28 27  1  0  0  0  0
 31 30  1  0  0  0  0
M  END
>  <REMARK>
  7 active torsions:
  status: ('A' for Active; 'I' for Inactive)
    1  A    between atoms: C_2  and  O_15 
    2  A    between atoms: C_20  and  C_21 
    3  A    between atoms: C_21  and  C_22 
    4  A    between atoms: C_22  and  C_23 
    5  A    between atoms: C_23  and  C_24 
    6  A    between atoms: C_24  and  C_25 
    7  A    between atoms: C_24  and  C_28 

>  <TORSDO>
F 7

$$$$
856
 OpenBabel02071811503D

 31 34  0  0  1  0  0  0  0  0999 V2000
    6.9220   -0.4370    2.1880 C   0  0  0  0  0  0  0  0  0  0  0  0
    7.6450   -1.1090    1.0120 C   0  0  1  0  0  0  0  0  0  0  0  0
    7.0740   -0.6410   -0.3360 C   0  0  0  0  0  0  0  0  0  0  0  0
    5.5650   -0.7830   -0.3970 C   0  0  0  0  0  0  0  0  0  0  0  0
    4.7580   -0.2520    0.7910 C   0  0  2  0  0  0  0  0  0  0  0  0
    5.4120   -0.7090    2.1170 C   0  0  0  0  0  0  0  0  0  0  0  0
    4.9900   -1.3520   -1.4810 C   0  0  0  0  0  0  0  0  0  0  0  0
    3.4960   -1.5180   -1.6230 C   0  0  0  0  0  0  0  0  0  0  0  0
    2.7050   -0.6040   -0.6780 C   0  0  2  0  0  0  0  0  0  0  0  0
    3.2730   -0.7230    0.7520 C   0  0  2  0  0  0  0  0  0  0  0  0
    1.2250   -1.0160   -0.6780 C   0  0  1  0  0  0  0  0  0  0  0  0
    0.4000   -0.1390    0.2710 C   0  0  1  0  0  0  0  0  0  0  0  0
    0.8930   -0.4160    1.6950 C   0  0  0  0  0  0  0  0  0  0  0  0
    2.3790   -0.0250    1.8070 C   0  0  0  0  0  0  0  0  0  0  0  0
    4.8240    1.2810    0.6910 C   0  0  0  0  0  0  0  0  0  0  0  0
    0.4750    1.3540   -0.0820 C   0  0  0  0  0  0  0  0  0  0  0  0
    0.4690   -0.8890   -1.9980 C   0  0  0  0  0  0  0  0  0  0  0  0
   -0.9980   -0.7520   -1.5800 C   0  0  0  0  0  0  0  0  0  0  0  0
   -0.9960   -0.6870   -0.0470 C   0  0  2  0  0  0  0  0  0  0  0  0
   -2.1410    0.1560    0.5080 C   0  0  2  0  0  0  0  0  0  0  0  0
   -2.4410   -0.2730    1.9430 C   0  0  0  0  0  0  0  0  0  0  0  0
   -3.3560    0.0330   -0.4120 C   0  0  0  0  0  0  0  0  0  0  0  0
   -4.6450    0.5290    0.2460 C   0  0  0  0  0  0  0  0  0  0  0  0
   -5.8260    0.5640   -0.7250 C   0  0  1  0  0  0  0  0  0  0  0  0
   -7.1560    0.2320   -0.0490 C   0  0  0  0  0  0  0  0  0  0  0  0
   -7.2660   -1.2400    0.3460 C   0  0  0  0  0  0  0  0  0  0  0  0
   -5.8850    1.8590   -1.5350 C   0  0  0  0  0  0  0  0  0  0  0  0
   -6.6660    1.7050   -2.8400 C   0  0  0  0  0  0  0  0  0  0  0  0
   -6.3520    3.0550   -0.7050 C   0  0  0  0  0  0  0  0  0  0  0  0
    9.0220   -0.7950    1.0680 O   0  0  0  0  0  0  0  0  0  0  0  0
    9.4690   -1.3480    0.4100 H   0  0  0  0  0  0  0  0  0  0  0  0
  2 30  1  6  0  0  0
  2  1  1  0  0  0  0
  3  2  1  0  0  0  0
  4  3  1  0  0  0  0
  4  5  1  0  0  0  0
  5 15  1  6  0  0  0
  5  6  1  0  0  0  0
  6  1  1  0  0  0  0
  7  4  2  0  0  0  0
  8  7  1  0  0  0  0
  9  8  1  1  0  0  0
  9 11  1  0  0  0  0
  9 10  1  0  0  0  0
 10  5  1  0  0  0  0
 10 14  1  6  0  0  0
 11 17  1  6  0  0  0
 11 12  1  0  0  0  0
 12 16  1  6  0  0  0
 12 13  1  0  0  0  0
 13 14  1  0  0  0  0
 17 18  1  0  0  0  0
 19 18  1  6  0  0  0
 19 12  1  0  0  0  0
 19 20  1  0  0  0  0
 20 22  1  6  0  0  0
 20 21  1  0  0  0  0
 22 23  1  0  0  0  0
 24 27  1  1  0  0  0
 24 25  1  0  0  0  0
 24 23  1  0  0  0  0
 25 26  1  0  0  0  0
 27 29  1  0  0  0  0
 28 27  1  0  0  0  0
 31 30  1  0  0  0  0
M  END
>  <REMARK>
  7 active torsions:
  status: ('A' for Active; 'I' for Inactive)
    1  A    between atoms: C_2  and  O_15 
    2  A    between atoms: C_20  and  C_21 
    3  A    between atoms: C_21  and  C_22 
    4  A    between atoms: C_22  and  C_23 
    5  A    between atoms: C_23  and  C_24 
    6  A    between atoms: C_24  and  C_25 
    7  A    between atoms: C_24  and  C_28 

>  <TORSDO>
F 7

$$$$
894
 OpenBabel02071811503D

 33 38  0  0  1  0  0  0  0  0999 V2000
    5.3360   -1.9770    0.3360 C   0  0  0  0  0  0  0  0  0  0  0  0
    6.3730   -1.0800   -0.3630 C   0  0  1  0  0  0  0  0  0  0  0  0
    6.0660    0.4200   -0.1870 C   0  0  0  0  0  0  0  0  0  0  0  0
    4.6290    0.7420   -0.6430 C   0  0  1  0  0  0  0  0  0  0  0  0
    3.5960   -0.1270    0.1230 C   0  0  2  0  0  0  0  0  0  0  0  0
    3.9020   -1.6210   -0.0960 C   0  0  0  0  0  0  0  0  0  0  0  0
    4.2830    2.2170   -0.5760 C   0  0  0  0  0  0  0  0  0  0  0  0
    2.8730    2.5760   -0.9860 C   0  0  0  0  0  0  0  0  0  0  0  0
    1.8630    1.6860   -0.2620 C   0  0  2  0  0  0  0  0  0  0  0  0
    2.2070    0.2090   -0.4670 C   0  0  2  0  0  0  0  0  0  0  0  0
    0.9800   -0.4490    0.1600 C   0  0  0  0  0  0  0  0  0  0  0  0
    0.4360    1.7250   -0.7990 C   0  0  1  0  0  0  0  0  0  0  0  0
   -0.2110    0.4380   -0.2520 C   0  0  2  0  0  0  0  0  0  0  0  0
   -0.2910    3.0200   -0.4260 C   0  0  0  0  0  0  0  0  0  0  0  0
   -1.7930    2.7420   -0.5000 C   0  0  0  0  0  0  0  0  0  0  0  0
   -2.2520    1.7850    0.6230 C   0  0  2  0  0  0  0  0  0  0  0  0
   -1.1820    0.6930    0.9240 C   0  0  1  0  0  0  0  0  0  0  0  0
   -3.6720    1.1970    0.3690 C   0  0  2  0  0  0  0  0  0  0  0  0
   -3.5840   -0.1720   -0.3570 C   0  0  1  0  0  0  0  0  0  0  0  0
   -2.7740   -1.1760    0.3930 N   0  0  1  0  0  0  0  0  0  0  0  0
   -1.8200   -0.6370    1.3790 C   0  0  0  0  0  0  0  0  0  0  0  0
   -4.9650   -0.7380   -0.7730 C   0  0  0  0  0  0  0  0  0  0  0  0
   -4.8460   -2.1780   -1.2810 C   0  0  0  0  0  0  0  0  0  0  0  0
   -4.2330   -3.1070   -0.2130 C   0  0  1  0  0  0  0  0  0  0  0  0
   -3.5270   -2.3260    0.9140 C   0  0  0  0  0  0  0  0  0  0  0  0
   -5.2790   -4.0610    0.3710 C   0  0  0  0  0  0  0  0  0  0  0  0
    3.6020    0.1970    1.6290 C   0  0  0  0  0  0  0  0  0  0  0  0
   -4.5800    2.1820   -0.3830 C   0  0  0  0  0  0  0  0  0  0  0  0
    5.0760    3.0570   -0.2170 O   0  0  0  0  0  0  0  0  0  0  0  0
   -4.3220    1.0120    1.6170 O   0  0  0  0  0  0  0  0  0  0  0  0
   -5.2420    0.7740    1.4280 H   0  0  0  0  0  0  0  0  0  0  0  0
    7.6560   -1.3550    0.1620 O   0  0  0  0  0  0  0  0  0  0  0  0
    8.3050   -0.9880   -0.4590 H   0  0  0  0  0  0  0  0  0  0  0  0
  2  3  1  0  0  0  0
  2 32  1  1  0  0  0
  2  1  1  0  0  0  0
  4  7  1  1  0  0  0
  4  3  1  0  0  0  0
  4  5  1  0  0  0  0
  5 27  1  1  0  0  0
  6  5  1  0  0  0  0
  6  1  1  0  0  0  0
  7 29  2  0  0  0  0
  8  7  1  0  0  0  0
  9  8  1  6  0  0  0
 10  9  1  0  0  0  0
 10  5  1  0  0  0  0
 10 11  1  1  0  0  0
 12 14  1  1  0  0  0
 12  9  1  0  0  0  0
 12 13  1  0  0  0  0
 13 11  1  1  0  0  0
 13 17  1  0  0  0  0
 15 14  1  0  0  0  0
 16 15  1  6  0  0  0
 16 17  1  0  0  0  0
 17 21  1  6  0  0  0
 18 28  1  6  0  0  0
 18 16  1  0  0  0  0
 18 30  1  0  0  0  0
 19 22  1  1  0  0  0
 19 18  1  0  0  0  0
 19 20  1  0  0  0  0
 20 25  1  1  0  0  0
 20 21  1  0  0  0  0
 23 22  1  0  0  0  0
 23 24  1  0  0  0  0
 24 26  1  1  0  0  0
 24 25  1  0  0  0  0
 31 30  1  0  0  0  0
 33 32  1  0  0  0  0
M  END
>  <REMARK>
  2 active torsions:
  status: ('A' for Active; 'I' for Inactive)
    1  A    between atoms: C_2  and  O_28 
    2  A    between atoms: C_18  and  O_27 

>  <TORSDO>
F 2

$$$$
997
 OpenBabel02071811503D

 46 51  0  0  1  0  0  0  0  0999 V2000
   -3.7540   -0.6070   -2.4730 C   0  0  1  0  0  0  0  0  0  0  0  0
   -2.6330    0.4060   -2.1000 C   0  0  0  0  0  0  0  0  0  0  0  0
   -1.3520   -0.0780   -1.4550 C   0  0  0  0  0  0  0  0  0  0  0  0
   -0.6990   -1.1880   -1.8550 C   0  0  0  0  0  0  0  0  0  0  0  0
    0.5980   -1.6680   -1.2320 C   0  0  0  0  0  0  0  0  0  0  0  0
    0.8480   -1.4320    0.2910 C   0  0  1  0  0  0  0  0  0  0  0  0
    0.7830   -2.7380    1.1540 C   0  0  2  0  0  0  0  0  0  0  0  0
   -4.4280   -1.4100   -1.2870 C   0  0  2  0  0  0  0  0  0  0  0  0
   -0.6430   -3.1080    1.6470 C   0  0  0  0  0  0  0  0  0  0  0  0
   -3.4240   -3.7190   -1.5840 C   0  0  0  0  0  0  0  0  0  0  0  0
   -2.4590   -4.7090   -1.2830 C   0  0  0  0  0  0  0  0  0  0  0  0
   -1.5530   -4.5080   -0.2230 C   0  0  0  0  0  0  0  0  0  0  0  0
   -1.6110   -3.3220    0.5490 C   0  0  0  0  0  0  0  0  0  0  0  0
   -2.5900   -2.3400    0.2560 C   0  0  0  0  0  0  0  0  0  0  0  0
   -3.4730   -2.4960   -0.8460 C   0  0  0  0  0  0  0  0  0  0  0  0
   -5.7540   -2.1000   -1.7790 C   0  0  2  0  0  0  0  0  0  0  0  0
   -4.8150   -0.4120   -0.1500 C   0  0  0  0  0  0  0  0  0  0  0  0
   -6.5840   -2.7170   -0.6330 C   0  0  0  0  0  0  0  0  0  0  0  0
   -5.6350   -1.0430    0.9900 C   0  0  2  0  0  0  0  0  0  0  0  0
   -6.9140   -1.6950    0.4590 C   0  0  0  0  0  0  0  0  0  0  0  0
   -4.3970   -3.9550   -2.6840 C   0  0  0  0  0  0  0  0  0  0  0  0
   -5.4810   -3.1700   -2.8160 C   0  0  0  0  0  0  0  0  0  0  0  0
    2.1780   -0.6700    0.4470 C   0  0  0  0  0  0  0  0  0  0  0  0
    2.1070    0.7560   -0.1010 C   0  0  0  0  0  0  0  0  0  0  0  0
    3.4220    1.5190    0.0700 C   0  0  0  0  0  0  0  0  0  0  0  0
    3.3520    2.9450   -0.4780 C   0  0  0  0  0  0  0  0  0  0  0  0
    4.6660    3.7090   -0.3070 C   0  0  0  0  0  0  0  0  0  0  0  0
    4.5960    5.1330   -0.8550 C   0  0  0  0  0  0  0  0  0  0  0  0
    5.9590    5.8030   -0.7070 C   0  0  0  0  0  0  0  0  0  0  0  0
    6.2740    6.0740    0.7380 C   0  0  0  0  0  0  0  0  0  0  0  0
    6.1110    7.3670    1.0330 C   0  0  0  0  0  0  0  0  0  0  0  0
    5.6680    8.1430   -0.1740 C   0  0  0  0  0  0  0  0  0  0  0  0
    5.9450    7.1990   -1.3510 C   0  0  0  0  0  0  0  0  0  0  0  0
    1.6780   -2.6840    2.3400 C   0  0  0  0  0  0  0  0  0  0  0  0
    2.8280   -3.4880    2.3930 C   0  0  0  0  0  0  0  0  0  0  0  0
    3.6740   -3.4340    3.5140 C   0  0  0  0  0  0  0  0  0  0  0  0
    3.3730   -2.5760    4.5860 C   0  0  0  0  0  0  0  0  0  0  0  0
    2.2210   -1.7720    4.5310 C   0  0  0  0  0  0  0  0  0  0  0  0
    1.3730   -1.8240    3.4120 C   0  0  0  0  0  0  0  0  0  0  0  0
    4.1660   -2.5270    5.6390 O   0  0  0  0  0  0  0  0  0  0  0  0
    3.9470   -1.9340    6.3670 H   0  0  0  0  0  0  0  0  0  0  0  0
   -4.7680    0.1820   -3.2750 C   0  0  0  0  0  0  0  0  0  0  0  0
   -5.1190   -0.1910   -4.3690 O   0  0  0  0  0  0  0  0  0  0  0  0
   -5.1970    1.2050   -2.7440 O   0  0  0  0  0  0  0  0  0  0  0  0
   -5.9830   -0.0390    1.9240 O   0  0  0  0  0  0  0  0  0  0  0  0
   -5.1560    0.3010    2.2990 H   0  0  0  0  0  0  0  0  0  0  0  0
  1 42  1  1  0  0  0
  1  2  1  0  0  0  0
  1  8  1  0  0  0  0
  2  3  1  0  0  0  0
  4  3  2  0  0  0  0
  4  5  1  0  0  0  0
  5  6  1  0  0  0  0
  6 23  1  6  0  0  0
  6  7  1  0  0  0  0
  7  9  1  0  0  0  0
  7 34  1  1  0  0  0
  8 15  1  1  0  0  0
  8 17  1  0  0  0  0
 10 11  2  0  0  0  0
 10 15  1  0  0  0  0
 11 12  1  0  0  0  0
 12 13  2  0  0  0  0
 13  9  1  0  0  0  0
 14 13  1  0  0  0  0
 15 14  2  0  0  0  0
 16 22  1  1  0  0  0
 16  8  1  0  0  0  0
 16 18  1  0  0  0  0
 17 19  1  0  0  0  0
 18 20  1  0  0  0  0
 19 45  1  6  0  0  0
 20 19  1  0  0  0  0
 21 10  1  0  0  0  0
 22 21  2  0  0  0  0
 24 25  1  0  0  0  0
 24 23  1  0  0  0  0
 26 27  1  0  0  0  0
 26 25  1  0  0  0  0
 28 29  1  0  0  0  0
 28 27  1  0  0  0  0
 29 30  1  0  0  0  0
 30 31  1  0  0  0  0
 32 31  1  0  0  0  0
 33 29  1  0  0  0  0
 33 32  1  0  0  0  0
 34 35  2  0  0  0  0
 34 39  1  0  0  0  0
 35 36  1  0  0  0  0
 36 37  2  0  0  0  0
 37 40  1  0  0  0  0
 38 37  1  0  0  0  0
 39 38  2  0  0  0  0
 40 41  1  0  0  0  0
 42 44  1  0  0  0  0
 43 42  2  0  0  0  0
 45 46  1  0  0  0  0
M  END
>  <REMARK>
  11 active torsions:
  status: ('A' for Active; 'I' for Inactive)
    1  A    between atoms: C_1  and  C_2 
    2  A    between atoms: C_7  and  C_8 
    3  A    between atoms: C_8  and  C_9 
    4  A    between atoms: C_9  and  C_10 
    5  A    between atoms: C_10  and  C_11 
    6  A    between atoms: C_11  and  C_12 
    7  A    between atoms: C_12  and  C_13 
    8  A    between atoms: C_13  and  C_16 
    9  A    between atoms: C_21  and  C_25 
   10  A    between atoms: O_24  and  C_27 
   11  A    between atoms: C_41  and  O_43 

>  <TORSDO>
F 11

$$$$
1017
 OpenBabel02071811503D

 26 31  0  0  1  0  0  0  0  0999 V2000
    1.0920    0.8450   -0.6820 C   0  0  2  0  0  0  0  0  0  0  0  0
   -0.2250    1.1970    0.0310 C   0  0  2  0  0  0  0  0  0  0  0  0
   -0.5940   -0.0920    0.8090 C   0  0  2  0  0  0  0  0  0  0  0  0
    0.5530   -1.0570    0.4710 C   0  0  0  0  0  0  0  0  0  0  0  0
    1.6020   -0.1940    0.1110 O   0  0  0  0  0  0  0  0  0  0  0  0
   -1.3960    1.4280   -0.9260 C   0  0  0  0  0  0  0  0  0  0  0  0
   -2.0140    0.1640   -0.9900 O   0  0  0  0  0  0  0  0  0  0  0  0
   -2.0000   -0.4260    0.2850 C   0  0  1  0  0  0  0  0  0  0  0  0
    2.0550    1.9550   -0.7680 C   0  0  0  0  0  0  0  0  0  0  0  0
    2.5140    2.4040   -2.0230 C   0  0  0  0  0  0  0  0  0  0  0  0
    3.4380    3.4690   -2.0800 C   0  0  0  0  0  0  0  0  0  0  0  0
    3.9100    4.0990   -0.8980 C   0  0  0  0  0  0  0  0  0  0  0  0
    3.4550    3.6540    0.3460 C   0  0  0  0  0  0  0  0  0  0  0  0
    4.7660    5.1050   -0.7150 O   0  0  0  0  0  0  0  0  0  0  0  0
    2.5270    2.5820    0.4060 C   0  0  0  0  0  0  0  0  0  0  0  0
    4.0270    4.3830    1.3050 O   0  0  0  0  0  0  0  0  0  0  0  0
    4.9010    5.3630    0.6990 C   0  0  0  0  0  0  0  0  0  0  0  0
   -2.3300   -1.8600    0.2110 C   0  0  0  0  0  0  0  0  0  0  0  0
   -1.9800   -2.6120   -0.9300 C   0  0  0  0  0  0  0  0  0  0  0  0
   -2.3070   -3.9830   -0.9780 C   0  0  0  0  0  0  0  0  0  0  0  0
   -2.9800   -4.6190    0.0960 C   0  0  0  0  0  0  0  0  0  0  0  0
   -3.3280   -3.8730    1.2290 C   0  0  0  0  0  0  0  0  0  0  0  0
   -3.3850   -5.8790    0.2660 O   0  0  0  0  0  0  0  0  0  0  0  0
   -3.0000   -2.4940    1.2810 C   0  0  0  0  0  0  0  0  0  0  0  0
   -3.9470   -4.6700    2.1000 O   0  0  0  0  0  0  0  0  0  0  0  0
   -4.0310   -6.0020    1.5510 C   0  0  0  0  0  0  0  0  0  0  0  0
  1  9  1  1  0  0  0
  1  2  1  0  0  0  0
  1  5  1  0  0  0  0
  2  6  1  6  0  0  0
  2  3  1  0  0  0  0
  3  4  1  6  0  0  0
  5  4  1  0  0  0  0
  7  6  1  0  0  0  0
  7  8  1  0  0  0  0
  8 18  1  6  0  0  0
  8  3  1  0  0  0  0
  9 15  1  0  0  0  0
 10  9  2  0  0  0  0
 11 10  1  0  0  0  0
 11 12  1  0  0  0  0
 12 14  1  0  0  0  0
 12 13  2  0  0  0  0
 13 15  1  0  0  0  0
 13 16  1  0  0  0  0
 14 17  1  0  0  0  0
 17 16  1  0  0  0  0
 18 24  2  0  0  0  0
 19 18  1  0  0  0  0
 20 19  2  0  0  0  0
 20 21  1  0  0  0  0
 21 23  1  0  0  0  0
 21 22  2  0  0  0  0
 22 24  1  0  0  0  0
 22 25  1  0  0  0  0
 23 26  1  0  0  0  0
 26 25  1  0  0  0  0
M  END
>  <REMARK>
  2 active torsions:
  status: ('A' for Active; 'I' for Inactive)
    1  A    between atoms: C_1  and  C_10 
    2  A    between atoms: C_17  and  C_18 

>  <TORSDO>
F 2

$$$$
1018
 OpenBabel02071811503D

 26 31  0  0  1  0  0  0  0  0999 V2000
    1.0920    0.8450   -0.6820 C   0  0  2  0  0  0  0  0  0  0  0  0
   -0.2250    1.1970    0.0310 C   0  0  2  0  0  0  0  0  0  0  0  0
   -0.5940   -0.0920    0.8090 C   0  0  2  0  0  0  0  0  0  0  0  0
    0.5530   -1.0570    0.4710 C   0  0  0  0  0  0  0  0  0  0  0  0
    1.6020   -0.1940    0.1110 O   0  0  0  0  0  0  0  0  0  0  0  0
   -1.3960    1.4280   -0.9260 C   0  0  0  0  0  0  0  0  0  0  0  0
   -2.0140    0.1640   -0.9900 O   0  0  0  0  0  0  0  0  0  0  0  0
   -2.0000   -0.4260    0.2850 C   0  0  1  0  0  0  0  0  0  0  0  0
    2.0550    1.9550   -0.7680 C   0  0  0  0  0  0  0  0  0  0  0  0
    2.5140    2.4040   -2.0230 C   0  0  0  0  0  0  0  0  0  0  0  0
    3.4380    3.4690   -2.0800 C   0  0  0  0  0  0  0  0  0  0  0  0
    3.9100    4.0990   -0.8980 C   0  0  0  0  0  0  0  0  0  0  0  0
    3.4550    3.6540    0.3460 C   0  0  0  0  0  0  0  0  0  0  0  0
    4.7660    5.1050   -0.7150 O   0  0  0  0  0  0  0  0  0  0  0  0
    2.5270    2.5820    0.4060 C   0  0  0  0  0  0  0  0  0  0  0  0
    4.0270    4.3830    1.3050 O   0  0  0  0  0  0  0  0  0  0  0  0
    4.9010    5.3630    0.6990 C   0  0  0  0  0  0  0  0  0  0  0  0
   -2.3300   -1.8600    0.2110 C   0  0  0  0  0  0  0  0  0  0  0  0
   -1.9800   -2.6120   -0.9300 C   0  0  0  0  0  0  0  0  0  0  0  0
   -2.3070   -3.9830   -0.9780 C   0  0  0  0  0  0  0  0  0  0  0  0
   -2.9800   -4.6190    0.0960 C   0  0  0  0  0  0  0  0  0  0  0  0
   -3.3280   -3.8730    1.2290 C   0  0  0  0  0  0  0  0  0  0  0  0
   -3.3850   -5.8790    0.2660 O   0  0  0  0  0  0  0  0  0  0  0  0
   -3.0000   -2.4940    1.2810 C   0  0  0  0  0  0  0  0  0  0  0  0
   -3.9470   -4.6700    2.1000 O   0  0  0  0  0  0  0  0  0  0  0  0
   -4.0310   -6.0020    1.5510 C   0  0  0  0  0  0  0  0  0  0  0  0
  1  9  1  1  0  0  0
  1  2  1  0  0  0  0
  1  5  1  0  0  0  0
  2  6  1  6  0  0  0
  2  3  1  0  0  0  0
  3  4  1  6  0  0  0
  5  4  1  0  0  0  0
  7  6  1  0  0  0  0
  7  8  1  0  0  0  0
  8 18  1  6  0  0  0
  8  3  1  0  0  0  0
  9 15  1  0  0  0  0
 10  9  2  0  0  0  0
 11 10  1  0  0  0  0
 11 12  1  0  0  0  0
 12 14  1  0  0  0  0
 12 13  2  0  0  0  0
 13 15  1  0  0  0  0
 13 16  1  0  0  0  0
 14 17  1  0  0  0  0
 17 16  1  0  0  0  0
 18 24  2  0  0  0  0
 19 18  1  0  0  0  0
 20 19  2  0  0  0  0
 20 21  1  0  0  0  0
 21 23  1  0  0  0  0
 21 22  2  0  0  0  0
 22 24  1  0  0  0  0
 22 25  1  0  0  0  0
 23 26  1  0  0  0  0
 26 25  1  0  0  0  0
M  END
>  <REMARK>
  2 active torsions:
  status: ('A' for Active; 'I' for Inactive)
    1  A    between atoms: C_1  and  C_10 
    2  A    between atoms: C_17  and  C_18 

>  <TORSDO>
F 2

$$$$
1019
 OpenBabel02071811503D

 26 31  0  0  1  0  0  0  0  0999 V2000
    1.0920    0.8450   -0.6820 C   0  0  2  0  0  0  0  0  0  0  0  0
   -0.2250    1.1970    0.0310 C   0  0  2  0  0  0  0  0  0  0  0  0
   -0.5940   -0.0920    0.8090 C   0  0  2  0  0  0  0  0  0  0  0  0
    0.5530   -1.0570    0.4710 C   0  0  0  0  0  0  0  0  0  0  0  0
    1.6020   -0.1940    0.1110 O   0  0  0  0  0  0  0  0  0  0  0  0
   -1.3960    1.4280   -0.9260 C   0  0  0  0  0  0  0  0  0  0  0  0
   -2.0140    0.1640   -0.9900 O   0  0  0  0  0  0  0  0  0  0  0  0
   -2.0000   -0.4260    0.2850 C   0  0  1  0  0  0  0  0  0  0  0  0
    2.0550    1.9550   -0.7680 C   0  0  0  0  0  0  0  0  0  0  0  0
    2.5140    2.4040   -2.0230 C   0  0  0  0  0  0  0  0  0  0  0  0
    3.4380    3.4690   -2.0800 C   0  0  0  0  0  0  0  0  0  0  0  0
    3.9100    4.0990   -0.8980 C   0  0  0  0  0  0  0  0  0  0  0  0
    3.4550    3.6540    0.3460 C   0  0  0  0  0  0  0  0  0  0  0  0
    4.7660    5.1050   -0.7150 O   0  0  0  0  0  0  0  0  0  0  0  0
    2.5270    2.5820    0.4060 C   0  0  0  0  0  0  0  0  0  0  0  0
    4.0270    4.3830    1.3050 O   0  0  0  0  0  0  0  0  0  0  0  0
    4.9010    5.3630    0.6990 C   0  0  0  0  0  0  0  0  0  0  0  0
   -2.3300   -1.8600    0.2110 C   0  0  0  0  0  0  0  0  0  0  0  0
   -1.9800   -2.6120   -0.9300 C   0  0  0  0  0  0  0  0  0  0  0  0
   -2.3070   -3.9830   -0.9780 C   0  0  0  0  0  0  0  0  0  0  0  0
   -2.9800   -4.6190    0.0960 C   0  0  0  0  0  0  0  0  0  0  0  0
   -3.3280   -3.8730    1.2290 C   0  0  0  0  0  0  0  0  0  0  0  0
   -3.3850   -5.8790    0.2660 O   0  0  0  0  0  0  0  0  0  0  0  0
   -3.0000   -2.4940    1.2810 C   0  0  0  0  0  0  0  0  0  0  0  0
   -3.9470   -4.6700    2.1000 O   0  0  0  0  0  0  0  0  0  0  0  0
   -4.0310   -6.0020    1.5510 C   0  0  0  0  0  0  0  0  0  0  0  0
  1  9  1  1  0  0  0
  1  2  1  0  0  0  0
  1  5  1  0  0  0  0
  2  6  1  6  0  0  0
  2  3  1  0  0  0  0
  3  4  1  6  0  0  0
  5  4  1  0  0  0  0
  7  6  1  0  0  0  0
  7  8  1  0  0  0  0
  8 18  1  6  0  0  0
  8  3  1  0  0  0  0
  9 15  1  0  0  0  0
 10  9  2  0  0  0  0
 11 10  1  0  0  0  0
 11 12  1  0  0  0  0
 12 14  1  0  0  0  0
 12 13  2  0  0  0  0
 13 15  1  0  0  0  0
 13 16  1  0  0  0  0
 14 17  1  0  0  0  0
 17 16  1  0  0  0  0
 18 24  2  0  0  0  0
 19 18  1  0  0  0  0
 20 19  2  0  0  0  0
 20 21  1  0  0  0  0
 21 23  1  0  0  0  0
 21 22  2  0  0  0  0
 22 24  1  0  0  0  0
 22 25  1  0  0  0  0
 23 26  1  0  0  0  0
 26 25  1  0  0  0  0
M  END
>  <REMARK>
  2 active torsions:
  status: ('A' for Active; 'I' for Inactive)
    1  A    between atoms: C_1  and  C_10 
    2  A    between atoms: C_17  and  C_18 

>  <TORSDO>
F 2

$$$$
1025
 OpenBabel02071811503D

 39 43  0  0  1  0  0  0  0  0999 V2000
   -5.9530   -0.1890    1.2150 C   0  0  2  0  0  0  0  0  0  0  0  0
   -4.5700    0.5180    1.2360 C   0  0  0  0  0  0  0  0  0  0  0  0
   -3.5740   -0.0920    2.2090 C   0  0  0  0  0  0  0  0  0  0  0  0
   -2.3340   -0.5350    1.8940 C   0  0  0  0  0  0  0  0  0  0  0  0
   -1.7620   -0.4060    0.4940 C   0  0  0  0  0  0  0  0  0  0  0  0
   -0.5080   -1.2540    0.1870 C   0  0  2  0  0  0  0  0  0  0  0  0
   -0.3810   -2.5740    1.0180 C   0  0  2  0  0  0  0  0  0  0  0  0
   -5.9770   -1.5900    0.5370 C   0  0  0  0  0  0  0  0  0  0  0  0
   -1.4300   -3.6900    0.6410 C   0  0  0  0  0  0  0  0  0  0  0  0
   -5.3380   -3.1680    2.4020 C   0  0  0  0  0  0  0  0  0  0  0  0
   -4.3930   -3.9900    3.0370 C   0  0  0  0  0  0  0  0  0  0  0  0
   -3.1230   -4.1740    2.4610 C   0  0  0  0  0  0  0  0  0  0  0  0
   -2.8070   -3.5660    1.2280 C   0  0  0  0  0  0  0  0  0  0  0  0
   -3.7950   -2.8280    0.5550 C   0  0  0  0  0  0  0  0  0  0  0  0
   -5.0270   -2.5550    1.1720 C   0  0  0  0  0  0  0  0  0  0  0  0
   -1.5060   -1.2110    2.9750 C   0  0  0  0  0  0  0  0  0  0  0  0
   -0.3890   -2.1840    2.5190 C   0  0  0  0  0  0  0  0  0  0  0  0
    0.7340   -0.3540    0.3400 C   0  0  0  0  0  0  0  0  0  0  0  0
    0.9470    0.5660   -0.8610 C   0  0  0  0  0  0  0  0  0  0  0  0
    2.1720    1.4690   -0.7050 C   0  0  0  0  0  0  0  0  0  0  0  0
    2.3850    2.3890   -1.9080 C   0  0  0  0  0  0  0  0  0  0  0  0
    3.6090    3.2910   -1.7520 C   0  0  0  0  0  0  0  0  0  0  0  0
    3.8200    4.2110   -2.9530 C   0  0  0  0  0  0  0  0  0  0  0  0
    5.0920    5.0290   -2.7500 C   0  0  0  0  0  0  0  0  0  0  0  0
    4.9200    6.0330   -1.6450 C   0  0  0  0  0  0  0  0  0  0  0  0
    4.7460    7.2660   -2.1330 C   0  0  0  0  0  0  0  0  0  0  0  0
    4.7830    7.2580   -3.6350 C   0  0  0  0  0  0  0  0  0  0  0  0
    5.3830    5.8910   -3.9900 C   0  0  0  0  0  0  0  0  0  0  0  0
    0.9430   -3.1760    0.7130 C   0  0  0  0  0  0  0  0  0  0  0  0
    1.7620   -3.6410    1.7560 C   0  0  0  0  0  0  0  0  0  0  0  0
    3.0140   -4.2110    1.4670 C   0  0  0  0  0  0  0  0  0  0  0  0
    3.4510   -4.3160    0.1350 C   0  0  0  0  0  0  0  0  0  0  0  0
    2.6310   -3.8500   -0.9080 C   0  0  0  0  0  0  0  0  0  0  0  0
    1.3790   -3.2810   -0.6210 C   0  0  0  0  0  0  0  0  0  0  0  0
    4.6270   -4.8500   -0.1350 O   0  0  0  0  0  0  0  0  0  0  0  0
    4.9160   -4.9160   -1.0550 H   0  0  0  0  0  0  0  0  0  0  0  0
   -6.9690    0.6970    0.5370 C   0  0  0  0  0  0  0  0  0  0  0  0
   -7.9320    1.1130    1.1370 O   0  0  0  0  0  0  0  0  0  0  0  0
   -6.7520    0.9610   -0.6450 O   0  0  0  0  0  0  0  0  0  0  0  0
  1 37  1  6  0  0  0
  1  2  1  0  0  0  0
  2  3  1  0  0  0  0
  4  3  2  0  0  0  0
  4 16  1  0  0  0  0
  5  4  1  0  0  0  0
  6 18  1  1  0  0  0
  6  5  1  0  0  0  0
  6  7  1  0  0  0  0
  7 29  1  6  0  0  0
  7 17  1  0  0  0  0
  8 15  1  0  0  0  0
  8  1  1  0  0  0  0
  9  7  1  0  0  0  0
  9 13  1  0  0  0  0
 10 11  2  0  0  0  0
 12 11  1  0  0  0  0
 13 12  2  0  0  0  0
 14 15  2  0  0  0  0
 14 13  1  0  0  0  0
 15 10  1  0  0  0  0
 17 16  2  0  0  0  0
 19 20  1  0  0  0  0
 19 18  1  0  0  0  0
 21 22  1  0  0  0  0
 21 20  1  0  0  0  0
 23 24  1  0  0  0  0
 23 22  1  0  0  0  0
 24 25  1  0  0  0  0
 26 25  1  0  0  0  0
 27 26  1  0  0  0  0
 28 27  1  0  0  0  0
 28 24  1  0  0  0  0
 29 30  2  0  0  0  0
 31 30  1  0  0  0  0
 32 31  2  0  0  0  0
 33 34  2  0  0  0  0
 33 32  1  0  0  0  0
 34 29  1  0  0  0  0
 35 32  1  0  0  0  0
 36 35  1  0  0  0  0
 37 38  1  0  0  0  0
 39 37  2  0  0  0  0
M  END
>  <REMARK>
  10 active torsions:
  status: ('A' for Active; 'I' for Inactive)
    1  A    between atoms: C_1  and  C_2 
    2  A    between atoms: C_7  and  C_8 
    3  A    between atoms: C_8  and  C_9 
    4  A    between atoms: C_9  and  C_10 
    5  A    between atoms: C_10  and  C_11 
    6  A    between atoms: C_11  and  C_12 
    7  A    between atoms: C_12  and  C_13 
    8  A    between atoms: C_13  and  C_16 
    9  A    between atoms: C_21  and  C_25 
   10  A    between atoms: O_24  and  C_27 

>  <TORSDO>
F 10

$$$$
1063
 OpenBabel02071811503D

 21 25  0  0  0  0  0  0  0  0999 V2000
   -5.9460    0.7330    0.2730 C   0  0  0  0  0  0  0  0  0  0  0  0
   -5.7110    1.4920   -0.9900 C   0  0  0  0  0  0  0  0  0  0  0  0
   -4.4770    1.6170   -1.5330 C   0  0  0  0  0  0  0  0  0  0  0  0
   -3.3400    0.9770   -0.8520 C   0  0  0  0  0  0  0  0  0  0  0  0
   -3.5800    0.2380    0.3830 C   0  0  0  0  0  0  0  0  0  0  0  0
   -4.9360    0.1270    0.9390 C   0  0  0  0  0  0  0  0  0  0  0  0
   -2.0880    0.9490   -1.1720 N   0  0  0  0  0  0  0  0  0  0  0  0
   -1.4140    0.1950   -0.1760 C   0  0  0  0  0  0  0  0  0  0  0  0
   -2.4040   -0.2320    0.7930 C   0  0  0  0  0  0  0  0  0  0  0  0
   -0.1110   -0.1420   -0.0250 C   0  0  0  0  0  0  0  0  0  0  0  0
    0.2690   -0.9140    1.0880 N   0  0  0  0  0  0  0  0  0  0  0  0
   -0.6660   -1.3360    2.0350 C   0  0  0  0  0  0  0  0  0  0  0  0
   -1.9830   -1.0350    1.9430 C   0  0  0  0  0  0  0  0  0  0  0  0
    0.9200    0.2770   -1.0080 C   0  0  0  0  0  0  0  0  0  0  0  0
    2.2030   -0.0880   -0.8240 C   0  0  0  0  0  0  0  0  0  0  0  0
    2.5550   -0.8830    0.3670 C   0  0  0  0  0  0  0  0  0  0  0  0
    1.6010   -1.2620    1.2500 C   0  0  0  0  0  0  0  0  0  0  0  0
    3.3050    0.2770   -1.7930 C   0  0  0  0  0  0  0  0  0  0  0  0
    4.6310    0.6680   -1.1040 C   0  0  0  0  0  0  0  0  0  0  0  0
    4.8940   -0.0080    0.2640 C   0  0  0  0  0  0  0  0  0  0  0  0
    4.0140   -1.2340    0.5530 C   0  0  0  0  0  0  0  0  0  0  0  0
  1  6  2  0  0  0  0
  2  1  1  0  0  0  0
  3  2  2  0  0  0  0
  3  4  1  0  0  0  0
  4  5  1  0  0  0  0
  5  9  2  0  0  0  0
  5  6  1  0  0  0  0
  7  4  2  0  0  0  0
  7  8  1  0  0  0  0
  8 10  2  0  0  0  0
  8  9  1  0  0  0  0
  9 13  1  0  0  0  0
 10 11  1  0  0  0  0
 11 17  1  0  0  0  0
 11 12  1  0  0  0  0
 13 12  2  0  0  0  0
 14 15  2  0  0  0  0
 14 10  1  0  0  0  0
 15 16  1  0  0  0  0
 16 21  1  0  0  0  0
 16 17  2  0  0  0  0
 18 19  1  0  0  0  0
 18 15  1  0  0  0  0
 19 20  1  0  0  0  0
 20 21  1  0  0  0  0
M  END
>  <REMARK>
  0 active torsions:
  status: ('A' for Active; 'I' for Inactive)

>  <TORSDO>
F 0

$$$$
1219
 OpenBabel02071811503D

 26 30  0  0  1  0  0  0  0  0999 V2000
   -0.6490   -0.2990    1.2070 C   0  0  1  0  0  0  0  0  0  0  0  0
   -0.5160    1.1820    1.4020 C   0  0  0  0  0  0  0  0  0  0  0  0
    0.6420    1.8670    1.5100 C   0  0  0  0  0  0  0  0  0  0  0  0
   -2.1540   -0.4850    1.4550 C   0  0  0  0  0  0  0  0  0  0  0  0
   -2.7850    0.8010    1.3810 O   0  0  0  0  0  0  0  0  0  0  0  0
   -1.8560    1.7520    1.4570 C   0  0  0  0  0  0  0  0  0  0  0  0
   -2.0720    2.9370    1.5510 O   0  0  0  0  0  0  0  0  0  0  0  0
   -0.2740   -0.7310   -0.2090 C   0  0  0  0  0  0  0  0  0  0  0  0
   -1.4220   -0.6330   -1.1250 C   0  0  0  0  0  0  0  0  0  0  0  0
   -1.8500    0.6230   -1.5980 C   0  0  0  0  0  0  0  0  0  0  0  0
   -2.9530    0.6910   -2.4750 C   0  0  0  0  0  0  0  0  0  0  0  0
   -3.6390   -0.4810   -2.8910 C   0  0  0  0  0  0  0  0  0  0  0  0
   -3.2130   -1.7290   -2.4200 C   0  0  0  0  0  0  0  0  0  0  0  0
   -4.6880   -0.6540   -3.6950 O   0  0  0  0  0  0  0  0  0  0  0  0
   -2.1040   -1.7990   -1.5390 C   0  0  0  0  0  0  0  0  0  0  0  0
   -3.9960   -2.6760   -2.9360 O   0  0  0  0  0  0  0  0  0  0  0  0
   -4.9940   -2.0630   -3.7810 C   0  0  0  0  0  0  0  0  0  0  0  0
    1.9650    1.2070    1.4490 C   0  0  0  0  0  0  0  0  0  0  0  0
    2.0530   -0.1700    1.1600 C   0  0  0  0  0  0  0  0  0  0  0  0
    3.3260   -0.7770    1.1070 C   0  0  0  0  0  0  0  0  0  0  0  0
    4.5120   -0.0290    1.3380 C   0  0  0  0  0  0  0  0  0  0  0  0
    4.4180    1.3360    1.6230 C   0  0  0  0  0  0  0  0  0  0  0  0
    5.7970   -0.3870    1.3360 O   0  0  0  0  0  0  0  0  0  0  0  0
    3.1410    1.9530    1.6800 C   0  0  0  0  0  0  0  0  0  0  0  0
    5.6450    1.8300    1.8010 O   0  0  0  0  0  0  0  0  0  0  0  0
    6.6110    0.7710    1.6270 C   0  0  0  0  0  0  0  0  0  0  0  0
  1  8  1  6  0  0  0
  1  2  1  0  0  0  0
  1  4  1  0  0  0  0
  2  6  1  0  0  0  0
  2  3  2  0  0  0  0
  5  4  1  0  0  0  0
  5  6  1  0  0  0  0
  6  7  2  0  0  0  0
  9  8  1  0  0  0  0
 10  9  2  0  0  0  0
 11 10  1  0  0  0  0
 12 11  1  0  0  0  0
 12 13  2  0  0  0  0
 13 15  1  0  0  0  0
 14 12  1  0  0  0  0
 15  9  1  0  0  0  0
 16 13  1  0  0  0  0
 17 14  1  0  0  0  0
 17 16  1  0  0  0  0
 18  3  1  0  0  0  0
 18 24  1  0  0  0  0
 19 18  2  0  0  0  0
 20 19  1  0  0  0  0
 20 21  1  0  0  0  0
 21 22  2  0  0  0  0
 22 24  1  0  0  0  0
 22 25  1  0  0  0  0
 23 21  1  0  0  0  0
 23 26  1  0  0  0  0
 26 25  1  0  0  0  0
M  END
>  <REMARK>
  3 active torsions:
  status: ('A' for Active; 'I' for Inactive)
    1  A    between atoms: C_5  and  C_13 
    2  A    between atoms: C_10  and  C_11 
    3  A    between atoms: C_10  and  C_17 

>  <TORSDO>
F 3

$$$$
1230
 OpenBabel02071811503D

 29 34  0  0  1  0  0  0  0  0999 V2000
    6.4610   -0.2360    0.4770 C   0  0  0  0  0  0  0  0  0  0  0  0
    6.6700   -0.5530   -0.9800 C   0  0  0  0  0  0  0  0  0  0  0  0
    5.7740    0.1900   -1.9340 C   0  0  0  0  0  0  0  0  0  0  0  0
    4.2810    0.1020   -1.5510 C   0  0  2  0  0  0  0  0  0  0  0  0
    4.0060    0.4010   -0.0430 C   0  0  2  0  0  0  0  0  0  0  0  0
    4.9840   -0.3960    0.8590 C   0  0  0  0  0  0  0  0  0  0  0  0
    3.6270   -1.2230   -1.9900 C   0  0  0  0  0  0  0  0  0  0  0  0
    2.0920   -1.1990   -1.8240 C   0  0  0  0  0  0  0  0  0  0  0  0
    1.6060   -0.0720   -0.8850 C   0  0  2  0  0  0  0  0  0  0  0  0
    2.5430   -0.0040    0.3440 C   0  0  2  0  0  0  0  0  0  0  0  0
    0.1150   -0.1370   -0.4750 C   0  0  2  0  0  0  0  0  0  0  0  0
   -0.0880   -0.6580    0.9490 C   0  0  1  0  0  0  0  0  0  0  0  0
    0.5920    0.2440    1.9960 C   0  0  0  0  0  0  0  0  0  0  0  0
    1.9200    0.8320    1.4790 C   0  0  0  0  0  0  0  0  0  0  0  0
   -0.8180   -1.0620   -1.2620 C   0  0  0  0  0  0  0  0  0  0  0  0
   -2.0430   -1.2130   -0.3550 C   0  0  1  0  0  0  0  0  0  0  0  0
   -1.6070   -0.8260    1.0650 C   0  0  2  0  0  0  0  0  0  0  0  0
   -3.0410   -0.2770   -0.7050 O   0  0  0  0  0  0  0  0  0  0  0  0
   -3.6620    0.2440    0.4510 C   0  0  1  0  0  0  0  0  0  0  0  0
   -2.4410    0.4400    1.3610 C   0  0  1  0  0  0  0  0  0  0  0  0
   -4.3930    1.5700    0.1330 C   0  0  0  0  0  0  0  0  0  0  0  0
   -5.8950    1.3830   -0.1680 C   0  0  0  0  0  0  0  0  0  0  0  0
   -6.1780   -0.0140   -0.7340 C   0  0  1  0  0  0  0  0  0  0  0  0
   -5.6390   -1.1330    0.1910 C   0  0  0  0  0  0  0  0  0  0  0  0
   -4.5820   -0.6820    1.0390 O   0  0  0  0  0  0  0  0  0  0  0  0
   -2.7520    0.6040    2.8480 C   0  0  0  0  0  0  0  0  0  0  0  0
    4.2340    1.9040    0.1840 C   0  0  0  0  0  0  0  0  0  0  0  0
    7.4960   -1.3510   -1.3570 O   0  0  0  0  0  0  0  0  0  0  0  0
   -7.6640   -0.2090   -1.0430 C   0  0  0  0  0  0  0  0  0  0  0  0
  1  6  1  0  0  0  0
  2  1  1  0  0  0  0
  3  4  1  0  0  0  0
  3  2  1  0  0  0  0
  4  7  1  1  0  0  0
  4  5  1  0  0  0  0
  5 27  1  1  0  0  0
  5 10  1  0  0  0  0
  5  6  1  0  0  0  0
  7  8  1  0  0  0  0
  9  8  1  1  0  0  0
  9 11  1  0  0  0  0
  9 10  1  0  0  0  0
 10 14  1  6  0  0  0
 11 15  1  1  0  0  0
 11 12  1  0  0  0  0
 12 17  1  0  0  0  0
 12 13  1  6  0  0  0
 14 13  1  0  0  0  0
 16 15  1  1  0  0  0
 17 16  1  6  0  0  0
 17 20  1  0  0  0  0
 18 16  1  0  0  0  0
 19 18  1  6  0  0  0
 19 25  1  0  0  0  0
 19 20  1  0  0  0  0
 20 26  1  1  0  0  0
 21 19  1  0  0  0  0
 22 21  1  0  0  0  0
 23 29  1  1  0  0  0
 23 22  1  0  0  0  0
 23 24  1  0  0  0  0
 24 25  1  0  0  0  0
 28  2  2  0  0  0  0
M  END
>  <REMARK>
  0 active torsions:
  status: ('A' for Active; 'I' for Inactive)

>  <TORSDO>
F 0

$$$$
1243
 OpenBabel02071811503D

 26 30  0  0  1  0  0  0  0  0999 V2000
    3.7890    0.2870    1.6070 C   0  0  0  0  0  0  0  0  0  0  0  0
    5.1880    0.3630    1.3770 C   0  0  0  0  0  0  0  0  0  0  0  0
    5.7400   -0.1210    0.1580 C   0  0  0  0  0  0  0  0  0  0  0  0
    4.8970   -0.6820   -0.8340 C   0  0  0  0  0  0  0  0  0  0  0  0
    3.5080   -0.7460   -0.5800 C   0  0  0  0  0  0  0  0  0  0  0  0
    2.9730   -0.2790    0.5980 C   0  0  0  0  0  0  0  0  0  0  0  0
    2.4510   -1.2330   -1.3420 N   0  0  0  0  0  0  0  0  0  0  0  0
    1.2790   -1.0330   -0.5760 C   0  0  0  0  0  0  0  0  0  0  0  0
    1.6330   -0.4380    0.6390 C   0  0  0  0  0  0  0  0  0  0  0  0
   -0.1560   -1.3730   -0.9490 C   0  0  1  0  0  0  0  0  0  0  0  0
   -0.9650   -1.5180    0.3030 N   0  0  1  0  0  0  0  0  0  0  0  0
   -0.8500   -0.2740    1.1310 C   0  0  1  0  0  0  0  0  0  0  0  0
    0.5940   -0.1060    1.6970 C   0  0  0  0  0  0  0  0  0  0  0  0
   -0.7750   -0.2540   -1.8420 C   0  0  0  0  0  0  0  0  0  0  0  0
   -2.3870   -1.7680   -0.0210 C   0  0  0  0  0  0  0  0  0  0  0  0
   -2.9380   -0.5760   -0.7830 C   0  0  0  0  0  0  0  0  0  0  0  0
   -1.8950    0.4820   -1.0760 C   0  0  1  0  0  0  0  0  0  0  0  0
   -4.2330   -0.4980   -1.1500 C   0  0  0  0  0  0  0  0  0  0  0  0
   -4.7830    0.6820   -1.9080 C   0  0  0  0  0  0  0  0  0  0  0  0
   -1.3220    0.9550    0.2830 C   0  0  1  0  0  0  0  0  0  0  0  0
    2.5040   -1.6390   -2.2480 H   0  0  0  0  0  0  0  0  0  0  0  0
   -2.3240    1.8280    1.0490 C   0  0  0  0  0  0  0  0  0  0  0  0
   -1.6620    2.3940    2.1560 O   0  0  0  0  0  0  0  0  0  0  0  0
   -2.3090    2.9410    2.6270 H   0  0  0  0  0  0  0  0  0  0  0  0
    5.9900    0.8930    2.3110 O   0  0  0  0  0  0  0  0  0  0  0  0
    5.6060    1.2190    3.1350 H   0  0  0  0  0  0  0  0  0  0  0  0
  2  1  1  0  0  0  0
  2 25  1  0  0  0  0
  3  2  2  0  0  0  0
  4  5  2  0  0  0  0
  4  3  1  0  0  0  0
  5  6  1  0  0  0  0
  6  9  1  0  0  0  0
  6  1  2  0  0  0  0
  7  5  1  0  0  0  0
  7  8  1  0  0  0  0
  8  9  2  0  0  0  0
  9 13  1  0  0  0  0
 10 14  1  1  0  0  0
 10  8  1  0  0  0  0
 10 11  1  0  0  0  0
 11 15  1  6  0  0  0
 11 12  1  0  0  0  0
 12 13  1  6  0  0  0
 16 15  1  0  0  0  0
 17 14  1  1  0  0  0
 17 16  1  0  0  0  0
 17 20  1  0  0  0  0
 18 16  2  0  0  0  0
 19 18  1  0  0  0  0
 20 22  1  1  0  0  0
 20 12  1  0  0  0  0
 21  7  1  0  0  0  0
 22 23  1  0  0  0  0
 23 24  1  0  0  0  0
 25 26  1  0  0  0  0
M  END
>  <REMARK>
  3 active torsions:
  status: ('A' for Active; 'I' for Inactive)
    1  A    between atoms: C_2  and  O_23 
    2  A    between atoms: C_20  and  C_21 
    3  A    between atoms: C_21  and  O_22 

>  <TORSDO>
F 3

$$$$
1313
 OpenBabel02071811503D

 25 30  0  0  1  0  0  0  0  0999 V2000
   -3.2680   -1.3420    0.1990 C   0  0  0  0  0  0  0  0  0  0  0  0
   -4.5630   -0.8830   -0.1110 C   0  0  0  0  0  0  0  0  0  0  0  0
   -4.7820    0.4040   -0.6560 C   0  0  0  0  0  0  0  0  0  0  0  0
   -3.6880    1.2380   -0.8900 C   0  0  0  0  0  0  0  0  0  0  0  0
   -2.3750    0.7790   -0.5780 C   0  0  0  0  0  0  0  0  0  0  0  0
   -2.1310   -0.5120   -0.0290 C   0  0  0  0  0  0  0  0  0  0  0  0
   -1.3010    1.6500   -0.8300 C   0  0  0  0  0  0  0  0  0  0  0  0
    0.0290    1.2750   -0.5470 N   0  0  0  0  0  0  0  0  0  0  0  0
    0.3340   -0.0140    0.0240 C   0  0  1  0  0  0  0  0  0  0  0  0
   -0.7800   -0.9140    0.2660 C   0  0  0  0  0  0  0  0  0  0  0  0
    1.6760   -0.4590    0.3650 C   0  0  0  0  0  0  0  0  0  0  0  0
    1.8610   -1.7740    0.9010 C   0  0  0  0  0  0  0  0  0  0  0  0
    0.7690   -2.6330    1.1120 C   0  0  0  0  0  0  0  0  0  0  0  0
   -0.5300   -2.2090    0.8030 C   0  0  0  0  0  0  0  0  0  0  0  0
    2.8650    0.3200    0.2130 C   0  0  0  0  0  0  0  0  0  0  0  0
    4.1560   -0.1620    0.5530 C   0  0  0  0  0  0  0  0  0  0  0  0
    4.3010   -1.4470    1.0670 C   0  0  0  0  0  0  0  0  0  0  0  0
    3.1520   -2.2500    1.2390 C   0  0  0  0  0  0  0  0  0  0  0  0
    5.3570    0.4140    0.4790 O   0  0  0  0  0  0  0  0  0  0  0  0
    6.3590   -0.5100    0.9570 C   0  0  0  0  0  0  0  0  0  0  0  0
    5.5900   -1.6800    1.3110 O   0  0  0  0  0  0  0  0  0  0  0  0
   -5.8990    1.0310   -1.0190 O   0  0  0  0  0  0  0  0  0  0  0  0
   -5.5650    2.3440   -1.5210 C   0  0  0  0  0  0  0  0  0  0  0  0
   -4.1270    2.3910   -1.4000 O   0  0  0  0  0  0  0  0  0  0  0  0
    1.0150    2.3110   -0.8920 C   0  0  0  0  0  0  0  0  0  0  0  0
  2  1  2  0  0  0  0
  3  2  1  0  0  0  0
  4  3  2  0  0  0  0
  4  5  1  0  0  0  0
  5  6  1  0  0  0  0
  6  1  1  0  0  0  0
  6 10  2  0  0  0  0
  7  5  2  0  0  0  0
  7  8  1  0  0  0  0
  9  8  1  6  0  0  0
  9 10  1  0  0  0  0
  9 11  1  0  0  0  0
 10 14  1  0  0  0  0
 11 12  1  0  0  0  0
 12 13  1  0  0  0  0
 12 18  2  0  0  0  0
 14 13  2  0  0  0  0
 15 11  2  0  0  0  0
 15 16  1  0  0  0  0
 16 17  2  0  0  0  0
 17 18  1  0  0  0  0
 17 21  1  0  0  0  0
 19 16  1  0  0  0  0
 19 20  1  0  0  0  0
 20 21  1  0  0  0  0
 22  3  1  0  0  0  0
 23 24  1  0  0  0  0
 23 22  1  0  0  0  0
 24  4  1  0  0  0  0
 25  8  1  0  0  0  0
M  END
>  <REMARK>
  0 active torsions:
  status: ('A' for Active; 'I' for Inactive)

>  <TORSDO>
F 0

$$$$
1314
 OpenBabel02071811503D

 25 30  0  0  1  0  0  0  0  0999 V2000
   -3.2680   -1.3420    0.1990 C   0  0  0  0  0  0  0  0  0  0  0  0
   -4.5630   -0.8830   -0.1110 C   0  0  0  0  0  0  0  0  0  0  0  0
   -4.7820    0.4040   -0.6560 C   0  0  0  0  0  0  0  0  0  0  0  0
   -3.6880    1.2380   -0.8900 C   0  0  0  0  0  0  0  0  0  0  0  0
   -2.3750    0.7790   -0.5780 C   0  0  0  0  0  0  0  0  0  0  0  0
   -2.1310   -0.5120   -0.0290 C   0  0  0  0  0  0  0  0  0  0  0  0
   -1.3010    1.6500   -0.8300 C   0  0  0  0  0  0  0  0  0  0  0  0
    0.0290    1.2750   -0.5470 N   0  0  0  0  0  0  0  0  0  0  0  0
    0.3340   -0.0140    0.0240 C   0  0  1  0  0  0  0  0  0  0  0  0
   -0.7800   -0.9140    0.2660 C   0  0  0  0  0  0  0  0  0  0  0  0
    1.6760   -0.4590    0.3650 C   0  0  0  0  0  0  0  0  0  0  0  0
    1.8610   -1.7740    0.9010 C   0  0  0  0  0  0  0  0  0  0  0  0
    0.7690   -2.6330    1.1120 C   0  0  0  0  0  0  0  0  0  0  0  0
   -0.5300   -2.2090    0.8030 C   0  0  0  0  0  0  0  0  0  0  0  0
    2.8650    0.3200    0.2130 C   0  0  0  0  0  0  0  0  0  0  0  0
    4.1560   -0.1620    0.5530 C   0  0  0  0  0  0  0  0  0  0  0  0
    4.3010   -1.4470    1.0670 C   0  0  0  0  0  0  0  0  0  0  0  0
    3.1520   -2.2500    1.2390 C   0  0  0  0  0  0  0  0  0  0  0  0
    5.3570    0.4140    0.4790 O   0  0  0  0  0  0  0  0  0  0  0  0
    6.3590   -0.5100    0.9570 C   0  0  0  0  0  0  0  0  0  0  0  0
    5.5900   -1.6800    1.3110 O   0  0  0  0  0  0  0  0  0  0  0  0
   -5.8990    1.0310   -1.0190 O   0  0  0  0  0  0  0  0  0  0  0  0
   -5.5650    2.3440   -1.5210 C   0  0  0  0  0  0  0  0  0  0  0  0
   -4.1270    2.3910   -1.4000 O   0  0  0  0  0  0  0  0  0  0  0  0
    1.0150    2.3110   -0.8920 C   0  0  0  0  0  0  0  0  0  0  0  0
  2  1  2  0  0  0  0
  3  2  1  0  0  0  0
  4  3  2  0  0  0  0
  4  5  1  0  0  0  0
  5  6  1  0  0  0  0
  6  1  1  0  0  0  0
  6 10  2  0  0  0  0
  7  5  2  0  0  0  0
  7  8  1  0  0  0  0
  9  8  1  6  0  0  0
  9 10  1  0  0  0  0
  9 11  1  0  0  0  0
 10 14  1  0  0  0  0
 11 12  1  0  0  0  0
 12 13  1  0  0  0  0
 12 18  2  0  0  0  0
 14 13  2  0  0  0  0
 15 11  2  0  0  0  0
 15 16  1  0  0  0  0
 16 17  2  0  0  0  0
 17 18  1  0  0  0  0
 17 21  1  0  0  0  0
 19 16  1  0  0  0  0
 19 20  1  0  0  0  0
 20 21  1  0  0  0  0
 22  3  1  0  0  0  0
 23 24  1  0  0  0  0
 23 22  1  0  0  0  0
 24  4  1  0  0  0  0
 25  8  1  0  0  0  0
M  END
>  <REMARK>
  0 active torsions:
  status: ('A' for Active; 'I' for Inactive)

>  <TORSDO>
F 0

$$$$
1315
 OpenBabel02071811503D

 25 30  0  0  1  0  0  0  0  0999 V2000
   -3.2680   -1.3420    0.1990 C   0  0  0  0  0  0  0  0  0  0  0  0
   -4.5630   -0.8830   -0.1110 C   0  0  0  0  0  0  0  0  0  0  0  0
   -4.7820    0.4040   -0.6560 C   0  0  0  0  0  0  0  0  0  0  0  0
   -3.6880    1.2380   -0.8900 C   0  0  0  0  0  0  0  0  0  0  0  0
   -2.3750    0.7790   -0.5780 C   0  0  0  0  0  0  0  0  0  0  0  0
   -2.1310   -0.5120   -0.0290 C   0  0  0  0  0  0  0  0  0  0  0  0
   -1.3010    1.6500   -0.8300 C   0  0  0  0  0  0  0  0  0  0  0  0
    0.0290    1.2750   -0.5470 N   0  0  0  0  0  0  0  0  0  0  0  0
    0.3340   -0.0140    0.0240 C   0  0  1  0  0  0  0  0  0  0  0  0
   -0.7800   -0.9140    0.2660 C   0  0  0  0  0  0  0  0  0  0  0  0
    1.6760   -0.4590    0.3650 C   0  0  0  0  0  0  0  0  0  0  0  0
    1.8610   -1.7740    0.9010 C   0  0  0  0  0  0  0  0  0  0  0  0
    0.7690   -2.6330    1.1120 C   0  0  0  0  0  0  0  0  0  0  0  0
   -0.5300   -2.2090    0.8030 C   0  0  0  0  0  0  0  0  0  0  0  0
    2.8650    0.3200    0.2130 C   0  0  0  0  0  0  0  0  0  0  0  0
    4.1560   -0.1620    0.5530 C   0  0  0  0  0  0  0  0  0  0  0  0
    4.3010   -1.4470    1.0670 C   0  0  0  0  0  0  0  0  0  0  0  0
    3.1520   -2.2500    1.2390 C   0  0  0  0  0  0  0  0  0  0  0  0
    5.3570    0.4140    0.4790 O   0  0  0  0  0  0  0  0  0  0  0  0
    6.3590   -0.5100    0.9570 C   0  0  0  0  0  0  0  0  0  0  0  0
    5.5900   -1.6800    1.3110 O   0  0  0  0  0  0  0  0  0  0  0  0
   -5.8990    1.0310   -1.0190 O   0  0  0  0  0  0  0  0  0  0  0  0
   -5.5650    2.3440   -1.5210 C   0  0  0  0  0  0  0  0  0  0  0  0
   -4.1270    2.3910   -1.4000 O   0  0  0  0  0  0  0  0  0  0  0  0
    1.0150    2.3110   -0.8920 C   0  0  0  0  0  0  0  0  0  0  0  0
  2  1  2  0  0  0  0
  3  2  1  0  0  0  0
  4  3  2  0  0  0  0
  4  5  1  0  0  0  0
  5  6  1  0  0  0  0
  6  1  1  0  0  0  0
  6 10  2  0  0  0  0
  7  5  2  0  0  0  0
  7  8  1  0  0  0  0
  9  8  1  6  0  0  0
  9 10  1  0  0  0  0
  9 11  1  0  0  0  0
 10 14  1  0  0  0  0
 11 12  1  0  0  0  0
 12 13  1  0  0  0  0
 12 18  2  0  0  0  0
 14 13  2  0  0  0  0
 15 11  2  0  0  0  0
 15 16  1  0  0  0  0
 16 17  2  0  0  0  0
 17 18  1  0  0  0  0
 17 21  1  0  0  0  0
 19 16  1  0  0  0  0
 19 20  1  0  0  0  0
 20 21  1  0  0  0  0
 22  3  1  0  0  0  0
 23 24  1  0  0  0  0
 23 22  1  0  0  0  0
 24  4  1  0  0  0  0
 25  8  1  0  0  0  0
M  END
>  <REMARK>
  0 active torsions:
  status: ('A' for Active; 'I' for Inactive)

>  <TORSDO>
F 0

$$$$
1316
 OpenBabel02071811503D

 25 30  0  0  1  0  0  0  0  0999 V2000
   -3.2680   -1.3420    0.1990 C   0  0  0  0  0  0  0  0  0  0  0  0
   -4.5630   -0.8830   -0.1110 C   0  0  0  0  0  0  0  0  0  0  0  0
   -4.7820    0.4040   -0.6560 C   0  0  0  0  0  0  0  0  0  0  0  0
   -3.6880    1.2380   -0.8900 C   0  0  0  0  0  0  0  0  0  0  0  0
   -2.3750    0.7790   -0.5780 C   0  0  0  0  0  0  0  0  0  0  0  0
   -2.1310   -0.5120   -0.0290 C   0  0  0  0  0  0  0  0  0  0  0  0
   -1.3010    1.6500   -0.8300 C   0  0  0  0  0  0  0  0  0  0  0  0
    0.0290    1.2750   -0.5470 N   0  0  0  0  0  0  0  0  0  0  0  0
    0.3340   -0.0140    0.0240 C   0  0  1  0  0  0  0  0  0  0  0  0
   -0.7800   -0.9140    0.2660 C   0  0  0  0  0  0  0  0  0  0  0  0
    1.6760   -0.4590    0.3650 C   0  0  0  0  0  0  0  0  0  0  0  0
    1.8610   -1.7740    0.9010 C   0  0  0  0  0  0  0  0  0  0  0  0
    0.7690   -2.6330    1.1120 C   0  0  0  0  0  0  0  0  0  0  0  0
   -0.5300   -2.2090    0.8030 C   0  0  0  0  0  0  0  0  0  0  0  0
    2.8650    0.3200    0.2130 C   0  0  0  0  0  0  0  0  0  0  0  0
    4.1560   -0.1620    0.5530 C   0  0  0  0  0  0  0  0  0  0  0  0
    4.3010   -1.4470    1.0670 C   0  0  0  0  0  0  0  0  0  0  0  0
    3.1520   -2.2500    1.2390 C   0  0  0  0  0  0  0  0  0  0  0  0
    5.3570    0.4140    0.4790 O   0  0  0  0  0  0  0  0  0  0  0  0
    6.3590   -0.5100    0.9570 C   0  0  0  0  0  0  0  0  0  0  0  0
    5.5900   -1.6800    1.3110 O   0  0  0  0  0  0  0  0  0  0  0  0
   -5.8990    1.0310   -1.0190 O   0  0  0  0  0  0  0  0  0  0  0  0
   -5.5650    2.3440   -1.5210 C   0  0  0  0  0  0  0  0  0  0  0  0
   -4.1270    2.3910   -1.4000 O   0  0  0  0  0  0  0  0  0  0  0  0
    1.0150    2.3110   -0.8920 C   0  0  0  0  0  0  0  0  0  0  0  0
  2  1  2  0  0  0  0
  3  2  1  0  0  0  0
  4  3  2  0  0  0  0
  4  5  1  0  0  0  0
  5  6  1  0  0  0  0
  6  1  1  0  0  0  0
  6 10  2  0  0  0  0
  7  5  2  0  0  0  0
  7  8  1  0  0  0  0
  9  8  1  6  0  0  0
  9 10  1  0  0  0  0
  9 11  1  0  0  0  0
 10 14  1  0  0  0  0
 11 12  1  0  0  0  0
 12 13  1  0  0  0  0
 12 18  2  0  0  0  0
 14 13  2  0  0  0  0
 15 11  2  0  0  0  0
 15 16  1  0  0  0  0
 16 17  2  0  0  0  0
 17 18  1  0  0  0  0
 17 21  1  0  0  0  0
 19 16  1  0  0  0  0
 19 20  1  0  0  0  0
 20 21  1  0  0  0  0
 22  3  1  0  0  0  0
 23 24  1  0  0  0  0
 23 22  1  0  0  0  0
 24  4  1  0  0  0  0
 25  8  1  0  0  0  0
M  END
>  <REMARK>
  0 active torsions:
  status: ('A' for Active; 'I' for Inactive)

>  <TORSDO>
F 0

$$$$
1317
 OpenBabel02071811503D

 25 30  0  0  1  0  0  0  0  0999 V2000
   -3.2680   -1.3420    0.1990 C   0  0  0  0  0  0  0  0  0  0  0  0
   -4.5630   -0.8830   -0.1110 C   0  0  0  0  0  0  0  0  0  0  0  0
   -4.7820    0.4040   -0.6560 C   0  0  0  0  0  0  0  0  0  0  0  0
   -3.6880    1.2380   -0.8900 C   0  0  0  0  0  0  0  0  0  0  0  0
   -2.3750    0.7790   -0.5780 C   0  0  0  0  0  0  0  0  0  0  0  0
   -2.1310   -0.5120   -0.0290 C   0  0  0  0  0  0  0  0  0  0  0  0
   -1.3010    1.6500   -0.8300 C   0  0  0  0  0  0  0  0  0  0  0  0
    0.0290    1.2750   -0.5470 N   0  0  0  0  0  0  0  0  0  0  0  0
    0.3340   -0.0140    0.0240 C   0  0  1  0  0  0  0  0  0  0  0  0
   -0.7800   -0.9140    0.2660 C   0  0  0  0  0  0  0  0  0  0  0  0
    1.6760   -0.4590    0.3650 C   0  0  0  0  0  0  0  0  0  0  0  0
    1.8610   -1.7740    0.9010 C   0  0  0  0  0  0  0  0  0  0  0  0
    0.7690   -2.6330    1.1120 C   0  0  0  0  0  0  0  0  0  0  0  0
   -0.5300   -2.2090    0.8030 C   0  0  0  0  0  0  0  0  0  0  0  0
    2.8650    0.3200    0.2130 C   0  0  0  0  0  0  0  0  0  0  0  0
    4.1560   -0.1620    0.5530 C   0  0  0  0  0  0  0  0  0  0  0  0
    4.3010   -1.4470    1.0670 C   0  0  0  0  0  0  0  0  0  0  0  0
    3.1520   -2.2500    1.2390 C   0  0  0  0  0  0  0  0  0  0  0  0
    5.3570    0.4140    0.4790 O   0  0  0  0  0  0  0  0  0  0  0  0
    6.3590   -0.5100    0.9570 C   0  0  0  0  0  0  0  0  0  0  0  0
    5.5900   -1.6800    1.3110 O   0  0  0  0  0  0  0  0  0  0  0  0
   -5.8990    1.0310   -1.0190 O   0  0  0  0  0  0  0  0  0  0  0  0
   -5.5650    2.3440   -1.5210 C   0  0  0  0  0  0  0  0  0  0  0  0
   -4.1270    2.3910   -1.4000 O   0  0  0  0  0  0  0  0  0  0  0  0
    1.0150    2.3110   -0.8920 C   0  0  0  0  0  0  0  0  0  0  0  0
  2  1  2  0  0  0  0
  3  2  1  0  0  0  0
  4  3  2  0  0  0  0
  4  5  1  0  0  0  0
  5  6  1  0  0  0  0
  6  1  1  0  0  0  0
  6 10  2  0  0  0  0
  7  5  2  0  0  0  0
  7  8  1  0  0  0  0
  9  8  1  6  0  0  0
  9 10  1  0  0  0  0
  9 11  1  0  0  0  0
 10 14  1  0  0  0  0
 11 12  1  0  0  0  0
 12 13  1  0  0  0  0
 12 18  2  0  0  0  0
 14 13  2  0  0  0  0
 15 11  2  0  0  0  0
 15 16  1  0  0  0  0
 16 17  2  0  0  0  0
 17 18  1  0  0  0  0
 17 21  1  0  0  0  0
 19 16  1  0  0  0  0
 19 20  1  0  0  0  0
 20 21  1  0  0  0  0
 22  3  1  0  0  0  0
 23 24  1  0  0  0  0
 23 22  1  0  0  0  0
 24  4  1  0  0  0  0
 25  8  1  0  0  0  0
M  END
>  <REMARK>
  0 active torsions:
  status: ('A' for Active; 'I' for Inactive)

>  <TORSDO>
F 0

$$$$
1318
 OpenBabel02071811503D

 25 30  0  0  1  0  0  0  0  0999 V2000
   -3.2680   -1.3420    0.1990 C   0  0  0  0  0  0  0  0  0  0  0  0
   -4.5630   -0.8830   -0.1110 C   0  0  0  0  0  0  0  0  0  0  0  0
   -4.7820    0.4040   -0.6560 C   0  0  0  0  0  0  0  0  0  0  0  0
   -3.6880    1.2380   -0.8900 C   0  0  0  0  0  0  0  0  0  0  0  0
   -2.3750    0.7790   -0.5780 C   0  0  0  0  0  0  0  0  0  0  0  0
   -2.1310   -0.5120   -0.0290 C   0  0  0  0  0  0  0  0  0  0  0  0
   -1.3010    1.6500   -0.8300 C   0  0  0  0  0  0  0  0  0  0  0  0
    0.0290    1.2750   -0.5470 N   0  0  0  0  0  0  0  0  0  0  0  0
    0.3340   -0.0140    0.0240 C   0  0  1  0  0  0  0  0  0  0  0  0
   -0.7800   -0.9140    0.2660 C   0  0  0  0  0  0  0  0  0  0  0  0
    1.6760   -0.4590    0.3650 C   0  0  0  0  0  0  0  0  0  0  0  0
    1.8610   -1.7740    0.9010 C   0  0  0  0  0  0  0  0  0  0  0  0
    0.7690   -2.6330    1.1120 C   0  0  0  0  0  0  0  0  0  0  0  0
   -0.5300   -2.2090    0.8030 C   0  0  0  0  0  0  0  0  0  0  0  0
    2.8650    0.3200    0.2130 C   0  0  0  0  0  0  0  0  0  0  0  0
    4.1560   -0.1620    0.5530 C   0  0  0  0  0  0  0  0  0  0  0  0
    4.3010   -1.4470    1.0670 C   0  0  0  0  0  0  0  0  0  0  0  0
    3.1520   -2.2500    1.2390 C   0  0  0  0  0  0  0  0  0  0  0  0
    5.3570    0.4140    0.4790 O   0  0  0  0  0  0  0  0  0  0  0  0
    6.3590   -0.5100    0.9570 C   0  0  0  0  0  0  0  0  0  0  0  0
    5.5900   -1.6800    1.3110 O   0  0  0  0  0  0  0  0  0  0  0  0
   -5.8990    1.0310   -1.0190 O   0  0  0  0  0  0  0  0  0  0  0  0
   -5.5650    2.3440   -1.5210 C   0  0  0  0  0  0  0  0  0  0  0  0
   -4.1270    2.3910   -1.4000 O   0  0  0  0  0  0  0  0  0  0  0  0
    1.0150    2.3110   -0.8920 C   0  0  0  0  0  0  0  0  0  0  0  0
  2  1  2  0  0  0  0
  3  2  1  0  0  0  0
  4  3  2  0  0  0  0
  4  5  1  0  0  0  0
  5  6  1  0  0  0  0
  6  1  1  0  0  0  0
  6 10  2  0  0  0  0
  7  5  2  0  0  0  0
  7  8  1  0  0  0  0
  9  8  1  6  0  0  0
  9 10  1  0  0  0  0
  9 11  1  0  0  0  0
 10 14  1  0  0  0  0
 11 12  1  0  0  0  0
 12 13  1  0  0  0  0
 12 18  2  0  0  0  0
 14 13  2  0  0  0  0
 15 11  2  0  0  0  0
 15 16  1  0  0  0  0
 16 17  2  0  0  0  0
 17 18  1  0  0  0  0
 17 21  1  0  0  0  0
 19 16  1  0  0  0  0
 19 20  1  0  0  0  0
 20 21  1  0  0  0  0
 22  3  1  0  0  0  0
 23 24  1  0  0  0  0
 23 22  1  0  0  0  0
 24  4  1  0  0  0  0
 25  8  1  0  0  0  0
M  END
>  <REMARK>
  0 active torsions:
  status: ('A' for Active; 'I' for Inactive)

>  <TORSDO>
F 0

$$$$
1319
 OpenBabel02071811503D

 25 30  0  0  1  0  0  0  0  0999 V2000
   -3.2680   -1.3420    0.1990 C   0  0  0  0  0  0  0  0  0  0  0  0
   -4.5630   -0.8830   -0.1110 C   0  0  0  0  0  0  0  0  0  0  0  0
   -4.7820    0.4040   -0.6560 C   0  0  0  0  0  0  0  0  0  0  0  0
   -3.6880    1.2380   -0.8900 C   0  0  0  0  0  0  0  0  0  0  0  0
   -2.3750    0.7790   -0.5780 C   0  0  0  0  0  0  0  0  0  0  0  0
   -2.1310   -0.5120   -0.0290 C   0  0  0  0  0  0  0  0  0  0  0  0
   -1.3010    1.6500   -0.8300 C   0  0  0  0  0  0  0  0  0  0  0  0
    0.0290    1.2750   -0.5470 N   0  0  0  0  0  0  0  0  0  0  0  0
    0.3340   -0.0140    0.0240 C   0  0  1  0  0  0  0  0  0  0  0  0
   -0.7800   -0.9140    0.2660 C   0  0  0  0  0  0  0  0  0  0  0  0
    1.6760   -0.4590    0.3650 C   0  0  0  0  0  0  0  0  0  0  0  0
    1.8610   -1.7740    0.9010 C   0  0  0  0  0  0  0  0  0  0  0  0
    0.7690   -2.6330    1.1120 C   0  0  0  0  0  0  0  0  0  0  0  0
   -0.5300   -2.2090    0.8030 C   0  0  0  0  0  0  0  0  0  0  0  0
    2.8650    0.3200    0.2130 C   0  0  0  0  0  0  0  0  0  0  0  0
    4.1560   -0.1620    0.5530 C   0  0  0  0  0  0  0  0  0  0  0  0
    4.3010   -1.4470    1.0670 C   0  0  0  0  0  0  0  0  0  0  0  0
    3.1520   -2.2500    1.2390 C   0  0  0  0  0  0  0  0  0  0  0  0
    5.3570    0.4140    0.4790 O   0  0  0  0  0  0  0  0  0  0  0  0
    6.3590   -0.5100    0.9570 C   0  0  0  0  0  0  0  0  0  0  0  0
    5.5900   -1.6800    1.3110 O   0  0  0  0  0  0  0  0  0  0  0  0
   -5.8990    1.0310   -1.0190 O   0  0  0  0  0  0  0  0  0  0  0  0
   -5.5650    2.3440   -1.5210 C   0  0  0  0  0  0  0  0  0  0  0  0
   -4.1270    2.3910   -1.4000 O   0  0  0  0  0  0  0  0  0  0  0  0
    1.0150    2.3110   -0.8920 C   0  0  0  0  0  0  0  0  0  0  0  0
  2  1  2  0  0  0  0
  3  2  1  0  0  0  0
  4  3  2  0  0  0  0
  4  5  1  0  0  0  0
  5  6  1  0  0  0  0
  6  1  1  0  0  0  0
  6 10  2  0  0  0  0
  7  5  2  0  0  0  0
  7  8  1  0  0  0  0
  9  8  1  6  0  0  0
  9 10  1  0  0  0  0
  9 11  1  0  0  0  0
 10 14  1  0  0  0  0
 11 12  1  0  0  0  0
 12 13  1  0  0  0  0
 12 18  2  0  0  0  0
 14 13  2  0  0  0  0
 15 11  2  0  0  0  0
 15 16  1  0  0  0  0
 16 17  2  0  0  0  0
 17 18  1  0  0  0  0
 17 21  1  0  0  0  0
 19 16  1  0  0  0  0
 19 20  1  0  0  0  0
 20 21  1  0  0  0  0
 22  3  1  0  0  0  0
 23 24  1  0  0  0  0
 23 22  1  0  0  0  0
 24  4  1  0  0  0  0
 25  8  1  0  0  0  0
M  END
>  <REMARK>
  0 active torsions:
  status: ('A' for Active; 'I' for Inactive)

>  <TORSDO>
F 0

$$$$
1320
 OpenBabel02071811503D

 25 30  0  0  1  0  0  0  0  0999 V2000
   -3.2680   -1.3420    0.1990 C   0  0  0  0  0  0  0  0  0  0  0  0
   -4.5630   -0.8830   -0.1110 C   0  0  0  0  0  0  0  0  0  0  0  0
   -4.7820    0.4040   -0.6560 C   0  0  0  0  0  0  0  0  0  0  0  0
   -3.6880    1.2380   -0.8900 C   0  0  0  0  0  0  0  0  0  0  0  0
   -2.3750    0.7790   -0.5780 C   0  0  0  0  0  0  0  0  0  0  0  0
   -2.1310   -0.5120   -0.0290 C   0  0  0  0  0  0  0  0  0  0  0  0
   -1.3010    1.6500   -0.8300 C   0  0  0  0  0  0  0  0  0  0  0  0
    0.0290    1.2750   -0.5470 N   0  0  0  0  0  0  0  0  0  0  0  0
    0.3340   -0.0140    0.0240 C   0  0  1  0  0  0  0  0  0  0  0  0
   -0.7800   -0.9140    0.2660 C   0  0  0  0  0  0  0  0  0  0  0  0
    1.6760   -0.4590    0.3650 C   0  0  0  0  0  0  0  0  0  0  0  0
    1.8610   -1.7740    0.9010 C   0  0  0  0  0  0  0  0  0  0  0  0
    0.7690   -2.6330    1.1120 C   0  0  0  0  0  0  0  0  0  0  0  0
   -0.5300   -2.2090    0.8030 C   0  0  0  0  0  0  0  0  0  0  0  0
    2.8650    0.3200    0.2130 C   0  0  0  0  0  0  0  0  0  0  0  0
    4.1560   -0.1620    0.5530 C   0  0  0  0  0  0  0  0  0  0  0  0
    4.3010   -1.4470    1.0670 C   0  0  0  0  0  0  0  0  0  0  0  0
    3.1520   -2.2500    1.2390 C   0  0  0  0  0  0  0  0  0  0  0  0
    5.3570    0.4140    0.4790 O   0  0  0  0  0  0  0  0  0  0  0  0
    6.3590   -0.5100    0.9570 C   0  0  0  0  0  0  0  0  0  0  0  0
    5.5900   -1.6800    1.3110 O   0  0  0  0  0  0  0  0  0  0  0  0
   -5.8990    1.0310   -1.0190 O   0  0  0  0  0  0  0  0  0  0  0  0
   -5.5650    2.3440   -1.5210 C   0  0  0  0  0  0  0  0  0  0  0  0
   -4.1270    2.3910   -1.4000 O   0  0  0  0  0  0  0  0  0  0  0  0
    1.0150    2.3110   -0.8920 C   0  0  0  0  0  0  0  0  0  0  0  0
  2  1  2  0  0  0  0
  3  2  1  0  0  0  0
  4  3  2  0  0  0  0
  4  5  1  0  0  0  0
  5  6  1  0  0  0  0
  6  1  1  0  0  0  0
  6 10  2  0  0  0  0
  7  5  2  0  0  0  0
  7  8  1  0  0  0  0
  9  8  1  6  0  0  0
  9 10  1  0  0  0  0
  9 11  1  0  0  0  0
 10 14  1  0  0  0  0
 11 12  1  0  0  0  0
 12 13  1  0  0  0  0
 12 18  2  0  0  0  0
 14 13  2  0  0  0  0
 15 11  2  0  0  0  0
 15 16  1  0  0  0  0
 16 17  2  0  0  0  0
 17 18  1  0  0  0  0
 17 21  1  0  0  0  0
 19 16  1  0  0  0  0
 19 20  1  0  0  0  0
 20 21  1  0  0  0  0
 22  3  1  0  0  0  0
 23 24  1  0  0  0  0
 23 22  1  0  0  0  0
 24  4  1  0  0  0  0
 25  8  1  0  0  0  0
M  END
>  <REMARK>
  0 active torsions:
  status: ('A' for Active; 'I' for Inactive)

>  <TORSDO>
F 0

$$$$
1321
 OpenBabel02071811503D

 25 30  0  0  1  0  0  0  0  0999 V2000
   -3.2680   -1.3420    0.1990 C   0  0  0  0  0  0  0  0  0  0  0  0
   -4.5630   -0.8830   -0.1110 C   0  0  0  0  0  0  0  0  0  0  0  0
   -4.7820    0.4040   -0.6560 C   0  0  0  0  0  0  0  0  0  0  0  0
   -3.6880    1.2380   -0.8900 C   0  0  0  0  0  0  0  0  0  0  0  0
   -2.3750    0.7790   -0.5780 C   0  0  0  0  0  0  0  0  0  0  0  0
   -2.1310   -0.5120   -0.0290 C   0  0  0  0  0  0  0  0  0  0  0  0
   -1.3010    1.6500   -0.8300 C   0  0  0  0  0  0  0  0  0  0  0  0
    0.0290    1.2750   -0.5470 N   0  0  0  0  0  0  0  0  0  0  0  0
    0.3340   -0.0140    0.0240 C   0  0  1  0  0  0  0  0  0  0  0  0
   -0.7800   -0.9140    0.2660 C   0  0  0  0  0  0  0  0  0  0  0  0
    1.6760   -0.4590    0.3650 C   0  0  0  0  0  0  0  0  0  0  0  0
    1.8610   -1.7740    0.9010 C   0  0  0  0  0  0  0  0  0  0  0  0
    0.7690   -2.6330    1.1120 C   0  0  0  0  0  0  0  0  0  0  0  0
   -0.5300   -2.2090    0.8030 C   0  0  0  0  0  0  0  0  0  0  0  0
    2.8650    0.3200    0.2130 C   0  0  0  0  0  0  0  0  0  0  0  0
    4.1560   -0.1620    0.5530 C   0  0  0  0  0  0  0  0  0  0  0  0
    4.3010   -1.4470    1.0670 C   0  0  0  0  0  0  0  0  0  0  0  0
    3.1520   -2.2500    1.2390 C   0  0  0  0  0  0  0  0  0  0  0  0
    5.3570    0.4140    0.4790 O   0  0  0  0  0  0  0  0  0  0  0  0
    6.3590   -0.5100    0.9570 C   0  0  0  0  0  0  0  0  0  0  0  0
    5.5900   -1.6800    1.3110 O   0  0  0  0  0  0  0  0  0  0  0  0
   -5.8990    1.0310   -1.0190 O   0  0  0  0  0  0  0  0  0  0  0  0
   -5.5650    2.3440   -1.5210 C   0  0  0  0  0  0  0  0  0  0  0  0
   -4.1270    2.3910   -1.4000 O   0  0  0  0  0  0  0  0  0  0  0  0
    1.0150    2.3110   -0.8920 C   0  0  0  0  0  0  0  0  0  0  0  0
  2  1  2  0  0  0  0
  3  2  1  0  0  0  0
  4  3  2  0  0  0  0
  4  5  1  0  0  0  0
  5  6  1  0  0  0  0
  6  1  1  0  0  0  0
  6 10  2  0  0  0  0
  7  5  2  0  0  0  0
  7  8  1  0  0  0  0
  9  8  1  6  0  0  0
  9 10  1  0  0  0  0
  9 11  1  0  0  0  0
 10 14  1  0  0  0  0
 11 12  1  0  0  0  0
 12 13  1  0  0  0  0
 12 18  2  0  0  0  0
 14 13  2  0  0  0  0
 15 11  2  0  0  0  0
 15 16  1  0  0  0  0
 16 17  2  0  0  0  0
 17 18  1  0  0  0  0
 17 21  1  0  0  0  0
 19 16  1  0  0  0  0
 19 20  1  0  0  0  0
 20 21  1  0  0  0  0
 22  3  1  0  0  0  0
 23 24  1  0  0  0  0
 23 22  1  0  0  0  0
 24  4  1  0  0  0  0
 25  8  1  0  0  0  0
M  END
>  <REMARK>
  0 active torsions:
  status: ('A' for Active; 'I' for Inactive)

>  <TORSDO>
F 0

$$$$
1322
 OpenBabel02071811503D

 25 30  0  0  1  0  0  0  0  0999 V2000
   -3.2680   -1.3420    0.1990 C   0  0  0  0  0  0  0  0  0  0  0  0
   -4.5630   -0.8830   -0.1110 C   0  0  0  0  0  0  0  0  0  0  0  0
   -4.7820    0.4040   -0.6560 C   0  0  0  0  0  0  0  0  0  0  0  0
   -3.6880    1.2380   -0.8900 C   0  0  0  0  0  0  0  0  0  0  0  0
   -2.3750    0.7790   -0.5780 C   0  0  0  0  0  0  0  0  0  0  0  0
   -2.1310   -0.5120   -0.0290 C   0  0  0  0  0  0  0  0  0  0  0  0
   -1.3010    1.6500   -0.8300 C   0  0  0  0  0  0  0  0  0  0  0  0
    0.0290    1.2750   -0.5470 N   0  0  0  0  0  0  0  0  0  0  0  0
    0.3340   -0.0140    0.0240 C   0  0  1  0  0  0  0  0  0  0  0  0
   -0.7800   -0.9140    0.2660 C   0  0  0  0  0  0  0  0  0  0  0  0
    1.6760   -0.4590    0.3650 C   0  0  0  0  0  0  0  0  0  0  0  0
    1.8610   -1.7740    0.9010 C   0  0  0  0  0  0  0  0  0  0  0  0
    0.7690   -2.6330    1.1120 C   0  0  0  0  0  0  0  0  0  0  0  0
   -0.5300   -2.2090    0.8030 C   0  0  0  0  0  0  0  0  0  0  0  0
    2.8650    0.3200    0.2130 C   0  0  0  0  0  0  0  0  0  0  0  0
    4.1560   -0.1620    0.5530 C   0  0  0  0  0  0  0  0  0  0  0  0
    4.3010   -1.4470    1.0670 C   0  0  0  0  0  0  0  0  0  0  0  0
    3.1520   -2.2500    1.2390 C   0  0  0  0  0  0  0  0  0  0  0  0
    5.3570    0.4140    0.4790 O   0  0  0  0  0  0  0  0  0  0  0  0
    6.3590   -0.5100    0.9570 C   0  0  0  0  0  0  0  0  0  0  0  0
    5.5900   -1.6800    1.3110 O   0  0  0  0  0  0  0  0  0  0  0  0
   -5.8990    1.0310   -1.0190 O   0  0  0  0  0  0  0  0  0  0  0  0
   -5.5650    2.3440   -1.5210 C   0  0  0  0  0  0  0  0  0  0  0  0
   -4.1270    2.3910   -1.4000 O   0  0  0  0  0  0  0  0  0  0  0  0
    1.0150    2.3110   -0.8920 C   0  0  0  0  0  0  0  0  0  0  0  0
  2  1  2  0  0  0  0
  3  2  1  0  0  0  0
  4  3  2  0  0  0  0
  4  5  1  0  0  0  0
  5  6  1  0  0  0  0
  6  1  1  0  0  0  0
  6 10  2  0  0  0  0
  7  5  2  0  0  0  0
  7  8  1  0  0  0  0
  9  8  1  6  0  0  0
  9 10  1  0  0  0  0
  9 11  1  0  0  0  0
 10 14  1  0  0  0  0
 11 12  1  0  0  0  0
 12 13  1  0  0  0  0
 12 18  2  0  0  0  0
 14 13  2  0  0  0  0
 15 11  2  0  0  0  0
 15 16  1  0  0  0  0
 16 17  2  0  0  0  0
 17 18  1  0  0  0  0
 17 21  1  0  0  0  0
 19 16  1  0  0  0  0
 19 20  1  0  0  0  0
 20 21  1  0  0  0  0
 22  3  1  0  0  0  0
 23 24  1  0  0  0  0
 23 22  1  0  0  0  0
 24  4  1  0  0  0  0
 25  8  1  0  0  0  0
M  END
>  <REMARK>
  0 active torsions:
  status: ('A' for Active; 'I' for Inactive)

>  <TORSDO>
F 0

$$$$
1323
 OpenBabel02071811503D

 25 30  0  0  1  0  0  0  0  0999 V2000
   -3.2680   -1.3420    0.1990 C   0  0  0  0  0  0  0  0  0  0  0  0
   -4.5630   -0.8830   -0.1110 C   0  0  0  0  0  0  0  0  0  0  0  0
   -4.7820    0.4040   -0.6560 C   0  0  0  0  0  0  0  0  0  0  0  0
   -3.6880    1.2380   -0.8900 C   0  0  0  0  0  0  0  0  0  0  0  0
   -2.3750    0.7790   -0.5780 C   0  0  0  0  0  0  0  0  0  0  0  0
   -2.1310   -0.5120   -0.0290 C   0  0  0  0  0  0  0  0  0  0  0  0
   -1.3010    1.6500   -0.8300 C   0  0  0  0  0  0  0  0  0  0  0  0
    0.0290    1.2750   -0.5470 N   0  0  0  0  0  0  0  0  0  0  0  0
    0.3340   -0.0140    0.0240 C   0  0  1  0  0  0  0  0  0  0  0  0
   -0.7800   -0.9140    0.2660 C   0  0  0  0  0  0  0  0  0  0  0  0
    1.6760   -0.4590    0.3650 C   0  0  0  0  0  0  0  0  0  0  0  0
    1.8610   -1.7740    0.9010 C   0  0  0  0  0  0  0  0  0  0  0  0
    0.7690   -2.6330    1.1120 C   0  0  0  0  0  0  0  0  0  0  0  0
   -0.5300   -2.2090    0.8030 C   0  0  0  0  0  0  0  0  0  0  0  0
    2.8650    0.3200    0.2130 C   0  0  0  0  0  0  0  0  0  0  0  0
    4.1560   -0.1620    0.5530 C   0  0  0  0  0  0  0  0  0  0  0  0
    4.3010   -1.4470    1.0670 C   0  0  0  0  0  0  0  0  0  0  0  0
    3.1520   -2.2500    1.2390 C   0  0  0  0  0  0  0  0  0  0  0  0
    5.3570    0.4140    0.4790 O   0  0  0  0  0  0  0  0  0  0  0  0
    6.3590   -0.5100    0.9570 C   0  0  0  0  0  0  0  0  0  0  0  0
    5.5900   -1.6800    1.3110 O   0  0  0  0  0  0  0  0  0  0  0  0
   -5.8990    1.0310   -1.0190 O   0  0  0  0  0  0  0  0  0  0  0  0
   -5.5650    2.3440   -1.5210 C   0  0  0  0  0  0  0  0  0  0  0  0
   -4.1270    2.3910   -1.4000 O   0  0  0  0  0  0  0  0  0  0  0  0
    1.0150    2.3110   -0.8920 C   0  0  0  0  0  0  0  0  0  0  0  0
  2  1  2  0  0  0  0
  3  2  1  0  0  0  0
  4  3  2  0  0  0  0
  4  5  1  0  0  0  0
  5  6  1  0  0  0  0
  6  1  1  0  0  0  0
  6 10  2  0  0  0  0
  7  5  2  0  0  0  0
  7  8  1  0  0  0  0
  9  8  1  6  0  0  0
  9 10  1  0  0  0  0
  9 11  1  0  0  0  0
 10 14  1  0  0  0  0
 11 12  1  0  0  0  0
 12 13  1  0  0  0  0
 12 18  2  0  0  0  0
 14 13  2  0  0  0  0
 15 11  2  0  0  0  0
 15 16  1  0  0  0  0
 16 17  2  0  0  0  0
 17 18  1  0  0  0  0
 17 21  1  0  0  0  0
 19 16  1  0  0  0  0
 19 20  1  0  0  0  0
 20 21  1  0  0  0  0
 22  3  1  0  0  0  0
 23 24  1  0  0  0  0
 23 22  1  0  0  0  0
 24  4  1  0  0  0  0
 25  8  1  0  0  0  0
M  END
>  <REMARK>
  0 active torsions:
  status: ('A' for Active; 'I' for Inactive)

>  <TORSDO>
F 0

$$$$
1324
 OpenBabel02071811503D

 25 30  0  0  1  0  0  0  0  0999 V2000
   -3.2680   -1.3420    0.1990 C   0  0  0  0  0  0  0  0  0  0  0  0
   -4.5630   -0.8830   -0.1110 C   0  0  0  0  0  0  0  0  0  0  0  0
   -4.7820    0.4040   -0.6560 C   0  0  0  0  0  0  0  0  0  0  0  0
   -3.6880    1.2380   -0.8900 C   0  0  0  0  0  0  0  0  0  0  0  0
   -2.3750    0.7790   -0.5780 C   0  0  0  0  0  0  0  0  0  0  0  0
   -2.1310   -0.5120   -0.0290 C   0  0  0  0  0  0  0  0  0  0  0  0
   -1.3010    1.6500   -0.8300 C   0  0  0  0  0  0  0  0  0  0  0  0
    0.0290    1.2750   -0.5470 N   0  0  0  0  0  0  0  0  0  0  0  0
    0.3340   -0.0140    0.0240 C   0  0  1  0  0  0  0  0  0  0  0  0
   -0.7800   -0.9140    0.2660 C   0  0  0  0  0  0  0  0  0  0  0  0
    1.6760   -0.4590    0.3650 C   0  0  0  0  0  0  0  0  0  0  0  0
    1.8610   -1.7740    0.9010 C   0  0  0  0  0  0  0  0  0  0  0  0
    0.7690   -2.6330    1.1120 C   0  0  0  0  0  0  0  0  0  0  0  0
   -0.5300   -2.2090    0.8030 C   0  0  0  0  0  0  0  0  0  0  0  0
    2.8650    0.3200    0.2130 C   0  0  0  0  0  0  0  0  0  0  0  0
    4.1560   -0.1620    0.5530 C   0  0  0  0  0  0  0  0  0  0  0  0
    4.3010   -1.4470    1.0670 C   0  0  0  0  0  0  0  0  0  0  0  0
    3.1520   -2.2500    1.2390 C   0  0  0  0  0  0  0  0  0  0  0  0
    5.3570    0.4140    0.4790 O   0  0  0  0  0  0  0  0  0  0  0  0
    6.3590   -0.5100    0.9570 C   0  0  0  0  0  0  0  0  0  0  0  0
    5.5900   -1.6800    1.3110 O   0  0  0  0  0  0  0  0  0  0  0  0
   -5.8990    1.0310   -1.0190 O   0  0  0  0  0  0  0  0  0  0  0  0
   -5.5650    2.3440   -1.5210 C   0  0  0  0  0  0  0  0  0  0  0  0
   -4.1270    2.3910   -1.4000 O   0  0  0  0  0  0  0  0  0  0  0  0
    1.0150    2.3110   -0.8920 C   0  0  0  0  0  0  0  0  0  0  0  0
  2  1  2  0  0  0  0
  3  2  1  0  0  0  0
  4  3  2  0  0  0  0
  4  5  1  0  0  0  0
  5  6  1  0  0  0  0
  6  1  1  0  0  0  0
  6 10  2  0  0  0  0
  7  5  2  0  0  0  0
  7  8  1  0  0  0  0
  9  8  1  6  0  0  0
  9 10  1  0  0  0  0
  9 11  1  0  0  0  0
 10 14  1  0  0  0  0
 11 12  1  0  0  0  0
 12 13  1  0  0  0  0
 12 18  2  0  0  0  0
 14 13  2  0  0  0  0
 15 11  2  0  0  0  0
 15 16  1  0  0  0  0
 16 17  2  0  0  0  0
 17 18  1  0  0  0  0
 17 21  1  0  0  0  0
 19 16  1  0  0  0  0
 19 20  1  0  0  0  0
 20 21  1  0  0  0  0
 22  3  1  0  0  0  0
 23 24  1  0  0  0  0
 23 22  1  0  0  0  0
 24  4  1  0  0  0  0
 25  8  1  0  0  0  0
M  END
>  <REMARK>
  0 active torsions:
  status: ('A' for Active; 'I' for Inactive)

>  <TORSDO>
F 0

$$$$
1400
 OpenBabel02071811503D

 23 27  0  0  0  0  0  0  0  0999 V2000
   -5.2970   -1.4670   -0.0530 C   0  0  0  0  0  0  0  0  0  0  0  0
   -4.0760   -1.9240    0.5080 C   0  0  0  0  0  0  0  0  0  0  0  0
   -2.8960   -1.1930    0.2320 C   0  0  0  0  0  0  0  0  0  0  0  0
   -2.9180   -0.0680   -0.5570 C   0  0  0  0  0  0  0  0  0  0  0  0
   -4.1210    0.4080   -1.1330 C   0  0  0  0  0  0  0  0  0  0  0  0
   -5.3200   -0.3050   -0.8710 C   0  0  0  0  0  0  0  0  0  0  0  0
   -1.5780   -1.3850    0.6270 N   0  0  0  0  0  0  0  0  0  0  0  0
   -0.8160   -0.3260    0.0600 C   0  0  0  0  0  0  0  0  0  0  0  0
   -1.6850    0.4710   -0.6880 C   0  0  0  0  0  0  0  0  0  0  0  0
    0.6370   -0.0270    0.1740 C   0  0  0  0  0  0  0  0  0  0  0  0
    1.1020    1.2150   -0.3030 N   0  0  0  0  0  0  0  0  0  0  0  0
    0.1350    2.2350   -0.8620 C   0  0  0  0  0  0  0  0  0  0  0  0
   -1.1800    1.6680   -1.4670 C   0  0  0  0  0  0  0  0  0  0  0  0
    1.4360   -0.9060    0.7010 N   0  0  0  0  0  0  0  0  0  0  0  0
    2.7720   -0.7260    0.8340 C   0  0  0  0  0  0  0  0  0  0  0  0
    3.3480    0.4870    0.3710 C   0  0  0  0  0  0  0  0  0  0  0  0
    2.4590    1.5280   -0.2350 C   0  0  0  0  0  0  0  0  0  0  0  0
    3.5960   -1.7210    1.4200 C   0  0  0  0  0  0  0  0  0  0  0  0
    4.9890   -1.5020    1.5350 C   0  0  0  0  0  0  0  0  0  0  0  0
    5.5610   -0.2950    1.0660 C   0  0  0  0  0  0  0  0  0  0  0  0
    4.7440    0.7030    0.4860 C   0  0  0  0  0  0  0  0  0  0  0  0
    2.8220    2.6040   -0.6540 O   0  0  0  0  0  0  0  0  0  0  0  0
   -1.2340   -2.1230    1.1990 H   0  0  0  0  0  0  0  0  0  0  0  0
  1  2  2  0  0  0  0
  3  2  1  0  0  0  0
  3  7  1  0  0  0  0
  4  3  2  0  0  0  0
  5  6  2  0  0  0  0
  5  4  1  0  0  0  0
  6  1  1  0  0  0  0
  7 23  1  0  0  0  0
  8 10  1  0  0  0  0
  8  7  1  0  0  0  0
  9  4  1  0  0  0  0
  9  8  2  0  0  0  0
 10 14  2  0  0  0  0
 11 17  1  0  0  0  0
 11 10  1  0  0  0  0
 12 11  1  0  0  0  0
 13 12  1  0  0  0  0
 13  9  1  0  0  0  0
 14 15  1  0  0  0  0
 15 18  2  0  0  0  0
 16 21  2  0  0  0  0
 16 15  1  0  0  0  0
 17 16  1  0  0  0  0
 18 19  1  0  0  0  0
 20 19  2  0  0  0  0
 21 20  1  0  0  0  0
 22 17  2  0  0  0  0
M  END
>  <REMARK>
  0 active torsions:
  status: ('A' for Active; 'I' for Inactive)

>  <TORSDO>
F 0

$$$$
1493
 OpenBabel02071811503D

 33 38  0  0  1  0  0  0  0  0999 V2000
    4.0570    3.3260    0.6820 C   0  0  0  0  0  0  0  0  0  0  0  0
    5.2640    2.9790   -0.2070 C   0  0  1  0  0  0  0  0  0  0  0  0
    4.9000    1.9820   -1.3240 C   0  0  0  0  0  0  0  0  0  0  0  0
    4.2320    0.7230   -0.7420 C   0  0  1  0  0  0  0  0  0  0  0  0
    2.9750    1.0980    0.0900 C   0  0  2  0  0  0  0  0  0  0  0  0
    3.3710    2.0630    1.2250 C   0  0  0  0  0  0  0  0  0  0  0  0
    3.9360   -0.3520   -1.7710 C   0  0  0  0  0  0  0  0  0  0  0  0
    3.2420   -1.5900   -1.2480 C   0  0  0  0  0  0  0  0  0  0  0  0
    2.0180   -1.1930   -0.4280 C   0  0  2  0  0  0  0  0  0  0  0  0
    2.4320   -0.2190    0.6820 C   0  0  2  0  0  0  0  0  0  0  0  0
    1.3520   -2.2770    0.4200 C   0  0  1  0  0  0  0  0  0  0  0  0
    0.3830   -1.4340    1.2660 C   0  0  1  0  0  0  0  0  0  0  0  0
    1.1910   -0.1600    1.5800 C   0  0  0  0  0  0  0  0  0  0  0  0
    0.6820   -3.4240   -0.3400 C   0  0  0  0  0  0  0  0  0  0  0  0
   -0.5490   -2.9530   -1.1150 C   0  0  0  0  0  0  0  0  0  0  0  0
   -1.5700   -2.2540   -0.1930 C   0  0  1  0  0  0  0  0  0  0  0  0
   -0.9320   -1.0570    0.5410 C   0  0  1  0  0  0  0  0  0  0  0  0
   -2.9120   -1.8500   -0.8910 C   0  0  2  0  0  0  0  0  0  0  0  0
   -3.5120   -0.5430   -0.2930 C   0  0  2  0  0  0  0  0  0  0  0  0
   -3.3200   -0.5470    1.1700 N   0  0  1  0  0  0  0  0  0  0  0  0
   -1.9080   -0.4360    1.5760 C   0  0  0  0  0  0  0  0  0  0  0  0
   -4.9920   -0.2950   -0.6500 C   0  0  0  0  0  0  0  0  0  0  0  0
   -5.4860    1.0640   -0.1250 C   0  0  0  0  0  0  0  0  0  0  0  0
   -4.7640    1.5040    1.1660 C   0  0  1  0  0  0  0  0  0  0  0  0
   -4.2560    0.2810    1.9550 C   0  0  0  0  0  0  0  0  0  0  0  0
    1.8830    1.7380   -0.7870 C   0  0  0  0  0  0  0  0  0  0  0  0
   -3.6230    2.4860    0.8730 C   0  0  0  0  0  0  0  0  0  0  0  0
    4.2290   -0.2320   -2.9390 O   0  0  0  0  0  0  0  0  0  0  0  0
   -3.8990   -3.0240   -0.8460 C   0  0  0  0  0  0  0  0  0  0  0  0
   -2.6970   -1.5940   -2.2680 O   0  0  0  0  0  0  0  0  0  0  0  0
   -2.0250   -0.8950   -2.3280 H   0  0  0  0  0  0  0  0  0  0  0  0
    5.7750    4.1620   -0.7850 O   0  0  0  0  0  0  0  0  0  0  0  0
    6.5880    3.9220   -1.2580 H   0  0  0  0  0  0  0  0  0  0  0  0
  1  6  1  0  0  0  0
  2 32  1  6  0  0  0
  2  1  1  0  0  0  0
  3  4  1  0  0  0  0
  3  2  1  0  0  0  0
  4  7  1  6  0  0  0
  4  5  1  0  0  0  0
  5 26  1  6  0  0  0
  5 10  1  0  0  0  0
  5  6  1  0  0  0  0
  7  8  1  0  0  0  0
  9  8  1  1  0  0  0
  9 11  1  0  0  0  0
  9 10  1  0  0  0  0
 10 13  1  6  0  0  0
 11 14  1  6  0  0  0
 11 12  1  0  0  0  0
 12 13  1  6  0  0  0
 15 14  1  0  0  0  0
 16 15  1  6  0  0  0
 16 17  1  0  0  0  0
 17 12  1  0  0  0  0
 17 21  1  1  0  0  0
 18 30  1  6  0  0  0
 18 29  1  0  0  0  0
 18 19  1  0  0  0  0
 18 16  1  0  0  0  0
 19 22  1  1  0  0  0
 19 20  1  0  0  0  0
 20 21  1  6  0  0  0
 20 25  1  0  0  0  0
 22 23  1  0  0  0  0
 23 24  1  0  0  0  0
 24 27  1  6  0  0  0
 24 25  1  0  0  0  0
 28  7  2  0  0  0  0
 31 30  1  0  0  0  0
 33 32  1  0  0  0  0
M  END
>  <REMARK>
  2 active torsions:
  status: ('A' for Active; 'I' for Inactive)
    1  A    between atoms: C_2  and  O_26 
    2  A    between atoms: C_18  and  O_28 

>  <TORSDO>
F 2

$$$$
1494
 OpenBabel02071811503D

 33 38  0  0  1  0  0  0  0  0999 V2000
    4.0570    3.3260    0.6820 C   0  0  0  0  0  0  0  0  0  0  0  0
    5.2640    2.9790   -0.2070 C   0  0  1  0  0  0  0  0  0  0  0  0
    4.9000    1.9820   -1.3240 C   0  0  0  0  0  0  0  0  0  0  0  0
    4.2320    0.7230   -0.7420 C   0  0  1  0  0  0  0  0  0  0  0  0
    2.9750    1.0980    0.0900 C   0  0  2  0  0  0  0  0  0  0  0  0
    3.3710    2.0630    1.2250 C   0  0  0  0  0  0  0  0  0  0  0  0
    3.9360   -0.3520   -1.7710 C   0  0  0  0  0  0  0  0  0  0  0  0
    3.2420   -1.5900   -1.2480 C   0  0  0  0  0  0  0  0  0  0  0  0
    2.0180   -1.1930   -0.4280 C   0  0  2  0  0  0  0  0  0  0  0  0
    2.4320   -0.2190    0.6820 C   0  0  2  0  0  0  0  0  0  0  0  0
    1.3520   -2.2770    0.4200 C   0  0  1  0  0  0  0  0  0  0  0  0
    0.3830   -1.4340    1.2660 C   0  0  1  0  0  0  0  0  0  0  0  0
    1.1910   -0.1600    1.5800 C   0  0  0  0  0  0  0  0  0  0  0  0
    0.6820   -3.4240   -0.3400 C   0  0  0  0  0  0  0  0  0  0  0  0
   -0.5490   -2.9530   -1.1150 C   0  0  0  0  0  0  0  0  0  0  0  0
   -1.5700   -2.2540   -0.1930 C   0  0  1  0  0  0  0  0  0  0  0  0
   -0.9320   -1.0570    0.5410 C   0  0  1  0  0  0  0  0  0  0  0  0
   -2.9120   -1.8500   -0.8910 C   0  0  2  0  0  0  0  0  0  0  0  0
   -3.5120   -0.5430   -0.2930 C   0  0  2  0  0  0  0  0  0  0  0  0
   -3.3200   -0.5470    1.1700 N   0  0  1  0  0  0  0  0  0  0  0  0
   -1.9080   -0.4360    1.5760 C   0  0  0  0  0  0  0  0  0  0  0  0
   -4.9920   -0.2950   -0.6500 C   0  0  0  0  0  0  0  0  0  0  0  0
   -5.4860    1.0640   -0.1250 C   0  0  0  0  0  0  0  0  0  0  0  0
   -4.7640    1.5040    1.1660 C   0  0  1  0  0  0  0  0  0  0  0  0
   -4.2560    0.2810    1.9550 C   0  0  0  0  0  0  0  0  0  0  0  0
    1.8830    1.7380   -0.7870 C   0  0  0  0  0  0  0  0  0  0  0  0
   -3.6230    2.4860    0.8730 C   0  0  0  0  0  0  0  0  0  0  0  0
    4.2290   -0.2320   -2.9390 O   0  0  0  0  0  0  0  0  0  0  0  0
   -3.8990   -3.0240   -0.8460 C   0  0  0  0  0  0  0  0  0  0  0  0
   -2.6970   -1.5940   -2.2680 O   0  0  0  0  0  0  0  0  0  0  0  0
   -2.0250   -0.8950   -2.3280 H   0  0  0  0  0  0  0  0  0  0  0  0
    5.7750    4.1620   -0.7850 O   0  0  0  0  0  0  0  0  0  0  0  0
    6.5880    3.9220   -1.2580 H   0  0  0  0  0  0  0  0  0  0  0  0
  1  6  1  0  0  0  0
  2 32  1  6  0  0  0
  2  1  1  0  0  0  0
  3  4  1  0  0  0  0
  3  2  1  0  0  0  0
  4  7  1  6  0  0  0
  4  5  1  0  0  0  0
  5 26  1  6  0  0  0
  5 10  1  0  0  0  0
  5  6  1  0  0  0  0
  7  8  1  0  0  0  0
  9  8  1  1  0  0  0
  9 11  1  0  0  0  0
  9 10  1  0  0  0  0
 10 13  1  6  0  0  0
 11 14  1  6  0  0  0
 11 12  1  0  0  0  0
 12 13  1  6  0  0  0
 15 14  1  0  0  0  0
 16 15  1  6  0  0  0
 16 17  1  0  0  0  0
 17 12  1  0  0  0  0
 17 21  1  1  0  0  0
 18 30  1  6  0  0  0
 18 29  1  0  0  0  0
 18 19  1  0  0  0  0
 18 16  1  0  0  0  0
 19 22  1  1  0  0  0
 19 20  1  0  0  0  0
 20 21  1  6  0  0  0
 20 25  1  0  0  0  0
 22 23  1  0  0  0  0
 23 24  1  0  0  0  0
 24 27  1  6  0  0  0
 24 25  1  0  0  0  0
 28  7  2  0  0  0  0
 31 30  1  0  0  0  0
 33 32  1  0  0  0  0
M  END
>  <REMARK>
  2 active torsions:
  status: ('A' for Active; 'I' for Inactive)
    1  A    between atoms: C_2  and  O_26 
    2  A    between atoms: C_18  and  O_28 

>  <TORSDO>
F 2

$$$$
1495
 OpenBabel02071811503D

 34 39  0  0  1  0  0  0  0  0999 V2000
   -4.7830    1.9120   -0.8090 C   0  0  0  0  0  0  0  0  0  0  0  0
   -5.7150    1.5720    0.3690 C   0  0  1  0  0  0  0  0  0  0  0  0
   -4.9400    1.0800    1.6050 C   0  0  0  0  0  0  0  0  0  0  0  0
   -4.0200   -0.1090    1.2480 C   0  0  1  0  0  0  0  0  0  0  0  0
   -3.0450    0.2910    0.1070 C   0  0  2  0  0  0  0  0  0  0  0  0
   -3.8420    0.7420   -1.1350 C   0  0  0  0  0  0  0  0  0  0  0  0
   -3.2720   -0.7070    2.4670 C   0  0  2  0  0  0  0  0  0  0  0  0
   -2.3910   -1.9160    2.0780 C   0  0  0  0  0  0  0  0  0  0  0  0
   -1.4320   -1.4630    0.9790 C   0  0  2  0  0  0  0  0  0  0  0  0
   -2.2330   -0.9750   -0.2320 C   0  0  2  0  0  0  0  0  0  0  0  0
   -0.5880   -2.5450    0.3070 C   0  0  1  0  0  0  0  0  0  0  0  0
   -0.0040   -1.7660   -0.8830 C   0  0  1  0  0  0  0  0  0  0  0  0
   -1.1780   -0.8810   -1.3420 C   0  0  0  0  0  0  0  0  0  0  0  0
    0.4670   -3.2310    1.1760 C   0  0  0  0  0  0  0  0  0  0  0  0
    1.5900   -2.2720    1.5740 C   0  0  0  0  0  0  0  0  0  0  0  0
    2.2540   -1.6270    0.3400 C   0  0  1  0  0  0  0  0  0  0  0  0
    1.2190   -0.8850   -0.5290 C   0  0  1  0  0  0  0  0  0  0  0  0
    3.4900   -0.7230    0.6580 C   0  0  2  0  0  0  0  0  0  0  0  0
    3.6090    0.4710   -0.3320 C   0  0  2  0  0  0  0  0  0  0  0  0
    3.2680    0.0120   -1.6900 N   0  0  1  0  0  0  0  0  0  0  0  0
    1.8510   -0.3580   -1.8460 C   0  0  0  0  0  0  0  0  0  0  0  0
    4.9800    1.1800   -0.3220 C   0  0  0  0  0  0  0  0  0  0  0  0
    4.9860    2.4180   -1.2340 C   0  0  0  0  0  0  0  0  0  0  0  0
    4.0370    2.2750   -2.4410 C   0  0  1  0  0  0  0  0  0  0  0  0
    3.8300    0.7950   -2.8090 C   0  0  0  0  0  0  0  0  0  0  0  0
   -2.0760    1.4020    0.5470 C   0  0  0  0  0  0  0  0  0  0  0  0
    2.6930    2.9770   -2.1930 C   0  0  0  0  0  0  0  0  0  0  0  0
    4.7660   -1.5760    0.7030 C   0  0  0  0  0  0  0  0  0  0  0  0
    3.3710   -0.1580    1.9510 O   0  0  0  0  0  0  0  0  0  0  0  0
    2.5370    0.3360    1.9730 H   0  0  0  0  0  0  0  0  0  0  0  0
   -4.2010   -1.1430    3.4410 O   0  0  0  0  0  0  0  0  0  0  0  0
   -3.6940   -1.3990    4.2270 H   0  0  0  0  0  0  0  0  0  0  0  0
   -6.4670    2.7170    0.7150 O   0  0  0  0  0  0  0  0  0  0  0  0
   -7.1130    2.4430    1.3850 H   0  0  0  0  0  0  0  0  0  0  0  0
  1  2  1  0  0  0  0
  2 33  1  1  0  0  0
  2  3  1  0  0  0  0
  4  3  1  1  0  0  0
  4  7  1  0  0  0  0
  5 26  1  1  0  0  0
  5  4  1  0  0  0  0
  6  1  1  0  0  0  0
  6  5  1  0  0  0  0
  7 31  1  6  0  0  0
  8  7  1  0  0  0  0
  9  8  1  6  0  0  0
 10 13  1  1  0  0  0
 10  5  1  0  0  0  0
 10  9  1  0  0  0  0
 11  9  1  0  0  0  0
 11 14  1  1  0  0  0
 12 13  1  1  0  0  0
 12 17  1  0  0  0  0
 12 11  1  0  0  0  0
 14 15  1  0  0  0  0
 16 18  1  0  0  0  0
 16 15  1  1  0  0  0
 17 21  1  6  0  0  0
 17 16  1  0  0  0  0
 18 28  1  6  0  0  0
 18 29  1  0  0  0  0
 19 22  1  6  0  0  0
 19 18  1  0  0  0  0
 20 25  1  1  0  0  0
 20 19  1  0  0  0  0
 21 20  1  0  0  0  0
 23 22  1  0  0  0  0
 24 27  1  1  0  0  0
 24 23  1  0  0  0  0
 25 24  1  0  0  0  0
 29 30  1  0  0  0  0
 31 32  1  0  0  0  0
 33 34  1  0  0  0  0
M  END
>  <REMARK>
  3 active torsions:
  status: ('A' for Active; 'I' for Inactive)
    1  A    between atoms: C_2  and  O_26 
    2  A    between atoms: C_7  and  O_30 
    3  A    between atoms: C_18  and  O_28 

>  <TORSDO>
F 3

$$$$
1496
 OpenBabel02071811503D

 34 39  0  0  1  0  0  0  0  0999 V2000
   -4.7830    1.9120   -0.8090 C   0  0  0  0  0  0  0  0  0  0  0  0
   -5.7150    1.5720    0.3690 C   0  0  1  0  0  0  0  0  0  0  0  0
   -4.9400    1.0800    1.6050 C   0  0  0  0  0  0  0  0  0  0  0  0
   -4.0200   -0.1090    1.2480 C   0  0  1  0  0  0  0  0  0  0  0  0
   -3.0450    0.2910    0.1070 C   0  0  2  0  0  0  0  0  0  0  0  0
   -3.8420    0.7420   -1.1350 C   0  0  0  0  0  0  0  0  0  0  0  0
   -3.2720   -0.7070    2.4670 C   0  0  2  0  0  0  0  0  0  0  0  0
   -2.3910   -1.9160    2.0780 C   0  0  0  0  0  0  0  0  0  0  0  0
   -1.4320   -1.4630    0.9790 C   0  0  2  0  0  0  0  0  0  0  0  0
   -2.2330   -0.9750   -0.2320 C   0  0  2  0  0  0  0  0  0  0  0  0
   -0.5880   -2.5450    0.3070 C   0  0  1  0  0  0  0  0  0  0  0  0
   -0.0040   -1.7660   -0.8830 C   0  0  1  0  0  0  0  0  0  0  0  0
   -1.1780   -0.8810   -1.3420 C   0  0  0  0  0  0  0  0  0  0  0  0
    0.4670   -3.2310    1.1760 C   0  0  0  0  0  0  0  0  0  0  0  0
    1.5900   -2.2720    1.5740 C   0  0  0  0  0  0  0  0  0  0  0  0
    2.2540   -1.6270    0.3400 C   0  0  1  0  0  0  0  0  0  0  0  0
    1.2190   -0.8850   -0.5290 C   0  0  1  0  0  0  0  0  0  0  0  0
    3.4900   -0.7230    0.6580 C   0  0  2  0  0  0  0  0  0  0  0  0
    3.6090    0.4710   -0.3320 C   0  0  2  0  0  0  0  0  0  0  0  0
    3.2680    0.0120   -1.6900 N   0  0  1  0  0  0  0  0  0  0  0  0
    1.8510   -0.3580   -1.8460 C   0  0  0  0  0  0  0  0  0  0  0  0
    4.9800    1.1800   -0.3220 C   0  0  0  0  0  0  0  0  0  0  0  0
    4.9860    2.4180   -1.2340 C   0  0  0  0  0  0  0  0  0  0  0  0
    4.0370    2.2750   -2.4410 C   0  0  1  0  0  0  0  0  0  0  0  0
    3.8300    0.7950   -2.8090 C   0  0  0  0  0  0  0  0  0  0  0  0
   -2.0760    1.4020    0.5470 C   0  0  0  0  0  0  0  0  0  0  0  0
    2.6930    2.9770   -2.1930 C   0  0  0  0  0  0  0  0  0  0  0  0
    4.7660   -1.5760    0.7030 C   0  0  0  0  0  0  0  0  0  0  0  0
    3.3710   -0.1580    1.9510 O   0  0  0  0  0  0  0  0  0  0  0  0
    2.5370    0.3360    1.9730 H   0  0  0  0  0  0  0  0  0  0  0  0
   -4.2010   -1.1430    3.4410 O   0  0  0  0  0  0  0  0  0  0  0  0
   -3.6940   -1.3990    4.2270 H   0  0  0  0  0  0  0  0  0  0  0  0
   -6.4670    2.7170    0.7150 O   0  0  0  0  0  0  0  0  0  0  0  0
   -7.1130    2.4430    1.3850 H   0  0  0  0  0  0  0  0  0  0  0  0
  1  2  1  0  0  0  0
  2 33  1  1  0  0  0
  2  3  1  0  0  0  0
  4  3  1  1  0  0  0
  4  7  1  0  0  0  0
  5 26  1  1  0  0  0
  5  4  1  0  0  0  0
  6  1  1  0  0  0  0
  6  5  1  0  0  0  0
  7 31  1  6  0  0  0
  8  7  1  0  0  0  0
  9  8  1  6  0  0  0
 10 13  1  1  0  0  0
 10  5  1  0  0  0  0
 10  9  1  0  0  0  0
 11  9  1  0  0  0  0
 11 14  1  1  0  0  0
 12 13  1  1  0  0  0
 12 17  1  0  0  0  0
 12 11  1  0  0  0  0
 14 15  1  0  0  0  0
 16 18  1  0  0  0  0
 16 15  1  1  0  0  0
 17 21  1  6  0  0  0
 17 16  1  0  0  0  0
 18 28  1  6  0  0  0
 18 29  1  0  0  0  0
 19 22  1  6  0  0  0
 19 18  1  0  0  0  0
 20 25  1  1  0  0  0
 20 19  1  0  0  0  0
 21 20  1  0  0  0  0
 23 22  1  0  0  0  0
 24 27  1  1  0  0  0
 24 23  1  0  0  0  0
 25 24  1  0  0  0  0
 29 30  1  0  0  0  0
 31 32  1  0  0  0  0
 33 34  1  0  0  0  0
M  END
>  <REMARK>
  3 active torsions:
  status: ('A' for Active; 'I' for Inactive)
    1  A    between atoms: C_2  and  O_26 
    2  A    between atoms: C_7  and  O_30 
    3  A    between atoms: C_18  and  O_28 

>  <TORSDO>
F 3

$$$$
1515
 OpenBabel02071811503D

 28 33  0  0  1  0  0  0  0  0999 V2000
    0.5740   -1.1600    1.5350 C   0  0  0  0  0  0  0  0  0  0  0  0
    1.7750   -0.4430    1.3730 O   0  0  0  0  0  0  0  0  0  0  0  0
    1.4840    0.8990    1.0660 C   0  0  2  0  0  0  0  0  0  0  0  0
    0.3280    0.7740    0.0610 C   0  0  1  0  0  0  0  0  0  0  0  0
   -0.3300   -0.5820    0.4360 C   0  0  2  0  0  0  0  0  0  0  0  0
   -1.7520   -0.1720    0.8850 C   0  0  1  0  0  0  0  0  0  0  0  0
   -0.7910    1.8070    0.2290 C   0  0  0  0  0  0  0  0  0  0  0  0
   -1.9630    1.0280    0.1820 O   0  0  0  0  0  0  0  0  0  0  0  0
    2.6780    1.5800    0.5370 C   0  0  0  0  0  0  0  0  0  0  0  0
    3.3570    1.0630   -0.5860 C   0  0  0  0  0  0  0  0  0  0  0  0
    4.5100    1.7010   -1.1090 C   0  0  0  0  0  0  0  0  0  0  0  0
    4.9840    2.8690   -0.5020 C   0  0  0  0  0  0  0  0  0  0  0  0
    5.2990    1.3990   -2.1430 O   0  0  0  0  0  0  0  0  0  0  0  0
    4.3030    3.3930    0.6270 C   0  0  0  0  0  0  0  0  0  0  0  0
    6.0660    3.2930   -1.1560 O   0  0  0  0  0  0  0  0  0  0  0  0
    3.1560    2.7560    1.1500 C   0  0  0  0  0  0  0  0  0  0  0  0
    6.3500    2.3850   -2.2440 C   0  0  0  0  0  0  0  0  0  0  0  0
   -0.3240   -1.4350   -0.7030 O   0  0  0  0  0  0  0  0  0  0  0  0
    0.6010   -1.6210   -0.9180 H   0  0  0  0  0  0  0  0  0  0  0  0
   -2.8420   -1.1350    0.6270 C   0  0  0  0  0  0  0  0  0  0  0  0
   -3.3200   -1.3360   -0.6860 C   0  0  0  0  0  0  0  0  0  0  0  0
   -4.3650   -2.2560   -0.9550 C   0  0  0  0  0  0  0  0  0  0  0  0
   -4.9340   -2.9760    0.1020 C   0  0  0  0  0  0  0  0  0  0  0  0
   -4.9670   -2.6050   -2.0920 O   0  0  0  0  0  0  0  0  0  0  0  0
   -4.4550   -2.7750    1.4220 C   0  0  0  0  0  0  0  0  0  0  0  0
   -5.8890   -3.7750   -0.3810 O   0  0  0  0  0  0  0  0  0  0  0  0
   -3.4140   -1.8610    1.6910 C   0  0  0  0  0  0  0  0  0  0  0  0
   -5.9750   -3.5990   -1.8130 C   0  0  0  0  0  0  0  0  0  0  0  0
  2  1  1  0  0  0  0
  3  9  1  6  0  0  0
  3  2  1  0  0  0  0
  4  7  1  1  0  0  0
  4  5  1  0  0  0  0
  4  3  1  0  0  0  0
  5 18  1  6  0  0  0
  5  6  1  0  0  0  0
  5  1  1  0  0  0  0
  6 20  1  6  0  0  0
  8  7  1  0  0  0  0
  8  6  1  0  0  0  0
  9 16  2  0  0  0  0
 10  9  1  0  0  0  0
 11 10  1  0  0  0  0
 11 12  2  0  0  0  0
 12 14  1  0  0  0  0
 13 11  1  0  0  0  0
 14 16  1  0  0  0  0
 15 12  1  0  0  0  0
 17 13  1  0  0  0  0
 17 15  1  0  0  0  0
 19 18  1  0  0  0  0
 20 27  2  0  0  0  0
 21 20  1  0  0  0  0
 22 21  1  0  0  0  0
 22 23  2  0  0  0  0
 23 25  1  0  0  0  0
 24 28  1  0  0  0  0
 24 22  1  0  0  0  0
 25 27  1  0  0  0  0
 26 23  1  0  0  0  0
 28 26  1  0  0  0  0
M  END
>  <REMARK>
  3 active torsions:
  status: ('A' for Active; 'I' for Inactive)
    1  A    between atoms: C_3  and  C_10 
    2  A    between atoms: C_5  and  O_27 
    3  A    between atoms: C_6  and  C_9 

>  <TORSDO>
F 3

$$$$
1516
 OpenBabel02071811503D

 28 33  0  0  1  0  0  0  0  0999 V2000
    0.5740   -1.1600    1.5350 C   0  0  0  0  0  0  0  0  0  0  0  0
    1.7750   -0.4430    1.3730 O   0  0  0  0  0  0  0  0  0  0  0  0
    1.4840    0.8990    1.0660 C   0  0  2  0  0  0  0  0  0  0  0  0
    0.3280    0.7740    0.0610 C   0  0  1  0  0  0  0  0  0  0  0  0
   -0.3300   -0.5820    0.4360 C   0  0  2  0  0  0  0  0  0  0  0  0
   -1.7520   -0.1720    0.8850 C   0  0  1  0  0  0  0  0  0  0  0  0
   -0.7910    1.8070    0.2290 C   0  0  0  0  0  0  0  0  0  0  0  0
   -1.9630    1.0280    0.1820 O   0  0  0  0  0  0  0  0  0  0  0  0
    2.6780    1.5800    0.5370 C   0  0  0  0  0  0  0  0  0  0  0  0
    3.3570    1.0630   -0.5860 C   0  0  0  0  0  0  0  0  0  0  0  0
    4.5100    1.7010   -1.1090 C   0  0  0  0  0  0  0  0  0  0  0  0
    4.9840    2.8690   -0.5020 C   0  0  0  0  0  0  0  0  0  0  0  0
    5.2990    1.3990   -2.1430 O   0  0  0  0  0  0  0  0  0  0  0  0
    4.3030    3.3930    0.6270 C   0  0  0  0  0  0  0  0  0  0  0  0
    6.0660    3.2930   -1.1560 O   0  0  0  0  0  0  0  0  0  0  0  0
    3.1560    2.7560    1.1500 C   0  0  0  0  0  0  0  0  0  0  0  0
    6.3500    2.3850   -2.2440 C   0  0  0  0  0  0  0  0  0  0  0  0
   -0.3240   -1.4350   -0.7030 O   0  0  0  0  0  0  0  0  0  0  0  0
    0.6010   -1.6210   -0.9180 H   0  0  0  0  0  0  0  0  0  0  0  0
   -2.8420   -1.1350    0.6270 C   0  0  0  0  0  0  0  0  0  0  0  0
   -3.3200   -1.3360   -0.6860 C   0  0  0  0  0  0  0  0  0  0  0  0
   -4.3650   -2.2560   -0.9550 C   0  0  0  0  0  0  0  0  0  0  0  0
   -4.9340   -2.9760    0.1020 C   0  0  0  0  0  0  0  0  0  0  0  0
   -4.9670   -2.6050   -2.0920 O   0  0  0  0  0  0  0  0  0  0  0  0
   -4.4550   -2.7750    1.4220 C   0  0  0  0  0  0  0  0  0  0  0  0
   -5.8890   -3.7750   -0.3810 O   0  0  0  0  0  0  0  0  0  0  0  0
   -3.4140   -1.8610    1.6910 C   0  0  0  0  0  0  0  0  0  0  0  0
   -5.9750   -3.5990   -1.8130 C   0  0  0  0  0  0  0  0  0  0  0  0
  2  1  1  0  0  0  0
  3  9  1  6  0  0  0
  3  2  1  0  0  0  0
  4  7  1  1  0  0  0
  4  5  1  0  0  0  0
  4  3  1  0  0  0  0
  5 18  1  6  0  0  0
  5  6  1  0  0  0  0
  5  1  1  0  0  0  0
  6 20  1  6  0  0  0
  8  7  1  0  0  0  0
  8  6  1  0  0  0  0
  9 16  2  0  0  0  0
 10  9  1  0  0  0  0
 11 10  1  0  0  0  0
 11 12  2  0  0  0  0
 12 14  1  0  0  0  0
 13 11  1  0  0  0  0
 14 16  1  0  0  0  0
 15 12  1  0  0  0  0
 17 13  1  0  0  0  0
 17 15  1  0  0  0  0
 19 18  1  0  0  0  0
 20 27  2  0  0  0  0
 21 20  1  0  0  0  0
 22 21  1  0  0  0  0
 22 23  2  0  0  0  0
 23 25  1  0  0  0  0
 24 28  1  0  0  0  0
 24 22  1  0  0  0  0
 25 27  1  0  0  0  0
 26 23  1  0  0  0  0
 28 26  1  0  0  0  0
M  END
>  <REMARK>
  3 active torsions:
  status: ('A' for Active; 'I' for Inactive)
    1  A    between atoms: C_3  and  C_10 
    2  A    between atoms: C_5  and  O_27 
    3  A    between atoms: C_6  and  C_9 

>  <TORSDO>
F 3

$$$$
1517
 OpenBabel02071811503D

 28 33  0  0  1  0  0  0  0  0999 V2000
    0.5740   -1.1600    1.5350 C   0  0  0  0  0  0  0  0  0  0  0  0
    1.7750   -0.4430    1.3730 O   0  0  0  0  0  0  0  0  0  0  0  0
    1.4840    0.8990    1.0660 C   0  0  2  0  0  0  0  0  0  0  0  0
    0.3280    0.7740    0.0610 C   0  0  1  0  0  0  0  0  0  0  0  0
   -0.3300   -0.5820    0.4360 C   0  0  2  0  0  0  0  0  0  0  0  0
   -1.7520   -0.1720    0.8850 C   0  0  1  0  0  0  0  0  0  0  0  0
   -0.7910    1.8070    0.2290 C   0  0  0  0  0  0  0  0  0  0  0  0
   -1.9630    1.0280    0.1820 O   0  0  0  0  0  0  0  0  0  0  0  0
    2.6780    1.5800    0.5370 C   0  0  0  0  0  0  0  0  0  0  0  0
    3.3570    1.0630   -0.5860 C   0  0  0  0  0  0  0  0  0  0  0  0
    4.5100    1.7010   -1.1090 C   0  0  0  0  0  0  0  0  0  0  0  0
    4.9840    2.8690   -0.5020 C   0  0  0  0  0  0  0  0  0  0  0  0
    5.2990    1.3990   -2.1430 O   0  0  0  0  0  0  0  0  0  0  0  0
    4.3030    3.3930    0.6270 C   0  0  0  0  0  0  0  0  0  0  0  0
    6.0660    3.2930   -1.1560 O   0  0  0  0  0  0  0  0  0  0  0  0
    3.1560    2.7560    1.1500 C   0  0  0  0  0  0  0  0  0  0  0  0
    6.3500    2.3850   -2.2440 C   0  0  0  0  0  0  0  0  0  0  0  0
   -0.3240   -1.4350   -0.7030 O   0  0  0  0  0  0  0  0  0  0  0  0
    0.6010   -1.6210   -0.9180 H   0  0  0  0  0  0  0  0  0  0  0  0
   -2.8420   -1.1350    0.6270 C   0  0  0  0  0  0  0  0  0  0  0  0
   -3.3200   -1.3360   -0.6860 C   0  0  0  0  0  0  0  0  0  0  0  0
   -4.3650   -2.2560   -0.9550 C   0  0  0  0  0  0  0  0  0  0  0  0
   -4.9340   -2.9760    0.1020 C   0  0  0  0  0  0  0  0  0  0  0  0
   -4.9670   -2.6050   -2.0920 O   0  0  0  0  0  0  0  0  0  0  0  0
   -4.4550   -2.7750    1.4220 C   0  0  0  0  0  0  0  0  0  0  0  0
   -5.8890   -3.7750   -0.3810 O   0  0  0  0  0  0  0  0  0  0  0  0
   -3.4140   -1.8610    1.6910 C   0  0  0  0  0  0  0  0  0  0  0  0
   -5.9750   -3.5990   -1.8130 C   0  0  0  0  0  0  0  0  0  0  0  0
  2  1  1  0  0  0  0
  3  9  1  6  0  0  0
  3  2  1  0  0  0  0
  4  7  1  1  0  0  0
  4  5  1  0  0  0  0
  4  3  1  0  0  0  0
  5 18  1  6  0  0  0
  5  6  1  0  0  0  0
  5  1  1  0  0  0  0
  6 20  1  6  0  0  0
  8  7  1  0  0  0  0
  8  6  1  0  0  0  0
  9 16  2  0  0  0  0
 10  9  1  0  0  0  0
 11 10  1  0  0  0  0
 11 12  2  0  0  0  0
 12 14  1  0  0  0  0
 13 11  1  0  0  0  0
 14 16  1  0  0  0  0
 15 12  1  0  0  0  0
 17 13  1  0  0  0  0
 17 15  1  0  0  0  0
 19 18  1  0  0  0  0
 20 27  2  0  0  0  0
 21 20  1  0  0  0  0
 22 21  1  0  0  0  0
 22 23  2  0  0  0  0
 23 25  1  0  0  0  0
 24 28  1  0  0  0  0
 24 22  1  0  0  0  0
 25 27  1  0  0  0  0
 26 23  1  0  0  0  0
 28 26  1  0  0  0  0
M  END
>  <REMARK>
  3 active torsions:
  status: ('A' for Active; 'I' for Inactive)
    1  A    between atoms: C_3  and  C_10 
    2  A    between atoms: C_5  and  O_27 
    3  A    between atoms: C_6  and  C_9 

>  <TORSDO>
F 3

$$$$
1527
 OpenBabel02071811503D

 29 31  0  0  0  0  0  0  0  0999 V2000
   -3.5040   -1.6100    0.5820 C   0  0  0  0  0  0  0  0  0  0  0  0
   -3.6560   -0.3050    0.0510 C   0  0  0  0  0  0  0  0  0  0  0  0
   -2.5160    0.4630   -0.2850 C   0  0  0  0  0  0  0  0  0  0  0  0
   -1.2210   -0.0720   -0.0920 C   0  0  0  0  0  0  0  0  0  0  0  0
   -1.0680   -1.3790    0.4380 C   0  0  0  0  0  0  0  0  0  0  0  0
   -2.2090   -2.1510    0.7770 C   0  0  0  0  0  0  0  0  0  0  0  0
   -0.1330    0.6620   -0.4120 O   0  0  0  0  0  0  0  0  0  0  0  0
    1.1350    0.2300   -0.2580 C   0  0  0  0  0  0  0  0  0  0  0  0
    1.4120   -1.0020    0.2360 C   0  0  0  0  0  0  0  0  0  0  0  0
    0.3090   -1.9120    0.6270 C   0  0  0  0  0  0  0  0  0  0  0  0
    0.6170   -2.9980    1.0610 O   0  0  0  0  0  0  0  0  0  0  0  0
    2.2600    1.1350   -0.6460 C   0  0  0  0  0  0  0  0  0  0  0  0
    3.4160    1.2010    0.1500 C   0  0  0  0  0  0  0  0  0  0  0  0
    4.4730    2.0530   -0.2190 C   0  0  0  0  0  0  0  0  0  0  0  0
    4.3750    2.8400   -1.3790 C   0  0  0  0  0  0  0  0  0  0  0  0
    3.2170    2.7730   -2.1760 C   0  0  0  0  0  0  0  0  0  0  0  0
    2.1620    1.9200   -1.8090 C   0  0  0  0  0  0  0  0  0  0  0  0
    5.3690    3.6370   -1.7170 O   0  0  0  0  0  0  0  0  0  0  0  0
    6.1580    3.6720   -1.1600 H   0  0  0  0  0  0  0  0  0  0  0  0
    3.1190    3.5080   -3.2680 O   0  0  0  0  0  0  0  0  0  0  0  0
    3.8500    4.0900   -3.5120 H   0  0  0  0  0  0  0  0  0  0  0  0
    2.6720   -1.4200    0.3830 O   0  0  0  0  0  0  0  0  0  0  0  0
    2.8400   -2.3030    0.7400 H   0  0  0  0  0  0  0  0  0  0  0  0
   -4.8810    0.2070   -0.1330 O   0  0  0  0  0  0  0  0  0  0  0  0
   -5.6540   -0.3240    0.0980 H   0  0  0  0  0  0  0  0  0  0  0  0
   -2.0780   -3.3870    1.2790 O   0  0  0  0  0  0  0  0  0  0  0  0
   -2.8690   -3.9060    1.4730 H   0  0  0  0  0  0  0  0  0  0  0  0
   -4.5860   -2.3320    0.8990 O   0  0  0  0  0  0  0  0  0  0  0  0
   -5.0270   -2.3170    2.2480 C   0  0  0  0  0  0  0  0  0  0  0  0
  1  6  1  0  0  0  0
  1 28  1  0  0  0  0
  2  1  2  0  0  0  0
  3  4  2  0  0  0  0
  3  2  1  0  0  0  0
  4  5  1  0  0  0  0
  5 10  1  0  0  0  0
  5  6  2  0  0  0  0
  6 26  1  0  0  0  0
  7  8  1  0  0  0  0
  7  4  1  0  0  0  0
  8  9  2  0  0  0  0
  9 22  1  0  0  0  0
  9 10  1  0  0  0  0
 10 11  2  0  0  0  0
 12  8  1  0  0  0  0
 12 13  2  0  0  0  0
 14 13  1  0  0  0  0
 15 14  2  0  0  0  0
 16 17  2  0  0  0  0
 16 15  1  0  0  0  0
 17 12  1  0  0  0  0
 18 15  1  0  0  0  0
 18 19  1  0  0  0  0
 20 16  1  0  0  0  0
 21 20  1  0  0  0  0
 22 23  1  0  0  0  0
 24  2  1  0  0  0  0
 24 25  1  0  0  0  0
 26 27  1  0  0  0  0
 28 29  1  0  0  0  0
M  END
>  <REMARK>
  7 active torsions:
  status: ('A' for Active; 'I' for Inactive)
    1  A    between atoms: C_1  and  O_12 
    2  A    between atoms: C_2  and  O_14 
    3  A    between atoms: C_6  and  O_11 
    4  A    between atoms: C_8  and  C_17 
    5  A    between atoms: C_9  and  O_16 
    6  A    between atoms: C_20  and  O_24 
    7  A    between atoms: C_21  and  O_23 

>  <TORSDO>
F 7

$$$$
1595
 OpenBabel02071811503D

 42 47  0  0  1  0  0  0  0  0999 V2000
   -0.6930   -4.5920   -0.0060 C   0  0  1  0  0  0  0  0  0  0  0  0
   -1.6130   -3.5020   -0.1400 O   0  0  0  0  0  0  0  0  0  0  0  0
   -1.9980   -3.1130   -1.4630 C   0  0  2  0  0  0  0  0  0  0  0  0
   -1.7990   -4.2270   -2.5140 C   0  0  1  0  0  0  0  0  0  0  0  0
   -0.3590   -4.8140   -2.4940 C   0  0  2  0  0  0  0  0  0  0  0  0
    0.3770   -4.6090   -1.1270 C   0  0  2  0  0  0  0  0  0  0  0  0
    1.1780   -5.8070   -0.9300 O   0  0  0  0  0  0  0  0  0  0  0  0
    1.2400   -3.3380   -1.0740 C   0  0  0  0  0  0  0  0  0  0  0  0
    2.4300   -5.8650   -1.4390 C   0  0  0  0  0  0  0  0  0  0  0  0
    3.5390   -2.4510   -1.7170 C   0  0  0  0  0  0  0  0  0  0  0  0
    5.0690   -5.2030   -2.4590 H   0  0  0  0  0  0  0  0  0  0  0  0
    4.4080   -4.5060   -2.1800 N   0  0  0  0  0  0  0  0  0  0  0  0
    4.6290   -3.1030   -2.1740 C   0  0  0  0  0  0  0  0  0  0  0  0
    2.5200   -3.4510   -1.4530 C   0  0  0  0  0  0  0  0  0  0  0  0
    3.1090   -4.7360   -1.6970 C   0  0  0  0  0  0  0  0  0  0  0  0
   -1.2460   -1.9690   -1.8440 O   0  0  0  0  0  0  0  0  0  0  0  0
   -1.3400   -0.8710   -1.0820 C   0  0  0  0  0  0  0  0  0  0  0  0
   -2.3930   -0.7500   -0.1440 C   0  0  0  0  0  0  0  0  0  0  0  0
   -2.4980    0.4100    0.6600 C   0  0  0  0  0  0  0  0  0  0  0  0
   -1.5430    1.4470    0.5240 C   0  0  0  0  0  0  0  0  0  0  0  0
   -0.4820    1.3260   -0.4140 C   0  0  0  0  0  0  0  0  0  0  0  0
   -1.6290    2.6780    1.3560 C   0  0  0  0  0  0  0  0  0  0  0  0
   -0.3870    0.1660   -1.2170 C   0  0  0  0  0  0  0  0  0  0  0  0
    0.4300    2.3150   -0.5410 O   0  0  0  0  0  0  0  0  0  0  0  0
    0.3990    3.4450    0.1920 C   0  0  0  0  0  0  0  0  0  0  0  0
   -0.5600    3.6820    1.1150 C   0  0  0  0  0  0  0  0  0  0  0  0
   -2.4730    2.9260    2.1900 O   0  0  0  0  0  0  0  0  0  0  0  0
   -0.5350    4.9630    1.8930 C   0  0  0  0  0  0  0  0  0  0  0  0
   -0.1050    6.1530    1.2780 C   0  0  0  0  0  0  0  0  0  0  0  0
   -0.0820    7.3520    2.0080 C   0  0  0  0  0  0  0  0  0  0  0  0
   -0.4880    7.3710    3.3540 C   0  0  0  0  0  0  0  0  0  0  0  0
   -0.9180    6.1800    3.9670 C   0  0  0  0  0  0  0  0  0  0  0  0
   -0.9430    4.9790    3.2380 C   0  0  0  0  0  0  0  0  0  0  0  0
   -0.4670    8.4960    4.0370 O   0  0  0  0  0  0  0  0  0  0  0  0
    0.1700    9.6210    3.4510 C   0  0  0  0  0  0  0  0  0  0  0  0
   -2.7360   -5.2580   -2.2600 O   0  0  0  0  0  0  0  0  0  0  0  0
   -3.6190   -4.8850   -2.4120 H   0  0  0  0  0  0  0  0  0  0  0  0
   -0.1210   -4.5410    1.3890 C   0  0  0  0  0  0  0  0  0  0  0  0
    1.0590   -4.3500    1.5700 O   0  0  0  0  0  0  0  0  0  0  0  0
   -0.9220   -4.7070    2.3070 O   0  0  0  0  0  0  0  0  0  0  0  0
    0.3830   -4.2770   -3.5760 O   0  0  0  0  0  0  0  0  0  0  0  0
    1.0680   -4.9260   -3.8030 H   0  0  0  0  0  0  0  0  0  0  0  0
  1 38  1  1  0  0  0
  2  1  1  0  0  0  0
  3 16  1  6  0  0  0
  3  2  1  0  0  0  0
  4  5  1  0  0  0  0
  4 36  1  1  0  0  0
  4  3  1  0  0  0  0
  5 41  1  1  0  0  0
  5  6  1  0  0  0  0
  6  8  1  1  0  0  0
  6  7  1  0  0  0  0
  6  1  1  0  0  0  0
  9  7  1  0  0  0  0
 10 14  1  0  0  0  0
 11 12  1  0  0  0  0
 12 13  1  0  0  0  0
 12 15  1  0  0  0  0
 13 10  2  0  0  0  0
 14  8  1  0  0  0  0
 15 14  2  0  0  0  0
 15  9  1  0  0  0  0
 16 17  1  0  0  0  0
 17 18  1  0  0  0  0
 18 19  2  0  0  0  0
 20 19  1  0  0  0  0
 20 22  1  0  0  0  0
 21 20  2  0  0  0  0
 22 27  2  0  0  0  0
 23 17  2  0  0  0  0
 23 21  1  0  0  0  0
 24 21  1  0  0  0  0
 24 25  1  0  0  0  0
 25 26  2  0  0  0  0
 26 22  1  0  0  0  0
 26 28  1  0  0  0  0
 28 33  1  0  0  0  0
 29 28  2  0  0  0  0
 29 30  1  0  0  0  0
 30 31  2  0  0  0  0
 31 32  1  0  0  0  0
 31 34  1  0  0  0  0
 33 32  2  0  0  0  0
 35 34  1  0  0  0  0
 37 36  1  0  0  0  0
 38 39  2  0  0  0  0
 38 40  1  0  0  0  0
 42 41  1  0  0  0  0
M  END
>  <REMARK>
  7 active torsions:
  status: ('A' for Active; 'I' for Inactive)
    1  A    between atoms: C_1  and  O_18 
    2  A    between atoms: C_8  and  C_11 
    3  A    between atoms: C_14  and  O_31 
    4  A    between atoms: O_18  and  C_21 
    5  A    between atoms: C_19  and  C_28 
    6  A    between atoms: C_22  and  O_25 
    7  A    between atoms: C_23  and  O_27 

>  <TORSDO>
F 7

$$$$
1608
 OpenBabel02071811503D

 42 47  0  0  1  0  0  0  0  0999 V2000
    1.9860   -2.1430   -1.3750 C   0  0  0  0  0  0  0  0  0  0  0  0
    0.7710   -2.2150   -0.6310 C   0  0  0  0  0  0  0  0  0  0  0  0
   -0.1410   -1.0490   -0.4710 C   0  0  2  0  0  0  0  0  0  0  0  0
    0.1700    0.1270   -1.3280 C   0  0  0  0  0  0  0  0  0  0  0  0
    1.3770    0.2320   -2.0780 C   0  0  0  0  0  0  0  0  0  0  0  0
    2.3870   -0.8810   -2.0860 C   0  0  0  0  0  0  0  0  0  0  0  0
    2.8320   -3.2870   -1.4490 C   0  0  0  0  0  0  0  0  0  0  0  0
    2.4570   -4.4940   -0.8140 C   0  0  0  0  0  0  0  0  0  0  0  0
    1.2460   -4.5720   -0.1000 C   0  0  0  0  0  0  0  0  0  0  0  0
    0.4080   -3.4400   -0.0080 C   0  0  0  0  0  0  0  0  0  0  0  0
   -0.7790    1.1840   -1.3830 C   0  0  0  0  0  0  0  0  0  0  0  0
   -0.5290    2.3400   -2.1500 C   0  0  0  0  0  0  0  0  0  0  0  0
    0.6760    2.4570   -2.8730 C   0  0  0  0  0  0  0  0  0  0  0  0
    1.6270    1.4120   -2.8380 C   0  0  0  0  0  0  0  0  0  0  0  0
    3.4570   -0.7710   -2.6430 O   0  0  0  0  0  0  0  0  0  0  0  0
   -1.5240    3.4260   -2.1970 C   0  0  0  0  0  0  0  0  0  0  0  0
   -0.1880   -0.6230    1.0060 C   0  0  1  0  0  0  0  0  0  0  0  0
    0.9410    0.2990    1.3030 C   0  0  0  0  0  0  0  0  0  0  0  0
    0.7460    1.6640    1.6620 C   0  0  0  0  0  0  0  0  0  0  0  0
    2.2640   -0.2130    1.2130 C   0  0  0  0  0  0  0  0  0  0  0  0
   -0.6370    2.2340    1.8140 C   0  0  0  0  0  0  0  0  0  0  0  0
    1.8790    2.5000    1.8850 C   0  0  0  0  0  0  0  0  0  0  0  0
   -1.7720    1.2580    1.7030 C   0  0  0  0  0  0  0  0  0  0  0  0
   -0.8220    3.4120    2.0290 O   0  0  0  0  0  0  0  0  0  0  0  0
   -1.5410   -0.1020    1.3400 C   0  0  0  0  0  0  0  0  0  0  0  0
   -3.1020    1.6930    1.9670 C   0  0  0  0  0  0  0  0  0  0  0  0
   -2.6390   -1.0040    1.2830 C   0  0  0  0  0  0  0  0  0  0  0  0
   -3.9510   -0.5640    1.5590 C   0  0  0  0  0  0  0  0  0  0  0  0
   -4.1820    0.7850    1.8960 C   0  0  0  0  0  0  0  0  0  0  0  0
   -5.0740   -1.5120    1.4940 C   0  0  0  0  0  0  0  0  0  0  0  0
    3.1870    1.9750    1.7790 C   0  0  0  0  0  0  0  0  0  0  0  0
    3.3790    0.6170    1.4490 C   0  0  0  0  0  0  0  0  0  0  0  0
   -3.3630    2.9690    2.2950 O   0  0  0  0  0  0  0  0  0  0  0  0
   -4.2760    3.2340    2.4710 H   0  0  0  0  0  0  0  0  0  0  0  0
    1.7360    3.7950    2.2050 O   0  0  0  0  0  0  0  0  0  0  0  0
    2.5230    4.3340    2.3520 H   0  0  0  0  0  0  0  0  0  0  0  0
    3.9900   -3.2540   -2.1230 O   0  0  0  0  0  0  0  0  0  0  0  0
    4.0310   -2.7830   -2.9650 H   0  0  0  0  0  0  0  0  0  0  0  0
    0.8910   -5.7190    0.4980 O   0  0  0  0  0  0  0  0  0  0  0  0
    1.4730   -6.4860    0.4300 H   0  0  0  0  0  0  0  0  0  0  0  0
    2.7620    1.5590   -3.5410 O   0  0  0  0  0  0  0  0  0  0  0  0
    2.9000    2.3670   -4.0490 H   0  0  0  0  0  0  0  0  0  0  0  0
  1  2  1  0  0  0  0
  2  3  1  0  0  0  0
  2 10  2  0  0  0  0
  3  4  1  1  0  0  0
  3 17  1  0  0  0  0
  5  4  2  0  0  0  0
  6  5  1  0  0  0  0
  6  1  1  0  0  0  0
  7  1  2  0  0  0  0
  7  8  1  0  0  0  0
  8  9  2  0  0  0  0
  9 10  1  0  0  0  0
  9 39  1  0  0  0  0
 11  4  1  0  0  0  0
 12 11  2  0  0  0  0
 13 14  2  0  0  0  0
 13 12  1  0  0  0  0
 14  5  1  0  0  0  0
 15  6  2  0  0  0  0
 16 12  1  0  0  0  0
 17 18  1  6  0  0  0
 17 25  1  0  0  0  0
 18 19  1  0  0  0  0
 19 21  1  0  0  0  0
 19 22  2  0  0  0  0
 20 18  2  0  0  0  0
 20 32  1  0  0  0  0
 21 24  2  0  0  0  0
 22 35  1  0  0  0  0
 23 21  1  0  0  0  0
 23 26  2  0  0  0  0
 25 23  1  0  0  0  0
 26 33  1  0  0  0  0
 27 25  2  0  0  0  0
 27 28  1  0  0  0  0
 28 29  2  0  0  0  0
 29 26  1  0  0  0  0
 30 28  1  0  0  0  0
 31 22  1  0  0  0  0
 32 31  2  0  0  0  0
 33 34  1  0  0  0  0
 35 36  1  0  0  0  0
 37  7  1  0  0  0  0
 38 37  1  0  0  0  0
 40 39  1  0  0  0  0
 41 14  1  0  0  0  0
 42 41  1  0  0  0  0
M  END
>  <REMARK>
  6 active torsions:
  status: ('A' for Active; 'I' for Inactive)
    1  A    between atoms: C_3  and  C_7 
    2  A    between atoms: C_13  and  O_33 
    3  A    between atoms: C_15  and  O_37 
    4  A    between atoms: C_20  and  O_34 
    5  A    between atoms: C_24  and  O_32 
    6  A    between atoms: C_25  and  O_31 

>  <TORSDO>
F 6

$$$$
1610
 OpenBabel02071811503D

 42 47  0  0  1  0  0  0  0  0999 V2000
    1.9860   -2.1430   -1.3750 C   0  0  0  0  0  0  0  0  0  0  0  0
    0.7710   -2.2150   -0.6310 C   0  0  0  0  0  0  0  0  0  0  0  0
   -0.1410   -1.0490   -0.4710 C   0  0  2  0  0  0  0  0  0  0  0  0
    0.1700    0.1270   -1.3280 C   0  0  0  0  0  0  0  0  0  0  0  0
    1.3770    0.2320   -2.0780 C   0  0  0  0  0  0  0  0  0  0  0  0
    2.3870   -0.8810   -2.0860 C   0  0  0  0  0  0  0  0  0  0  0  0
    2.8320   -3.2870   -1.4490 C   0  0  0  0  0  0  0  0  0  0  0  0
    2.4570   -4.4940   -0.8140 C   0  0  0  0  0  0  0  0  0  0  0  0
    1.2460   -4.5720   -0.1000 C   0  0  0  0  0  0  0  0  0  0  0  0
    0.4080   -3.4400   -0.0080 C   0  0  0  0  0  0  0  0  0  0  0  0
   -0.7790    1.1840   -1.3830 C   0  0  0  0  0  0  0  0  0  0  0  0
   -0.5290    2.3400   -2.1500 C   0  0  0  0  0  0  0  0  0  0  0  0
    0.6760    2.4570   -2.8730 C   0  0  0  0  0  0  0  0  0  0  0  0
    1.6270    1.4120   -2.8380 C   0  0  0  0  0  0  0  0  0  0  0  0
    3.4570   -0.7710   -2.6430 O   0  0  0  0  0  0  0  0  0  0  0  0
   -1.5240    3.4260   -2.1970 C   0  0  0  0  0  0  0  0  0  0  0  0
   -0.1880   -0.6230    1.0060 C   0  0  1  0  0  0  0  0  0  0  0  0
    0.9410    0.2990    1.3030 C   0  0  0  0  0  0  0  0  0  0  0  0
    0.7460    1.6640    1.6620 C   0  0  0  0  0  0  0  0  0  0  0  0
    2.2640   -0.2130    1.2130 C   0  0  0  0  0  0  0  0  0  0  0  0
   -0.6370    2.2340    1.8140 C   0  0  0  0  0  0  0  0  0  0  0  0
    1.8790    2.5000    1.8850 C   0  0  0  0  0  0  0  0  0  0  0  0
   -1.7720    1.2580    1.7030 C   0  0  0  0  0  0  0  0  0  0  0  0
   -0.8220    3.4120    2.0290 O   0  0  0  0  0  0  0  0  0  0  0  0
   -1.5410   -0.1020    1.3400 C   0  0  0  0  0  0  0  0  0  0  0  0
   -3.1020    1.6930    1.9670 C   0  0  0  0  0  0  0  0  0  0  0  0
   -2.6390   -1.0040    1.2830 C   0  0  0  0  0  0  0  0  0  0  0  0
   -3.9510   -0.5640    1.5590 C   0  0  0  0  0  0  0  0  0  0  0  0
   -4.1820    0.7850    1.8960 C   0  0  0  0  0  0  0  0  0  0  0  0
   -5.0740   -1.5120    1.4940 C   0  0  0  0  0  0  0  0  0  0  0  0
    3.1870    1.9750    1.7790 C   0  0  0  0  0  0  0  0  0  0  0  0
    3.3790    0.6170    1.4490 C   0  0  0  0  0  0  0  0  0  0  0  0
   -3.3630    2.9690    2.2950 O   0  0  0  0  0  0  0  0  0  0  0  0
   -4.2760    3.2340    2.4710 H   0  0  0  0  0  0  0  0  0  0  0  0
    1.7360    3.7950    2.2050 O   0  0  0  0  0  0  0  0  0  0  0  0
    2.5230    4.3340    2.3520 H   0  0  0  0  0  0  0  0  0  0  0  0
    3.9900   -3.2540   -2.1230 O   0  0  0  0  0  0  0  0  0  0  0  0
    4.0310   -2.7830   -2.9650 H   0  0  0  0  0  0  0  0  0  0  0  0
    0.8910   -5.7190    0.4980 O   0  0  0  0  0  0  0  0  0  0  0  0
    1.4730   -6.4860    0.4300 H   0  0  0  0  0  0  0  0  0  0  0  0
    2.7620    1.5590   -3.5410 O   0  0  0  0  0  0  0  0  0  0  0  0
    2.9000    2.3670   -4.0490 H   0  0  0  0  0  0  0  0  0  0  0  0
  1  2  1  0  0  0  0
  2  3  1  0  0  0  0
  2 10  2  0  0  0  0
  3  4  1  1  0  0  0
  3 17  1  0  0  0  0
  5  4  2  0  0  0  0
  6  5  1  0  0  0  0
  6  1  1  0  0  0  0
  7  1  2  0  0  0  0
  7  8  1  0  0  0  0
  8  9  2  0  0  0  0
  9 10  1  0  0  0  0
  9 39  1  0  0  0  0
 11  4  1  0  0  0  0
 12 11  2  0  0  0  0
 13 14  2  0  0  0  0
 13 12  1  0  0  0  0
 14  5  1  0  0  0  0
 15  6  2  0  0  0  0
 16 12  1  0  0  0  0
 17 18  1  6  0  0  0
 17 25  1  0  0  0  0
 18 19  1  0  0  0  0
 19 21  1  0  0  0  0
 19 22  2  0  0  0  0
 20 18  2  0  0  0  0
 20 32  1  0  0  0  0
 21 24  2  0  0  0  0
 22 35  1  0  0  0  0
 23 21  1  0  0  0  0
 23 26  2  0  0  0  0
 25 23  1  0  0  0  0
 26 33  1  0  0  0  0
 27 25  2  0  0  0  0
 27 28  1  0  0  0  0
 28 29  2  0  0  0  0
 29 26  1  0  0  0  0
 30 28  1  0  0  0  0
 31 22  1  0  0  0  0
 32 31  2  0  0  0  0
 33 34  1  0  0  0  0
 35 36  1  0  0  0  0
 37  7  1  0  0  0  0
 38 37  1  0  0  0  0
 40 39  1  0  0  0  0
 41 14  1  0  0  0  0
 42 41  1  0  0  0  0
M  END
>  <REMARK>
  6 active torsions:
  status: ('A' for Active; 'I' for Inactive)
    1  A    between atoms: C_3  and  C_7 
    2  A    between atoms: C_13  and  O_33 
    3  A    between atoms: C_15  and  O_37 
    4  A    between atoms: C_20  and  O_34 
    5  A    between atoms: C_24  and  O_32 
    6  A    between atoms: C_25  and  O_31 

>  <TORSDO>
F 6

$$$$
1662
 OpenBabel02071811503D

 33 37  0  0  1  0  0  0  0  0999 V2000
    5.6190   -1.3770    0.6430 C   0  0  0  0  0  0  0  0  0  0  0  0
    6.2560   -0.3940   -0.3070 C   0  0  0  0  0  0  0  0  0  0  0  0
    5.3890    0.0760   -1.4550 C   0  0  1  0  0  0  0  0  0  0  0  0
    4.0200    0.6000   -0.9430 C   0  0  2  0  0  0  0  0  0  0  0  0
    3.3240   -0.4940   -0.0720 C   0  0  1  0  0  0  0  0  0  0  0  0
    4.2340   -0.9100    1.1070 C   0  0  0  0  0  0  0  0  0  0  0  0
    3.1150    0.9470   -2.1430 C   0  0  0  0  0  0  0  0  0  0  0  0
    1.6970    1.3440   -1.7210 C   0  0  0  0  0  0  0  0  0  0  0  0
    1.0230    0.2310   -0.8890 C   0  0  1  0  0  0  0  0  0  0  0  0
    1.8750   -0.1110    0.3710 C   0  0  1  0  0  0  0  0  0  0  0  0
   -0.4820    0.5160   -0.5860 C   0  0  2  0  0  0  0  0  0  0  0  0
   -1.1290   -0.6800    0.1820 C   0  0  1  0  0  0  0  0  0  0  0  0
   -0.2830   -0.9980    1.4380 C   0  0  0  0  0  0  0  0  0  0  0  0
    1.1930   -1.2830    1.1110 C   0  0  0  0  0  0  0  0  0  0  0  0
   -1.2680    0.7620   -1.9060 C   0  0  0  0  0  0  0  0  0  0  0  0
   -2.7560    0.3360   -1.8630 C   0  0  1  0  0  0  0  0  0  0  0  0
   -3.4080    0.4960   -0.4670 C   0  0  2  0  0  0  0  0  0  0  0  0
   -2.6040   -0.3380    0.6000 C   0  0  1  0  0  0  0  0  0  0  0  0
   -4.8910    0.0450   -0.5120 C   0  0  0  0  0  0  0  0  0  0  0  0
   -5.4770   -0.1440    0.8950 C   0  0  0  0  0  0  0  0  0  0  0  0
   -4.7580   -1.2600    1.6890 C   0  0  0  0  0  0  0  0  0  0  0  0
   -3.3890   -1.5920    1.0610 C   0  0  0  0  0  0  0  0  0  0  0  0
   -4.5630   -0.8140    3.1450 C   0  0  0  0  0  0  0  0  0  0  0  0
   -5.6150   -2.5310    1.7030 C   0  0  0  0  0  0  0  0  0  0  0  0
   -3.4080    1.9860   -0.0700 C   0  0  0  0  0  0  0  0  0  0  0  0
   -0.5740    1.7930    0.2700 C   0  0  0  0  0  0  0  0  0  0  0  0
    1.9410    1.0800    1.3440 C   0  0  0  0  0  0  0  0  0  0  0  0
    4.2680    1.8810   -0.1250 C   0  0  0  0  0  0  0  0  0  0  0  0
    6.1230    1.1060   -2.3260 C   0  0  0  0  0  0  0  0  0  0  0  0
    7.3930   -0.0100   -0.1480 O   0  0  0  0  0  0  0  0  0  0  0  0
   -1.1130   -1.9340   -0.7130 C   0  0  0  0  0  0  0  0  0  0  0  0
   -3.4670    1.0630   -2.8520 O   0  0  0  0  0  0  0  0  0  0  0  0
   -4.3610    0.6920   -2.8930 H   0  0  0  0  0  0  0  0  0  0  0  0
  1  6  1  0  0  0  0
  2 30  2  0  0  0  0
  2  1  1  0  0  0  0
  3 29  1  1  0  0  0
  3  4  1  0  0  0  0
  3  2  1  0  0  0  0
  4 28  1  1  0  0  0
  4  5  1  0  0  0  0
  5 10  1  0  0  0  0
  5  6  1  1  0  0  0
  7  8  1  0  0  0  0
  7  4  1  0  0  0  0
  9  8  1  1  0  0  0
  9 11  1  0  0  0  0
  9 10  1  0  0  0  0
 10 14  1  0  0  0  0
 10 27  1  1  0  0  0
 11 12  1  0  0  0  0
 11 26  1  1  0  0  0
 12 31  1  6  0  0  0
 12 18  1  0  0  0  0
 12 13  1  0  0  0  0
 14 13  1  0  0  0  0
 15 16  1  0  0  0  0
 15 11  1  0  0  0  0
 16 32  1  1  0  0  0
 16 17  1  0  0  0  0
 17 25  1  1  0  0  0
 17 18  1  0  0  0  0
 18 22  1  6  0  0  0
 19 17  1  0  0  0  0
 19 20  1  0  0  0  0
 20 21  1  0  0  0  0
 21 24  1  0  0  0  0
 21 23  1  0  0  0  0
 22 21  1  0  0  0  0
 33 32  1  0  0  0  0
M  END
>  <REMARK>
  1 active torsions:
  status: ('A' for Active; 'I' for Inactive)
    1  A    between atoms: C_16  and  O_26 

>  <TORSDO>
F 1

$$$$
1669
 OpenBabel02071811503D

 34 38  0  0  1  0  0  0  0  0999 V2000
    5.0230    1.4020   -0.9820 C   0  0  1  0  0  0  0  0  0  0  0  0
    5.6990    1.2710    0.3980 C   0  0  1  0  0  0  0  0  0  0  0  0
    4.6820    1.2580    1.5680 C   0  0  1  0  0  0  0  0  0  0  0  0
    3.5140    0.2500    1.3730 C   0  0  2  0  0  0  0  0  0  0  0  0
    2.8180    0.5140    0.0020 C   0  0  1  0  0  0  0  0  0  0  0  0
    3.8360    0.4360   -1.1600 C   0  0  0  0  0  0  0  0  0  0  0  0
    2.4860    0.4340    2.5120 C   0  0  0  0  0  0  0  0  0  0  0  0
    1.2090   -0.3890    2.3030 C   0  0  0  0  0  0  0  0  0  0  0  0
    0.5430   -0.0470    0.9530 C   0  0  1  0  0  0  0  0  0  0  0  0
    1.5270   -0.3400   -0.2210 C   0  0  1  0  0  0  0  0  0  0  0  0
   -0.8790   -0.6680    0.7890 C   0  0  2  0  0  0  0  0  0  0  0  0
   -1.5060   -0.2400   -0.5760 C   0  0  1  0  0  0  0  0  0  0  0  0
   -0.5370   -0.6110   -1.7210 C   0  0  0  0  0  0  0  0  0  0  0  0
    0.8480    0.0330   -1.5550 C   0  0  0  0  0  0  0  0  0  0  0  0
   -1.8030   -0.2270    1.9610 C   0  0  0  0  0  0  0  0  0  0  0  0
   -3.2480    0.1350    1.5740 C   0  0  0  0  0  0  0  0  0  0  0  0
   -3.8670   -0.7420    0.4610 C   0  0  2  0  0  0  0  0  0  0  0  0
   -2.8850   -0.9590   -0.7420 C   0  0  1  0  0  0  0  0  0  0  0  0
   -5.1860   -0.0760   -0.0120 C   0  0  0  0  0  0  0  0  0  0  0  0
   -4.9450    1.0570   -1.0230 C   0  0  0  0  0  0  0  0  0  0  0  0
   -4.3240    0.5470   -2.3440 C   0  0  0  0  0  0  0  0  0  0  0  0
   -3.5860   -0.7910   -2.1170 C   0  0  0  0  0  0  0  0  0  0  0  0
    5.3870    1.0900    2.9240 C   0  0  0  0  0  0  0  0  0  0  0  0
    4.0590   -1.1860    1.4510 C   0  0  0  0  0  0  0  0  0  0  0  0
    1.8870   -1.8320   -0.2910 C   0  0  0  0  0  0  0  0  0  0  0  0
   -0.7520   -2.2030    0.8520 C   0  0  0  0  0  0  0  0  0  0  0  0
   -4.2210   -2.1020    1.0880 C   0  0  0  0  0  0  0  0  0  0  0  0
   -1.6780    1.2870   -0.6210 C   0  0  0  0  0  0  0  0  0  0  0  0
   -5.4380    0.3140   -3.3750 C   0  0  0  0  0  0  0  0  0  0  0  0
   -3.3770    1.6000   -2.9320 C   0  0  0  0  0  0  0  0  0  0  0  0
    4.5610    2.7320   -1.1370 O   0  0  0  0  0  0  0  0  0  0  0  0
    5.3420    3.3070   -1.1640 H   0  0  0  0  0  0  0  0  0  0  0  0
    6.4750    0.0860    0.4040 O   0  0  0  0  0  0  0  0  0  0  0  0
    7.1860    0.2130    1.0510 H   0  0  0  0  0  0  0  0  0  0  0  0
  1 31  1  1  0  0  0
  1  2  1  0  0  0  0
  2 33  1  6  0  0  0
  2  3  1  0  0  0  0
  3 23  1  6  0  0  0
  4 24  1  1  0  0  0
  4  3  1  0  0  0  0
  4  7  1  0  0  0  0
  5  6  1  6  0  0  0
  5  4  1  0  0  0  0
  6  1  1  0  0  0  0
  8  7  1  0  0  0  0
  9  8  1  6  0  0  0
 10 25  1  6  0  0  0
 10  5  1  0  0  0  0
 10  9  1  0  0  0  0
 11 26  1  1  0  0  0
 11  9  1  0  0  0  0
 11 15  1  0  0  0  0
 12 28  1  1  0  0  0
 12 11  1  0  0  0  0
 13 14  1  0  0  0  0
 13 12  1  0  0  0  0
 14 10  1  0  0  0  0
 16 15  1  0  0  0  0
 17 27  1  1  0  0  0
 17 16  1  0  0  0  0
 18 22  1  6  0  0  0
 18 12  1  0  0  0  0
 18 17  1  0  0  0  0
 19 17  1  0  0  0  0
 20 19  1  0  0  0  0
 21 22  1  0  0  0  0
 21 20  1  0  0  0  0
 29 21  1  0  0  0  0
 30 21  1  0  0  0  0
 32 31  1  0  0  0  0
 33 34  1  0  0  0  0
M  END
>  <REMARK>
  2 active torsions:
  status: ('A' for Active; 'I' for Inactive)
    1  A    between atoms: C_1  and  O_29 
    2  A    between atoms: C_2  and  O_23 

>  <TORSDO>
F 2

$$$$
1677
 OpenBabel02071811503D

 27 29  0  0  0  0  0  0  0  0999 V2000
   -4.0000   -0.5620    0.6930 C   0  0  0  0  0  0  0  0  0  0  0  0
   -3.8440   -1.8670    1.2230 C   0  0  0  0  0  0  0  0  0  0  0  0
   -2.5510   -2.4060    1.4180 C   0  0  0  0  0  0  0  0  0  0  0  0
   -1.4100   -1.6330    1.0780 C   0  0  0  0  0  0  0  0  0  0  0  0
   -1.5650   -0.3260    0.5490 C   0  0  0  0  0  0  0  0  0  0  0  0
   -2.8610    0.2070    0.3570 C   0  0  0  0  0  0  0  0  0  0  0  0
   -0.0330   -2.1640    1.2660 C   0  0  0  0  0  0  0  0  0  0  0  0
    1.0700   -1.2540    0.8770 C   0  0  0  0  0  0  0  0  0  0  0  0
    0.7910   -0.0210    0.3810 C   0  0  0  0  0  0  0  0  0  0  0  0
   -0.4790    0.4100    0.2280 O   0  0  0  0  0  0  0  0  0  0  0  0
    0.2750   -3.2500    1.7010 O   0  0  0  0  0  0  0  0  0  0  0  0
    1.9140    0.8850   -0.0080 C   0  0  0  0  0  0  0  0  0  0  0  0
    1.7830    1.7320   -1.1230 C   0  0  0  0  0  0  0  0  0  0  0  0
    2.8380    2.5880   -1.4900 C   0  0  0  0  0  0  0  0  0  0  0  0
    4.0290    2.5940   -0.7400 C   0  0  0  0  0  0  0  0  0  0  0  0
    4.1580    1.7460    0.3730 C   0  0  0  0  0  0  0  0  0  0  0  0
    3.1050    0.8930    0.7400 C   0  0  0  0  0  0  0  0  0  0  0  0
    2.7070    3.3790   -2.5370 O   0  0  0  0  0  0  0  0  0  0  0  0
    1.4840    3.3320   -3.2600 C   0  0  0  0  0  0  0  0  0  0  0  0
    5.0220    3.3930   -1.0800 O   0  0  0  0  0  0  0  0  0  0  0  0
    5.8320    3.3850   -0.5550 H   0  0  0  0  0  0  0  0  0  0  0  0
    2.3280   -1.6700    1.0230 O   0  0  0  0  0  0  0  0  0  0  0  0
    2.8180   -2.3280   -0.1370 C   0  0  0  0  0  0  0  0  0  0  0  0
   -2.4220   -3.6430    1.9200 O   0  0  0  0  0  0  0  0  0  0  0  0
   -3.2150   -4.1470    2.1430 H   0  0  0  0  0  0  0  0  0  0  0  0
   -5.2270   -0.0570    0.5120 O   0  0  0  0  0  0  0  0  0  0  0  0
   -6.3420   -0.8630    0.8630 C   0  0  0  0  0  0  0  0  0  0  0  0
  1  2  2  0  0  0  0
  2  3  1  0  0  0  0
  3 24  1  0  0  0  0
  4  7  1  0  0  0  0
  4  3  2  0  0  0  0
  5  4  1  0  0  0  0
  6  5  2  0  0  0  0
  6  1  1  0  0  0  0
  7 11  2  0  0  0  0
  8 22  1  0  0  0  0
  8  7  1  0  0  0  0
  9  8  2  0  0  0  0
 10  9  1  0  0  0  0
 10  5  1  0  0  0  0
 12  9  1  0  0  0  0
 12 17  2  0  0  0  0
 13 12  1  0  0  0  0
 14 13  2  0  0  0  0
 14 15  1  0  0  0  0
 15 16  2  0  0  0  0
 16 17  1  0  0  0  0
 18 14  1  0  0  0  0
 19 18  1  0  0  0  0
 20 15  1  0  0  0  0
 20 21  1  0  0  0  0
 23 22  1  0  0  0  0
 24 25  1  0  0  0  0
 26  1  1  0  0  0  0
 26 27  1  0  0  0  0
M  END
>  <REMARK>
  6 active torsions:
  status: ('A' for Active; 'I' for Inactive)
    1  A    between atoms: C_1  and  O_22 
    2  A    between atoms: C_3  and  O_24 
    3  A    between atoms: C_8  and  O_11 
    4  A    between atoms: C_9  and  C_14 
    5  A    between atoms: C_15  and  O_19 
    6  A    between atoms: C_16  and  O_21 

>  <TORSDO>
F 6

$$$$
1693
 OpenBabel02071811503D

 26 31  0  0  0  0  0  0  0  0999 V2000
   -4.5960    0.7950   -0.0680 C   0  0  0  0  0  0  0  0  0  0  0  0
   -3.9430    0.0740    0.9530 C   0  0  0  0  0  0  0  0  0  0  0  0
   -2.5450   -0.1410    0.9280 C   0  0  0  0  0  0  0  0  0  0  0  0
   -1.7280    0.3630   -0.1390 C   0  0  0  0  0  0  0  0  0  0  0  0
   -2.4390    1.0920   -1.1490 C   0  0  0  0  0  0  0  0  0  0  0  0
   -3.8420    1.3050   -1.1190 C   0  0  0  0  0  0  0  0  0  0  0  0
   -1.9860   -0.8670    1.9900 C   0  0  0  0  0  0  0  0  0  0  0  0
   -0.6090   -1.1090    2.0230 C   0  0  0  0  0  0  0  0  0  0  0  0
    0.2500   -0.6370    0.9940 C   0  0  0  0  0  0  0  0  0  0  0  0
   -0.2870    0.1130   -0.1270 C   0  0  0  0  0  0  0  0  0  0  0  0
    1.7070   -0.9300    1.0960 C   0  0  0  0  0  0  0  0  0  0  0  0
    2.5570   -0.4610    0.0680 C   0  0  0  0  0  0  0  0  0  0  0  0
    1.9790    0.3010   -1.0700 C   0  0  0  0  0  0  0  0  0  0  0  0
    0.6080    0.5430   -1.1090 N   0  0  0  0  0  0  0  0  0  0  0  0
    2.2970   -1.6540    2.1700 C   0  0  0  0  0  0  0  0  0  0  0  0
    3.6880   -1.8870    2.1840 C   0  0  0  0  0  0  0  0  0  0  0  0
    4.5260   -1.4120    1.1480 C   0  0  0  0  0  0  0  0  0  0  0  0
    3.9610   -0.6990    0.0900 C   0  0  0  0  0  0  0  0  0  0  0  0
    5.8420   -1.5120    0.9590 O   0  0  0  0  0  0  0  0  0  0  0  0
    6.1960   -0.8460   -0.2720 C   0  0  0  0  0  0  0  0  0  0  0  0
    4.9280   -0.3540   -0.7620 O   0  0  0  0  0  0  0  0  0  0  0  0
   -4.6500    1.9450   -1.9650 O   0  0  0  0  0  0  0  0  0  0  0  0
   -6.0080    1.8710   -1.4710 C   0  0  0  0  0  0  0  0  0  0  0  0
   -5.8770    1.1150   -0.2480 O   0  0  0  0  0  0  0  0  0  0  0  0
    2.6470    0.7300   -1.9860 O   0  0  0  0  0  0  0  0  0  0  0  0
    0.1880    1.3010   -2.3050 C   0  0  0  0  0  0  0  0  0  0  0  0
  1  2  2  0  0  0  0
  3  2  1  0  0  0  0
  3  7  2  0  0  0  0
  4 10  2  0  0  0  0
  4  3  1  0  0  0  0
  5  6  2  0  0  0  0
  5  4  1  0  0  0  0
  6  1  1  0  0  0  0
  7  8  1  0  0  0  0
  9 11  1  0  0  0  0
  9  8  2  0  0  0  0
 10  9  1  0  0  0  0
 11 15  1  0  0  0  0
 12 18  1  0  0  0  0
 12 11  2  0  0  0  0
 13 12  1  0  0  0  0
 14 13  1  0  0  0  0
 14 10  1  0  0  0  0
 15 16  2  0  0  0  0
 17 16  1  0  0  0  0
 18 17  2  0  0  0  0
 19 17  1  0  0  0  0
 20 19  1  0  0  0  0
 21 20  1  0  0  0  0
 21 18  1  0  0  0  0
 22 23  1  0  0  0  0
 22  6  1  0  0  0  0
 23 24  1  0  0  0  0
 24  1  1  0  0  0  0
 25 13  2  0  0  0  0
 26 14  1  0  0  0  0
M  END
>  <REMARK>
  0 active torsions:
  status: ('A' for Active; 'I' for Inactive)

>  <TORSDO>
F 0

$$$$
1694
 OpenBabel02071811503D

 26 31  0  0  0  0  0  0  0  0999 V2000
   -4.5960    0.7950   -0.0680 C   0  0  0  0  0  0  0  0  0  0  0  0
   -3.9430    0.0740    0.9530 C   0  0  0  0  0  0  0  0  0  0  0  0
   -2.5450   -0.1410    0.9280 C   0  0  0  0  0  0  0  0  0  0  0  0
   -1.7280    0.3630   -0.1390 C   0  0  0  0  0  0  0  0  0  0  0  0
   -2.4390    1.0920   -1.1490 C   0  0  0  0  0  0  0  0  0  0  0  0
   -3.8420    1.3050   -1.1190 C   0  0  0  0  0  0  0  0  0  0  0  0
   -1.9860   -0.8670    1.9900 C   0  0  0  0  0  0  0  0  0  0  0  0
   -0.6090   -1.1090    2.0230 C   0  0  0  0  0  0  0  0  0  0  0  0
    0.2500   -0.6370    0.9940 C   0  0  0  0  0  0  0  0  0  0  0  0
   -0.2870    0.1130   -0.1270 C   0  0  0  0  0  0  0  0  0  0  0  0
    1.7070   -0.9300    1.0960 C   0  0  0  0  0  0  0  0  0  0  0  0
    2.5570   -0.4610    0.0680 C   0  0  0  0  0  0  0  0  0  0  0  0
    1.9790    0.3010   -1.0700 C   0  0  0  0  0  0  0  0  0  0  0  0
    0.6080    0.5430   -1.1090 N   0  0  0  0  0  0  0  0  0  0  0  0
    2.2970   -1.6540    2.1700 C   0  0  0  0  0  0  0  0  0  0  0  0
    3.6880   -1.8870    2.1840 C   0  0  0  0  0  0  0  0  0  0  0  0
    4.5260   -1.4120    1.1480 C   0  0  0  0  0  0  0  0  0  0  0  0
    3.9610   -0.6990    0.0900 C   0  0  0  0  0  0  0  0  0  0  0  0
    5.8420   -1.5120    0.9590 O   0  0  0  0  0  0  0  0  0  0  0  0
    6.1960   -0.8460   -0.2720 C   0  0  0  0  0  0  0  0  0  0  0  0
    4.9280   -0.3540   -0.7620 O   0  0  0  0  0  0  0  0  0  0  0  0
   -4.6500    1.9450   -1.9650 O   0  0  0  0  0  0  0  0  0  0  0  0
   -6.0080    1.8710   -1.4710 C   0  0  0  0  0  0  0  0  0  0  0  0
   -5.8770    1.1150   -0.2480 O   0  0  0  0  0  0  0  0  0  0  0  0
    2.6470    0.7300   -1.9860 O   0  0  0  0  0  0  0  0  0  0  0  0
    0.1880    1.3010   -2.3050 C   0  0  0  0  0  0  0  0  0  0  0  0
  1  2  2  0  0  0  0
  3  2  1  0  0  0  0
  3  7  2  0  0  0  0
  4 10  2  0  0  0  0
  4  3  1  0  0  0  0
  5  6  2  0  0  0  0
  5  4  1  0  0  0  0
  6  1  1  0  0  0  0
  7  8  1  0  0  0  0
  9 11  1  0  0  0  0
  9  8  2  0  0  0  0
 10  9  1  0  0  0  0
 11 15  1  0  0  0  0
 12 18  1  0  0  0  0
 12 11  2  0  0  0  0
 13 12  1  0  0  0  0
 14 13  1  0  0  0  0
 14 10  1  0  0  0  0
 15 16  2  0  0  0  0
 17 16  1  0  0  0  0
 18 17  2  0  0  0  0
 19 17  1  0  0  0  0
 20 19  1  0  0  0  0
 21 20  1  0  0  0  0
 21 18  1  0  0  0  0
 22 23  1  0  0  0  0
 22  6  1  0  0  0  0
 23 24  1  0  0  0  0
 24  1  1  0  0  0  0
 25 13  2  0  0  0  0
 26 14  1  0  0  0  0
M  END
>  <REMARK>
  0 active torsions:
  status: ('A' for Active; 'I' for Inactive)

>  <TORSDO>
F 0

$$$$
1723
 OpenBabel02071811503D

 58 66  0  0  1  0  0  0  0  0999 V2000
   -6.0120   -1.6660   -0.3120 C   0  0  0  0  0  0  0  0  0  0  0  0
   -6.1090   -0.5310    0.6760 C   0  0  0  0  0  0  0  0  0  0  0  0
   -4.8260    0.2070    1.0000 C   0  0  0  0  0  0  0  0  0  0  0  0
   -3.9320    0.2440   -0.2910 C   0  0  2  0  0  0  0  0  0  0  0  0
   -3.5040   -1.1820   -0.7850 C   0  0  2  0  0  0  0  0  0  0  0  0
   -4.5860   -2.2310   -0.3870 C   0  0  0  0  0  0  0  0  0  0  0  0
   -2.7320    1.2320   -0.3260 C   0  0  2  0  0  0  0  0  0  0  0  0
   -1.5270    0.7560    0.5160 C   0  0  1  0  0  0  0  0  0  0  0  0
   -1.2250   -0.7170    0.2310 C   0  0  0  0  0  0  0  0  0  0  0  0
   -2.0980   -1.6080   -0.3260 C   0  0  0  0  0  0  0  0  0  0  0  0
    0.1480   -1.2310    0.6040 C   0  0  1  0  0  0  0  0  0  0  0  0
    0.6740   -2.1600   -0.5350 C   0  0  2  0  0  0  0  0  0  0  0  0
   -0.1870   -3.4240   -0.4370 C   0  0  0  0  0  0  0  0  0  0  0  0
   -1.6620   -3.0430   -0.5250 C   0  0  0  0  0  0  0  0  0  0  0  0
    1.2700   -0.1680    0.7930 C   0  0  1  0  0  0  0  0  0  0  0  0
    2.3160   -0.5680   -0.2560 C   0  0  2  0  0  0  0  0  0  0  0  0
    2.2030   -2.1020   -0.2420 C   0  0  2  0  0  0  0  0  0  0  0  0
   -2.4610   -3.9180   -0.7730 O   0  0  0  0  0  0  0  0  0  0  0  0
   -5.1970    1.6110    1.4960 C   0  0  0  0  0  0  0  0  0  0  0  0
   -3.4240   -1.1520   -2.3200 C   0  0  0  0  0  0  0  0  0  0  0  0
    0.4300   -1.6540   -1.9780 C   0  0  0  0  0  0  0  0  0  0  0  0
    3.1930   -2.7600   -1.2090 C   0  0  1  0  0  0  0  0  0  0  0  0
    4.6190   -2.7310   -0.5980 C   0  0  0  0  0  0  0  0  0  0  0  0
    5.4880   -1.4610   -0.8220 C   0  0  1  0  0  0  0  0  0  0  0  0
    2.7270   -4.2050   -1.4180 C   0  0  0  0  0  0  0  0  0  0  0  0
   -0.0820   -2.0140    1.9180 C   0  0  0  0  0  0  0  0  0  0  0  0
   -4.1950   -0.5650    2.1640 C   0  0  0  0  0  0  0  0  0  0  0  0
   -7.1700   -0.2360    1.1820 O   0  0  0  0  0  0  0  0  0  0  0  0
   -0.3220    1.6800    0.3500 C   0  0  0  0  0  0  0  0  0  0  0  0
    0.9510    1.2810    0.5330 C   0  0  0  0  0  0  0  0  0  0  0  0
    4.9650   -0.1390   -0.2770 C   0  0  0  0  0  0  0  0  0  0  0  0
    3.5720    0.2300   -0.0780 C   0  0  0  0  0  0  0  0  0  0  0  0
    2.1410    2.2440    0.4790 C   0  0  0  0  0  0  0  0  0  0  0  0
    4.8500    2.0980    0.4860 C   0  0  0  0  0  0  0  0  0  0  0  0
    3.4710    1.5140    0.2930 C   0  0  0  0  0  0  0  0  0  0  0  0
    5.7210    0.9240    0.0700 C   0  0  0  0  0  0  0  0  0  0  0  0
    6.8630   -1.7290   -0.2540 C   0  0  0  0  0  0  0  0  0  0  0  0
    7.0370   -1.6390    1.0740 C   0  0  0  0  0  0  0  0  0  0  0  0
    5.8540   -1.2770    1.9300 C   0  0  0  0  0  0  0  0  0  0  0  0
    8.3300   -1.8770    1.7290 C   0  0  0  0  0  0  0  0  0  0  0  0
    9.3320   -1.3440    1.3170 O   0  0  0  0  0  0  0  0  0  0  0  0
    8.3240   -2.6330    2.6990 O   0  0  0  0  0  0  0  0  0  0  0  0
    7.8850   -2.0450   -1.0470 O   0  0  0  0  0  0  0  0  0  0  0  0
    8.6170   -2.5630   -0.6890 H   0  0  0  0  0  0  0  0  0  0  0  0
    5.6540   -1.3010   -2.2170 O   0  0  0  0  0  0  0  0  0  0  0  0
    6.2290   -0.5290   -2.3500 H   0  0  0  0  0  0  0  0  0  0  0  0
    1.8400   -0.2360    2.1000 O   0  0  0  0  0  0  0  0  0  0  0  0
    2.3480    0.5780    2.2350 H   0  0  0  0  0  0  0  0  0  0  0  0
   -1.8420    0.8710    1.8870 O   0  0  0  0  0  0  0  0  0  0  0  0
   -1.0570    0.5940    2.3850 H   0  0  0  0  0  0  0  0  0  0  0  0
   -3.1230    2.6740   -0.0900 C   0  0  0  0  0  0  0  0  0  0  0  0
   -3.3540    3.4590   -1.1560 C   0  0  0  0  0  0  0  0  0  0  0  0
   -3.7380    4.8830   -0.9280 C   0  0  0  0  0  0  0  0  0  0  0  0
   -4.6000    5.5350   -1.8300 C   0  0  0  0  0  0  0  0  0  0  0  0
   -4.9630    6.8750   -1.6150 C   0  0  0  0  0  0  0  0  0  0  0  0
   -4.4650    7.5660   -0.4960 C   0  0  0  0  0  0  0  0  0  0  0  0
   -3.6050    6.9180    0.4060 C   0  0  0  0  0  0  0  0  0  0  0  0
   -3.2420    5.5780    0.1920 C   0  0  0  0  0  0  0  0  0  0  0  0
  1  2  1  0  0  0  0
  2  3  1  0  0  0  0
  2 28  2  0  0  0  0
  3 19  1  0  0  0  0
  3 27  1  0  0  0  0
  4  3  1  1  0  0  0
  5 20  1  6  0  0  0
  5  6  1  0  0  0  0
  5 10  1  0  0  0  0
  5  4  1  0  0  0  0
  6  1  1  0  0  0  0
  7  4  1  0  0  0  0
  7 51  1  1  0  0  0
  7  8  1  0  0  0  0
  8 49  1  1  0  0  0
  9  8  1  0  0  0  0
  9 11  1  0  0  0  0
 10  9  2  0  0  0  0
 11 15  1  0  0  0  0
 11 26  1  1  0  0  0
 12 21  1  6  0  0  0
 12 13  1  0  0  0  0
 12 17  1  0  0  0  0
 12 11  1  0  0  0  0
 14 13  1  0  0  0  0
 14 10  1  0  0  0  0
 15 47  1  1  0  0  0
 16 17  1  0  0  0  0
 16 32  1  1  0  0  0
 16 15  1  0  0  0  0
 17 22  1  6  0  0  0
 18 14  2  0  0  0  0
 22 25  1  1  0  0  0
 22 23  1  0  0  0  0
 24 45  1  6  0  0  0
 24 23  1  0  0  0  0
 24 31  1  0  0  0  0
 24 37  1  0  0  0  0
 29  8  1  0  0  0  0
 29 30  2  0  0  0  0
 30 15  1  0  0  0  0
 31 32  1  0  0  0  0
 31 36  2  0  0  0  0
 32 35  2  0  0  0  0
 33 30  1  0  0  0  0
 35 33  1  0  0  0  0
 35 34  1  0  0  0  0
 36 34  1  0  0  0  0
 37 38  2  0  0  0  0
 38 40  1  0  0  0  0
 38 39  1  0  0  0  0
 40 42  1  0  0  0  0
 41 40  2  0  0  0  0
 43 44  1  0  0  0  0
 43 37  1  0  0  0  0
 46 45  1  0  0  0  0
 47 48  1  0  0  0  0
 49 50  1  0  0  0  0
 52 53  1  0  0  0  0
 52 51  2  0  0  0  0
 53 58  2  0  0  0  0
 54 55  2  0  0  0  0
 54 53  1  0  0  0  0
 55 56  1  0  0  0  0
 56 57  2  0  0  0  0
 58 57  1  0  0  0  0
M  END
>  <REMARK>
  8 active torsions:
  status: ('A' for Active; 'I' for Inactive)
    1  A    between atoms: C_7  and  C_41 
    2  A    between atoms: C_8  and  O_21 
    3  A    between atoms: C_15  and  O_32 
    4  A    between atoms: C_25  and  C_26 
    5  A    between atoms: C_25  and  O_29 
    6  A    between atoms: C_26  and  O_51 
    7  A    between atoms: C_27  and  C_35 
    8  A    between atoms: C_42  and  C_45 

>  <TORSDO>
F 8

$$$$
1730
 OpenBabel02071811503D

 21 25  0  0  1  0  0  0  0  0999 V2000
   -2.6410    0.2500   -0.5570 C   0  0  0  0  0  0  0  0  0  0  0  0
   -1.4440    0.9020   -0.2440 C   0  0  0  0  0  0  0  0  0  0  0  0
   -0.2360    0.1460   -0.0390 C   0  0  1  0  0  0  0  0  0  0  0  0
   -0.2600   -1.2810   -0.1520 C   0  0  0  0  0  0  0  0  0  0  0  0
   -1.5020   -1.9200   -0.4730 C   0  0  0  0  0  0  0  0  0  0  0  0
   -2.6640   -1.1540   -0.6680 C   0  0  0  0  0  0  0  0  0  0  0  0
    0.9140   -2.0960    0.0430 C   0  0  0  0  0  0  0  0  0  0  0  0
    0.7830   -3.4710   -0.0900 N   0  0  0  0  0  0  0  0  0  0  0  0
   -0.4060   -4.0840   -0.3960 C   0  0  0  0  0  0  0  0  0  0  0  0
   -1.5760   -3.3280   -0.5960 C   0  0  0  0  0  0  0  0  0  0  0  0
    1.0450    0.8320    0.2890 C   0  0  0  0  0  0  0  0  0  0  0  0
    2.2250    0.0570    0.4920 C   0  0  0  0  0  0  0  0  0  0  0  0
    2.2110   -1.4340    0.3790 C   0  0  0  0  0  0  0  0  0  0  0  0
    1.1460    2.2540    0.4120 C   0  0  0  0  0  0  0  0  0  0  0  0
    2.3750    2.8770    0.7270 C   0  0  0  0  0  0  0  0  0  0  0  0
    3.5290    2.0980    0.9260 C   0  0  0  0  0  0  0  0  0  0  0  0
    3.4550    0.6950    0.8090 C   0  0  0  0  0  0  0  0  0  0  0  0
   -3.6210    1.1410   -0.7010 O   0  0  0  0  0  0  0  0  0  0  0  0
   -3.0940    2.4610   -0.4840 C   0  0  0  0  0  0  0  0  0  0  0  0
   -1.7030    2.2130   -0.1990 O   0  0  0  0  0  0  0  0  0  0  0  0
    3.2130   -2.0920    0.5530 O   0  0  0  0  0  0  0  0  0  0  0  0
  1  2  2  0  0  0  0
  2 20  1  0  0  0  0
  3  2  1  6  0  0  0
  3 11  1  0  0  0  0
  4  3  1  0  0  0  0
  4  7  2  0  0  0  0
  5  4  1  0  0  0  0
  6  1  1  0  0  0  0
  6  5  2  0  0  0  0
  7 13  1  0  0  0  0
  8  7  1  0  0  0  0
  9  8  2  0  0  0  0
 10  5  1  0  0  0  0
 10  9  1  0  0  0  0
 11 14  2  0  0  0  0
 11 12  1  0  0  0  0
 12 17  2  0  0  0  0
 13 12  1  0  0  0  0
 13 21  2  0  0  0  0
 14 15  1  0  0  0  0
 15 16  2  0  0  0  0
 17 16  1  0  0  0  0
 18  1  1  0  0  0  0
 18 19  1  0  0  0  0
 19 20  1  0  0  0  0
M  END
>  <REMARK>
  0 active torsions:
  status: ('A' for Active; 'I' for Inactive)

>  <TORSDO>
F 0

$$$$
1731
 OpenBabel02071811503D

 21 25  0  0  1  0  0  0  0  0999 V2000
   -2.6410    0.2500   -0.5570 C   0  0  0  0  0  0  0  0  0  0  0  0
   -1.4440    0.9020   -0.2440 C   0  0  0  0  0  0  0  0  0  0  0  0
   -0.2360    0.1460   -0.0390 C   0  0  1  0  0  0  0  0  0  0  0  0
   -0.2600   -1.2810   -0.1520 C   0  0  0  0  0  0  0  0  0  0  0  0
   -1.5020   -1.9200   -0.4730 C   0  0  0  0  0  0  0  0  0  0  0  0
   -2.6640   -1.1540   -0.6680 C   0  0  0  0  0  0  0  0  0  0  0  0
    0.9140   -2.0960    0.0430 C   0  0  0  0  0  0  0  0  0  0  0  0
    0.7830   -3.4710   -0.0900 N   0  0  0  0  0  0  0  0  0  0  0  0
   -0.4060   -4.0840   -0.3960 C   0  0  0  0  0  0  0  0  0  0  0  0
   -1.5760   -3.3280   -0.5960 C   0  0  0  0  0  0  0  0  0  0  0  0
    1.0450    0.8320    0.2890 C   0  0  0  0  0  0  0  0  0  0  0  0
    2.2250    0.0570    0.4920 C   0  0  0  0  0  0  0  0  0  0  0  0
    2.2110   -1.4340    0.3790 C   0  0  0  0  0  0  0  0  0  0  0  0
    1.1460    2.2540    0.4120 C   0  0  0  0  0  0  0  0  0  0  0  0
    2.3750    2.8770    0.7270 C   0  0  0  0  0  0  0  0  0  0  0  0
    3.5290    2.0980    0.9260 C   0  0  0  0  0  0  0  0  0  0  0  0
    3.4550    0.6950    0.8090 C   0  0  0  0  0  0  0  0  0  0  0  0
   -3.6210    1.1410   -0.7010 O   0  0  0  0  0  0  0  0  0  0  0  0
   -3.0940    2.4610   -0.4840 C   0  0  0  0  0  0  0  0  0  0  0  0
   -1.7030    2.2130   -0.1990 O   0  0  0  0  0  0  0  0  0  0  0  0
    3.2130   -2.0920    0.5530 O   0  0  0  0  0  0  0  0  0  0  0  0
  1  2  2  0  0  0  0
  2 20  1  0  0  0  0
  3  2  1  6  0  0  0
  3 11  1  0  0  0  0
  4  3  1  0  0  0  0
  4  7  2  0  0  0  0
  5  4  1  0  0  0  0
  6  1  1  0  0  0  0
  6  5  2  0  0  0  0
  7 13  1  0  0  0  0
  8  7  1  0  0  0  0
  9  8  2  0  0  0  0
 10  5  1  0  0  0  0
 10  9  1  0  0  0  0
 11 14  2  0  0  0  0
 11 12  1  0  0  0  0
 12 17  2  0  0  0  0
 13 12  1  0  0  0  0
 13 21  2  0  0  0  0
 14 15  1  0  0  0  0
 15 16  2  0  0  0  0
 17 16  1  0  0  0  0
 18  1  1  0  0  0  0
 18 19  1  0  0  0  0
 19 20  1  0  0  0  0
M  END
>  <REMARK>
  0 active torsions:
  status: ('A' for Active; 'I' for Inactive)

>  <TORSDO>
F 0

$$$$
1732
 OpenBabel02071811503D

 21 25  0  0  1  0  0  0  0  0999 V2000
   -2.6410    0.2500   -0.5570 C   0  0  0  0  0  0  0  0  0  0  0  0
   -1.4440    0.9020   -0.2440 C   0  0  0  0  0  0  0  0  0  0  0  0
   -0.2360    0.1460   -0.0390 C   0  0  1  0  0  0  0  0  0  0  0  0
   -0.2600   -1.2810   -0.1520 C   0  0  0  0  0  0  0  0  0  0  0  0
   -1.5020   -1.9200   -0.4730 C   0  0  0  0  0  0  0  0  0  0  0  0
   -2.6640   -1.1540   -0.6680 C   0  0  0  0  0  0  0  0  0  0  0  0
    0.9140   -2.0960    0.0430 C   0  0  0  0  0  0  0  0  0  0  0  0
    0.7830   -3.4710   -0.0900 N   0  0  0  0  0  0  0  0  0  0  0  0
   -0.4060   -4.0840   -0.3960 C   0  0  0  0  0  0  0  0  0  0  0  0
   -1.5760   -3.3280   -0.5960 C   0  0  0  0  0  0  0  0  0  0  0  0
    1.0450    0.8320    0.2890 C   0  0  0  0  0  0  0  0  0  0  0  0
    2.2250    0.0570    0.4920 C   0  0  0  0  0  0  0  0  0  0  0  0
    2.2110   -1.4340    0.3790 C   0  0  0  0  0  0  0  0  0  0  0  0
    1.1460    2.2540    0.4120 C   0  0  0  0  0  0  0  0  0  0  0  0
    2.3750    2.8770    0.7270 C   0  0  0  0  0  0  0  0  0  0  0  0
    3.5290    2.0980    0.9260 C   0  0  0  0  0  0  0  0  0  0  0  0
    3.4550    0.6950    0.8090 C   0  0  0  0  0  0  0  0  0  0  0  0
   -3.6210    1.1410   -0.7010 O   0  0  0  0  0  0  0  0  0  0  0  0
   -3.0940    2.4610   -0.4840 C   0  0  0  0  0  0  0  0  0  0  0  0
   -1.7030    2.2130   -0.1990 O   0  0  0  0  0  0  0  0  0  0  0  0
    3.2130   -2.0920    0.5530 O   0  0  0  0  0  0  0  0  0  0  0  0
  1  2  2  0  0  0  0
  2 20  1  0  0  0  0
  3  2  1  6  0  0  0
  3 11  1  0  0  0  0
  4  3  1  0  0  0  0
  4  7  2  0  0  0  0
  5  4  1  0  0  0  0
  6  1  1  0  0  0  0
  6  5  2  0  0  0  0
  7 13  1  0  0  0  0
  8  7  1  0  0  0  0
  9  8  2  0  0  0  0
 10  5  1  0  0  0  0
 10  9  1  0  0  0  0
 11 14  2  0  0  0  0
 11 12  1  0  0  0  0
 12 17  2  0  0  0  0
 13 12  1  0  0  0  0
 13 21  2  0  0  0  0
 14 15  1  0  0  0  0
 15 16  2  0  0  0  0
 17 16  1  0  0  0  0
 18  1  1  0  0  0  0
 18 19  1  0  0  0  0
 19 20  1  0  0  0  0
M  END
>  <REMARK>
  0 active torsions:
  status: ('A' for Active; 'I' for Inactive)

>  <TORSDO>
F 0

$$$$
1733
 OpenBabel02071811503D

 21 25  0  0  1  0  0  0  0  0999 V2000
   -2.6410    0.2500   -0.5570 C   0  0  0  0  0  0  0  0  0  0  0  0
   -1.4440    0.9020   -0.2440 C   0  0  0  0  0  0  0  0  0  0  0  0
   -0.2360    0.1460   -0.0390 C   0  0  1  0  0  0  0  0  0  0  0  0
   -0.2600   -1.2810   -0.1520 C   0  0  0  0  0  0  0  0  0  0  0  0
   -1.5020   -1.9200   -0.4730 C   0  0  0  0  0  0  0  0  0  0  0  0
   -2.6640   -1.1540   -0.6680 C   0  0  0  0  0  0  0  0  0  0  0  0
    0.9140   -2.0960    0.0430 C   0  0  0  0  0  0  0  0  0  0  0  0
    0.7830   -3.4710   -0.0900 N   0  0  0  0  0  0  0  0  0  0  0  0
   -0.4060   -4.0840   -0.3960 C   0  0  0  0  0  0  0  0  0  0  0  0
   -1.5760   -3.3280   -0.5960 C   0  0  0  0  0  0  0  0  0  0  0  0
    1.0450    0.8320    0.2890 C   0  0  0  0  0  0  0  0  0  0  0  0
    2.2250    0.0570    0.4920 C   0  0  0  0  0  0  0  0  0  0  0  0
    2.2110   -1.4340    0.3790 C   0  0  0  0  0  0  0  0  0  0  0  0
    1.1460    2.2540    0.4120 C   0  0  0  0  0  0  0  0  0  0  0  0
    2.3750    2.8770    0.7270 C   0  0  0  0  0  0  0  0  0  0  0  0
    3.5290    2.0980    0.9260 C   0  0  0  0  0  0  0  0  0  0  0  0
    3.4550    0.6950    0.8090 C   0  0  0  0  0  0  0  0  0  0  0  0
   -3.6210    1.1410   -0.7010 O   0  0  0  0  0  0  0  0  0  0  0  0
   -3.0940    2.4610   -0.4840 C   0  0  0  0  0  0  0  0  0  0  0  0
   -1.7030    2.2130   -0.1990 O   0  0  0  0  0  0  0  0  0  0  0  0
    3.2130   -2.0920    0.5530 O   0  0  0  0  0  0  0  0  0  0  0  0
  1  2  2  0  0  0  0
  2 20  1  0  0  0  0
  3  2  1  6  0  0  0
  3 11  1  0  0  0  0
  4  3  1  0  0  0  0
  4  7  2  0  0  0  0
  5  4  1  0  0  0  0
  6  1  1  0  0  0  0
  6  5  2  0  0  0  0
  7 13  1  0  0  0  0
  8  7  1  0  0  0  0
  9  8  2  0  0  0  0
 10  5  1  0  0  0  0
 10  9  1  0  0  0  0
 11 14  2  0  0  0  0
 11 12  1  0  0  0  0
 12 17  2  0  0  0  0
 13 12  1  0  0  0  0
 13 21  2  0  0  0  0
 14 15  1  0  0  0  0
 15 16  2  0  0  0  0
 17 16  1  0  0  0  0
 18  1  1  0  0  0  0
 18 19  1  0  0  0  0
 19 20  1  0  0  0  0
M  END
>  <REMARK>
  0 active torsions:
  status: ('A' for Active; 'I' for Inactive)

>  <TORSDO>
F 0

$$$$
1734
 OpenBabel02071811503D

 21 25  0  0  1  0  0  0  0  0999 V2000
   -2.6410    0.2500   -0.5570 C   0  0  0  0  0  0  0  0  0  0  0  0
   -1.4440    0.9020   -0.2440 C   0  0  0  0  0  0  0  0  0  0  0  0
   -0.2360    0.1460   -0.0390 C   0  0  1  0  0  0  0  0  0  0  0  0
   -0.2600   -1.2810   -0.1520 C   0  0  0  0  0  0  0  0  0  0  0  0
   -1.5020   -1.9200   -0.4730 C   0  0  0  0  0  0  0  0  0  0  0  0
   -2.6640   -1.1540   -0.6680 C   0  0  0  0  0  0  0  0  0  0  0  0
    0.9140   -2.0960    0.0430 C   0  0  0  0  0  0  0  0  0  0  0  0
    0.7830   -3.4710   -0.0900 N   0  0  0  0  0  0  0  0  0  0  0  0
   -0.4060   -4.0840   -0.3960 C   0  0  0  0  0  0  0  0  0  0  0  0
   -1.5760   -3.3280   -0.5960 C   0  0  0  0  0  0  0  0  0  0  0  0
    1.0450    0.8320    0.2890 C   0  0  0  0  0  0  0  0  0  0  0  0
    2.2250    0.0570    0.4920 C   0  0  0  0  0  0  0  0  0  0  0  0
    2.2110   -1.4340    0.3790 C   0  0  0  0  0  0  0  0  0  0  0  0
    1.1460    2.2540    0.4120 C   0  0  0  0  0  0  0  0  0  0  0  0
    2.3750    2.8770    0.7270 C   0  0  0  0  0  0  0  0  0  0  0  0
    3.5290    2.0980    0.9260 C   0  0  0  0  0  0  0  0  0  0  0  0
    3.4550    0.6950    0.8090 C   0  0  0  0  0  0  0  0  0  0  0  0
   -3.6210    1.1410   -0.7010 O   0  0  0  0  0  0  0  0  0  0  0  0
   -3.0940    2.4610   -0.4840 C   0  0  0  0  0  0  0  0  0  0  0  0
   -1.7030    2.2130   -0.1990 O   0  0  0  0  0  0  0  0  0  0  0  0
    3.2130   -2.0920    0.5530 O   0  0  0  0  0  0  0  0  0  0  0  0
  1  2  2  0  0  0  0
  2 20  1  0  0  0  0
  3  2  1  6  0  0  0
  3 11  1  0  0  0  0
  4  3  1  0  0  0  0
  4  7  2  0  0  0  0
  5  4  1  0  0  0  0
  6  1  1  0  0  0  0
  6  5  2  0  0  0  0
  7 13  1  0  0  0  0
  8  7  1  0  0  0  0
  9  8  2  0  0  0  0
 10  5  1  0  0  0  0
 10  9  1  0  0  0  0
 11 14  2  0  0  0  0
 11 12  1  0  0  0  0
 12 17  2  0  0  0  0
 13 12  1  0  0  0  0
 13 21  2  0  0  0  0
 14 15  1  0  0  0  0
 15 16  2  0  0  0  0
 17 16  1  0  0  0  0
 18  1  1  0  0  0  0
 18 19  1  0  0  0  0
 19 20  1  0  0  0  0
M  END
>  <REMARK>
  0 active torsions:
  status: ('A' for Active; 'I' for Inactive)

>  <TORSDO>
F 0

$$$$
1735
 OpenBabel02071811503D

 21 25  0  0  1  0  0  0  0  0999 V2000
   -2.6410    0.2500   -0.5570 C   0  0  0  0  0  0  0  0  0  0  0  0
   -1.4440    0.9020   -0.2440 C   0  0  0  0  0  0  0  0  0  0  0  0
   -0.2360    0.1460   -0.0390 C   0  0  1  0  0  0  0  0  0  0  0  0
   -0.2600   -1.2810   -0.1520 C   0  0  0  0  0  0  0  0  0  0  0  0
   -1.5020   -1.9200   -0.4730 C   0  0  0  0  0  0  0  0  0  0  0  0
   -2.6640   -1.1540   -0.6680 C   0  0  0  0  0  0  0  0  0  0  0  0
    0.9140   -2.0960    0.0430 C   0  0  0  0  0  0  0  0  0  0  0  0
    0.7830   -3.4710   -0.0900 N   0  0  0  0  0  0  0  0  0  0  0  0
   -0.4060   -4.0840   -0.3960 C   0  0  0  0  0  0  0  0  0  0  0  0
   -1.5760   -3.3280   -0.5960 C   0  0  0  0  0  0  0  0  0  0  0  0
    1.0450    0.8320    0.2890 C   0  0  0  0  0  0  0  0  0  0  0  0
    2.2250    0.0570    0.4920 C   0  0  0  0  0  0  0  0  0  0  0  0
    2.2110   -1.4340    0.3790 C   0  0  0  0  0  0  0  0  0  0  0  0
    1.1460    2.2540    0.4120 C   0  0  0  0  0  0  0  0  0  0  0  0
    2.3750    2.8770    0.7270 C   0  0  0  0  0  0  0  0  0  0  0  0
    3.5290    2.0980    0.9260 C   0  0  0  0  0  0  0  0  0  0  0  0
    3.4550    0.6950    0.8090 C   0  0  0  0  0  0  0  0  0  0  0  0
   -3.6210    1.1410   -0.7010 O   0  0  0  0  0  0  0  0  0  0  0  0
   -3.0940    2.4610   -0.4840 C   0  0  0  0  0  0  0  0  0  0  0  0
   -1.7030    2.2130   -0.1990 O   0  0  0  0  0  0  0  0  0  0  0  0
    3.2130   -2.0920    0.5530 O   0  0  0  0  0  0  0  0  0  0  0  0
  1  2  2  0  0  0  0
  2 20  1  0  0  0  0
  3  2  1  6  0  0  0
  3 11  1  0  0  0  0
  4  3  1  0  0  0  0
  4  7  2  0  0  0  0
  5  4  1  0  0  0  0
  6  1  1  0  0  0  0
  6  5  2  0  0  0  0
  7 13  1  0  0  0  0
  8  7  1  0  0  0  0
  9  8  2  0  0  0  0
 10  5  1  0  0  0  0
 10  9  1  0  0  0  0
 11 14  2  0  0  0  0
 11 12  1  0  0  0  0
 12 17  2  0  0  0  0
 13 12  1  0  0  0  0
 13 21  2  0  0  0  0
 14 15  1  0  0  0  0
 15 16  2  0  0  0  0
 17 16  1  0  0  0  0
 18  1  1  0  0  0  0
 18 19  1  0  0  0  0
 19 20  1  0  0  0  0
M  END
>  <REMARK>
  0 active torsions:
  status: ('A' for Active; 'I' for Inactive)

>  <TORSDO>
F 0

$$$$
1889
 OpenBabel02071811503D

 36 42  0  0  1  0  0  0  0  0999 V2000
    4.6880    2.2270   -0.2050 C   0  0  0  0  0  0  0  0  0  0  0  0
    6.1640    2.2560   -0.2890 C   0  0  0  0  0  0  0  0  0  0  0  0
    6.9220    1.1520   -0.1290 C   0  0  0  0  0  0  0  0  0  0  0  0
    6.2910   -0.1930    0.1700 C   0  0  0  0  0  0  0  0  0  0  0  0
    4.8420   -0.0720    0.7030 C   0  0  1  0  0  0  0  0  0  0  0  0
    3.9920    0.8650   -0.2210 C   0  0  1  0  0  0  0  0  0  0  0  0
    4.2480   -1.4960    0.7970 C   0  0  2  0  0  0  0  0  0  0  0  0
    2.7560   -1.7440    0.3870 C   0  0  2  0  0  0  0  0  0  0  0  0
    1.8440   -0.5740   -0.0390 C   0  0  2  0  0  0  0  0  0  0  0  0
    2.4860    0.8280    0.2130 C   0  0  2  0  0  0  0  0  0  0  0  0
    4.0780    0.3980   -1.6840 C   0  0  0  0  0  0  0  0  0  0  0  0
    4.0960    3.2750   -0.1190 O   0  0  0  0  0  0  0  0  0  0  0  0
    3.1820   -1.6050    1.6990 O   0  0  0  0  0  0  0  0  0  0  0  0
    0.4220   -0.6620    0.4300 C   0  0  0  0  0  0  0  0  0  0  0  0
   -0.3790    0.5200    0.5160 C   0  0  0  0  0  0  0  0  0  0  0  0
    0.1680    1.8610    0.1850 C   0  0  0  0  0  0  0  0  0  0  0  0
    1.5570    1.8520   -0.4750 C   0  0  0  0  0  0  0  0  0  0  0  0
   -1.7300    0.4320    0.9320 C   0  0  0  0  0  0  0  0  0  0  0  0
   -0.1660   -1.9100    0.7750 C   0  0  0  0  0  0  0  0  0  0  0  0
   -1.5140   -1.9880    1.1910 C   0  0  0  0  0  0  0  0  0  0  0  0
   -2.2990   -0.8180    1.2680 C   0  0  0  0  0  0  0  0  0  0  0  0
   -3.7030   -0.8980    1.6950 C   0  0  2  0  0  0  0  0  0  0  0  0
   -3.9120   -1.9980    2.7360 C   0  0  0  0  0  0  0  0  0  0  0  0
   -4.6500   -1.0310    0.4980 C   0  0  2  0  0  0  0  0  0  0  0  0
   -4.2050   -2.1620   -0.4590 C   0  0  0  0  0  0  0  0  0  0  0  0
   -3.0680   -1.7620   -1.2150 O   0  0  0  0  0  0  0  0  0  0  0  0
   -3.2990   -0.7440   -2.1880 C   0  0  2  0  0  0  0  0  0  0  0  0
   -3.9980    0.4940   -1.5780 C   0  0  2  0  0  0  0  0  0  0  0  0
   -4.6800    0.3500   -0.1700 C   0  0  1  0  0  0  0  0  0  0  0  0
   -5.3690    0.2910   -1.3770 O   0  0  0  0  0  0  0  0  0  0  0  0
   -3.8180    1.8650   -2.2190 C   0  0  0  0  0  0  0  0  0  0  0  0
   -5.1660    1.5760    0.5920 C   0  0  0  0  0  0  0  0  0  0  0  0
   -3.9940   -1.2360   -3.3180 O   0  0  0  0  0  0  0  0  0  0  0  0
   -3.4020   -1.8550   -3.7720 H   0  0  0  0  0  0  0  0  0  0  0  0
    4.9380    0.4790    2.0180 O   0  0  0  0  0  0  0  0  0  0  0  0
    5.4300   -0.1580    2.5590 H   0  0  0  0  0  0  0  0  0  0  0  0
  1 12  2  0  0  0  0
  2  1  1  0  0  0  0
  2  3  2  0  0  0  0
  3  4  1  0  0  0  0
  4  5  1  0  0  0  0
  5  7  1  0  0  0  0
  5 35  1  1  0  0  0
  6 11  1  6  0  0  0
  6  1  1  0  0  0  0
  6 10  1  0  0  0  0
  6  5  1  0  0  0  0
  7 13  1  1  0  0  0
  8  7  1  0  0  0  0
  8 13  1  1  0  0  0
  9 10  1  0  0  0  0
  9  8  1  0  0  0  0
  9 14  1  1  0  0  0
 10 17  1  6  0  0  0
 14 15  2  0  0  0  0
 14 19  1  0  0  0  0
 15 18  1  0  0  0  0
 16 15  1  0  0  0  0
 17 16  1  0  0  0  0
 18 21  2  0  0  0  0
 19 20  2  0  0  0  0
 20 21  1  0  0  0  0
 22 21  1  6  0  0  0
 22 23  1  0  0  0  0
 24 25  1  6  0  0  0
 24 22  1  0  0  0  0
 26 25  1  0  0  0  0
 27 33  1  1  0  0  0
 27 28  1  0  0  0  0
 27 26  1  0  0  0  0
 28 31  1  6  0  0  0
 28 30  1  0  0  0  0
 28 29  1  0  0  0  0
 29 24  1  0  0  0  0
 29 32  1  1  0  0  0
 30 29  1  0  0  0  0
 34 33  1  0  0  0  0
 35 36  1  0  0  0  0
M  END
>  <REMARK>
  4 active torsions:
  status: ('A' for Active; 'I' for Inactive)
    1  A    between atoms: C_5  and  O_13 
    2  A    between atoms: C_22  and  C_23 
    3  A    between atoms: C_23  and  C_24 
    4  A    between atoms: C_27  and  O_32 

>  <TORSDO>
F 4

$$$$
1890
 OpenBabel02071811503D

 36 42  0  0  1  0  0  0  0  0999 V2000
    5.3240    2.8520   -0.2950 C   0  0  0  0  0  0  0  0  0  0  0  0
    6.7990    2.8810   -0.3810 C   0  0  0  0  0  0  0  0  0  0  0  0
    7.5570    1.7770   -0.2210 C   0  0  0  0  0  0  0  0  0  0  0  0
    6.9280    0.4320    0.0780 C   0  0  0  0  0  0  0  0  0  0  0  0
    5.4770    0.5510    0.6130 C   0  0  1  0  0  0  0  0  0  0  0  0
    4.6270    1.4900   -0.3110 C   0  0  1  0  0  0  0  0  0  0  0  0
    4.8850   -0.8710    0.7070 C   0  0  2  0  0  0  0  0  0  0  0  0
    3.3930   -1.1210    0.2950 C   0  0  2  0  0  0  0  0  0  0  0  0
    2.4800    0.0490   -0.1310 C   0  0  2  0  0  0  0  0  0  0  0  0
    3.1210    1.4530    0.1210 C   0  0  2  0  0  0  0  0  0  0  0  0
    4.7150    1.0230   -1.7750 C   0  0  0  0  0  0  0  0  0  0  0  0
    4.7300    3.8980   -0.2110 O   0  0  0  0  0  0  0  0  0  0  0  0
    3.8160   -0.9800    1.6090 O   0  0  0  0  0  0  0  0  0  0  0  0
    1.0570   -0.0370    0.3380 C   0  0  0  0  0  0  0  0  0  0  0  0
    0.2580    1.1450    0.4240 C   0  0  0  0  0  0  0  0  0  0  0  0
    0.8050    2.4860    0.0960 C   0  0  0  0  0  0  0  0  0  0  0  0
    2.1910    2.4750   -0.5660 C   0  0  0  0  0  0  0  0  0  0  0  0
   -1.0960    1.0550    0.8420 C   0  0  0  0  0  0  0  0  0  0  0  0
    0.4710   -1.2850    0.6840 C   0  0  0  0  0  0  0  0  0  0  0  0
   -0.8770   -1.3630    1.1020 C   0  0  0  0  0  0  0  0  0  0  0  0
   -1.6620   -0.1930    1.1760 C   0  0  0  0  0  0  0  0  0  0  0  0
   -3.0680   -0.2750    1.6050 C   0  0  2  0  0  0  0  0  0  0  0  0
   -3.1970   -0.9000    2.9940 C   0  0  0  0  0  0  0  0  0  0  0  0
   -3.9360   -0.9770    0.5590 C   0  0  2  0  0  0  0  0  0  0  0  0
   -3.7760   -0.2710   -0.6660 O   0  0  0  0  0  0  0  0  0  0  0  0
   -4.2830   -0.9390   -1.8160 C   0  0  1  0  0  0  0  0  0  0  0  0
   -5.7270   -1.4570   -1.6310 C   0  0  1  0  0  0  0  0  0  0  0  0
   -6.3070   -1.5180   -0.1740 C   0  0  2  0  0  0  0  0  0  0  0  0
   -6.5780   -0.4960   -1.0880 O   0  0  0  0  0  0  0  0  0  0  0  0
   -6.4530   -2.1660   -2.7700 C   0  0  0  0  0  0  0  0  0  0  0  0
   -5.4280   -0.9860    0.9610 C   0  0  0  0  0  0  0  0  0  0  0  0
   -7.6150   -2.2380    0.1270 C   0  0  0  0  0  0  0  0  0  0  0  0
   -4.2190   -0.0760   -2.9320 O   0  0  0  0  0  0  0  0  0  0  0  0
   -3.2810    0.0550   -3.1390 H   0  0  0  0  0  0  0  0  0  0  0  0
    5.5740    1.1020    1.9260 O   0  0  0  0  0  0  0  0  0  0  0  0
    6.0720    0.4690    2.4670 H   0  0  0  0  0  0  0  0  0  0  0  0
  1 12  2  0  0  0  0
  2  1  1  0  0  0  0
  2  3  2  0  0  0  0
  3  4  1  0  0  0  0
  4  5  1  0  0  0  0
  5  7  1  0  0  0  0
  5 35  1  1  0  0  0
  6 11  1  6  0  0  0
  6  1  1  0  0  0  0
  6 10  1  0  0  0  0
  6  5  1  0  0  0  0
  7 13  1  1  0  0  0
  8  7  1  0  0  0  0
  8 13  1  1  0  0  0
  9 10  1  0  0  0  0
  9  8  1  0  0  0  0
  9 14  1  1  0  0  0
 10 17  1  6  0  0  0
 14 15  2  0  0  0  0
 14 19  1  0  0  0  0
 15 18  1  0  0  0  0
 16 15  1  0  0  0  0
 17 16  1  0  0  0  0
 18 21  2  0  0  0  0
 19 20  2  0  0  0  0
 20 21  1  0  0  0  0
 22 21  1  6  0  0  0
 22 23  1  0  0  0  0
 24 25  1  1  0  0  0
 24 31  1  0  0  0  0
 24 22  1  0  0  0  0
 26 33  1  1  0  0  0
 26 27  1  0  0  0  0
 26 25  1  0  0  0  0
 27 30  1  6  0  0  0
 27 29  1  0  0  0  0
 27 28  1  0  0  0  0
 28 32  1  1  0  0  0
 28 31  1  0  0  0  0
 29 28  1  0  0  0  0
 34 33  1  0  0  0  0
 35 36  1  0  0  0  0
M  END
>  <REMARK>
  4 active torsions:
  status: ('A' for Active; 'I' for Inactive)
    1  A    between atoms: C_5  and  O_13 
    2  A    between atoms: C_22  and  C_23 
    3  A    between atoms: C_23  and  C_24 
    4  A    between atoms: C_27  and  O_31 

>  <TORSDO>
F 4

$$$$
1935
 OpenBabel02071811503D

 30 35  0  0  1  0  0  0  0  0999 V2000
    3.1310   -3.9670   -0.2050 C   0  0  0  0  0  0  0  0  0  0  0  0
    4.6040   -3.6350   -0.2560 C   0  0  0  0  0  0  0  0  0  0  0  0
    4.9750   -2.3070   -0.8690 C   0  0  0  0  0  0  0  0  0  0  0  0
    3.7420   -1.4280   -1.1660 C   0  0  1  0  0  0  0  0  0  0  0  0
    2.7720   -1.3850    0.0490 C   0  0  2  0  0  0  0  0  0  0  0  0
    2.2740   -2.8240    0.3750 C   0  0  0  0  0  0  0  0  0  0  0  0
    4.1600   -0.0270   -1.6580 C   0  0  0  0  0  0  0  0  0  0  0  0
    2.9490    0.8710   -1.9420 C   0  0  0  0  0  0  0  0  0  0  0  0
    2.0470    0.9530   -0.7030 C   0  0  2  0  0  0  0  0  0  0  0  0
    1.5700   -0.4590   -0.2890 C   0  0  2  0  0  0  0  0  0  0  0  0
    0.8650    1.9220   -0.8950 C   0  0  2  0  0  0  0  0  0  0  0  0
    0.1230    2.1780    0.4390 C   0  0  2  0  0  0  0  0  0  0  0  0
    0.2580    0.9780    1.4140 C   0  0  0  0  0  0  0  0  0  0  0  0
    0.4630   -0.4100    0.7910 C   0  0  0  0  0  0  0  0  0  0  0  0
   -1.2680    2.6270   -0.0720 C   0  0  1  0  0  0  0  0  0  0  0  0
   -1.5410    1.7910   -1.3050 C   0  0  2  0  0  0  0  0  0  0  0  0
   -2.5590    2.3830    0.7280 C   0  0  1  0  0  0  0  0  0  0  0  0
   -3.0590    0.9900    0.2640 C   0  0  1  0  0  0  0  0  0  0  0  0
   -2.1740    0.6460   -0.7850 O   0  0  0  0  0  0  0  0  0  0  0  0
    3.5140   -0.8260    1.2750 C   0  0  0  0  0  0  0  0  0  0  0  0
    0.7210    3.4200    1.1070 C   0  0  0  0  0  0  0  0  0  0  0  0
   -2.4080    2.6460    2.2260 C   0  0  0  0  0  0  0  0  0  0  0  0
   -0.1840    1.4710   -1.9260 C   0  0  0  0  0  0  0  0  0  0  0  0
   -2.9360    0.0190    1.3120 O   0  0  0  0  0  0  0  0  0  0  0  0
   -4.4960    1.0570   -0.2990 C   0  0  0  0  0  0  0  0  0  0  0  0
   -4.9530   -0.3160   -0.8300 C   0  0  0  0  0  0  0  0  0  0  0  0
   -4.3420   -1.4790   -0.0220 C   0  0  1  0  0  0  0  0  0  0  0  0
   -3.9360   -0.9960    1.3810 C   0  0  0  0  0  0  0  0  0  0  0  0
   -5.2930   -2.6760    0.0470 C   0  0  0  0  0  0  0  0  0  0  0  0
    5.4420   -4.3910    0.1780 O   0  0  0  0  0  0  0  0  0  0  0  0
  1  6  1  0  0  0  0
  2  1  1  0  0  0  0
  2 30  2  0  0  0  0
  3  2  1  0  0  0  0
  4  7  1  1  0  0  0
  4  3  1  0  0  0  0
  4  5  1  0  0  0  0
  5  6  1  0  0  0  0
  5 20  1  1  0  0  0
  8  7  1  0  0  0  0
  9  8  1  6  0  0  0
  9 10  1  0  0  0  0
 10  5  1  0  0  0  0
 10 14  1  1  0  0  0
 11 23  1  1  0  0  0
 11  9  1  0  0  0  0
 11 12  1  0  0  0  0
 12 21  1  1  0  0  0
 12 13  1  0  0  0  0
 14 13  1  0  0  0  0
 15 16  1  1  0  0  0
 15 12  1  0  0  0  0
 15 17  1  0  0  0  0
 16 23  1  1  0  0  0
 16 19  1  0  0  0  0
 17 22  1  1  0  0  0
 18 19  1  6  0  0  0
 18 17  1  0  0  0  0
 18 24  1  0  0  0  0
 24 28  1  0  0  0  0
 25 18  1  0  0  0  0
 26 25  1  0  0  0  0
 26 27  1  0  0  0  0
 27 29  1  1  0  0  0
 27 28  1  0  0  0  0
M  END
>  <REMARK>
  0 active torsions:
  status: ('A' for Active; 'I' for Inactive)

>  <TORSDO>
F 0

$$$$
1944
 OpenBabel02071811503D

 28 33  0  0  1  0  0  0  0  0999 V2000
    0.1820    0.3770   -0.8610 C   0  0  2  0  0  0  0  0  0  0  0  0
    0.0120   -1.0250   -0.2320 C   0  0  2  0  0  0  0  0  0  0  0  0
    2.2090   -0.7190   -0.8140 O   0  0  0  0  0  0  0  0  0  0  0  0
    1.2830   -1.7640   -0.6540 C   0  0  0  0  0  0  0  0  0  0  0  0
   -1.2990   -1.5720   -0.8200 C   0  0  2  0  0  0  0  0  0  0  0  0
   -1.9320   -0.4120   -1.3010 O   0  0  0  0  0  0  0  0  0  0  0  0
   -0.9730    0.4430   -1.8690 C   0  0  1  0  0  0  0  0  0  0  0  0
    1.5900    0.3590   -1.4750 C   0  0  2  0  0  0  0  0  0  0  0  0
   -2.1600   -2.2640    0.1540 C   0  0  0  0  0  0  0  0  0  0  0  0
   -2.6130   -1.5900    1.3090 C   0  0  0  0  0  0  0  0  0  0  0  0
   -3.4430   -2.2380    2.2600 C   0  0  0  0  0  0  0  0  0  0  0  0
   -3.8220   -3.5660    2.0490 C   0  0  0  0  0  0  0  0  0  0  0  0
   -3.9800   -1.8090    3.4020 O   0  0  0  0  0  0  0  0  0  0  0  0
   -3.3690   -4.2440    0.8870 C   0  0  0  0  0  0  0  0  0  0  0  0
   -4.5940   -3.9670    3.0610 O   0  0  0  0  0  0  0  0  0  0  0  0
   -2.5410   -3.6040   -0.0590 C   0  0  0  0  0  0  0  0  0  0  0  0
   -4.7480   -2.8790    4.0000 C   0  0  0  0  0  0  0  0  0  0  0  0
   -1.4550    1.7620   -2.0190 O   0  0  0  0  0  0  0  0  0  0  0  0
   -2.1660    1.7320   -2.6800 H   0  0  0  0  0  0  0  0  0  0  0  0
    2.3580    1.6000   -1.2660 C   0  0  0  0  0  0  0  0  0  0  0  0
    2.8420    2.3300   -2.3690 C   0  0  0  0  0  0  0  0  0  0  0  0
    3.5740    3.5160   -2.1440 C   0  0  0  0  0  0  0  0  0  0  0  0
    3.8340    3.9840   -0.8300 C   0  0  0  0  0  0  0  0  0  0  0  0
    3.3540    3.2600    0.2660 C   0  0  0  0  0  0  0  0  0  0  0  0
    4.4920    5.0570   -0.3870 O   0  0  0  0  0  0  0  0  0  0  0  0
    2.6150    2.0680    0.0410 C   0  0  0  0  0  0  0  0  0  0  0  0
    3.7130    3.8790    1.3890 O   0  0  0  0  0  0  0  0  0  0  0  0
    4.4670    5.0660    1.0570 C   0  0  0  0  0  0  0  0  0  0  0  0
  1  7  1  6  0  0  0
  1  2  1  0  0  0  0
  2  4  1  6  0  0  0
  3  4  1  0  0  0  0
  5  2  1  0  0  0  0
  5  9  1  1  0  0  0
  6  5  1  0  0  0  0
  7 18  1  1  0  0  0
  7  6  1  0  0  0  0
  8 20  1  1  0  0  0
  8  1  1  0  0  0  0
  8  3  1  0  0  0  0
  9 10  1  0  0  0  0
 10 11  1  0  0  0  0
 11 13  1  0  0  0  0
 12 11  2  0  0  0  0
 12 15  1  0  0  0  0
 13 17  1  0  0  0  0
 14 12  1  0  0  0  0
 15 17  1  0  0  0  0
 16  9  2  0  0  0  0
 16 14  1  0  0  0  0
 19 18  1  0  0  0  0
 20 26  1  0  0  0  0
 21 22  1  0  0  0  0
 21 20  2  0  0  0  0
 22 23  1  0  0  0  0
 23 25  1  0  0  0  0
 23 24  2  0  0  0  0
 24 27  1  0  0  0  0
 25 28  1  0  0  0  0
 26 24  1  0  0  0  0
 28 27  1  0  0  0  0
M  END
>  <REMARK>
  3 active torsions:
  status: ('A' for Active; 'I' for Inactive)
    1  A    between atoms: C_5  and  C_17 
    2  A    between atoms: C_14  and  C_18 
    3  A    between atoms: C_16  and  O_19 

>  <TORSDO>
F 3

$$$$
2006
 OpenBabel02071811503D

 30 33  0  0  0  0  0  0  0  0999 V2000
   -4.6000   -0.3850    0.8070 C   0  0  0  0  0  0  0  0  0  0  0  0
   -4.5220   -1.7740    1.0630 C   0  0  0  0  0  0  0  0  0  0  0  0
   -3.2680   -2.4280    1.0630 C   0  0  0  0  0  0  0  0  0  0  0  0
   -2.0800   -1.6900    0.8090 C   0  0  0  0  0  0  0  0  0  0  0  0
   -2.1600   -0.2930    0.5510 C   0  0  0  0  0  0  0  0  0  0  0  0
   -3.4220    0.3530    0.5510 C   0  0  0  0  0  0  0  0  0  0  0  0
   -0.7540   -2.3750    0.8130 C   0  0  0  0  0  0  0  0  0  0  0  0
    0.4410   -1.5490    0.5470 C   0  0  0  0  0  0  0  0  0  0  0  0
    0.3770   -0.2250    0.3010 C   0  0  0  0  0  0  0  0  0  0  0  0
   -0.9220    0.5000    0.2800 C   0  0  0  0  0  0  0  0  0  0  0  0
   -0.8870    1.6870    0.0430 O   0  0  0  0  0  0  0  0  0  0  0  0
   -5.9060    0.2910    0.8070 C   0  0  0  0  0  0  0  0  0  0  0  0
   -0.5470   -3.5510    1.0100 O   0  0  0  0  0  0  0  0  0  0  0  0
    1.6410    0.5120    0.0470 C   0  0  0  0  0  0  0  0  0  0  0  0
    2.1580    1.3630    1.0570 C   0  0  0  0  0  0  0  0  0  0  0  0
    1.4610    1.5230    2.3440 C   0  0  0  0  0  0  0  0  0  0  0  0
    3.3590    2.0720    0.8320 C   0  0  0  0  0  0  0  0  0  0  0  0
    4.0510    1.9370   -0.3920 C   0  0  0  0  0  0  0  0  0  0  0  0
    3.5410    1.0880   -1.4100 C   0  0  0  0  0  0  0  0  0  0  0  0
    2.3280    0.3690   -1.1950 C   0  0  0  0  0  0  0  0  0  0  0  0
    4.2790    0.9510   -2.7050 C   0  0  0  0  0  0  0  0  0  0  0  0
    1.7930   -0.5270   -2.2730 C   0  0  0  0  0  0  0  0  0  0  0  0
    2.5650   -0.6270   -3.5270 C   0  0  0  0  0  0  0  0  0  0  0  0
    0.7830   -1.1930   -2.2380 O   0  0  0  0  0  0  0  0  0  0  0  0
    3.7090    0.0530   -3.7260 C   0  0  0  0  0  0  0  0  0  0  0  0
    5.3110    1.5060   -3.0130 O   0  0  0  0  0  0  0  0  0  0  0  0
    5.1900    2.6250   -0.5720 O   0  0  0  0  0  0  0  0  0  0  0  0
    5.5140    3.1950    0.1370 H   0  0  0  0  0  0  0  0  0  0  0  0
   -3.2190   -3.7460    1.3070 O   0  0  0  0  0  0  0  0  0  0  0  0
   -4.0410   -4.2250    1.4790 H   0  0  0  0  0  0  0  0  0  0  0  0
  1 12  1  0  0  0  0
  1  2  2  0  0  0  0
  2  3  1  0  0  0  0
  3 29  1  0  0  0  0
  4  7  1  0  0  0  0
  4  3  2  0  0  0  0
  5  6  2  0  0  0  0
  5  4  1  0  0  0  0
  6  1  1  0  0  0  0
  7 13  2  0  0  0  0
  8  7  1  0  0  0  0
  9  8  2  0  0  0  0
 10  9  1  0  0  0  0
 10  5  1  0  0  0  0
 11 10  2  0  0  0  0
 14  9  1  0  0  0  0
 14 15  2  0  0  0  0
 15 16  1  0  0  0  0
 17 15  1  0  0  0  0
 18 17  2  0  0  0  0
 19 20  2  0  0  0  0
 19 18  1  0  0  0  0
 20 14  1  0  0  0  0
 21 19  1  0  0  0  0
 22 24  2  0  0  0  0
 22 20  1  0  0  0  0
 23 22  1  0  0  0  0
 25 23  2  0  0  0  0
 25 21  1  0  0  0  0
 26 21  2  0  0  0  0
 27 18  1  0  0  0  0
 27 28  1  0  0  0  0
 29 30  1  0  0  0  0
M  END
>  <REMARK>
  3 active torsions:
  status: ('A' for Active; 'I' for Inactive)
    1  A    between atoms: C_3  and  O_24 
    2  A    between atoms: C_9  and  C_11 
    3  A    between atoms: C_17  and  O_28 

>  <TORSDO>
F 3

$$$$
2094
 OpenBabel02071811503D

 25 29  0  0  1  0  0  0  0  0999 V2000
   -1.0950   -3.3800   -0.8010 C   0  0  0  0  0  0  0  0  0  0  0  0
   -1.0470   -3.4100    0.6110 C   0  0  0  0  0  0  0  0  0  0  0  0
   -1.1960   -2.2140    1.3500 C   0  0  0  0  0  0  0  0  0  0  0  0
   -1.3960   -0.9770    0.6810 C   0  0  0  0  0  0  0  0  0  0  0  0
   -1.4570   -0.9540   -0.7400 C   0  0  0  0  0  0  0  0  0  0  0  0
   -1.2990   -2.1550   -1.4760 C   0  0  0  0  0  0  0  0  0  0  0  0
   -1.5270    0.2760    1.4740 C   0  0  0  0  0  0  0  0  0  0  0  0
   -1.8510    1.5020    0.7070 N   0  0  2  0  0  0  0  0  0  0  0  0
   -1.2470    1.5770   -0.6400 C   0  0  2  0  0  0  0  0  0  0  0  0
   -1.6960    0.3280   -1.4450 C   0  0  0  0  0  0  0  0  0  0  0  0
   -1.5910    2.7380    1.4580 C   0  0  0  0  0  0  0  0  0  0  0  0
   -0.0770    2.9780    1.6610 C   0  0  0  0  0  0  0  0  0  0  0  0
    0.7750    2.5600    0.5150 C   0  0  0  0  0  0  0  0  0  0  0  0
    0.2260    1.8630   -0.5960 C   0  0  0  0  0  0  0  0  0  0  0  0
    2.1580    2.8520    0.5360 C   0  0  0  0  0  0  0  0  0  0  0  0
    3.0160    2.4590   -0.5210 C   0  0  0  0  0  0  0  0  0  0  0  0
    2.4860    1.7670   -1.6110 C   0  0  0  0  0  0  0  0  0  0  0  0
    1.0990    1.4760   -1.6450 C   0  0  0  0  0  0  0  0  0  0  0  0
    4.3260    2.6240   -0.7040 O   0  0  0  0  0  0  0  0  0  0  0  0
    4.7090    2.0220   -1.9600 C   0  0  0  0  0  0  0  0  0  0  0  0
    3.4650    1.4970   -2.4740 O   0  0  0  0  0  0  0  0  0  0  0  0
   -0.8580   -4.5750    1.2470 O   0  0  0  0  0  0  0  0  0  0  0  0
   -0.7620   -5.7550    0.4630 C   0  0  0  0  0  0  0  0  0  0  0  0
   -1.1440   -2.2530    2.6900 O   0  0  0  0  0  0  0  0  0  0  0  0
   -1.0060   -3.1000    3.1330 H   0  0  0  0  0  0  0  0  0  0  0  0
  1  2  1  0  0  0  0
  2 22  1  0  0  0  0
  2  3  2  0  0  0  0
  3 24  1  0  0  0  0
  4  3  1  0  0  0  0
  4  7  1  0  0  0  0
  5  4  2  0  0  0  0
  6  1  2  0  0  0  0
  6  5  1  0  0  0  0
  8 11  1  1  0  0  0
  8  7  1  0  0  0  0
  9 10  1  1  0  0  0
  9 14  1  0  0  0  0
  9  8  1  0  0  0  0
 10  5  1  0  0  0  0
 11 12  1  0  0  0  0
 13 15  2  0  0  0  0
 13 12  1  0  0  0  0
 14 13  1  0  0  0  0
 16 15  1  0  0  0  0
 17 16  2  0  0  0  0
 18 17  1  0  0  0  0
 18 14  2  0  0  0  0
 19 16  1  0  0  0  0
 20 19  1  0  0  0  0
 21 20  1  0  0  0  0
 21 17  1  0  0  0  0
 23 22  1  0  0  0  0
 24 25  1  0  0  0  0
M  END
>  <REMARK>
  2 active torsions:
  status: ('A' for Active; 'I' for Inactive)
    1  A    between atoms: C_2  and  O_23 
    2  A    between atoms: C_3  and  O_22 

>  <TORSDO>
F 2

$$$$
2226
 OpenBabel02071811503D

 22 25  0  0  0  0  0  0  0  0999 V2000
   -3.9040    0.1490   -1.5530 C   0  0  0  0  0  0  0  0  0  0  0  0
   -5.1760    0.6990   -1.2480 C   0  0  0  0  0  0  0  0  0  0  0  0
   -5.3750    1.4200   -0.0370 C   0  0  0  0  0  0  0  0  0  0  0  0
   -4.3070    1.5960    0.8810 C   0  0  0  0  0  0  0  0  0  0  0  0
   -3.0450    1.0390    0.5660 C   0  0  0  0  0  0  0  0  0  0  0  0
   -2.8550    0.3380   -0.6190 C   0  0  0  0  0  0  0  0  0  0  0  0
   -1.5780   -0.0820   -0.6780 C   0  0  0  0  0  0  0  0  0  0  0  0
   -1.8280    1.0550    1.2770 N   0  0  0  0  0  0  0  0  0  0  0  0
   -0.9160    0.3360    0.4730 C   0  0  0  0  0  0  0  0  0  0  0  0
    0.4510    0.0100    0.6600 C   0  0  0  0  0  0  0  0  0  0  0  0
    1.1350   -0.7420   -0.3360 C   0  0  0  0  0  0  0  0  0  0  0  0
    0.4410   -1.1560   -1.5080 C   0  0  0  0  0  0  0  0  0  0  0  0
   -0.9280   -0.8280   -1.6910 C   0  0  0  0  0  0  0  0  0  0  0  0
    2.4340   -1.0740   -0.1600 O   0  0  0  0  0  0  0  0  0  0  0  0
    1.1860    0.4220    1.8790 C   0  0  0  0  0  0  0  0  0  0  0  0
    2.5100    0.1970    1.9590 C   0  0  0  0  0  0  0  0  0  0  0  0
    3.2750   -0.3880    0.7850 C   0  0  0  0  0  0  0  0  0  0  0  0
    3.9710    0.7540    0.0390 C   0  0  0  0  0  0  0  0  0  0  0  0
    4.3180   -1.3880    1.2850 C   0  0  0  0  0  0  0  0  0  0  0  0
   -1.6540    1.4810    2.1580 H   0  0  0  0  0  0  0  0  0  0  0  0
    1.1490   -1.9330   -2.5470 C   0  0  0  0  0  0  0  0  0  0  0  0
    2.2990   -2.3030   -2.5660 O   0  0  0  0  0  0  0  0  0  0  0  0
  1  2  2  0  0  0  0
  1  6  1  0  0  0  0
  2  3  1  0  0  0  0
  3  4  2  0  0  0  0
  5  4  1  0  0  0  0
  5  8  1  0  0  0  0
  6  5  2  0  0  0  0
  7  6  1  0  0  0  0
  7  9  2  0  0  0  0
  8 20  1  0  0  0  0
  9 10  1  0  0  0  0
  9  8  1  0  0  0  0
 10 15  1  0  0  0  0
 11 14  1  0  0  0  0
 11 10  2  0  0  0  0
 12 11  1  0  0  0  0
 13 12  2  0  0  0  0
 13  7  1  0  0  0  0
 14 17  1  0  0  0  0
 15 16  2  0  0  0  0
 17 19  1  0  0  0  0
 17 16  1  0  0  0  0
 18 17  1  0  0  0  0
 21 12  1  0  0  0  0
 22 21  2  0  0  0  0
M  END
>  <REMARK>
  1 active torsions:
  status: ('A' for Active; 'I' for Inactive)
    1  A    between atoms: C_12  and  C_16 

>  <TORSDO>
F 1

$$$$
2314
 OpenBabel02071811503D

 29 32  0  0  1  0  0  0  0  0999 V2000
   -5.0430   -0.0820   -1.3550 C   0  0  0  0  0  0  0  0  0  0  0  0
   -5.5980    0.9820   -0.3890 C   0  0  2  0  0  0  0  0  0  0  0  0
   -5.0650    0.8010    1.0430 C   0  0  0  0  0  0  0  0  0  0  0  0
   -3.5530    0.7310    0.9900 C   0  0  0  0  0  0  0  0  0  0  0  0
   -2.9650   -0.3890    0.1350 C   0  0  1  0  0  0  0  0  0  0  0  0
   -3.5040   -0.1600   -1.3010 C   0  0  0  0  0  0  0  0  0  0  0  0
   -2.8030    1.6450    1.6430 C   0  0  0  0  0  0  0  0  0  0  0  0
   -1.2950    1.6720    1.5390 C   0  0  0  0  0  0  0  0  0  0  0  0
   -0.7990    0.9790    0.2620 C   0  0  2  0  0  0  0  0  0  0  0  0
   -1.4100   -0.4300    0.1970 C   0  0  2  0  0  0  0  0  0  0  0  0
    0.7500   -1.5080   -0.6640 C   0  0  0  0  0  0  0  0  0  0  0  0
   -0.7480   -1.2500   -0.9260 C   0  0  0  0  0  0  0  0  0  0  0  0
    0.7110    0.9220    0.1910 C   0  0  1  0  0  0  0  0  0  0  0  0
    1.4750   -0.3790    0.1170 C   0  0  2  0  0  0  0  0  0  0  0  0
    2.8550    0.0860   -0.4390 C   0  0  2  0  0  0  0  0  0  0  0  0
    2.9570    1.5330    0.0900 C   0  0  0  0  0  0  0  0  0  0  0  0
    1.5250    1.9840    0.1840 C   0  0  0  0  0  0  0  0  0  0  0  0
   -3.4920   -1.7360    0.6560 C   0  0  0  0  0  0  0  0  0  0  0  0
    1.6890   -0.8180    1.5700 C   0  0  0  0  0  0  0  0  0  0  0  0
    2.8320    0.1520   -1.8570 O   0  0  0  0  0  0  0  0  0  0  0  0
    3.5040    0.7990   -2.1250 H   0  0  0  0  0  0  0  0  0  0  0  0
    4.0550   -0.7770   -0.0550 C   0  0  1  0  0  0  0  0  0  0  0  0
    3.8420   -2.0760   -0.5590 O   0  0  0  0  0  0  0  0  0  0  0  0
    4.4630   -2.6660   -0.1000 H   0  0  0  0  0  0  0  0  0  0  0  0
    5.3180   -0.2130   -0.7050 C   0  0  0  0  0  0  0  0  0  0  0  0
    6.4360   -0.8220   -0.1000 O   0  0  0  0  0  0  0  0  0  0  0  0
    7.6640   -0.3730   -0.6230 C   0  0  0  0  0  0  0  0  0  0  0  0
   -7.0100    0.9120   -0.3730 O   0  0  0  0  0  0  0  0  0  0  0  0
   -7.3300    1.6880    0.1150 H   0  0  0  0  0  0  0  0  0  0  0  0
  1  6  1  0  0  0  0
  1  2  1  0  0  0  0
  2 28  1  1  0  0  0
  2  3  1  0  0  0  0
  4  3  1  0  0  0  0
  4  7  2  0  0  0  0
  5 10  1  0  0  0  0
  5 18  1  1  0  0  0
  5  4  1  0  0  0  0
  6  5  1  0  0  0  0
  8  7  1  0  0  0  0
  9  8  1  1  0  0  0
 10 12  1  6  0  0  0
 10  9  1  0  0  0  0
 11 14  1  0  0  0  0
 12 11  1  0  0  0  0
 13 17  1  6  0  0  0
 13  9  1  0  0  0  0
 14 13  1  0  0  0  0
 14 19  1  1  0  0  0
 15 20  1  6  0  0  0
 15 22  1  0  0  0  0
 15 16  1  0  0  0  0
 15 14  1  0  0  0  0
 16 17  1  0  0  0  0
 21 20  1  0  0  0  0
 22 25  1  6  0  0  0
 23 24  1  0  0  0  0
 23 22  1  0  0  0  0
 25 26  1  0  0  0  0
 27 26  1  0  0  0  0
 28 29  1  0  0  0  0
M  END
>  <REMARK>
  6 active torsions:
  status: ('A' for Active; 'I' for Inactive)
    1  A    between atoms: C_2  and  O_18 
    2  A    between atoms: C_15  and  O_21 
    3  A    between atoms: C_15  and  C_22 
    4  A    between atoms: C_22  and  O_23 
    5  A    between atoms: C_22  and  C_24 
    6  A    between atoms: C_24  and  O_25 

>  <TORSDO>
F 6

$$$$
2355
 OpenBabel02071811503D

 31 34  0  0  1  0  0  0  0  0999 V2000
    2.3340    0.4840    0.3260 C   0  0  1  0  0  0  0  0  0  0  0  0
    2.3980    0.5060   -1.2030 C   0  0  0  0  0  0  0  0  0  0  0  0
    1.0740    1.1110   -1.6760 C   0  0  0  0  0  0  0  0  0  0  0  0
    0.3360    1.5980   -0.4140 C   0  0  2  0  0  0  0  0  0  0  0  0
    0.8280    0.5680    0.6230 C   0  0  1  0  0  0  0  0  0  0  0  0
    0.1370   -0.7990    0.4690 C   0  0  0  0  0  0  0  0  0  0  0  0
   -1.3890   -0.6580    0.4610 C   0  0  0  0  0  0  0  0  0  0  0  0
   -1.8670    0.2790   -0.6700 C   0  0  2  0  0  0  0  0  0  0  0  0
   -1.2170    1.6820   -0.5220 C   0  0  1  0  0  0  0  0  0  0  0  0
   -3.4220    0.3670   -0.8630 C   0  0  2  0  0  0  0  0  0  0  0  0
   -4.0700    1.5290   -0.0310 C   0  0  2  0  0  0  0  0  0  0  0  0
   -3.1910    1.9960    1.1430 C   0  0  0  0  0  0  0  0  0  0  0  0
   -1.7720    2.4140    0.7300 C   0  0  0  0  0  0  0  0  0  0  0  0
   -4.1210   -0.9730   -0.5470 C   0  0  0  0  0  0  0  0  0  0  0  0
   -5.6310   -0.9590   -0.8610 C   0  0  0  0  0  0  0  0  0  0  0  0
   -6.2770    0.4220   -0.6390 C   0  0  0  0  0  0  0  0  0  0  0  0
   -5.5390    1.2560    0.4220 C   0  0  0  0  0  0  0  0  0  0  0  0
   -3.6800    0.6450   -2.3600 C   0  0  0  0  0  0  0  0  0  0  0  0
   -1.4840    2.5330   -1.7760 C   0  0  0  0  0  0  0  0  0  0  0  0
   -6.2760    2.5900    0.6130 C   0  0  0  0  0  0  0  0  0  0  0  0
   -5.5960    0.5020    1.7600 C   0  0  0  0  0  0  0  0  0  0  0  0
    0.9410    2.9730   -0.0840 C   0  0  0  0  0  0  0  0  0  0  0  0
    3.0550   -0.6840    0.9530 C   0  0  0  0  0  0  0  0  0  0  0  0
    2.7320   -1.0370    2.2090 C   0  0  0  0  0  0  0  0  0  0  0  0
    4.1190   -1.4730    0.2360 C   0  0  0  0  0  0  0  0  0  0  0  0
    4.7830   -2.5100    1.1410 C   0  0  0  0  0  0  0  0  0  0  0  0
    5.9060   -3.2740    0.4370 C   0  0  2  0  0  0  0  0  0  0  0  0
    6.3950   -4.4790    1.2400 C   0  0  0  0  0  0  0  0  0  0  0  0
    7.0330   -2.3730    0.0100 C   0  0  0  0  0  0  0  0  0  0  0  0
    7.9590   -2.7050   -1.1310 C   0  0  0  0  0  0  0  0  0  0  0  0
    7.2210   -1.2230    0.6740 C   0  0  0  0  0  0  0  0  0  0  0  0
  1  5  1  0  0  0  0
  1 23  1  6  0  0  0
  2  1  1  0  0  0  0
  3  2  1  0  0  0  0
  3  4  1  0  0  0  0
  4 22  1  1  0  0  0
  4  5  1  0  0  0  0
  5  6  1  6  0  0  0
  7  6  1  0  0  0  0
  8  9  1  0  0  0  0
  8  7  1  1  0  0  0
  9 19  1  6  0  0  0
  9  4  1  0  0  0  0
  9 13  1  0  0  0  0
 10 18  1  6  0  0  0
 10  8  1  0  0  0  0
 10 14  1  0  0  0  0
 10 11  1  0  0  0  0
 11 17  1  1  0  0  0
 11 12  1  0  0  0  0
 13 12  1  0  0  0  0
 15 16  1  0  0  0  0
 15 14  1  0  0  0  0
 16 17  1  0  0  0  0
 17 20  1  0  0  0  0
 17 21  1  0  0  0  0
 23 24  2  0  0  0  0
 25 23  1  0  0  0  0
 25 26  1  0  0  0  0
 27 29  1  1  0  0  0
 27 26  1  0  0  0  0
 27 28  1  0  0  0  0
 29 31  2  0  0  0  0
 30 29  1  0  0  0  0
M  END
>  <REMARK>
  5 active torsions:
  status: ('A' for Active; 'I' for Inactive)
    1  A    between atoms: C_1  and  C_3 
    2  A    between atoms: C_3  and  C_6 
    3  A    between atoms: C_6  and  C_7 
    4  A    between atoms: C_7  and  C_8 
    5  A    between atoms: C_8  and  C_9 

>  <TORSDO>
F 5

$$$$
2398
 OpenBabel02071811503D

 30 33  0  0  1  0  0  0  0  0999 V2000
    5.9940    1.1540    1.2070 C   0  0  0  0  0  0  0  0  0  0  0  0
    6.3690    2.5530    0.6760 C   0  0  2  0  0  0  0  0  0  0  0  0
    5.6760    2.8750   -0.6600 C   0  0  0  0  0  0  0  0  0  0  0  0
    4.1870    2.6430   -0.5060 C   0  0  0  0  0  0  0  0  0  0  0  0
    3.7730    1.2340   -0.0840 C   0  0  1  0  0  0  0  0  0  0  0  0
    4.4670    0.9550    1.2710 C   0  0  0  0  0  0  0  0  0  0  0  0
    3.3100    3.6540   -0.6990 C   0  0  0  0  0  0  0  0  0  0  0  0
    1.8260    3.5020   -0.4390 C   0  0  0  0  0  0  0  0  0  0  0  0
    1.5680    2.3610    0.5570 C   0  0  2  0  0  0  0  0  0  0  0  0
    2.2300    1.0860   -0.0080 C   0  0  2  0  0  0  0  0  0  0  0  0
    0.1970   -0.3830    0.5330 C   0  0  0  0  0  0  0  0  0  0  0  0
    1.7210   -0.1760    0.7130 C   0  0  0  0  0  0  0  0  0  0  0  0
    0.0990    2.0920    0.9530 C   0  0  2  0  0  0  0  0  0  0  0  0
   -0.5550    0.9240    0.2070 C   0  0  2  0  0  0  0  0  0  0  0  0
   -1.9670    1.0000    0.8030 C   0  0  1  0  0  0  0  0  0  0  0  0
   -2.2780    2.5020    0.8380 C   0  0  0  0  0  0  0  0  0  0  0  0
   -0.9240    3.2190    0.7930 C   0  0  0  0  0  0  0  0  0  0  0  0
   -0.6150    1.1910   -1.3050 C   0  0  0  0  0  0  0  0  0  0  0  0
    4.2970    0.2340   -1.1270 C   0  0  0  0  0  0  0  0  0  0  0  0
   -3.0160    0.2010    0.0310 C   0  0  2  0  0  0  0  0  0  0  0  0
   -4.4030    0.4980    0.6020 C   0  0  0  0  0  0  0  0  0  0  0  0
   -2.6620   -1.2850    0.0820 C   0  0  0  0  0  0  0  0  0  0  0  0
   -3.8630   -2.1880   -0.1990 C   0  0  0  0  0  0  0  0  0  0  0  0
   -3.4810   -3.6640   -0.3010 C   0  0  2  0  0  0  0  0  0  0  0  0
   -2.7250   -3.9920   -1.5880 C   0  0  0  0  0  0  0  0  0  0  0  0
   -4.6660   -4.5980   -0.0590 C   0  0  0  0  0  0  0  0  0  0  0  0
   -5.7170   -4.5180   -1.1660 C   0  0  0  0  0  0  0  0  0  0  0  0
   -4.2350   -6.0350    0.2420 C   0  0  0  0  0  0  0  0  0  0  0  0
    7.7710    2.6270    0.5020 O   0  0  0  0  0  0  0  0  0  0  0  0
    7.9770    3.5330    0.2270 H   0  0  0  0  0  0  0  0  0  0  0  0
  1  6  1  0  0  0  0
  2 29  1  6  0  0  0
  2  1  1  0  0  0  0
  3  4  1  0  0  0  0
  3  2  1  0  0  0  0
  4  5  1  0  0  0  0
  5 19  1  6  0  0  0
  5 10  1  0  0  0  0
  5  6  1  0  0  0  0
  7  4  2  0  0  0  0
  7  8  1  0  0  0  0
  9  8  1  6  0  0  0
  9 13  1  0  0  0  0
 10  9  1  0  0  0  0
 10 12  1  1  0  0  0
 11 12  1  0  0  0  0
 13 17  1  6  0  0  0
 14 18  1  6  0  0  0
 14 11  1  0  0  0  0
 14 15  1  0  0  0  0
 14 13  1  0  0  0  0
 15 16  1  6  0  0  0
 17 16  1  0  0  0  0
 20 22  1  1  0  0  0
 20 21  1  0  0  0  0
 20 15  1  0  0  0  0
 23 22  1  0  0  0  0
 24 25  1  6  0  0  0
 24 23  1  0  0  0  0
 24 26  1  0  0  0  0
 26 28  1  0  0  0  0
 27 26  1  0  0  0  0
 30 29  1  0  0  0  0
M  END
>  <REMARK>
  6 active torsions:
  status: ('A' for Active; 'I' for Inactive)
    1  A    between atoms: C_2  and  O_20 
    2  A    between atoms: C_15  and  C_18 
    3  A    between atoms: C_18  and  C_22 
    4  A    between atoms: C_22  and  C_23 
    5  A    between atoms: C_23  and  C_24 
    6  A    between atoms: C_24  and  C_25 

>  <TORSDO>
F 6

$$$$
2405
 OpenBabel02071811503D

 30 33  0  0  1  0  0  0  0  0999 V2000
   -5.9920   -0.1880    1.3340 C   0  0  0  0  0  0  0  0  0  0  0  0
   -6.2950   -1.6880    1.5490 C   0  0  2  0  0  0  0  0  0  0  0  0
   -5.1580   -2.6090    1.0590 C   0  0  0  0  0  0  0  0  0  0  0  0
   -4.4690   -2.0800   -0.2190 C   0  0  1  0  0  0  0  0  0  0  0  0
   -3.8930   -0.6270   -0.0600 C   0  0  1  0  0  0  0  0  0  0  0  0
   -4.4840    0.0680    1.1930 C   0  0  0  0  0  0  0  0  0  0  0  0
   -3.4160   -3.0880   -0.7340 C   0  0  0  0  0  0  0  0  0  0  0  0
   -2.1480   -3.1680    0.1410 C   0  0  0  0  0  0  0  0  0  0  0  0
   -1.8440   -1.8420    0.8650 C   0  0  2  0  0  0  0  0  0  0  0  0
   -2.3360   -0.6560    0.0040 C   0  0  2  0  0  0  0  0  0  0  0  0
   -0.1270    0.6190    0.2420 C   0  0  0  0  0  0  0  0  0  0  0  0
   -1.6620    0.6680    0.4120 C   0  0  0  0  0  0  0  0  0  0  0  0
   -0.3870   -1.6290    1.3340 C   0  0  2  0  0  0  0  0  0  0  0  0
    0.4530   -0.8070    0.3520 C   0  0  2  0  0  0  0  0  0  0  0  0
    1.8070   -0.8690    1.0720 C   0  0  1  0  0  0  0  0  0  0  0  0
    1.9200   -2.3280    1.5270 C   0  0  0  0  0  0  0  0  0  0  0  0
    0.4840   -2.8500    1.6370 C   0  0  0  0  0  0  0  0  0  0  0  0
    0.5430   -1.5040   -1.0140 C   0  0  0  0  0  0  0  0  0  0  0  0
   -4.2950    0.2030   -1.2930 C   0  0  0  0  0  0  0  0  0  0  0  0
    2.9880   -0.4240    0.2130 C   0  0  2  0  0  0  0  0  0  0  0  0
    4.2950   -0.7440    0.9400 C   0  0  0  0  0  0  0  0  0  0  0  0
    2.8460    1.0620   -0.1170 C   0  0  0  0  0  0  0  0  0  0  0  0
    4.1680    1.6990   -0.5490 C   0  0  0  0  0  0  0  0  0  0  0  0
    4.0040    3.1520   -0.9940 C   0  0  2  0  0  0  0  0  0  0  0  0
    3.2440    3.2830   -2.3160 C   0  0  0  0  0  0  0  0  0  0  0  0
    5.3260    3.9220   -0.9960 C   0  0  0  0  0  0  0  0  0  0  0  0
    6.3010    3.4200   -2.0610 C   0  0  0  0  0  0  0  0  0  0  0  0
    5.1270    5.4380   -1.0470 C   0  0  0  0  0  0  0  0  0  0  0  0
   -7.4960   -2.0180    0.8790 O   0  0  0  0  0  0  0  0  0  0  0  0
   -7.6840   -2.9490    1.0720 H   0  0  0  0  0  0  0  0  0  0  0  0
  1  2  1  0  0  0  0
  2 29  1  6  0  0  0
  3  2  1  0  0  0  0
  4  7  1  1  0  0  0
  4  5  1  0  0  0  0
  4  3  1  0  0  0  0
  5 19  1  6  0  0  0
  5 10  1  0  0  0  0
  5  6  1  0  0  0  0
  6  1  1  0  0  0  0
  7  8  1  0  0  0  0
  9  8  1  6  0  0  0
  9 13  1  0  0  0  0
 10 12  1  1  0  0  0
 10  9  1  0  0  0  0
 11 14  1  0  0  0  0
 11 12  1  0  0  0  0
 13 17  1  6  0  0  0
 14 18  1  6  0  0  0
 14 15  1  0  0  0  0
 14 13  1  0  0  0  0
 15 16  1  6  0  0  0
 16 17  1  0  0  0  0
 20 22  1  1  0  0  0
 20 21  1  0  0  0  0
 20 15  1  0  0  0  0
 23 22  1  0  0  0  0
 24 25  1  6  0  0  0
 24 23  1  0  0  0  0
 26 24  1  0  0  0  0
 27 26  1  0  0  0  0
 28 26  1  0  0  0  0
 29 30  1  0  0  0  0
M  END
>  <REMARK>
  6 active torsions:
  status: ('A' for Active; 'I' for Inactive)
    1  A    between atoms: C_2  and  O_20 
    2  A    between atoms: C_15  and  C_18 
    3  A    between atoms: C_18  and  C_22 
    4  A    between atoms: C_22  and  C_24 
    5  A    between atoms: C_24  and  C_25 
    6  A    between atoms: C_25  and  C_26 

>  <TORSDO>
F 6

$$$$
2406
 OpenBabel02071811503D

 30 33  0  0  1  0  0  0  0  0999 V2000
   -6.0240   -0.0980    1.3090 C   0  0  0  0  0  0  0  0  0  0  0  0
   -6.3260   -1.5980    1.5230 C   0  0  2  0  0  0  0  0  0  0  0  0
   -5.1920   -2.5190    1.0330 C   0  0  0  0  0  0  0  0  0  0  0  0
   -4.5020   -1.9900   -0.2420 C   0  0  1  0  0  0  0  0  0  0  0  0
   -3.9240   -0.5370   -0.0860 C   0  0  1  0  0  0  0  0  0  0  0  0
   -4.5180    0.1580    1.1680 C   0  0  0  0  0  0  0  0  0  0  0  0
   -3.4490   -2.9980   -0.7600 C   0  0  0  0  0  0  0  0  0  0  0  0
   -2.1820   -3.0800    0.1150 C   0  0  0  0  0  0  0  0  0  0  0  0
   -1.8770   -1.7540    0.8420 C   0  0  2  0  0  0  0  0  0  0  0  0
   -2.3690   -0.5660   -0.0220 C   0  0  2  0  0  0  0  0  0  0  0  0
   -0.1600    0.7090    0.2170 C   0  0  0  0  0  0  0  0  0  0  0  0
   -1.6950    0.7580    0.3890 C   0  0  0  0  0  0  0  0  0  0  0  0
   -0.4200   -1.5390    1.3090 C   0  0  2  0  0  0  0  0  0  0  0  0
    0.4220   -0.7170    0.3280 C   0  0  2  0  0  0  0  0  0  0  0  0
    1.7750   -0.7790    1.0490 C   0  0  1  0  0  0  0  0  0  0  0  0
    1.8870   -2.2380    1.5040 C   0  0  0  0  0  0  0  0  0  0  0  0
    0.4510   -2.7600    1.6130 C   0  0  0  0  0  0  0  0  0  0  0  0
    0.5120   -1.4140   -1.0370 C   0  0  0  0  0  0  0  0  0  0  0  0
   -4.3280    0.2910   -1.3180 C   0  0  0  0  0  0  0  0  0  0  0  0
    2.9550   -0.3340    0.1890 C   0  0  2  0  0  0  0  0  0  0  0  0
    4.2640   -0.6580    0.9120 C   0  0  0  0  0  0  0  0  0  0  0  0
    2.8160    1.1520   -0.1390 C   0  0  0  0  0  0  0  0  0  0  0  0
    4.1350    1.7870   -0.5800 C   0  0  0  0  0  0  0  0  0  0  0  0
    3.9550    3.2010   -1.1290 C   0  0  1  0  0  0  0  0  0  0  0  0
    3.4920    4.1960   -0.0630 C   0  0  0  0  0  0  0  0  0  0  0  0
    5.1800    3.6950   -1.9020 C   0  0  0  0  0  0  0  0  0  0  0  0
    6.4530    3.6920   -1.0550 C   0  0  0  0  0  0  0  0  0  0  0  0
    5.3590    2.9790   -3.2400 C   0  0  0  0  0  0  0  0  0  0  0  0
   -7.5300   -1.9280    0.8530 O   0  0  0  0  0  0  0  0  0  0  0  0
   -7.7170   -2.8610    1.0470 H   0  0  0  0  0  0  0  0  0  0  0  0
  1  2  1  0  0  0  0
  2 29  1  6  0  0  0
  3  2  1  0  0  0  0
  4  7  1  1  0  0  0
  4  5  1  0  0  0  0
  4  3  1  0  0  0  0
  5 19  1  6  0  0  0
  5 10  1  0  0  0  0
  5  6  1  0  0  0  0
  6  1  1  0  0  0  0
  7  8  1  0  0  0  0
  9  8  1  6  0  0  0
  9 13  1  0  0  0  0
 10 12  1  1  0  0  0
 10  9  1  0  0  0  0
 11 14  1  0  0  0  0
 11 12  1  0  0  0  0
 13 17  1  6  0  0  0
 14 18  1  6  0  0  0
 14 15  1  0  0  0  0
 14 13  1  0  0  0  0
 15 16  1  6  0  0  0
 16 17  1  0  0  0  0
 20 22  1  1  0  0  0
 20 21  1  0  0  0  0
 20 15  1  0  0  0  0
 23 22  1  0  0  0  0
 24 26  1  1  0  0  0
 24 23  1  0  0  0  0
 24 25  1  0  0  0  0
 26 27  1  0  0  0  0
 28 26  1  0  0  0  0
 29 30  1  0  0  0  0
M  END
>  <REMARK>
  6 active torsions:
  status: ('A' for Active; 'I' for Inactive)
    1  A    between atoms: C_2  and  O_20 
    2  A    between atoms: C_15  and  C_18 
    3  A    between atoms: C_18  and  C_22 
    4  A    between atoms: C_22  and  C_24 
    5  A    between atoms: C_24  and  C_25 
    6  A    between atoms: C_25  and  C_26 

>  <TORSDO>
F 6

$$$$
2411
 OpenBabel02071811503D

 30 33  0  0  1  0  0  0  0  0999 V2000
    5.8730    1.0060    1.0900 C   0  0  0  0  0  0  0  0  0  0  0  0
    6.2480    2.4020    0.5570 C   0  0  2  0  0  0  0  0  0  0  0  0
    5.5550    2.7250   -0.7790 C   0  0  0  0  0  0  0  0  0  0  0  0
    4.0660    2.4940   -0.6250 C   0  0  0  0  0  0  0  0  0  0  0  0
    3.6520    1.0860   -0.2010 C   0  0  1  0  0  0  0  0  0  0  0  0
    4.3460    0.8070    1.1520 C   0  0  0  0  0  0  0  0  0  0  0  0
    3.1880    3.5040   -0.8180 C   0  0  0  0  0  0  0  0  0  0  0  0
    1.7050    3.3520   -0.5570 C   0  0  0  0  0  0  0  0  0  0  0  0
    1.4450    2.2110    0.4380 C   0  0  2  0  0  0  0  0  0  0  0  0
    2.1090    0.9370   -0.1270 C   0  0  2  0  0  0  0  0  0  0  0  0
    0.0760   -0.5330    0.4160 C   0  0  0  0  0  0  0  0  0  0  0  0
    1.5980   -0.3260    0.5940 C   0  0  0  0  0  0  0  0  0  0  0  0
   -0.0230    1.9430    0.8340 C   0  0  2  0  0  0  0  0  0  0  0  0
   -0.6780    0.7730    0.0880 C   0  0  2  0  0  0  0  0  0  0  0  0
   -2.0900    0.8520    0.6840 C   0  0  1  0  0  0  0  0  0  0  0  0
   -2.3990    2.3530    0.7210 C   0  0  0  0  0  0  0  0  0  0  0  0
   -1.0450    3.0680    0.6740 C   0  0  0  0  0  0  0  0  0  0  0  0
   -0.7360    1.0430   -1.4220 C   0  0  0  0  0  0  0  0  0  0  0  0
    4.1760    0.0860   -1.2460 C   0  0  0  0  0  0  0  0  0  0  0  0
   -3.1370    0.0530   -0.0860 C   0  0  2  0  0  0  0  0  0  0  0  0
   -4.5270    0.6050    0.2210 C   0  0  0  0  0  0  0  0  0  0  0  0
   -3.0020   -1.4320    0.2580 C   0  0  0  0  0  0  0  0  0  0  0  0
   -3.8590   -2.3260   -0.6370 C   0  0  0  0  0  0  0  0  0  0  0  0
   -3.6150   -3.7910   -0.3910 C   0  0  0  0  0  0  0  0  0  0  0  0
   -4.6720   -4.5900   -0.1700 C   0  0  0  0  0  0  0  0  0  0  0  0
   -6.1130   -4.1680   -0.2640 C   0  0  0  0  0  0  0  0  0  0  0  0
   -4.4200   -6.0260    0.2050 C   0  0  0  0  0  0  0  0  0  0  0  0
   -2.2380   -4.4010   -0.3790 C   0  0  0  0  0  0  0  0  0  0  0  0
    7.6490    2.4770    0.3850 O   0  0  0  0  0  0  0  0  0  0  0  0
    7.8670    3.4060    0.2050 H   0  0  0  0  0  0  0  0  0  0  0  0
  1  6  1  0  0  0  0
  2 29  1  6  0  0  0
  2  1  1  0  0  0  0
  3  4  1  0  0  0  0
  3  2  1  0  0  0  0
  4  5  1  0  0  0  0
  5 19  1  6  0  0  0
  5 10  1  0  0  0  0
  5  6  1  0  0  0  0
  7  4  2  0  0  0  0
  7  8  1  0  0  0  0
  9  8  1  6  0  0  0
  9 13  1  0  0  0  0
 10  9  1  0  0  0  0
 10 12  1  1  0  0  0
 11 12  1  0  0  0  0
 13 17  1  6  0  0  0
 14 18  1  6  0  0  0
 14 11  1  0  0  0  0
 14 15  1  0  0  0  0
 14 13  1  0  0  0  0
 15 16  1  6  0  0  0
 17 16  1  0  0  0  0
 20 21  1  1  0  0  0
 20 22  1  0  0  0  0
 20 15  1  0  0  0  0
 23 24  1  0  0  0  0
 23 22  1  0  0  0  0
 24 28  1  0  0  0  0
 24 25  2  0  0  0  0
 25 27  1  0  0  0  0
 26 25  1  0  0  0  0
 30 29  1  0  0  0  0
M  END
>  <REMARK>
  5 active torsions:
  status: ('A' for Active; 'I' for Inactive)
    1  A    between atoms: C_2  and  O_20 
    2  A    between atoms: C_15  and  C_18 
    3  A    between atoms: C_18  and  C_22 
    4  A    between atoms: C_22  and  C_23 
    5  A    between atoms: C_23  and  C_24 

>  <TORSDO>
F 5

$$$$
2412
 OpenBabel02071811503D

 30 33  0  0  1  0  0  0  0  0999 V2000
   -6.0450    0.4730   -1.4420 C   0  0  0  0  0  0  0  0  0  0  0  0
   -6.5800    1.9220   -1.3830 C   0  0  2  0  0  0  0  0  0  0  0  0
   -5.9530    2.7400   -0.2360 C   0  0  0  0  0  0  0  0  0  0  0  0
   -4.4530    2.5880   -0.3480 C   0  0  0  0  0  0  0  0  0  0  0  0
   -3.9060    1.1740   -0.1950 C   0  0  1  0  0  0  0  0  0  0  0  0
   -4.5000    0.4060   -1.4020 C   0  0  0  0  0  0  0  0  0  0  0  0
   -3.6620    3.6410   -0.6330 C   0  0  0  0  0  0  0  0  0  0  0  0
   -2.2330    3.4730   -0.9260 C   0  0  0  0  0  0  0  0  0  0  0  0
   -1.6150    2.2930   -0.7420 C   0  0  0  0  0  0  0  0  0  0  0  0
   -2.3440    1.1250   -0.1020 C   0  0  2  0  0  0  0  0  0  0  0  0
   -0.1990   -0.3280   -0.3560 C   0  0  0  0  0  0  0  0  0  0  0  0
   -1.7270   -0.2110   -0.5800 C   0  0  0  0  0  0  0  0  0  0  0  0
   -0.1740    2.0550   -1.1490 C   0  0  2  0  0  0  0  0  0  0  0  0
    0.5060    1.0350   -0.2290 C   0  0  2  0  0  0  0  0  0  0  0  0
    1.9280    1.0840   -0.8050 C   0  0  1  0  0  0  0  0  0  0  0  0
    2.1780    2.5820   -1.0310 C   0  0  0  0  0  0  0  0  0  0  0  0
    0.7950    3.2380   -1.1020 C   0  0  0  0  0  0  0  0  0  0  0  0
    0.5160    1.5220    1.2280 C   0  0  0  0  0  0  0  0  0  0  0  0
   -4.4630    0.5530    1.0980 C   0  0  0  0  0  0  0  0  0  0  0  0
    2.9840    0.4390    0.0880 C   0  0  2  0  0  0  0  0  0  0  0  0
    4.3750    0.7290   -0.4810 C   0  0  0  0  0  0  0  0  0  0  0  0
    2.6990   -1.0570    0.2150 C   0  0  0  0  0  0  0  0  0  0  0  0
    3.9320   -1.8590    0.6350 C   0  0  0  0  0  0  0  0  0  0  0  0
    3.6110   -3.3280    0.9160 C   0  0  2  0  0  0  0  0  0  0  0  0
    2.8380   -3.5230    2.2210 C   0  0  0  0  0  0  0  0  0  0  0  0
    4.8440   -4.2290    0.8200 C   0  0  0  0  0  0  0  0  0  0  0  0
    5.8570   -3.9630    1.9340 C   0  0  0  0  0  0  0  0  0  0  0  0
    4.4840   -5.7090    0.6890 C   0  0  0  0  0  0  0  0  0  0  0  0
   -7.9850    1.8980   -1.2250 O   0  0  0  0  0  0  0  0  0  0  0  0
   -8.2890    2.8180   -1.2480 H   0  0  0  0  0  0  0  0  0  0  0  0
  1  6  1  0  0  0  0
  1  2  1  0  0  0  0
  2 29  1  1  0  0  0
  2  3  1  0  0  0  0
  4  3  1  0  0  0  0
  4  5  1  0  0  0  0
  5 10  1  0  0  0  0
  5 19  1  1  0  0  0
  6  5  1  0  0  0  0
  7  4  2  0  0  0  0
  8  9  2  0  0  0  0
  8  7  1  0  0  0  0
 10  9  1  6  0  0  0
 11 14  1  0  0  0  0
 12 11  1  0  0  0  0
 12 10  1  0  0  0  0
 13 17  1  1  0  0  0
 13  9  1  0  0  0  0
 13 14  1  0  0  0  0
 14 18  1  1  0  0  0
 15 16  1  1  0  0  0
 15 14  1  0  0  0  0
 15 20  1  0  0  0  0
 17 16  1  0  0  0  0
 20 21  1  6  0  0  0
 20 22  1  0  0  0  0
 22 23  1  0  0  0  0
 24 23  1  1  0  0  0
 24 25  1  0  0  0  0
 26 24  1  0  0  0  0
 26 27  1  0  0  0  0
 28 26  1  0  0  0  0
 30 29  1  0  0  0  0
M  END
>  <REMARK>
  6 active torsions:
  status: ('A' for Active; 'I' for Inactive)
    1  A    between atoms: C_2  and  O_20 
    2  A    between atoms: C_15  and  C_18 
    3  A    between atoms: C_18  and  C_22 
    4  A    between atoms: C_22  and  C_23 
    5  A    between atoms: C_23  and  C_24 
    6  A    between atoms: C_24  and  C_25 

>  <TORSDO>
F 6

$$$$
2413
 OpenBabel02071811503D

 30 33  0  0  1  0  0  0  0  0999 V2000
   -6.0450    0.4730   -1.4420 C   0  0  0  0  0  0  0  0  0  0  0  0
   -6.5800    1.9220   -1.3830 C   0  0  2  0  0  0  0  0  0  0  0  0
   -5.9530    2.7400   -0.2360 C   0  0  0  0  0  0  0  0  0  0  0  0
   -4.4530    2.5880   -0.3480 C   0  0  0  0  0  0  0  0  0  0  0  0
   -3.9060    1.1740   -0.1950 C   0  0  1  0  0  0  0  0  0  0  0  0
   -4.5000    0.4060   -1.4020 C   0  0  0  0  0  0  0  0  0  0  0  0
   -3.6620    3.6410   -0.6330 C   0  0  0  0  0  0  0  0  0  0  0  0
   -2.2330    3.4730   -0.9260 C   0  0  0  0  0  0  0  0  0  0  0  0
   -1.6150    2.2930   -0.7420 C   0  0  0  0  0  0  0  0  0  0  0  0
   -2.3440    1.1250   -0.1020 C   0  0  2  0  0  0  0  0  0  0  0  0
   -0.1990   -0.3280   -0.3560 C   0  0  0  0  0  0  0  0  0  0  0  0
   -1.7270   -0.2110   -0.5800 C   0  0  0  0  0  0  0  0  0  0  0  0
   -0.1740    2.0550   -1.1490 C   0  0  2  0  0  0  0  0  0  0  0  0
    0.5060    1.0350   -0.2290 C   0  0  2  0  0  0  0  0  0  0  0  0
    1.9280    1.0840   -0.8050 C   0  0  1  0  0  0  0  0  0  0  0  0
    2.1780    2.5820   -1.0310 C   0  0  0  0  0  0  0  0  0  0  0  0
    0.7950    3.2380   -1.1020 C   0  0  0  0  0  0  0  0  0  0  0  0
    0.5160    1.5220    1.2280 C   0  0  0  0  0  0  0  0  0  0  0  0
   -4.4630    0.5530    1.0980 C   0  0  0  0  0  0  0  0  0  0  0  0
    2.9840    0.4390    0.0880 C   0  0  2  0  0  0  0  0  0  0  0  0
    4.3750    0.7290   -0.4810 C   0  0  0  0  0  0  0  0  0  0  0  0
    2.6990   -1.0570    0.2150 C   0  0  0  0  0  0  0  0  0  0  0  0
    3.9320   -1.8590    0.6350 C   0  0  0  0  0  0  0  0  0  0  0  0
    3.6110   -3.3280    0.9160 C   0  0  2  0  0  0  0  0  0  0  0  0
    2.8380   -3.5230    2.2210 C   0  0  0  0  0  0  0  0  0  0  0  0
    4.8440   -4.2290    0.8200 C   0  0  0  0  0  0  0  0  0  0  0  0
    5.8570   -3.9630    1.9340 C   0  0  0  0  0  0  0  0  0  0  0  0
    4.4840   -5.7090    0.6890 C   0  0  0  0  0  0  0  0  0  0  0  0
   -7.9850    1.8980   -1.2250 O   0  0  0  0  0  0  0  0  0  0  0  0
   -8.2890    2.8180   -1.2480 H   0  0  0  0  0  0  0  0  0  0  0  0
  1  6  1  0  0  0  0
  1  2  1  0  0  0  0
  2 29  1  1  0  0  0
  2  3  1  0  0  0  0
  4  3  1  0  0  0  0
  4  5  1  0  0  0  0
  5 10  1  0  0  0  0
  5 19  1  1  0  0  0
  6  5  1  0  0  0  0
  7  4  2  0  0  0  0
  8  9  2  0  0  0  0
  8  7  1  0  0  0  0
 10  9  1  6  0  0  0
 11 14  1  0  0  0  0
 12 11  1  0  0  0  0
 12 10  1  0  0  0  0
 13 17  1  1  0  0  0
 13  9  1  0  0  0  0
 13 14  1  0  0  0  0
 14 18  1  1  0  0  0
 15 16  1  1  0  0  0
 15 14  1  0  0  0  0
 15 20  1  0  0  0  0
 17 16  1  0  0  0  0
 20 21  1  6  0  0  0
 20 22  1  0  0  0  0
 22 23  1  0  0  0  0
 24 23  1  1  0  0  0
 24 25  1  0  0  0  0
 26 24  1  0  0  0  0
 26 27  1  0  0  0  0
 28 26  1  0  0  0  0
 30 29  1  0  0  0  0
M  END
>  <REMARK>
  6 active torsions:
  status: ('A' for Active; 'I' for Inactive)
    1  A    between atoms: C_2  and  O_20 
    2  A    between atoms: C_15  and  C_18 
    3  A    between atoms: C_18  and  C_22 
    4  A    between atoms: C_22  and  C_23 
    5  A    between atoms: C_23  and  C_24 
    6  A    between atoms: C_24  and  C_25 

>  <TORSDO>
F 6

$$$$
2439
 OpenBabel02071811503D

 25 27  0  0  0  0  0  0  0  0999 V2000
    0.4610   -0.6910   -0.2270 N   0  0  0  0  0  0  0  0  0  0  0  0
    0.4360   -1.3280    0.9820 C   0  0  0  0  0  0  0  0  0  0  0  0
    0.0720   -0.7420    1.9750 O   0  0  0  0  0  0  0  0  0  0  0  0
    0.7640   -1.1840   -1.0430 H   0  0  0  0  0  0  0  0  0  0  0  0
    0.0370    0.7130   -0.3110 C   0  0  0  0  0  0  0  0  0  0  0  0
    0.1390    1.2320   -1.7440 C   0  0  0  0  0  0  0  0  0  0  0  0
   -0.2910    2.6840   -1.8360 C   0  0  0  0  0  0  0  0  0  0  0  0
   -1.5510    3.1740   -1.8730 C   0  0  0  0  0  0  0  0  0  0  0  0
   -1.5760    4.5430   -1.9570 C   0  0  0  0  0  0  0  0  0  0  0  0
   -2.7500    2.4180   -1.8320 C   0  0  0  0  0  0  0  0  0  0  0  0
   -2.7950    5.2600   -2.0060 C   0  0  0  0  0  0  0  0  0  0  0  0
   -0.2580    4.9670   -1.9770 N   0  0  0  0  0  0  0  0  0  0  0  0
   -4.0100    4.5290   -1.9670 C   0  0  0  0  0  0  0  0  0  0  0  0
   -3.9860    3.1110   -1.8790 C   0  0  0  0  0  0  0  0  0  0  0  0
    0.5550    3.8070   -1.9010 C   0  0  0  0  0  0  0  0  0  0  0  0
    0.0650    5.9040   -2.0310 H   0  0  0  0  0  0  0  0  0  0  0  0
    0.8690   -2.7620    1.0490 C   0  0  0  0  0  0  0  0  0  0  0  0
    0.4860   -3.6350    0.0160 C   0  0  0  0  0  0  0  0  0  0  0  0
    0.8730   -4.9820    0.0450 C   0  0  0  0  0  0  0  0  0  0  0  0
    1.6490   -5.4670    1.1090 C   0  0  0  0  0  0  0  0  0  0  0  0
    2.0370   -4.6040    2.1460 C   0  0  0  0  0  0  0  0  0  0  0  0
    1.6520   -3.2480    2.1250 C   0  0  0  0  0  0  0  0  0  0  0  0
    2.0470   -2.4280    3.1520 N   0  0  0  0  0  0  0  0  0  0  0  0
    2.7540   -2.9880    4.3110 C   0  0  0  0  0  0  0  0  0  0  0  0
    1.8520   -1.4470    3.1110 H   0  0  0  0  0  0  0  0  0  0  0  0
  1  2  1  0  0  0  0
  2 17  1  0  0  0  0
  2  3  2  0  0  0  0
  4  1  1  0  0  0  0
  5  1  1  0  0  0  0
  6  5  1  0  0  0  0
  7  6  1  0  0  0  0
  8  7  1  0  0  0  0
  8 10  1  0  0  0  0
  9  8  2  0  0  0  0
 11 13  2  0  0  0  0
 11  9  1  0  0  0  0
 12  9  1  0  0  0  0
 12 15  1  0  0  0  0
 13 14  1  0  0  0  0
 14 10  2  0  0  0  0
 15  7  2  0  0  0  0
 16 12  1  0  0  0  0
 17 22  2  0  0  0  0
 18 19  2  0  0  0  0
 18 17  1  0  0  0  0
 19 20  1  0  0  0  0
 20 21  2  0  0  0  0
 22 21  1  0  0  0  0
 22 23  1  0  0  0  0
 23 24  1  0  0  0  0
 25 23  1  0  0  0  0
M  END
>  <REMARK>
  5 active torsions:
  status: ('A' for Active; 'I' for Inactive)
    1  A    between atoms: C_9  and  C_10 
    2  A    between atoms: C_10  and  C_11 
    3  A    between atoms: C_11  and  N_12 
       I    between atoms: N_12  and  C_13 
    4  A    between atoms: C_13  and  C_14 
    5  A    between atoms: C_17  and  N_20 

>  <TORSDO>
F 5

$$$$
2476
 OpenBabel02071811503D

 49 54  0  0  1  0  0  0  0  0999 V2000
   -0.9790    3.4530    2.7640 C   0  0  2  0  0  0  0  0  0  0  0  0
    0.4550    3.3560    2.2010 C   0  0  2  0  0  0  0  0  0  0  0  0
    0.8460    1.8630    1.9690 C   0  0  1  0  0  0  0  0  0  0  0  0
   -0.2850    1.1270    1.2070 C   0  0  2  0  0  0  0  0  0  0  0  0
   -1.5350    1.3030    1.8590 O   0  0  0  0  0  0  0  0  0  0  0  0
   -1.9770    2.6510    1.9100 C   0  0  1  0  0  0  0  0  0  0  0  0
    1.3320    4.0300    3.1130 O   0  0  0  0  0  0  0  0  0  0  0  0
    2.0120    1.7930    1.1460 O   0  0  0  0  0  0  0  0  0  0  0  0
    3.2420    1.4450    1.7810 C   0  0  0  0  0  0  0  0  0  0  0  0
    7.8400    1.2950    2.3830 C   0  0  0  0  0  0  0  0  0  0  0  0
    7.3200    3.6310    2.8030 C   0  0  0  0  0  0  0  0  0  0  0  0
    4.4100    1.9870    0.9080 C   0  0  0  0  0  0  0  0  0  0  0  0
    8.2010    2.5430    2.9060 C   0  0  0  0  0  0  0  0  0  0  0  0
    6.5980    1.1290    1.7460 C   0  0  0  0  0  0  0  0  0  0  0  0
    5.6990    2.2070    1.6350 C   0  0  0  0  0  0  0  0  0  0  0  0
    6.0570    3.4810    2.1950 C   0  0  0  0  0  0  0  0  0  0  0  0
    5.1660    4.6860    2.1560 C   0  0  0  0  0  0  0  0  0  0  0  0
    2.6190    4.3030    2.8050 C   0  0  0  0  0  0  0  0  0  0  0  0
    3.7600    4.4940    2.5250 C   0  0  0  0  0  0  0  0  0  0  0  0
   -0.0080   -0.2670    1.1250 O   0  0  0  0  0  0  0  0  0  0  0  0
   -0.5270   -0.9530    0.0960 C   0  0  0  0  0  0  0  0  0  0  0  0
   -1.6460   -0.4390   -0.6020 C   0  0  0  0  0  0  0  0  0  0  0  0
   -2.1990   -1.1620   -1.6860 C   0  0  0  0  0  0  0  0  0  0  0  0
   -1.6250   -2.3980   -2.0700 C   0  0  0  0  0  0  0  0  0  0  0  0
   -0.5000   -2.9140   -1.3750 C   0  0  0  0  0  0  0  0  0  0  0  0
   -2.1880   -3.1780   -3.2070 C   0  0  0  0  0  0  0  0  0  0  0  0
    0.0450   -2.1870   -0.2890 C   0  0  0  0  0  0  0  0  0  0  0  0
    0.0510   -4.0900   -1.7440 O   0  0  0  0  0  0  0  0  0  0  0  0
   -0.4180   -4.8320   -2.7680 C   0  0  0  0  0  0  0  0  0  0  0  0
   -1.4860   -4.4530   -3.5080 C   0  0  0  0  0  0  0  0  0  0  0  0
   -3.1410   -2.8730   -3.8890 O   0  0  0  0  0  0  0  0  0  0  0  0
   -1.9510   -5.3260   -4.6270 C   0  0  0  0  0  0  0  0  0  0  0  0
   -1.9200   -6.7250   -4.4900 C   0  0  0  0  0  0  0  0  0  0  0  0
   -2.3590   -7.5450   -5.5430 C   0  0  0  0  0  0  0  0  0  0  0  0
   -2.8300   -6.9710   -6.7390 C   0  0  0  0  0  0  0  0  0  0  0  0
   -2.8610   -5.5720   -6.8730 C   0  0  0  0  0  0  0  0  0  0  0  0
   -2.4220   -4.7500   -5.8210 C   0  0  0  0  0  0  0  0  0  0  0  0
   -3.2420   -7.7400   -7.7250 O   0  0  0  0  0  0  0  0  0  0  0  0
   -3.5630   -7.3340   -8.5390 H   0  0  0  0  0  0  0  0  0  0  0  0
   -3.3950    2.6620    2.4800 C   0  0  0  0  0  0  0  0  0  0  0  0
   -4.2500    1.9010    1.6420 O   0  0  0  0  0  0  0  0  0  0  0  0
   -5.5020    1.8710    2.0880 C   0  0  0  0  0  0  0  0  0  0  0  0
   -5.8730    2.4320    3.0940 O   0  0  0  0  0  0  0  0  0  0  0  0
   -6.4650    1.0780    1.2440 C   0  0  0  0  0  0  0  0  0  0  0  0
   -6.4880   -0.3610    1.6830 C   0  0  0  0  0  0  0  0  0  0  0  0
   -7.4240   -0.8050    2.3070 O   0  0  0  0  0  0  0  0  0  0  0  0
   -5.5100   -1.0370    1.3730 O   0  0  0  0  0  0  0  0  0  0  0  0
   -1.3790    4.8090    2.7600 O   0  0  0  0  0  0  0  0  0  0  0  0
   -0.8910    5.2540    3.4710 H   0  0  0  0  0  0  0  0  0  0  0  0
  1 48  1  6  0  0  0
  2  1  1  0  0  0  0
  2  7  1  1  0  0  0
  3  8  1  6  0  0  0
  3  2  1  0  0  0  0
  4 20  1  1  0  0  0
  4  5  1  0  0  0  0
  4  3  1  0  0  0  0
  5  6  1  0  0  0  0
  6 40  1  1  0  0  0
  6  1  1  0  0  0  0
  8  9  1  0  0  0  0
 10 13  2  0  0  0  0
 11 13  1  0  0  0  0
 12 15  1  0  0  0  0
 12  9  1  0  0  0  0
 14 10  1  0  0  0  0
 15 14  2  0  0  0  0
 15 16  1  0  0  0  0
 16 11  2  0  0  0  0
 17 16  1  0  0  0  0
 17 19  1  0  0  0  0
 18  7  1  0  0  0  0
 19 18  3  0  0  0  0
 21 20  1  0  0  0  0
 22 21  2  0  0  0  0
 23 22  1  0  0  0  0
 24 23  2  0  0  0  0
 24 25  1  0  0  0  0
 25 27  2  0  0  0  0
 26 24  1  0  0  0  0
 27 21  1  0  0  0  0
 28 25  1  0  0  0  0
 29 28  1  0  0  0  0
 30 26  1  0  0  0  0
 30 29  2  0  0  0  0
 31 26  2  0  0  0  0
 32 33  1  0  0  0  0
 32 30  1  0  0  0  0
 34 33  2  0  0  0  0
 35 34  1  0  0  0  0
 36 35  2  0  0  0  0
 36 37  1  0  0  0  0
 37 32  2  0  0  0  0
 38 35  1  0  0  0  0
 39 38  1  0  0  0  0
 41 42  1  0  0  0  0
 41 40  1  0  0  0  0
 42 43  2  0  0  0  0
 44 45  1  0  0  0  0
 44 42  1  0  0  0  0
 45 46  1  0  0  0  0
 47 45  2  0  0  0  0
 48 49  1  0  0  0  0
M  END
>  <REMARK>
  10 active torsions:
  status: ('A' for Active; 'I' for Inactive)
    1  A    between atoms: C_1  and  O_8 
    2  A    between atoms: C_4  and  O_7 
    3  A    between atoms: C_6  and  C_32 
    4  A    between atoms: O_7  and  C_11 
    5  A    between atoms: C_18  and  C_22 
    6  A    between atoms: C_25  and  O_28 
    7  A    between atoms: C_29  and  C_31 
    8  A    between atoms: C_29  and  O_33 
    9  A    between atoms: C_31  and  C_34 
   10  A    between atoms: C_32  and  O_33 

>  <TORSDO>
F 10

$$$$
2479
 OpenBabel02071811503D

 26 30  0  0  0  0  0  0  0  0999 V2000
   -3.5780    1.4160   -0.0640 C   0  0  0  0  0  0  0  0  0  0  0  0
   -2.1970    1.9750   -0.1830 C   0  0  0  0  0  0  0  0  0  0  0  0
   -1.0590    1.0310   -0.0990 C   0  0  0  0  0  0  0  0  0  0  0  0
   -3.7620   -0.0510    0.1310 C   0  0  0  0  0  0  0  0  0  0  0  0
   -2.6640   -0.8320    0.1990 C   0  0  0  0  0  0  0  0  0  0  0  0
   -1.3480   -0.2720    0.0820 C   0  0  0  0  0  0  0  0  0  0  0  0
   -0.3830   -1.3460    0.1940 C   0  0  0  0  0  0  0  0  0  0  0  0
   -1.0590   -2.4980    0.3650 C   0  0  0  0  0  0  0  0  0  0  0  0
   -2.4650   -2.2250    0.3730 N   0  0  0  0  0  0  0  0  0  0  0  0
    1.0640   -1.0310    0.1100 C   0  0  0  0  0  0  0  0  0  0  0  0
    3.7670    0.0490   -0.1370 C   0  0  0  0  0  0  0  0  0  0  0  0
    3.5840   -1.4180    0.0760 C   0  0  0  0  0  0  0  0  0  0  0  0
    2.2030   -1.9750    0.2050 C   0  0  0  0  0  0  0  0  0  0  0  0
    2.6700    0.8300   -0.2030 C   0  0  0  0  0  0  0  0  0  0  0  0
    1.3530    0.2690   -0.0800 C   0  0  0  0  0  0  0  0  0  0  0  0
    0.3890    1.3420   -0.1910 C   0  0  0  0  0  0  0  0  0  0  0  0
    1.0640    2.4940   -0.3730 C   0  0  0  0  0  0  0  0  0  0  0  0
    2.4690    2.2210   -0.3870 N   0  0  0  0  0  0  0  0  0  0  0  0
   -5.1450   -0.6430    0.2520 C   0  0  0  0  0  0  0  0  0  0  0  0
    5.1480    0.6370   -0.2710 C   0  0  0  0  0  0  0  0  0  0  0  0
   -4.5370    2.1500   -0.1270 O   0  0  0  0  0  0  0  0  0  0  0  0
   -2.0180    3.1580   -0.3460 O   0  0  0  0  0  0  0  0  0  0  0  0
    2.0250   -3.1560    0.3850 O   0  0  0  0  0  0  0  0  0  0  0  0
    4.5430   -2.1500    0.1430 O   0  0  0  0  0  0  0  0  0  0  0  0
   -3.1860   -2.9080    0.4850 H   0  0  0  0  0  0  0  0  0  0  0  0
    3.1890    2.9040   -0.5060 H   0  0  0  0  0  0  0  0  0  0  0  0
  1  4  1  0  0  0  0
  2  3  1  0  0  0  0
  2  1  1  0  0  0  0
  3  6  2  0  0  0  0
  4  5  2  0  0  0  0
  4 19  1  0  0  0  0
  5  9  1  0  0  0  0
  6  7  1  0  0  0  0
  6  5  1  0  0  0  0
  7  8  2  0  0  0  0
  8  9  1  0  0  0  0
  9 25  1  0  0  0  0
 10  7  1  0  0  0  0
 10 13  1  0  0  0  0
 11 12  1  0  0  0  0
 12 24  2  0  0  0  0
 12 13  1  0  0  0  0
 13 23  2  0  0  0  0
 14 11  2  0  0  0  0
 14 15  1  0  0  0  0
 15 10  2  0  0  0  0
 16  3  1  0  0  0  0
 16 15  1  0  0  0  0
 17 16  2  0  0  0  0
 18 17  1  0  0  0  0
 18 14  1  0  0  0  0
 20 11  1  0  0  0  0
 21  1  2  0  0  0  0
 22  2  2  0  0  0  0
 26 18  1  0  0  0  0
M  END
>  <REMARK>
  0 active torsions:
  status: ('A' for Active; 'I' for Inactive)

>  <TORSDO>
F 0

$$$$
2480
 OpenBabel02071811503D

 26 30  0  0  0  0  0  0  0  0999 V2000
   -3.5780    1.4160   -0.0640 C   0  0  0  0  0  0  0  0  0  0  0  0
   -2.1970    1.9750   -0.1830 C   0  0  0  0  0  0  0  0  0  0  0  0
   -1.0590    1.0310   -0.0990 C   0  0  0  0  0  0  0  0  0  0  0  0
   -3.7620   -0.0510    0.1310 C   0  0  0  0  0  0  0  0  0  0  0  0
   -2.6640   -0.8320    0.1990 C   0  0  0  0  0  0  0  0  0  0  0  0
   -1.3480   -0.2720    0.0820 C   0  0  0  0  0  0  0  0  0  0  0  0
   -0.3830   -1.3460    0.1940 C   0  0  0  0  0  0  0  0  0  0  0  0
   -1.0590   -2.4980    0.3650 C   0  0  0  0  0  0  0  0  0  0  0  0
   -2.4650   -2.2250    0.3730 N   0  0  0  0  0  0  0  0  0  0  0  0
    1.0640   -1.0310    0.1100 C   0  0  0  0  0  0  0  0  0  0  0  0
    3.7670    0.0490   -0.1370 C   0  0  0  0  0  0  0  0  0  0  0  0
    3.5840   -1.4180    0.0760 C   0  0  0  0  0  0  0  0  0  0  0  0
    2.2030   -1.9750    0.2050 C   0  0  0  0  0  0  0  0  0  0  0  0
    2.6700    0.8300   -0.2030 C   0  0  0  0  0  0  0  0  0  0  0  0
    1.3530    0.2690   -0.0800 C   0  0  0  0  0  0  0  0  0  0  0  0
    0.3890    1.3420   -0.1910 C   0  0  0  0  0  0  0  0  0  0  0  0
    1.0640    2.4940   -0.3730 C   0  0  0  0  0  0  0  0  0  0  0  0
    2.4690    2.2210   -0.3870 N   0  0  0  0  0  0  0  0  0  0  0  0
   -5.1450   -0.6430    0.2520 C   0  0  0  0  0  0  0  0  0  0  0  0
    5.1480    0.6370   -0.2710 C   0  0  0  0  0  0  0  0  0  0  0  0
   -4.5370    2.1500   -0.1270 O   0  0  0  0  0  0  0  0  0  0  0  0
   -2.0180    3.1580   -0.3460 O   0  0  0  0  0  0  0  0  0  0  0  0
    2.0250   -3.1560    0.3850 O   0  0  0  0  0  0  0  0  0  0  0  0
    4.5430   -2.1500    0.1430 O   0  0  0  0  0  0  0  0  0  0  0  0
   -3.1860   -2.9080    0.4850 H   0  0  0  0  0  0  0  0  0  0  0  0
    3.1890    2.9040   -0.5060 H   0  0  0  0  0  0  0  0  0  0  0  0
  1  4  1  0  0  0  0
  2  3  1  0  0  0  0
  2  1  1  0  0  0  0
  3  6  2  0  0  0  0
  4  5  2  0  0  0  0
  4 19  1  0  0  0  0
  5  9  1  0  0  0  0
  6  7  1  0  0  0  0
  6  5  1  0  0  0  0
  7  8  2  0  0  0  0
  8  9  1  0  0  0  0
  9 25  1  0  0  0  0
 10  7  1  0  0  0  0
 10 13  1  0  0  0  0
 11 12  1  0  0  0  0
 12 24  2  0  0  0  0
 12 13  1  0  0  0  0
 13 23  2  0  0  0  0
 14 11  2  0  0  0  0
 14 15  1  0  0  0  0
 15 10  2  0  0  0  0
 16  3  1  0  0  0  0
 16 15  1  0  0  0  0
 17 16  2  0  0  0  0
 18 17  1  0  0  0  0
 18 14  1  0  0  0  0
 20 11  1  0  0  0  0
 21  1  2  0  0  0  0
 22  2  2  0  0  0  0
 26 18  1  0  0  0  0
M  END
>  <REMARK>
  0 active torsions:
  status: ('A' for Active; 'I' for Inactive)

>  <TORSDO>
F 0

$$$$
2481
 OpenBabel02071811503D

 26 30  0  0  0  0  0  0  0  0999 V2000
   -3.5780    1.4160   -0.0640 C   0  0  0  0  0  0  0  0  0  0  0  0
   -2.1970    1.9750   -0.1830 C   0  0  0  0  0  0  0  0  0  0  0  0
   -1.0590    1.0310   -0.0990 C   0  0  0  0  0  0  0  0  0  0  0  0
   -3.7620   -0.0510    0.1310 C   0  0  0  0  0  0  0  0  0  0  0  0
   -2.6640   -0.8320    0.1990 C   0  0  0  0  0  0  0  0  0  0  0  0
   -1.3480   -0.2720    0.0820 C   0  0  0  0  0  0  0  0  0  0  0  0
   -0.3830   -1.3460    0.1940 C   0  0  0  0  0  0  0  0  0  0  0  0
   -1.0590   -2.4980    0.3650 C   0  0  0  0  0  0  0  0  0  0  0  0
   -2.4650   -2.2250    0.3730 N   0  0  0  0  0  0  0  0  0  0  0  0
    1.0640   -1.0310    0.1100 C   0  0  0  0  0  0  0  0  0  0  0  0
    3.7670    0.0490   -0.1370 C   0  0  0  0  0  0  0  0  0  0  0  0
    3.5840   -1.4180    0.0760 C   0  0  0  0  0  0  0  0  0  0  0  0
    2.2030   -1.9750    0.2050 C   0  0  0  0  0  0  0  0  0  0  0  0
    2.6700    0.8300   -0.2030 C   0  0  0  0  0  0  0  0  0  0  0  0
    1.3530    0.2690   -0.0800 C   0  0  0  0  0  0  0  0  0  0  0  0
    0.3890    1.3420   -0.1910 C   0  0  0  0  0  0  0  0  0  0  0  0
    1.0640    2.4940   -0.3730 C   0  0  0  0  0  0  0  0  0  0  0  0
    2.4690    2.2210   -0.3870 N   0  0  0  0  0  0  0  0  0  0  0  0
   -5.1450   -0.6430    0.2520 C   0  0  0  0  0  0  0  0  0  0  0  0
    5.1480    0.6370   -0.2710 C   0  0  0  0  0  0  0  0  0  0  0  0
   -4.5370    2.1500   -0.1270 O   0  0  0  0  0  0  0  0  0  0  0  0
   -2.0180    3.1580   -0.3460 O   0  0  0  0  0  0  0  0  0  0  0  0
    2.0250   -3.1560    0.3850 O   0  0  0  0  0  0  0  0  0  0  0  0
    4.5430   -2.1500    0.1430 O   0  0  0  0  0  0  0  0  0  0  0  0
   -3.1860   -2.9080    0.4850 H   0  0  0  0  0  0  0  0  0  0  0  0
    3.1890    2.9040   -0.5060 H   0  0  0  0  0  0  0  0  0  0  0  0
  1  4  1  0  0  0  0
  2  3  1  0  0  0  0
  2  1  1  0  0  0  0
  3  6  2  0  0  0  0
  4  5  2  0  0  0  0
  4 19  1  0  0  0  0
  5  9  1  0  0  0  0
  6  7  1  0  0  0  0
  6  5  1  0  0  0  0
  7  8  2  0  0  0  0
  8  9  1  0  0  0  0
  9 25  1  0  0  0  0
 10  7  1  0  0  0  0
 10 13  1  0  0  0  0
 11 12  1  0  0  0  0
 12 24  2  0  0  0  0
 12 13  1  0  0  0  0
 13 23  2  0  0  0  0
 14 11  2  0  0  0  0
 14 15  1  0  0  0  0
 15 10  2  0  0  0  0
 16  3  1  0  0  0  0
 16 15  1  0  0  0  0
 17 16  2  0  0  0  0
 18 17  1  0  0  0  0
 18 14  1  0  0  0  0
 20 11  1  0  0  0  0
 21  1  2  0  0  0  0
 22  2  2  0  0  0  0
 26 18  1  0  0  0  0
M  END
>  <REMARK>
  0 active torsions:
  status: ('A' for Active; 'I' for Inactive)

>  <TORSDO>
F 0

$$$$
2482
 OpenBabel02071811503D

 26 30  0  0  0  0  0  0  0  0999 V2000
   -3.5780    1.4160   -0.0640 C   0  0  0  0  0  0  0  0  0  0  0  0
   -2.1970    1.9750   -0.1830 C   0  0  0  0  0  0  0  0  0  0  0  0
   -1.0590    1.0310   -0.0990 C   0  0  0  0  0  0  0  0  0  0  0  0
   -3.7620   -0.0510    0.1310 C   0  0  0  0  0  0  0  0  0  0  0  0
   -2.6640   -0.8320    0.1990 C   0  0  0  0  0  0  0  0  0  0  0  0
   -1.3480   -0.2720    0.0820 C   0  0  0  0  0  0  0  0  0  0  0  0
   -0.3830   -1.3460    0.1940 C   0  0  0  0  0  0  0  0  0  0  0  0
   -1.0590   -2.4980    0.3650 C   0  0  0  0  0  0  0  0  0  0  0  0
   -2.4650   -2.2250    0.3730 N   0  0  0  0  0  0  0  0  0  0  0  0
    1.0640   -1.0310    0.1100 C   0  0  0  0  0  0  0  0  0  0  0  0
    3.7670    0.0490   -0.1370 C   0  0  0  0  0  0  0  0  0  0  0  0
    3.5840   -1.4180    0.0760 C   0  0  0  0  0  0  0  0  0  0  0  0
    2.2030   -1.9750    0.2050 C   0  0  0  0  0  0  0  0  0  0  0  0
    2.6700    0.8300   -0.2030 C   0  0  0  0  0  0  0  0  0  0  0  0
    1.3530    0.2690   -0.0800 C   0  0  0  0  0  0  0  0  0  0  0  0
    0.3890    1.3420   -0.1910 C   0  0  0  0  0  0  0  0  0  0  0  0
    1.0640    2.4940   -0.3730 C   0  0  0  0  0  0  0  0  0  0  0  0
    2.4690    2.2210   -0.3870 N   0  0  0  0  0  0  0  0  0  0  0  0
   -5.1450   -0.6430    0.2520 C   0  0  0  0  0  0  0  0  0  0  0  0
    5.1480    0.6370   -0.2710 C   0  0  0  0  0  0  0  0  0  0  0  0
   -4.5370    2.1500   -0.1270 O   0  0  0  0  0  0  0  0  0  0  0  0
   -2.0180    3.1580   -0.3460 O   0  0  0  0  0  0  0  0  0  0  0  0
    2.0250   -3.1560    0.3850 O   0  0  0  0  0  0  0  0  0  0  0  0
    4.5430   -2.1500    0.1430 O   0  0  0  0  0  0  0  0  0  0  0  0
   -3.1860   -2.9080    0.4850 H   0  0  0  0  0  0  0  0  0  0  0  0
    3.1890    2.9040   -0.5060 H   0  0  0  0  0  0  0  0  0  0  0  0
  1  4  1  0  0  0  0
  2  3  1  0  0  0  0
  2  1  1  0  0  0  0
  3  6  2  0  0  0  0
  4  5  2  0  0  0  0
  4 19  1  0  0  0  0
  5  9  1  0  0  0  0
  6  7  1  0  0  0  0
  6  5  1  0  0  0  0
  7  8  2  0  0  0  0
  8  9  1  0  0  0  0
  9 25  1  0  0  0  0
 10  7  1  0  0  0  0
 10 13  1  0  0  0  0
 11 12  1  0  0  0  0
 12 24  2  0  0  0  0
 12 13  1  0  0  0  0
 13 23  2  0  0  0  0
 14 11  2  0  0  0  0
 14 15  1  0  0  0  0
 15 10  2  0  0  0  0
 16  3  1  0  0  0  0
 16 15  1  0  0  0  0
 17 16  2  0  0  0  0
 18 17  1  0  0  0  0
 18 14  1  0  0  0  0
 20 11  1  0  0  0  0
 21  1  2  0  0  0  0
 22  2  2  0  0  0  0
 26 18  1  0  0  0  0
M  END
>  <REMARK>
  0 active torsions:
  status: ('A' for Active; 'I' for Inactive)

>  <TORSDO>
F 0

$$$$
2483
 OpenBabel02071811503D

 26 30  0  0  0  0  0  0  0  0999 V2000
   -3.5780    1.4160   -0.0640 C   0  0  0  0  0  0  0  0  0  0  0  0
   -2.1970    1.9750   -0.1830 C   0  0  0  0  0  0  0  0  0  0  0  0
   -1.0590    1.0310   -0.0990 C   0  0  0  0  0  0  0  0  0  0  0  0
   -3.7620   -0.0510    0.1310 C   0  0  0  0  0  0  0  0  0  0  0  0
   -2.6640   -0.8320    0.1990 C   0  0  0  0  0  0  0  0  0  0  0  0
   -1.3480   -0.2720    0.0820 C   0  0  0  0  0  0  0  0  0  0  0  0
   -0.3830   -1.3460    0.1940 C   0  0  0  0  0  0  0  0  0  0  0  0
   -1.0590   -2.4980    0.3650 C   0  0  0  0  0  0  0  0  0  0  0  0
   -2.4650   -2.2250    0.3730 N   0  0  0  0  0  0  0  0  0  0  0  0
    1.0640   -1.0310    0.1100 C   0  0  0  0  0  0  0  0  0  0  0  0
    3.7670    0.0490   -0.1370 C   0  0  0  0  0  0  0  0  0  0  0  0
    3.5840   -1.4180    0.0760 C   0  0  0  0  0  0  0  0  0  0  0  0
    2.2030   -1.9750    0.2050 C   0  0  0  0  0  0  0  0  0  0  0  0
    2.6700    0.8300   -0.2030 C   0  0  0  0  0  0  0  0  0  0  0  0
    1.3530    0.2690   -0.0800 C   0  0  0  0  0  0  0  0  0  0  0  0
    0.3890    1.3420   -0.1910 C   0  0  0  0  0  0  0  0  0  0  0  0
    1.0640    2.4940   -0.3730 C   0  0  0  0  0  0  0  0  0  0  0  0
    2.4690    2.2210   -0.3870 N   0  0  0  0  0  0  0  0  0  0  0  0
   -5.1450   -0.6430    0.2520 C   0  0  0  0  0  0  0  0  0  0  0  0
    5.1480    0.6370   -0.2710 C   0  0  0  0  0  0  0  0  0  0  0  0
   -4.5370    2.1500   -0.1270 O   0  0  0  0  0  0  0  0  0  0  0  0
   -2.0180    3.1580   -0.3460 O   0  0  0  0  0  0  0  0  0  0  0  0
    2.0250   -3.1560    0.3850 O   0  0  0  0  0  0  0  0  0  0  0  0
    4.5430   -2.1500    0.1430 O   0  0  0  0  0  0  0  0  0  0  0  0
   -3.1860   -2.9080    0.4850 H   0  0  0  0  0  0  0  0  0  0  0  0
    3.1890    2.9040   -0.5060 H   0  0  0  0  0  0  0  0  0  0  0  0
  1  4  1  0  0  0  0
  2  3  1  0  0  0  0
  2  1  1  0  0  0  0
  3  6  2  0  0  0  0
  4  5  2  0  0  0  0
  4 19  1  0  0  0  0
  5  9  1  0  0  0  0
  6  7  1  0  0  0  0
  6  5  1  0  0  0  0
  7  8  2  0  0  0  0
  8  9  1  0  0  0  0
  9 25  1  0  0  0  0
 10  7  1  0  0  0  0
 10 13  1  0  0  0  0
 11 12  1  0  0  0  0
 12 24  2  0  0  0  0
 12 13  1  0  0  0  0
 13 23  2  0  0  0  0
 14 11  2  0  0  0  0
 14 15  1  0  0  0  0
 15 10  2  0  0  0  0
 16  3  1  0  0  0  0
 16 15  1  0  0  0  0
 17 16  2  0  0  0  0
 18 17  1  0  0  0  0
 18 14  1  0  0  0  0
 20 11  1  0  0  0  0
 21  1  2  0  0  0  0
 22  2  2  0  0  0  0
 26 18  1  0  0  0  0
M  END
>  <REMARK>
  0 active torsions:
  status: ('A' for Active; 'I' for Inactive)

>  <TORSDO>
F 0

$$$$
2562
 OpenBabel02071811503D

 56 64  0  0  1  0  0  0  0  0999 V2000
    3.1600    1.7090   -0.6270 C   0  0  0  0  0  0  0  0  0  0  0  0
    4.1040    0.5680   -0.1930 C   0  0  1  0  0  0  0  0  0  0  0  0
    3.3830   -0.6310    0.5160 C   0  0  0  0  0  0  0  0  0  0  0  0
    1.8830   -0.2870    0.7580 C   0  0  1  0  0  0  0  0  0  0  0  0
    1.1110    0.1070   -0.5490 C   0  0  2  0  0  0  0  0  0  0  0  0
    1.9000    1.1950   -1.3400 C   0  0  0  0  0  0  0  0  0  0  0  0
    4.0680   -0.8730    1.8690 C   0  0  0  0  0  0  0  0  0  0  0  0
    3.4940   -1.9550   -0.2620 C   0  0  0  0  0  0  0  0  0  0  0  0
    1.1090   -1.3550    1.5530 C   0  0  0  0  0  0  0  0  0  0  0  0
   -0.3200   -0.8980    1.8850 C   0  0  0  0  0  0  0  0  0  0  0  0
   -1.1350   -0.4880    0.6210 C   0  0  2  0  0  0  0  0  0  0  0  0
   -0.3520    0.5880   -0.1870 C   0  0  2  0  0  0  0  0  0  0  0  0
   -2.5660    0.0940    0.9420 C   0  0  1  0  0  0  0  0  0  0  0  0
   -3.3650    0.2460   -0.3400 C   0  0  0  0  0  0  0  0  0  0  0  0
   -2.6840    0.5660   -1.4730 C   0  0  0  0  0  0  0  0  0  0  0  0
   -1.1870    0.8830   -1.4820 C   0  0  0  0  0  0  0  0  0  0  0  0
   -3.2150   -0.8590    2.0080 C   0  0  0  0  0  0  0  0  0  0  0  0
   -4.7380   -1.0310    2.0370 C   0  0  0  0  0  0  0  0  0  0  0  0
   -5.3610   -1.0590    0.6270 C   0  0  2  0  0  0  0  0  0  0  0  0
   -4.8910    0.1600   -0.2320 C   0  0  1  0  0  0  0  0  0  0  0  0
   -6.9080   -1.0780    0.7290 C   0  0  0  0  0  0  0  0  0  0  0  0
   -7.5250    0.2790    1.1170 C   0  0  0  0  0  0  0  0  0  0  0  0
   -7.0080    1.4860    0.2910 C   0  0  2  0  0  0  0  0  0  0  0  0
   -5.4530    1.5270    0.3580 C   0  0  1  0  0  0  0  0  0  0  0  0
   -7.6490    2.7700    0.8590 C   0  0  0  0  0  0  0  0  0  0  0  0
   -7.4490    1.3980   -1.1850 C   0  0  0  0  0  0  0  0  0  0  0  0
   -1.3320   -1.7870   -0.1910 C   0  0  0  0  0  0  0  0  0  0  0  0
   -2.5760    1.6250    1.3030 C   0  0  1  0  0  0  0  0  0  0  0  0
    1.0410   -1.1310   -1.4650 C   0  0  0  0  0  0  0  0  0  0  0  0
   -5.4750   -0.0680   -1.6290 C   0  0  0  0  0  0  0  0  0  0  0  0
   -6.6270    0.4820   -2.0530 C   0  0  0  0  0  0  0  0  0  0  0  0
   -3.7030    2.0060    2.2230 C   0  0  0  0  0  0  0  0  0  0  0  0
   -5.0020    1.9450    1.7520 N   0  0  0  0  0  0  0  0  0  0  0  0
   -3.4840    2.3570    3.3600 O   0  0  0  0  0  0  0  0  0  0  0  0
   -5.7110    2.2010    2.4080 H   0  0  0  0  0  0  0  0  0  0  0  0
   -0.2190    1.8010    0.7520 C   0  0  0  0  0  0  0  0  0  0  0  0
   -1.2250    2.2250    1.5430 C   0  0  0  0  0  0  0  0  0  0  0  0
    4.8500    0.1500   -1.3240 O   0  0  0  0  0  0  0  0  0  0  0  0
    6.1410   -0.3220   -0.9980 C   0  0  2  0  0  0  0  0  0  0  0  0
    6.9450    0.7890   -0.6310 O   0  0  0  0  0  0  0  0  0  0  0  0
    8.2660    0.4670   -0.2170 C   0  0  1  0  0  0  0  0  0  0  0  0
    9.0180   -0.2170   -1.3870 C   0  0  2  0  0  0  0  0  0  0  0  0
    8.2400   -1.4430   -1.9120 C   0  0  1  0  0  0  0  0  0  0  0  0
    6.7740   -1.0550   -2.2070 C   0  0  1  0  0  0  0  0  0  0  0  0
    8.9260    1.7440    0.2440 C   0  0  0  0  0  0  0  0  0  0  0  0
    9.7270    2.3180   -0.4550 O   0  0  0  0  0  0  0  0  0  0  0  0
    8.5980    2.1470    1.3600 O   0  0  0  0  0  0  0  0  0  0  0  0
   10.2970   -0.6230   -0.9330 O   0  0  0  0  0  0  0  0  0  0  0  0
   10.8070    0.1840   -0.7560 H   0  0  0  0  0  0  0  0  0  0  0  0
    8.8560   -1.9320   -3.0940 O   0  0  0  0  0  0  0  0  0  0  0  0
    9.7360   -2.2540   -2.8460 H   0  0  0  0  0  0  0  0  0  0  0  0
    6.0260   -2.2250   -2.4940 O   0  0  0  0  0  0  0  0  0  0  0  0
    5.1270   -1.9390   -2.7250 H   0  0  0  0  0  0  0  0  0  0  0  0
   -4.9220   -2.3650   -0.0100 C   0  0  0  0  0  0  0  0  0  0  0  0
   -4.1620   -2.3750   -0.9490 O   0  0  0  0  0  0  0  0  0  0  0  0
   -5.3870   -3.3890    0.4860 O   0  0  0  0  0  0  0  0  0  0  0  0
  1  2  1  0  0  0  0
  2 38  1  6  0  0  0
  2  3  1  0  0  0  0
  3  7  1  0  0  0  0
  4  3  1  6  0  0  0
  4  9  1  0  0  0  0
  5 29  1  6  0  0  0
  5 12  1  0  0  0  0
  5  4  1  0  0  0  0
  6  1  1  0  0  0  0
  6  5  1  0  0  0  0
  8  3  1  0  0  0  0
  9 10  1  0  0  0  0
 11 27  1  6  0  0  0
 11 13  1  0  0  0  0
 11 10  1  0  0  0  0
 12 16  1  6  0  0  0
 12 11  1  0  0  0  0
 12 36  1  0  0  0  0
 13 14  1  6  0  0  0
 13 28  1  0  0  0  0
 13 17  1  0  0  0  0
 14 20  1  0  0  0  0
 15 14  2  0  0  0  0
 16 15  1  0  0  0  0
 17 18  1  0  0  0  0
 19 54  1  6  0  0  0
 19 21  1  0  0  0  0
 19 18  1  0  0  0  0
 20 30  1  6  0  0  0
 20 24  1  0  0  0  0
 20 19  1  0  0  0  0
 21 22  1  0  0  0  0
 23 24  1  0  0  0  0
 23 25  1  1  0  0  0
 23 22  1  0  0  0  0
 24 33  1  1  0  0  0
 26 23  1  0  0  0  0
 28 37  1  1  0  0  0
 28 32  1  0  0  0  0
 31 30  2  0  0  0  0
 31 26  1  0  0  0  0
 32 34  2  0  0  0  0
 33 32  1  0  0  0  0
 33 35  1  0  0  0  0
 36 37  2  0  0  0  0
 39 38  1  6  0  0  0
 39 40  1  0  0  0  0
 40 41  1  0  0  0  0
 41 45  1  6  0  0  0
 42 48  1  1  0  0  0
 42 41  1  0  0  0  0
 43 50  1  6  0  0  0
 43 42  1  0  0  0  0
 44 52  1  1  0  0  0
 44 43  1  0  0  0  0
 44 39  1  0  0  0  0
 45 47  1  0  0  0  0
 46 45  2  0  0  0  0
 48 49  1  0  0  0  0
 50 51  1  0  0  0  0
 53 52  1  0  0  0  0
 54 56  1  0  0  0  0
 55 54  2  0  0  0  0
M  END
>  <REMARK>
  7 active torsions:
  status: ('A' for Active; 'I' for Inactive)
    1  A    between atoms: C_1  and  O_7 
    2  A    between atoms: C_2  and  C_11 
    3  A    between atoms: C_4  and  O_10 
    4  A    between atoms: C_5  and  O_8 
    5  A    between atoms: C_6  and  O_9 
    6  A    between atoms: O_10  and  C_15 
    7  A    between atoms: C_32  and  C_38 

>  <TORSDO>
F 7

$$$$
2579
 OpenBabel02071811503D

 52 58  0  0  1  0  0  0  0  0999 V2000
    3.2320   -0.7560   -1.9240 C   0  0  0  0  0  0  0  0  0  0  0  0
    4.0530   -0.2230   -0.7380 C   0  0  1  0  0  0  0  0  0  0  0  0
    3.3830   -0.5060    0.6310 C   0  0  0  0  0  0  0  0  0  0  0  0
    1.9240    0.0390    0.6050 C   0  0  1  0  0  0  0  0  0  0  0  0
    1.0680   -0.5120   -0.5720 C   0  0  2  0  0  0  0  0  0  0  0  0
    1.8010   -0.2050   -1.8990 C   0  0  0  0  0  0  0  0  0  0  0  0
    3.3920   -2.0120    0.9470 C   0  0  0  0  0  0  0  0  0  0  0  0
    4.1780    0.2050    1.7360 C   0  0  0  0  0  0  0  0  0  0  0  0
    1.1910   -0.1290    1.9510 C   0  0  0  0  0  0  0  0  0  0  0  0
   -0.1950    0.5350    1.9410 C   0  0  0  0  0  0  0  0  0  0  0  0
   -1.1060    0.0100    0.8030 C   0  0  2  0  0  0  0  0  0  0  0  0
   -0.3360    0.1700   -0.5470 C   0  0  2  0  0  0  0  0  0  0  0  0
   -2.4690    0.7810    0.6910 C   0  0  1  0  0  0  0  0  0  0  0  0
   -3.3090    0.1110   -0.3990 C   0  0  0  0  0  0  0  0  0  0  0  0
   -2.7050   -0.2380   -1.5610 C   0  0  0  0  0  0  0  0  0  0  0  0
   -1.2090   -0.1840   -1.7750 C   0  0  0  0  0  0  0  0  0  0  0  0
   -3.2370    0.8980    2.0370 C   0  0  0  0  0  0  0  0  0  0  0  0
   -4.1530   -0.2730    2.4060 C   0  0  0  0  0  0  0  0  0  0  0  0
   -4.9420   -0.9430    1.2360 C   0  0  2  0  0  0  0  0  0  0  0  0
   -4.7990   -0.1700   -0.1290 C   0  0  1  0  0  0  0  0  0  0  0  0
   -6.4440   -1.1000    1.6480 C   0  0  1  0  0  0  0  0  0  0  0  0
   -7.2330    0.2190    1.4920 C   0  0  0  0  0  0  0  0  0  0  0  0
   -7.0740    0.9280    0.1230 C   0  0  2  0  0  0  0  0  0  0  0  0
   -5.5840    1.1680   -0.1410 C   0  0  0  0  0  0  0  0  0  0  0  0
   -7.8090    2.2740    0.1890 C   0  0  0  0  0  0  0  0  0  0  0  0
   -7.6510    0.1040   -1.0510 C   0  0  0  0  0  0  0  0  0  0  0  0
   -1.3970   -1.4730    1.1020 C   0  0  0  0  0  0  0  0  0  0  0  0
   -2.2190    2.2290    0.2280 C   0  0  0  0  0  0  0  0  0  0  0  0
    0.8980   -2.0370   -0.4710 C   0  0  0  0  0  0  0  0  0  0  0  0
   -5.4260   -1.0570   -1.2150 C   0  0  0  0  0  0  0  0  0  0  0  0
   -6.7050   -0.9280   -1.6270 C   0  0  0  0  0  0  0  0  0  0  0  0
    5.3520   -0.7850   -0.7890 O   0  0  0  0  0  0  0  0  0  0  0  0
    6.3810    0.1780   -0.6840 C   0  0  2  0  0  0  0  0  0  0  0  0
    6.4410    0.9100   -1.9000 O   0  0  0  0  0  0  0  0  0  0  0  0
    7.4020    1.9570   -1.9280 C   0  0  1  0  0  0  0  0  0  0  0  0
    8.8160    1.3610   -1.7330 C   0  0  2  0  0  0  0  0  0  0  0  0
    8.8960    0.5140   -0.4410 C   0  0  1  0  0  0  0  0  0  0  0  0
    7.7420   -0.5140   -0.4140 C   0  0  1  0  0  0  0  0  0  0  0  0
    7.2500    2.6900   -3.2380 C   0  0  0  0  0  0  0  0  0  0  0  0
    7.9530    2.4220   -4.1860 O   0  0  0  0  0  0  0  0  0  0  0  0
    6.3770    3.5550   -3.2750 O   0  0  0  0  0  0  0  0  0  0  0  0
    9.7580    2.4180   -1.6640 O   0  0  0  0  0  0  0  0  0  0  0  0
    9.8930    2.7380   -2.5700 H   0  0  0  0  0  0  0  0  0  0  0  0
   10.1430   -0.1620   -0.3870 O   0  0  0  0  0  0  0  0  0  0  0  0
   10.8180    0.5060   -0.1910 H   0  0  0  0  0  0  0  0  0  0  0  0
    7.7070   -1.1500    0.8530 O   0  0  0  0  0  0  0  0  0  0  0  0
    7.1460   -1.9370    0.7680 H   0  0  0  0  0  0  0  0  0  0  0  0
   -4.3400   -2.3320    1.0880 C   0  0  0  0  0  0  0  0  0  0  0  0
   -3.8460   -2.6890    0.0450 O   0  0  0  0  0  0  0  0  0  0  0  0
   -4.3910   -3.0510    2.0860 O   0  0  0  0  0  0  0  0  0  0  0  0
   -7.1780   -2.2440    0.9840 C   0  0  0  0  0  0  0  0  0  0  0  0
   -8.3750   -2.2070    0.8280 O   0  0  0  0  0  0  0  0  0  0  0  0
  1  6  1  0  0  0  0
  1  2  1  0  0  0  0
  2 32  1  1  0  0  0
  2  3  1  0  0  0  0
  3  7  1  0  0  0  0
  3  8  1  0  0  0  0
  4  3  1  1  0  0  0
  4  9  1  0  0  0  0
  5 12  1  0  0  0  0
  5 29  1  1  0  0  0
  5  4  1  0  0  0  0
  6  5  1  0  0  0  0
 10  9  1  0  0  0  0
 11 27  1  1  0  0  0
 11 10  1  0  0  0  0
 12 16  1  1  0  0  0
 12 11  1  0  0  0  0
 13 28  1  6  0  0  0
 13 11  1  0  0  0  0
 13 17  1  0  0  0  0
 14 20  1  0  0  0  0
 14 13  1  0  0  0  0
 15 14  2  0  0  0  0
 16 15  1  0  0  0  0
 17 18  1  0  0  0  0
 19 48  1  6  0  0  0
 19 21  1  0  0  0  0
 19 18  1  0  0  0  0
 20 30  1  6  0  0  0
 20 19  1  0  0  0  0
 21 51  1  6  0  0  0
 22 21  1  0  0  0  0
 23 25  1  1  0  0  0
 23 22  1  0  0  0  0
 24 20  1  0  0  0  0
 24 23  1  0  0  0  0
 26 23  1  0  0  0  0
 31 30  2  0  0  0  0
 31 26  1  0  0  0  0
 33 32  1  6  0  0  0
 33 38  1  0  0  0  0
 34 33  1  0  0  0  0
 35 39  1  6  0  0  0
 35 34  1  0  0  0  0
 35 36  1  0  0  0  0
 36 42  1  1  0  0  0
 36 37  1  0  0  0  0
 37 38  1  0  0  0  0
 37 44  1  6  0  0  0
 38 46  1  1  0  0  0
 40 39  2  0  0  0  0
 41 39  1  0  0  0  0
 43 42  1  0  0  0  0
 44 45  1  0  0  0  0
 47 46  1  0  0  0  0
 48 50  1  0  0  0  0
 49 48  2  0  0  0  0
 52 51  2  0  0  0  0
M  END
>  <REMARK>
  8 active torsions:
  status: ('A' for Active; 'I' for Inactive)
    1  A    between atoms: C_1  and  O_7 
    2  A    between atoms: C_2  and  C_11 
    3  A    between atoms: C_4  and  O_10 
    4  A    between atoms: C_5  and  O_8 
    5  A    between atoms: C_6  and  O_9 
    6  A    between atoms: O_10  and  C_15 
    7  A    between atoms: C_32  and  C_38 
    8  A    between atoms: C_34  and  C_51 

>  <TORSDO>
F 8

$$$$
3101
 OpenBabel02071811503D

 30 32  0  0  1  0  0  0  0  0999 V2000
    4.0980    3.2930   -2.0410 C   0  0  0  0  0  0  0  0  0  0  0  0
    2.8790    4.1540   -1.6150 C   0  0  0  0  0  0  0  0  0  0  0  0
    1.5760    3.3200   -1.7250 C   0  0  1  0  0  0  0  0  0  0  0  0
    1.5740    2.0550   -0.8180 C   0  0  2  0  0  0  0  0  0  0  0  0
    2.9690    1.3730   -0.8180 C   0  0  0  0  0  0  0  0  0  0  0  0
    3.8340    1.7750   -2.0180 C   0  0  0  0  0  0  0  0  0  0  0  0
    0.2750    4.1350   -1.5490 C   0  0  0  0  0  0  0  0  0  0  0  0
   -0.9570    3.2420   -1.2750 C   0  0  0  0  0  0  0  0  0  0  0  0
   -0.8280    1.8070   -1.8360 C   0  0  1  0  0  0  0  0  0  0  0  0
    0.4730    1.0800   -1.3380 C   0  0  2  0  0  0  0  0  0  0  0  0
    3.0700    4.6540   -0.1780 C   0  0  0  0  0  0  0  0  0  0  0  0
    2.7950    5.3890   -2.5250 C   0  0  0  0  0  0  0  0  0  0  0  0
    1.2540    2.4570    0.6370 C   0  0  0  0  0  0  0  0  0  0  0  0
   -2.1080    1.0060   -1.5570 C   0  0  0  0  0  0  0  0  0  0  0  0
    0.1740   -0.0080   -0.2930 C   0  0  0  0  0  0  0  0  0  0  0  0
   -0.0330   -1.3870   -0.9220 C   0  0  0  0  0  0  0  0  0  0  0  0
   -0.9490   -2.2580   -0.1050 C   0  0  0  0  0  0  0  0  0  0  0  0
   -0.4060   -3.0900    0.7990 C   0  0  0  0  0  0  0  0  0  0  0  0
    1.0920   -3.1090    0.9470 C   0  0  0  0  0  0  0  0  0  0  0  0
   -1.3240   -3.9650    1.6190 C   0  0  2  0  0  0  0  0  0  0  0  0
   -2.8160   -3.7340    1.2660 C   0  0  0  0  0  0  0  0  0  0  0  0
   -3.7090   -4.6230    2.1580 C   0  0  0  0  0  0  0  0  0  0  0  0
   -3.0700   -4.0980   -0.2030 C   0  0  0  0  0  0  0  0  0  0  0  0
   -3.1990   -2.2620    1.4690 C   0  0  0  0  0  0  0  0  0  0  0  0
   -3.4690   -4.3790    3.6560 C   0  0  0  0  0  0  0  0  0  0  0  0
   -1.9940   -4.5820    4.0330 C   0  0  0  0  0  0  0  0  0  0  0  0
   -1.0760   -3.8130    3.1110 C   0  0  0  0  0  0  0  0  0  0  0  0
   -0.0980   -3.0350    3.6150 C   0  0  0  0  0  0  0  0  0  0  0  0
   -0.7830    1.9180   -3.2480 O   0  0  0  0  0  0  0  0  0  0  0  0
   -0.7150    1.0180   -3.6020 H   0  0  0  0  0  0  0  0  0  0  0  0
  1  6  1  0  0  0  0
  1  2  1  0  0  0  0
  2 11  1  0  0  0  0
  3  2  1  1  0  0  0
  3  7  1  0  0  0  0
  3  4  1  0  0  0  0
  4  5  1  0  0  0  0
  4 13  1  1  0  0  0
  6  5  1  0  0  0  0
  7  8  1  0  0  0  0
  9 29  1  6  0  0  0
  9 14  1  0  0  0  0
  9 10  1  0  0  0  0
  9  8  1  0  0  0  0
 10  4  1  0  0  0  0
 10 15  1  1  0  0  0
 12  2  1  0  0  0  0
 16 15  1  0  0  0  0
 16 17  1  0  0  0  0
 17 18  2  0  0  0  0
 18 19  1  0  0  0  0
 20 18  1  1  0  0  0
 20 27  1  0  0  0  0
 21 24  1  0  0  0  0
 21 20  1  0  0  0  0
 21 22  1  0  0  0  0
 22 25  1  0  0  0  0
 23 21  1  0  0  0  0
 25 26  1  0  0  0  0
 27 28  2  0  0  0  0
 27 26  1  0  0  0  0
 30 29  1  0  0  0  0
M  END
>  <REMARK>
  5 active torsions:
  status: ('A' for Active; 'I' for Inactive)
    1  A    between atoms: C_9  and  O_29 
    2  A    between atoms: C_10  and  C_15 
    3  A    between atoms: C_15  and  C_16 
    4  A    between atoms: C_16  and  C_17 
    5  A    between atoms: C_18  and  C_19 

>  <TORSDO>
F 5

$$$$
3102
 OpenBabel02071811503D

 30 32  0  0  1  0  0  0  0  0999 V2000
    4.0980    3.2930   -2.0410 C   0  0  0  0  0  0  0  0  0  0  0  0
    2.8790    4.1540   -1.6150 C   0  0  0  0  0  0  0  0  0  0  0  0
    1.5760    3.3200   -1.7250 C   0  0  1  0  0  0  0  0  0  0  0  0
    1.5740    2.0550   -0.8180 C   0  0  2  0  0  0  0  0  0  0  0  0
    2.9690    1.3730   -0.8180 C   0  0  0  0  0  0  0  0  0  0  0  0
    3.8340    1.7750   -2.0180 C   0  0  0  0  0  0  0  0  0  0  0  0
    0.2750    4.1350   -1.5490 C   0  0  0  0  0  0  0  0  0  0  0  0
   -0.9570    3.2420   -1.2750 C   0  0  0  0  0  0  0  0  0  0  0  0
   -0.8280    1.8070   -1.8360 C   0  0  1  0  0  0  0  0  0  0  0  0
    0.4730    1.0800   -1.3380 C   0  0  2  0  0  0  0  0  0  0  0  0
    3.0700    4.6540   -0.1780 C   0  0  0  0  0  0  0  0  0  0  0  0
    2.7950    5.3890   -2.5250 C   0  0  0  0  0  0  0  0  0  0  0  0
    1.2540    2.4570    0.6370 C   0  0  0  0  0  0  0  0  0  0  0  0
   -2.1080    1.0060   -1.5570 C   0  0  0  0  0  0  0  0  0  0  0  0
    0.1740   -0.0080   -0.2930 C   0  0  0  0  0  0  0  0  0  0  0  0
   -0.0330   -1.3870   -0.9220 C   0  0  0  0  0  0  0  0  0  0  0  0
   -0.9490   -2.2580   -0.1050 C   0  0  0  0  0  0  0  0  0  0  0  0
   -0.4060   -3.0900    0.7990 C   0  0  0  0  0  0  0  0  0  0  0  0
    1.0920   -3.1090    0.9470 C   0  0  0  0  0  0  0  0  0  0  0  0
   -1.3240   -3.9650    1.6190 C   0  0  2  0  0  0  0  0  0  0  0  0
   -2.8160   -3.7340    1.2660 C   0  0  0  0  0  0  0  0  0  0  0  0
   -3.7090   -4.6230    2.1580 C   0  0  0  0  0  0  0  0  0  0  0  0
   -3.0700   -4.0980   -0.2030 C   0  0  0  0  0  0  0  0  0  0  0  0
   -3.1990   -2.2620    1.4690 C   0  0  0  0  0  0  0  0  0  0  0  0
   -3.4690   -4.3790    3.6560 C   0  0  0  0  0  0  0  0  0  0  0  0
   -1.9940   -4.5820    4.0330 C   0  0  0  0  0  0  0  0  0  0  0  0
   -1.0760   -3.8130    3.1110 C   0  0  0  0  0  0  0  0  0  0  0  0
   -0.0980   -3.0350    3.6150 C   0  0  0  0  0  0  0  0  0  0  0  0
   -0.7830    1.9180   -3.2480 O   0  0  0  0  0  0  0  0  0  0  0  0
   -0.7150    1.0180   -3.6020 H   0  0  0  0  0  0  0  0  0  0  0  0
  1  6  1  0  0  0  0
  1  2  1  0  0  0  0
  2 11  1  0  0  0  0
  3  2  1  1  0  0  0
  3  7  1  0  0  0  0
  3  4  1  0  0  0  0
  4  5  1  0  0  0  0
  4 13  1  1  0  0  0
  6  5  1  0  0  0  0
  7  8  1  0  0  0  0
  9 29  1  6  0  0  0
  9 14  1  0  0  0  0
  9 10  1  0  0  0  0
  9  8  1  0  0  0  0
 10  4  1  0  0  0  0
 10 15  1  1  0  0  0
 12  2  1  0  0  0  0
 16 15  1  0  0  0  0
 16 17  1  0  0  0  0
 17 18  2  0  0  0  0
 18 19  1  0  0  0  0
 20 18  1  1  0  0  0
 20 27  1  0  0  0  0
 21 24  1  0  0  0  0
 21 20  1  0  0  0  0
 21 22  1  0  0  0  0
 22 25  1  0  0  0  0
 23 21  1  0  0  0  0
 25 26  1  0  0  0  0
 27 28  2  0  0  0  0
 27 26  1  0  0  0  0
 30 29  1  0  0  0  0
M  END
>  <REMARK>
  5 active torsions:
  status: ('A' for Active; 'I' for Inactive)
    1  A    between atoms: C_9  and  O_29 
    2  A    between atoms: C_10  and  C_15 
    3  A    between atoms: C_15  and  C_16 
    4  A    between atoms: C_16  and  C_17 
    5  A    between atoms: C_18  and  C_19 

>  <TORSDO>
F 5

$$$$
3113
 OpenBabel02071811503D

 35 39  0  0  1  0  0  0  0  0999 V2000
    5.7070   -0.2990   -0.2340 C   0  0  0  0  0  0  0  0  0  0  0  0
    6.1470    0.9530    0.4860 C   0  0  0  0  0  0  0  0  0  0  0  0
    5.0530    1.7150    1.2030 C   0  0  0  0  0  0  0  0  0  0  0  0
    4.3160    0.7700    2.1970 C   0  0  2  0  0  0  0  0  0  0  0  0
    3.8650   -0.5430    1.5160 C   0  0  2  0  0  0  0  0  0  0  0  0
    4.9820   -1.2480    0.7210 C   0  0  0  0  0  0  0  0  0  0  0  0
    4.1250    2.2640    0.1170 C   0  0  0  0  0  0  0  0  0  0  0  0
    5.6640    2.8980    1.9630 C   0  0  0  0  0  0  0  0  0  0  0  0
    3.1640    1.4450    2.9790 C   0  0  0  0  0  0  0  0  0  0  0  0
    1.8610    1.5800    2.1800 C   0  0  0  0  0  0  0  0  0  0  0  0
    1.2950    0.2210    1.7230 C   0  0  2  0  0  0  0  0  0  0  0  0
    2.3790   -0.7520    1.1820 C   0  0  1  0  0  0  0  0  0  0  0  0
    0.1010    0.4000    0.7640 C   0  0  1  0  0  0  0  0  0  0  0  0
   -0.3790   -0.9790    0.2770 C   0  0  2  0  0  0  0  0  0  0  0  0
    0.6540   -1.5250   -0.7070 C   0  0  0  0  0  0  0  0  0  0  0  0
    2.0740   -1.5530   -0.1110 C   0  0  0  0  0  0  0  0  0  0  0  0
   -1.7210   -0.6310   -0.3770 C   0  0  2  0  0  0  0  0  0  0  0  0
   -2.3420    0.3610    0.6090 C   0  0  0  0  0  0  0  0  0  0  0  0
   -1.1760    0.9490    1.4140 C   0  0  0  0  0  0  0  0  0  0  0  0
    3.0410   -1.5310    2.3110 C   0  0  0  0  0  0  0  0  0  0  0  0
   -0.6150   -1.9650    1.4320 C   0  0  0  0  0  0  0  0  0  0  0  0
    0.4390    1.3340   -0.4100 C   0  0  0  0  0  0  0  0  0  0  0  0
    7.3050    1.3070    0.4820 O   0  0  0  0  0  0  0  0  0  0  0  0
   -2.6190   -1.8340   -0.6580 C   0  0  2  0  0  0  0  0  0  0  0  0
   -1.9490   -2.7400   -1.6910 C   0  0  0  0  0  0  0  0  0  0  0  0
   -3.9980   -1.3480   -1.1050 C   0  0  0  0  0  0  0  0  0  0  0  0
   -3.9380   -0.4900   -2.3710 C   0  0  0  0  0  0  0  0  0  0  0  0
   -5.2790   -0.3610   -3.0410 C   0  0  0  0  0  0  0  0  0  0  0  0
   -5.4730   -0.9900   -4.2130 C   0  0  0  0  0  0  0  0  0  0  0  0
   -6.4140    0.4380   -2.4590 C   0  0  1  0  0  0  0  0  0  0  0  0
   -7.1620   -0.3220   -1.3650 C   0  0  0  0  0  0  0  0  0  0  0  0
   -5.9260    1.7830   -1.9920 C   0  0  0  0  0  0  0  0  0  0  0  0
   -5.5880    1.9590   -0.8460 O   0  0  0  0  0  0  0  0  0  0  0  0
   -5.9010    2.7310   -2.9260 O   0  0  0  0  0  0  0  0  0  0  0  0
   -5.5980    3.6170   -2.6910 H   0  0  0  0  0  0  0  0  0  0  0  0
  1  2  1  0  0  0  0
  1  6  1  0  0  0  0
  2  3  1  0  0  0  0
  3  8  1  0  0  0  0
  4  3  1  6  0  0  0
  4  9  1  0  0  0  0
  5  6  1  6  0  0  0
  5  4  1  0  0  0  0
  5 20  1  0  0  0  0
  7  3  1  0  0  0  0
 10  9  1  0  0  0  0
 11 10  1  6  0  0  0
 12 16  1  6  0  0  0
 12  5  1  0  0  0  0
 12 11  1  0  0  0  0
 12 20  1  0  0  0  0
 13 22  1  6  0  0  0
 13 19  1  0  0  0  0
 13 11  1  0  0  0  0
 14 13  1  0  0  0  0
 14 21  1  1  0  0  0
 15 16  1  0  0  0  0
 15 14  1  0  0  0  0
 17 14  1  0  0  0  0
 17 18  1  1  0  0  0
 18 19  1  0  0  0  0
 23  2  2  0  0  0  0
 24 25  1  6  0  0  0
 24 17  1  0  0  0  0
 26 24  1  0  0  0  0
 27 26  1  0  0  0  0
 28 27  1  0  0  0  0
 29 28  2  0  0  0  0
 30 28  1  1  0  0  0
 30 32  1  0  0  0  0
 30 31  1  0  0  0  0
 32 33  2  0  0  0  0
 34 35  1  0  0  0  0
 34 32  1  0  0  0  0
M  END
>  <REMARK>
  7 active torsions:
  status: ('A' for Active; 'I' for Inactive)
    1  A    between atoms: C_17  and  C_20 
    2  A    between atoms: C_20  and  C_22 
    3  A    between atoms: C_22  and  C_23 
    4  A    between atoms: C_23  and  C_24 
    5  A    between atoms: C_24  and  C_25 
    6  A    between atoms: C_25  and  C_28 
    7  A    between atoms: C_28  and  O_29 

>  <TORSDO>
F 7

$$$$
3179
 OpenBabel02071811503D

 31 35  0  0  1  0  0  0  0  0999 V2000
    4.3870   -1.7720    3.0920 C   0  0  0  0  0  0  0  0  0  0  0  0
    5.3090   -2.2360    1.9900 C   0  0  0  0  0  0  0  0  0  0  0  0
    5.2950   -1.5270    0.6430 C   0  0  0  0  0  0  0  0  0  0  0  0
    3.9220   -0.9790    0.2600 C   0  0  0  0  0  0  0  0  0  0  0  0
    2.8260   -0.8830    1.3130 C   0  0  1  0  0  0  0  0  0  0  0  0
    3.4710   -0.6190    2.6840 C   0  0  0  0  0  0  0  0  0  0  0  0
    3.7010   -0.5720   -1.0120 C   0  0  0  0  0  0  0  0  0  0  0  0
    2.3850   -0.0020   -1.4860 C   0  0  0  0  0  0  0  0  0  0  0  0
    1.2190   -0.1700   -0.4900 C   0  0  1  0  0  0  0  0  0  0  0  0
    1.7050    0.1350    0.9550 C   0  0  1  0  0  0  0  0  0  0  0  0
   -0.0660    0.6190   -0.9060 C   0  0  2  0  0  0  0  0  0  0  0  0
   -1.2300    0.3260    0.0940 C   0  0  1  0  0  0  0  0  0  0  0  0
   -0.7420    0.7480    1.5040 C   0  0  0  0  0  0  0  0  0  0  0  0
    0.5230   -0.0020    1.9430 C   0  0  0  0  0  0  0  0  0  0  0  0
   -0.5180    0.2280   -2.3280 C   0  0  0  0  0  0  0  0  0  0  0  0
   -1.7560    1.0180   -2.7660 C   0  0  0  0  0  0  0  0  0  0  0  0
   -2.9570    0.8910   -1.8070 C   0  0  2  0  0  0  0  0  0  0  0  0
   -2.5390    1.0920   -0.3160 C   0  0  1  0  0  0  0  0  0  0  0  0
   -3.6560   -0.4750   -2.0270 C   0  0  0  0  0  0  0  0  0  0  0  0
   -4.5660   -0.9570   -0.8790 C   0  0  0  0  0  0  0  0  0  0  0  0
   -4.9800    0.1350    0.1190 C   0  0  0  0  0  0  0  0  0  0  0  0
   -3.7290    0.8610    0.6720 C   0  0  0  0  0  0  0  0  0  0  0  0
   -5.7380   -0.5180    1.2810 C   0  0  0  0  0  0  0  0  0  0  0  0
    0.2540    2.1270   -0.9240 C   0  0  0  0  0  0  0  0  0  0  0  0
    2.2660    1.5640    1.0530 C   0  0  0  0  0  0  0  0  0  0  0  0
    5.7760   -2.5200   -0.4300 C   0  0  0  0  0  0  0  0  0  0  0  0
   -5.9610    1.1190   -0.5310 C   0  0  0  0  0  0  0  0  0  0  0  0
   -1.5310   -1.1820    0.1290 C   0  0  0  0  0  0  0  0  0  0  0  0
    6.2790   -0.3570    0.7230 C   0  0  0  0  0  0  0  0  0  0  0  0
    6.0470   -3.1740    2.1930 O   0  0  0  0  0  0  0  0  0  0  0  0
   -3.9220    2.0160   -2.2130 C   0  0  0  0  0  0  0  0  0  0  0  0
  2 30  2  0  0  0  0
  2  1  1  0  0  0  0
  3 29  1  0  0  0  0
  3  2  1  0  0  0  0
  4  3  1  0  0  0  0
  5  4  1  6  0  0  0
  5  6  1  0  0  0  0
  6  1  1  0  0  0  0
  7  4  2  0  0  0  0
  8  7  1  0  0  0  0
  9  8  1  1  0  0  0
  9 10  1  0  0  0  0
 10 25  1  1  0  0  0
 10  5  1  0  0  0  0
 10 14  1  0  0  0  0
 11 24  1  1  0  0  0
 11  9  1  0  0  0  0
 11 12  1  0  0  0  0
 12 28  1  1  0  0  0
 12 13  1  0  0  0  0
 13 14  1  0  0  0  0
 15 11  1  0  0  0  0
 16 15  1  0  0  0  0
 16 17  1  0  0  0  0
 17 31  1  6  0  0  0
 17 18  1  0  0  0  0
 18 12  1  0  0  0  0
 18 22  1  6  0  0  0
 19 17  1  0  0  0  0
 19 20  1  0  0  0  0
 20 21  1  0  0  0  0
 21 22  1  0  0  0  0
 21 23  1  0  0  0  0
 26  3  1  0  0  0  0
 27 21  1  0  0  0  0
M  END
>  <REMARK>
  0 active torsions:
  status: ('A' for Active; 'I' for Inactive)

>  <TORSDO>
F 0

$$$$
3180
 OpenBabel02071811503D

 32 36  0  0  1  0  0  0  0  0999 V2000
    5.1840    0.9630    1.3650 C   0  0  0  0  0  0  0  0  0  0  0  0
    5.4430   -0.5490    1.5040 C   0  0  1  0  0  0  0  0  0  0  0  0
    5.0980   -1.3500    0.2250 C   0  0  0  0  0  0  0  0  0  0  0  0
    3.6330   -1.1210   -0.1350 C   0  0  0  0  0  0  0  0  0  0  0  0
    2.9340    0.1090    0.4360 C   0  0  1  0  0  0  0  0  0  0  0  0
    3.9340    1.2830    0.5270 C   0  0  0  0  0  0  0  0  0  0  0  0
    2.9820   -1.9920   -0.9390 C   0  0  0  0  0  0  0  0  0  0  0  0
    1.5290   -1.8380   -1.3220 C   0  0  0  0  0  0  0  0  0  0  0  0
    0.7640   -0.7910   -0.4860 C   0  0  1  0  0  0  0  0  0  0  0  0
    1.6250    0.4900   -0.3200 C   0  0  1  0  0  0  0  0  0  0  0  0
   -0.6840   -0.5200   -1.0200 C   0  0  2  0  0  0  0  0  0  0  0  0
   -1.4240    0.4940   -0.0920 C   0  0  1  0  0  0  0  0  0  0  0  0
   -0.5860    1.7910   -0.0230 C   0  0  0  0  0  0  0  0  0  0  0  0
    0.8440    1.5530    0.4860 C   0  0  0  0  0  0  0  0  0  0  0  0
   -1.5120   -1.8240   -1.0700 C   0  0  0  0  0  0  0  0  0  0  0  0
   -2.9200   -1.5900   -1.6330 C   0  0  0  0  0  0  0  0  0  0  0  0
   -3.7270   -0.4940   -0.9040 C   0  0  2  0  0  0  0  0  0  0  0  0
   -2.8690    0.7770   -0.6390 C   0  0  1  0  0  0  0  0  0  0  0  0
   -4.3220   -1.0290    0.4160 C   0  0  0  0  0  0  0  0  0  0  0  0
   -5.1880    0.0230    1.1330 C   0  0  0  0  0  0  0  0  0  0  0  0
   -4.4610    1.3570    1.3980 C   0  0  0  0  0  0  0  0  0  0  0  0
   -3.7070    1.8380    0.1330 C   0  0  0  0  0  0  0  0  0  0  0  0
   -3.5250    1.2280    2.6040 C   0  0  0  0  0  0  0  0  0  0  0  0
   -4.8990   -0.1230   -1.8320 C   0  0  0  0  0  0  0  0  0  0  0  0
   -0.5900    0.0330   -2.4550 C   0  0  0  0  0  0  0  0  0  0  0  0
    1.9840    1.0820   -1.6950 C   0  0  0  0  0  0  0  0  0  0  0  0
    5.3570   -2.8460    0.4790 C   0  0  0  0  0  0  0  0  0  0  0  0
   -5.5040    2.4140    1.7810 C   0  0  0  0  0  0  0  0  0  0  0  0
   -1.4750   -0.0920    1.3260 C   0  0  0  0  0  0  0  0  0  0  0  0
    5.9530   -0.8890   -0.9650 C   0  0  0  0  0  0  0  0  0  0  0  0
    6.7950   -0.7460    1.8770 O   0  0  0  0  0  0  0  0  0  0  0  0
    6.9360   -0.2680    2.7070 H   0  0  0  0  0  0  0  0  0  0  0  0
  1  2  1  0  0  0  0
  2 31  1  6  0  0  0
  3 27  1  0  0  0  0
  3  2  1  0  0  0  0
  4  3  1  0  0  0  0
  5  4  1  6  0  0  0
  5  6  1  0  0  0  0
  6  1  1  0  0  0  0
  7  4  2  0  0  0  0
  8  7  1  0  0  0  0
  9  8  1  6  0  0  0
  9 10  1  0  0  0  0
 10 26  1  6  0  0  0
 10  5  1  0  0  0  0
 10 14  1  0  0  0  0
 11 25  1  6  0  0  0
 11  9  1  0  0  0  0
 11 12  1  0  0  0  0
 12 13  1  0  0  0  0
 12 29  1  1  0  0  0
 13 14  1  0  0  0  0
 15 11  1  0  0  0  0
 16 15  1  0  0  0  0
 16 17  1  0  0  0  0
 17 24  1  6  0  0  0
 17 18  1  0  0  0  0
 17 19  1  0  0  0  0
 18 12  1  0  0  0  0
 18 22  1  1  0  0  0
 19 20  1  0  0  0  0
 20 21  1  0  0  0  0
 21 28  1  0  0  0  0
 21 23  1  0  0  0  0
 22 21  1  0  0  0  0
 30  3  1  0  0  0  0
 31 32  1  0  0  0  0
M  END
>  <REMARK>
  1 active torsions:
  status: ('A' for Active; 'I' for Inactive)
    1  A    between atoms: C_2  and  O_31 

>  <TORSDO>
F 1

$$$$
3181
 OpenBabel02071811503D

 32 36  0  0  1  0  0  0  0  0999 V2000
    5.1840    0.9630    1.3650 C   0  0  0  0  0  0  0  0  0  0  0  0
    5.4430   -0.5490    1.5040 C   0  0  1  0  0  0  0  0  0  0  0  0
    5.0980   -1.3500    0.2250 C   0  0  0  0  0  0  0  0  0  0  0  0
    3.6330   -1.1210   -0.1350 C   0  0  0  0  0  0  0  0  0  0  0  0
    2.9340    0.1090    0.4360 C   0  0  1  0  0  0  0  0  0  0  0  0
    3.9340    1.2830    0.5270 C   0  0  0  0  0  0  0  0  0  0  0  0
    2.9820   -1.9920   -0.9390 C   0  0  0  0  0  0  0  0  0  0  0  0
    1.5290   -1.8380   -1.3220 C   0  0  0  0  0  0  0  0  0  0  0  0
    0.7640   -0.7910   -0.4860 C   0  0  1  0  0  0  0  0  0  0  0  0
    1.6250    0.4900   -0.3200 C   0  0  1  0  0  0  0  0  0  0  0  0
   -0.6840   -0.5200   -1.0200 C   0  0  2  0  0  0  0  0  0  0  0  0
   -1.4240    0.4940   -0.0920 C   0  0  1  0  0  0  0  0  0  0  0  0
   -0.5860    1.7910   -0.0230 C   0  0  0  0  0  0  0  0  0  0  0  0
    0.8440    1.5530    0.4860 C   0  0  0  0  0  0  0  0  0  0  0  0
   -1.5120   -1.8240   -1.0700 C   0  0  0  0  0  0  0  0  0  0  0  0
   -2.9200   -1.5900   -1.6330 C   0  0  0  0  0  0  0  0  0  0  0  0
   -3.7270   -0.4940   -0.9040 C   0  0  2  0  0  0  0  0  0  0  0  0
   -2.8690    0.7770   -0.6390 C   0  0  1  0  0  0  0  0  0  0  0  0
   -4.3220   -1.0290    0.4160 C   0  0  0  0  0  0  0  0  0  0  0  0
   -5.1880    0.0230    1.1330 C   0  0  0  0  0  0  0  0  0  0  0  0
   -4.4610    1.3570    1.3980 C   0  0  0  0  0  0  0  0  0  0  0  0
   -3.7070    1.8380    0.1330 C   0  0  0  0  0  0  0  0  0  0  0  0
   -3.5250    1.2280    2.6040 C   0  0  0  0  0  0  0  0  0  0  0  0
   -4.8990   -0.1230   -1.8320 C   0  0  0  0  0  0  0  0  0  0  0  0
   -0.5900    0.0330   -2.4550 C   0  0  0  0  0  0  0  0  0  0  0  0
    1.9840    1.0820   -1.6950 C   0  0  0  0  0  0  0  0  0  0  0  0
    5.3570   -2.8460    0.4790 C   0  0  0  0  0  0  0  0  0  0  0  0
   -5.5040    2.4140    1.7810 C   0  0  0  0  0  0  0  0  0  0  0  0
   -1.4750   -0.0920    1.3260 C   0  0  0  0  0  0  0  0  0  0  0  0
    5.9530   -0.8890   -0.9650 C   0  0  0  0  0  0  0  0  0  0  0  0
    6.7950   -0.7460    1.8770 O   0  0  0  0  0  0  0  0  0  0  0  0
    6.9360   -0.2680    2.7070 H   0  0  0  0  0  0  0  0  0  0  0  0
  1  2  1  0  0  0  0
  2 31  1  6  0  0  0
  3 27  1  0  0  0  0
  3  2  1  0  0  0  0
  4  3  1  0  0  0  0
  5  4  1  6  0  0  0
  5  6  1  0  0  0  0
  6  1  1  0  0  0  0
  7  4  2  0  0  0  0
  8  7  1  0  0  0  0
  9  8  1  6  0  0  0
  9 10  1  0  0  0  0
 10 26  1  6  0  0  0
 10  5  1  0  0  0  0
 10 14  1  0  0  0  0
 11 25  1  6  0  0  0
 11  9  1  0  0  0  0
 11 12  1  0  0  0  0
 12 13  1  0  0  0  0
 12 29  1  1  0  0  0
 13 14  1  0  0  0  0
 15 11  1  0  0  0  0
 16 15  1  0  0  0  0
 16 17  1  0  0  0  0
 17 24  1  6  0  0  0
 17 18  1  0  0  0  0
 17 19  1  0  0  0  0
 18 12  1  0  0  0  0
 18 22  1  1  0  0  0
 19 20  1  0  0  0  0
 20 21  1  0  0  0  0
 21 28  1  0  0  0  0
 21 23  1  0  0  0  0
 22 21  1  0  0  0  0
 30  3  1  0  0  0  0
 31 32  1  0  0  0  0
M  END
>  <REMARK>
  1 active torsions:
  status: ('A' for Active; 'I' for Inactive)
    1  A    between atoms: C_2  and  O_31 

>  <TORSDO>
F 1

$$$$
3182
 OpenBabel02071811503D

 32 36  0  0  1  0  0  0  0  0999 V2000
    5.1840    0.9630    1.3650 C   0  0  0  0  0  0  0  0  0  0  0  0
    5.4430   -0.5490    1.5040 C   0  0  1  0  0  0  0  0  0  0  0  0
    5.0980   -1.3500    0.2250 C   0  0  0  0  0  0  0  0  0  0  0  0
    3.6330   -1.1210   -0.1350 C   0  0  0  0  0  0  0  0  0  0  0  0
    2.9340    0.1090    0.4360 C   0  0  1  0  0  0  0  0  0  0  0  0
    3.9340    1.2830    0.5270 C   0  0  0  0  0  0  0  0  0  0  0  0
    2.9820   -1.9920   -0.9390 C   0  0  0  0  0  0  0  0  0  0  0  0
    1.5290   -1.8380   -1.3220 C   0  0  0  0  0  0  0  0  0  0  0  0
    0.7640   -0.7910   -0.4860 C   0  0  1  0  0  0  0  0  0  0  0  0
    1.6250    0.4900   -0.3200 C   0  0  1  0  0  0  0  0  0  0  0  0
   -0.6840   -0.5200   -1.0200 C   0  0  2  0  0  0  0  0  0  0  0  0
   -1.4240    0.4940   -0.0920 C   0  0  1  0  0  0  0  0  0  0  0  0
   -0.5860    1.7910   -0.0230 C   0  0  0  0  0  0  0  0  0  0  0  0
    0.8440    1.5530    0.4860 C   0  0  0  0  0  0  0  0  0  0  0  0
   -1.5120   -1.8240   -1.0700 C   0  0  0  0  0  0  0  0  0  0  0  0
   -2.9200   -1.5900   -1.6330 C   0  0  0  0  0  0  0  0  0  0  0  0
   -3.7270   -0.4940   -0.9040 C   0  0  2  0  0  0  0  0  0  0  0  0
   -2.8690    0.7770   -0.6390 C   0  0  1  0  0  0  0  0  0  0  0  0
   -4.3220   -1.0290    0.4160 C   0  0  0  0  0  0  0  0  0  0  0  0
   -5.1880    0.0230    1.1330 C   0  0  0  0  0  0  0  0  0  0  0  0
   -4.4610    1.3570    1.3980 C   0  0  0  0  0  0  0  0  0  0  0  0
   -3.7070    1.8380    0.1330 C   0  0  0  0  0  0  0  0  0  0  0  0
   -3.5250    1.2280    2.6040 C   0  0  0  0  0  0  0  0  0  0  0  0
   -4.8990   -0.1230   -1.8320 C   0  0  0  0  0  0  0  0  0  0  0  0
   -0.5900    0.0330   -2.4550 C   0  0  0  0  0  0  0  0  0  0  0  0
    1.9840    1.0820   -1.6950 C   0  0  0  0  0  0  0  0  0  0  0  0
    5.3570   -2.8460    0.4790 C   0  0  0  0  0  0  0  0  0  0  0  0
   -5.5040    2.4140    1.7810 C   0  0  0  0  0  0  0  0  0  0  0  0
   -1.4750   -0.0920    1.3260 C   0  0  0  0  0  0  0  0  0  0  0  0
    5.9530   -0.8890   -0.9650 C   0  0  0  0  0  0  0  0  0  0  0  0
    6.7950   -0.7460    1.8770 O   0  0  0  0  0  0  0  0  0  0  0  0
    6.9360   -0.2680    2.7070 H   0  0  0  0  0  0  0  0  0  0  0  0
  1  2  1  0  0  0  0
  2 31  1  6  0  0  0
  3 27  1  0  0  0  0
  3  2  1  0  0  0  0
  4  3  1  0  0  0  0
  5  4  1  6  0  0  0
  5  6  1  0  0  0  0
  6  1  1  0  0  0  0
  7  4  2  0  0  0  0
  8  7  1  0  0  0  0
  9  8  1  6  0  0  0
  9 10  1  0  0  0  0
 10 26  1  6  0  0  0
 10  5  1  0  0  0  0
 10 14  1  0  0  0  0
 11 25  1  6  0  0  0
 11  9  1  0  0  0  0
 11 12  1  0  0  0  0
 12 13  1  0  0  0  0
 12 29  1  1  0  0  0
 13 14  1  0  0  0  0
 15 11  1  0  0  0  0
 16 15  1  0  0  0  0
 16 17  1  0  0  0  0
 17 24  1  6  0  0  0
 17 18  1  0  0  0  0
 17 19  1  0  0  0  0
 18 12  1  0  0  0  0
 18 22  1  1  0  0  0
 19 20  1  0  0  0  0
 20 21  1  0  0  0  0
 21 28  1  0  0  0  0
 21 23  1  0  0  0  0
 22 21  1  0  0  0  0
 30  3  1  0  0  0  0
 31 32  1  0  0  0  0
M  END
>  <REMARK>
  1 active torsions:
  status: ('A' for Active; 'I' for Inactive)
    1  A    between atoms: C_2  and  O_31 

>  <TORSDO>
F 1

$$$$
3274
 OpenBabel02071811513D

 48 52  0  0  1  0  0  0  0  0999 V2000
    2.1460   -0.3570   -0.9260 C   0  0  0  0  0  0  0  0  0  0  0  0
    0.8770    0.0720   -1.0780 O   0  0  0  0  0  0  0  0  0  0  0  0
   -0.2090   -0.6640   -0.7560 C   0  0  0  0  0  0  0  0  0  0  0  0
   -0.0570   -1.9710   -0.2270 C   0  0  0  0  0  0  0  0  0  0  0  0
    1.3200   -2.5040   -0.0370 C   0  0  0  0  0  0  0  0  0  0  0  0
    2.4200   -1.5900   -0.4300 C   0  0  0  0  0  0  0  0  0  0  0  0
   -1.5060   -0.1310   -0.9490 C   0  0  0  0  0  0  0  0  0  0  0  0
   -2.6470   -0.8980   -0.6130 C   0  0  0  0  0  0  0  0  0  0  0  0
   -2.4920   -2.2030   -0.0820 C   0  0  0  0  0  0  0  0  0  0  0  0
   -1.1970   -2.7440    0.1110 C   0  0  0  0  0  0  0  0  0  0  0  0
    1.6250   -3.5920    0.3970 O   0  0  0  0  0  0  0  0  0  0  0  0
   -3.8710   -0.3890   -0.7970 O   0  0  0  0  0  0  0  0  0  0  0  0
   -4.0330    1.0200   -0.6760 C   0  0  2  0  0  0  0  0  0  0  0  0
   -3.5040    1.4320    0.5780 O   0  0  0  0  0  0  0  0  0  0  0  0
   -3.5610    2.8300    0.8320 C   0  0  1  0  0  0  0  0  0  0  0  0
   -5.0390    3.2990    0.8150 C   0  0  2  0  0  0  0  0  0  0  0  0
   -5.7540    2.9060   -0.5100 C   0  0  0  0  0  0  0  0  0  0  0  0
   -5.5310    1.3910   -0.7560 C   0  0  1  0  0  0  0  0  0  0  0  0
   -2.8730    3.0800    2.1520 C   0  0  0  0  0  0  0  0  0  0  0  0
   -3.4770    2.7010    3.1540 O   0  0  0  0  0  0  0  0  0  0  0  0
   -1.7930    3.6210    2.1990 O   0  0  0  0  0  0  0  0  0  0  0  0
   -5.0960    4.6990    1.0430 O   0  0  0  0  0  0  0  0  0  0  0  0
   -4.9980    4.8380    1.9980 H   0  0  0  0  0  0  0  0  0  0  0  0
   -5.2230    3.6600   -1.5940 O   0  0  0  0  0  0  0  0  0  0  0  0
   -5.7150    3.4040   -2.3890 H   0  0  0  0  0  0  0  0  0  0  0  0
   -7.1430    3.1720   -0.4000 O   0  0  0  0  0  0  0  0  0  0  0  0
   -7.5570    2.8770   -1.2270 H   0  0  0  0  0  0  0  0  0  0  0  0
   -6.0470    0.9750   -2.0120 O   0  0  0  0  0  0  0  0  0  0  0  0
   -6.1950    0.0180   -1.9590 H   0  0  0  0  0  0  0  0  0  0  0  0
   -3.5740   -2.9280    0.2360 O   0  0  0  0  0  0  0  0  0  0  0  0
   -4.4530   -2.5510    0.1000 H   0  0  0  0  0  0  0  0  0  0  0  0
   -1.0660   -3.9800    0.6150 O   0  0  0  0  0  0  0  0  0  0  0  0
   -0.2770   -4.1990    1.1290 H   0  0  0  0  0  0  0  0  0  0  0  0
    3.2640    0.5550   -1.3140 C   0  0  0  0  0  0  0  0  0  0  0  0
    3.3950    1.8130   -0.6990 C   0  0  0  0  0  0  0  0  0  0  0  0
    4.4450    2.6680   -1.0680 C   0  0  0  0  0  0  0  0  0  0  0  0
    5.3710    2.2720   -2.0510 C   0  0  0  0  0  0  0  0  0  0  0  0
    5.2380    1.0140   -2.6640 C   0  0  0  0  0  0  0  0  0  0  0  0
    4.1880    0.1560   -2.2990 C   0  0  0  0  0  0  0  0  0  0  0  0
    6.3570    3.0760   -2.3950 O   0  0  0  0  0  0  0  0  0  0  0  0
    6.9840    2.7910   -3.0700 H   0  0  0  0  0  0  0  0  0  0  0  0
    3.8460   -2.0660   -0.2620 C   0  0  0  0  0  0  0  0  0  0  0  0
    4.0590   -2.7540    1.0390 C   0  0  0  0  0  0  0  0  0  0  0  0
    3.8340   -2.0640    2.2440 C   0  0  0  0  0  0  0  0  0  0  0  0
    4.0350   -2.7150    3.4750 C   0  0  0  0  0  0  0  0  0  0  0  0
    4.4590   -4.0550    3.5000 C   0  0  0  0  0  0  0  0  0  0  0  0
    4.6820   -4.7440    2.2950 C   0  0  0  0  0  0  0  0  0  0  0  0
    4.4820   -4.0940    1.0660 C   0  0  0  0  0  0  0  0  0  0  0  0
  1  6  2  0  0  0  0
  2  1  1  0  0  0  0
  2  3  1  0  0  0  0
  3  4  1  0  0  0  0
  4  5  1  0  0  0  0
  4 10  2  0  0  0  0
  5 11  2  0  0  0  0
  6 42  1  0  0  0  0
  6  5  1  0  0  0  0
  7  3  2  0  0  0  0
  7  8  1  0  0  0  0
  8  9  2  0  0  0  0
  9 10  1  0  0  0  0
  9 30  1  0  0  0  0
 10 32  1  0  0  0  0
 12  8  1  0  0  0  0
 13 12  1  1  0  0  0
 13 14  1  0  0  0  0
 14 15  1  0  0  0  0
 15 19  1  1  0  0  0
 16 15  1  0  0  0  0
 16 22  1  6  0  0  0
 17 26  1  0  0  0  0
 17 16  1  0  0  0  0
 18 28  1  6  0  0  0
 18 13  1  0  0  0  0
 18 17  1  0  0  0  0
 19 21  2  0  0  0  0
 19 20  1  0  0  0  0
 22 23  1  0  0  0  0
 24 17  1  0  0  0  0
 25 24  1  0  0  0  0
 27 26  1  0  0  0  0
 28 29  1  0  0  0  0
 31 30  1  0  0  0  0
 32 33  1  0  0  0  0
 34  1  1  0  0  0  0
 34 35  2  0  0  0  0
 36 35  1  0  0  0  0
 37 36  2  0  0  0  0
 38 39  2  0  0  0  0
 38 37  1  0  0  0  0
 39 34  1  0  0  0  0
 40 37  1  0  0  0  0
 41 40  1  0  0  0  0
 42 43  1  0  0  0  0
 43 48  2  0  0  0  0
 43 44  1  0  0  0  0
 44 45  2  0  0  0  0
 45 46  1  0  0  0  0
 47 46  2  0  0  0  0
 48 47  1  0  0  0  0
M  END
>  <REMARK>
  13 active torsions:
  status: ('A' for Active; 'I' for Inactive)
    1  A    between atoms: C_1  and  C_7 
    2  A    between atoms: C_4  and  O_30 
    3  A    between atoms: C_12  and  C_42 
    4  A    between atoms: C_14  and  O_20 
    5  A    between atoms: C_15  and  O_17 
    6  A    between atoms: C_16  and  O_19 
    7  A    between atoms: O_20  and  C_21 
    8  A    between atoms: C_23  and  O_29 
    9  A    between atoms: C_24  and  O_27 
   10  A    between atoms: C_24  and  O_40 
   11  A    between atoms: C_25  and  C_31 
   12  A    between atoms: C_26  and  O_28 
   13  A    between atoms: C_42  and  C_47 

>  <TORSDO>
F 13

$$$$
3279
 OpenBabel02071811513D

 49 54  0  0  1  0  0  0  0  0999 V2000
    3.4490   -0.1110   -0.4180 C   0  0  0  0  0  0  0  0  0  0  0  0
    2.1490   -0.1990   -0.0700 O   0  0  0  0  0  0  0  0  0  0  0  0
    1.7130   -0.8340    1.0410 C   0  0  0  0  0  0  0  0  0  0  0  0
    2.6370   -1.4590    1.9200 C   0  0  0  0  0  0  0  0  0  0  0  0
    4.0880   -1.3960    1.5860 C   0  0  0  0  0  0  0  0  0  0  0  0
    4.4200   -0.6700    0.3440 C   0  0  0  0  0  0  0  0  0  0  0  0
    0.3280   -0.8770    1.3300 C   0  0  0  0  0  0  0  0  0  0  0  0
   -0.1310   -1.5390    2.4920 C   0  0  0  0  0  0  0  0  0  0  0  0
    0.7910   -2.1600    3.3690 C   0  0  0  0  0  0  0  0  0  0  0  0
    2.1780   -2.1230    3.0860 C   0  0  0  0  0  0  0  0  0  0  0  0
    5.0080   -1.8690    2.2130 O   0  0  0  0  0  0  0  0  0  0  0  0
    3.8420    0.6130   -1.6640 C   0  0  0  0  0  0  0  0  0  0  0  0
    5.1040    1.2290   -1.7260 C   0  0  0  0  0  0  0  0  0  0  0  0
    5.4980    1.9180   -2.8870 C   0  0  0  0  0  0  0  0  0  0  0  0
    4.6350    1.9940   -3.9920 C   0  0  0  0  0  0  0  0  0  0  0  0
    3.3710    1.3790   -3.9340 C   0  0  0  0  0  0  0  0  0  0  0  0
    2.9690    0.6880   -2.7730 C   0  0  0  0  0  0  0  0  0  0  0  0
    5.0080    2.6410   -5.0780 O   0  0  0  0  0  0  0  0  0  0  0  0
    5.8770    3.0590   -5.1050 H   0  0  0  0  0  0  0  0  0  0  0  0
    1.6540    0.0610   -2.7420 C   0  0  0  0  0  0  0  0  0  0  0  0
    0.4830    0.8570   -2.7520 C   0  0  0  0  0  0  0  0  0  0  0  0
   -0.7970    0.2460   -2.7230 C   0  0  0  0  0  0  0  0  0  0  0  0
   -0.9060   -1.1780   -2.6760 C   0  0  0  0  0  0  0  0  0  0  0  0
   -1.9710    1.0430   -2.7360 C   0  0  0  0  0  0  0  0  0  0  0  0
   -2.1850   -1.7870   -2.6420 C   0  0  0  0  0  0  0  0  0  0  0  0
    0.2680   -1.9730   -2.6660 C   0  0  0  0  0  0  0  0  0  0  0  0
   -3.3480   -0.9840   -2.6540 C   0  0  0  0  0  0  0  0  0  0  0  0
   -3.2420    0.4260   -2.7030 C   0  0  0  0  0  0  0  0  0  0  0  0
    1.5390   -1.3540   -2.6990 C   0  0  0  0  0  0  0  0  0  0  0  0
    3.0430   -2.7150    3.9240 O   0  0  0  0  0  0  0  0  0  0  0  0
    3.9900   -2.6460    3.7520 H   0  0  0  0  0  0  0  0  0  0  0  0
   -1.4430   -1.5760    2.7620 O   0  0  0  0  0  0  0  0  0  0  0  0
   -2.2790   -0.6090    2.1430 C   0  0  2  0  0  0  0  0  0  0  0  0
   -1.7910    0.6880    2.4570 O   0  0  0  0  0  0  0  0  0  0  0  0
   -2.5060    1.7640    1.8620 C   0  0  1  0  0  0  0  0  0  0  0  0
   -3.9750    1.7380    2.3540 C   0  0  2  0  0  0  0  0  0  0  0  0
   -4.6310    0.3630    2.0960 C   0  0  1  0  0  0  0  0  0  0  0  0
   -3.7280   -0.7580    2.6540 C   0  0  1  0  0  0  0  0  0  0  0  0
   -1.7850    3.0430    2.2070 C   0  0  0  0  0  0  0  0  0  0  0  0
   -1.7680    3.3460    3.3990 O   0  0  0  0  0  0  0  0  0  0  0  0
   -1.2660    3.7150    1.3480 O   0  0  0  0  0  0  0  0  0  0  0  0
   -4.7030    2.7480    1.6780 O   0  0  0  0  0  0  0  0  0  0  0  0
   -4.4590    3.5960    2.0820 H   0  0  0  0  0  0  0  0  0  0  0  0
   -5.9040    0.3130    2.7210 O   0  0  0  0  0  0  0  0  0  0  0  0
   -6.3850   -0.4360    2.3320 H   0  0  0  0  0  0  0  0  0  0  0  0
   -4.2230   -2.0230    2.2540 O   0  0  0  0  0  0  0  0  0  0  0  0
   -3.7600   -2.6910    2.7850 H   0  0  0  0  0  0  0  0  0  0  0  0
    0.3500   -2.7870    4.4710 O   0  0  0  0  0  0  0  0  0  0  0  0
   -0.5980   -2.8070    4.6550 H   0  0  0  0  0  0  0  0  0  0  0  0
  1  2  1  0  0  0  0
  1  6  2  0  0  0  0
  2  3  1  0  0  0  0
  3  7  2  0  0  0  0
  3  4  1  0  0  0  0
  4 10  2  0  0  0  0
  5  4  1  0  0  0  0
  5 11  2  0  0  0  0
  6  5  1  0  0  0  0
  7  8  1  0  0  0  0
  8 32  1  0  0  0  0
  8  9  2  0  0  0  0
  9 48  1  0  0  0  0
 10  9  1  0  0  0  0
 10 30  1  0  0  0  0
 12  1  1  0  0  0  0
 13 12  1  0  0  0  0
 14 13  2  0  0  0  0
 15 16  2  0  0  0  0
 15 14  1  0  0  0  0
 16 17  1  0  0  0  0
 17 20  1  0  0  0  0
 17 12  2  0  0  0  0
 18 15  1  0  0  0  0
 19 18  1  0  0  0  0
 20 29  1  0  0  0  0
 21 20  2  0  0  0  0
 21 22  1  0  0  0  0
 22 23  1  0  0  0  0
 23 26  1  0  0  0  0
 23 25  2  0  0  0  0
 24 22  2  0  0  0  0
 24 28  1  0  0  0  0
 27 25  1  0  0  0  0
 28 27  2  0  0  0  0
 29 26  2  0  0  0  0
 31 30  1  0  0  0  0
 33 34  1  0  0  0  0
 33 38  1  0  0  0  0
 33 32  1  1  0  0  0
 35 39  1  1  0  0  0
 35 36  1  0  0  0  0
 35 34  1  0  0  0  0
 36 42  1  6  0  0  0
 37 36  1  0  0  0  0
 37 38  1  0  0  0  0
 37 44  1  1  0  0  0
 38 46  1  6  0  0  0
 39 40  1  0  0  0  0
 41 39  2  0  0  0  0
 42 43  1  0  0  0  0
 45 44  1  0  0  0  0
 46 47  1  0  0  0  0
 48 49  1  0  0  0  0
M  END
>  <REMARK>
  11 active torsions:
  status: ('A' for Active; 'I' for Inactive)
    1  A    between atoms: C_1  and  C_7 
    2  A    between atoms: C_4  and  O_30 
    3  A    between atoms: C_6  and  C_40 
    4  A    between atoms: C_14  and  O_20 
    5  A    between atoms: C_15  and  O_17 
    6  A    between atoms: C_16  and  O_19 
    7  A    between atoms: O_20  and  C_21 
    8  A    between atoms: C_23  and  O_29 
    9  A    between atoms: C_24  and  O_27 
   10  A    between atoms: C_25  and  C_31 
   11  A    between atoms: C_26  and  O_28 

>  <TORSDO>
F 11

$$$$
3282
 OpenBabel02071811513D

 47 51  0  0  1  0  0  0  0  0999 V2000
    2.9860   -1.1070    0.8730 C   0  0  0  0  0  0  0  0  0  0  0  0
    1.7190   -0.6760    0.7050 O   0  0  0  0  0  0  0  0  0  0  0  0
    0.6310   -1.4220    1.0020 C   0  0  0  0  0  0  0  0  0  0  0  0
    0.7810   -2.7360    1.5210 C   0  0  0  0  0  0  0  0  0  0  0  0
    2.1580   -3.2660    1.7250 C   0  0  0  0  0  0  0  0  0  0  0  0
    3.2500   -2.3420    1.3570 C   0  0  0  0  0  0  0  0  0  0  0  0
   -0.6640   -0.8930    0.7970 C   0  0  0  0  0  0  0  0  0  0  0  0
   -1.8070   -1.6680    1.1070 C   0  0  0  0  0  0  0  0  0  0  0  0
   -1.6540   -2.9790    1.6270 C   0  0  0  0  0  0  0  0  0  0  0  0
   -0.3610   -3.5160    1.8340 C   0  0  0  0  0  0  0  0  0  0  0  0
    2.4730   -4.3540    2.1500 O   0  0  0  0  0  0  0  0  0  0  0  0
    4.1310   -0.2110    0.5180 C   0  0  0  0  0  0  0  0  0  0  0  0
    5.2910   -0.2300    1.3110 C   0  0  0  0  0  0  0  0  0  0  0  0
    6.3770    0.6040    0.9940 C   0  0  0  0  0  0  0  0  0  0  0  0
    6.3090    1.4610   -0.1190 C   0  0  0  0  0  0  0  0  0  0  0  0
    5.1480    1.4810   -0.9120 C   0  0  0  0  0  0  0  0  0  0  0  0
    4.0570    0.6470   -0.6000 C   0  0  0  0  0  0  0  0  0  0  0  0
    7.3260    2.2420   -0.4160 O   0  0  0  0  0  0  0  0  0  0  0  0
    8.1170    2.2190    0.1390 H   0  0  0  0  0  0  0  0  0  0  0  0
    2.8340    0.6860   -1.4590 C   0  0  0  0  0  0  0  0  0  0  0  0
    2.3480   -0.4710   -1.9400 C   0  0  0  0  0  0  0  0  0  0  0  0
    1.1270   -0.4340   -2.7970 C   0  0  0  0  0  0  0  0  0  0  0  0
    0.9120   -1.4340   -3.7640 C   0  0  0  0  0  0  0  0  0  0  0  0
   -0.2380   -1.3960   -4.5700 C   0  0  0  0  0  0  0  0  0  0  0  0
   -1.1760   -0.3610   -4.4140 C   0  0  0  0  0  0  0  0  0  0  0  0
   -0.9630    0.6390   -3.4490 C   0  0  0  0  0  0  0  0  0  0  0  0
    0.1870    0.6040   -2.6410 C   0  0  0  0  0  0  0  0  0  0  0  0
   -0.2320   -4.7580    2.3240 O   0  0  0  0  0  0  0  0  0  0  0  0
    0.6520   -5.1170    2.4750 H   0  0  0  0  0  0  0  0  0  0  0  0
   -3.0310   -1.1600    0.9120 O   0  0  0  0  0  0  0  0  0  0  0  0
   -3.1390    0.2250    0.6110 C   0  0  2  0  0  0  0  0  0  0  0  0
   -2.6080    0.9730    1.6970 O   0  0  0  0  0  0  0  0  0  0  0  0
   -2.6060    2.3830    1.5140 C   0  0  1  0  0  0  0  0  0  0  0  0
   -4.0610    2.8790    1.3360 C   0  0  2  0  0  0  0  0  0  0  0  0
   -4.7770    2.1270    0.1910 C   0  0  1  0  0  0  0  0  0  0  0  0
   -4.6170    0.6040    0.3930 C   0  0  1  0  0  0  0  0  0  0  0  0
   -1.9100    3.0000    2.7030 C   0  0  0  0  0  0  0  0  0  0  0  0
   -2.5590    3.0430    3.7460 O   0  0  0  0  0  0  0  0  0  0  0  0
   -0.7790    3.4200    2.6130 O   0  0  0  0  0  0  0  0  0  0  0  0
   -4.0410    4.2680    1.0530 O   0  0  0  0  0  0  0  0  0  0  0  0
   -3.7720    4.7230    1.8670 H   0  0  0  0  0  0  0  0  0  0  0  0
   -6.1520    2.4690    0.1760 O   0  0  0  0  0  0  0  0  0  0  0  0
   -6.5390    2.0660   -0.6190 H   0  0  0  0  0  0  0  0  0  0  0  0
   -5.1000   -0.0880   -0.7460 O   0  0  0  0  0  0  0  0  0  0  0  0
   -5.0490   -1.0370   -0.5470 H   0  0  0  0  0  0  0  0  0  0  0  0
   -2.7400   -3.7090    1.9200 O   0  0  0  0  0  0  0  0  0  0  0  0
   -3.6170   -3.3340    1.7750 H   0  0  0  0  0  0  0  0  0  0  0  0
  1  6  2  0  0  0  0
  2  1  1  0  0  0  0
  2  3  1  0  0  0  0
  3  4  1  0  0  0  0
  4  5  1  0  0  0  0
  4 10  2  0  0  0  0
  5 11  2  0  0  0  0
  6  5  1  0  0  0  0
  7  3  2  0  0  0  0
  7  8  1  0  0  0  0
  8  9  2  0  0  0  0
  9 10  1  0  0  0  0
  9 46  1  0  0  0  0
 10 28  1  0  0  0  0
 12  1  1  0  0  0  0
 12 13  2  0  0  0  0
 14 13  1  0  0  0  0
 15 14  2  0  0  0  0
 16 17  2  0  0  0  0
 16 15  1  0  0  0  0
 17 12  1  0  0  0  0
 18 15  1  0  0  0  0
 18 19  1  0  0  0  0
 20 17  1  0  0  0  0
 21 20  2  0  0  0  0
 22 27  1  0  0  0  0
 22 21  1  0  0  0  0
 23 22  2  0  0  0  0
 24 25  2  0  0  0  0
 24 23  1  0  0  0  0
 25 26  1  0  0  0  0
 26 27  2  0  0  0  0
 28 29  1  0  0  0  0
 30  8  1  0  0  0  0
 31 30  1  1  0  0  0
 31 32  1  0  0  0  0
 33 32  1  0  0  0  0
 33 37  1  1  0  0  0
 34 40  1  6  0  0  0
 34 33  1  0  0  0  0
 35 42  1  1  0  0  0
 35 36  1  0  0  0  0
 35 34  1  0  0  0  0
 36 44  1  6  0  0  0
 36 31  1  0  0  0  0
 37 38  1  0  0  0  0
 39 37  2  0  0  0  0
 40 41  1  0  0  0  0
 43 42  1  0  0  0  0
 44 45  1  0  0  0  0
 47 46  1  0  0  0  0
M  END
>  <REMARK>
  12 active torsions:
  status: ('A' for Active; 'I' for Inactive)
    1  A    between atoms: C_1  and  C_7 
    2  A    between atoms: C_4  and  O_30 
    3  A    between atoms: C_6  and  C_40 
    4  A    between atoms: C_14  and  O_20 
    5  A    between atoms: C_15  and  O_17 
    6  A    between atoms: C_16  and  O_19 
    7  A    between atoms: O_20  and  C_21 
    8  A    between atoms: C_23  and  O_29 
    9  A    between atoms: C_24  and  O_27 
   10  A    between atoms: C_25  and  C_31 
   11  A    between atoms: C_26  and  O_28 
   12  A    between atoms: C_41  and  C_44 

>  <TORSDO>
F 12

$$$$
3288
 OpenBabel02071811513D

 43 47  0  0  1  0  0  0  0  0999 V2000
   -3.7050   -1.0820    1.1430 C   0  0  0  0  0  0  0  0  0  0  0  0
   -4.0040    0.2970    1.0140 C   0  0  0  0  0  0  0  0  0  0  0  0
   -5.3480    0.7310    0.9360 C   0  0  0  0  0  0  0  0  0  0  0  0
   -6.3990   -0.2130    0.9840 C   0  0  0  0  0  0  0  0  0  0  0  0
   -6.1080   -1.5920    1.1000 C   0  0  0  0  0  0  0  0  0  0  0  0
   -4.7620   -2.0330    1.1700 C   0  0  0  0  0  0  0  0  0  0  0  0
   -2.2740   -1.5180    1.2420 C   0  0  0  0  0  0  0  0  0  0  0  0
   -1.2380   -0.6870    0.9750 O   0  0  0  0  0  0  0  0  0  0  0  0
    0.0640   -1.0290    1.0000 C   0  0  0  0  0  0  0  0  0  0  0  0
    0.4470   -2.3480    1.3420 C   0  0  0  0  0  0  0  0  0  0  0  0
   -0.6190   -3.3220    1.6800 C   0  0  0  0  0  0  0  0  0  0  0  0
   -2.0140   -2.8030    1.6230 C   0  0  0  0  0  0  0  0  0  0  0  0
    1.0530   -0.0680    0.6820 C   0  0  0  0  0  0  0  0  0  0  0  0
    2.4220   -0.4280    0.7010 C   0  0  0  0  0  0  0  0  0  0  0  0
    2.8030   -1.7480    1.0370 C   0  0  0  0  0  0  0  0  0  0  0  0
    1.8180   -2.7150    1.3590 C   0  0  0  0  0  0  0  0  0  0  0  0
   -0.4630   -4.4820    1.9940 O   0  0  0  0  0  0  0  0  0  0  0  0
   -4.4470   -3.4750    1.2500 C   0  0  0  0  0  0  0  0  0  0  0  0
   -3.1470   -3.7340    2.0180 C   0  0  0  0  0  0  0  0  0  0  0  0
    3.3550    0.4860    0.4000 O   0  0  0  0  0  0  0  0  0  0  0  0
    2.9710    1.5900   -0.4100 C   0  0  2  0  0  0  0  0  0  0  0  0
    2.3850    1.0940   -1.6050 O   0  0  0  0  0  0  0  0  0  0  0  0
    1.9120    2.0840   -2.5100 C   0  0  1  0  0  0  0  0  0  0  0  0
    3.0960    2.9830   -2.9550 C   0  0  2  0  0  0  0  0  0  0  0  0
    3.8440    3.5980   -1.7360 C   0  0  0  0  0  0  0  0  0  0  0  0
    4.2070    2.4510   -0.7540 C   0  0  1  0  0  0  0  0  0  0  0  0
    1.2440    1.3690   -3.6600 C   0  0  0  0  0  0  0  0  0  0  0  0
    1.9730    0.6540   -4.3460 O   0  0  0  0  0  0  0  0  0  0  0  0
    0.0620    1.5040   -3.8750 O   0  0  0  0  0  0  0  0  0  0  0  0
    2.6250    3.9880   -3.8380 O   0  0  0  0  0  0  0  0  0  0  0  0
    2.6390    3.6150   -4.7320 H   0  0  0  0  0  0  0  0  0  0  0  0
    3.0140    4.5510   -1.0860 O   0  0  0  0  0  0  0  0  0  0  0  0
    3.5370    4.9400   -0.3650 H   0  0  0  0  0  0  0  0  0  0  0  0
    5.0290    4.2400   -2.1780 O   0  0  0  0  0  0  0  0  0  0  0  0
    5.4690    4.5980   -1.3910 H   0  0  0  0  0  0  0  0  0  0  0  0
    4.7830    2.9410    0.4450 O   0  0  0  0  0  0  0  0  0  0  0  0
    5.2560    2.2030    0.8610 H   0  0  0  0  0  0  0  0  0  0  0  0
    4.1020   -2.0860    1.0530 O   0  0  0  0  0  0  0  0  0  0  0  0
    4.7660   -1.4220    0.8300 H   0  0  0  0  0  0  0  0  0  0  0  0
    2.1910   -3.9630    1.6760 O   0  0  0  0  0  0  0  0  0  0  0  0
    1.5960   -4.6970    1.4810 H   0  0  0  0  0  0  0  0  0  0  0  0
   -7.6720    0.1990    0.9180 O   0  0  0  0  0  0  0  0  0  0  0  0
   -7.8600    1.1450    0.8480 H   0  0  0  0  0  0  0  0  0  0  0  0
  1  6  1  0  0  0  0
  1  7  1  0  0  0  0
  2  1  2  0  0  0  0
  3  4  2  0  0  0  0
  3  2  1  0  0  0  0
  4  5  1  0  0  0  0
  5  6  2  0  0  0  0
  6 18  1  0  0  0  0
  7 12  2  0  0  0  0
  8  9  1  0  0  0  0
  8  7  1  0  0  0  0
  9 10  2  0  0  0  0
 10 16  1  0  0  0  0
 10 11  1  0  0  0  0
 11 17  2  0  0  0  0
 12 11  1  0  0  0  0
 12 19  1  0  0  0  0
 13 14  2  0  0  0  0
 13  9  1  0  0  0  0
 14 15  1  0  0  0  0
 15 38  1  0  0  0  0
 15 16  2  0  0  0  0
 16 40  1  0  0  0  0
 18 19  1  0  0  0  0
 20 14  1  0  0  0  0
 21 20  1  6  0  0  0
 22 21  1  0  0  0  0
 23 27  1  6  0  0  0
 23 22  1  0  0  0  0
 24 30  1  1  0  0  0
 24 23  1  0  0  0  0
 24 25  1  0  0  0  0
 25 32  1  0  0  0  0
 25 26  1  0  0  0  0
 26 21  1  0  0  0  0
 26 36  1  1  0  0  0
 28 27  2  0  0  0  0
 29 27  1  0  0  0  0
 31 30  1  0  0  0  0
 32 33  1  0  0  0  0
 34 25  1  0  0  0  0
 34 35  1  0  0  0  0
 36 37  1  0  0  0  0
 39 38  1  0  0  0  0
 41 40  1  0  0  0  0
 42  4  1  0  0  0  0
 43 42  1  0  0  0  0
M  END
>  <REMARK>
  10 active torsions:
  status: ('A' for Active; 'I' for Inactive)
    1  A    between atoms: C_4  and  O_30 
    2  A    between atoms: C_14  and  O_20 
    3  A    between atoms: C_15  and  O_17 
    4  A    between atoms: C_16  and  O_19 
    5  A    between atoms: O_20  and  C_21 
    6  A    between atoms: C_23  and  O_29 
    7  A    between atoms: C_24  and  O_27 
    8  A    between atoms: C_24  and  O_40 
    9  A    between atoms: C_25  and  C_31 
   10  A    between atoms: C_26  and  O_28 

>  <TORSDO>
F 10

$$$$
3291
 OpenBabel02071811513D

 26 30  0  0  1  0  0  0  0  0999 V2000
   -6.4530    1.0060    0.3180 C   0  0  0  0  0  0  0  0  0  0  0  0
   -6.4300   -0.2110   -0.5450 C   0  0  0  0  0  0  0  0  0  0  0  0
   -5.2740   -0.7540   -0.9880 C   0  0  0  0  0  0  0  0  0  0  0  0
   -4.0020   -0.1190   -0.6000 C   0  0  0  0  0  0  0  0  0  0  0  0
   -4.0370    1.0680    0.2420 C   0  0  0  0  0  0  0  0  0  0  0  0
   -5.3170    1.6290    0.7010 C   0  0  0  0  0  0  0  0  0  0  0  0
   -2.7850   -0.4430   -0.8930 N   0  0  0  0  0  0  0  0  0  0  0  0
   -1.9340    0.5040   -0.2660 C   0  0  0  0  0  0  0  0  0  0  0  0
   -2.7750    1.4430    0.4430 C   0  0  0  0  0  0  0  0  0  0  0  0
   -0.5840    0.6330   -0.2520 C   0  0  0  0  0  0  0  0  0  0  0  0
   -0.0080    1.6950    0.4590 N   0  0  0  0  0  0  0  0  0  0  0  0
   -0.8010    2.6110    1.1540 C   0  0  0  0  0  0  0  0  0  0  0  0
   -2.1520    2.5410    1.1860 C   0  0  0  0  0  0  0  0  0  0  0  0
    0.2640   -0.3690   -1.0160 C   0  0  0  0  0  0  0  0  0  0  0  0
    1.7770   -0.3280   -0.7270 C   0  0  1  0  0  0  0  0  0  0  0  0
    2.2460    1.1270   -0.5960 C   0  0  1  0  0  0  0  0  0  0  0  0
    1.4690    1.8810    0.5100 C   0  0  0  0  0  0  0  0  0  0  0  0
    2.2640   -1.1390    0.4650 C   0  0  0  0  0  0  0  0  0  0  0  0
    3.3340   -0.7090    1.1720 C   0  0  0  0  0  0  0  0  0  0  0  0
    4.0250    0.4220    0.9160 O   0  0  0  0  0  0  0  0  0  0  0  0
    3.7580    1.1310   -0.3030 C   0  0  1  0  0  0  0  0  0  0  0  0
    4.5900    0.5140   -1.4340 C   0  0  0  0  0  0  0  0  0  0  0  0
    1.5720   -2.3830    0.8360 C   0  0  0  0  0  0  0  0  0  0  0  0
    1.1050   -2.5610    2.0840 C   0  0  0  0  0  0  0  0  0  0  0  0
    1.4140   -3.3320   -0.0820 O   0  0  0  0  0  0  0  0  0  0  0  0
    2.6210   -3.6210   -0.7710 C   0  0  0  0  0  0  0  0  0  0  0  0
  1  6  2  0  0  0  0
  2  1  1  0  0  0  0
  3  4  1  0  0  0  0
  3  2  2  0  0  0  0
  4  5  1  0  0  0  0
  5  9  2  0  0  0  0
  5  6  1  0  0  0  0
  7  4  2  0  0  0  0
  7  8  1  0  0  0  0
  8 10  2  0  0  0  0
  8  9  1  0  0  0  0
  9 13  1  0  0  0  0
 10 11  1  0  0  0  0
 11 17  1  0  0  0  0
 11 12  1  0  0  0  0
 12 13  2  0  0  0  0
 14 10  1  0  0  0  0
 15 14  1  1  0  0  0
 15 16  1  0  0  0  0
 15 18  1  0  0  0  0
 16 21  1  0  0  0  0
 16 17  1  1  0  0  0
 18 23  1  0  0  0  0
 18 19  2  0  0  0  0
 20 19  1  0  0  0  0
 21 22  1  6  0  0  0
 21 20  1  0  0  0  0
 23 24  2  0  0  0  0
 25 23  1  0  0  0  0
 26 25  1  0  0  0  0
M  END
>  <REMARK>
  2 active torsions:
  status: ('A' for Active; 'I' for Inactive)
    1  A    between atoms: C_18  and  C_22 
    2  A    between atoms: C_22  and  O_23 

>  <TORSDO>
F 2

$$$$
3292
 OpenBabel02071811513D

 26 30  0  0  1  0  0  0  0  0999 V2000
   -6.4530    1.0060    0.3180 C   0  0  0  0  0  0  0  0  0  0  0  0
   -6.4300   -0.2110   -0.5450 C   0  0  0  0  0  0  0  0  0  0  0  0
   -5.2740   -0.7540   -0.9880 C   0  0  0  0  0  0  0  0  0  0  0  0
   -4.0020   -0.1190   -0.6000 C   0  0  0  0  0  0  0  0  0  0  0  0
   -4.0370    1.0680    0.2420 C   0  0  0  0  0  0  0  0  0  0  0  0
   -5.3170    1.6290    0.7010 C   0  0  0  0  0  0  0  0  0  0  0  0
   -2.7850   -0.4430   -0.8930 N   0  0  0  0  0  0  0  0  0  0  0  0
   -1.9340    0.5040   -0.2660 C   0  0  0  0  0  0  0  0  0  0  0  0
   -2.7750    1.4430    0.4430 C   0  0  0  0  0  0  0  0  0  0  0  0
   -0.5840    0.6330   -0.2520 C   0  0  0  0  0  0  0  0  0  0  0  0
   -0.0080    1.6950    0.4590 N   0  0  0  0  0  0  0  0  0  0  0  0
   -0.8010    2.6110    1.1540 C   0  0  0  0  0  0  0  0  0  0  0  0
   -2.1520    2.5410    1.1860 C   0  0  0  0  0  0  0  0  0  0  0  0
    0.2640   -0.3690   -1.0160 C   0  0  0  0  0  0  0  0  0  0  0  0
    1.7770   -0.3280   -0.7270 C   0  0  1  0  0  0  0  0  0  0  0  0
    2.2460    1.1270   -0.5960 C   0  0  1  0  0  0  0  0  0  0  0  0
    1.4690    1.8810    0.5100 C   0  0  0  0  0  0  0  0  0  0  0  0
    2.2640   -1.1390    0.4650 C   0  0  0  0  0  0  0  0  0  0  0  0
    3.3340   -0.7090    1.1720 C   0  0  0  0  0  0  0  0  0  0  0  0
    4.0250    0.4220    0.9160 O   0  0  0  0  0  0  0  0  0  0  0  0
    3.7580    1.1310   -0.3030 C   0  0  1  0  0  0  0  0  0  0  0  0
    4.5900    0.5140   -1.4340 C   0  0  0  0  0  0  0  0  0  0  0  0
    1.5720   -2.3830    0.8360 C   0  0  0  0  0  0  0  0  0  0  0  0
    1.1050   -2.5610    2.0840 C   0  0  0  0  0  0  0  0  0  0  0  0
    1.4140   -3.3320   -0.0820 O   0  0  0  0  0  0  0  0  0  0  0  0
    2.6210   -3.6210   -0.7710 C   0  0  0  0  0  0  0  0  0  0  0  0
  1  6  2  0  0  0  0
  2  1  1  0  0  0  0
  3  4  1  0  0  0  0
  3  2  2  0  0  0  0
  4  5  1  0  0  0  0
  5  9  2  0  0  0  0
  5  6  1  0  0  0  0
  7  4  2  0  0  0  0
  7  8  1  0  0  0  0
  8 10  2  0  0  0  0
  8  9  1  0  0  0  0
  9 13  1  0  0  0  0
 10 11  1  0  0  0  0
 11 17  1  0  0  0  0
 11 12  1  0  0  0  0
 12 13  2  0  0  0  0
 14 10  1  0  0  0  0
 15 14  1  1  0  0  0
 15 16  1  0  0  0  0
 15 18  1  0  0  0  0
 16 21  1  0  0  0  0
 16 17  1  1  0  0  0
 18 23  1  0  0  0  0
 18 19  2  0  0  0  0
 20 19  1  0  0  0  0
 21 22  1  6  0  0  0
 21 20  1  0  0  0  0
 23 24  2  0  0  0  0
 25 23  1  0  0  0  0
 26 25  1  0  0  0  0
M  END
>  <REMARK>
  2 active torsions:
  status: ('A' for Active; 'I' for Inactive)
    1  A    between atoms: C_18  and  C_22 
    2  A    between atoms: C_22  and  O_23 

>  <TORSDO>
F 2

$$$$
3293
 OpenBabel02071811513D

 26 30  0  0  1  0  0  0  0  0999 V2000
   -6.4530    1.0060    0.3180 C   0  0  0  0  0  0  0  0  0  0  0  0
   -6.4300   -0.2110   -0.5450 C   0  0  0  0  0  0  0  0  0  0  0  0
   -5.2740   -0.7540   -0.9880 C   0  0  0  0  0  0  0  0  0  0  0  0
   -4.0020   -0.1190   -0.6000 C   0  0  0  0  0  0  0  0  0  0  0  0
   -4.0370    1.0680    0.2420 C   0  0  0  0  0  0  0  0  0  0  0  0
   -5.3170    1.6290    0.7010 C   0  0  0  0  0  0  0  0  0  0  0  0
   -2.7850   -0.4430   -0.8930 N   0  0  0  0  0  0  0  0  0  0  0  0
   -1.9340    0.5040   -0.2660 C   0  0  0  0  0  0  0  0  0  0  0  0
   -2.7750    1.4430    0.4430 C   0  0  0  0  0  0  0  0  0  0  0  0
   -0.5840    0.6330   -0.2520 C   0  0  0  0  0  0  0  0  0  0  0  0
   -0.0080    1.6950    0.4590 N   0  0  0  0  0  0  0  0  0  0  0  0
   -0.8010    2.6110    1.1540 C   0  0  0  0  0  0  0  0  0  0  0  0
   -2.1520    2.5410    1.1860 C   0  0  0  0  0  0  0  0  0  0  0  0
    0.2640   -0.3690   -1.0160 C   0  0  0  0  0  0  0  0  0  0  0  0
    1.7770   -0.3280   -0.7270 C   0  0  1  0  0  0  0  0  0  0  0  0
    2.2460    1.1270   -0.5960 C   0  0  1  0  0  0  0  0  0  0  0  0
    1.4690    1.8810    0.5100 C   0  0  0  0  0  0  0  0  0  0  0  0
    2.2640   -1.1390    0.4650 C   0  0  0  0  0  0  0  0  0  0  0  0
    3.3340   -0.7090    1.1720 C   0  0  0  0  0  0  0  0  0  0  0  0
    4.0250    0.4220    0.9160 O   0  0  0  0  0  0  0  0  0  0  0  0
    3.7580    1.1310   -0.3030 C   0  0  1  0  0  0  0  0  0  0  0  0
    4.5900    0.5140   -1.4340 C   0  0  0  0  0  0  0  0  0  0  0  0
    1.5720   -2.3830    0.8360 C   0  0  0  0  0  0  0  0  0  0  0  0
    1.1050   -2.5610    2.0840 C   0  0  0  0  0  0  0  0  0  0  0  0
    1.4140   -3.3320   -0.0820 O   0  0  0  0  0  0  0  0  0  0  0  0
    2.6210   -3.6210   -0.7710 C   0  0  0  0  0  0  0  0  0  0  0  0
  1  6  2  0  0  0  0
  2  1  1  0  0  0  0
  3  4  1  0  0  0  0
  3  2  2  0  0  0  0
  4  5  1  0  0  0  0
  5  9  2  0  0  0  0
  5  6  1  0  0  0  0
  7  4  2  0  0  0  0
  7  8  1  0  0  0  0
  8 10  2  0  0  0  0
  8  9  1  0  0  0  0
  9 13  1  0  0  0  0
 10 11  1  0  0  0  0
 11 17  1  0  0  0  0
 11 12  1  0  0  0  0
 12 13  2  0  0  0  0
 14 10  1  0  0  0  0
 15 14  1  1  0  0  0
 15 16  1  0  0  0  0
 15 18  1  0  0  0  0
 16 21  1  0  0  0  0
 16 17  1  1  0  0  0
 18 23  1  0  0  0  0
 18 19  2  0  0  0  0
 20 19  1  0  0  0  0
 21 22  1  6  0  0  0
 21 20  1  0  0  0  0
 23 24  2  0  0  0  0
 25 23  1  0  0  0  0
 26 25  1  0  0  0  0
M  END
>  <REMARK>
  2 active torsions:
  status: ('A' for Active; 'I' for Inactive)
    1  A    between atoms: C_18  and  C_22 
    2  A    between atoms: C_22  and  O_23 

>  <TORSDO>
F 2

$$$$
3294
 OpenBabel02071811513D

 26 30  0  0  1  0  0  0  0  0999 V2000
   -6.4530    1.0060    0.3180 C   0  0  0  0  0  0  0  0  0  0  0  0
   -6.4300   -0.2110   -0.5450 C   0  0  0  0  0  0  0  0  0  0  0  0
   -5.2740   -0.7540   -0.9880 C   0  0  0  0  0  0  0  0  0  0  0  0
   -4.0020   -0.1190   -0.6000 C   0  0  0  0  0  0  0  0  0  0  0  0
   -4.0370    1.0680    0.2420 C   0  0  0  0  0  0  0  0  0  0  0  0
   -5.3170    1.6290    0.7010 C   0  0  0  0  0  0  0  0  0  0  0  0
   -2.7850   -0.4430   -0.8930 N   0  0  0  0  0  0  0  0  0  0  0  0
   -1.9340    0.5040   -0.2660 C   0  0  0  0  0  0  0  0  0  0  0  0
   -2.7750    1.4430    0.4430 C   0  0  0  0  0  0  0  0  0  0  0  0
   -0.5840    0.6330   -0.2520 C   0  0  0  0  0  0  0  0  0  0  0  0
   -0.0080    1.6950    0.4590 N   0  0  0  0  0  0  0  0  0  0  0  0
   -0.8010    2.6110    1.1540 C   0  0  0  0  0  0  0  0  0  0  0  0
   -2.1520    2.5410    1.1860 C   0  0  0  0  0  0  0  0  0  0  0  0
    0.2640   -0.3690   -1.0160 C   0  0  0  0  0  0  0  0  0  0  0  0
    1.7770   -0.3280   -0.7270 C   0  0  1  0  0  0  0  0  0  0  0  0
    2.2460    1.1270   -0.5960 C   0  0  1  0  0  0  0  0  0  0  0  0
    1.4690    1.8810    0.5100 C   0  0  0  0  0  0  0  0  0  0  0  0
    2.2640   -1.1390    0.4650 C   0  0  0  0  0  0  0  0  0  0  0  0
    3.3340   -0.7090    1.1720 C   0  0  0  0  0  0  0  0  0  0  0  0
    4.0250    0.4220    0.9160 O   0  0  0  0  0  0  0  0  0  0  0  0
    3.7580    1.1310   -0.3030 C   0  0  1  0  0  0  0  0  0  0  0  0
    4.5900    0.5140   -1.4340 C   0  0  0  0  0  0  0  0  0  0  0  0
    1.5720   -2.3830    0.8360 C   0  0  0  0  0  0  0  0  0  0  0  0
    1.1050   -2.5610    2.0840 C   0  0  0  0  0  0  0  0  0  0  0  0
    1.4140   -3.3320   -0.0820 O   0  0  0  0  0  0  0  0  0  0  0  0
    2.6210   -3.6210   -0.7710 C   0  0  0  0  0  0  0  0  0  0  0  0
  1  6  2  0  0  0  0
  2  1  1  0  0  0  0
  3  4  1  0  0  0  0
  3  2  2  0  0  0  0
  4  5  1  0  0  0  0
  5  9  2  0  0  0  0
  5  6  1  0  0  0  0
  7  4  2  0  0  0  0
  7  8  1  0  0  0  0
  8 10  2  0  0  0  0
  8  9  1  0  0  0  0
  9 13  1  0  0  0  0
 10 11  1  0  0  0  0
 11 17  1  0  0  0  0
 11 12  1  0  0  0  0
 12 13  2  0  0  0  0
 14 10  1  0  0  0  0
 15 14  1  1  0  0  0
 15 16  1  0  0  0  0
 15 18  1  0  0  0  0
 16 21  1  0  0  0  0
 16 17  1  1  0  0  0
 18 23  1  0  0  0  0
 18 19  2  0  0  0  0
 20 19  1  0  0  0  0
 21 22  1  6  0  0  0
 21 20  1  0  0  0  0
 23 24  2  0  0  0  0
 25 23  1  0  0  0  0
 26 25  1  0  0  0  0
M  END
>  <REMARK>
  2 active torsions:
  status: ('A' for Active; 'I' for Inactive)
    1  A    between atoms: C_18  and  C_22 
    2  A    between atoms: C_22  and  O_23 

>  <TORSDO>
F 2

$$$$
3315
 OpenBabel02071811513D

 21 24  0  0  0  0  0  0  0  0999 V2000
    5.3670   -0.3200   -0.4120 C   0  0  0  0  0  0  0  0  0  0  0  0
    5.5290    0.3420    0.8360 C   0  0  0  0  0  0  0  0  0  0  0  0
    4.3960    0.7250    1.6000 C   0  0  0  0  0  0  0  0  0  0  0  0
    3.1070    0.4340    1.0940 C   0  0  0  0  0  0  0  0  0  0  0  0
    2.9550   -0.2130   -0.1270 C   0  0  0  0  0  0  0  0  0  0  0  0
    4.0680   -0.6050   -0.9100 C   0  0  0  0  0  0  0  0  0  0  0  0
    1.8300    0.6910    1.6290 N   0  0  0  0  0  0  0  0  0  0  0  0
    0.9180    0.1740    0.6840 C   0  0  0  0  0  0  0  0  0  0  0  0
    1.6410   -0.3670   -0.3750 C   0  0  0  0  0  0  0  0  0  0  0  0
   -0.4980    0.1350    0.6680 C   0  0  0  0  0  0  0  0  0  0  0  0
   -1.1700   -0.4570   -0.4390 C   0  0  0  0  0  0  0  0  0  0  0  0
   -0.4140   -1.0080   -1.5140 C   0  0  0  0  0  0  0  0  0  0  0  0
    1.0060   -0.9650   -1.4900 C   0  0  0  0  0  0  0  0  0  0  0  0
   -1.3050    0.6820    1.7830 C   0  0  0  0  0  0  0  0  0  0  0  0
   -2.6450    0.7400    1.6660 C   0  0  0  0  0  0  0  0  0  0  0  0
   -3.3300    0.3380    0.3710 C   0  0  0  0  0  0  0  0  0  0  0  0
   -2.5200   -0.5120   -0.4650 O   0  0  0  0  0  0  0  0  0  0  0  0
   -1.1020   -1.6230   -2.6600 C   0  0  0  0  0  0  0  0  0  0  0  0
   -4.6230   -0.4200    0.6740 C   0  0  0  0  0  0  0  0  0  0  0  0
   -3.6470    1.6070   -0.4260 C   0  0  0  0  0  0  0  0  0  0  0  0
    1.6170    1.1410    2.4900 H   0  0  0  0  0  0  0  0  0  0  0  0
  1  2  1  0  0  0  0
  2  3  2  0  0  0  0
  4  3  1  0  0  0  0
  4  7  1  0  0  0  0
  5  4  2  0  0  0  0
  6  1  2  0  0  0  0
  6  5  1  0  0  0  0
  7 21  1  0  0  0  0
  8  7  1  0  0  0  0
  9  5  1  0  0  0  0
  9  8  2  0  0  0  0
 10  8  1  0  0  0  0
 10 14  1  0  0  0  0
 11 10  2  0  0  0  0
 12 13  2  0  0  0  0
 12 11  1  0  0  0  0
 13  9  1  0  0  0  0
 15 14  2  0  0  0  0
 16 19  1  0  0  0  0
 16 15  1  0  0  0  0
 17 11  1  0  0  0  0
 17 16  1  0  0  0  0
 18 12  1  0  0  0  0
 20 16  1  0  0  0  0
M  END
>  <REMARK>
  0 active torsions:
  status: ('A' for Active; 'I' for Inactive)

>  <TORSDO>
F 0

$$$$
3316
 OpenBabel02071811513D

 21 24  0  0  0  0  0  0  0  0999 V2000
    5.3670   -0.3200   -0.4120 C   0  0  0  0  0  0  0  0  0  0  0  0
    5.5290    0.3420    0.8360 C   0  0  0  0  0  0  0  0  0  0  0  0
    4.3960    0.7250    1.6000 C   0  0  0  0  0  0  0  0  0  0  0  0
    3.1070    0.4340    1.0940 C   0  0  0  0  0  0  0  0  0  0  0  0
    2.9550   -0.2130   -0.1270 C   0  0  0  0  0  0  0  0  0  0  0  0
    4.0680   -0.6050   -0.9100 C   0  0  0  0  0  0  0  0  0  0  0  0
    1.8300    0.6910    1.6290 N   0  0  0  0  0  0  0  0  0  0  0  0
    0.9180    0.1740    0.6840 C   0  0  0  0  0  0  0  0  0  0  0  0
    1.6410   -0.3670   -0.3750 C   0  0  0  0  0  0  0  0  0  0  0  0
   -0.4980    0.1350    0.6680 C   0  0  0  0  0  0  0  0  0  0  0  0
   -1.1700   -0.4570   -0.4390 C   0  0  0  0  0  0  0  0  0  0  0  0
   -0.4140   -1.0080   -1.5140 C   0  0  0  0  0  0  0  0  0  0  0  0
    1.0060   -0.9650   -1.4900 C   0  0  0  0  0  0  0  0  0  0  0  0
   -1.3050    0.6820    1.7830 C   0  0  0  0  0  0  0  0  0  0  0  0
   -2.6450    0.7400    1.6660 C   0  0  0  0  0  0  0  0  0  0  0  0
   -3.3300    0.3380    0.3710 C   0  0  0  0  0  0  0  0  0  0  0  0
   -2.5200   -0.5120   -0.4650 O   0  0  0  0  0  0  0  0  0  0  0  0
   -1.1020   -1.6230   -2.6600 C   0  0  0  0  0  0  0  0  0  0  0  0
   -4.6230   -0.4200    0.6740 C   0  0  0  0  0  0  0  0  0  0  0  0
   -3.6470    1.6070   -0.4260 C   0  0  0  0  0  0  0  0  0  0  0  0
    1.6170    1.1410    2.4900 H   0  0  0  0  0  0  0  0  0  0  0  0
  1  2  1  0  0  0  0
  2  3  2  0  0  0  0
  4  3  1  0  0  0  0
  4  7  1  0  0  0  0
  5  4  2  0  0  0  0
  6  1  2  0  0  0  0
  6  5  1  0  0  0  0
  7 21  1  0  0  0  0
  8  7  1  0  0  0  0
  9  5  1  0  0  0  0
  9  8  2  0  0  0  0
 10  8  1  0  0  0  0
 10 14  1  0  0  0  0
 11 10  2  0  0  0  0
 12 13  2  0  0  0  0
 12 11  1  0  0  0  0
 13  9  1  0  0  0  0
 15 14  2  0  0  0  0
 16 19  1  0  0  0  0
 16 15  1  0  0  0  0
 17 11  1  0  0  0  0
 17 16  1  0  0  0  0
 18 12  1  0  0  0  0
 20 16  1  0  0  0  0
M  END
>  <REMARK>
  0 active torsions:
  status: ('A' for Active; 'I' for Inactive)

>  <TORSDO>
F 0

$$$$
3399
 OpenBabel02071811513D

 28 32  0  0  1  0  0  0  0  0999 V2000
   -6.1930    2.0820    0.0510 C   0  0  0  0  0  0  0  0  0  0  0  0
   -5.5430    3.3440    0.1480 C   0  0  0  0  0  0  0  0  0  0  0  0
   -4.1350    3.4100    0.3180 C   0  0  0  0  0  0  0  0  0  0  0  0
   -3.4080    2.1970    0.3830 C   0  0  0  0  0  0  0  0  0  0  0  0
   -4.0350    0.9790    0.2870 C   0  0  0  0  0  0  0  0  0  0  0  0
   -5.4380    0.8830    0.1170 C   0  0  0  0  0  0  0  0  0  0  0  0
   -2.0510    1.9450    0.5390 N   0  0  0  0  0  0  0  0  0  0  0  0
   -1.8960    0.5370    0.5290 C   0  0  0  0  0  0  0  0  0  0  0  0
   -3.1600   -0.0470    0.3690 C   0  0  0  0  0  0  0  0  0  0  0  0
   -0.6110   -0.2690    0.6720 C   0  0  1  0  0  0  0  0  0  0  0  0
   -0.8460   -1.6660    0.2360 N   0  0  2  0  0  0  0  0  0  0  0  0
   -2.0740   -2.3030    0.7620 C   0  0  0  0  0  0  0  0  0  0  0  0
   -3.3550   -1.5530    0.3090 C   0  0  0  0  0  0  0  0  0  0  0  0
    0.5660    0.3030   -0.1330 C   0  0  0  0  0  0  0  0  0  0  0  0
    1.8830   -0.4370    0.1910 C   0  0  1  0  0  0  0  0  0  0  0  0
    1.6310   -1.9020    0.6620 C   0  0  1  0  0  0  0  0  0  0  0  0
    0.3420   -2.5230    0.0840 C   0  0  0  0  0  0  0  0  0  0  0  0
    2.9200   -0.3710   -0.9530 C   0  0  2  0  0  0  0  0  0  0  0  0
    4.2930   -0.9590   -0.5140 C   0  0  2  0  0  0  0  0  0  0  0  0
    4.1660   -2.0820    0.5390 C   0  0  0  0  0  0  0  0  0  0  0  0
    2.8380   -2.8300    0.4040 C   0  0  0  0  0  0  0  0  0  0  0  0
   -1.3260    2.6190    0.6390 H   0  0  0  0  0  0  0  0  0  0  0  0
    3.0270    1.0020   -1.5820 C   0  0  0  0  0  0  0  0  0  0  0  0
    3.0660    1.1370   -2.7810 O   0  0  0  0  0  0  0  0  0  0  0  0
    3.0760    2.0160   -0.7210 O   0  0  0  0  0  0  0  0  0  0  0  0
    3.1840    3.2740   -1.3710 C   0  0  0  0  0  0  0  0  0  0  0  0
    5.1350    0.0450    0.0270 O   0  0  0  0  0  0  0  0  0  0  0  0
    6.0100   -0.3550    0.1560 H   0  0  0  0  0  0  0  0  0  0  0  0
  1  6  2  0  0  0  0
  1  2  1  0  0  0  0
  2  3  2  0  0  0  0
  3  4  1  0  0  0  0
  4  7  1  0  0  0  0
  5  9  1  0  0  0  0
  5  4  2  0  0  0  0
  6  5  1  0  0  0  0
  7 22  1  0  0  0  0
  8  7  1  0  0  0  0
  8 10  1  0  0  0  0
  9  8  2  0  0  0  0
 10 14  1  6  0  0  0
 11 17  1  1  0  0  0
 11 10  1  0  0  0  0
 11 12  1  0  0  0  0
 13  9  1  0  0  0  0
 13 12  1  0  0  0  0
 15 14  1  6  0  0  0
 15 16  1  0  0  0  0
 16 17  1  6  0  0  0
 18 23  1  1  0  0  0
 18 19  1  0  0  0  0
 18 15  1  0  0  0  0
 19 27  1  1  0  0  0
 19 20  1  0  0  0  0
 21 20  1  0  0  0  0
 21 16  1  0  0  0  0
 23 25  1  0  0  0  0
 24 23  2  0  0  0  0
 26 25  1  0  0  0  0
 27 28  1  0  0  0  0
M  END
>  <REMARK>
  3 active torsions:
  status: ('A' for Active; 'I' for Inactive)
    1  A    between atoms: C_18  and  C_23 
    2  A    between atoms: C_19  and  O_22 
    3  A    between atoms: C_23  and  O_24 

>  <TORSDO>
F 3

$$$$
3426
 OpenBabel02071811513D

 25 29  0  0  1  0  0  0  0  0999 V2000
   -6.0640    1.1540   -0.2560 C   0  0  0  0  0  0  0  0  0  0  0  0
   -5.7500    0.7240   -1.5740 C   0  0  0  0  0  0  0  0  0  0  0  0
   -4.4450    0.2650   -1.8910 C   0  0  0  0  0  0  0  0  0  0  0  0
   -3.4690    0.2460   -0.8670 C   0  0  0  0  0  0  0  0  0  0  0  0
   -3.7810    0.6660    0.4200 C   0  0  0  0  0  0  0  0  0  0  0  0
   -5.0760    1.1290    0.7620 C   0  0  0  0  0  0  0  0  0  0  0  0
   -2.6830    0.5490    1.1970 C   0  0  0  0  0  0  0  0  0  0  0  0
   -1.6420    0.0530    0.4180 C   0  0  0  0  0  0  0  0  0  0  0  0
   -0.3690   -0.1800    0.9840 C   0  0  0  0  0  0  0  0  0  0  0  0
   -0.1640    0.2150    2.3990 C   0  0  0  0  0  0  0  0  0  0  0  0
   -1.2580    0.6740    3.1740 C   0  0  0  0  0  0  0  0  0  0  0  0
   -2.5330    0.8460    2.5740 C   0  0  0  0  0  0  0  0  0  0  0  0
   -2.1170   -0.1510   -0.8950 N   0  0  0  0  0  0  0  0  0  0  0  0
    0.7680   -0.8670    0.1880 C   0  0  2  0  0  0  0  0  0  0  0  0
    1.6370   -1.3340    1.2680 C   0  0  0  0  0  0  0  0  0  0  0  0
    2.0510    0.0820    1.8540 C   0  0  1  0  0  0  0  0  0  0  0  0
    1.1190    0.1600    2.9200 O   0  0  0  0  0  0  0  0  0  0  0  0
    1.9100   -0.1450   -0.7070 C   0  0  1  0  0  0  0  0  0  0  0  0
    3.4220   -0.0280   -0.0270 C   0  0  0  0  0  0  0  0  0  0  0  0
    3.5280    0.0370    1.5960 C   0  0  0  0  0  0  0  0  0  0  0  0
    1.8280    1.5550    1.2890 C   0  0  0  0  0  0  0  0  0  0  0  0
   -1.6070   -0.5000   -1.6720 H   0  0  0  0  0  0  0  0  0  0  0  0
    2.0300   -0.8480   -2.0640 C   0  0  0  0  0  0  0  0  0  0  0  0
    2.8600   -0.0510   -3.0700 C   0  0  0  0  0  0  0  0  0  0  0  0
    2.4890   -2.3010   -1.9370 C   0  0  0  0  0  0  0  0  0  0  0  0
  1  6  2  0  0  0  0
  2  1  1  0  0  0  0
  3  2  2  0  0  0  0
  3  4  1  0  0  0  0
  4  5  2  0  0  0  0
  5  6  1  0  0  0  0
  5  7  1  0  0  0  0
  7 12  2  0  0  0  0
  8  9  2  0  0  0  0
  8  7  1  0  0  0  0
  9 10  1  0  0  0  0
 10 17  1  0  0  0  0
 10 11  2  0  0  0  0
 12 11  1  0  0  0  0
 13  4  1  0  0  0  0
 13  8  1  0  0  0  0
 14  9  1  1  0  0  0
 14 15  1  0  0  0  0
 15 16  1  0  0  0  0
 16 21  1  6  0  0  0
 16 17  1  0  0  0  0
 18 23  1  1  0  0  0
 18 19  1  0  0  0  0
 18 14  1  0  0  0  0
 19 20  1  0  0  0  0
 20 16  1  0  0  0  0
 22 13  1  0  0  0  0
 23 25  1  0  0  0  0
 24 23  1  0  0  0  0
M  END
>  <REMARK>
  1 active torsions:
  status: ('A' for Active; 'I' for Inactive)
    1  A    between atoms: C_18  and  C_22 

>  <TORSDO>
F 1

$$$$
3433
 OpenBabel02071811513D

 24 28  0  0  1  0  0  0  0  0999 V2000
   -5.2330   -0.1110    0.8630 C   0  0  0  0  0  0  0  0  0  0  0  0
   -5.3160    1.2930    0.7540 C   0  0  0  0  0  0  0  0  0  0  0  0
   -4.1800    2.0370    0.3670 C   0  0  0  0  0  0  0  0  0  0  0  0
   -2.9490    1.3830    0.0860 C   0  0  0  0  0  0  0  0  0  0  0  0
   -2.8570   -0.0390    0.1820 C   0  0  0  0  0  0  0  0  0  0  0  0
   -4.0180   -0.7710    0.5780 C   0  0  0  0  0  0  0  0  0  0  0  0
   -1.7620    2.2110   -0.2970 C   0  0  0  0  0  0  0  0  0  0  0  0
   -0.5860    1.5670   -0.6410 N   0  0  0  0  0  0  0  0  0  0  0  0
   -0.5060    0.0570   -0.6970 C   0  0  2  0  0  0  0  0  0  0  0  0
   -1.6880   -0.6740   -0.1150 N   0  0  0  0  0  0  0  0  0  0  0  0
    0.6390    2.4010   -0.9530 C   0  0  0  0  0  0  0  0  0  0  0  0
    1.8970    1.6130   -1.4240 C   0  0  0  0  0  0  0  0  0  0  0  0
    2.0370    0.3220   -0.6390 C   0  0  0  0  0  0  0  0  0  0  0  0
    0.8980   -0.4040   -0.2750 C   0  0  0  0  0  0  0  0  0  0  0  0
   -1.7540    3.4200   -0.3180 O   0  0  0  0  0  0  0  0  0  0  0  0
    3.1060   -0.3510   -0.1580 C   0  0  0  0  0  0  0  0  0  0  0  0
    2.7130   -1.4820    0.5180 C   0  0  0  0  0  0  0  0  0  0  0  0
    1.3260   -1.5330    0.4710 N   0  0  0  0  0  0  0  0  0  0  0  0
    4.4730   -0.0100   -0.2910 C   0  0  0  0  0  0  0  0  0  0  0  0
    5.4410   -0.8730    0.2890 C   0  0  0  0  0  0  0  0  0  0  0  0
    5.0310   -2.0430    0.9880 C   0  0  0  0  0  0  0  0  0  0  0  0
    3.6540   -2.3530    1.1110 C   0  0  0  0  0  0  0  0  0  0  0  0
   -1.5740   -2.1410    0.0680 C   0  0  0  0  0  0  0  0  0  0  0  0
    0.7700   -2.2400    0.8890 H   0  0  0  0  0  0  0  0  0  0  0  0
  2  1  1  0  0  0  0
  3  2  2  0  0  0  0
  4  5  2  0  0  0  0
  4  3  1  0  0  0  0
  5  6  1  0  0  0  0
  6  1  2  0  0  0  0
  7  4  1  0  0  0  0
  8  7  1  0  0  0  0
  9  8  1  1  0  0  0
  9 14  1  0  0  0  0
  9 10  1  0  0  0  0
 10 23  1  0  0  0  0
 10  5  1  0  0  0  0
 11  8  1  0  0  0  0
 12 11  1  0  0  0  0
 12 13  1  0  0  0  0
 13 14  2  0  0  0  0
 13 16  1  0  0  0  0
 14 18  1  0  0  0  0
 15  7  2  0  0  0  0
 16 17  1  0  0  0  0
 17 22  2  0  0  0  0
 18 17  1  0  0  0  0
 18 24  1  0  0  0  0
 19 16  2  0  0  0  0
 19 20  1  0  0  0  0
 20 21  2  0  0  0  0
 21 22  1  0  0  0  0
M  END
>  <REMARK>
  0 active torsions:
  status: ('A' for Active; 'I' for Inactive)

>  <TORSDO>
F 0

$$$$
3500
 OpenBabel02071811513D

 27 29  0  0  0  0  0  0  0  0999 V2000
   -3.5780   -0.3830    0.0040 C   0  0  0  0  0  0  0  0  0  0  0  0
   -3.4280   -1.6910    0.5210 C   0  0  0  0  0  0  0  0  0  0  0  0
   -2.1350   -2.2310    0.7300 C   0  0  0  0  0  0  0  0  0  0  0  0
   -0.9920   -1.4490    0.4180 C   0  0  0  0  0  0  0  0  0  0  0  0
   -1.1400   -0.1350   -0.1020 C   0  0  0  0  0  0  0  0  0  0  0  0
   -2.4370    0.3950   -0.3070 C   0  0  0  0  0  0  0  0  0  0  0  0
    0.3850   -1.9800    0.6210 C   0  0  0  0  0  0  0  0  0  0  0  0
    1.4790   -1.0570    0.2540 C   0  0  0  0  0  0  0  0  0  0  0  0
    1.2150    0.1800   -0.2320 C   0  0  0  0  0  0  0  0  0  0  0  0
   -0.0550    0.6110   -0.3980 O   0  0  0  0  0  0  0  0  0  0  0  0
    0.7010   -3.0680    1.0470 O   0  0  0  0  0  0  0  0  0  0  0  0
    2.3580    1.0720   -0.5860 C   0  0  0  0  0  0  0  0  0  0  0  0
    2.1900    2.0800   -1.5530 C   0  0  0  0  0  0  0  0  0  0  0  0
    3.2620    2.9240   -1.8910 C   0  0  0  0  0  0  0  0  0  0  0  0
    4.5080    2.7600   -1.2560 C   0  0  0  0  0  0  0  0  0  0  0  0
    4.6740    1.7540   -0.2890 C   0  0  0  0  0  0  0  0  0  0  0  0
    3.6020    0.9100    0.0470 C   0  0  0  0  0  0  0  0  0  0  0  0
    3.0980    3.8650   -2.7970 O   0  0  0  0  0  0  0  0  0  0  0  0
    3.8420    4.4410   -3.0220 H   0  0  0  0  0  0  0  0  0  0  0  0
    5.5200    3.5470   -1.5640 O   0  0  0  0  0  0  0  0  0  0  0  0
    6.3690    3.4220   -1.1210 H   0  0  0  0  0  0  0  0  0  0  0  0
   -2.0040   -3.4710    1.2210 O   0  0  0  0  0  0  0  0  0  0  0  0
   -2.7970   -3.9960    1.3980 H   0  0  0  0  0  0  0  0  0  0  0  0
   -4.8030    0.1250   -0.1930 O   0  0  0  0  0  0  0  0  0  0  0  0
   -5.5760   -0.4120    0.0210 H   0  0  0  0  0  0  0  0  0  0  0  0
   -4.5120   -2.4240    0.8160 O   0  0  0  0  0  0  0  0  0  0  0  0
   -4.9710   -2.4240    2.1600 C   0  0  0  0  0  0  0  0  0  0  0  0
  1  2  2  0  0  0  0
  2  3  1  0  0  0  0
  2 26  1  0  0  0  0
  3 22  1  0  0  0  0
  4  7  1  0  0  0  0
  4  3  2  0  0  0  0
  5  4  1  0  0  0  0
  6  5  2  0  0  0  0
  6  1  1  0  0  0  0
  7 11  2  0  0  0  0
  8  7  1  0  0  0  0
  9  8  2  0  0  0  0
 10  9  1  0  0  0  0
 10  5  1  0  0  0  0
 12  9  1  0  0  0  0
 12 17  2  0  0  0  0
 13 12  1  0  0  0  0
 14 13  2  0  0  0  0
 14 15  1  0  0  0  0
 15 16  2  0  0  0  0
 16 17  1  0  0  0  0
 18 14  1  0  0  0  0
 19 18  1  0  0  0  0
 20 15  1  0  0  0  0
 20 21  1  0  0  0  0
 22 23  1  0  0  0  0
 24  1  1  0  0  0  0
 24 25  1  0  0  0  0
 26 27  1  0  0  0  0
M  END
>  <REMARK>
  6 active torsions:
  status: ('A' for Active; 'I' for Inactive)
    1  A    between atoms: C_1  and  O_21 
    2  A    between atoms: C_2  and  O_22 
    3  A    between atoms: C_3  and  O_20 
    4  A    between atoms: C_9  and  C_11 
    5  A    between atoms: C_13  and  O_18 
    6  A    between atoms: C_14  and  O_17 

>  <TORSDO>
F 6

$$$$
3624
 OpenBabel02071811513D

 25 27  0  0  0  0  0  0  0  0999 V2000
   -0.9850   -1.7660    0.7720 C   0  0  0  0  0  0  0  0  0  0  0  0
   -1.1370   -0.4510    0.2540 C   0  0  0  0  0  0  0  0  0  0  0  0
    0.3960   -2.2930    0.9750 C   0  0  0  0  0  0  0  0  0  0  0  0
    1.4860   -1.3650    0.6060 C   0  0  0  0  0  0  0  0  0  0  0  0
    1.2190   -0.1330    0.1210 C   0  0  0  0  0  0  0  0  0  0  0  0
   -0.0490    0.2950   -0.0450 O   0  0  0  0  0  0  0  0  0  0  0  0
   -2.4360    0.0760    0.0490 C   0  0  0  0  0  0  0  0  0  0  0  0
   -3.5760   -0.7050    0.3610 C   0  0  0  0  0  0  0  0  0  0  0  0
   -3.4200   -2.0160    0.8810 C   0  0  0  0  0  0  0  0  0  0  0  0
   -2.1230   -2.5490    1.0860 C   0  0  0  0  0  0  0  0  0  0  0  0
   -4.6100   -2.8240    1.2050 C   0  0  0  0  0  0  0  0  0  0  0  0
   -2.5980    1.4380   -0.4900 C   0  0  0  0  0  0  0  0  0  0  0  0
    0.7150   -3.3790    1.4000 O   0  0  0  0  0  0  0  0  0  0  0  0
    2.3570    0.7660   -0.2340 C   0  0  0  0  0  0  0  0  0  0  0  0
    2.1870    1.7700   -1.2050 C   0  0  0  0  0  0  0  0  0  0  0  0
    3.2600    2.6130   -1.5390 C   0  0  0  0  0  0  0  0  0  0  0  0
    4.5060    2.4590   -0.9040 C   0  0  0  0  0  0  0  0  0  0  0  0
    4.6740    1.4550    0.0650 C   0  0  0  0  0  0  0  0  0  0  0  0
    3.6010    0.6090    0.4000 C   0  0  0  0  0  0  0  0  0  0  0  0
    5.5100    3.2520   -1.2190 O   0  0  0  0  0  0  0  0  0  0  0  0
    6.7250    3.1060   -0.4980 C   0  0  0  0  0  0  0  0  0  0  0  0
   -1.9830   -3.7910    1.5760 O   0  0  0  0  0  0  0  0  0  0  0  0
   -1.1600   -4.0330    2.0180 H   0  0  0  0  0  0  0  0  0  0  0  0
   -4.8050   -0.2030    0.1680 O   0  0  0  0  0  0  0  0  0  0  0  0
   -5.4810   -0.5410   -1.0350 C   0  0  0  0  0  0  0  0  0  0  0  0
  1  3  1  0  0  0  0
  1 10  2  0  0  0  0
  2  1  1  0  0  0  0
  3 13  2  0  0  0  0
  4  3  1  0  0  0  0
  5  4  2  0  0  0  0
  6  5  1  0  0  0  0
  6  2  1  0  0  0  0
  7  2  2  0  0  0  0
  7  8  1  0  0  0  0
  8  9  2  0  0  0  0
  9 10  1  0  0  0  0
  9 11  1  0  0  0  0
 10 22  1  0  0  0  0
 12  7  1  0  0  0  0
 14  5  1  0  0  0  0
 14 19  2  0  0  0  0
 15 14  1  0  0  0  0
 16 15  2  0  0  0  0
 16 17  1  0  0  0  0
 17 18  2  0  0  0  0
 18 19  1  0  0  0  0
 20 17  1  0  0  0  0
 20 21  1  0  0  0  0
 22 23  1  0  0  0  0
 24  8  1  0  0  0  0
 25 24  1  0  0  0  0
M  END
>  <REMARK>
  4 active torsions:
  status: ('A' for Active; 'I' for Inactive)
    1  A    between atoms: C_5  and  C_8 
    2  A    between atoms: C_10  and  O_23 
    3  A    between atoms: C_14  and  O_17 
    4  A    between atoms: C_16  and  O_21 

>  <TORSDO>
F 4

$$$$
3819
 OpenBabel02071811513D

 29 32  0  0  1  0  0  0  0  0999 V2000
   -6.4100    0.9880    0.8440 C   0  0  0  0  0  0  0  0  0  0  0  0
   -6.6270    2.4340    1.2170 C   0  0  0  0  0  0  0  0  0  0  0  0
   -5.4470    3.2830    1.4610 C   0  0  0  0  0  0  0  0  0  0  0  0
   -4.1760    2.8340    1.3670 C   0  0  0  0  0  0  0  0  0  0  0  0
   -3.8810    1.3810    0.9940 C   0  0  2  0  0  0  0  0  0  0  0  0
   -5.0700    0.4710    1.3850 C   0  0  0  0  0  0  0  0  0  0  0  0
   -3.0410    3.7500    1.6210 C   0  0  0  0  0  0  0  0  0  0  0  0
   -1.7680    3.3160    1.6640 C   0  0  0  0  0  0  0  0  0  0  0  0
   -1.4390    1.8870    1.5180 C   0  0  0  0  0  0  0  0  0  0  0  0
   -2.5800    0.8930    1.6970 C   0  0  2  0  0  0  0  0  0  0  0  0
   -0.1860    1.4590    1.2560 C   0  0  0  0  0  0  0  0  0  0  0  0
    0.1700    0.0210    1.0000 C   0  0  1  0  0  0  0  0  0  0  0  0
   -0.7620   -0.9260    1.7620 C   0  0  0  0  0  0  0  0  0  0  0  0
   -2.2050   -0.5720    1.3560 C   0  0  0  0  0  0  0  0  0  0  0  0
    0.1290   -0.2500   -0.5080 C   0  0  0  0  0  0  0  0  0  0  0  0
    1.0450    2.3220    1.2150 C   0  0  0  0  0  0  0  0  0  0  0  0
    2.1860    1.3300    0.9770 C   0  0  0  0  0  0  0  0  0  0  0  0
    1.6310   -0.0160    1.4770 C   0  0  2  0  0  0  0  0  0  0  0  0
   -7.7400    2.8910    1.3200 O   0  0  0  0  0  0  0  0  0  0  0  0
   -3.6910    1.3460   -0.5310 C   0  0  0  0  0  0  0  0  0  0  0  0
    2.4410   -1.2050    0.9650 C   0  0  2  0  0  0  0  0  0  0  0  0
    3.4120   -1.4020    2.1290 C   0  0  0  0  0  0  0  0  0  0  0  0
    3.1500   -0.9000   -0.3280 C   0  0  0  0  0  0  0  0  0  0  0  0
    2.8540   -1.6370   -1.4120 C   0  0  0  0  0  0  0  0  0  0  0  0
    3.5630   -1.3320   -2.7030 C   0  0  2  0  0  0  0  0  0  0  0  0
    2.6150   -0.7850   -3.7730 C   0  0  0  0  0  0  0  0  0  0  0  0
    4.3970   -2.5120   -3.2030 C   0  0  0  0  0  0  0  0  0  0  0  0
    5.5430   -2.8650   -2.2560 C   0  0  0  0  0  0  0  0  0  0  0  0
    3.5410   -3.7250   -3.5720 C   0  0  0  0  0  0  0  0  0  0  0  0
  1  2  1  0  0  0  0
  1  6  1  0  0  0  0
  2 19  2  0  0  0  0
  2  3  1  0  0  0  0
  4  3  2  0  0  0  0
  4  7  1  0  0  0  0
  5 20  1  6  0  0  0
  5  4  1  0  0  0  0
  5  6  1  0  0  0  0
  5 10  1  0  0  0  0
  7  8  2  0  0  0  0
  9  8  1  0  0  0  0
  9 10  1  0  0  0  0
 10 14  1  6  0  0  0
 11  9  2  0  0  0  0
 12 15  1  6  0  0  0
 12 11  1  0  0  0  0
 12 18  1  0  0  0  0
 12 13  1  0  0  0  0
 14 13  1  0  0  0  0
 16 11  1  0  0  0  0
 17 16  1  0  0  0  0
 18 17  1  6  0  0  0
 21 23  1  1  0  0  0
 21 18  1  0  0  0  0
 21 22  1  0  0  0  0
 24 23  2  0  0  0  0
 25 26  1  6  0  0  0
 25 24  1  0  0  0  0
 27 25  1  0  0  0  0
 27 28  1  0  0  0  0
 29 27  1  0  0  0  0
M  END
>  <REMARK>
  4 active torsions:
  status: ('A' for Active; 'I' for Inactive)
    1  A    between atoms: C_18  and  C_21 
    2  A    between atoms: C_21  and  C_23 
    3  A    between atoms: C_24  and  C_25 
    4  A    between atoms: C_25  and  C_26 

>  <TORSDO>
F 4

$$$$
3820
 OpenBabel02071811513D

 29 32  0  0  1  0  0  0  0  0999 V2000
   -6.4100    0.9880    0.8440 C   0  0  0  0  0  0  0  0  0  0  0  0
   -6.6270    2.4340    1.2170 C   0  0  0  0  0  0  0  0  0  0  0  0
   -5.4470    3.2830    1.4610 C   0  0  0  0  0  0  0  0  0  0  0  0
   -4.1760    2.8340    1.3670 C   0  0  0  0  0  0  0  0  0  0  0  0
   -3.8810    1.3810    0.9940 C   0  0  2  0  0  0  0  0  0  0  0  0
   -5.0700    0.4710    1.3850 C   0  0  0  0  0  0  0  0  0  0  0  0
   -3.0410    3.7500    1.6210 C   0  0  0  0  0  0  0  0  0  0  0  0
   -1.7680    3.3160    1.6640 C   0  0  0  0  0  0  0  0  0  0  0  0
   -1.4390    1.8870    1.5180 C   0  0  0  0  0  0  0  0  0  0  0  0
   -2.5800    0.8930    1.6970 C   0  0  2  0  0  0  0  0  0  0  0  0
   -0.1860    1.4590    1.2560 C   0  0  0  0  0  0  0  0  0  0  0  0
    0.1700    0.0210    1.0000 C   0  0  1  0  0  0  0  0  0  0  0  0
   -0.7620   -0.9260    1.7620 C   0  0  0  0  0  0  0  0  0  0  0  0
   -2.2050   -0.5720    1.3560 C   0  0  0  0  0  0  0  0  0  0  0  0
    0.1290   -0.2500   -0.5080 C   0  0  0  0  0  0  0  0  0  0  0  0
    1.0450    2.3220    1.2150 C   0  0  0  0  0  0  0  0  0  0  0  0
    2.1860    1.3300    0.9770 C   0  0  0  0  0  0  0  0  0  0  0  0
    1.6310   -0.0160    1.4770 C   0  0  2  0  0  0  0  0  0  0  0  0
   -7.7400    2.8910    1.3200 O   0  0  0  0  0  0  0  0  0  0  0  0
   -3.6910    1.3460   -0.5310 C   0  0  0  0  0  0  0  0  0  0  0  0
    2.4410   -1.2050    0.9650 C   0  0  2  0  0  0  0  0  0  0  0  0
    3.4120   -1.4020    2.1290 C   0  0  0  0  0  0  0  0  0  0  0  0
    3.1500   -0.9000   -0.3280 C   0  0  0  0  0  0  0  0  0  0  0  0
    2.8540   -1.6370   -1.4120 C   0  0  0  0  0  0  0  0  0  0  0  0
    3.5630   -1.3320   -2.7030 C   0  0  2  0  0  0  0  0  0  0  0  0
    2.6150   -0.7850   -3.7730 C   0  0  0  0  0  0  0  0  0  0  0  0
    4.3970   -2.5120   -3.2030 C   0  0  0  0  0  0  0  0  0  0  0  0
    5.5430   -2.8650   -2.2560 C   0  0  0  0  0  0  0  0  0  0  0  0
    3.5410   -3.7250   -3.5720 C   0  0  0  0  0  0  0  0  0  0  0  0
  1  2  1  0  0  0  0
  1  6  1  0  0  0  0
  2 19  2  0  0  0  0
  2  3  1  0  0  0  0
  4  3  2  0  0  0  0
  4  7  1  0  0  0  0
  5 20  1  6  0  0  0
  5  4  1  0  0  0  0
  5  6  1  0  0  0  0
  5 10  1  0  0  0  0
  7  8  2  0  0  0  0
  9  8  1  0  0  0  0
  9 10  1  0  0  0  0
 10 14  1  6  0  0  0
 11  9  2  0  0  0  0
 12 15  1  6  0  0  0
 12 11  1  0  0  0  0
 12 18  1  0  0  0  0
 12 13  1  0  0  0  0
 14 13  1  0  0  0  0
 16 11  1  0  0  0  0
 17 16  1  0  0  0  0
 18 17  1  6  0  0  0
 21 23  1  1  0  0  0
 21 18  1  0  0  0  0
 21 22  1  0  0  0  0
 24 23  2  0  0  0  0
 25 26  1  6  0  0  0
 25 24  1  0  0  0  0
 27 25  1  0  0  0  0
 27 28  1  0  0  0  0
 29 27  1  0  0  0  0
M  END
>  <REMARK>
  4 active torsions:
  status: ('A' for Active; 'I' for Inactive)
    1  A    between atoms: C_18  and  C_21 
    2  A    between atoms: C_21  and  C_23 
    3  A    between atoms: C_24  and  C_25 
    4  A    between atoms: C_25  and  C_26 

>  <TORSDO>
F 4

$$$$
3821
 OpenBabel02071811513D

 29 32  0  0  1  0  0  0  0  0999 V2000
   -6.4100    0.9880    0.8440 C   0  0  0  0  0  0  0  0  0  0  0  0
   -6.6270    2.4340    1.2170 C   0  0  0  0  0  0  0  0  0  0  0  0
   -5.4470    3.2830    1.4610 C   0  0  0  0  0  0  0  0  0  0  0  0
   -4.1760    2.8340    1.3670 C   0  0  0  0  0  0  0  0  0  0  0  0
   -3.8810    1.3810    0.9940 C   0  0  2  0  0  0  0  0  0  0  0  0
   -5.0700    0.4710    1.3850 C   0  0  0  0  0  0  0  0  0  0  0  0
   -3.0410    3.7500    1.6210 C   0  0  0  0  0  0  0  0  0  0  0  0
   -1.7680    3.3160    1.6640 C   0  0  0  0  0  0  0  0  0  0  0  0
   -1.4390    1.8870    1.5180 C   0  0  0  0  0  0  0  0  0  0  0  0
   -2.5800    0.8930    1.6970 C   0  0  2  0  0  0  0  0  0  0  0  0
   -0.1860    1.4590    1.2560 C   0  0  0  0  0  0  0  0  0  0  0  0
    0.1700    0.0210    1.0000 C   0  0  1  0  0  0  0  0  0  0  0  0
   -0.7620   -0.9260    1.7620 C   0  0  0  0  0  0  0  0  0  0  0  0
   -2.2050   -0.5720    1.3560 C   0  0  0  0  0  0  0  0  0  0  0  0
    0.1290   -0.2500   -0.5080 C   0  0  0  0  0  0  0  0  0  0  0  0
    1.0450    2.3220    1.2150 C   0  0  0  0  0  0  0  0  0  0  0  0
    2.1860    1.3300    0.9770 C   0  0  0  0  0  0  0  0  0  0  0  0
    1.6310   -0.0160    1.4770 C   0  0  2  0  0  0  0  0  0  0  0  0
   -7.7400    2.8910    1.3200 O   0  0  0  0  0  0  0  0  0  0  0  0
   -3.6910    1.3460   -0.5310 C   0  0  0  0  0  0  0  0  0  0  0  0
    2.4410   -1.2050    0.9650 C   0  0  2  0  0  0  0  0  0  0  0  0
    3.4120   -1.4020    2.1290 C   0  0  0  0  0  0  0  0  0  0  0  0
    3.1500   -0.9000   -0.3280 C   0  0  0  0  0  0  0  0  0  0  0  0
    2.8540   -1.6370   -1.4120 C   0  0  0  0  0  0  0  0  0  0  0  0
    3.5630   -1.3320   -2.7030 C   0  0  2  0  0  0  0  0  0  0  0  0
    2.6150   -0.7850   -3.7730 C   0  0  0  0  0  0  0  0  0  0  0  0
    4.3970   -2.5120   -3.2030 C   0  0  0  0  0  0  0  0  0  0  0  0
    5.5430   -2.8650   -2.2560 C   0  0  0  0  0  0  0  0  0  0  0  0
    3.5410   -3.7250   -3.5720 C   0  0  0  0  0  0  0  0  0  0  0  0
  1  2  1  0  0  0  0
  1  6  1  0  0  0  0
  2 19  2  0  0  0  0
  2  3  1  0  0  0  0
  4  3  2  0  0  0  0
  4  7  1  0  0  0  0
  5 20  1  6  0  0  0
  5  4  1  0  0  0  0
  5  6  1  0  0  0  0
  5 10  1  0  0  0  0
  7  8  2  0  0  0  0
  9  8  1  0  0  0  0
  9 10  1  0  0  0  0
 10 14  1  6  0  0  0
 11  9  2  0  0  0  0
 12 15  1  6  0  0  0
 12 11  1  0  0  0  0
 12 18  1  0  0  0  0
 12 13  1  0  0  0  0
 14 13  1  0  0  0  0
 16 11  1  0  0  0  0
 17 16  1  0  0  0  0
 18 17  1  6  0  0  0
 21 23  1  1  0  0  0
 21 18  1  0  0  0  0
 21 22  1  0  0  0  0
 24 23  2  0  0  0  0
 25 26  1  6  0  0  0
 25 24  1  0  0  0  0
 27 25  1  0  0  0  0
 27 28  1  0  0  0  0
 29 27  1  0  0  0  0
M  END
>  <REMARK>
  4 active torsions:
  status: ('A' for Active; 'I' for Inactive)
    1  A    between atoms: C_18  and  C_21 
    2  A    between atoms: C_21  and  C_23 
    3  A    between atoms: C_24  and  C_25 
    4  A    between atoms: C_25  and  C_26 

>  <TORSDO>
F 4

$$$$
3824
 OpenBabel02071811513D

 43 49  0  0  1  0  0  0  0  0999 V2000
    1.0920   -1.7340   -0.2620 C   0  0  0  0  0  0  0  0  0  0  0  0
    0.6820   -2.4510    0.8260 N   0  0  0  0  0  0  0  0  0  0  0  0
    1.6010   -0.6470   -0.1190 O   0  0  0  0  0  0  0  0  0  0  0  0
    0.2600   -3.3500    0.7050 H   0  0  0  0  0  0  0  0  0  0  0  0
    0.8690   -1.8890    2.1780 C   0  0  1  0  0  0  0  0  0  0  0  0
    2.0680   -0.9730    2.2380 C   0  0  0  0  0  0  0  0  0  0  0  0
    3.2400   -1.2660    2.2700 O   0  0  0  0  0  0  0  0  0  0  0  0
    1.5620    0.3280    2.2680 N   0  0  0  0  0  0  0  0  0  0  0  0
    0.1130    0.3340    2.2050 C   0  0  1  0  0  0  0  0  0  0  0  0
    2.3360    1.5760    2.3910 C   0  0  2  0  0  0  0  0  0  0  0  0
   -0.2150   -1.0180    2.4940 O   0  0  0  0  0  0  0  0  0  0  0  0
   -0.4470    1.3010    3.2640 C   0  0  2  0  0  0  0  0  0  0  0  0
   -1.9510    1.6000    3.2520 C   0  0  0  0  0  0  0  0  0  0  0  0
    0.1620    2.6210    3.1760 N   0  0  0  0  0  0  0  0  0  0  0  0
   -2.0260    2.9650    3.9670 C   0  0  0  0  0  0  0  0  0  0  0  0
   -0.7540    3.6930    3.5160 C   0  0  0  0  0  0  0  0  0  0  0  0
    1.5100    2.8160    2.7660 C   0  0  0  0  0  0  0  0  0  0  0  0
    1.9800    3.9300    2.7130 O   0  0  0  0  0  0  0  0  0  0  0  0
    0.9060   -2.9840    3.2340 C   0  0  0  0  0  0  0  0  0  0  0  0
   -0.3110    0.6820    0.8980 O   0  0  0  0  0  0  0  0  0  0  0  0
   -1.2640    0.5040    0.8480 H   0  0  0  0  0  0  0  0  0  0  0  0
    3.1210    1.8380    1.1040 C   0  0  0  0  0  0  0  0  0  0  0  0
    4.5960    2.1450    1.3630 C   0  0  0  0  0  0  0  0  0  0  0  0
    5.4300    2.1640    0.0800 C   0  0  0  0  0  0  0  0  0  0  0  0
    4.7970    3.3970    2.2170 C   0  0  0  0  0  0  0  0  0  0  0  0
    0.8920   -2.3240   -1.6370 C   0  0  2  0  0  0  0  0  0  0  0  0
    1.2750   -1.3260   -2.7400 C   0  0  0  0  0  0  0  0  0  0  0  0
    0.2150   -0.3320   -2.9160 N   0  0  0  0  0  0  0  0  0  0  0  0
   -1.0430   -0.9530   -3.3790 C   0  0  2  0  0  0  0  0  0  0  0  0
    0.6620    0.7460   -3.7950 C   0  0  0  0  0  0  0  0  0  0  0  0
   -2.1660    0.1190   -3.5220 C   0  0  0  0  0  0  0  0  0  0  0  0
   -1.4470   -2.1700   -2.5270 C   0  0  0  0  0  0  0  0  0  0  0  0
   -3.5390   -0.5250   -3.6450 C   0  0  0  0  0  0  0  0  0  0  0  0
   -3.8280   -1.7580   -3.2030 C   0  0  0  0  0  0  0  0  0  0  0  0
   -4.7440   -0.0290   -4.1800 C   0  0  0  0  0  0  0  0  0  0  0  0
   -2.8810   -2.6190   -2.6090 C   0  0  0  0  0  0  0  0  0  0  0  0
   -5.1350   -2.1060   -3.3730 C   0  0  0  0  0  0  0  0  0  0  0  0
   -3.3380   -3.8810   -2.1270 C   0  0  0  0  0  0  0  0  0  0  0  0
   -4.7070   -4.2420   -2.2890 C   0  0  0  0  0  0  0  0  0  0  0  0
   -5.6190   -3.3570   -2.9260 C   0  0  0  0  0  0  0  0  0  0  0  0
   -5.7400   -1.0290   -4.0060 N   0  0  0  0  0  0  0  0  0  0  0  0
   -6.6920   -0.9650   -4.2870 H   0  0  0  0  0  0  0  0  0  0  0  0
   -0.5370   -2.8030   -1.7500 C   0  0  0  0  0  0  0  0  0  0  0  0
  1  3  2  0  0  0  0
  1  2  1  0  0  0  0
  4  2  1  0  0  0  0
  5  2  1  6  0  0  0
  5  6  1  0  0  0  0
  5 11  1  0  0  0  0
  5 19  1  0  0  0  0
  6  8  1  0  0  0  0
  6  7  2  0  0  0  0
  8 10  1  0  0  0  0
  9 20  1  6  0  0  0
  9  8  1  0  0  0  0
  9 11  1  0  0  0  0
  9 12  1  0  0  0  0
 10 22  1  6  0  0  0
 10 17  1  0  0  0  0
 12 14  1  6  0  0  0
 13 12  1  0  0  0  0
 13 15  1  0  0  0  0
 14 16  1  0  0  0  0
 16 15  1  0  0  0  0
 17 14  1  0  0  0  0
 18 17  2  0  0  0  0
 21 20  1  0  0  0  0
 22 23  1  0  0  0  0
 23 25  1  0  0  0  0
 24 23  1  0  0  0  0
 26  1  1  1  0  0  0
 27 26  1  0  0  0  0
 28 27  1  0  0  0  0
 29 31  1  1  0  0  0
 29 28  1  0  0  0  0
 29 32  1  0  0  0  0
 30 28  1  0  0  0  0
 32 43  2  0  0  0  0
 33 31  1  0  0  0  0
 33 34  1  0  0  0  0
 34 36  1  0  0  0  0
 35 41  1  0  0  0  0
 35 33  2  0  0  0  0
 36 32  1  0  0  0  0
 36 38  2  0  0  0  0
 37 34  2  0  0  0  0
 37 40  1  0  0  0  0
 39 38  1  0  0  0  0
 40 39  2  0  0  0  0
 41 37  1  0  0  0  0
 42 41  1  0  0  0  0
 43 26  1  0  0  0  0
M  END
>  <REMARK>
  5 active torsions:
  status: ('A' for Active; 'I' for Inactive)
    1  A    between atoms: C_9  and  C_17 
       I    between atoms: C_17  and  N_18 
    2  A    between atoms: C_19  and  N_18 
    3  A    between atoms: C_24  and  O_27 
    4  A    between atoms: C_33  and  C_34 
    5  A    between atoms: C_34  and  C_38 

>  <TORSDO>
F 5

$$$$
3825
 OpenBabel02071811513D

 43 49  0  0  1  0  0  0  0  0999 V2000
   -0.0290    0.1540    0.8690 C   0  0  0  0  0  0  0  0  0  0  0  0
   -0.1250   -0.7680    1.8730 N   0  0  0  0  0  0  0  0  0  0  0  0
    0.7990    0.0230   -0.0020 O   0  0  0  0  0  0  0  0  0  0  0  0
   -0.8110   -0.6580    2.5940 H   0  0  0  0  0  0  0  0  0  0  0  0
    0.7890   -1.9260    1.8830 C   0  0  1  0  0  0  0  0  0  0  0  0
    1.2540   -2.2810    0.4900 C   0  0  0  0  0  0  0  0  0  0  0  0
    0.6460   -2.8540   -0.3850 O   0  0  0  0  0  0  0  0  0  0  0  0
    2.5700   -1.8260    0.3930 N   0  0  0  0  0  0  0  0  0  0  0  0
    2.9980   -1.1740    1.6170 C   0  0  1  0  0  0  0  0  0  0  0  0
    3.4820   -1.9920   -0.7520 C   0  0  2  0  0  0  0  0  0  0  0  0
    2.0020   -1.5800    2.5470 O   0  0  0  0  0  0  0  0  0  0  0  0
    4.3970   -1.6800    2.0140 C   0  0  2  0  0  0  0  0  0  0  0  0
    5.1170   -0.9880    3.1760 C   0  0  0  0  0  0  0  0  0  0  0  0
    5.3460   -1.5760    0.9140 N   0  0  0  0  0  0  0  0  0  0  0  0
    6.5980   -1.3070    2.8850 C   0  0  0  0  0  0  0  0  0  0  0  0
    6.6950   -1.2750    1.3560 C   0  0  0  0  0  0  0  0  0  0  0  0
    4.9630   -1.7270   -0.4470 C   0  0  0  0  0  0  0  0  0  0  0  0
    5.7850   -1.6390   -1.3300 O   0  0  0  0  0  0  0  0  0  0  0  0
    0.1800   -3.1090    2.6230 C   0  0  0  0  0  0  0  0  0  0  0  0
    2.9770    0.2320    1.4440 O   0  0  0  0  0  0  0  0  0  0  0  0
    3.0680    0.6310    2.3240 H   0  0  0  0  0  0  0  0  0  0  0  0
    3.0210   -1.1150   -1.9220 C   0  0  0  0  0  0  0  0  0  0  0  0
    1.9100   -1.7680   -2.7440 C   0  0  0  0  0  0  0  0  0  0  0  0
    0.5960   -0.9860   -2.6870 C   0  0  0  0  0  0  0  0  0  0  0  0
    2.3440   -2.0860   -4.1760 C   0  0  0  0  0  0  0  0  0  0  0  0
   -0.9730    1.3320    0.8750 C   0  0  1  0  0  0  0  0  0  0  0  0
   -0.6700    2.2910   -0.2870 C   0  0  0  0  0  0  0  0  0  0  0  0
   -1.7380    3.2830   -0.4060 N   0  0  0  0  0  0  0  0  0  0  0  0
   -3.0250    2.6540   -0.7620 C   0  0  2  0  0  0  0  0  0  0  0  0
   -1.3570    4.3380   -1.3440 C   0  0  0  0  0  0  0  0  0  0  0  0
   -4.1600    3.7230   -0.8300 C   0  0  0  0  0  0  0  0  0  0  0  0
   -3.3650    1.4490    0.1350 C   0  0  0  0  0  0  0  0  0  0  0  0
   -5.5330    3.0680   -0.8630 C   0  0  0  0  0  0  0  0  0  0  0  0
   -5.7850    1.8360   -0.3960 C   0  0  0  0  0  0  0  0  0  0  0  0
   -6.7720    3.5530   -1.3240 C   0  0  0  0  0  0  0  0  0  0  0  0
   -4.7950    0.9860    0.1410 C   0  0  0  0  0  0  0  0  0  0  0  0
   -7.0980    1.4770   -0.4840 C   0  0  0  0  0  0  0  0  0  0  0  0
   -5.2110   -0.2770    0.6540 C   0  0  0  0  0  0  0  0  0  0  0  0
   -6.5840   -0.6520    0.5780 C   0  0  0  0  0  0  0  0  0  0  0  0
   -7.5410    0.2250   -0.0040 C   0  0  0  0  0  0  0  0  0  0  0  0
   -7.7480    2.5470   -1.0840 N   0  0  0  0  0  0  0  0  0  0  0  0
   -8.7170    2.6040   -1.3050 H   0  0  0  0  0  0  0  0  0  0  0  0
   -2.4040    0.8420    0.8710 C   0  0  0  0  0  0  0  0  0  0  0  0
  1  2  1  0  0  0  0
  2  4  1  0  0  0  0
  3  1  2  0  0  0  0
  5  2  1  6  0  0  0
  5 11  1  0  0  0  0
  5 19  1  0  0  0  0
  6  5  1  0  0  0  0
  7  6  2  0  0  0  0
  8  6  1  0  0  0  0
  8  9  1  0  0  0  0
  9 20  1  6  0  0  0
  9 12  1  0  0  0  0
  9 11  1  0  0  0  0
 10 22  1  1  0  0  0
 10 17  1  0  0  0  0
 10  8  1  0  0  0  0
 12 14  1  6  0  0  0
 12 13  1  0  0  0  0
 14 16  1  0  0  0  0
 15 13  1  0  0  0  0
 16 15  1  0  0  0  0
 17 14  1  0  0  0  0
 18 17  2  0  0  0  0
 20 21  1  0  0  0  0
 23 24  1  0  0  0  0
 23 22  1  0  0  0  0
 25 23  1  0  0  0  0
 26  1  1  6  0  0  0
 27 26  1  0  0  0  0
 28 27  1  0  0  0  0
 29 31  1  1  0  0  0
 29 28  1  0  0  0  0
 29 32  1  0  0  0  0
 30 28  1  0  0  0  0
 32 36  1  0  0  0  0
 32 43  2  0  0  0  0
 33 31  1  0  0  0  0
 33 34  1  0  0  0  0
 34 36  1  0  0  0  0
 35 41  1  0  0  0  0
 35 33  2  0  0  0  0
 36 38  2  0  0  0  0
 37 34  2  0  0  0  0
 37 40  1  0  0  0  0
 39 38  1  0  0  0  0
 40 39  2  0  0  0  0
 41 37  1  0  0  0  0
 42 41  1  0  0  0  0
 43 26  1  0  0  0  0
M  END
>  <REMARK>
  5 active torsions:
  status: ('A' for Active; 'I' for Inactive)
    1  A    between atoms: C_9  and  C_17 
       I    between atoms: C_17  and  N_18 
    2  A    between atoms: C_19  and  N_18 
    3  A    between atoms: C_24  and  O_27 
    4  A    between atoms: C_33  and  C_34 
    5  A    between atoms: C_34  and  C_38 

>  <TORSDO>
F 5

$$$$
3826
 OpenBabel02071811513D

 35 39  0  0  1  0  0  0  0  0999 V2000
    3.9140    2.0310   -0.0160 C   0  0  0  0  0  0  0  0  0  0  0  0
    3.8200    3.3670   -0.0490 C   0  0  0  0  0  0  0  0  0  0  0  0
    2.5180    4.1440   -0.0550 C   0  0  0  0  0  0  0  0  0  0  0  0
    1.2690    3.2770    0.3140 C   0  0  2  0  0  0  0  0  0  0  0  0
    1.4300    1.7540    0.1930 C   0  0  0  0  0  0  0  0  0  0  0  0
    2.8070    1.1640    0.0680 C   0  0  0  0  0  0  0  0  0  0  0  0
    0.0940    3.7830   -0.4370 N   0  0  0  0  0  0  0  0  0  0  0  0
   -1.0880    2.9060   -0.5590 C   0  0  0  0  0  0  0  0  0  0  0  0
   -1.0250    1.6870    0.3810 C   0  0  2  0  0  0  0  0  0  0  0  0
    0.3090    0.9980    0.2320 C   0  0  0  0  0  0  0  0  0  0  0  0
    3.0590   -0.2400    0.0470 C   0  0  0  0  0  0  0  0  0  0  0  0
    4.4000   -0.7190   -0.0270 C   0  0  0  0  0  0  0  0  0  0  0  0
    5.4880    0.1930   -0.0800 C   0  0  0  0  0  0  0  0  0  0  0  0
    5.2030    1.5780   -0.0700 C   0  0  0  0  0  0  0  0  0  0  0  0
    6.0100    2.7050   -0.1130 N   0  0  0  0  0  0  0  0  0  0  0  0
    5.1480    3.8360   -0.1000 C   0  0  0  0  0  0  0  0  0  0  0  0
   -0.2500    5.1640   -0.1050 C   0  0  0  0  0  0  0  0  0  0  0  0
    7.0020    2.7250   -0.1480 H   0  0  0  0  0  0  0  0  0  0  0  0
   -2.1540    0.7230    0.1150 C   0  0  0  0  0  0  0  0  0  0  0  0
   -2.8520    0.8340   -0.8650 O   0  0  0  0  0  0  0  0  0  0  0  0
   -2.3750   -0.2870    1.0080 N   0  0  0  0  0  0  0  0  0  0  0  0
   -1.7990   -0.3790    1.8180 H   0  0  0  0  0  0  0  0  0  0  0  0
   -3.4750   -1.2400    0.7640 C   0  0  2  0  0  0  0  0  0  0  0  0
   -3.3650   -2.4450    1.6840 C   0  0  0  0  0  0  0  0  0  0  0  0
   -2.5370   -3.4750    1.3180 N   0  0  0  0  0  0  0  0  0  0  0  0
   -3.9900   -2.5100    2.7170 O   0  0  0  0  0  0  0  0  0  0  0  0
   -1.7740   -3.3850    0.0550 C   0  0  2  0  0  0  0  0  0  0  0  0
   -2.4510   -4.2790    1.9060 H   0  0  0  0  0  0  0  0  0  0  0  0
   -2.5310   -2.5800   -0.9860 C   0  0  0  0  0  0  0  0  0  0  0  0
   -3.4060   -1.6250   -0.6190 O   0  0  0  0  0  0  0  0  0  0  0  0
   -2.3380   -2.8220   -2.1560 O   0  0  0  0  0  0  0  0  0  0  0  0
   -4.8070   -0.5120    0.9650 C   0  0  0  0  0  0  0  0  0  0  0  0
   -1.4240   -4.7910   -0.4450 C   0  0  0  0  0  0  0  0  0  0  0  0
   -2.6430   -5.5550   -0.9670 C   0  0  0  0  0  0  0  0  0  0  0  0
   -0.2580   -4.7930   -1.4360 C   0  0  0  0  0  0  0  0  0  0  0  0
  1  6  1  0  0  0  0
  2  1  2  0  0  0  0
  3  2  1  0  0  0  0
  3  4  1  0  0  0  0
  4  7  1  6  0  0  0
  5 10  2  0  0  0  0
  5  4  1  0  0  0  0
  6  5  1  0  0  0  0
  7 17  1  0  0  0  0
  8  7  1  0  0  0  0
  8  9  1  0  0  0  0
  9 19  1  6  0  0  0
 10  9  1  0  0  0  0
 11  6  2  0  0  0  0
 12 11  1  0  0  0  0
 13 14  2  0  0  0  0
 13 12  1  0  0  0  0
 14  1  1  0  0  0  0
 15 16  1  0  0  0  0
 15 14  1  0  0  0  0
 16  2  1  0  0  0  0
 18 15  1  0  0  0  0
 19 21  1  0  0  0  0
 20 19  2  0  0  0  0
 21 22  1  0  0  0  0
 23 32  1  1  0  0  0
 23 21  1  0  0  0  0
 23 24  1  0  0  0  0
 24 26  2  0  0  0  0
 25 24  1  0  0  0  0
 25 28  1  0  0  0  0
 27 33  1  6  0  0  0
 27 25  1  0  0  0  0
 29 30  1  0  0  0  0
 29 27  1  0  0  0  0
 30 23  1  0  0  0  0
 31 29  2  0  0  0  0
 34 33  1  0  0  0  0
 35 33  1  0  0  0  0
M  END
>  <REMARK>
  3 active torsions:
  status: ('A' for Active; 'I' for Inactive)
    1  A    between atoms: C_9  and  C_17 
       I    between atoms: C_17  and  N_26 
    2  A    between atoms: C_20  and  N_26 
    3  A    between atoms: C_23  and  C_29 

>  <TORSDO>
F 3

$$$$
3835
 OpenBabel02071811513D

 48 55  0  0  1  0  0  0  0  0999 V2000
    2.0470   -1.7710    1.6110 C   0  0  1  0  0  0  0  0  0  0  0  0
    2.4140   -0.3070    1.5570 C   0  0  0  0  0  0  0  0  0  0  0  0
    3.4750    0.1950    1.2680 O   0  0  0  0  0  0  0  0  0  0  0  0
    0.8090   -1.7660    2.3180 O   0  0  0  0  0  0  0  0  0  0  0  0
    0.1620   -0.5060    2.2090 C   0  0  1  0  0  0  0  0  0  0  0  0
   -0.5270   -0.0960    3.5220 C   0  0  2  0  0  0  0  0  0  0  0  0
    1.2660    0.3950    1.9340 N   0  0  0  0  0  0  0  0  0  0  0  0
   -1.8340   -0.8010    3.9080 C   0  0  0  0  0  0  0  0  0  0  0  0
   -2.4960    0.2230    4.8520 C   0  0  0  0  0  0  0  0  0  0  0  0
   -2.1130    1.5840    4.2600 C   0  0  0  0  0  0  0  0  0  0  0  0
   -0.8870    1.3170    3.5330 N   0  0  0  0  0  0  0  0  0  0  0  0
   -0.1130    2.3090    2.8690 C   0  0  0  0  0  0  0  0  0  0  0  0
    1.1330    1.8540    2.1000 C   0  0  2  0  0  0  0  0  0  0  0  0
   -0.4430    3.4710    2.9080 O   0  0  0  0  0  0  0  0  0  0  0  0
    1.8520   -2.3320    0.2600 N   0  0  0  0  0  0  0  0  0  0  0  0
    1.6860   -1.4840   -0.7990 C   0  0  0  0  0  0  0  0  0  0  0  0
    1.6970   -0.2890   -0.6330 O   0  0  0  0  0  0  0  0  0  0  0  0
    1.8420   -3.3220    0.1190 H   0  0  0  0  0  0  0  0  0  0  0  0
    1.4860   -2.0760   -2.1740 C   0  0  2  0  0  0  0  0  0  0  0  0
    1.8690   -1.0780   -3.2770 C   0  0  0  0  0  0  0  0  0  0  0  0
    0.8090   -0.0840   -3.4550 N   0  0  0  0  0  0  0  0  0  0  0  0
   -0.4490   -0.7050   -3.9180 C   0  0  2  0  0  0  0  0  0  0  0  0
    1.2560    0.9940   -4.3320 C   0  0  0  0  0  0  0  0  0  0  0  0
   -1.5720    0.3670   -4.0610 C   0  0  0  0  0  0  0  0  0  0  0  0
   -0.8540   -1.9220   -3.0640 C   0  0  0  0  0  0  0  0  0  0  0  0
   -2.9450   -0.2770   -4.1820 C   0  0  0  0  0  0  0  0  0  0  0  0
   -3.2340   -1.5100   -3.7400 C   0  0  0  0  0  0  0  0  0  0  0  0
   -4.1510    0.2210   -4.7170 C   0  0  0  0  0  0  0  0  0  0  0  0
   -2.2850   -2.3710   -3.1480 C   0  0  0  0  0  0  0  0  0  0  0  0
   -4.5410   -1.8570   -3.9120 C   0  0  0  0  0  0  0  0  0  0  0  0
   -2.7440   -3.6330   -2.6660 C   0  0  0  0  0  0  0  0  0  0  0  0
   -4.1130   -3.9940   -2.8260 C   0  0  0  0  0  0  0  0  0  0  0  0
   -5.0260   -3.1090   -3.4630 C   0  0  0  0  0  0  0  0  0  0  0  0
   -5.1470   -0.7790   -4.5450 N   0  0  0  0  0  0  0  0  0  0  0  0
   -6.0980   -0.7170   -4.8240 H   0  0  0  0  0  0  0  0  0  0  0  0
    0.0570   -2.5550   -2.2890 C   0  0  0  0  0  0  0  0  0  0  0  0
    3.0370   -2.6000    2.4180 C   0  0  0  0  0  0  0  0  0  0  0  0
    2.5040   -4.0250    2.5720 C   0  0  0  0  0  0  0  0  0  0  0  0
    3.2950   -1.9180    3.7640 C   0  0  0  0  0  0  0  0  0  0  0  0
   -0.7420   -0.5020    1.1150 O   0  0  0  0  0  0  0  0  0  0  0  0
   -0.2870   -0.9160    0.3650 H   0  0  0  0  0  0  0  0  0  0  0  0
    1.1890    2.5430    0.7320 C   0  0  0  0  0  0  0  0  0  0  0  0
    1.3650    4.0140    0.8690 C   0  0  0  0  0  0  0  0  0  0  0  0
    0.3340    4.8850    0.4750 C   0  0  0  0  0  0  0  0  0  0  0  0
    0.4980    6.2740    0.6040 C   0  0  0  0  0  0  0  0  0  0  0  0
    1.6950    6.7950    1.1270 C   0  0  0  0  0  0  0  0  0  0  0  0
    2.7250    5.9240    1.5220 C   0  0  0  0  0  0  0  0  0  0  0  0
    2.5610    4.5350    1.3950 C   0  0  0  0  0  0  0  0  0  0  0  0
  1 15  1  6  0  0  0
  1  4  1  0  0  0  0
  1 37  1  0  0  0  0
  2  1  1  0  0  0  0
  2  7  1  0  0  0  0
  3  2  2  0  0  0  0
  5 40  1  6  0  0  0
  5  4  1  0  0  0  0
  5  6  1  0  0  0  0
  6 11  1  6  0  0  0
  6  8  1  0  0  0  0
  7 13  1  0  0  0  0
  7  5  1  0  0  0  0
  8  9  1  0  0  0  0
 10  9  1  0  0  0  0
 11 10  1  0  0  0  0
 12 14  2  0  0  0  0
 12 11  1  0  0  0  0
 13 42  1  6  0  0  0
 13 12  1  0  0  0  0
 16 17  2  0  0  0  0
 16 15  1  0  0  0  0
 18 15  1  0  0  0  0
 19 16  1  1  0  0  0
 20 19  1  0  0  0  0
 21 20  1  0  0  0  0
 22 24  1  1  0  0  0
 22 21  1  0  0  0  0
 22 25  1  0  0  0  0
 23 21  1  0  0  0  0
 25 36  2  0  0  0  0
 26 24  1  0  0  0  0
 26 27  1  0  0  0  0
 27 29  1  0  0  0  0
 28 34  1  0  0  0  0
 28 26  2  0  0  0  0
 29 25  1  0  0  0  0
 29 31  2  0  0  0  0
 30 27  2  0  0  0  0
 30 33  1  0  0  0  0
 32 31  1  0  0  0  0
 33 32  2  0  0  0  0
 34 30  1  0  0  0  0
 35 34  1  0  0  0  0
 36 19  1  0  0  0  0
 37 38  1  0  0  0  0
 37 39  1  0  0  0  0
 41 40  1  0  0  0  0
 42 43  1  0  0  0  0
 43 48  2  0  0  0  0
 44 45  2  0  0  0  0
 44 43  1  0  0  0  0
 45 46  1  0  0  0  0
 46 47  2  0  0  0  0
 48 47  1  0  0  0  0
M  END
>  <REMARK>
  6 active torsions:
  status: ('A' for Active; 'I' for Inactive)
    1  A    between atoms: C_9  and  C_17 
       I    between atoms: C_17  and  N_18 
    2  A    between atoms: C_19  and  N_18 
    3  A    between atoms: C_19  and  C_22 
    4  A    between atoms: C_26  and  O_29 
    5  A    between atoms: C_35  and  C_36 
    6  A    between atoms: C_36  and  C_40 

>  <TORSDO>
F 6

$$$$
3838
 OpenBabel02071811513D

 44 50  0  0  1  0  0  0  0  0999 V2000
    1.0120   -1.6170    0.2750 C   0  0  1  0  0  0  0  0  0  0  0  0
    2.4000   -1.2270   -0.1780 C   0  0  0  0  0  0  0  0  0  0  0  0
    2.7950   -1.0100   -1.2990 O   0  0  0  0  0  0  0  0  0  0  0  0
    1.2250   -2.0530    1.6170 O   0  0  0  0  0  0  0  0  0  0  0  0
    2.4040   -1.4800    2.1620 C   0  0  1  0  0  0  0  0  0  0  0  0
    3.1720   -2.4790    3.0470 C   0  0  2  0  0  0  0  0  0  0  0  0
    3.1840   -1.1760    0.9770 N   0  0  0  0  0  0  0  0  0  0  0  0
    2.6130   -2.7970    4.4390 C   0  0  0  0  0  0  0  0  0  0  0  0
    3.8650   -3.2810    5.1970 C   0  0  0  0  0  0  0  0  0  0  0  0
    5.0000   -2.4160    4.6390 C   0  0  0  0  0  0  0  0  0  0  0  0
    4.5310   -2.0310    3.3220 N   0  0  0  0  0  0  0  0  0  0  0  0
    5.2910   -1.2720    2.3890 C   0  0  0  0  0  0  0  0  0  0  0  0
    4.6310   -0.9020    1.0550 C   0  0  2  0  0  0  0  0  0  0  0  0
    6.4200   -0.9260    2.6540 O   0  0  0  0  0  0  0  0  0  0  0  0
    0.0920   -0.4630    0.2640 N   0  0  0  0  0  0  0  0  0  0  0  0
   -0.1090    0.2210   -0.9020 C   0  0  0  0  0  0  0  0  0  0  0  0
    0.4570   -0.1170   -1.9140 O   0  0  0  0  0  0  0  0  0  0  0  0
   -0.3790   -0.1820    1.1000 H   0  0  0  0  0  0  0  0  0  0  0  0
   -1.0530    1.3980   -0.8970 C   0  0  1  0  0  0  0  0  0  0  0  0
   -0.7500    2.3570   -2.0590 C   0  0  0  0  0  0  0  0  0  0  0  0
   -1.8200    3.3500   -2.1800 N   0  0  0  0  0  0  0  0  0  0  0  0
   -3.1080    2.7210   -2.5350 C   0  0  2  0  0  0  0  0  0  0  0  0
   -1.4400    4.4040   -3.1150 C   0  0  0  0  0  0  0  0  0  0  0  0
   -4.2400    3.7890   -2.6020 C   0  0  0  0  0  0  0  0  0  0  0  0
   -3.4450    1.5160   -1.6370 C   0  0  0  0  0  0  0  0  0  0  0  0
   -5.6130    3.1350   -2.6350 C   0  0  0  0  0  0  0  0  0  0  0  0
   -5.8650    1.9020   -2.1700 C   0  0  0  0  0  0  0  0  0  0  0  0
   -6.8540    3.6190   -3.0980 C   0  0  0  0  0  0  0  0  0  0  0  0
   -4.8750    1.0530   -1.6310 C   0  0  0  0  0  0  0  0  0  0  0  0
   -7.1780    1.5430   -2.2580 C   0  0  0  0  0  0  0  0  0  0  0  0
   -5.2910   -0.2110   -1.1190 C   0  0  0  0  0  0  0  0  0  0  0  0
   -6.6640   -0.5860   -1.1930 C   0  0  0  0  0  0  0  0  0  0  0  0
   -7.6230    0.2890   -1.7750 C   0  0  0  0  0  0  0  0  0  0  0  0
   -7.8300    2.6130   -2.8570 N   0  0  0  0  0  0  0  0  0  0  0  0
   -8.7970    2.6700   -3.0760 H   0  0  0  0  0  0  0  0  0  0  0  0
   -2.4850    0.9080   -0.9000 C   0  0  0  0  0  0  0  0  0  0  0  0
    0.4410   -2.7910   -0.5080 C   0  0  0  0  0  0  0  0  0  0  0  0
    1.4430   -3.9450   -0.4960 C   0  0  0  0  0  0  0  0  0  0  0  0
   -0.9160   -3.1820    0.0760 C   0  0  0  0  0  0  0  0  0  0  0  0
    2.1010   -0.2830    2.8590 O   0  0  0  0  0  0  0  0  0  0  0  0
    1.5740    0.2700    2.2620 H   0  0  0  0  0  0  0  0  0  0  0  0
    4.9040    0.5660    0.7190 C   0  0  0  0  0  0  0  0  0  0  0  0
    4.7340    0.8750   -0.7680 C   0  0  0  0  0  0  0  0  0  0  0  0
    4.1250    1.5310    1.6150 C   0  0  0  0  0  0  0  0  0  0  0  0
  1 37  1  6  0  0  0
  1  4  1  0  0  0  0
  2  1  1  0  0  0  0
  2  7  1  0  0  0  0
  3  2  2  0  0  0  0
  4  5  1  0  0  0  0
  5 40  1  1  0  0  0
  5  6  1  0  0  0  0
  6 11  1  1  0  0  0
  6  8  1  0  0  0  0
  7 13  1  0  0  0  0
  7  5  1  0  0  0  0
  8  9  1  0  0  0  0
 10  9  1  0  0  0  0
 11 10  1  0  0  0  0
 12 14  2  0  0  0  0
 12 11  1  0  0  0  0
 13 42  1  1  0  0  0
 13 12  1  0  0  0  0
 15  1  1  0  0  0  0
 15 18  1  0  0  0  0
 16 15  1  0  0  0  0
 17 16  2  0  0  0  0
 19 16  1  6  0  0  0
 20 19  1  0  0  0  0
 21 20  1  0  0  0  0
 22 24  1  1  0  0  0
 22 21  1  0  0  0  0
 22 25  1  0  0  0  0
 23 21  1  0  0  0  0
 25 29  1  0  0  0  0
 25 36  2  0  0  0  0
 26 24  1  0  0  0  0
 26 27  1  0  0  0  0
 27 29  1  0  0  0  0
 28 34  1  0  0  0  0
 28 26  2  0  0  0  0
 29 31  2  0  0  0  0
 30 27  2  0  0  0  0
 30 33  1  0  0  0  0
 32 31  1  0  0  0  0
 33 32  2  0  0  0  0
 34 30  1  0  0  0  0
 35 34  1  0  0  0  0
 36 19  1  0  0  0  0
 37 38  1  0  0  0  0
 37 39  1  0  0  0  0
 41 40  1  0  0  0  0
 42 44  1  0  0  0  0
 43 42  1  0  0  0  0
M  END
>  <REMARK>
  5 active torsions:
  status: ('A' for Active; 'I' for Inactive)
    1  A    between atoms: C_9  and  C_17 
       I    between atoms: C_17  and  N_18 
    2  A    between atoms: C_19  and  N_18 
    3  A    between atoms: C_19  and  C_22 
    4  A    between atoms: C_26  and  O_29 
    5  A    between atoms: C_35  and  C_36 

>  <TORSDO>
F 5

$$$$
3847
 OpenBabel02071811513D

 39 47  0  0  1  0  0  0  0  0999 V2000
   -5.1470   -0.0160    2.1130 C   0  0  0  0  0  0  0  0  0  0  0  0
   -5.8130   -0.5450    1.0720 C   0  0  0  0  0  0  0  0  0  0  0  0
   -5.0660   -1.0620   -0.1290 C   0  0  0  0  0  0  0  0  0  0  0  0
   -3.7480   -0.3160   -0.3420 C   0  0  2  0  0  0  0  0  0  0  0  0
   -2.8340   -0.0330    0.8850 C   0  0  2  0  0  0  0  0  0  0  0  0
   -3.6760    0.1230    2.1520 C   0  0  0  0  0  0  0  0  0  0  0  0
   -3.4920    0.3770   -1.7270 C   0  0  1  0  0  0  0  0  0  0  0  0
   -2.3200    1.3360   -1.9100 C   0  0  0  0  0  0  0  0  0  0  0  0
   -1.2750    1.3090   -0.7710 C   0  0  1  0  0  0  0  0  0  0  0  0
   -1.9590    1.2500    0.6450 C   0  0  2  0  0  0  0  0  0  0  0  0
   -0.0550    0.3710   -1.0290 C   0  0  2  0  0  0  0  0  0  0  0  0
    1.6560    1.7810    1.4280 C   0  0  2  0  0  0  0  0  0  0  0  0
    0.2480    2.4380    1.6520 C   0  0  0  0  0  0  0  0  0  0  0  0
   -1.0290    1.5820    1.8750 C   0  0  0  0  0  0  0  0  0  0  0  0
    1.1190    1.0740   -1.5140 C   0  0  0  0  0  0  0  0  0  0  0  0
    2.1740    0.2230   -0.9300 C   0  0  1  0  0  0  0  0  0  0  0  0
    1.8570    0.6150    0.4340 C   0  0  1  0  0  0  0  0  0  0  0  0
    2.0160   -1.5080   -0.8500 C   0  0  2  0  0  0  0  0  0  0  0  0
    2.9750   -2.2050    0.1130 C   0  0  0  0  0  0  0  0  0  0  0  0
    4.0330   -1.2110    0.2050 C   0  0  2  0  0  0  0  0  0  0  0  0
    3.2790    0.0290    0.9020 C   0  0  2  0  0  0  0  0  0  0  0  0
   -1.9730   -1.2870    1.1170 C   0  0  0  0  0  0  0  0  0  0  0  0
   -3.0570   -0.9020   -1.4080 O   0  0  0  0  0  0  0  0  0  0  0  0
   -0.1880   -0.6210   -2.1370 O   0  0  0  0  0  0  0  0  0  0  0  0
   -3.1600    0.3570    3.2210 O   0  0  0  0  0  0  0  0  0  0  0  0
    0.5230    0.0510    0.2890 O   0  0  0  0  0  0  0  0  0  0  0  0
    2.2420    1.0120    2.6150 C   0  0  0  0  0  0  0  0  0  0  0  0
    3.0450   -0.0410    2.3050 O   0  0  0  0  0  0  0  0  0  0  0  0
    4.5290   -1.0290   -1.1820 O   0  0  0  0  0  0  0  0  0  0  0  0
    3.7680   -1.2830   -2.3360 C   0  0  0  0  0  0  0  0  0  0  0  0
    2.2750   -1.7090   -2.2710 C   0  0  2  0  0  0  0  0  0  0  0  0
    4.2600   -1.1680   -3.4360 O   0  0  0  0  0  0  0  0  0  0  0  0
    1.9790    1.3280    3.7520 O   0  0  0  0  0  0  0  0  0  0  0  0
    0.9940   -1.0350   -2.9840 C   0  0  0  0  0  0  0  0  0  0  0  0
    0.7810   -2.4140   -0.5120 C   0  0  0  0  0  0  0  0  0  0  0  0
    1.2110    2.0720   -2.1930 O   0  0  0  0  0  0  0  0  0  0  0  0
    4.4100    1.0660    0.7560 C   0  0  0  0  0  0  0  0  0  0  0  0
    2.4860    2.8830    1.1000 O   0  0  0  0  0  0  0  0  0  0  0  0
    2.2730    3.1410    0.1890 H   0  0  0  0  0  0  0  0  0  0  0  0
  1  6  1  0  0  0  0
  2  1  2  0  0  0  0
  3  2  1  0  0  0  0
  4 23  1  6  0  0  0
  4  3  1  0  0  0  0
  4  5  1  0  0  0  0
  5 22  1  1  0  0  0
  5  6  1  0  0  0  0
  6 25  2  0  0  0  0
  7  8  1  1  0  0  0
  7 23  1  0  0  0  0
  7  4  1  0  0  0  0
  9  8  1  1  0  0  0
  9 10  1  0  0  0  0
 10  5  1  0  0  0  0
 10 14  1  1  0  0  0
 11 24  1  6  0  0  0
 11  9  1  0  0  0  0
 11 26  1  0  0  0  0
 12 38  1  6  0  0  0
 12 13  1  0  0  0  0
 12 27  1  0  0  0  0
 13 14  1  0  0  0  0
 15 11  1  0  0  0  0
 16 15  1  1  0  0  0
 16 18  1  0  0  0  0
 16 17  1  0  0  0  0
 17 26  1  1  0  0  0
 17 21  1  0  0  0  0
 17 12  1  0  0  0  0
 18 35  1  1  0  0  0
 18 19  1  0  0  0  0
 19 20  1  0  0  0  0
 20 29  1  6  0  0  0
 20 21  1  0  0  0  0
 21 37  1  6  0  0  0
 21 28  1  0  0  0  0
 27 33  2  0  0  0  0
 28 27  1  0  0  0  0
 30 31  1  0  0  0  0
 30 29  1  0  0  0  0
 31 34  1  1  0  0  0
 31 18  1  0  0  0  0
 32 30  2  0  0  0  0
 34 24  1  0  0  0  0
 36 15  2  0  0  0  0
 39 38  1  0  0  0  0
M  END
>  <REMARK>
  1 active torsions:
  status: ('A' for Active; 'I' for Inactive)
    1  A    between atoms: C_12  and  O_26 

>  <TORSDO>
F 1

$$$$
3932
 OpenBabel02071811513D

 28 33  0  0  1  0  0  0  0  0999 V2000
   -2.5120   -0.1020   -0.5490 C   0  0  0  0  0  0  0  0  0  0  0  0
   -1.9350   -0.4340    0.7070 C   0  0  0  0  0  0  0  0  0  0  0  0
   -2.7910   -0.9650    1.7090 C   0  0  0  0  0  0  0  0  0  0  0  0
   -4.1620   -1.1540    1.4470 C   0  0  0  0  0  0  0  0  0  0  0  0
   -4.7230   -0.8200    0.1930 C   0  0  0  0  0  0  0  0  0  0  0  0
   -3.8980   -0.2970   -0.8050 C   0  0  0  0  0  0  0  0  0  0  0  0
   -5.9710   -0.9080   -0.2710 O   0  0  0  0  0  0  0  0  0  0  0  0
   -6.0060   -0.4180   -1.6290 C   0  0  0  0  0  0  0  0  0  0  0  0
   -4.6330   -0.0570   -1.8910 O   0  0  0  0  0  0  0  0  0  0  0  0
   -1.6780    0.4610   -1.6410 C   0  0  0  0  0  0  0  0  0  0  0  0
   -0.3360    0.9200   -1.2320 N   0  0  0  0  0  0  0  0  0  0  0  0
    0.3580   -0.1130   -0.3910 C   0  0  2  0  0  0  0  0  0  0  0  0
   -0.4710   -0.1930    0.9530 C   0  0  2  0  0  0  0  0  0  0  0  0
    1.8520    0.0060   -0.1460 C   0  0  0  0  0  0  0  0  0  0  0  0
    2.4220   -0.3320    1.1190 C   0  0  0  0  0  0  0  0  0  0  0  0
    1.6230   -0.8830    2.2400 C   0  0  0  0  0  0  0  0  0  0  0  0
    0.1800   -1.2640    1.8770 C   0  0  2  0  0  0  0  0  0  0  0  0
    2.7600    0.4180   -1.1640 C   0  0  0  0  0  0  0  0  0  0  0  0
    4.1430    0.6210   -0.9240 C   0  0  0  0  0  0  0  0  0  0  0  0
    4.6680    0.3420    0.3340 C   0  0  0  0  0  0  0  0  0  0  0  0
    3.8090   -0.1480    1.3420 C   0  0  0  0  0  0  0  0  0  0  0  0
    5.1230    1.0550   -1.7190 O   0  0  0  0  0  0  0  0  0  0  0  0
    6.3600    1.0940   -0.9730 C   0  0  0  0  0  0  0  0  0  0  0  0
    5.9750    0.6090    0.3340 O   0  0  0  0  0  0  0  0  0  0  0  0
    0.3180    1.4940   -2.4020 C   0  0  0  0  0  0  0  0  0  0  0  0
   -0.3910    1.1640    1.6800 C   0  0  0  0  0  0  0  0  0  0  0  0
    0.1640   -2.5450    1.2680 O   0  0  0  0  0  0  0  0  0  0  0  0
   -0.7600   -2.8380    1.2400 H   0  0  0  0  0  0  0  0  0  0  0  0
  1  2  2  0  0  0  0
  2 13  1  0  0  0  0
  2  3  1  0  0  0  0
  4  3  2  0  0  0  0
  5  4  1  0  0  0  0
  6  1  1  0  0  0  0
  6  5  2  0  0  0  0
  7  5  1  0  0  0  0
  8  7  1  0  0  0  0
  9  8  1  0  0  0  0
  9  6  1  0  0  0  0
 10 11  1  0  0  0  0
 10  1  1  0  0  0  0
 12 11  1  1  0  0  0
 12 14  1  0  0  0  0
 12 13  1  0  0  0  0
 13 26  1  1  0  0  0
 13 17  1  0  0  0  0
 14 15  1  0  0  0  0
 15 21  2  0  0  0  0
 15 16  1  0  0  0  0
 17 27  1  6  0  0  0
 17 16  1  0  0  0  0
 18 19  1  0  0  0  0
 18 14  2  0  0  0  0
 19 20  2  0  0  0  0
 20 24  1  0  0  0  0
 20 21  1  0  0  0  0
 22 23  1  0  0  0  0
 22 19  1  0  0  0  0
 23 24  1  0  0  0  0
 25 11  1  0  0  0  0
 28 27  1  0  0  0  0
M  END
>  <REMARK>
  1 active torsions:
  status: ('A' for Active; 'I' for Inactive)
    1  A    between atoms: C_17  and  O_25 

>  <TORSDO>
F 1

$$$$
4072
 OpenBabel02071811513D

 45 51  0  0  1  0  0  0  0  0999 V2000
   -3.0550    1.3130    1.5880 C   0  0  0  0  0  0  0  0  0  0  0  0
   -3.8340    1.5690    0.2750 C   0  0  1  0  0  0  0  0  0  0  0  0
   -3.6150    0.4630   -0.7810 C   0  0  0  0  0  0  0  0  0  0  0  0
   -2.2210   -0.1050   -0.6370 C   0  0  0  0  0  0  0  0  0  0  0  0
   -1.9220   -0.8240    0.6760 C   0  0  2  0  0  0  0  0  0  0  0  0
   -2.7850   -0.1850    1.8070 C   0  0  0  0  0  0  0  0  0  0  0  0
   -1.3100    0.0550   -1.6190 C   0  0  0  0  0  0  0  0  0  0  0  0
[truncated: 5,419,269 more chars]
